# Supplementary material for: FishMORPH - An agent-based model to predict salmonid growth and distribution responses under natural and low flows
Source: Sci Rep. 2016 Jul 19;6:29414. doi: 10.1038/srep29414 (PMC4949470; doi:10.1038/srep29414)
Supplement: Supplementary Information 2 [file srep29414-s2.zip]

Archive with 513 entries (507 files):
- SR_FishMORPH_Files/
- SR_FishMORPH_Files/.DS_Store
- __MACOSX/
- __MACOSX/SR_FishMORPH_Files/
- __MACOSX/SR_FishMORPH_Files/._.DS_Store
- SR_FishMORPH_Files/FishMORPH readme.txt
- __MACOSX/SR_FishMORPH_Files/._FishMORPH readme.txt
- SR_FishMORPH_Files/Morph User Guide.doc
- __MACOSX/SR_FishMORPH_Files/._Morph User Guide.doc
- SR_FishMORPH_Files/MORPH.exe
- __MACOSX/SR_FishMORPH_Files/._MORPH.exe
- SR_FishMORPH_Files/Parameters/
- SR_FishMORPH_Files/Parameters/.DS_Store
- __MACOSX/SR_FishMORPH_Files/Parameters/
- __MACOSX/SR_FishMORPH_Files/Parameters/._.DS_Store
- SR_FishMORPH_Files/Parameters/Background.bmp
- __MACOSX/SR_FishMORPH_Files/Parameters/._Background.bmp
- SR_FishMORPH_Files/Parameters/Baseline_Daylight.var
- __MACOSX/SR_FishMORPH_Files/Parameters/._Baseline_Daylight.var
- SR_FishMORPH_Files/Parameters/Baseline_DaylightTimeStep.var
- __MACOSX/SR_FishMORPH_Files/Parameters/._Baseline_DaylightTimeStep.var
- SR_FishMORPH_Files/Parameters/Baseline_Depth_P1.var
- __MACOSX/SR_FishMORPH_Files/Parameters/._Baseline_Depth_P1.var
- SR_FishMORPH_Files/Parameters/Baseline_Depth_P10.var
- __MACOSX/SR_FishMORPH_Files/Parameters/._Baseline_Depth_P10.var
- SR_FishMORPH_Files/Parameters/Baseline_Depth_P11.var
- __MACOSX/SR_FishMORPH_Files/Parameters/._Baseline_Depth_P11.var
- SR_FishMORPH_Files/Parameters/Baseline_Depth_P12.var
- __MACOSX/SR_FishMORPH_Files/Parameters/._Baseline_Depth_P12.var
- SR_FishMORPH_Files/Parameters/Baseline_Depth_P13.var
- __MACOSX/SR_FishMORPH_Files/Parameters/._Baseline_Depth_P13.var
- SR_FishMORPH_Files/Parameters/Baseline_Depth_P14.var
- __MACOSX/SR_FishMORPH_Files/Parameters/._Baseline_Depth_P14.var
- SR_FishMORPH_Files/Parameters/Baseline_Depth_P15.var
- __MACOSX/SR_FishMORPH_Files/Parameters/._Baseline_Depth_P15.var
- SR_FishMORPH_Files/Parameters/Baseline_Depth_P16.var
- __MACOSX/SR_FishMORPH_Files/Parameters/._Baseline_Depth_P16.var
- SR_FishMORPH_Files/Parameters/Baseline_Depth_P17.var
- __MACOSX/SR_FishMORPH_Files/Parameters/._Baseline_Depth_P17.var
- SR_FishMORPH_Files/Parameters/Baseline_Depth_P18.var
- __MACOSX/SR_FishMORPH_Files/Parameters/._Baseline_Depth_P18.var
- SR_FishMORPH_Files/Parameters/Baseline_Depth_P19.var
- __MACOSX/SR_FishMORPH_Files/Parameters/._Baseline_Depth_P19.var
- SR_FishMORPH_Files/Parameters/Baseline_Depth_P2.var
- __MACOSX/SR_FishMORPH_Files/Parameters/._Baseline_Depth_P2.var
- SR_FishMORPH_Files/Parameters/Baseline_Depth_P20.var
- __MACOSX/SR_FishMORPH_Files/Parameters/._Baseline_Depth_P20.var
- SR_FishMORPH_Files/Parameters/Baseline_Depth_P21.var
- __MACOSX/SR_FishMORPH_Files/Parameters/._Baseline_Depth_P21.var
- SR_FishMORPH_Files/Parameters/Baseline_Depth_P22.var
- __MACOSX/SR_FishMORPH_Files/Parameters/._Baseline_Depth_P22.var
- SR_FishMORPH_Files/Parameters/Baseline_Depth_P23.var
- __MACOSX/SR_FishMORPH_Files/Parameters/._Baseline_Depth_P23.var
- SR_FishMORPH_Files/Parameters/Baseline_Depth_P24.var
- __MACOSX/SR_FishMORPH_Files/Parameters/._Baseline_Depth_P24.var
- SR_FishMORPH_Files/Parameters/Baseline_Depth_P25.var
- __MACOSX/SR_FishMORPH_Files/Parameters/._Baseline_Depth_P25.var
- SR_FishMORPH_Files/Parameters/Baseline_Depth_P26.var
- __MACOSX/SR_FishMORPH_Files/Parameters/._Baseline_Depth_P26.var
- SR_FishMORPH_Files/Parameters/Baseline_Depth_P27.var
- __MACOSX/SR_FishMORPH_Files/Parameters/._Baseline_Depth_P27.var
- SR_FishMORPH_Files/Parameters/Baseline_Depth_P28.var
- __MACOSX/SR_FishMORPH_Files/Parameters/._Baseline_Depth_P28.var
- SR_FishMORPH_Files/Parameters/Baseline_Depth_P29.var
- __MACOSX/SR_FishMORPH_Files/Parameters/._Baseline_Depth_P29.var
- SR_FishMORPH_Files/Parameters/Baseline_Depth_P3.var
- __MACOSX/SR_FishMORPH_Files/Parameters/._Baseline_Depth_P3.var
- SR_FishMORPH_Files/Parameters/Baseline_Depth_P30.var
- __MACOSX/SR_FishMORPH_Files/Parameters/._Baseline_Depth_P30.var
- SR_FishMORPH_Files/Parameters/Baseline_Depth_P31.var
- __MACOSX/SR_FishMORPH_Files/Parameters/._Baseline_Depth_P31.var
- SR_FishMORPH_Files/Parameters/Baseline_Depth_P32.var
- __MACOSX/SR_FishMORPH_Files/Parameters/._Baseline_Depth_P32.var
- SR_FishMORPH_Files/Parameters/Baseline_Depth_P33.var
- __MACOSX/SR_FishMORPH_Files/Parameters/._Baseline_Depth_P33.var
- SR_FishMORPH_Files/Parameters/Baseline_Depth_P34.var
- __MACOSX/SR_FishMORPH_Files/Parameters/._Baseline_Depth_P34.var
- SR_FishMORPH_Files/Parameters/Baseline_Depth_P35.var
- __MACOSX/SR_FishMORPH_Files/Parameters/._Baseline_Depth_P35.var
- SR_FishMORPH_Files/Parameters/Baseline_Depth_P36.var
- __MACOSX/SR_FishMORPH_Files/Parameters/._Baseline_Depth_P36.var
- SR_FishMORPH_Files/Parameters/Baseline_Depth_P37.var
- __MACOSX/SR_FishMORPH_Files/Parameters/._Baseline_Depth_P37.var
- SR_FishMORPH_Files/Parameters/Baseline_Depth_P38.var
- __MACOSX/SR_FishMORPH_Files/Parameters/._Baseline_Depth_P38.var
- SR_FishMORPH_Files/Parameters/Baseline_Depth_P39.var
- __MACOSX/SR_FishMORPH_Files/Parameters/._Baseline_Depth_P39.var
- SR_FishMORPH_Files/Parameters/Baseline_Depth_P4.var
- __MACOSX/SR_FishMORPH_Files/Parameters/._Baseline_Depth_P4.var
- SR_FishMORPH_Files/Parameters/Baseline_Depth_P40.var
- __MACOSX/SR_FishMORPH_Files/Parameters/._Baseline_Depth_P40.var
- SR_FishMORPH_Files/Parameters/Baseline_Depth_P41.var
- __MACOSX/SR_FishMORPH_Files/Parameters/._Baseline_Depth_P41.var
- SR_FishMORPH_Files/Parameters/Baseline_Depth_P42.var
- __MACOSX/SR_FishMORPH_Files/Parameters/._Baseline_Depth_P42.var
- SR_FishMORPH_Files/Parameters/Baseline_Depth_P42A.var
- __MACOSX/SR_FishMORPH_Files/Parameters/._Baseline_Depth_P42A.var
- SR_FishMORPH_Files/Parameters/Baseline_Depth_P43.var
- __MACOSX/SR_FishMORPH_Files/Parameters/._Baseline_Depth_P43.var
- SR_FishMORPH_Files/Parameters/Baseline_Depth_P44.var
- __MACOSX/SR_FishMORPH_Files/Parameters/._Baseline_Depth_P44.var
- SR_FishMORPH_Files/Parameters/Baseline_Depth_P45.var
- __MACOSX/SR_FishMORPH_Files/Parameters/._Baseline_Depth_P45.var
- SR_FishMORPH_Files/Parameters/Baseline_Depth_P46.var
- __MACOSX/SR_FishMORPH_Files/Parameters/._Baseline_Depth_P46.var
- SR_FishMORPH_Files/Parameters/Baseline_Depth_P47.var
- __MACOSX/SR_FishMORPH_Files/Parameters/._Baseline_Depth_P47.var
- SR_FishMORPH_Files/Parameters/Baseline_Depth_P48.var
- __MACOSX/SR_FishMORPH_Files/Parameters/._Baseline_Depth_P48.var
- SR_FishMORPH_Files/Parameters/Baseline_Depth_P49.var
- __MACOSX/SR_FishMORPH_Files/Parameters/._Baseline_Depth_P49.var
- SR_FishMORPH_Files/Parameters/Baseline_Depth_P5.var
- __MACOSX/SR_FishMORPH_Files/Parameters/._Baseline_Depth_P5.var
- SR_FishMORPH_Files/Parameters/Baseline_Depth_P50.var
- __MACOSX/SR_FishMORPH_Files/Parameters/._Baseline_Depth_P50.var
- SR_FishMORPH_Files/Parameters/Baseline_Depth_P51.var
- __MACOSX/SR_FishMORPH_Files/Parameters/._Baseline_Depth_P51.var
- SR_FishMORPH_Files/Parameters/Baseline_Depth_P52.var
- __MACOSX/SR_FishMORPH_Files/Parameters/._Baseline_Depth_P52.var
- SR_FishMORPH_Files/Parameters/Baseline_Depth_P53.var
- __MACOSX/SR_FishMORPH_Files/Parameters/._Baseline_Depth_P53.var
- SR_FishMORPH_Files/Parameters/Baseline_Depth_P54.var
- __MACOSX/SR_FishMORPH_Files/Parameters/._Baseline_Depth_P54.var
- SR_FishMORPH_Files/Parameters/Baseline_Depth_P55.var
- __MACOSX/SR_FishMORPH_Files/Parameters/._Baseline_Depth_P55.var
- SR_FishMORPH_Files/Parameters/Baseline_Depth_P56.var
- __MACOSX/SR_FishMORPH_Files/Parameters/._Baseline_Depth_P56.var
- SR_FishMORPH_Files/Parameters/Baseline_Depth_P57.var
- __MACOSX/SR_FishMORPH_Files/Parameters/._Baseline_Depth_P57.var
- SR_FishMORPH_Files/Parameters/Baseline_Depth_P58.var
- __MACOSX/SR_FishMORPH_Files/Parameters/._Baseline_Depth_P58.var
- SR_FishMORPH_Files/Parameters/Baseline_Depth_P59.var
- __MACOSX/SR_FishMORPH_Files/Parameters/._Baseline_Depth_P59.var
- SR_FishMORPH_Files/Parameters/Baseline_Depth_P6.var
- __MACOSX/SR_FishMORPH_Files/Parameters/._Baseline_Depth_P6.var
- SR_FishMORPH_Files/Parameters/Baseline_Depth_P60.var
- __MACOSX/SR_FishMORPH_Files/Parameters/._Baseline_Depth_P60.var
- SR_FishMORPH_Files/Parameters/Baseline_Depth_P61.var
- __MACOSX/SR_FishMORPH_Files/Parameters/._Baseline_Depth_P61.var
- SR_FishMORPH_Files/Parameters/Baseline_Depth_P62.var
- __MACOSX/SR_FishMORPH_Files/Parameters/._Baseline_Depth_P62.var
- SR_FishMORPH_Files/Parameters/Baseline_Depth_P63.var
- __MACOSX/SR_FishMORPH_Files/Parameters/._Baseline_Depth_P63.var
- SR_FishMORPH_Files/Parameters/Baseline_Depth_P64.var
- __MACOSX/SR_FishMORPH_Files/Parameters/._Baseline_Depth_P64.var
- SR_FishMORPH_Files/Parameters/Baseline_Depth_P65.var
- __MACOSX/SR_FishMORPH_Files/Parameters/._Baseline_Depth_P65.var
- SR_FishMORPH_Files/Parameters/Baseline_Depth_P66.var
- __MACOSX/SR_FishMORPH_Files/Parameters/._Baseline_Depth_P66.var
- SR_FishMORPH_Files/Parameters/Baseline_Depth_P67.var
- __MACOSX/SR_FishMORPH_Files/Parameters/._Baseline_Depth_P67.var
- SR_FishMORPH_Files/Parameters/Baseline_Depth_P68.var
- __MACOSX/SR_FishMORPH_Files/Parameters/._Baseline_Depth_P68.var
- SR_FishMORPH_Files/Parameters/Baseline_Depth_P69.var
- __MACOSX/SR_FishMORPH_Files/Parameters/._Baseline_Depth_P69.var
- SR_FishMORPH_Files/Parameters/Baseline_Depth_P7.var
- __MACOSX/SR_FishMORPH_Files/Parameters/._Baseline_Depth_P7.var
- SR_FishMORPH_Files/Parameters/Baseline_Depth_P70.var
- __MACOSX/SR_FishMORPH_Files/Parameters/._Baseline_Depth_P70.var
- SR_FishMORPH_Files/Parameters/Baseline_Depth_P71.var
- __MACOSX/SR_FishMORPH_Files/Parameters/._Baseline_Depth_P71.var
- SR_FishMORPH_Files/Parameters/Baseline_Depth_P72.var
- __MACOSX/SR_FishMORPH_Files/Parameters/._Baseline_Depth_P72.var
- SR_FishMORPH_Files/Parameters/Baseline_Depth_P73.var
- __MACOSX/SR_FishMORPH_Files/Parameters/._Baseline_Depth_P73.var
- SR_FishMORPH_Files/Parameters/Baseline_Depth_P8.var
- __MACOSX/SR_FishMORPH_Files/Parameters/._Baseline_Depth_P8.var
- SR_FishMORPH_Files/Parameters/Baseline_Depth_P9.var
- __MACOSX/SR_FishMORPH_Files/Parameters/._Baseline_Depth_P9.var
- SR_FishMORPH_Files/Parameters/Baseline_Depth_PO.var
- __MACOSX/SR_FishMORPH_Files/Parameters/._Baseline_Depth_PO.var
- SR_FishMORPH_Files/Parameters/Baseline_Discharge.var
- __MACOSX/SR_FishMORPH_Files/Parameters/._Baseline_Discharge.var
- SR_FishMORPH_Files/Parameters/Baseline_Resource10_Density_Stretch1.var
- __MACOSX/SR_FishMORPH_Files/Parameters/._Baseline_Resource10_Density_Stretch1.var
- SR_FishMORPH_Files/Parameters/Baseline_Resource10_Density_Stretch2.var
- __MACOSX/SR_FishMORPH_Files/Parameters/._Baseline_Resource10_Density_Stretch2.var
- SR_FishMORPH_Files/Parameters/Baseline_Resource10_Density_Stretch3.var
- __MACOSX/SR_FishMORPH_Files/Parameters/._Baseline_Resource10_Density_Stretch3.var
- SR_FishMORPH_Files/Parameters/Baseline_Resource10_Density_Stretch4.var
- __MACOSX/SR_FishMORPH_Files/Parameters/._Baseline_Resource10_Density_Stretch4.var
- SR_FishMORPH_Files/Parameters/Baseline_Resource10_Density_Stretch5.var
- __MACOSX/SR_FishMORPH_Files/Parameters/._Baseline_Resource10_Density_Stretch5.var
- SR_FishMORPH_Files/Parameters/Baseline_Resource10_Density_Stretch6.var
- __MACOSX/SR_FishMORPH_Files/Parameters/._Baseline_Resource10_Density_Stretch6.var
- SR_FishMORPH_Files/Parameters/Baseline_Resource10_Density_Stretch7.var
- __MACOSX/SR_FishMORPH_Files/Parameters/._Baseline_Resource10_Density_Stretch7.var
- SR_FishMORPH_Files/Parameters/Baseline_Resource10_Density_Stretch8.var
- __MACOSX/SR_FishMORPH_Files/Parameters/._Baseline_Resource10_Density_Stretch8.var
- SR_FishMORPH_Files/Parameters/Baseline_Resource1_Density_Stretch1.var
- __MACOSX/SR_FishMORPH_Files/Parameters/._Baseline_Resource1_Density_Stretch1.var
- SR_FishMORPH_Files/Parameters/Baseline_Resource1_Density_Stretch2.var
- __MACOSX/SR_FishMORPH_Files/Parameters/._Baseline_Resource1_Density_Stretch2.var
- SR_FishMORPH_Files/Parameters/Baseline_Resource1_Density_Stretch3.var
- __MACOSX/SR_FishMORPH_Files/Parameters/._Baseline_Resource1_Density_Stretch3.var
- SR_FishMORPH_Files/Parameters/Baseline_Resource1_Density_Stretch4.var
- __MACOSX/SR_FishMORPH_Files/Parameters/._Baseline_Resource1_Density_Stretch4.var
- SR_FishMORPH_Files/Parameters/Baseline_Resource1_Density_Stretch5.var
- __MACOSX/SR_FishMORPH_Files/Parameters/._Baseline_Resource1_Density_Stretch5.var
- SR_FishMORPH_Files/Parameters/Baseline_Resource1_Density_Stretch6.var
- __MACOSX/SR_FishMORPH_Files/Parameters/._Baseline_Resource1_Density_Stretch6.var
- SR_FishMORPH_Files/Parameters/Baseline_Resource1_Density_Stretch7.var
- __MACOSX/SR_FishMORPH_Files/Parameters/._Baseline_Resource1_Density_Stretch7.var
- SR_FishMORPH_Files/Parameters/Baseline_Resource1_Density_Stretch8.var
- __MACOSX/SR_FishMORPH_Files/Parameters/._Baseline_Resource1_Density_Stretch8.var
- SR_FishMORPH_Files/Parameters/Baseline_Resource2_Density_Stretch1.var
- __MACOSX/SR_FishMORPH_Files/Parameters/._Baseline_Resource2_Density_Stretch1.var
- SR_FishMORPH_Files/Parameters/Baseline_Resource2_Density_Stretch2.var
- __MACOSX/SR_FishMORPH_Files/Parameters/._Baseline_Resource2_Density_Stretch2.var
- SR_FishMORPH_Files/Parameters/Baseline_Resource2_Density_Stretch3.var
- __MACOSX/SR_FishMORPH_Files/Parameters/._Baseline_Resource2_Density_Stretch3.var
- SR_FishMORPH_Files/Parameters/Baseline_Resource2_Density_Stretch4.var
- __MACOSX/SR_FishMORPH_Files/Parameters/._Baseline_Resource2_Density_Stretch4.var
- SR_FishMORPH_Files/Parameters/Baseline_Resource2_Density_Stretch5.var
- __MACOSX/SR_FishMORPH_Files/Parameters/._Baseline_Resource2_Density_Stretch5.var
- SR_FishMORPH_Files/Parameters/Baseline_Resource2_Density_Stretch6.var
- __MACOSX/SR_FishMORPH_Files/Parameters/._Baseline_Resource2_Density_Stretch6.var
- SR_FishMORPH_Files/Parameters/Baseline_Resource2_Density_Stretch7.var
- __MACOSX/SR_FishMORPH_Files/Parameters/._Baseline_Resource2_Density_Stretch7.var
- SR_FishMORPH_Files/Parameters/Baseline_Resource2_Density_Stretch8.var
- __MACOSX/SR_FishMORPH_Files/Parameters/._Baseline_Resource2_Density_Stretch8.var
- SR_FishMORPH_Files/Parameters/Baseline_Resource3_Density_Stretch1.var
- __MACOSX/SR_FishMORPH_Files/Parameters/._Baseline_Resource3_Density_Stretch1.var
- SR_FishMORPH_Files/Parameters/Baseline_Resource3_Density_Stretch2.var
- __MACOSX/SR_FishMORPH_Files/Parameters/._Baseline_Resource3_Density_Stretch2.var
- SR_FishMORPH_Files/Parameters/Baseline_Resource3_Density_Stretch3.var
- __MACOSX/SR_FishMORPH_Files/Parameters/._Baseline_Resource3_Density_Stretch3.var
- SR_FishMORPH_Files/Parameters/Baseline_Resource3_Density_Stretch4.var
- __MACOSX/SR_FishMORPH_Files/Parameters/._Baseline_Resource3_Density_Stretch4.var
- SR_FishMORPH_Files/Parameters/Baseline_Resource3_Density_Stretch5.var
- __MACOSX/SR_FishMORPH_Files/Parameters/._Baseline_Resource3_Density_Stretch5.var
- SR_FishMORPH_Files/Parameters/Baseline_Resource3_Density_Stretch6.var
- __MACOSX/SR_FishMORPH_Files/Parameters/._Baseline_Resource3_Density_Stretch6.var
- SR_FishMORPH_Files/Parameters/Baseline_Resource3_Density_Stretch7.var
- __MACOSX/SR_FishMORPH_Files/Parameters/._Baseline_Resource3_Density_Stretch7.var
- SR_FishMORPH_Files/Parameters/Baseline_Resource3_Density_Stretch8.var
- __MACOSX/SR_FishMORPH_Files/Parameters/._Baseline_Resource3_Density_Stretch8.var
- SR_FishMORPH_Files/Parameters/Baseline_Resource4_Density_Stretch1.var
- __MACOSX/SR_FishMORPH_Files/Parameters/._Baseline_Resource4_Density_Stretch1.var
- SR_FishMORPH_Files/Parameters/Baseline_Resource4_Density_Stretch2.var
- __MACOSX/SR_FishMORPH_Files/Parameters/._Baseline_Resource4_Density_Stretch2.var
- SR_FishMORPH_Files/Parameters/Baseline_Resource4_Density_Stretch3.var
- __MACOSX/SR_FishMORPH_Files/Parameters/._Baseline_Resource4_Density_Stretch3.var
- SR_FishMORPH_Files/Parameters/Baseline_Resource4_Density_Stretch4.var
- __MACOSX/SR_FishMORPH_Files/Parameters/._Baseline_Resource4_Density_Stretch4.var
- SR_FishMORPH_Files/Parameters/Baseline_Resource4_Density_Stretch5.var
- __MACOSX/SR_FishMORPH_Files/Parameters/._Baseline_Resource4_Density_Stretch5.var
- SR_FishMORPH_Files/Parameters/Baseline_Resource4_Density_Stretch6.var
- __MACOSX/SR_FishMORPH_Files/Parameters/._Baseline_Resource4_Density_Stretch6.var
- SR_FishMORPH_Files/Parameters/Baseline_Resource4_Density_Stretch7.var
- __MACOSX/SR_FishMORPH_Files/Parameters/._Baseline_Resource4_Density_Stretch7.var
- SR_FishMORPH_Files/Parameters/Baseline_Resource4_Density_Stretch8.var
- __MACOSX/SR_FishMORPH_Files/Parameters/._Baseline_Resource4_Density_Stretch8.var
- SR_FishMORPH_Files/Parameters/Baseline_Resource5_Density_Stretch1.var
- __MACOSX/SR_FishMORPH_Files/Parameters/._Baseline_Resource5_Density_Stretch1.var
- SR_FishMORPH_Files/Parameters/Baseline_Resource5_Density_Stretch2.var
- __MACOSX/SR_FishMORPH_Files/Parameters/._Baseline_Resource5_Density_Stretch2.var
- SR_FishMORPH_Files/Parameters/Baseline_Resource5_Density_Stretch3.var
- __MACOSX/SR_FishMORPH_Files/Parameters/._Baseline_Resource5_Density_Stretch3.var
- SR_FishMORPH_Files/Parameters/Baseline_Resource5_Density_Stretch4.var
- __MACOSX/SR_FishMORPH_Files/Parameters/._Baseline_Resource5_Density_Stretch4.var
- SR_FishMORPH_Files/Parameters/Baseline_Resource5_Density_Stretch5.var
- __MACOSX/SR_FishMORPH_Files/Parameters/._Baseline_Resource5_Density_Stretch5.var
- SR_FishMORPH_Files/Parameters/Baseline_Resource5_Density_Stretch6.var
- __MACOSX/SR_FishMORPH_Files/Parameters/._Baseline_Resource5_Density_Stretch6.var
- SR_FishMORPH_Files/Parameters/Baseline_Resource5_Density_Stretch7.var
- __MACOSX/SR_FishMORPH_Files/Parameters/._Baseline_Resource5_Density_Stretch7.var
- SR_FishMORPH_Files/Parameters/Baseline_Resource5_Density_Stretch8.var
- __MACOSX/SR_FishMORPH_Files/Parameters/._Baseline_Resource5_Density_Stretch8.var
- SR_FishMORPH_Files/Parameters/Baseline_Resource6_Density_Stretch1.var
- __MACOSX/SR_FishMORPH_Files/Parameters/._Baseline_Resource6_Density_Stretch1.var
- SR_FishMORPH_Files/Parameters/Baseline_Resource6_Density_Stretch2.var
- __MACOSX/SR_FishMORPH_Files/Parameters/._Baseline_Resource6_Density_Stretch2.var
- SR_FishMORPH_Files/Parameters/Baseline_Resource6_Density_Stretch3.var
- __MACOSX/SR_FishMORPH_Files/Parameters/._Baseline_Resource6_Density_Stretch3.var
- SR_FishMORPH_Files/Parameters/Baseline_Resource6_Density_Stretch4.var
- __MACOSX/SR_FishMORPH_Files/Parameters/._Baseline_Resource6_Density_Stretch4.var
- SR_FishMORPH_Files/Parameters/Baseline_Resource6_Density_Stretch5.var
- __MACOSX/SR_FishMORPH_Files/Parameters/._Baseline_Resource6_Density_Stretch5.var
- SR_FishMORPH_Files/Parameters/Baseline_Resource6_Density_Stretch6.var
- __MACOSX/SR_FishMORPH_Files/Parameters/._Baseline_Resource6_Density_Stretch6.var
- SR_FishMORPH_Files/Parameters/Baseline_Resource6_Density_Stretch7.var
- __MACOSX/SR_FishMORPH_Files/Parameters/._Baseline_Resource6_Density_Stretch7.var
- SR_FishMORPH_Files/Parameters/Baseline_Resource6_Density_Stretch8.var
- __MACOSX/SR_FishMORPH_Files/Parameters/._Baseline_Resource6_Density_Stretch8.var
- SR_FishMORPH_Files/Parameters/Baseline_Resource7_Density_Stretch1.var
- __MACOSX/SR_FishMORPH_Files/Parameters/._Baseline_Resource7_Density_Stretch1.var
- SR_FishMORPH_Files/Parameters/Baseline_Resource7_Density_Stretch2.var
- __MACOSX/SR_FishMORPH_Files/Parameters/._Baseline_Resource7_Density_Stretch2.var
- SR_FishMORPH_Files/Parameters/Baseline_Resource7_Density_Stretch3.var
- __MACOSX/SR_FishMORPH_Files/Parameters/._Baseline_Resource7_Density_Stretch3.var
- SR_FishMORPH_Files/Parameters/Baseline_Resource7_Density_Stretch4.var
- __MACOSX/SR_FishMORPH_Files/Parameters/._Baseline_Resource7_Density_Stretch4.var
- SR_FishMORPH_Files/Parameters/Baseline_Resource7_Density_Stretch5.var
- __MACOSX/SR_FishMORPH_Files/Parameters/._Baseline_Resource7_Density_Stretch5.var
- SR_FishMORPH_Files/Parameters/Baseline_Resource7_Density_Stretch6.var
- __MACOSX/SR_FishMORPH_Files/Parameters/._Baseline_Resource7_Density_Stretch6.var
- SR_FishMORPH_Files/Parameters/Baseline_Resource7_Density_Stretch7.var
- __MACOSX/SR_FishMORPH_Files/Parameters/._Baseline_Resource7_Density_Stretch7.var
- SR_FishMORPH_Files/Parameters/Baseline_Resource7_Density_Stretch8.var
[truncated: 213 more entries]
