# Supplementary material for: FishMORPH - An agent-based model to predict salmonid growth and distribution responses under natural and low flows
Source: Sci Rep. 2016 Jul 19;6:29414. doi: 10.1038/srep29414 (PMC4949470; doi:10.1038/srep29414)
Supplement: Supplementary Information 2 [file srep29414-s2.zip › SR_FishMORPH_Files/FishMORPH readme.txt]

***** FishMORPH *****

Phang, SC, Stillman, RA, Cucherousset, J, Britton, JR, Roberts, D, Beaumont, WRC & Gozlan RE (2016). FishMORPH - An agent-based model to predict salmonid growth and distribution responses under natural and low flows. Scientific Reports DOI: 10.1038/srep29414 

To run the model:

1. Unzip folder 
2. Move the entire folder and its subfolders to somewhere accessible
3. Copy the file path for the "MORPH.exe" file in the folder "SR_FishMORPH_Files"
4. Go to "SR_FishMORPH_Files" -> "Parameters" -> "RunRandomHabitatSelection.run"
5. Open "RunRandomHabitatSelection.run" with a text editor
6. You will see: "[FILEPATH FOR MORPH.exe]" "Random.par" "[FILEPATH FOR MORPH.exe]\Results\" "Random.txt" /min
7. Replace [FILEPATH FOR MORPH.exe] with the copied file path from step 3 (remove the square brackets too)
8. Double click "Run.exe" in the Parameters folder
9. Select and run "RunRandomHabitatSelection.run" from the menu
10. Repeat steps 4 to 9 for the different habitat selection rules; MPR, MCR, CRPR
11. To access the results, go to "SR_FishMORPH_Files" -> "Results" and use either R or Microsoft excel to analyse the results.
