# Supplementary material for: FishMORPH - An agent-based model to predict salmonid growth and distribution responses under natural and low flows
Source: Sci Rep. 2016 Jul 19;6:29414. doi: 10.1038/srep29414 (PMC4949470; doi:10.1038/srep29414)
Supplement: Supplementary Information 2 [file srep29414-s2.zip › SR_FishMORPH_Files/Parameters/Baseline_Daylight.var]

Daylight
T1 0
T2 0
T3 0
T4 0
T5 1
T6 1
T7 1
T8 1
T9 1
T10 1
T11 1
T12 1
T13 1
T14 1
T15 1
T16 1
T17 1
T18 1
T19 1
T20 1
T21 0
T22 0
T23 0
T24 0
T25 0
T26 0
T27 0
T28 0
T29 1
T30 1
T31 1
T32 1
T33 1
T34 1
T35 1
T36 1
T37 1
T38 1
T39 1
T40 1
T41 1
T42 1
T43 1
T44 1
T45 0
T46 0
T47 0
T48 0
T49 0
T50 0
T51 0
T52 0
T53 1
T54 1
T55 1
T56 1
T57 1
T58 1
T59 1
T60 1
T61 1
T62 1
T63 1
T64 1
T65 1
T66 1
T67 1
T68 1
T69 0
T70 0
T71 0
T72 0
T73 0
T74 0
T75 0
T76 0
T77 1
T78 1
T79 1
T80 1
T81 1
T82 1
T83 1
T84 1
T85 1
T86 1
T87 1
T88 1
T89 1
T90 1
T91 1
T92 1
T93 0
T94 0
T95 0
T96 0
T97 0
T98 0
T99 0
T100 0
T101 1
T102 1
T103 1
T104 1
T105 1
T106 1
T107 1
T108 1
T109 1
T110 1
T111 1
T112 1
T113 1
T114 1
T115 1
T116 1
T117 0
T118 0
T119 0
T120 0
T121 0
T122 0
T123 0
T124 0
T125 1
T126 1
T127 1
T128 1
T129 1
T130 1
T131 1
T132 1
T133 1
T134 1
T135 1
T136 1
T137 1
T138 1
T139 1
T140 1
T141 0
T142 0
T143 0
T144 0
T145 0
T146 0
T147 0
T148 0
T149 1
T150 1
T151 1
T152 1
T153 1
T154 1
T155 1
T156 1
T157 1
T158 1
T159 1
T160 1
T161 1
T162 1
T163 1
T164 1
T165 0
T166 0
T167 0
T168 0
T169 0
T170 0
T171 0
T172 0
T173 1
T174 1
T175 1
T176 1
T177 1
T178 1
T179 1
T180 1
T181 1
T182 1
T183 1
T184 1
T185 1
T186 1
T187 1
T188 1
T189 0
T190 0
T191 0
T192 0
T193 0
T194 0
T195 0
T196 0
T197 1
T198 1
T199 1
T200 1
T201 1
T202 1
T203 1
T204 1
T205 1
T206 1
T207 1
T208 1
T209 1
T210 1
T211 1
T212 1
T213 0
T214 0
T215 0
T216 0
T217 0
T218 0
T219 0
T220 0
T221 1
T222 1
T223 1
T224 1
T225 1
T226 1
T227 1
T228 1
T229 1
T230 1
T231 1
T232 1
T233 1
T234 1
T235 1
T236 1
T237 0
T238 0
T239 0
T240 0
T241 0
T242 0
T243 0
T244 0
T245 1
T246 1
T247 1
T248 1
T249 1
T250 1
T251 1
T252 1
T253 1
T254 1
T255 1
T256 1
T257 1
T258 1
T259 1
T260 1
T261 0
T262 0
T263 0
T264 0
T265 0
T266 0
T267 0
T268 0
T269 1
T270 1
T271 1
T272 1
T273 1
T274 1
T275 1
T276 1
T277 1
T278 1
T279 1
T280 1
T281 1
T282 1
T283 1
T284 1
T285 0
T286 0
T287 0
T288 0
T289 0
T290 0
T291 0
T292 0
T293 1
T294 1
T295 1
T296 1
T297 1
T298 1
T299 1
T300 1
T301 1
T302 1
T303 1
T304 1
T305 1
T306 1
T307 1
T308 1
T309 0
T310 0
T311 0
T312 0
T313 0
T314 0
T315 0
T316 0
T317 1
T318 1
T319 1
T320 1
T321 1
T322 1
T323 1
T324 1
T325 1
T326 1
T327 1
T328 1
T329 1
T330 1
T331 1
T332 1
T333 0
T334 0
T335 0
T336 0
T337 0
T338 0
T339 0
T340 0
T341 1
T342 1
T343 1
T344 1
T345 1
T346 1
T347 1
T348 1
T349 1
T350 1
T351 1
T352 1
T353 1
T354 1
T355 1
T356 1
T357 0
T358 0
T359 0
T360 0
T361 0
T362 0
T363 0
T364 0
T365 1
T366 1
T367 1
T368 1
T369 1
T370 1
T371 1
T372 1
T373 1
T374 1
T375 1
T376 1
T377 1
T378 1
T379 1
T380 1
T381 0
T382 0
T383 0
T384 0
T385 0
T386 0
T387 0
T388 0
T389 1
T390 1
T391 1
T392 1
T393 1
T394 1
T395 1
T396 1
T397 1
T398 1
T399 1
T400 1
T401 1
T402 1
T403 1
T404 1
T405 0
T406 0
T407 0
T408 0
T409 0
T410 0
T411 0
T412 0
T413 1
T414 1
T415 1
T416 1
T417 1
T418 1
T419 1
T420 1
T421 1
T422 1
T423 1
T424 1
T425 1
T426 1
T427 1
T428 1
T429 0
T430 0
T431 0
T432 0
T433 0
T434 0
T435 0
T436 0
T437 1
T438 1
T439 1
T440 1
T441 1
T442 1
T443 1
T444 1
T445 1
T446 1
T447 1
T448 1
T449 1
T450 1
T451 1
T452 1
T453 0
T454 0
T455 0
T456 0
T457 0
T458 0
T459 0
T460 0
T461 1
T462 1
T463 1
T464 1
T465 1
T466 1
T467 1
T468 1
T469 1
T470 1
T471 1
T472 1
T473 1
T474 1
T475 1
T476 1
T477 0
T478 0
T479 0
T480 0
T481 0
T482 0
T483 0
T484 0
T485 1
T486 1
T487 1
T488 1
T489 1
T490 1
T491 1
T492 1
T493 1
T494 1
T495 1
T496 1
T497 1
T498 1
T499 1
T500 1
T501 0
T502 0
T503 0
T504 0
T505 0
T506 0
T507 0
T508 0
T509 1
T510 1
T511 1
T512 1
T513 1
T514 1
T515 1
T516 1
T517 1
T518 1
T519 1
T520 1
T521 1
T522 1
T523 1
T524 1
T525 0
T526 0
T527 0
T528 0
T529 0
T530 0
T531 0
T532 0
T533 1
T534 1
T535 1
T536 1
T537 1
T538 1
T539 1
T540 1
T541 1
T542 1
T543 1
T544 1
T545 1
T546 1
T547 1
T548 1
T549 0
T550 0
T551 0
T552 0
T553 0
T554 0
T555 0
T556 0
T557 1
T558 1
T559 1
T560 1
T561 1
T562 1
T563 1
T564 1
T565 1
T566 1
T567 1
T568 1
T569 1
T570 1
T571 1
T572 1
T573 0
T574 0
T575 0
T576 0
T577 0
T578 0
T579 0
T580 0
T581 1
T582 1
T583 1
T584 1
T585 1
T586 1
T587 1
T588 1
T589 1
T590 1
T591 1
T592 1
T593 1
T594 1
T595 1
T596 1
T597 0
T598 0
T599 0
T600 0
T601 0
T602 0
T603 0
T604 0
T605 1
T606 1
T607 1
T608 1
T609 1
T610 1
T611 1
T612 1
T613 1
T614 1
T615 1
T616 1
T617 1
T618 1
T619 1
T620 1
T621 0
T622 0
T623 0
T624 0
T625 0
T626 0
T627 0
T628 0
T629 1
T630 1
T631 1
T632 1
T633 1
T634 1
T635 1
T636 1
T637 1
T638 1
T639 1
T640 1
T641 1
T642 1
T643 1
T644 1
T645 0
T646 0
T647 0
T648 0
T649 0
T650 0
T651 0
T652 0
T653 1
T654 1
T655 1
T656 1
T657 1
T658 1
T659 1
T660 1
T661 1
T662 1
T663 1
T664 1
T665 1
T666 1
T667 1
T668 1
T669 0
T670 0
T671 0
T672 0
T673 0
T674 0
T675 0
T676 0
T677 1
T678 1
T679 1
T680 1
T681 1
T682 1
T683 1
T684 1
T685 1
T686 1
T687 1
T688 1
T689 1
T690 1
T691 1
T692 1
T693 0
T694 0
T695 0
T696 0
T697 0
T698 0
T699 0
T700 0
T701 1
T702 1
T703 1
T704 1
T705 1
T706 1
T707 1
T708 1
T709 1
T710 1
T711 1
T712 1
T713 1
T714 1
T715 1
T716 1
T717 0
T718 0
T719 0
T720 0
T721 0
T722 0
T723 0
T724 0
T725 1
T726 1
T727 1
T728 1
T729 1
T730 1
T731 1
T732 1
T733 1
T734 1
T735 1
T736 1
T737 1
T738 1
T739 1
T740 1
T741 0
T742 0
T743 0
T744 0
T745 0
T746 0
T747 0
T748 0
T749 1
T750 1
T751 1
T752 1
T753 1
T754 1
T755 1
T756 1
T757 1
T758 1
T759 1
T760 1
T761 1
T762 1
T763 1
T764 1
T765 0
T766 0
T767 0
T768 0
T769 0
T770 0
T771 0
T772 0
T773 1
T774 1
T775 1
T776 1
T777 1
T778 1
T779 1
T780 1
T781 1
T782 1
T783 1
T784 1
T785 1
T786 1
T787 1
T788 1
T789 0
T790 0
T791 0
T792 0
T793 0
T794 0
T795 0
T796 0
T797 1
T798 1
T799 1
T800 1
T801 1
T802 1
T803 1
T804 1
T805 1
T806 1
T807 1
T808 1
T809 1
T810 1
T811 1
T812 1
T813 0
T814 0
T815 0
T816 0
T817 0
T818 0
T819 0
T820 0
T821 1
T822 1
T823 1
T824 1
T825 1
T826 1
T827 1
T828 1
T829 1
T830 1
T831 1
T832 1
T833 1
T834 1
T835 1
T836 1
T837 0
T838 0
T839 0
T840 0
T841 0
T842 0
T843 0
T844 0
T845 1
T846 1
T847 1
T848 1
T849 1
T850 1
T851 1
T852 1
T853 1
T854 1
T855 1
T856 1
T857 1
T858 1
T859 1
T860 1
T861 0
T862 0
T863 0
T864 0
T865 0
T866 0
T867 0
T868 0
T869 1
T870 1
T871 1
T872 1
T873 1
T874 1
T875 1
T876 1
T877 1
T878 1
T879 1
T880 1
T881 1
T882 1
T883 1
T884 1
T885 0
T886 0
T887 0
T888 0
T889 0
T890 0
T891 0
T892 0
T893 1
T894 1
T895 1
T896 1
T897 1
T898 1
T899 1
T900 1
T901 1
T902 1
T903 1
T904 1
T905 1
T906 1
T907 1
T908 1
T909 0
T910 0
T911 0
T912 0
T913 0
T914 0
T915 0
T916 0
T917 1
T918 1
T919 1
T920 1
T921 1
T922 1
T923 1
T924 1
T925 1
T926 1
T927 1
T928 1
T929 1
T930 1
T931 1
T932 1
T933 0
T934 0
T935 0
T936 0
T937 0
T938 0
T939 0
T940 0
T941 1
T942 1
T943 1
T944 1
T945 1
T946 1
T947 1
T948 1
T949 1
T950 1
T951 1
T952 1
T953 1
T954 1
T955 1
T956 1
T957 0
T958 0
T959 0
T960 0
T961 0
T962 0
T963 0
T964 0
T965 1
T966 1
T967 1
T968 1
T969 1
T970 1
T971 1
T972 1
T973 1
T974 1
T975 1
T976 1
T977 1
T978 1
T979 1
T980 1
T981 0
T982 0
T983 0
T984 0
T985 0
T986 0
T987 0
T988 0
T989 1
T990 1
T991 1
T992 1
T993 1
T994 1
T995 1
T996 1
T997 1
T998 1
T999 1
T1000 1
T1001 1
T1002 1
T1003 1
T1004 1
T1005 0
T1006 0
T1007 0
T1008 0
T1009 0
T1010 0
T1011 0
T1012 0
T1013 1
T1014 1
T1015 1
T1016 1
T1017 1
T1018 1
T1019 1
T1020 1
T1021 1
T1022 1
T1023 1
T1024 1
T1025 1
T1026 1
T1027 1
T1028 1
T1029 0
T1030 0
T1031 0
T1032 0
T1033 0
T1034 0
T1035 0
T1036 0
T1037 0
T1038 1
T1039 1
T1040 1
T1041 1
T1042 1
T1043 1
T1044 1
T1045 1
T1046 1
T1047 1
T1048 1
T1049 1
T1050 1
T1051 1
T1052 1
T1053 0
T1054 0
T1055 0
T1056 0
T1057 0
T1058 0
T1059 0
T1060 0
T1061 0
T1062 1
T1063 1
T1064 1
T1065 1
T1066 1
T1067 1
T1068 1
T1069 1
T1070 1
T1071 1
T1072 1
T1073 1
T1074 1
T1075 1
T1076 1
T1077 0
T1078 0
T1079 0
T1080 0
T1081 0
T1082 0
T1083 0
T1084 0
T1085 0
T1086 1
T1087 1
T1088 1
T1089 1
T1090 1
T1091 1
T1092 1
T1093 1
T1094 1
T1095 1
T1096 1
T1097 1
T1098 1
T1099 1
T1100 1
T1101 0
T1102 0
T1103 0
T1104 0
T1105 0
T1106 0
T1107 0
T1108 0
T1109 0
T1110 1
T1111 1
T1112 1
T1113 1
T1114 1
T1115 1
T1116 1
T1117 1
T1118 1
T1119 1
T1120 1
T1121 1
T1122 1
T1123 1
T1124 1
T1125 0
T1126 0
T1127 0
T1128 0
T1129 0
T1130 0
T1131 0
T1132 0
T1133 0
T1134 1
T1135 1
T1136 1
T1137 1
T1138 1
T1139 1
T1140 1
T1141 1
T1142 1
T1143 1
T1144 1
T1145 1
T1146 1
T1147 1
T1148 1
T1149 0
T1150 0
T1151 0
T1152 0
T1153 0
T1154 0
T1155 0
T1156 0
T1157 0
T1158 1
T1159 1
T1160 1
T1161 1
T1162 1
T1163 1
T1164 1
T1165 1
T1166 1
T1167 1
T1168 1
T1169 1
T1170 1
T1171 1
T1172 1
T1173 0
T1174 0
T1175 0
T1176 0
T1177 0
T1178 0
T1179 0
T1180 0
T1181 0
T1182 1
T1183 1
T1184 1
T1185 1
T1186 1
T1187 1
T1188 1
T1189 1
T1190 1
T1191 1
T1192 1
T1193 1
T1194 1
T1195 1
T1196 1
T1197 0
T1198 0
T1199 0
T1200 0
T1201 0
T1202 0
T1203 0
T1204 0
T1205 0
T1206 1
T1207 1
T1208 1
T1209 1
T1210 1
T1211 1
T1212 1
T1213 1
T1214 1
T1215 1
T1216 1
T1217 1
T1218 1
T1219 1
T1220 1
T1221 0
T1222 0
T1223 0
T1224 0
T1225 0
T1226 0
T1227 0
T1228 0
T1229 0
T1230 1
T1231 1
T1232 1
T1233 1
T1234 1
T1235 1
T1236 1
T1237 1
T1238 1
T1239 1
T1240 1
T1241 1
T1242 1
T1243 1
T1244 1
T1245 0
T1246 0
T1247 0
T1248 0
T1249 0
T1250 0
T1251 0
T1252 0
T1253 0
T1254 1
T1255 1
T1256 1
T1257 1
T1258 1
T1259 1
T1260 1
T1261 1
T1262 1
T1263 1
T1264 1
T1265 1
T1266 1
T1267 1
T1268 1
T1269 0
T1270 0
T1271 0
T1272 0
T1273 0
T1274 0
T1275 0
T1276 0
T1277 0
T1278 1
T1279 1
T1280 1
T1281 1
T1282 1
T1283 1
T1284 1
T1285 1
T1286 1
T1287 1
T1288 1
T1289 1
T1290 1
T1291 1
T1292 1
T1293 0
T1294 0
T1295 0
T1296 0
T1297 0
T1298 0
T1299 0
T1300 0
T1301 0
T1302 1
T1303 1
T1304 1
T1305 1
T1306 1
T1307 1
T1308 1
T1309 1
T1310 1
T1311 1
T1312 1
T1313 1
T1314 1
T1315 1
T1316 1
T1317 0
T1318 0
T1319 0
T1320 0
T1321 0
T1322 0
T1323 0
T1324 0
T1325 0
T1326 1
T1327 1
T1328 1
T1329 1
T1330 1
T1331 1
T1332 1
T1333 1
T1334 1
T1335 1
T1336 1
T1337 1
T1338 1
T1339 1
T1340 1
T1341 0
T1342 0
T1343 0
T1344 0
T1345 0
T1346 0
T1347 0
T1348 0
T1349 0
T1350 1
T1351 1
T1352 1
T1353 1
T1354 1
T1355 1
T1356 1
T1357 1
T1358 1
T1359 1
T1360 1
T1361 1
T1362 1
T1363 1
T1364 1
T1365 0
T1366 0
T1367 0
T1368 0
T1369 0
T1370 0
T1371 0
T1372 0
T1373 0
T1374 1
T1375 1
T1376 1
T1377 1
T1378 1
T1379 1
T1380 1
T1381 1
T1382 1
T1383 1
T1384 1
T1385 1
T1386 1
T1387 1
T1388 1
T1389 0
T1390 0
T1391 0
T1392 0
T1393 0
T1394 0
T1395 0
T1396 0
T1397 0
T1398 1
T1399 1
T1400 1
T1401 1
T1402 1
T1403 1
T1404 1
T1405 1
T1406 1
T1407 1
T1408 1
T1409 1
T1410 1
T1411 1
T1412 1
T1413 0
T1414 0
T1415 0
T1416 0
T1417 0
T1418 0
T1419 0
T1420 0
T1421 0
T1422 1
T1423 1
T1424 1
T1425 1
T1426 1
T1427 1
T1428 1
T1429 1
T1430 1
T1431 1
T1432 1
T1433 1
T1434 1
T1435 1
T1436 0
T1437 0
T1438 0
T1439 0
T1440 0
T1441 0
T1442 0
T1443 0
T1444 0
T1445 0
T1446 1
T1447 1
T1448 1
T1449 1
T1450 1
T1451 1
T1452 1
T1453 1
T1454 1
T1455 1
T1456 1
T1457 1
T1458 1
T1459 1
T1460 0
T1461 0
T1462 0
T1463 0
T1464 0
T1465 0
T1466 0
T1467 0
T1468 0
T1469 0
T1470 1
T1471 1
T1472 1
T1473 1
T1474 1
T1475 1
T1476 1
T1477 1
T1478 1
T1479 1
T1480 1
T1481 1
T1482 1
T1483 1
T1484 0
T1485 0
T1486 0
T1487 0
T1488 0
T1489 0
T1490 0
T1491 0
T1492 0
T1493 0
T1494 1
T1495 1
T1496 1
T1497 1
T1498 1
T1499 1
T1500 1
T1501 1
T1502 1
T1503 1
T1504 1
T1505 1
T1506 1
T1507 1
T1508 0
T1509 0
T1510 0
T1511 0
T1512 0
T1513 0
T1514 0
T1515 0
T1516 0
T1517 0
T1518 1
T1519 1
T1520 1
T1521 1
T1522 1
T1523 1
T1524 1
T1525 1
T1526 1
T1527 1
T1528 1
T1529 1
T1530 1
T1531 1
T1532 0
T1533 0
T1534 0
T1535 0
T1536 0
T1537 0
T1538 0
T1539 0
T1540 0
T1541 0
T1542 1
T1543 1
T1544 1
T1545 1
T1546 1
T1547 1
T1548 1
T1549 1
T1550 1
T1551 1
T1552 1
T1553 1
T1554 1
T1555 1
T1556 0
T1557 0
T1558 0
T1559 0
T1560 0
T1561 0
T1562 0
T1563 0
T1564 0
T1565 0
T1566 1
T1567 1
T1568 1
T1569 1
T1570 1
T1571 1
T1572 1
T1573 1
T1574 1
T1575 1
T1576 1
T1577 1
T1578 1
T1579 1
T1580 0
T1581 0
T1582 0
T1583 0
T1584 0
T1585 0
T1586 0
T1587 0
T1588 0
T1589 0
T1590 1
T1591 1
T1592 1
T1593 1
T1594 1
T1595 1
T1596 1
T1597 1
T1598 1
T1599 1
T1600 1
T1601 1
T1602 1
T1603 1
T1604 0
T1605 0
T1606 0
T1607 0
T1608 0
T1609 0
T1610 0
T1611 0
T1612 0
T1613 0
T1614 1
T1615 1
T1616 1
T1617 1
T1618 1
T1619 1
T1620 1
T1621 1
T1622 1
T1623 1
T1624 1
T1625 1
T1626 1
T1627 1
T1628 0
T1629 0
T1630 0
T1631 0
T1632 0
T1633 0
T1634 0
T1635 0
T1636 0
T1637 0
T1638 1
T1639 1
T1640 1
T1641 1
T1642 1
T1643 1
T1644 1
T1645 1
T1646 1
T1647 1
T1648 1
T1649 1
T1650 1
T1651 1
T1652 0
T1653 0
T1654 0
T1655 0
T1656 0
T1657 0
T1658 0
T1659 0
T1660 0
T1661 0
T1662 1
T1663 1
T1664 1
T1665 1
T1666 1
T1667 1
T1668 1
T1669 1
T1670 1
T1671 1
T1672 1
T1673 1
T1674 1
T1675 1
T1676 0
T1677 0
T1678 0
T1679 0
T1680 0
T1681 0
T1682 0
T1683 0
T1684 0
T1685 0
T1686 1
T1687 1
T1688 1
T1689 1
T1690 1
T1691 1
T1692 1
T1693 1
T1694 1
T1695 1
T1696 1
T1697 1
T1698 1
T1699 1
T1700 0
T1701 0
T1702 0
T1703 0
T1704 0
T1705 0
T1706 0
T1707 0
T1708 0
T1709 0
T1710 1
T1711 1
T1712 1
T1713 1
T1714 1
T1715 1
T1716 1
T1717 1
T1718 1
T1719 1
T1720 1
T1721 1
T1722 1
T1723 1
T1724 0
T1725 0
T1726 0
T1727 0
T1728 0
T1729 0
T1730 0
T1731 0
T1732 0
T1733 0
T1734 1
T1735 1
T1736 1
T1737 1
T1738 1
T1739 1
T1740 1
T1741 1
T1742 1
T1743 1
T1744 1
T1745 1
T1746 1
T1747 1
T1748 0
T1749 0
T1750 0
T1751 0
T1752 0
T1753 0
T1754 0
T1755 0
T1756 0
T1757 0
T1758 1
T1759 1
T1760 1
T1761 1
T1762 1
T1763 1
T1764 1
T1765 1
T1766 1
T1767 1
T1768 1
T1769 1
T1770 1
T1771 1
T1772 0
T1773 0
T1774 0
T1775 0
T1776 0
T1777 0
T1778 0
T1779 0
T1780 0
T1781 0
T1782 1
T1783 1
T1784 1
T1785 1
T1786 1
T1787 1
T1788 1
T1789 1
T1790 1
T1791 1
T1792 1
T1793 1
T1794 1
T1795 1
T1796 0
T1797 0
T1798 0
T1799 0
T1800 0
T1801 0
T1802 0
T1803 0
T1804 0
T1805 0
T1806 1
T1807 1
T1808 1
T1809 1
T1810 1
T1811 1
T1812 1
T1813 1
T1814 1
T1815 1
T1816 1
T1817 1
T1818 1
T1819 1
T1820 0
T1821 0
T1822 0
T1823 0
T1824 0
T1825 0
T1826 0
T1827 0
T1828 0
T1829 0
T1830 1
T1831 1
T1832 1
T1833 1
T1834 1
T1835 1
T1836 1
T1837 1
T1838 1
T1839 1
T1840 1
T1841 1
T1842 1
T1843 1
T1844 0
T1845 0
T1846 0
T1847 0
T1848 0
T1849 0
T1850 0
T1851 0
T1852 0
T1853 0
T1854 1
T1855 1
T1856 1
T1857 1
T1858 1
T1859 1
T1860 1
T1861 1
T1862 1
T1863 1
T1864 1
T1865 1
T1866 1
T1867 1
T1868 0
T1869 0
T1870 0
T1871 0
T1872 0
T1873 0
T1874 0
T1875 0
T1876 0
T1877 0
T1878 1
T1879 1
T1880 1
T1881 1
T1882 1
T1883 1
T1884 1
T1885 1
T1886 1
T1887 1
T1888 1
T1889 1
T1890 1
T1891 1
T1892 0
T1893 0
T1894 0
T1895 0
T1896 0
T1897 0
T1898 0
T1899 0
T1900 0
T1901 0
T1902 1
T1903 1
T1904 1
T1905 1
T1906 1
T1907 1
T1908 1
T1909 1
T1910 1
T1911 1
T1912 1
T1913 1
T1914 1
T1915 1
T1916 0
T1917 0
T1918 0
T1919 0
T1920 0
T1921 0
T1922 0
T1923 0
T1924 0
T1925 0
T1926 1
T1927 1
T1928 1
T1929 1
T1930 1
T1931 1
T1932 1
T1933 1
T1934 1
T1935 1
T1936 1
T1937 1
T1938 1
T1939 1
T1940 0
T1941 0
T1942 0
T1943 0
T1944 0
T1945 0
T1946 0
T1947 0
T1948 0
T1949 0
T1950 1
T1951 1
T1952 1
T1953 1
T1954 1
T1955 1
T1956 1
T1957 1
T1958 1
T1959 1
T1960 1
T1961 1
T1962 1
T1963 1
T1964 0
T1965 0
T1966 0
T1967 0
T1968 0
T1969 0
T1970 0
T1971 0
T1972 0
T1973 0
T1974 0
T1975 1
T1976 1
T1977 1
T1978 1
T1979 1
T1980 1
T1981 1
T1982 1
T1983 1
T1984 1
T1985 1
T1986 1
T1987 1
T1988 0
T1989 0
T1990 0
T1991 0
T1992 0
T1993 0
T1994 0
T1995 0
T1996 0
T1997 0
T1998 0
T1999 1
T2000 1
T2001 1
T2002 1
T2003 1
T2004 1
T2005 1
T2006 1
T2007 1
T2008 1
T2009 1
T2010 1
T2011 1
T2012 0
T2013 0
T2014 0
T2015 0
T2016 0
T2017 0
T2018 0
T2019 0
T2020 0
T2021 0
T2022 0
T2023 1
T2024 1
T2025 1
T2026 1
T2027 1
T2028 1
T2029 1
T2030 1
T2031 1
T2032 1
T2033 1
T2034 1
T2035 1
T2036 0
T2037 0
T2038 0
T2039 0
T2040 0
T2041 0
T2042 0
T2043 0
T2044 0
T2045 0
T2046 0
T2047 1
T2048 1
T2049 1
T2050 1
T2051 1
T2052 1
T2053 1
T2054 1
T2055 1
T2056 1
T2057 1
T2058 1
T2059 1
T2060 0
T2061 0
T2062 0
T2063 0
T2064 0
T2065 0
T2066 0
T2067 0
T2068 0
T2069 0
T2070 0
T2071 1
T2072 1
T2073 1
T2074 1
T2075 1
T2076 1
T2077 1
T2078 1
T2079 1
T2080 1
T2081 1
T2082 1
T2083 1
T2084 0
T2085 0
T2086 0
T2087 0
T2088 0
T2089 0
T2090 0
T2091 0
T2092 0
T2093 0
T2094 0
T2095 1
T2096 1
T2097 1
T2098 1
T2099 1
T2100 1
T2101 1
T2102 1
T2103 1
T2104 1
T2105 1
T2106 1
T2107 1
T2108 0
T2109 0
T2110 0
T2111 0
T2112 0
T2113 0
T2114 0
T2115 0
T2116 0
T2117 0
T2118 0
T2119 1
T2120 1
T2121 1
T2122 1
T2123 1
T2124 1
T2125 1
T2126 1
T2127 1
T2128 1
T2129 1
T2130 1
T2131 0
T2132 0
T2133 0
T2134 0
T2135 0
T2136 0
T2137 0
T2138 0
T2139 0
T2140 0
T2141 0
T2142 0
T2143 1
T2144 1
T2145 1
T2146 1
T2147 1
T2148 1
T2149 1
T2150 1
T2151 1
T2152 1
T2153 1
T2154 1
T2155 0
T2156 0
T2157 0
T2158 0
T2159 0
T2160 0
T2161 0
T2162 0
T2163 0
T2164 0
T2165 0
T2166 0
T2167 1
T2168 1
T2169 1
T2170 1
T2171 1
T2172 1
T2173 1
T2174 1
T2175 1
T2176 1
T2177 1
T2178 1
T2179 0
T2180 0
T2181 0
T2182 0
T2183 0
T2184 0
T2185 0
T2186 0
T2187 0
T2188 0
T2189 0
T2190 0
T2191 1
T2192 1
T2193 1
T2194 1
T2195 1
T2196 1
T2197 1
T2198 1
T2199 1
T2200 1
T2201 1
T2202 1
T2203 0
T2204 0
T2205 0
T2206 0
T2207 0
T2208 0
T2209 0
T2210 0
T2211 0
T2212 0
T2213 0
T2214 0
T2215 1
T2216 1
T2217 1
T2218 1
T2219 1
T2220 1
T2221 1
T2222 1
T2223 1
T2224 1
T2225 1
T2226 1
T2227 0
T2228 0
T2229 0
T2230 0
T2231 0
T2232 0
T2233 0
T2234 0
T2235 0
T2236 0
T2237 0
T2238 0
T2239 1
T2240 1
T2241 1
T2242 1
T2243 1
T2244 1
T2245 1
T2246 1
T2247 1
T2248 1
T2249 1
T2250 1
T2251 0
T2252 0
T2253 0
T2254 0
T2255 0
T2256 0
T2257 0
T2258 0
T2259 0
T2260 0
T2261 0
T2262 0
T2263 1
T2264 1
T2265 1
T2266 1
T2267 1
T2268 1
T2269 1
T2270 1
T2271 1
T2272 1
T2273 1
T2274 1
T2275 0
T2276 0
T2277 0
T2278 0
T2279 0
T2280 0
T2281 0
T2282 0
T2283 0
T2284 0
T2285 0
T2286 0
T2287 1
T2288 1
T2289 1
T2290 1
T2291 1
T2292 1
T2293 1
T2294 1
T2295 1
T2296 1
T2297 1
T2298 1
T2299 0
T2300 0
T2301 0
T2302 0
T2303 0
T2304 0
T2305 0
T2306 0
T2307 0
T2308 0
T2309 0
T2310 0
T2311 1
T2312 1
T2313 1
T2314 1
T2315 1
T2316 1
T2317 1
T2318 1
T2319 1
T2320 1
T2321 1
T2322 1
T2323 0
T2324 0
T2325 0
T2326 0
T2327 0
T2328 0
T2329 0
T2330 0
T2331 0
T2332 0
T2333 0
T2334 0
T2335 1
T2336 1
T2337 1
T2338 1
T2339 1
T2340 1
T2341 1
T2342 1
T2343 1
T2344 1
T2345 1
T2346 1
T2347 0
T2348 0
T2349 0
T2350 0
T2351 0
T2352 0
T2353 0
T2354 0
T2355 0
T2356 0
T2357 0
T2358 0
T2359 1
T2360 1
T2361 1
T2362 1
T2363 1
T2364 1
T2365 1
T2366 1
T2367 1
T2368 1
T2369 1
T2370 1
T2371 0
T2372 0
T2373 0
T2374 0
T2375 0
T2376 0
T2377 0
T2378 0
T2379 0
T2380 0
T2381 0
T2382 0
T2383 1
T2384 1
T2385 1
T2386 1
T2387 1
T2388 1
T2389 1
T2390 1
T2391 1
T2392 1
T2393 1
T2394 1
T2395 0
T2396 0
T2397 0
T2398 0
T2399 0
T2400 0
T2401 0
T2402 0
T2403 0
T2404 0
T2405 0
T2406 0
T2407 1
T2408 1
T2409 1
T2410 1
T2411 1
T2412 1
T2413 1
T2414 1
T2415 1
T2416 1
T2417 1
T2418 1
T2419 0
T2420 0
T2421 0
T2422 0
T2423 0
T2424 0
T2425 0
T2426 0
T2427 0
T2428 0
T2429 0
T2430 0
T2431 1
T2432 1
T2433 1
T2434 1
T2435 1
T2436 1
T2437 1
T2438 1
T2439 1
T2440 1
T2441 1
T2442 1
T2443 0
T2444 0
T2445 0
T2446 0
T2447 0
T2448 0
T2449 0
T2450 0
T2451 0
T2452 0
T2453 0
T2454 0
T2455 1
T2456 1
T2457 1
T2458 1
T2459 1
T2460 1
T2461 1
T2462 1
T2463 1
T2464 1
T2465 1
T2466 1
T2467 0
T2468 0
T2469 0
T2470 0
T2471 0
T2472 0
T2473 0
T2474 0
T2475 0
T2476 0
T2477 0
T2478 0
T2479 1
T2480 1
T2481 1
T2482 1
T2483 1
T2484 1
T2485 1
T2486 1
T2487 1
T2488 1
T2489 1
T2490 1
T2491 0
T2492 0
T2493 0
T2494 0
T2495 0
T2496 0
T2497 0
T2498 0
T2499 0
T2500 0
T2501 0
T2502 0
T2503 1
T2504 1
T2505 1
T2506 1
T2507 1
T2508 1
T2509 1
T2510 1
T2511 1
T2512 1
T2513 1
T2514 1
T2515 0
T2516 0
T2517 0
T2518 0
T2519 0
T2520 0
T2521 0
T2522 0
T2523 0
T2524 0
T2525 0
T2526 0
T2527 1
T2528 1
T2529 1
T2530 1
T2531 1
T2532 1
T2533 1
T2534 1
T2535 1
T2536 1
T2537 1
T2538 1
T2539 0
T2540 0
T2541 0
T2542 0
T2543 0
T2544 0
T2545 0
T2546 0
T2547 0
T2548 0
T2549 0
T2550 0
T2551 1
T2552 1
T2553 1
T2554 1
T2555 1
T2556 1
T2557 1
T2558 1
T2559 1
T2560 1
T2561 1
T2562 1
T2563 0
T2564 0
T2565 0
T2566 0
T2567 0
T2568 0
T2569 0
T2570 0
T2571 0
T2572 0
T2573 0
T2574 0
T2575 1
T2576 1
T2577 1
T2578 1
T2579 1
T2580 1
T2581 1
T2582 1
T2583 1
T2584 1
T2585 1
T2586 1
T2587 0
T2588 0
T2589 0
T2590 0
T2591 0
T2592 0
T2593 0
T2594 0
T2595 0
T2596 0
T2597 0
T2598 0
T2599 1
T2600 1
T2601 1
T2602 1
T2603 1
T2604 1
T2605 1
T2606 1
T2607 1
T2608 1
T2609 1
T2610 1
T2611 0
T2612 0
T2613 0
T2614 0
T2615 0
T2616 0
T2617 0
T2618 0
T2619 0
T2620 0
T2621 0
T2622 0
T2623 1
T2624 1
T2625 1
T2626 1
T2627 1
T2628 1
T2629 1
T2630 1
T2631 1
T2632 1
T2633 1
T2634 1
T2635 0
T2636 0
T2637 0
T2638 0
T2639 0
T2640 0
T2641 0
T2642 0
T2643 0
T2644 0
T2645 0
T2646 0
T2647 1
T2648 1
T2649 1
T2650 1
T2651 1
T2652 1
T2653 1
T2654 1
T2655 1
T2656 1
T2657 1
T2658 1
T2659 0
T2660 0
T2661 0
T2662 0
T2663 0
T2664 0
T2665 0
T2666 0
T2667 0
T2668 0
T2669 0
T2670 0
T2671 1
T2672 1
T2673 1
T2674 1
T2675 1
T2676 1
T2677 1
T2678 1
T2679 1
T2680 1
T2681 1
T2682 1
T2683 0
T2684 0
T2685 0
T2686 0
T2687 0
T2688 0
T2689 0
T2690 0
T2691 0
T2692 0
T2693 0
T2694 0
T2695 1
T2696 1
T2697 1
T2698 1
T2699 1
T2700 1
T2701 1
T2702 1
T2703 1
T2704 1
T2705 1
T2706 1
T2707 0
T2708 0
T2709 0
T2710 0
T2711 0
T2712 0
T2713 0
T2714 0
T2715 0
T2716 0
T2717 0
T2718 0
T2719 1
T2720 1
T2721 1
T2722 1
T2723 1
T2724 1
T2725 1
T2726 1
T2727 1
T2728 1
T2729 1
T2730 1
T2731 0
T2732 0
T2733 0
T2734 0
T2735 0
T2736 0
T2737 0
T2738 0
T2739 0
T2740 0
T2741 0
T2742 0
T2743 1
T2744 1
T2745 1
T2746 1
T2747 1
T2748 1
T2749 1
T2750 1
T2751 1
T2752 1
T2753 1
T2754 1
T2755 0
T2756 0
T2757 0
T2758 0
T2759 0
T2760 0
T2761 0
T2762 0
T2763 0
T2764 0
T2765 0
T2766 0
T2767 1
T2768 1
T2769 1
T2770 1
T2771 1
T2772 1
T2773 1
T2774 1
T2775 1
T2776 1
T2777 1
T2778 0
T2779 0
T2780 0
T2781 0
T2782 0
T2783 0
T2784 0
T2785 0
T2786 0
T2787 0
T2788 0
T2789 0
T2790 0
T2791 1
T2792 1
T2793 1
T2794 1
T2795 1
T2796 1
T2797 1
T2798 1
T2799 1
T2800 1
T2801 1
T2802 0
T2803 0
T2804 0
T2805 0
T2806 0
T2807 0
T2808 0
