# Supplementary material for: FishMORPH - An agent-based model to predict salmonid growth and distribution responses under natural and low flows
Source: Sci Rep. 2016 Jul 19;6:29414. doi: 10.1038/srep29414 (PMC4949470; doi:10.1038/srep29414)
Supplement: Supplementary Information 2 [file srep29414-s2.zip › SR_FishMORPH_Files/Parameters/Baseline_DaylightTimeStep.var]

Daylight time step
T1 16
T2 16
T3 16
T4 16
T5 16
T6 16
T7 16
T8 16
T9 16
T10 16
T11 16
T12 16
T13 16
T14 16
T15 16
T16 16
T17 16
T18 16
T19 16
T20 16
T21 16
T22 16
T23 16
T24 16
T25 16
T26 16
T27 16
T28 16
T29 16
T30 16
T31 16
T32 16
T33 16
T34 16
T35 16
T36 16
T37 16
T38 16
T39 16
T40 16
T41 16
T42 16
T43 16
T44 16
T45 16
T46 16
T47 16
T48 16
T49 16
T50 16
T51 16
T52 16
T53 16
T54 16
T55 16
T56 16
T57 16
T58 16
T59 16
T60 16
T61 16
T62 16
T63 16
T64 16
T65 16
T66 16
T67 16
T68 16
T69 16
T70 16
T71 16
T72 16
T73 16
T74 16
T75 16
T76 16
T77 16
T78 16
T79 16
T80 16
T81 16
T82 16
T83 16
T84 16
T85 16
T86 16
T87 16
T88 16
T89 16
T90 16
T91 16
T92 16
T93 16
T94 16
T95 16
T96 16
T97 16
T98 16
T99 16
T100 16
T101 16
T102 16
T103 16
T104 16
T105 16
T106 16
T107 16
T108 16
T109 16
T110 16
T111 16
T112 16
T113 16
T114 16
T115 16
T116 16
T117 16
T118 16
T119 16
T120 16
T121 16
T122 16
T123 16
T124 16
T125 16
T126 16
T127 16
T128 16
T129 16
T130 16
T131 16
T132 16
T133 16
T134 16
T135 16
T136 16
T137 16
T138 16
T139 16
T140 16
T141 16
T142 16
T143 16
T144 16
T145 16
T146 16
T147 16
T148 16
T149 16
T150 16
T151 16
T152 16
T153 16
T154 16
T155 16
T156 16
T157 16
T158 16
T159 16
T160 16
T161 16
T162 16
T163 16
T164 16
T165 16
T166 16
T167 16
T168 16
T169 16
T170 16
T171 16
T172 16
T173 16
T174 16
T175 16
T176 16
T177 16
T178 16
T179 16
T180 16
T181 16
T182 16
T183 16
T184 16
T185 16
T186 16
T187 16
T188 16
T189 16
T190 16
T191 16
T192 16
T193 16
T194 16
T195 16
T196 16
T197 16
T198 16
T199 16
T200 16
T201 16
T202 16
T203 16
T204 16
T205 16
T206 16
T207 16
T208 16
T209 16
T210 16
T211 16
T212 16
T213 16
T214 16
T215 16
T216 16
T217 16
T218 16
T219 16
T220 16
T221 16
T222 16
T223 16
T224 16
T225 16
T226 16
T227 16
T228 16
T229 16
T230 16
T231 16
T232 16
T233 16
T234 16
T235 16
T236 16
T237 16
T238 16
T239 16
T240 16
T241 16
T242 16
T243 16
T244 16
T245 16
T246 16
T247 16
T248 16
T249 16
T250 16
T251 16
T252 16
T253 16
T254 16
T255 16
T256 16
T257 16
T258 16
T259 16
T260 16
T261 16
T262 16
T263 16
T264 16
T265 16
T266 16
T267 16
T268 16
T269 16
T270 16
T271 16
T272 16
T273 16
T274 16
T275 16
T276 16
T277 16
T278 16
T279 16
T280 16
T281 16
T282 16
T283 16
T284 16
T285 16
T286 16
T287 16
T288 16
T289 16
T290 16
T291 16
T292 16
T293 16
T294 16
T295 16
T296 16
T297 16
T298 16
T299 16
T300 16
T301 16
T302 16
T303 16
T304 16
T305 16
T306 16
T307 16
T308 16
T309 16
T310 16
T311 16
T312 16
T313 16
T314 16
T315 16
T316 16
T317 16
T318 16
T319 16
T320 16
T321 16
T322 16
T323 16
T324 16
T325 16
T326 16
T327 16
T328 16
T329 16
T330 16
T331 16
T332 16
T333 16
T334 16
T335 16
T336 16
T337 16
T338 16
T339 16
T340 16
T341 16
T342 16
T343 16
T344 16
T345 16
T346 16
T347 16
T348 16
T349 16
T350 16
T351 16
T352 16
T353 16
T354 16
T355 16
T356 16
T357 16
T358 16
T359 16
T360 16
T361 16
T362 16
T363 16
T364 16
T365 16
T366 16
T367 16
T368 16
T369 16
T370 16
T371 16
T372 16
T373 16
T374 16
T375 16
T376 16
T377 16
T378 16
T379 16
T380 16
T381 16
T382 16
T383 16
T384 16
T385 16
T386 16
T387 16
T388 16
T389 16
T390 16
T391 16
T392 16
T393 16
T394 16
T395 16
T396 16
T397 16
T398 16
T399 16
T400 16
T401 16
T402 16
T403 16
T404 16
T405 16
T406 16
T407 16
T408 16
T409 16
T410 16
T411 16
T412 16
T413 16
T414 16
T415 16
T416 16
T417 16
T418 16
T419 16
T420 16
T421 16
T422 16
T423 16
T424 16
T425 16
T426 16
T427 16
T428 16
T429 16
T430 16
T431 16
T432 16
T433 16
T434 16
T435 16
T436 16
T437 16
T438 16
T439 16
T440 16
T441 16
T442 16
T443 16
T444 16
T445 16
T446 16
T447 16
T448 16
T449 16
T450 16
T451 16
T452 16
T453 16
T454 16
T455 16
T456 16
T457 16
T458 16
T459 16
T460 16
T461 16
T462 16
T463 16
T464 16
T465 16
T466 16
T467 16
T468 16
T469 16
T470 16
T471 16
T472 16
T473 16
T474 16
T475 16
T476 16
T477 16
T478 16
T479 16
T480 16
T481 16
T482 16
T483 16
T484 16
T485 16
T486 16
T487 16
T488 16
T489 16
T490 16
T491 16
T492 16
T493 16
T494 16
T495 16
T496 16
T497 16
T498 16
T499 16
T500 16
T501 16
T502 16
T503 16
T504 16
T505 16
T506 16
T507 16
T508 16
T509 16
T510 16
T511 16
T512 16
T513 16
T514 16
T515 16
T516 16
T517 16
T518 16
T519 16
T520 16
T521 16
T522 16
T523 16
T524 16
T525 16
T526 16
T527 16
T528 16
T529 16
T530 16
T531 16
T532 16
T533 16
T534 16
T535 16
T536 16
T537 16
T538 16
T539 16
T540 16
T541 16
T542 16
T543 16
T544 16
T545 16
T546 16
T547 16
T548 16
T549 16
T550 16
T551 16
T552 16
T553 16
T554 16
T555 16
T556 16
T557 16
T558 16
T559 16
T560 16
T561 16
T562 16
T563 16
T564 16
T565 16
T566 16
T567 16
T568 16
T569 16
T570 16
T571 16
T572 16
T573 16
T574 16
T575 16
T576 16
T577 16
T578 16
T579 16
T580 16
T581 16
T582 16
T583 16
T584 16
T585 16
T586 16
T587 16
T588 16
T589 16
T590 16
T591 16
T592 16
T593 16
T594 16
T595 16
T596 16
T597 16
T598 16
T599 16
T600 16
T601 16
T602 16
T603 16
T604 16
T605 16
T606 16
T607 16
T608 16
T609 16
T610 16
T611 16
T612 16
T613 16
T614 16
T615 16
T616 16
T617 16
T618 16
T619 16
T620 16
T621 16
T622 16
T623 16
T624 16
T625 16
T626 16
T627 16
T628 16
T629 16
T630 16
T631 16
T632 16
T633 16
T634 16
T635 16
T636 16
T637 16
T638 16
T639 16
T640 16
T641 16
T642 16
T643 16
T644 16
T645 16
T646 16
T647 16
T648 16
T649 16
T650 16
T651 16
T652 16
T653 16
T654 16
T655 16
T656 16
T657 16
T658 16
T659 16
T660 16
T661 16
T662 16
T663 16
T664 16
T665 16
T666 16
T667 16
T668 16
T669 16
T670 16
T671 16
T672 16
T673 16
T674 16
T675 16
T676 16
T677 16
T678 16
T679 16
T680 16
T681 16
T682 16
T683 16
T684 16
T685 16
T686 16
T687 16
T688 16
T689 16
T690 16
T691 16
T692 16
T693 16
T694 16
T695 16
T696 16
T697 16
T698 16
T699 16
T700 16
T701 16
T702 16
T703 16
T704 16
T705 16
T706 16
T707 16
T708 16
T709 16
T710 16
T711 16
T712 16
T713 16
T714 16
T715 16
T716 16
T717 16
T718 16
T719 16
T720 16
T721 16
T722 16
T723 16
T724 16
T725 16
T726 16
T727 16
T728 16
T729 16
T730 16
T731 16
T732 16
T733 16
T734 16
T735 16
T736 16
T737 16
T738 16
T739 16
T740 16
T741 16
T742 16
T743 16
T744 16
T745 16
T746 16
T747 16
T748 16
T749 16
T750 16
T751 16
T752 16
T753 16
T754 16
T755 16
T756 16
T757 16
T758 16
T759 16
T760 16
T761 16
T762 16
T763 16
T764 16
T765 16
T766 16
T767 16
T768 16
T769 16
T770 16
T771 16
T772 16
T773 16
T774 16
T775 16
T776 16
T777 16
T778 16
T779 16
T780 16
T781 16
T782 16
T783 16
T784 16
T785 16
T786 16
T787 16
T788 16
T789 16
T790 16
T791 16
T792 16
T793 16
T794 16
T795 16
T796 16
T797 16
T798 16
T799 16
T800 16
T801 16
T802 16
T803 16
T804 16
T805 16
T806 16
T807 16
T808 16
T809 16
T810 16
T811 16
T812 16
T813 16
T814 16
T815 16
T816 16
T817 16
T818 16
T819 16
T820 16
T821 16
T822 16
T823 16
T824 16
T825 16
T826 16
T827 16
T828 16
T829 16
T830 16
T831 16
T832 16
T833 16
T834 16
T835 16
T836 16
T837 16
T838 16
T839 16
T840 16
T841 16
T842 16
T843 16
T844 16
T845 16
T846 16
T847 16
T848 16
T849 16
T850 16
T851 16
T852 16
T853 16
T854 16
T855 16
T856 16
T857 16
T858 16
T859 16
T860 16
T861 16
T862 16
T863 16
T864 16
T865 16
T866 16
T867 16
T868 16
T869 16
T870 16
T871 16
T872 16
T873 16
T874 16
T875 16
T876 16
T877 16
T878 16
T879 16
T880 16
T881 16
T882 16
T883 16
T884 16
T885 16
T886 16
T887 16
T888 16
T889 16
T890 16
T891 16
T892 16
T893 16
T894 16
T895 16
T896 16
T897 16
T898 16
T899 16
T900 16
T901 16
T902 16
T903 16
T904 16
T905 16
T906 16
T907 16
T908 16
T909 16
T910 16
T911 16
T912 16
T913 16
T914 16
T915 16
T916 16
T917 16
T918 16
T919 16
T920 16
T921 16
T922 16
T923 16
T924 16
T925 16
T926 16
T927 16
T928 16
T929 16
T930 16
T931 16
T932 16
T933 16
T934 16
T935 16
T936 16
T937 16
T938 16
T939 16
T940 16
T941 16
T942 16
T943 16
T944 16
T945 16
T946 16
T947 16
T948 16
T949 16
T950 16
T951 16
T952 16
T953 16
T954 16
T955 16
T956 16
T957 16
T958 16
T959 16
T960 16
T961 16
T962 16
T963 16
T964 16
T965 16
T966 16
T967 16
T968 16
T969 16
T970 16
T971 16
T972 16
T973 16
T974 16
T975 16
T976 16
T977 16
T978 16
T979 16
T980 16
T981 16
T982 16
T983 16
T984 16
T985 16
T986 16
T987 16
T988 16
T989 16
T990 16
T991 16
T992 16
T993 16
T994 16
T995 16
T996 16
T997 16
T998 16
T999 16
T1000 16
T1001 16
T1002 16
T1003 16
T1004 16
T1005 16
T1006 16
T1007 16
T1008 16
T1009 16
T1010 16
T1011 16
T1012 16
T1013 16
T1014 16
T1015 16
T1016 16
T1017 16
T1018 16
T1019 16
T1020 16
T1021 16
T1022 16
T1023 16
T1024 16
T1025 16
T1026 16
T1027 16
T1028 16
T1029 16
T1030 16
T1031 16
T1032 16
T1033 15
T1034 15
T1035 15
T1036 15
T1037 15
T1038 15
T1039 15
T1040 15
T1041 15
T1042 15
T1043 15
T1044 15
T1045 15
T1046 15
T1047 15
T1048 15
T1049 15
T1050 15
T1051 15
T1052 15
T1053 15
T1054 15
T1055 15
T1056 15
T1057 15
T1058 15
T1059 15
T1060 15
T1061 15
T1062 15
T1063 15
T1064 15
T1065 15
T1066 15
T1067 15
T1068 15
T1069 15
T1070 15
T1071 15
T1072 15
T1073 15
T1074 15
T1075 15
T1076 15
T1077 15
T1078 15
T1079 15
T1080 15
T1081 15
T1082 15
T1083 15
T1084 15
T1085 15
T1086 15
T1087 15
T1088 15
T1089 15
T1090 15
T1091 15
T1092 15
T1093 15
T1094 15
T1095 15
T1096 15
T1097 15
T1098 15
T1099 15
T1100 15
T1101 15
T1102 15
T1103 15
T1104 15
T1105 15
T1106 15
T1107 15
T1108 15
T1109 15
T1110 15
T1111 15
T1112 15
T1113 15
T1114 15
T1115 15
T1116 15
T1117 15
T1118 15
T1119 15
T1120 15
T1121 15
T1122 15
T1123 15
T1124 15
T1125 15
T1126 15
T1127 15
T1128 15
T1129 15
T1130 15
T1131 15
T1132 15
T1133 15
T1134 15
T1135 15
T1136 15
T1137 15
T1138 15
T1139 15
T1140 15
T1141 15
T1142 15
T1143 15
T1144 15
T1145 15
T1146 15
T1147 15
T1148 15
T1149 15
T1150 15
T1151 15
T1152 15
T1153 15
T1154 15
T1155 15
T1156 15
T1157 15
T1158 15
T1159 15
T1160 15
T1161 15
T1162 15
T1163 15
T1164 15
T1165 15
T1166 15
T1167 15
T1168 15
T1169 15
T1170 15
T1171 15
T1172 15
T1173 15
T1174 15
T1175 15
T1176 15
T1177 15
T1178 15
T1179 15
T1180 15
T1181 15
T1182 15
T1183 15
T1184 15
T1185 15
T1186 15
T1187 15
T1188 15
T1189 15
T1190 15
T1191 15
T1192 15
T1193 15
T1194 15
T1195 15
T1196 15
T1197 15
T1198 15
T1199 15
T1200 15
T1201 15
T1202 15
T1203 15
T1204 15
T1205 15
T1206 15
T1207 15
T1208 15
T1209 15
T1210 15
T1211 15
T1212 15
T1213 15
T1214 15
T1215 15
T1216 15
T1217 15
T1218 15
T1219 15
T1220 15
T1221 15
T1222 15
T1223 15
T1224 15
T1225 15
T1226 15
T1227 15
T1228 15
T1229 15
T1230 15
T1231 15
T1232 15
T1233 15
T1234 15
T1235 15
T1236 15
T1237 15
T1238 15
T1239 15
T1240 15
T1241 15
T1242 15
T1243 15
T1244 15
T1245 15
T1246 15
T1247 15
T1248 15
T1249 15
T1250 15
T1251 15
T1252 15
T1253 15
T1254 15
T1255 15
T1256 15
T1257 15
T1258 15
T1259 15
T1260 15
T1261 15
T1262 15
T1263 15
T1264 15
T1265 15
T1266 15
T1267 15
T1268 15
T1269 15
T1270 15
T1271 15
T1272 15
T1273 15
T1274 15
T1275 15
T1276 15
T1277 15
T1278 15
T1279 15
T1280 15
T1281 15
T1282 15
T1283 15
T1284 15
T1285 15
T1286 15
T1287 15
T1288 15
T1289 15
T1290 15
T1291 15
T1292 15
T1293 15
T1294 15
T1295 15
T1296 15
T1297 15
T1298 15
T1299 15
T1300 15
T1301 15
T1302 15
T1303 15
T1304 15
T1305 15
T1306 15
T1307 15
T1308 15
T1309 15
T1310 15
T1311 15
T1312 15
T1313 15
T1314 15
T1315 15
T1316 15
T1317 15
T1318 15
T1319 15
T1320 15
T1321 15
T1322 15
T1323 15
T1324 15
T1325 15
T1326 15
T1327 15
T1328 15
T1329 15
T1330 15
T1331 15
T1332 15
T1333 15
T1334 15
T1335 15
T1336 15
T1337 15
T1338 15
T1339 15
T1340 15
T1341 15
T1342 15
T1343 15
T1344 15
T1345 15
T1346 15
T1347 15
T1348 15
T1349 15
T1350 15
T1351 15
T1352 15
T1353 15
T1354 15
T1355 15
T1356 15
T1357 15
T1358 15
T1359 15
T1360 15
T1361 15
T1362 15
T1363 15
T1364 15
T1365 15
T1366 15
T1367 15
T1368 15
T1369 15
T1370 15
T1371 15
T1372 15
T1373 15
T1374 15
T1375 15
T1376 15
T1377 15
T1378 15
T1379 15
T1380 15
T1381 15
T1382 15
T1383 15
T1384 15
T1385 15
T1386 15
T1387 15
T1388 15
T1389 15
T1390 15
T1391 15
T1392 15
T1393 15
T1394 15
T1395 15
T1396 15
T1397 15
T1398 15
T1399 15
T1400 15
T1401 15
T1402 15
T1403 15
T1404 15
T1405 15
T1406 15
T1407 15
T1408 15
T1409 15
T1410 15
T1411 15
T1412 15
T1413 15
T1414 15
T1415 15
T1416 15
T1417 14
T1418 14
T1419 14
T1420 14
T1421 14
T1422 14
T1423 14
T1424 14
T1425 14
T1426 14
T1427 14
T1428 14
T1429 14
T1430 14
T1431 14
T1432 14
T1433 14
T1434 14
T1435 14
T1436 14
T1437 14
T1438 14
T1439 14
T1440 14
T1441 14
T1442 14
T1443 14
T1444 14
T1445 14
T1446 14
T1447 14
T1448 14
T1449 14
T1450 14
T1451 14
T1452 14
T1453 14
T1454 14
T1455 14
T1456 14
T1457 14
T1458 14
T1459 14
T1460 14
T1461 14
T1462 14
T1463 14
T1464 14
T1465 14
T1466 14
T1467 14
T1468 14
T1469 14
T1470 14
T1471 14
T1472 14
T1473 14
T1474 14
T1475 14
T1476 14
T1477 14
T1478 14
T1479 14
T1480 14
T1481 14
T1482 14
T1483 14
T1484 14
T1485 14
T1486 14
T1487 14
T1488 14
T1489 14
T1490 14
T1491 14
T1492 14
T1493 14
T1494 14
T1495 14
T1496 14
T1497 14
T1498 14
T1499 14
T1500 14
T1501 14
T1502 14
T1503 14
T1504 14
T1505 14
T1506 14
T1507 14
T1508 14
T1509 14
T1510 14
T1511 14
T1512 14
T1513 14
T1514 14
T1515 14
T1516 14
T1517 14
T1518 14
T1519 14
T1520 14
T1521 14
T1522 14
T1523 14
T1524 14
T1525 14
T1526 14
T1527 14
T1528 14
T1529 14
T1530 14
T1531 14
T1532 14
T1533 14
T1534 14
T1535 14
T1536 14
T1537 14
T1538 14
T1539 14
T1540 14
T1541 14
T1542 14
T1543 14
T1544 14
T1545 14
T1546 14
T1547 14
T1548 14
T1549 14
T1550 14
T1551 14
T1552 14
T1553 14
T1554 14
T1555 14
T1556 14
T1557 14
T1558 14
T1559 14
T1560 14
T1561 14
T1562 14
T1563 14
T1564 14
T1565 14
T1566 14
T1567 14
T1568 14
T1569 14
T1570 14
T1571 14
T1572 14
T1573 14
T1574 14
T1575 14
T1576 14
T1577 14
T1578 14
T1579 14
T1580 14
T1581 14
T1582 14
T1583 14
T1584 14
T1585 14
T1586 14
T1587 14
T1588 14
T1589 14
T1590 14
T1591 14
T1592 14
T1593 14
T1594 14
T1595 14
T1596 14
T1597 14
T1598 14
T1599 14
T1600 14
T1601 14
T1602 14
T1603 14
T1604 14
T1605 14
T1606 14
T1607 14
T1608 14
T1609 14
T1610 14
T1611 14
T1612 14
T1613 14
T1614 14
T1615 14
T1616 14
T1617 14
T1618 14
T1619 14
T1620 14
T1621 14
T1622 14
T1623 14
T1624 14
T1625 14
T1626 14
T1627 14
T1628 14
T1629 14
T1630 14
T1631 14
T1632 14
T1633 14
T1634 14
T1635 14
T1636 14
T1637 14
T1638 14
T1639 14
T1640 14
T1641 14
T1642 14
T1643 14
T1644 14
T1645 14
T1646 14
T1647 14
T1648 14
T1649 14
T1650 14
T1651 14
T1652 14
T1653 14
T1654 14
T1655 14
T1656 14
T1657 14
T1658 14
T1659 14
T1660 14
T1661 14
T1662 14
T1663 14
T1664 14
T1665 14
T1666 14
T1667 14
T1668 14
T1669 14
T1670 14
T1671 14
T1672 14
T1673 14
T1674 14
T1675 14
T1676 14
T1677 14
T1678 14
T1679 14
T1680 14
T1681 14
T1682 14
T1683 14
T1684 14
T1685 14
T1686 14
T1687 14
T1688 14
T1689 14
T1690 14
T1691 14
T1692 14
T1693 14
T1694 14
T1695 14
T1696 14
T1697 14
T1698 14
T1699 14
T1700 14
T1701 14
T1702 14
T1703 14
T1704 14
T1705 14
T1706 14
T1707 14
T1708 14
T1709 14
T1710 14
T1711 14
T1712 14
T1713 14
T1714 14
T1715 14
T1716 14
T1717 14
T1718 14
T1719 14
T1720 14
T1721 14
T1722 14
T1723 14
T1724 14
T1725 14
T1726 14
T1727 14
T1728 14
T1729 14
T1730 14
T1731 14
T1732 14
T1733 14
T1734 14
T1735 14
T1736 14
T1737 14
T1738 14
T1739 14
T1740 14
T1741 14
T1742 14
T1743 14
T1744 14
T1745 14
T1746 14
T1747 14
T1748 14
T1749 14
T1750 14
T1751 14
T1752 14
T1753 14
T1754 14
T1755 14
T1756 14
T1757 14
T1758 14
T1759 14
T1760 14
T1761 14
T1762 14
T1763 14
T1764 14
T1765 14
T1766 14
T1767 14
T1768 14
T1769 14
T1770 14
T1771 14
T1772 14
T1773 14
T1774 14
T1775 14
T1776 14
T1777 14
T1778 14
T1779 14
T1780 14
T1781 14
T1782 14
T1783 14
T1784 14
T1785 14
T1786 14
T1787 14
T1788 14
T1789 14
T1790 14
T1791 14
T1792 14
T1793 14
T1794 14
T1795 14
T1796 14
T1797 14
T1798 14
T1799 14
T1800 14
T1801 14
T1802 14
T1803 14
T1804 14
T1805 14
T1806 14
T1807 14
T1808 14
T1809 14
T1810 14
T1811 14
T1812 14
T1813 14
T1814 14
T1815 14
T1816 14
T1817 14
T1818 14
T1819 14
T1820 14
T1821 14
T1822 14
T1823 14
T1824 14
T1825 14
T1826 14
T1827 14
T1828 14
T1829 14
T1830 14
T1831 14
T1832 14
T1833 14
T1834 14
T1835 14
T1836 14
T1837 14
T1838 14
T1839 14
T1840 14
T1841 14
T1842 14
T1843 14
T1844 14
T1845 14
T1846 14
T1847 14
T1848 14
T1849 14
T1850 14
T1851 14
T1852 14
T1853 14
T1854 14
T1855 14
T1856 14
T1857 14
T1858 14
T1859 14
T1860 14
T1861 14
T1862 14
T1863 14
T1864 14
T1865 14
T1866 14
T1867 14
T1868 14
T1869 14
T1870 14
T1871 14
T1872 14
T1873 14
T1874 14
T1875 14
T1876 14
T1877 14
T1878 14
T1879 14
T1880 14
T1881 14
T1882 14
T1883 14
T1884 14
T1885 14
T1886 14
T1887 14
T1888 14
T1889 14
T1890 14
T1891 14
T1892 14
T1893 14
T1894 14
T1895 14
T1896 14
T1897 14
T1898 14
T1899 14
T1900 14
T1901 14
T1902 14
T1903 14
T1904 14
T1905 14
T1906 14
T1907 14
T1908 14
T1909 14
T1910 14
T1911 14
T1912 14
T1913 14
T1914 14
T1915 14
T1916 14
T1917 14
T1918 14
T1919 14
T1920 14
T1921 14
T1922 14
T1923 14
T1924 14
T1925 14
T1926 14
T1927 14
T1928 14
T1929 14
T1930 14
T1931 14
T1932 14
T1933 14
T1934 14
T1935 14
T1936 14
T1937 14
T1938 14
T1939 14
T1940 14
T1941 14
T1942 14
T1943 14
T1944 14
T1945 14
T1946 14
T1947 14
T1948 14
T1949 14
T1950 14
T1951 14
T1952 14
T1953 14
T1954 14
T1955 14
T1956 14
T1957 14
T1958 14
T1959 14
T1960 14
T1961 14
T1962 14
T1963 14
T1964 14
T1965 14
T1966 14
T1967 14
T1968 14
T1969 13
T1970 13
T1971 13
T1972 13
T1973 13
T1974 13
T1975 13
T1976 13
T1977 13
T1978 13
T1979 13
T1980 13
T1981 13
T1982 13
T1983 13
T1984 13
T1985 13
T1986 13
T1987 13
T1988 13
T1989 13
T1990 13
T1991 13
T1992 13
T1993 13
T1994 13
T1995 13
T1996 13
T1997 13
T1998 13
T1999 13
T2000 13
T2001 13
T2002 13
T2003 13
T2004 13
T2005 13
T2006 13
T2007 13
T2008 13
T2009 13
T2010 13
T2011 13
T2012 13
T2013 13
T2014 13
T2015 13
T2016 13
T2017 13
T2018 13
T2019 13
T2020 13
T2021 13
T2022 13
T2023 13
T2024 13
T2025 13
T2026 13
T2027 13
T2028 13
T2029 13
T2030 13
T2031 13
T2032 13
T2033 13
T2034 13
T2035 13
T2036 13
T2037 13
T2038 13
T2039 13
T2040 13
T2041 13
T2042 13
T2043 13
T2044 13
T2045 13
T2046 13
T2047 13
T2048 13
T2049 13
T2050 13
T2051 13
T2052 13
T2053 13
T2054 13
T2055 13
T2056 13
T2057 13
T2058 13
T2059 13
T2060 13
T2061 13
T2062 13
T2063 13
T2064 13
T2065 13
T2066 13
T2067 13
T2068 13
T2069 13
T2070 13
T2071 13
T2072 13
T2073 13
T2074 13
T2075 13
T2076 13
T2077 13
T2078 13
T2079 13
T2080 13
T2081 13
T2082 13
T2083 13
T2084 13
T2085 13
T2086 13
T2087 13
T2088 13
T2089 13
T2090 13
T2091 13
T2092 13
T2093 13
T2094 13
T2095 13
T2096 13
T2097 13
T2098 13
T2099 13
T2100 13
T2101 13
T2102 13
T2103 13
T2104 13
T2105 13
T2106 13
T2107 13
T2108 13
T2109 13
T2110 13
T2111 13
T2112 13
T2113 12
T2114 12
T2115 12
T2116 12
T2117 12
T2118 12
T2119 12
T2120 12
T2121 12
T2122 12
T2123 12
T2124 12
T2125 12
T2126 12
T2127 12
T2128 12
T2129 12
T2130 12
T2131 12
T2132 12
T2133 12
T2134 12
T2135 12
T2136 12
T2137 12
T2138 12
T2139 12
T2140 12
T2141 12
T2142 12
T2143 12
T2144 12
T2145 12
T2146 12
T2147 12
T2148 12
T2149 12
T2150 12
T2151 12
T2152 12
T2153 12
T2154 12
T2155 12
T2156 12
T2157 12
T2158 12
T2159 12
T2160 12
T2161 12
T2162 12
T2163 12
T2164 12
T2165 12
T2166 12
T2167 12
T2168 12
T2169 12
T2170 12
T2171 12
T2172 12
T2173 12
T2174 12
T2175 12
T2176 12
T2177 12
T2178 12
T2179 12
T2180 12
T2181 12
T2182 12
T2183 12
T2184 12
T2185 12
T2186 12
T2187 12
T2188 12
T2189 12
T2190 12
T2191 12
T2192 12
T2193 12
T2194 12
T2195 12
T2196 12
T2197 12
T2198 12
T2199 12
T2200 12
T2201 12
T2202 12
T2203 12
T2204 12
T2205 12
T2206 12
T2207 12
T2208 12
T2209 12
T2210 12
T2211 12
T2212 12
T2213 12
T2214 12
T2215 12
T2216 12
T2217 12
T2218 12
T2219 12
T2220 12
T2221 12
T2222 12
T2223 12
T2224 12
T2225 12
T2226 12
T2227 12
T2228 12
T2229 12
T2230 12
T2231 12
T2232 12
T2233 12
T2234 12
T2235 12
T2236 12
T2237 12
T2238 12
T2239 12
T2240 12
T2241 12
T2242 12
T2243 12
T2244 12
T2245 12
T2246 12
T2247 12
T2248 12
T2249 12
T2250 12
T2251 12
T2252 12
T2253 12
T2254 12
T2255 12
T2256 12
T2257 12
T2258 12
T2259 12
T2260 12
T2261 12
T2262 12
T2263 12
T2264 12
T2265 12
T2266 12
T2267 12
T2268 12
T2269 12
T2270 12
T2271 12
T2272 12
T2273 12
T2274 12
T2275 12
T2276 12
T2277 12
T2278 12
T2279 12
T2280 12
T2281 12
T2282 12
T2283 12
T2284 12
T2285 12
T2286 12
T2287 12
T2288 12
T2289 12
T2290 12
T2291 12
T2292 12
T2293 12
T2294 12
T2295 12
T2296 12
T2297 12
T2298 12
T2299 12
T2300 12
T2301 12
T2302 12
T2303 12
T2304 12
T2305 12
T2306 12
T2307 12
T2308 12
T2309 12
T2310 12
T2311 12
T2312 12
T2313 12
T2314 12
T2315 12
T2316 12
T2317 12
T2318 12
T2319 12
T2320 12
T2321 12
T2322 12
T2323 12
T2324 12
T2325 12
T2326 12
T2327 12
T2328 12
T2329 12
T2330 12
T2331 12
T2332 12
T2333 12
T2334 12
T2335 12
T2336 12
T2337 12
T2338 12
T2339 12
T2340 12
T2341 12
T2342 12
T2343 12
T2344 12
T2345 12
T2346 12
T2347 12
T2348 12
T2349 12
T2350 12
T2351 12
T2352 12
T2353 12
T2354 12
T2355 12
T2356 12
T2357 12
T2358 12
T2359 12
T2360 12
T2361 12
T2362 12
T2363 12
T2364 12
T2365 12
T2366 12
T2367 12
T2368 12
T2369 12
T2370 12
T2371 12
T2372 12
T2373 12
T2374 12
T2375 12
T2376 12
T2377 12
T2378 12
T2379 12
T2380 12
T2381 12
T2382 12
T2383 12
T2384 12
T2385 12
T2386 12
T2387 12
T2388 12
T2389 12
T2390 12
T2391 12
T2392 12
T2393 12
T2394 12
T2395 12
T2396 12
T2397 12
T2398 12
T2399 12
T2400 12
T2401 12
T2402 12
T2403 12
T2404 12
T2405 12
T2406 12
T2407 12
T2408 12
T2409 12
T2410 12
T2411 12
T2412 12
T2413 12
T2414 12
T2415 12
T2416 12
T2417 12
T2418 12
T2419 12
T2420 12
T2421 12
T2422 12
T2423 12
T2424 12
T2425 12
T2426 12
T2427 12
T2428 12
T2429 12
T2430 12
T2431 12
T2432 12
T2433 12
T2434 12
T2435 12
T2436 12
T2437 12
T2438 12
T2439 12
T2440 12
T2441 12
T2442 12
T2443 12
T2444 12
T2445 12
T2446 12
T2447 12
T2448 12
T2449 12
T2450 12
T2451 12
T2452 12
T2453 12
T2454 12
T2455 12
T2456 12
T2457 12
T2458 12
T2459 12
T2460 12
T2461 12
T2462 12
T2463 12
T2464 12
T2465 12
T2466 12
T2467 12
T2468 12
T2469 12
T2470 12
T2471 12
T2472 12
T2473 12
T2474 12
T2475 12
T2476 12
T2477 12
T2478 12
T2479 12
T2480 12
T2481 12
T2482 12
T2483 12
T2484 12
T2485 12
T2486 12
T2487 12
T2488 12
T2489 12
T2490 12
T2491 12
T2492 12
T2493 12
T2494 12
T2495 12
T2496 12
T2497 12
T2498 12
T2499 12
T2500 12
T2501 12
T2502 12
T2503 12
T2504 12
T2505 12
T2506 12
T2507 12
T2508 12
T2509 12
T2510 12
T2511 12
T2512 12
T2513 12
T2514 12
T2515 12
T2516 12
T2517 12
T2518 12
T2519 12
T2520 12
T2521 12
T2522 12
T2523 12
T2524 12
T2525 12
T2526 12
T2527 12
T2528 12
T2529 12
T2530 12
T2531 12
T2532 12
T2533 12
T2534 12
T2535 12
T2536 12
T2537 12
T2538 12
T2539 12
T2540 12
T2541 12
T2542 12
T2543 12
T2544 12
T2545 12
T2546 12
T2547 12
T2548 12
T2549 12
T2550 12
T2551 12
T2552 12
T2553 12
T2554 12
T2555 12
T2556 12
T2557 12
T2558 12
T2559 12
T2560 12
T2561 12
T2562 12
T2563 12
T2564 12
T2565 12
T2566 12
T2567 12
T2568 12
T2569 12
T2570 12
T2571 12
T2572 12
T2573 12
T2574 12
T2575 12
T2576 12
T2577 12
T2578 12
T2579 12
T2580 12
T2581 12
T2582 12
T2583 12
T2584 12
T2585 12
T2586 12
T2587 12
T2588 12
T2589 12
T2590 12
T2591 12
T2592 12
T2593 12
T2594 12
T2595 12
T2596 12
T2597 12
T2598 12
T2599 12
T2600 12
T2601 12
T2602 12
T2603 12
T2604 12
T2605 12
T2606 12
T2607 12
T2608 12
T2609 12
T2610 12
T2611 12
T2612 12
T2613 12
T2614 12
T2615 12
T2616 12
T2617 12
T2618 12
T2619 12
T2620 12
T2621 12
T2622 12
T2623 12
T2624 12
T2625 12
T2626 12
T2627 12
T2628 12
T2629 12
T2630 12
T2631 12
T2632 12
T2633 12
T2634 12
T2635 12
T2636 12
T2637 12
T2638 12
T2639 12
T2640 12
T2641 12
T2642 12
T2643 12
T2644 12
T2645 12
T2646 12
T2647 12
T2648 12
T2649 12
T2650 12
T2651 12
T2652 12
T2653 12
T2654 12
T2655 12
T2656 12
T2657 12
T2658 12
T2659 12
T2660 12
T2661 12
T2662 12
T2663 12
T2664 12
T2665 12
T2666 12
T2667 12
T2668 12
T2669 12
T2670 12
T2671 12
T2672 12
T2673 12
T2674 12
T2675 12
T2676 12
T2677 12
T2678 12
T2679 12
T2680 12
T2681 12
T2682 12
T2683 12
T2684 12
T2685 12
T2686 12
T2687 12
T2688 12
T2689 12
T2690 12
T2691 12
T2692 12
T2693 12
T2694 12
T2695 12
T2696 12
T2697 12
T2698 12
T2699 12
T2700 12
T2701 12
T2702 12
T2703 12
T2704 12
T2705 12
T2706 12
T2707 12
T2708 12
T2709 12
T2710 12
T2711 12
T2712 12
T2713 12
T2714 12
T2715 12
T2716 12
T2717 12
T2718 12
T2719 12
T2720 12
T2721 12
T2722 12
T2723 12
T2724 12
T2725 12
T2726 12
T2727 12
T2728 12
T2729 12
T2730 12
T2731 12
T2732 12
T2733 12
T2734 12
T2735 12
T2736 12
T2737 12
T2738 12
T2739 12
T2740 12
T2741 12
T2742 12
T2743 12
T2744 12
T2745 12
T2746 12
T2747 12
T2748 12
T2749 12
T2750 12
T2751 12
T2752 12
T2753 12
T2754 12
T2755 12
T2756 12
T2757 12
T2758 12
T2759 12
T2760 12
T2761 11
T2762 11
T2763 11
T2764 11
T2765 11
T2766 11
T2767 11
T2768 11
T2769 11
T2770 11
T2771 11
T2772 11
T2773 11
T2774 11
T2775 11
T2776 11
T2777 11
T2778 11
T2779 11
T2780 11
T2781 11
T2782 11
T2783 11
T2784 11
T2785 11
T2786 11
T2787 11
T2788 11
T2789 11
T2790 11
T2791 11
T2792 11
T2793 11
T2794 11
T2795 11
T2796 11
T2797 11
T2798 11
T2799 11
T2800 11
T2801 11
T2802 11
T2803 11
T2804 11
T2805 11
T2806 11
T2807 11
T2808 11
