# Supplementary material for: FishMORPH - An agent-based model to predict salmonid growth and distribution responses under natural and low flows
Source: Sci Rep. 2016 Jul 19;6:29414. doi: 10.1038/srep29414 (PMC4949470; doi:10.1038/srep29414)
Supplement: Supplementary Information 2 [file srep29414-s2.zip › SR_FishMORPH_Files/Parameters/Baseline_Depth_P1.var]

Depth PatchP1
T1 0.269
T2 0.2691
T3 0.2691
T4 0.2691
T5 0.2689
T6 0.2686
T7 0.2678
T8 0.2675
T9 0.2667
T10 0.2682
T11 0.2685
T12 0.2667
T13 0.2661
T14 0.2648
T15 0.2648
T16 0.2648
T17 0.2648
T18 0.2648
T19 0.2645
T20 0.2643
T21 0.2637
T22 0.2634
T23 0.2634
T24 0.2634
T25 0.2629
T26 0.2624
T27 0.2624
T28 0.2624
T29 0.2624
T30 0.2624
T31 0.2624
T32 0.2624
T33 0.2624
T34 0.2624
T35 0.2621
T36 0.2618
T37 0.2613
T38 0.2613
T39 0.2613
T40 0.2613
T41 0.2613
T42 0.2611
T43 0.2604
T44 0.2604
T45 0.2604
T46 0.2604
T47 0.2604
T48 0.2604
T49 0.2604
T50 0.2604
T51 0.2594
T52 0.2594
T53 0.2594
T54 0.2583
T55 0.2583
T56 0.258
T57 0.2575
T58 0.2577
T59 0.258
T60 0.2601
T61 0.2586
T62 0.2577
T63 0.2575
T64 0.2572
T65 0.2583
T66 0.2575
T67 0.2572
T68 0.2572
T69 0.2572
T70 0.2572
T71 0.2569
T72 0.2561
T73 0.2557
T74 0.255
T75 0.2542
T76 0.2542
T77 0.2542
T78 0.2542
T79 0.2542
T80 0.2542
T81 0.2542
T82 0.2542
T83 0.2542
T84 0.2542
T85 0.2545
T86 0.2553
T87 0.2553
T88 0.2553
T89 0.2553
T90 0.2553
T91 0.2553
T92 0.2553
T93 0.2553
T94 0.2553
T95 0.2553
T96 0.2553
T97 0.2553
T98 0.2553
T99 0.255
T100 0.2542
T101 0.2542
T102 0.2542
T103 0.2542
T104 0.2542
T105 0.2542
T106 0.2542
T107 0.2542
T108 0.2539
T109 0.2542
T110 0.2542
T111 0.2542
T112 0.2542
T113 0.2542
T114 0.2542
T115 0.2542
T116 0.2542
T117 0.2542
T118 0.2542
T119 0.2542
T120 0.2542
T121 0.2542
T122 0.2542
T123 0.2542
T124 0.2542
T125 0.2542
T126 0.2542
T127 0.2542
T128 0.2542
T129 0.2542
T130 0.2542
T131 0.2547
T132 0.2553
T133 0.2553
T134 0.2553
T135 0.2553
T136 0.2555
T137 0.2561
T138 0.2561
T139 0.2561
T140 0.2561
T141 0.2561
T142 0.2561
T143 0.2561
T144 0.2561
T145 0.2561
T146 0.2561
T147 0.2561
T148 0.2561
T149 0.2561
T150 0.2572
T151 0.2569
T152 0.2572
T153 0.2575
T154 0.2583
T155 0.2583
T156 0.2583
T157 0.2583
T158 0.2588
T159 0.2583
T160 0.2588
T161 0.2594
T162 0.2594
T163 0.2594
T164 0.2594
T165 0.2594
T166 0.2594
T167 0.2594
T168 0.2594
T169 0.2594
T170 0.2594
T171 0.2594
T172 0.2594
T173 0.2594
T174 0.2594
T175 0.2594
T176 0.2594
T177 0.2594
T178 0.2591
T179 0.2594
T180 0.2594
T181 0.2591
T182 0.2586
T183 0.2591
T184 0.2586
T185 0.2583
T186 0.2583
T187 0.2583
T188 0.2583
T189 0.2583
T190 0.2583
T191 0.2583
T192 0.2583
T193 0.2583
T194 0.2583
T195 0.2583
T196 0.2583
T197 0.2575
T198 0.2572
T199 0.2572
T200 0.2572
T201 0.2561
T202 0.2561
T203 0.2561
T204 0.2561
T205 0.2561
T206 0.2561
T207 0.2561
T208 0.2561
T209 0.2561
T210 0.2561
T211 0.2561
T212 0.2561
T213 0.2561
T214 0.2561
T215 0.2564
T216 0.2561
T217 0.2561
T218 0.2561
T219 0.2561
T220 0.2561
T221 0.2561
T222 0.2561
T223 0.2561
T224 0.2559
T225 0.2553
T226 0.2553
T227 0.2553
T228 0.2553
T229 0.2553
T230 0.2553
T231 0.2553
T232 0.2553
T233 0.2553
T234 0.2553
T235 0.2553
T236 0.2553
T237 0.2553
T238 0.2553
T239 0.2553
T240 0.2553
T241 0.2553
T242 0.2553
T243 0.2553
T244 0.2553
T245 0.2553
T246 0.2553
T247 0.2553
T248 0.2553
T249 0.2542
T250 0.2542
T251 0.2545
T252 0.2753
T253 0.29
T254 0.2892
T255 0.2887
T256 0.2886
T257 0.2886
T258 0.2874
T259 0.2873
T260 0.2873
T261 0.2867
T262 0.2861
T263 0.286
T264 0.286
T265 0.286
T266 0.286
T267 0.286
T268 0.286
T269 0.286
T270 0.286
T271 0.286
T272 0.286
T273 0.286
T274 0.286
T275 0.286
T276 0.2864
T277 0.2867
T278 0.2873
T279 0.2873
T280 0.2873
T281 0.2873
T282 0.2867
T283 0.2864
T284 0.286
T285 0.286
T286 0.286
T287 0.286
T288 0.286
T289 0.286
T290 0.286
T291 0.286
T292 0.286
T293 0.2864
T294 0.2873
T295 0.2873
T296 0.2873
T297 0.2886
T298 0.2886
T299 0.2886
T300 0.2892
T301 0.2889
T302 0.2889
T303 0.2892
T304 0.2895
T305 0.2897
T306 0.2897
T307 0.2897
T308 0.2897
T309 0.2897
T310 0.2897
T311 0.2897
T312 0.2897
T313 0.2897
T314 0.2897
T315 0.2897
T316 0.2897
T317 0.2897
T318 0.2897
T319 0.2897
T320 0.2897
T321 0.2897
T322 0.2897
T323 0.2897
T324 0.2897
T325 0.2895
T326 0.2897
T327 0.2897
T328 0.2897
T329 0.2897
T330 0.2897
T331 0.2897
T332 0.2897
T333 0.2897
T334 0.2897
T335 0.2897
T336 0.2897
T337 0.2895
T338 0.2887
T339 0.2886
T340 0.2886
T341 0.2886
T342 0.2886
T343 0.2886
T344 0.2886
T345 0.2886
T346 0.2886
T347 0.2886
T348 0.2886
T349 0.2886
T350 0.2886
T351 0.2886
T352 0.2886
T353 0.2874
T354 0.2873
T355 0.2873
T356 0.2873
T357 0.2873
T358 0.2873
T359 0.2873
T360 0.2873
T361 0.2873
T362 0.2867
T363 0.2873
T364 0.2873
T365 0.2873
T366 0.2873
T367 0.2873
T368 0.2873
T369 0.2873
T370 0.2873
T371 0.2873
T372 0.2873
T373 0.2877
T374 0.2886
T375 0.2886
T376 0.2886
T377 0.2886
T378 0.2889
T379 0.2887
T380 0.2886
T381 0.2886
T382 0.2886
T383 0.2886
T384 0.2886
T385 0.2886
T386 0.2886
T387 0.2886
T388 0.2886
T389 0.2886
T390 0.2886
T391 0.2886
T392 0.2886
T393 0.2877
T394 0.2794
T395 0.275
T396 0.2646
T397 0.2702
T398 0.2689
T399 0.2678
T400 0.2678
T401 0.2678
T402 0.2678
T403 0.268
T404 0.2678
T405 0.2678
T406 0.267
T407 0.2667
T408 0.2667
T409 0.2667
T410 0.2672
T411 0.2677
T412 0.2686
T413 0.2699
T414 0.2708
T415 0.2702
T416 0.2708
T417 0.2708
T418 0.2708
T419 0.2706
T420 0.2689
T421 0.2689
T422 0.264
T423 0.2629
T424 0.2634
T425 0.2634
T426 0.2634
T427 0.2634
T428 0.2634
T429 0.2634
T430 0.2634
T431 0.2634
T432 0.2634
T433 0.2634
T434 0.2634
T435 0.2629
T436 0.2624
T437 0.2624
T438 0.2618
T439 0.2613
T440 0.2607
T441 0.2602
T442 0.2602
T443 0.26
T444 0.2591
T445 0.2594
T446 0.2591
T447 0.2594
T448 0.2591
T449 0.2589
T450 0.2575
T451 0.257
T452 0.257
T453 0.257
T454 0.2564
T455 0.2559
T456 0.2559
T457 0.257
T458 0.257
T459 0.257
T460 0.2567
T461 0.257
T462 0.257
T463 0.2581
T464 0.2588
T465 0.2595
T466 0.26
T467 0.2608
T468 0.2614
T469 0.2621
T470 0.2621
T471 0.2627
T472 0.2632
T473 0.263
T474 0.2621
T475 0.2616
T476 0.2611
T477 0.2605
T478 0.26
T479 0.26
T480 0.2595
T481 0.26
T482 0.2597
T483 0.26
T484 0.26
T485 0.2603
T486 0.26
T487 0.2611
T488 0.2612
T489 0.2627
T490 0.2641
T491 0.2657
T492 0.266
T493 0.267
T494 0.2687
T495 0.2697
T496 0.2707
T497 0.2634
T498 0.2637
T499 0.2648
T500 0.2664
T501 0.2672
T502 0.2688
T503 0.2705
T504 0.2719
T505 0.2731
T506 0.2743
T507 0.2746
T508 0.2749
T509 0.2757
T510 0.2757
T511 0.276
T512 0.2768
T513 0.2771
T514 0.2779
T515 0.2792
T516 0.2796
T517 0.2808
T518 0.2814
T519 0.2814
T520 0.2817
T521 0.2814
T522 0.2814
T523 0.2814
T524 0.2814
T525 0.2814
T526 0.2814
T527 0.2811
T528 0.2804
T529 0.2801
T530 0.2801
T531 0.279
T532 0.279
T533 0.2787
T534 0.2779
T535 0.2766
T536 0.276
T537 0.2755
T538 0.2749
T539 0.2744
T540 0.2744
T541 0.2731
T542 0.2731
T543 0.2731
T544 0.2725
T545 0.272
T546 0.272
T547 0.2714
T548 0.2709
T549 0.2709
T550 0.2703
T551 0.2698
T552 0.2694
T553 0.2685
T554 0.2685
T555 0.2679
T556 0.2674
T557 0.2674
T558 0.2676
T559 0.2687
T560 0.2708
T561 0.2738
T562 0.276
T563 0.2784
T564 0.281
T565 0.2755
T566 0.2819
T567 0.288
T568 0.2917
T569 0.2885
T570 0.2905
T571 0.2928
T572 0.2951
T573 0.2981
T574 0.3027
T575 0.2949
T576 0.2997
T577 0.3082
T578 0.3143
T579 0.3251
T580 0.3296
T581 0.3399
T582 0.3349
T583 0.3424
T584 0.3468
T585 0.3495
T586 0.3505
T587 0.3542
T588 0.3561
T589 0.3631
T590 0.3608
T591 0.3623
T592 0.366
T593 0.3672
T594 0.3672
T595 0.3661
T596 0.3609
T597 0.3611
T598 0.3535
T599 0.3469
T600 0.3434
T601 0.3365
T602 0.3314
T603 0.3397
T604 0.3358
T605 0.3326
T606 0.3308
T607 0.3294
T608 0.3297
T609 0.3307
T610 0.3331
T611 0.3349
T612 0.3384
T613 0.3419
T614 0.3325
T615 0.3343
T616 0.3372
T617 0.3397
T618 0.3422
T619 0.3444
T620 0.3463
T621 0.3469
T622 0.3455
T623 0.3416
T624 0.3341
T625 0.3368
T626 0.324
T627 0.3161
T628 0.3057
T629 0.3061
T630 0.2989
T631 0.2942
T632 0.2913
T633 0.2892
T634 0.2874
T635 0.2923
T636 0.291
T637 0.2898
T638 0.2892
T639 0.2882
T640 0.2873
T641 0.2869
T642 0.2864
T643 0.2858
T644 0.2858
T645 0.2858
T646 0.2852
T647 0.2845
T648 0.2842
T649 0.2832
T650 0.2832
T651 0.2827
T652 0.2821
T653 0.2821
T654 0.2815
T655 0.2808
T656 0.2808
T657 0.28
T658 0.2797
T659 0.2797
T660 0.2784
T661 0.2784
T662 0.2773
T663 0.2773
T664 0.2753
T665 0.2697
T666 0.2676
T667 0.2675
T668 0.2675
T669 0.2673
T670 0.2667
T671 0.2667
T672 0.2667
T673 0.2667
T674 0.2667
T675 0.2656
T676 0.2656
T677 0.2654
T678 0.2654
T679 0.2651
T680 0.2643
T681 0.2643
T682 0.2643
T683 0.2637
T684 0.2645
T685 0.2673
T686 0.2768
T687 0.2745
T688 0.2781
T689 0.2715
T690 0.2674
T691 0.2654
T692 0.2643
T693 0.2637
T694 0.2632
T695 0.2632
T696 0.271
T697 0.2702
T698 0.2702
T699 0.2702
T700 0.2702
T701 0.2702
T702 0.2693
T703 0.2693
T704 0.2693
T705 0.2691
T706 0.2691
T707 0.2691
T708 0.2683
T709 0.268
T710 0.268
T711 0.268
T712 0.2677
T713 0.2669
T714 0.2669
T715 0.2669
T716 0.2669
T717 0.2669
T718 0.2669
T719 0.2669
T720 0.2669
T721 0.2669
T722 0.2669
T723 0.2669
T724 0.2669
T725 0.2669
T726 0.2669
T727 0.2669
T728 0.2669
T729 0.2666
T730 0.2666
T731 0.2669
T732 0.2669
T733 0.2661
T734 0.2658
T735 0.2661
T736 0.2658
T737 0.2655
T738 0.2653
T739 0.265
T740 0.2647
T741 0.2647
T742 0.2647
T743 0.2646
T744 0.2645
T745 0.2645
T746 0.2645
T747 0.2645
T748 0.2645
T749 0.2645
T750 0.2645
T751 0.2645
T752 0.2645
T753 0.2645
T754 0.2645
T755 0.2645
T756 0.2645
T757 0.2645
T758 0.2645
T759 0.2645
T760 0.2645
T761 0.2645
T762 0.2645
T763 0.2645
T764 0.2645
T765 0.2635
T766 0.2709
T767 0.2708
T768 0.2708
T769 0.2708
T770 0.2708
T771 0.2706
T772 0.2703
T773 0.2703
T774 0.27
T775 0.2702
T776 0.2704
T777 0.2704
T778 0.2704
T779 0.2704
T780 0.2704
T781 0.2702
T782 0.27
T783 0.2697
T784 0.2697
T785 0.2692
T786 0.2695
T787 0.2692
T788 0.2692
T789 0.2697
T790 0.2697
T791 0.2697
T792 0.2697
T793 0.2697
T794 0.2697
T795 0.2697
T796 0.2697
T797 0.2695
T798 0.2697
T799 0.2697
T800 0.2697
T801 0.2697
T802 0.2697
T803 0.2697
T804 0.2697
T805 0.2696
T806 0.2695
T807 0.2695
T808 0.2695
T809 0.269
T810 0.2684
T811 0.2687
T812 0.2684
T813 0.2684
T814 0.2684
T815 0.2684
T816 0.2684
T817 0.2684
T818 0.2684
T819 0.2684
T820 0.2684
T821 0.2679
T822 0.2679
T823 0.2673
T824 0.2673
T825 0.2673
T826 0.2673
T827 0.2673
T828 0.2673
T829 0.2673
T830 0.2665
T831 0.2665
T832 0.267
T833 0.2657
T834 0.2652
T835 0.2649
T836 0.2641
T837 0.2641
T838 0.2641
T839 0.2641
T840 0.2641
T841 0.2641
T842 0.2641
T843 0.2641
T844 0.2641
T845 0.2639
T846 0.2634
T847 0.2634
T848 0.2629
T849 0.2628
T850 0.2639
T851 0.2636
T852 0.2639
T853 0.2639
T854 0.2639
T855 0.2628
T856 0.2625
T857 0.2617
T858 0.2617
T859 0.2617
T860 0.2617
T861 0.2617
T862 0.2617
T863 0.2617
T864 0.2617
T865 0.2623
T866 0.2628
T867 0.2628
T868 0.2628
T869 0.2628
T870 0.2628
T871 0.2628
T872 0.2628
T873 0.2628
T874 0.2628
T875 0.2628
T876 0.2628
T877 0.2628
T878 0.2628
T879 0.2628
T880 0.2617
T881 0.2617
T882 0.2609
T883 0.2606
T884 0.2601
T885 0.2601
T886 0.2606
T887 0.2606
T888 0.2611
T889 0.2615
T890 0.2615
T891 0.2615
T892 0.2615
T893 0.2615
T894 0.2618
T895 0.2615
T896 0.2615
T897 0.2615
T898 0.2615
T899 0.2615
T900 0.2615
T901 0.2615
T902 0.2615
T903 0.2612
T904 0.2607
T905 0.2604
T906 0.2604
T907 0.2604
T908 0.2604
T909 0.2604
T910 0.2604
T911 0.2604
T912 0.2604
T913 0.2604
T914 0.2604
T915 0.2607
T916 0.2604
T917 0.2604
T918 0.2607
T919 0.2615
T920 0.2607
T921 0.2604
T922 0.2604
T923 0.2604
T924 0.2604
T925 0.2604
T926 0.2604
T927 0.26
T928 0.2594
T929 0.2602
T930 0.2594
T931 0.2592
T932 0.2591
T933 0.2591
T934 0.2591
T935 0.2591
T936 0.2591
T937 0.2591
T938 0.2594
T939 0.2594
T940 0.2591
T941 0.2602
T942 0.2602
T943 0.2602
T944 0.2602
T945 0.2602
T946 0.2602
T947 0.2602
T948 0.2602
T949 0.261
T950 0.2621
T951 0.2616
T952 0.2611
T953 0.2604
T954 0.26
T955 0.26
T956 0.26
T957 0.26
T958 0.26
T959 0.26
T960 0.26
T961 0.26
T962 0.26
T963 0.26
T964 0.26
T965 0.26
T966 0.26
T967 0.26
T968 0.26
T969 0.26
T970 0.26
T971 0.26
T972 0.26
T973 0.26
T974 0.26
T975 0.26
T976 0.26
T977 0.26
T978 0.26
T979 0.26
T980 0.26
T981 0.2599
T982 0.2591
T983 0.2589
T984 0.2589
T985 0.2589
T986 0.2587
T987 0.2587
T988 0.2587
T989 0.2587
T990 0.2587
T991 0.2587
T992 0.2587
T993 0.2587
T994 0.2587
T995 0.2587
T996 0.2587
T997 0.2587
T998 0.2587
T999 0.2587
T1000 0.2587
T1001 0.2584
T1002 0.2576
T1003 0.2576
T1004 0.2576
T1005 0.2579
T1006 0.2587
T1007 0.2587
T1008 0.2579
T1009 0.2576
T1010 0.2576
T1011 0.2576
T1012 0.2576
T1013 0.2576
T1014 0.2576
T1015 0.2576
T1016 0.2576
T1017 0.2576
T1018 0.2575
T1019 0.2585
T1020 0.2585
T1021 0.2585
T1022 0.2585
T1023 0.2582
T1024 0.2574
T1025 0.2566
T1026 0.2563
T1027 0.2559
T1028 0.2555
T1029 0.2559
T1030 0.2563
T1031 0.2563
T1032 0.2563
T1033 0.2563
T1034 0.2563
T1035 0.2563
T1036 0.2563
T1037 0.2563
T1038 0.2563
T1039 0.2563
T1040 0.2569
T1041 0.2574
T1042 0.2563
T1043 0.2566
T1044 0.2574
T1045 0.2574
T1046 0.258
T1047 0.2583
T1048 0.2583
T1049 0.2586
T1050 0.2583
T1051 0.2575
T1052 0.2564
T1053 0.2561
T1054 0.2561
T1055 0.2561
T1056 0.2561
T1057 0.2572
T1058 0.2572
T1059 0.2572
T1060 0.2572
T1061 0.2572
T1062 0.2572
T1063 0.2572
T1064 0.2572
T1065 0.2572
T1066 0.2572
T1067 0.2577
T1068 0.2581
T1069 0.2581
T1070 0.2581
T1071 0.2581
T1072 0.2586
T1073 0.2591
T1074 0.2591
T1075 0.2591
T1076 0.2591
T1077 0.2591
T1078 0.2591
T1079 0.2591
T1080 0.2591
T1081 0.2591
T1082 0.2594
T1083 0.2594
T1084 0.2597
T1085 0.2602
T1086 0.2601
T1087 0.26
T1088 0.26
T1089 0.26
T1090 0.26
T1091 0.2597
T1092 0.26
T1093 0.2654
T1094 0.2666
T1095 0.2658
T1096 0.2658
T1097 0.2658
T1098 0.2661
T1099 0.2669
T1100 0.2669
T1101 0.2669
T1102 0.2688
T1103 0.2712
T1104 0.2755
T1105 0.2824
T1106 0.2772
T1107 0.2793
T1108 0.2797
T1109 0.2797
T1110 0.2814
T1111 0.2838
T1112 0.2883
T1113 0.2919
T1114 0.2922
T1115 0.2945
T1116 0.2966
T1117 0.2969
T1118 0.2954
T1119 0.292
T1120 0.2872
T1121 0.2893
T1122 0.2865
T1123 0.2859
T1124 0.2844
T1125 0.2823
T1126 0.2819
T1127 0.2819
T1128 0.2819
T1129 0.2819
T1130 0.2827
T1131 0.283
T1132 0.2827
T1133 0.2819
T1134 0.2819
T1135 0.2822
T1136 0.2827
T1137 0.2827
T1138 0.283
T1139 0.2838
T1140 0.2853
T1141 0.2868
T1142 0.2878
T1143 0.2878
T1144 0.2881
T1145 0.2881
T1146 0.2881
T1147 0.2886
T1148 0.2889
T1149 0.2889
T1150 0.2889
T1151 0.2889
T1152 0.2881
T1153 0.2871
T1154 0.2859
T1155 0.2847
T1156 0.2841
T1157 0.2841
T1158 0.2828
T1159 0.2828
T1160 0.2828
T1161 0.2834
T1162 0.284
T1163 0.2839
T1164 0.2851
T1165 0.2854
T1166 0.2862
T1167 0.2863
T1168 0.2863
T1169 0.2857
T1170 0.2852
T1171 0.2842
T1172 0.2839
T1173 0.2848
T1174 0.2852
T1175 0.285
T1176 0.285
T1177 0.2856
T1178 0.2862
T1179 0.2863
T1180 0.2859
T1181 0.2859
T1182 0.2862
T1183 0.2863
T1184 0.2863
T1185 0.2863
T1186 0.2863
T1187 0.2863
T1188 0.2858
T1189 0.2867
T1190 0.2847
T1191 0.2829
T1192 0.2816
T1193 0.2807
T1194 0.2802
T1195 0.2789
T1196 0.2788
T1197 0.2788
T1198 0.2788
T1199 0.28
T1200 0.2812
T1201 0.2823
T1202 0.2813
T1203 0.2809
T1204 0.28
T1205 0.2794
T1206 0.2789
T1207 0.2811
T1208 0.2794
T1209 0.2771
T1210 0.2775
T1211 0.2782
T1212 0.2794
T1213 0.2807
T1214 0.2828
T1215 0.284
T1216 0.2858
T1217 0.2865
T1218 0.2879
T1219 0.2898
T1220 0.2869
T1221 0.2897
T1222 0.2927
T1223 0.2953
T1224 0.2957
T1225 0.2957
T1226 0.2948
T1227 0.2944
T1228 0.2932
T1229 0.2922
T1230 0.2918
T1231 0.2918
T1232 0.2925
T1233 0.2945
T1234 0.2971
T1235 0.3008
T1236 0.3034
T1237 0.3053
T1238 0.3057
T1239 0.2945
T1240 0.2964
T1241 0.296
T1242 0.3054
T1243 0.3044
T1244 0.3044
T1245 0.3044
T1246 0.3045
T1247 0.3051
T1248 0.3055
T1249 0.3055
T1250 0.3055
T1251 0.3055
T1252 0.3048
T1253 0.3042
T1254 0.3042
T1255 0.3035
T1256 0.3023
T1257 0.3016
T1258 0.301
T1259 0.3003
T1260 0.2993
T1261 0.299
T1262 0.2981
T1263 0.293
T1264 0.29
T1265 0.2878
T1266 0.2866
T1267 0.2918
T1268 0.2905
T1269 0.2894
T1270 0.2891
T1271 0.2878
T1272 0.2872
T1273 0.2854
T1274 0.2844
T1275 0.2841
T1276 0.283
T1277 0.2824
T1278 0.2817
T1279 0.2806
T1280 0.28
T1281 0.279
T1282 0.2782
T1283 0.2782
T1284 0.2782
T1285 0.2781
T1286 0.278
T1287 0.2767
T1288 0.2761
T1289 0.2743
T1290 0.2731
T1291 0.282
T1292 0.2812
T1293 0.2812
T1294 0.282
T1295 0.2822
T1296 0.2823
T1297 0.2812
T1298 0.2812
T1299 0.2812
T1300 0.2799
T1301 0.2796
T1302 0.2788
T1303 0.2782
T1304 0.2777
T1305 0.2777
T1306 0.2767
T1307 0.2766
T1308 0.2763
T1309 0.2774
T1310 0.2774
T1311 0.2774
T1312 0.2787
T1313 0.2806
T1314 0.2829
T1315 0.2809
T1316 0.2873
T1317 0.2968
T1318 0.2957
T1319 0.308
T1320 0.3155
T1321 0.3228
T1322 0.3293
T1323 0.328
T1324 0.3318
T1325 0.3346
T1326 0.3379
T1327 0.34
T1328 0.3427
T1329 0.3313
T1330 0.3309
T1331 0.3432
T1332 0.3414
T1333 0.3382
T1334 0.334
T1335 0.3302
T1336 0.3253
T1337 0.3283
T1338 0.3266
T1339 0.3255
T1340 0.3245
T1341 0.3238
T1342 0.3238
T1343 0.3238
T1344 0.323
T1345 0.3223
T1346 0.322
T1347 0.321
T1348 0.3195
T1349 0.3179
T1350 0.3166
T1351 0.3148
T1352 0.3132
T1353 0.3112
T1354 0.3133
T1355 0.312
T1356 0.3107
T1357 0.3094
T1358 0.3073
T1359 0.3053
T1360 0.3031
T1361 0.3014
T1362 0.2998
T1363 0.2985
T1364 0.2972
T1365 0.2959
T1366 0.2946
T1367 0.3057
T1368 0.3047
T1369 0.3044
T1370 0.3044
T1371 0.3044
T1372 0.305
T1373 0.3063
T1374 0.2954
T1375 0.2966
T1376 0.2985
T1377 0.2998
T1378 0.3005
T1379 0.3018
T1380 0.3021
T1381 0.3037
T1382 0.3047
T1383 0.306
T1384 0.3073
T1385 0.3061
T1386 0.3063
T1387 0.306
T1388 0.3051
T1389 0.3038
T1390 0.3022
T1391 0.3006
T1392 0.2996
T1393 0.2994
T1394 0.2993
T1395 0.3006
T1396 0.3025
T1397 0.3048
T1398 0.3069
T1399 0.3086
T1400 0.3092
T1401 0.3099
T1402 0.3095
T1403 0.3102
T1404 0.3094
T1405 0.3084
T1406 0.3074
T1407 0.3065
T1408 0.3049
T1409 0.3042
T1410 0.3032
T1411 0.3029
T1412 0.3019
T1413 0.3019
T1414 0.3016
T1415 0.3019
T1416 0.3004
T1417 0.3004
T1418 0.3004
T1419 0.3004
T1420 0.3004
T1421 0.2991
T1422 0.2988
T1423 0.2978
T1424 0.2965
T1425 0.2965
T1426 0.2962
T1427 0.2952
T1428 0.2943
T1429 0.3057
T1430 0.3051
T1431 0.3047
T1432 0.3041
T1433 0.3038
T1434 0.3041
T1435 0.3044
T1436 0.3044
T1437 0.3038
T1438 0.3038
T1439 0.3038
T1440 0.3038
T1441 0.3034
T1442 0.3028
T1443 0.3025
T1444 0.3015
T1445 0.3005
T1446 0.2999
T1447 0.2995
T1448 0.2986
T1449 0.2985
T1450 0.2985
T1451 0.2985
T1452 0.2982
T1453 0.2976
T1454 0.2973
T1455 0.2969
T1456 0.2953
T1457 0.2943
T1458 0.293
T1459 0.2917
T1460 0.2908
T1461 0.29
T1462 0.2893
T1463 0.2892
T1464 0.2898
T1465 0.2925
T1466 0.2946
T1467 0.2953
T1468 0.294
T1469 0.2921
T1470 0.2911
T1471 0.2904
T1472 0.2901
T1473 0.2894
T1474 0.2887
T1475 0.2889
T1476 0.2898
T1477 0.2886
T1478 0.2886
T1479 0.2883
T1480 0.2877
T1481 0.2871
T1482 0.287
T1483 0.2919
T1484 0.2919
T1485 0.2919
T1486 0.2924
T1487 0.2868
T1488 0.2888
T1489 0.29
T1490 0.2903
T1491 0.2921
T1492 0.2936
T1493 0.294
T1494 0.2938
T1495 0.2938
T1496 0.295
T1497 0.2965
T1498 0.2986
T1499 0.3008
T1500 0.3026
T1501 0.3035
T1502 0.3032
T1503 0.3019
T1504 0.3003
T1505 0.299
T1506 0.2983
T1507 0.2972
T1508 0.2968
T1509 0.2974
T1510 0.2981
T1511 0.2985
T1512 0.2995
T1513 0.3001
T1514 0.3006
T1515 0.3022
T1516 0.3028
T1517 0.3039
T1518 0.3043
T1519 0.3055
T1520 0.3063
T1521 0.2949
T1522 0.2955
T1523 0.2969
T1524 0.2982
T1525 0.3001
T1526 0.3027
T1527 0.3035
T1528 0.3039
T1529 0.3045
T1530 0.3038
T1531 0.3036
T1532 0.3036
T1533 0.3027
T1534 0.3023
T1535 0.3025
T1536 0.3031
T1537 0.3037
T1538 0.3053
T1539 0.3068
T1540 0.3087
T1541 0.3103
T1542 0.3119
T1543 0.3129
T1544 0.3129
T1545 0.3129
T1546 0.3129
T1547 0.3129
T1548 0.3129
T1549 0.3129
T1550 0.3129
T1551 0.3129
T1552 0.3129
T1553 0.3129
T1554 0.3129
T1555 0.3129
T1556 0.3129
T1557 0.3129
T1558 0.3129
T1559 0.3129
T1560 0.3129
T1561 0.3129
T1562 0.3129
T1563 0.3129
T1564 0.3129
T1565 0.3129
T1566 0.3129
T1567 0.3129
T1568 0.3129
T1569 0.3129
T1570 0.299
T1571 0.2946
T1572 0.3059
T1573 0.3056
T1574 0.3027
T1575 0.302
T1576 0.302
T1577 0.3017
T1578 0.302
T1579 0.3027
T1580 0.3043
T1581 0.3065
T1582 0.2953
T1583 0.2955
T1584 0.2959
T1585 0.2949
T1586 0.2955
T1587 0.2965
T1588 0.2975
T1589 0.2988
T1590 0.2994
T1591 0.2988
T1592 0.2981
T1593 0.2972
T1594 0.2962
T1595 0.2959
T1596 0.2959
T1597 0.2974
T1598 0.2978
T1599 0.2975
T1600 0.2972
T1601 0.2972
T1602 0.2972
T1603 0.2972
T1604 0.2972
T1605 0.297
T1606 0.2969
T1607 0.2966
T1608 0.2954
T1609 0.3065
T1610 0.3053
T1611 0.3044
T1612 0.3031
T1613 0.3021
T1614 0.3018
T1615 0.3012
T1616 0.3005
T1617 0.3017
T1618 0.3016
T1619 0.3019
T1620 0.3029
T1621 0.3029
T1622 0.3029
T1623 0.3023
T1624 0.3013
T1625 0.3
T1626 0.2988
T1627 0.2973
T1628 0.2953
T1629 0.294
T1630 0.2934
T1631 0.2927
T1632 0.2916
T1633 0.2913
T1634 0.2897
T1635 0.2884
T1636 0.2872
T1637 0.2928
T1638 0.2918
T1639 0.2915
T1640 0.2912
T1641 0.2902
T1642 0.2902
T1643 0.2902
T1644 0.2899
T1645 0.2889
T1646 0.2886
T1647 0.2875
T1648 0.2862
T1649 0.2851
T1650 0.2844
T1651 0.2841
T1652 0.2838
T1653 0.2828
T1654 0.2828
T1655 0.2828
T1656 0.2828
T1657 0.2828
T1658 0.2834
T1659 0.2837
T1660 0.2843
T1661 0.2852
T1662 0.2873
T1663 0.2912
T1664 0.2877
T1665 0.2906
T1666 0.2934
T1667 0.2955
T1668 0.3005
T1669 0.3046
T1670 0.2955
T1671 0.2993
T1672 0.3035
T1673 0.3068
T1674 0.3091
T1675 0.3101
T1676 0.3101
T1677 0.3092
T1678 0.3076
T1679 0.3049
T1680 0.3022
T1681 0.2996
T1682 0.2976
T1683 0.2976
T1684 0.297
T1685 0.2976
T1686 0.2985
T1687 0.2989
T1688 0.2998
T1689 0.3002
T1690 0.3002
T1691 0.3002
T1692 0.3002
T1693 0.3002
T1694 0.2999
T1695 0.2983
T1696 0.2967
T1697 0.2947
T1698 0.3058
T1699 0.3045
T1700 0.3036
T1701 0.3035
T1702 0.3035
T1703 0.3026
T1704 0.301
T1705 0.3009
T1706 0.2997
T1707 0.299
T1708 0.298
T1709 0.2964
T1710 0.2955
T1711 0.2947
T1712 0.2934
T1713 0.2927
T1714 0.2921
T1715 0.292
T1716 0.2914
T1717 0.2904
T1718 0.2895
T1719 0.2883
T1720 0.2871
T1721 0.287
T1722 0.287
T1723 0.2883
T1724 0.2883
T1725 0.2882
T1726 0.2881
T1727 0.2884
T1728 0.2894
T1729 0.2885
T1730 0.2881
T1731 0.2881
T1732 0.2881
T1733 0.2871
T1734 0.2868
T1735 0.2927
T1736 0.2919
T1737 0.2919
T1738 0.2919
T1739 0.2919
T1740 0.2919
T1741 0.2916
T1742 0.2903
T1743 0.2896
T1744 0.2885
T1745 0.2876
T1746 0.2869
T1747 0.2869
T1748 0.2869
T1749 0.2869
T1750 0.2869
T1751 0.2877
T1752 0.288
T1753 0.288
T1754 0.288
T1755 0.2877
T1756 0.2872
T1757 0.2869
T1758 0.2869
T1759 0.2859
T1760 0.2856
T1761 0.2843
T1762 0.2843
T1763 0.2843
T1764 0.284
T1765 0.2843
T1766 0.2843
T1767 0.2843
T1768 0.284
T1769 0.2837
T1770 0.284
T1771 0.2843
T1772 0.2843
T1773 0.2843
T1774 0.2843
T1775 0.2843
T1776 0.2837
T1777 0.283
T1778 0.283
T1779 0.2825
T1780 0.2819
T1781 0.2819
T1782 0.2812
T1783 0.2806
T1784 0.2806
T1785 0.2806
T1786 0.2806
T1787 0.2829
T1788 0.2817
T1789 0.2809
T1790 0.2796
T1791 0.2793
T1792 0.2782
T1793 0.2769
T1794 0.2769
T1795 0.2769
T1796 0.2766
T1797 0.2769
T1798 0.2769
T1799 0.2769
T1800 0.2769
T1801 0.2769
T1802 0.2769
T1803 0.2762
T1804 0.2756
T1805 0.2756
T1806 0.275
T1807 0.275
T1808 0.2745
T1809 0.2745
T1810 0.2745
T1811 0.2745
T1812 0.2748
T1813 0.2745
T1814 0.2745
T1815 0.2745
T1816 0.2732
T1817 0.2732
T1818 0.2732
T1819 0.2732
T1820 0.2732
T1821 0.2732
T1822 0.2732
T1823 0.2732
T1824 0.2732
T1825 0.2732
T1826 0.2825
T1827 0.282
T1828 0.282
T1829 0.281
T1830 0.2809
T1831 0.2809
T1832 0.2802
T1833 0.2801
T1834 0.2807
T1835 0.2826
T1836 0.274
T1837 0.2743
T1838 0.2743
T1839 0.2739
T1840 0.2733
T1841 0.2733
T1842 0.273
T1843 0.2729
T1844 0.2729
T1845 0.2739
T1846 0.274
T1847 0.274
T1848 0.274
T1849 0.274
T1850 0.2735
T1851 0.273
T1852 0.2826
T1853 0.282
T1854 0.281
T1855 0.281
T1856 0.2807
T1857 0.2805
T1858 0.2807
T1859 0.2815
T1860 0.2821
T1861 0.2818
T1862 0.2813
T1863 0.2807
T1864 0.2798
T1865 0.2794
T1866 0.2794
T1867 0.2804
T1868 0.2807
T1869 0.2804
T1870 0.2804
T1871 0.2801
T1872 0.2792
T1873 0.2805
T1874 0.2818
T1875 0.273
T1876 0.2759
T1877 0.2806
T1878 0.2836
T1879 0.2866
T1880 0.29
T1881 0.2871
T1882 0.2911
T1883 0.2961
T1884 0.3017
T1885 0.3059
T1886 0.2974
T1887 0.2997
T1888 0.3001
T1889 0.2998
T1890 0.2979
T1891 0.2956
T1892 0.3064
T1893 0.3041
T1894 0.3025
T1895 0.3018
T1896 0.3015
T1897 0.3018
T1898 0.3033
T1899 0.3054
T1900 0.295
T1901 0.2966
T1902 0.2976
T1903 0.2982
T1904 0.2982
T1905 0.2976
T1906 0.2966
T1907 0.2966
T1908 0.2957
T1909 0.3059
T1910 0.3017
T1911 0.2998
T1912 0.2979
T1913 0.2954
T1914 0.2947
T1915 0.295
T1916 0.2925
T1917 0.2894
T1918 0.2887
T1919 0.2879
T1920 0.2866
T1921 0.2928
T1922 0.2915
T1923 0.2905
T1924 0.2897
T1925 0.2891
T1926 0.2878
T1927 0.2875
T1928 0.2865
T1929 0.2857
T1930 0.2857
T1931 0.2874
T1932 0.2878
T1933 0.2871
T1934 0.2862
T1935 0.2857
T1936 0.2854
T1937 0.2841
T1938 0.2829
T1939 0.2831
T1940 0.2841
T1941 0.2851
T1942 0.2855
T1943 0.2873
T1944 0.2888
T1945 0.2882
T1946 0.2876
T1947 0.2882
T1948 0.2888
T1949 0.2899
T1950 0.2919
T1951 0.2895
T1952 0.2936
T1953 0.2986
T1954 0.3055
T1955 0.3012
T1956 0.3074
T1957 0.3121
T1958 0.3139
T1959 0.3252
T1960 0.3267
T1961 0.333
T1962 0.337
T1963 0.3416
T1964 0.334
T1965 0.3389
T1966 0.3461
T1967 0.3469
T1968 0.3531
T1969 0.3576
T1970 0.3633
T1971 0.3657
T1972 0.3627
T1973 0.3658
T1974 0.3677
T1975 0.37
T1976 0.3712
T1977 0.3732
T1978 0.3732
T1979 0.3725
T1980 0.3727
T1981 0.3723
T1982 0.3708
T1983 0.3696
T1984 0.3681
T1985 0.3668
T1986 0.3672
T1987 0.3657
T1988 0.3642
T1989 0.3638
T1990 0.3638
T1991 0.3625
T1992 0.3621
T1993 0.361
T1994 0.3603
T1995 0.3648
T1996 0.3631
T1997 0.362
T1998 0.3597
T1999 0.3579
T2000 0.3556
T2001 0.3534
T2002 0.3504
T2003 0.3471
T2004 0.3486
T2005 0.3463
T2006 0.3438
T2007 0.3423
T2008 0.3419
T2009 0.3408
T2010 0.34
T2011 0.3396
T2012 0.3382
T2013 0.3375
T2014 0.3365
T2015 0.3354
T2016 0.3343
T2017 0.3324
T2018 0.3314
T2019 0.3426
T2020 0.3414
T2021 0.3404
T2022 0.3391
T2023 0.3376
T2024 0.3358
T2025 0.3348
T2026 0.3336
T2027 0.3321
T2028 0.3312
T2029 0.3301
T2030 0.3287
T2031 0.3287
T2032 0.3281
T2033 0.3266
T2034 0.3259
T2035 0.3253
T2036 0.3253
T2037 0.3242
T2038 0.3238
T2039 0.3293
T2040 0.3289
T2041 0.3278
T2042 0.3271
T2043 0.3262
T2044 0.3261
T2045 0.3264
T2046 0.3259
T2047 0.3259
T2048 0.327
T2049 0.3287
T2050 0.3236
T2051 0.3256
T2052 0.3277
T2053 0.3319
T2054 0.336
T2055 0.341
T2056 0.3334
T2057 0.3391
T2058 0.347
T2059 0.3496
T2060 0.3548
T2061 0.3593
T2062 0.3627
T2063 0.3598
T2064 0.3629
T2065 0.3644
T2066 0.3648
T2067 0.3659
T2068 0.3663
T2069 0.3652
T2070 0.3648
T2071 0.3638
T2072 0.3629
T2073 0.3617
T2074 0.3598
T2075 0.3658
T2076 0.3647
T2077 0.3635
T2078 0.3622
T2079 0.3611
T2080 0.3607
T2081 0.3596
T2082 0.3581
T2083 0.357
T2084 0.3555
T2085 0.354
T2086 0.3518
T2087 0.3488
T2088 0.3472
T2089 0.3505
T2090 0.3487
T2091 0.3466
T2092 0.3447
T2093 0.3429
T2094 0.3414
T2095 0.3399
T2096 0.3388
T2097 0.3377
T2098 0.3381
T2099 0.3371
T2100 0.3346
T2101 0.3331
T2102 0.3326
T2103 0.3315
T2104 0.3308
T2105 0.3428
T2106 0.3417
T2107 0.3413
T2108 0.3413
T2109 0.341
T2110 0.3398
T2111 0.3384
T2112 0.3383
T2113 0.3371
T2114 0.3367
T2115 0.3359
T2116 0.3355
T2117 0.3355
T2118 0.3355
T2119 0.3355
T2120 0.3355
T2121 0.3348
T2122 0.3341
T2123 0.334
T2124 0.334
T2125 0.3331
T2126 0.334
T2127 0.3348
T2128 0.333
T2129 0.3326
T2130 0.3325
T2131 0.3337
T2132 0.3353
T2133 0.3368
T2134 0.3381
T2135 0.3378
T2136 0.3378
T2137 0.3368
T2138 0.3368
T2139 0.3354
T2140 0.3353
T2141 0.3346
T2142 0.3338
T2143 0.3338
T2144 0.3338
T2145 0.3332
T2146 0.3335
T2147 0.3346
T2148 0.3359
T2149 0.3384
T2150 0.3401
T2151 0.3419
T2152 0.331
T2153 0.3322
T2154 0.3331
T2155 0.3342
T2156 0.335
T2157 0.3354
T2158 0.335
T2159 0.3343
T2160 0.3335
T2161 0.3335
T2162 0.3335
T2163 0.332
T2164 0.332
T2165 0.3307
T2166 0.3431
T2167 0.3425
T2168 0.3414
T2169 0.3407
T2170 0.3403
T2171 0.3392
T2172 0.3382
T2173 0.3379
T2174 0.3368
T2175 0.3364
T2176 0.3349
T2177 0.3349
T2178 0.3336
T2179 0.3336
T2180 0.3321
T2181 0.3321
T2182 0.3314
T2183 0.3306
T2184 0.3306
T2185 0.3297
T2186 0.3279
T2187 0.3278
T2188 0.3278
T2189 0.3269
T2190 0.3266
T2191 0.3261
T2192 0.3254
T2193 0.3251
T2194 0.3247
T2195 0.3239
T2196 0.3236
T2197 0.3235
T2198 0.3294
T2199 0.328
T2200 0.3272
T2201 0.3272
T2202 0.3272
T2203 0.3287
T2204 0.3284
T2205 0.3276
T2206 0.3276
T2207 0.3272
T2208 0.3272
T2209 0.3272
T2210 0.3263
T2211 0.3258
T2212 0.3257
T2213 0.3251
T2214 0.3244
T2215 0.3244
T2216 0.3244
T2217 0.3244
T2218 0.3241
T2219 0.323
T2220 0.3229
T2221 0.3226
T2222 0.322
T2223 0.3216
T2224 0.3216
T2225 0.3216
T2226 0.3216
T2227 0.3216
T2228 0.3216
T2229 0.3216
T2230 0.3216
T2231 0.3216
T2232 0.3215
T2233 0.3208
T2234 0.3201
T2235 0.3201
T2236 0.3201
T2237 0.3201
T2238 0.3189
T2239 0.3188
T2240 0.3188
T2241 0.3186
T2242 0.3186
T2243 0.3183
T2244 0.3174
T2245 0.3173
T2246 0.3173
T2247 0.3173
T2248 0.317
T2249 0.3167
T2250 0.316
T2251 0.3158
T2252 0.3158
T2253 0.3158
T2254 0.3158
T2255 0.3158
T2256 0.3152
T2257 0.3146
T2258 0.3145
T2259 0.3145
T2260 0.3145
T2261 0.3142
T2262 0.3139
T2263 0.3138
T2264 0.3134
T2265 0.313
T2266 0.313
T2267 0.313
T2268 0.3124
T2269 0.3118
T2270 0.3117
T2271 0.3117
T2272 0.3108
T2273 0.3105
T2274 0.3105
T2275 0.3105
T2276 0.3102
T2277 0.3102
T2278 0.3102
T2279 0.3102
T2280 0.3102
T2281 0.3102
T2282 0.3135
T2283 0.3131
T2284 0.3131
T2285 0.3131
T2286 0.3131
T2287 0.3131
T2288 0.3131
T2289 0.3125
T2290 0.3119
T2291 0.3117
T2292 0.3116
T2293 0.3116
T2294 0.3116
T2295 0.3116
T2296 0.3116
T2297 0.3116
T2298 0.3113
T2299 0.3107
T2300 0.3103
T2301 0.31
T2302 0.3071
T2303 0.3021
T2304 0.3008
T2305 0.3017
T2306 0.3042
T2307 0.3059
T2308 0.3072
T2309 0.3075
T2310 0.3075
T2311 0.3075
T2312 0.3075
T2313 0.3075
T2314 0.3075
T2315 0.3075
T2316 0.3075
T2317 0.3075
T2318 0.3075
T2319 0.3075
T2320 0.3069
T2321 0.3063
T2322 0.3072
T2323 0.3075
T2324 0.3075
T2325 0.3075
T2326 0.3075
T2327 0.3075
T2328 0.3075
T2329 0.3073
T2330 0.3073
T2331 0.3073
T2332 0.3061
T2333 0.306
T2334 0.306
T2335 0.306
T2336 0.306
T2337 0.306
T2338 0.306
T2339 0.3057
T2340 0.3051
T2341 0.3057
T2342 0.306
T2343 0.3054
T2344 0.3051
T2345 0.3047
T2346 0.3047
T2347 0.3047
T2348 0.3047
T2349 0.3045
T2350 0.3052
T2351 0.3052
T2352 0.3055
T2353 0.3045
T2354 0.3045
T2355 0.3045
T2356 0.3045
T2357 0.3045
T2358 0.3045
T2359 0.3045
T2360 0.3045
T2361 0.3045
T2362 0.3039
T2363 0.3042
T2364 0.3039
T2365 0.3039
T2366 0.3039
T2367 0.3032
T2368 0.3032
T2369 0.3038
T2370 0.3067
T2371 0.3084
T2372 0.3087
T2373 0.3084
T2374 0.3068
T2375 0.305
T2376 0.304
T2377 0.303
T2378 0.302
T2379 0.3017
T2380 0.3017
T2381 0.3017
T2382 0.3026
T2383 0.303
T2384 0.303
T2385 0.303
T2386 0.303
T2387 0.303
T2388 0.303
T2389 0.303
T2390 0.303
T2391 0.303
T2392 0.303
T2393 0.303
T2394 0.303
T2395 0.2441
T2396 0.2428
T2397 0.2431
T2398 0.2428
T2399 0.2428
T2400 0.2428
T2401 0.2428
T2402 0.2428
T2403 0.2428
T2404 0.2428
T2405 0.2428
T2406 0.2428
T2407 0.2431
T2408 0.2428
T2409 0.2428
T2410 0.2427
T2411 0.2425
T2412 0.2418
T2413 0.2422
T2414 0.2418
T2415 0.2404
T2416 0.24
T2417 0.24
T2418 0.24
T2419 0.24
T2420 0.24
T2421 0.24
T2422 0.24
T2423 0.24
T2424 0.24
T2425 0.24
T2426 0.24
T2427 0.24
T2428 0.24
T2429 0.24
T2430 0.24
T2431 0.24
T2432 0.24
T2433 0.24
T2434 0.24
T2435 0.24
T2436 0.24
T2437 0.24
T2438 0.24
T2439 0.24
T2440 0.24
T2441 0.24
T2442 0.24
T2443 0.24
T2444 0.24
T2445 0.24
T2446 0.24
T2447 0.24
T2448 0.24
T2449 0.24
T2450 0.24
T2451 0.24
T2452 0.24
T2453 0.24
T2454 0.24
T2455 0.24
T2456 0.24
T2457 0.2396
T2458 0.2391
T2459 0.2391
T2460 0.2389
T2461 0.2391
T2462 0.2385
T2463 0.2389
T2464 0.2389
T2465 0.2391
T2466 0.2391
T2467 0.2391
T2468 0.2391
T2469 0.2391
T2470 0.2391
T2471 0.2391
T2472 0.2391
T2473 0.2391
T2474 0.2391
T2475 0.2391
T2476 0.2391
T2477 0.2391
T2478 0.2391
T2479 0.2391
T2480 0.2391
T2481 0.2391
T2482 0.2391
T2483 0.2391
T2484 0.2389
T2485 0.2389
T2486 0.2391
T2487 0.2385
T2488 0.2387
T2489 0.2397
T2490 0.2645
T2491 0.2643
T2492 0.2596
T2493 0.2569
T2494 0.2555
T2495 0.2553
T2496 0.2536
T2497 0.2531
T2498 0.2516
T2499 0.2586
T2500 0.2578
T2501 0.257
T2502 0.2561
T2503 0.2553
T2504 0.2539
T2505 0.2537
T2506 0.2531
T2507 0.2672
T2508 0.2635
T2509 0.2609
T2510 0.2591
T2511 0.2544
T2512 0.2568
T2513 0.254
T2514 0.2531
T2515 0.2523
T2516 0.252
T2517 0.2516
T2518 0.2511
T2519 0.2506
T2520 0.2498
T2521 0.2489
T2522 0.2481
T2523 0.2477
T2524 0.2472
T2525 0.2464
T2526 0.2455
T2527 0.2453
T2528 0.2445
T2529 0.2437
T2530 0.2433
T2531 0.2422
T2532 0.2413
T2533 0.2409
T2534 0.2402
T2535 0.2466
T2536 0.2463
T2537 0.2463
T2538 0.2463
T2539 0.2463
T2540 0.2463
T2541 0.2463
T2542 0.2463
T2543 0.2463
T2544 0.2463
T2545 0.2463
T2546 0.2463
T2547 0.2463
T2548 0.2459
T2549 0.2455
T2550 0.2455
T2551 0.2455
T2552 0.2455
T2553 0.2448
T2554 0.245
T2555 0.2455
T2556 0.2452
T2557 0.2442
T2558 0.2435
T2559 0.2429
T2560 0.2614
T2561 0.2568
T2562 0.254
T2563 0.2525
T2564 0.2509
T2565 0.2498
T2566 0.2492
T2567 0.2484
T2568 0.2481
T2569 0.2477
T2570 0.247
T2571 0.2464
T2572 0.2461
T2573 0.2455
T2574 0.245
T2575 0.2445
T2576 0.2442
T2577 0.244
T2578 0.244
T2579 0.2433
T2580 0.2426
T2581 0.2414
T2582 0.2411
T2583 0.2405
T2584 0.2402
T2585 0.2405
T2586 0.2405
T2587 0.2405
T2588 0.2405
T2589 0.2405
T2590 0.2405
T2591 0.2398
T2592 0.2396
T2593 0.2396
T2594 0.2396
T2595 0.2396
T2596 0.2396
T2597 0.2396
T2598 0.2396
T2599 0.2396
T2600 0.239
T2601 0.2463
T2602 0.2463
T2603 0.2459
T2604 0.2459
T2605 0.2459
T2606 0.2455
T2607 0.2463
T2608 0.2461
T2609 0.2461
T2610 0.2455
T2611 0.2455
T2612 0.2455
T2613 0.2455
T2614 0.2455
T2615 0.2455
T2616 0.2455
T2617 0.2448
T2618 0.2446
T2619 0.245
T2620 0.2452
T2621 0.2455
T2622 0.2455
T2623 0.2455
T2624 0.2455
T2625 0.2455
T2626 0.2452
T2627 0.245
T2628 0.2448
T2629 0.2444
T2630 0.2444
T2631 0.2446
T2632 0.2439
T2633 0.2437
T2634 0.2437
T2635 0.2437
T2636 0.2437
T2637 0.2437
T2638 0.2437
T2639 0.2437
T2640 0.2437
T2641 0.2437
T2642 0.2437
T2643 0.2437
T2644 0.2437
T2645 0.2444
T2646 0.2446
T2647 0.2446
T2648 0.2446
T2649 0.2446
T2650 0.2446
T2651 0.2439
T2652 0.2439
T2653 0.2437
T2654 0.2437
T2655 0.2437
T2656 0.2437
T2657 0.2439
T2658 0.2444
T2659 0.2439
T2660 0.2448
T2661 0.2446
T2662 0.2452
T2663 0.2461
T2664 0.2461
T2665 0.2466
T2666 0.239
T2667 0.2405
T2668 0.2413
T2669 0.2424
T2670 0.2429
T2671 0.244
T2672 0.245
T2673 0.2472
T2674 0.2484
T2675 0.2503
T2676 0.2533
T2677 0.255
T2678 0.257
T2679 0.2586
T2680 0.2512
T2681 0.2514
T2682 0.252
T2683 0.2528
T2684 0.2531
T2685 0.2531
T2686 0.2526
T2687 0.252
T2688 0.2516
T2689 0.2589
T2690 0.2581
T2691 0.2573
T2692 0.257
T2693 0.257
T2694 0.257
T2695 0.257
T2696 0.257
T2697 0.257
T2698 0.257
T2699 0.257
T2700 0.257
T2701 0.2561
T2702 0.2548
T2703 0.2537
T2704 0.2531
T2705 0.255
T2706 0.2539
T2707 0.2531
T2708 0.2531
T2709 0.2523
T2710 0.2511
T2711 0.2511
T2712 0.2503
T2713 0.2494
T2714 0.2492
T2715 0.2492
T2716 0.2492
T2717 0.2489
T2718 0.2484
T2719 0.2481
T2720 0.2481
T2721 0.2489
T2722 0.2484
T2723 0.2486
T2724 0.2486
T2725 0.2501
T2726 0.2509
T2727 0.2511
T2728 0.2513
T2729 0.252
T2730 0.2523
T2731 0.2531
T2732 0.2531
T2733 0.2537
T2734 0.2539
T2735 0.2542
T2736 0.255
T2737 0.255
T2738 0.255
T2739 0.255
T2740 0.255
T2741 0.2558
T2742 0.2561
T2743 0.2565
T2744 0.257
T2745 0.2573
T2746 0.2581
T2747 0.2512
T2748 0.2514
T2749 0.2518
T2750 0.2526
T2751 0.2516
T2752 0.2512
T2753 0.2583
T2754 0.2581
T2755 0.257
T2756 0.2568
T2757 0.2561
T2758 0.2558
T2759 0.255
T2760 0.2545
T2761 0.2535
T2762 0.2531
T2763 0.2525
T2764 0.252
T2765 0.2516
T2766 0.2511
T2767 0.2503
T2768 0.25
T2769 0.25
T2770 0.25
T2771 0.25
T2772 0.2494
T2773 0.2492
T2774 0.2486
T2775 0.2481
T2776 0.2481
T2777 0.2481
T2778 0.2481
T2779 0.2481
T2780 0.2481
T2781 0.2474
T2782 0.2472
T2783 0.2472
T2784 0.247
T2785 0.2461
T2786 0.2461
T2787 0.2461
T2788 0.2455
T2789 0.2453
T2790 0.2453
T2791 0.2419
T2792 0.2419
T2793 0.2419
T2794 0.2419
T2795 0.2419
T2796 0.2419
T2797 0.2419
T2798 0.2419
T2799 0.2419
T2800 0.2419
T2801 0.2419
T2802 0.2419
T2803 0.2419
T2804 0.2419
T2805 0.2419
T2806 0.2419
T2807 0.2419
T2808 0.2419
