# Supplementary material for: FishMORPH - An agent-based model to predict salmonid growth and distribution responses under natural and low flows
Source: Sci Rep. 2016 Jul 19;6:29414. doi: 10.1038/srep29414 (PMC4949470; doi:10.1038/srep29414)
Supplement: Supplementary Information 2 [file srep29414-s2.zip › SR_FishMORPH_Files/Parameters/Baseline_Depth_P10.var]

Depth PatchP10
T1 0.2689
T2 0.2697
T3 0.2697
T4 0.2697
T5 0.2694
T6 0.269
T7 0.2677
T8 0.2671
T9 0.2659
T10 0.2678
T11 0.2687
T12 0.2662
T13 0.2649
T14 0.263
T15 0.263
T16 0.263
T17 0.263
T18 0.263
T19 0.2626
T20 0.2622
T21 0.2615
T22 0.2611
T23 0.2611
T24 0.2611
T25 0.2603
T26 0.2596
T27 0.2596
T28 0.2596
T29 0.2596
T30 0.2596
T31 0.2596
T32 0.2596
T33 0.2596
T34 0.2596
T35 0.2592
T36 0.2588
T37 0.258
T38 0.258
T39 0.258
T40 0.258
T41 0.258
T42 0.2577
T43 0.2568
T44 0.2568
T45 0.2568
T46 0.2568
T47 0.2568
T48 0.2568
T49 0.2568
T50 0.2568
T51 0.2552
T52 0.2552
T53 0.2552
T54 0.2537
T55 0.2537
T56 0.2606
T57 0.2598
T58 0.2602
T59 0.2606
T60 0.2563
T61 0.2541
T62 0.2602
T63 0.2598
T64 0.2594
T65 0.2537
T66 0.2598
T67 0.2594
T68 0.2594
T69 0.2594
T70 0.2594
T71 0.259
T72 0.2578
T73 0.2571
T74 0.2561
T75 0.2549
T76 0.2549
T77 0.2549
T78 0.2549
T79 0.2549
T80 0.2549
T81 0.2549
T82 0.2549
T83 0.2549
T84 0.2549
T85 0.2553
T86 0.2565
T87 0.2565
T88 0.2565
T89 0.2565
T90 0.2565
T91 0.2565
T92 0.2565
T93 0.2565
T94 0.2565
T95 0.2565
T96 0.2565
T97 0.2565
T98 0.2565
T99 0.2561
T100 0.2549
T101 0.2549
T102 0.2549
T103 0.2549
T104 0.2549
T105 0.2549
T106 0.2549
T107 0.2549
T108 0.2545
T109 0.2549
T110 0.2549
T111 0.2549
T112 0.2549
T113 0.2549
T114 0.2549
T115 0.2549
T116 0.2549
T117 0.2549
T118 0.2549
T119 0.2549
T120 0.2549
T121 0.2549
T122 0.2549
T123 0.2549
T124 0.2549
T125 0.2549
T126 0.2549
T127 0.2549
T128 0.2549
T129 0.2549
T130 0.2549
T131 0.2557
T132 0.2565
T133 0.2565
T134 0.2565
T135 0.2565
T136 0.2568
T137 0.2578
T138 0.2578
T139 0.2578
T140 0.2578
T141 0.2578
T142 0.2578
T143 0.2578
T144 0.2578
T145 0.2578
T146 0.2578
T147 0.2578
T148 0.2578
T149 0.2578
T150 0.2594
T151 0.259
T152 0.2594
T153 0.2598
T154 0.2537
T155 0.2537
T156 0.2537
T157 0.2537
T158 0.2544
T159 0.2537
T160 0.2544
T161 0.2552
T162 0.2552
T163 0.2552
T164 0.2552
T165 0.2552
T166 0.2552
T167 0.2552
T168 0.2552
T169 0.2552
T170 0.2552
T171 0.2552
T172 0.2552
T173 0.2552
T174 0.2552
T175 0.2552
T176 0.2552
T177 0.2552
T178 0.2548
T179 0.2552
T180 0.2552
T181 0.2548
T182 0.2541
T183 0.2548
T184 0.2541
T185 0.2537
T186 0.2537
T187 0.2537
T188 0.2537
T189 0.2537
T190 0.2537
T191 0.2537
T192 0.2537
T193 0.2537
T194 0.2537
T195 0.2537
T196 0.2537
T197 0.2598
T198 0.2594
T199 0.2594
T200 0.2594
T201 0.2578
T202 0.2578
T203 0.2578
T204 0.2578
T205 0.2578
T206 0.2578
T207 0.2578
T208 0.2578
T209 0.2578
T210 0.2578
T211 0.2578
T212 0.2578
T213 0.2578
T214 0.2578
T215 0.2582
T216 0.2578
T217 0.2578
T218 0.2578
T219 0.2578
T220 0.2578
T221 0.2578
T222 0.2578
T223 0.2578
T224 0.2575
T225 0.2565
T226 0.2565
T227 0.2565
T228 0.2565
T229 0.2565
T230 0.2565
T231 0.2565
T232 0.2565
T233 0.2565
T234 0.2565
T235 0.2565
T236 0.2565
T237 0.2565
T238 0.2565
T239 0.2565
T240 0.2565
T241 0.2565
T242 0.2565
T243 0.2565
T244 0.2565
T245 0.2565
T246 0.2565
T247 0.2565
T248 0.2565
T249 0.2549
T250 0.2549
T251 0.2553
T252 0.2704
T253 0.3049
T254 0.3107
T255 0.3096
T256 0.3094
T257 0.3094
T258 0.3079
T259 0.3075
T260 0.3075
T261 0.3067
T262 0.3057
T263 0.3055
T264 0.3055
T265 0.3055
T266 0.3055
T267 0.3055
T268 0.3055
T269 0.3055
T270 0.3055
T271 0.3055
T272 0.3055
T273 0.3055
T274 0.3055
T275 0.3055
T276 0.3059
T277 0.3064
T278 0.3073
T279 0.3075
T280 0.3075
T281 0.3075
T282 0.3067
T283 0.3061
T284 0.3056
T285 0.3055
T286 0.3055
T287 0.3055
T288 0.3055
T289 0.3055
T290 0.3055
T291 0.3055
T292 0.3055
T293 0.3059
T294 0.3072
T295 0.3075
T296 0.3075
T297 0.3091
T298 0.3094
T299 0.3094
T300 0.3101
T301 0.3099
T302 0.3099
T303 0.3102
T304 0.3106
T305 0.311
T306 0.311
T307 0.311
T308 0.311
T309 0.311
T310 0.311
T311 0.311
T312 0.311
T313 0.311
T314 0.311
T315 0.311
T316 0.311
T317 0.311
T318 0.311
T319 0.311
T320 0.311
T321 0.311
T322 0.311
T323 0.311
T324 0.311
T325 0.3107
T326 0.311
T327 0.311
T328 0.311
T329 0.311
T330 0.311
T331 0.311
T332 0.311
T333 0.311
T334 0.311
T335 0.311
T336 0.311
T337 0.3107
T338 0.3097
T339 0.3094
T340 0.3094
T341 0.3094
T342 0.3094
T343 0.3094
T344 0.3094
T345 0.3094
T346 0.3094
T347 0.3094
T348 0.3094
T349 0.3094
T350 0.3094
T351 0.3094
T352 0.3094
T353 0.3079
T354 0.3075
T355 0.3075
T356 0.3075
T357 0.3075
T358 0.3075
T359 0.3075
T360 0.3075
T361 0.3075
T362 0.3067
T363 0.3073
T364 0.3075
T365 0.3075
T366 0.3075
T367 0.3075
T368 0.3075
T369 0.3075
T370 0.3075
T371 0.3075
T372 0.3075
T373 0.3079
T374 0.3092
T375 0.3094
T376 0.3094
T377 0.3094
T378 0.3098
T379 0.3095
T380 0.3094
T381 0.3094
T382 0.3094
T383 0.3094
T384 0.3094
T385 0.3094
T386 0.3094
T387 0.3094
T388 0.3094
T389 0.3094
T390 0.3094
T391 0.3094
T392 0.3094
T393 0.3082
T394 0.2976
T395 0.2764
T396 0.2605
T397 0.2722
T398 0.2697
T399 0.2678
T400 0.2675
T401 0.2675
T402 0.2675
T403 0.2679
T404 0.2676
T405 0.2675
T406 0.2664
T407 0.2657
T408 0.2656
T409 0.2656
T410 0.2664
T411 0.2673
T412 0.2686
T413 0.2707
T414 0.2723
T415 0.2717
T416 0.2724
T417 0.2726
T418 0.2726
T419 0.2723
T420 0.2699
T421 0.2693
T422 0.2625
T423 0.2603
T424 0.2611
T425 0.2611
T426 0.2611
T427 0.2611
T428 0.2611
T429 0.2611
T430 0.2611
T431 0.2611
T432 0.2611
T433 0.2611
T434 0.2611
T435 0.2603
T436 0.2596
T437 0.2596
T438 0.2588
T439 0.258
T440 0.2572
T441 0.2565
T442 0.2565
T443 0.2561
T444 0.2549
T445 0.2553
T446 0.2549
T447 0.2553
T448 0.2549
T449 0.2545
T450 0.2598
T451 0.2591
T452 0.2591
T453 0.2591
T454 0.2583
T455 0.2575
T456 0.2575
T457 0.2591
T458 0.2591
T459 0.2591
T460 0.2587
T461 0.2591
T462 0.2591
T463 0.2606
T464 0.2544
T465 0.2554
T466 0.2562
T467 0.2573
T468 0.2581
T469 0.2593
T470 0.2593
T471 0.26
T472 0.2608
T473 0.2604
T474 0.2593
T475 0.2585
T476 0.2577
T477 0.2569
T478 0.2562
T479 0.2562
T480 0.2554
T481 0.2562
T482 0.2558
T483 0.2562
T484 0.2562
T485 0.2566
T486 0.2562
T487 0.2577
T488 0.2579
T489 0.2601
T490 0.262
T491 0.2643
T492 0.2647
T493 0.2662
T494 0.2686
T495 0.2705
T496 0.2721
T497 0.2735
T498 0.2562
T499 0.2578
T500 0.2603
T501 0.2619
T502 0.2643
T503 0.267
T504 0.2693
T505 0.2713
T506 0.2732
T507 0.2739
T508 0.2744
T509 0.2755
T510 0.2739
T511 0.2743
T512 0.2754
T513 0.276
T514 0.2772
T515 0.2791
T516 0.28
T517 0.2817
T518 0.2827
T519 0.2829
T520 0.2832
T521 0.283
T522 0.2829
T523 0.2829
T524 0.2829
T525 0.2829
T526 0.2829
T527 0.2825
T528 0.2815
T529 0.2809
T530 0.2808
T531 0.2794
T532 0.2791
T533 0.2788
T534 0.2777
T535 0.2757
T536 0.2746
T537 0.2756
T538 0.2747
T539 0.2738
T540 0.2736
T541 0.2719
T542 0.2715
T543 0.2715
T544 0.2708
T545 0.27
T546 0.2698
T547 0.2691
T548 0.2682
T549 0.268
T550 0.2673
T551 0.2664
T552 0.2658
T553 0.2644
T554 0.2641
T555 0.2634
T556 0.2625
T557 0.2623
T558 0.2627
T559 0.2643
T560 0.2673
T561 0.2719
T562 0.2739
T563 0.2777
T564 0.2817
T565 0.2883
T566 0.2977
T567 0.3069
T568 0.3131
T569 0.3176
T570 0.3207
T571 0.3241
T572 0.3274
T573 0.3316
T574 0.3292
T575 0.3357
T576 0.3424
T577 0.3287
T578 0.3382
T579 0.3523
T580 0.3602
T581 0.361
T582 0.3713
T583 0.3806
T584 0.3866
T585 0.3901
T586 0.3959
T587 0.4007
T588 0.4033
T589 0.4104
T590 0.416
T591 0.4183
T592 0.4198
T593 0.4216
T594 0.4219
T595 0.4209
T596 0.4179
T597 0.4107
T598 0.402
T599 0.394
T600 0.3848
T601 0.3763
T602 0.3697
T603 0.3639
T604 0.3589
T605 0.367
T606 0.3644
T607 0.3626
T608 0.3627
T609 0.3637
T610 0.3665
T611 0.3689
T612 0.3606
T613 0.365
T614 0.3693
T615 0.3719
T616 0.3752
T617 0.3783
T618 0.3813
T619 0.3841
T620 0.3864
T621 0.3874
T622 0.3862
T623 0.3819
T624 0.3736
T625 0.3614
T626 0.3581
T627 0.346
T628 0.3305
T629 0.3377
T630 0.3266
T631 0.3277
T632 0.3231
T633 0.3198
T634 0.3171
T635 0.3151
T636 0.3132
T637 0.3115
T638 0.3104
T639 0.3091
T640 0.3076
T641 0.3069
T642 0.3062
T643 0.3054
T644 0.3052
T645 0.3052
T646 0.3044
T647 0.3034
T648 0.3028
T649 0.3016
T650 0.3013
T651 0.3006
T652 0.2998
T653 0.2996
T654 0.2988
T655 0.2978
T656 0.2976
T657 0.2967
T658 0.2961
T659 0.296
T660 0.2944
T661 0.294
T662 0.2926
T663 0.2923
T664 0.2897
T665 0.2701
T666 0.2632
T667 0.2626
T668 0.2626
T669 0.2622
T670 0.2614
T671 0.2613
T672 0.2613
T673 0.2613
T674 0.2613
T675 0.2598
T676 0.2595
T677 0.2593
T678 0.2591
T679 0.2587
T680 0.2575
T681 0.2573
T682 0.2573
T683 0.2566
T684 0.2575
T685 0.2615
T686 0.2749
T687 0.286
T688 0.2795
T689 0.2708
T690 0.2635
T691 0.2597
T692 0.2576
T693 0.2566
T694 0.2735
T695 0.2734
T696 0.273
T697 0.2718
T698 0.2715
T699 0.2714
T700 0.2713
T701 0.2712
T702 0.2699
T703 0.2695
T704 0.2693
T705 0.269
T706 0.2688
T707 0.2687
T708 0.2675
T709 0.2667
T710 0.2665
T711 0.2664
T712 0.266
T713 0.2646
T714 0.2643
T715 0.2642
T716 0.264
T717 0.2639
T718 0.2638
T719 0.2637
T720 0.2636
T721 0.2635
T722 0.2634
T723 0.2633
T724 0.2632
T725 0.2631
T726 0.2629
T727 0.2628
T728 0.2627
T729 0.2623
T730 0.2621
T731 0.2623
T732 0.2623
T733 0.2611
T734 0.2605
T735 0.2608
T736 0.2603
T737 0.2598
T738 0.2593
T739 0.2589
T740 0.2584
T741 0.2583
T742 0.2582
T743 0.2579
T744 0.2576
T745 0.2575
T746 0.2574
T747 0.2573
T748 0.2572
T749 0.2571
T750 0.257
T751 0.2569
T752 0.2568
T753 0.2567
T754 0.2566
T755 0.2565
T756 0.2564
T757 0.2562
T758 0.2561
T759 0.256
T760 0.2559
T761 0.2558
T762 0.2557
T763 0.2556
T764 0.2555
T765 0.265
T766 0.2654
T767 0.265
T768 0.2649
T769 0.2648
T770 0.2647
T771 0.2643
T772 0.2637
T773 0.2635
T774 0.2629
T775 0.263
T776 0.2633
T777 0.2632
T778 0.2631
T779 0.263
T780 0.2629
T781 0.2625
T782 0.262
T783 0.2616
T784 0.2614
T785 0.2606
T786 0.2607
T787 0.2603
T788 0.2601
T789 0.2607
T790 0.2608
T791 0.2607
T792 0.2606
T793 0.2605
T794 0.2603
T795 0.2602
T796 0.2601
T797 0.2597
T798 0.2598
T799 0.2598
T800 0.2597
T801 0.2596
T802 0.2595
T803 0.2594
T804 0.2593
T805 0.259
T806 0.2587
T807 0.2586
T808 0.2585
T809 0.2577
T810 0.2567
T811 0.2568
T812 0.2564
T813 0.2562
T814 0.2561
T815 0.256
T816 0.2559
T817 0.2558
T818 0.2557
T819 0.2556
T820 0.2555
T821 0.2546
T822 0.2544
T823 0.2608
T824 0.2606
T825 0.2604
T826 0.2603
T827 0.2602
T828 0.2601
T829 0.26
T830 0.2589
T831 0.2585
T832 0.2592
T833 0.2573
T834 0.2564
T835 0.2559
T836 0.2547
T837 0.2546
T838 0.2545
T839 0.2544
T840 0.2543
T841 0.2542
T842 0.2541
T843 0.254
T844 0.2539
T845 0.2536
T846 0.2528
T847 0.2527
T848 0.2519
T849 0.2516
T850 0.253
T851 0.2525
T852 0.2528
T853 0.2527
T854 0.2526
T855 0.251
T856 0.2506
T857 0.2493
T858 0.2492
T859 0.2491
T860 0.249
T861 0.2489
T862 0.2488
T863 0.2487
T864 0.2486
T865 0.2493
T866 0.2499
T867 0.2498
T868 0.2497
T869 0.2496
T870 0.2495
T871 0.2494
T872 0.2493
T873 0.2492
T874 0.2491
T875 0.249
T876 0.2489
T877 0.2488
T878 0.2487
T879 0.2486
T880 0.2471
T881 0.247
T882 0.2458
T883 0.2453
T884 0.2444
T885 0.2443
T886 0.245
T887 0.2449
T888 0.2454
T889 0.2459
T890 0.2458
T891 0.2457
T892 0.2456
T893 0.2455
T894 0.2458
T895 0.2453
T896 0.2452
T897 0.2451
T898 0.245
T899 0.2449
T900 0.2448
T901 0.2447
T902 0.2446
T903 0.2442
T904 0.2433
T905 0.2428
T906 0.2427
T907 0.2426
T908 0.2425
T909 0.2425
T910 0.2424
T911 0.2423
T912 0.2422
T913 0.2421
T914 0.242
T915 0.2423
T916 0.2418
T917 0.2417
T918 0.242
T919 0.243
T920 0.2418
T921 0.2413
T922 0.2412
T923 0.2411
T924 0.241
T925 0.2409
T926 0.2443
T927 0.2437
T928 0.2427
T929 0.2438
T930 0.2425
T931 0.2422
T932 0.242
T933 0.2419
T934 0.2418
T935 0.2417
T936 0.2416
T937 0.2415
T938 0.2418
T939 0.2417
T940 0.2412
T941 0.2426
T942 0.2425
T943 0.2424
T944 0.2423
T945 0.2423
T946 0.2422
T947 0.2421
T948 0.242
T949 0.243
T950 0.2409
T951 0.2436
T952 0.2428
T953 0.2418
T954 0.2411
T955 0.241
T956 0.2409
T957 0.2408
T958 0.2407
T959 0.2407
T960 0.2406
T961 0.2405
T962 0.2404
T963 0.2403
T964 0.2402
T965 0.2401
T966 0.24
T967 0.2399
T968 0.2398
T969 0.2397
T970 0.2396
T971 0.2395
T972 0.2395
T973 0.2394
T974 0.2393
T975 0.2392
T976 0.2391
T977 0.239
T978 0.2389
T979 0.2388
T980 0.2387
T981 0.2385
T982 0.2374
T983 0.237
T984 0.2369
T985 0.2368
T986 0.2364
T987 0.2363
T988 0.2362
T989 0.2361
T990 0.2361
T991 0.236
T992 0.2359
T993 0.2358
T994 0.2357
T995 0.2356
T996 0.2355
T997 0.2354
T998 0.2353
T999 0.2353
T1000 0.2352
T1001 0.2347
T1002 0.2335
T1003 0.2334
T1004 0.2333
T1005 0.2336
T1006 0.2346
T1007 0.2345
T1008 0.2334
T1009 0.2329
T1010 0.2328
T1011 0.2327
T1012 0.2326
T1013 0.2325
T1014 0.2324
T1015 0.2324
T1016 0.2323
T1017 0.2322
T1018 0.2319
T1019 0.2332
T1020 0.2331
T1021 0.233
T1022 0.2329
T1023 0.2325
T1024 0.2313
T1025 0.2301
T1026 0.2296
T1027 0.2289
T1028 0.2283
T1029 0.2288
T1030 0.2293
T1031 0.2292
T1032 0.2291
T1033 0.229
T1034 0.2289
T1035 0.2288
T1036 0.2288
T1037 0.2287
T1038 0.2286
T1039 0.2285
T1040 0.2292
T1041 0.2298
T1042 0.2282
T1043 0.2285
T1044 0.2295
T1045 0.2295
T1046 0.2302
T1047 0.2305
T1048 0.2304
T1049 0.2307
T1050 0.2303
T1051 0.2291
T1052 0.2276
T1053 0.2271
T1054 0.227
T1055 0.2269
T1056 0.2268
T1057 0.2282
T1058 0.2281
T1059 0.228
T1060 0.228
T1061 0.2279
T1062 0.2278
T1063 0.2277
T1064 0.2276
T1065 0.2275
T1066 0.2275
T1067 0.2281
T1068 0.2285
T1069 0.2284
T1070 0.2283
T1071 0.2282
T1072 0.2289
T1073 0.2295
T1074 0.2294
T1075 0.2293
T1076 0.2292
T1077 0.2292
T1078 0.2291
T1079 0.229
T1080 0.2289
T1081 0.2288
T1082 0.2291
T1083 0.229
T1084 0.2293
T1085 0.2299
T1086 0.2296
T1087 0.2295
T1088 0.2294
T1089 0.2293
T1090 0.2292
T1091 0.2288
T1092 0.2291
T1093 0.2429
T1094 0.2463
T1095 0.2455
T1096 0.2452
T1097 0.2451
T1098 0.2454
T1099 0.2464
T1100 0.2465
T1101 0.2465
T1102 0.2487
T1103 0.2522
T1104 0.258
T1105 0.2601
T1106 0.2678
T1107 0.2715
T1108 0.2724
T1109 0.2724
T1110 0.2564
T1111 0.2596
T1112 0.2652
T1113 0.2704
T1114 0.2767
T1115 0.2808
T1116 0.2836
T1117 0.2843
T1118 0.2826
T1119 0.2784
T1120 0.2738
T1121 0.2679
T1122 0.2636
T1123 0.2622
T1124 0.2602
T1125 0.2573
T1126 0.2562
T1127 0.256
T1128 0.256
T1129 0.2559
T1130 0.2567
T1131 0.2572
T1132 0.2568
T1133 0.2557
T1134 0.2733
T1135 0.2735
T1136 0.2563
T1137 0.2563
T1138 0.2565
T1139 0.2575
T1140 0.2593
T1141 0.2613
T1142 0.2627
T1143 0.2629
T1144 0.2631
T1145 0.2631
T1146 0.263
T1147 0.2636
T1148 0.2639
T1149 0.2639
T1150 0.2638
T1151 0.2637
T1152 0.2627
T1153 0.2614
T1154 0.2596
T1155 0.2578
T1156 0.2568
T1157 0.2565
T1158 0.2728
T1159 0.2724
T1160 0.2723
T1161 0.273
T1162 0.2559
T1163 0.2558
T1164 0.2571
T1165 0.2577
T1166 0.2586
T1167 0.2587
T1168 0.2586
T1169 0.2579
T1170 0.2571
T1171 0.2558
T1172 0.2729
T1173 0.256
T1174 0.2565
T1175 0.2564
T1176 0.2562
T1177 0.2568
T1178 0.2576
T1179 0.2577
T1180 0.2573
T1181 0.2571
T1182 0.2574
T1183 0.2574
T1184 0.2573
T1185 0.2572
T1186 0.2571
T1187 0.257
T1188 0.2565
T1189 0.2573
T1190 0.273
T1191 0.2703
T1192 0.2683
T1193 0.2669
T1194 0.2659
T1195 0.2642
T1196 0.2638
T1197 0.2637
T1198 0.2636
T1199 0.2649
T1200 0.2665
T1201 0.268
T1202 0.267
T1203 0.2662
T1204 0.265
T1205 0.264
T1206 0.2631
T1207 0.2655
T1208 0.2641
T1209 0.2608
T1210 0.2606
T1211 0.2615
T1212 0.2629
T1213 0.2647
T1214 0.2674
T1215 0.2693
T1216 0.2715
T1217 0.2726
T1218 0.2565
T1219 0.2589
T1220 0.263
T1221 0.2668
T1222 0.2707
T1223 0.2743
T1224 0.2752
T1225 0.2753
T1226 0.2741
T1227 0.2734
T1228 0.2719
T1229 0.2704
T1230 0.2697
T1231 0.2695
T1232 0.2702
T1233 0.2725
T1234 0.2739
T1235 0.2785
T1236 0.2821
T1237 0.2847
T1238 0.2855
T1239 0.2868
T1240 0.289
T1241 0.289
T1242 0.2856
T1243 0.2837
T1244 0.2834
T1245 0.2833
T1246 0.2833
T1247 0.2839
T1248 0.2844
T1249 0.2844
T1250 0.2843
T1251 0.2842
T1252 0.2835
T1253 0.2825
T1254 0.2823
T1255 0.2815
T1256 0.2799
T1257 0.2788
T1258 0.2779
T1259 0.277
T1260 0.2757
T1261 0.275
T1262 0.2739
T1263 0.2699
T1264 0.2653
T1265 0.262
T1266 0.2601
T1267 0.2587
T1268 0.2569
T1269 0.2731
T1270 0.2724
T1271 0.2708
T1272 0.2698
T1273 0.2675
T1274 0.2658
T1275 0.2651
T1276 0.2637
T1277 0.2626
T1278 0.2617
T1279 0.2602
T1280 0.2591
T1281 0.2578
T1282 0.2565
T1283 0.2562
T1284 0.2561
T1285 0.2559
T1286 0.2557
T1287 0.2541
T1288 0.2603
T1289 0.258
T1290 0.256
T1291 0.2542
T1292 0.2528
T1293 0.2525
T1294 0.2534
T1295 0.2539
T1296 0.2539
T1297 0.2526
T1298 0.2522
T1299 0.2521
T1300 0.2505
T1301 0.2498
T1302 0.2487
T1303 0.2477
T1304 0.2469
T1305 0.2467
T1306 0.2455
T1307 0.2451
T1308 0.2446
T1309 0.2458
T1310 0.246
T1311 0.2459
T1312 0.2473
T1313 0.2499
T1314 0.253
T1315 0.2556
T1316 0.2718
T1317 0.2674
T1318 0.2798
T1319 0.2953
T1320 0.31
T1321 0.3198
T1322 0.3277
T1323 0.3257
T1324 0.3304
T1325 0.3339
T1326 0.3375
T1327 0.3402
T1328 0.3431
T1329 0.3451
T1330 0.345
T1331 0.3442
T1332 0.3423
T1333 0.3388
T1334 0.334
T1335 0.3293
T1336 0.3322
T1337 0.3276
T1338 0.3251
T1339 0.3236
T1340 0.3223
T1341 0.3213
T1342 0.3211
T1343 0.321
T1344 0.3202
T1345 0.3192
T1346 0.3187
T1347 0.3176
T1348 0.3158
T1349 0.3138
T1350 0.3121
T1351 0.3099
T1352 0.3078
T1353 0.3054
T1354 0.3028
T1355 0.3009
T1356 0.2992
T1357 0.2975
T1358 0.295
T1359 0.2924
T1360 0.2896
T1361 0.2873
T1362 0.2851
T1363 0.2833
T1364 0.2816
T1365 0.2799
T1366 0.2781
T1367 0.2764
T1368 0.275
T1369 0.2743
T1370 0.2742
T1371 0.2741
T1372 0.2747
T1373 0.2762
T1374 0.2779
T1375 0.2795
T1376 0.2818
T1377 0.2835
T1378 0.2845
T1379 0.2859
T1380 0.2865
T1381 0.2881
T1382 0.2894
T1383 0.2909
T1384 0.2925
T1385 0.2915
T1386 0.2914
T1387 0.2911
T1388 0.29
T1389 0.2883
T1390 0.2863
T1391 0.2842
T1392 0.2827
T1393 0.2823
T1394 0.2821
T1395 0.2833
T1396 0.2856
T1397 0.2883
T1398 0.2909
T1399 0.293
T1400 0.294
T1401 0.2948
T1402 0.2945
T1403 0.2951
T1404 0.2944
T1405 0.2931
T1406 0.2918
T1407 0.2905
T1408 0.2886
T1409 0.2875
T1410 0.2863
T1411 0.2856
T1412 0.2845
T1413 0.2842
T1414 0.2838
T1415 0.2839
T1416 0.2825
T1417 0.282
T1418 0.282
T1419 0.2819
T1420 0.2818
T1421 0.2805
T1422 0.2797
T1423 0.2786
T1424 0.277
T1425 0.2766
T1426 0.2762
T1427 0.2751
T1428 0.2755
T1429 0.2742
T1430 0.2733
T1431 0.2727
T1432 0.2719
T1433 0.2713
T1434 0.2715
T1435 0.2719
T1436 0.2719
T1437 0.2712
T1438 0.271
T1439 0.2709
T1440 0.2709
T1441 0.2705
T1442 0.2697
T1443 0.2691
T1444 0.268
T1445 0.2666
T1446 0.2657
T1447 0.2651
T1448 0.2639
T1449 0.2636
T1450 0.2636
T1451 0.2635
T1452 0.2631
T1453 0.2623
T1454 0.2617
T1455 0.2613
T1456 0.2594
T1457 0.2579
T1458 0.2562
T1459 0.2723
T1460 0.2709
T1461 0.2698
T1462 0.2688
T1463 0.2685
T1464 0.2691
T1465 0.2721
T1466 0.257
T1467 0.2582
T1468 0.257
T1469 0.2724
T1470 0.2708
T1471 0.2698
T1472 0.2692
T1473 0.2683
T1474 0.2674
T1475 0.2673
T1476 0.2684
T1477 0.2672
T1478 0.2668
T1479 0.2665
T1480 0.2657
T1481 0.2648
T1482 0.2645
T1483 0.2631
T1484 0.2627
T1485 0.2626
T1486 0.2631
T1487 0.2638
T1488 0.2661
T1489 0.2679
T1490 0.2684
T1491 0.2704
T1492 0.2724
T1493 0.2731
T1494 0.2729
T1495 0.2728
T1496 0.2563
T1497 0.258
T1498 0.2606
T1499 0.2633
T1500 0.2658
T1501 0.2671
T1502 0.2669
T1503 0.2655
T1504 0.2634
T1505 0.2616
T1506 0.2605
T1507 0.2591
T1508 0.2584
T1509 0.2589
T1510 0.2597
T1511 0.2603
T1512 0.2614
T1513 0.2621
T1514 0.2628
T1515 0.2645
T1516 0.2655
T1517 0.2668
T1518 0.2674
T1519 0.2687
T1520 0.2698
T1521 0.2709
T1522 0.2717
T1523 0.2733
T1524 0.2749
T1525 0.2754
T1526 0.2784
T1527 0.2798
T1528 0.2803
T1529 0.281
T1530 0.2804
T1531 0.28
T1532 0.2799
T1533 0.2789
T1534 0.2782
T1535 0.2782
T1536 0.2789
T1537 0.2796
T1538 0.2814
T1539 0.2832
T1540 0.2854
T1541 0.2874
T1542 0.2894
T1543 0.2907
T1544 0.2909
T1545 0.2908
T1546 0.2908
T1547 0.2908
T1548 0.2907
T1549 0.2907
T1550 0.2906
T1551 0.2906
T1552 0.2905
T1553 0.2905
T1554 0.2904
T1555 0.2904
T1556 0.2904
T1557 0.2903
T1558 0.2903
T1559 0.2902
T1560 0.2902
T1561 0.2901
T1562 0.2901
T1563 0.29
T1564 0.29
T1565 0.29
T1566 0.2899
T1567 0.2899
T1568 0.2898
T1569 0.2898
T1570 0.2756
T1571 0.2695
T1572 0.2674
T1573 0.2668
T1574 0.2637
T1575 0.2622
T1576 0.262
T1577 0.2616
T1578 0.2618
T1579 0.2625
T1580 0.2643
T1581 0.267
T1582 0.2687
T1583 0.2692
T1584 0.2696
T1585 0.2687
T1586 0.269
T1587 0.2701
T1588 0.2713
T1589 0.2728
T1590 0.2738
T1591 0.2732
T1592 0.2724
T1593 0.2712
T1594 0.27
T1595 0.2693
T1596 0.2692
T1597 0.2708
T1598 0.2715
T1599 0.2712
T1600 0.2708
T1601 0.2707
T1602 0.2706
T1603 0.2706
T1604 0.2705
T1605 0.2703
T1606 0.2702
T1607 0.2698
T1608 0.2684
T1609 0.2667
T1610 0.2651
T1611 0.2639
T1612 0.2624
T1613 0.261
T1614 0.2604
T1615 0.2596
T1616 0.2587
T1617 0.2598
T1618 0.2599
T1619 0.2602
T1620 0.2612
T1621 0.2614
T1622 0.2614
T1623 0.2607
T1624 0.2595
T1625 0.2579
T1626 0.2562
T1627 0.2722
T1628 0.2698
T1629 0.2679
T1630 0.2668
T1631 0.2659
T1632 0.2646
T1633 0.2639
T1634 0.2621
T1635 0.2603
T1636 0.2586
T1637 0.2577
T1638 0.2565
T1639 0.2558
T1640 0.2553
T1641 0.2542
T1642 0.2539
T1643 0.2538
T1644 0.2608
T1645 0.2596
T1646 0.259
T1647 0.2577
T1648 0.256
T1649 0.2544
T1650 0.2533
T1651 0.2527
T1652 0.2523
T1653 0.2511
T1654 0.2508
T1655 0.2507
T1656 0.2507
T1657 0.2507
T1658 0.2514
T1659 0.2519
T1660 0.2526
T1661 0.2537
T1662 0.2561
T1663 0.2536
T1664 0.2575
T1665 0.2612
T1666 0.2649
T1667 0.2678
T1668 0.2735
T1669 0.2611
T1670 0.2655
T1671 0.2702
T1672 0.2753
T1673 0.2778
T1674 0.2808
T1675 0.2823
T1676 0.2826
T1677 0.2816
T1678 0.2797
T1679 0.2766
T1680 0.275
T1681 0.2717
T1682 0.2691
T1683 0.2686
T1684 0.2679
T1685 0.2683
T1686 0.2695
T1687 0.27
T1688 0.271
T1689 0.2716
T1690 0.2716
T1691 0.2716
T1692 0.2716
T1693 0.2716
T1694 0.2712
T1695 0.2695
T1696 0.2674
T1697 0.2651
T1698 0.2632
T1699 0.2615
T1700 0.2602
T1701 0.2599
T1702 0.2599
T1703 0.2589
T1704 0.2569
T1705 0.2565
T1706 0.273
T1707 0.272
T1708 0.2708
T1709 0.2688
T1710 0.2674
T1711 0.2663
T1712 0.2647
T1713 0.2637
T1714 0.2628
T1715 0.2626
T1716 0.2619
T1717 0.2607
T1718 0.2594
T1719 0.2579
T1720 0.2562
T1721 0.2559
T1722 0.2558
T1723 0.2572
T1724 0.2575
T1725 0.2574
T1726 0.2572
T1727 0.2575
T1728 0.2586
T1729 0.2578
T1730 0.2572
T1731 0.2571
T1732 0.2571
T1733 0.2559
T1734 0.2554
T1735 0.255
T1736 0.2541
T1737 0.2538
T1738 0.2538
T1739 0.2538
T1740 0.2537
T1741 0.2607
T1742 0.2592
T1743 0.2581
T1744 0.2567
T1745 0.2554
T1746 0.2544
T1747 0.2542
T1748 0.2542
T1749 0.2542
T1750 0.2541
T1751 0.255
T1752 0.2555
T1753 0.256
T1754 0.2556
T1755 0.2553
T1756 0.2547
T1757 0.2542
T1758 0.2541
T1759 0.2531
T1760 0.2525
T1761 0.251
T1762 0.2506
T1763 0.2507
T1764 0.2504
T1765 0.2506
T1766 0.2507
T1767 0.2507
T1768 0.2504
T1769 0.2499
T1770 0.2502
T1771 0.2506
T1772 0.2508
T1773 0.2508
T1774 0.2508
T1775 0.2508
T1776 0.2501
T1777 0.2492
T1778 0.249
T1779 0.2485
T1780 0.2478
T1781 0.2476
T1782 0.2468
T1783 0.246
T1784 0.2459
T1785 0.2459
T1786 0.2459
T1787 0.2484
T1788 0.2478
T1789 0.2465
T1790 0.245
T1791 0.2443
T1792 0.243
T1793 0.2413
T1794 0.2409
T1795 0.2409
T1796 0.2442
T1797 0.2444
T1798 0.2409
T1799 0.241
T1800 0.241
T1801 0.241
T1802 0.241
T1803 0.2438
T1804 0.2429
T1805 0.2427
T1806 0.2422
T1807 0.242
T1808 0.2414
T1809 0.2413
T1810 0.2413
T1811 0.2413
T1812 0.2416
T1813 0.2414
T1814 0.2413
T1815 0.2413
T1816 0.2399
T1817 0.2396
T1818 0.2396
T1819 0.2396
T1820 0.2396
T1821 0.2396
T1822 0.2396
T1823 0.2396
T1824 0.2396
T1825 0.2397
T1826 0.2387
T1827 0.238
T1828 0.2379
T1829 0.2367
T1830 0.2364
T1831 0.2364
T1832 0.2355
T1833 0.2353
T1834 0.2359
T1835 0.2383
T1836 0.2405
T1837 0.2412
T1838 0.2413
T1839 0.241
T1840 0.2402
T1841 0.24
T1842 0.2397
T1843 0.2396
T1844 0.2396
T1845 0.2407
T1846 0.2411
T1847 0.2412
T1848 0.2412
T1849 0.2412
T1850 0.2406
T1851 0.2398
T1852 0.2391
T1853 0.2383
T1854 0.2371
T1855 0.2368
T1856 0.2365
T1857 0.2361
T1858 0.2363
T1859 0.2374
T1860 0.2383
T1861 0.2381
T1862 0.2374
T1863 0.2367
T1864 0.2354
T1865 0.2348
T1866 0.2347
T1867 0.2358
T1868 0.2365
T1869 0.2362
T1870 0.2361
T1871 0.2358
T1872 0.2347
T1873 0.236
T1874 0.2378
T1875 0.2397
T1876 0.2434
T1877 0.2458
T1878 0.2504
T1879 0.2545
T1880 0.259
T1881 0.2562
T1882 0.2614
T1883 0.2677
T1884 0.2569
T1885 0.2627
T1886 0.2677
T1887 0.271
T1888 0.2719
T1889 0.2717
T1890 0.2697
T1891 0.267
T1892 0.2648
T1893 0.2621
T1894 0.2598
T1895 0.2588
T1896 0.2583
T1897 0.2585
T1898 0.2602
T1899 0.2628
T1900 0.2653
T1901 0.2675
T1902 0.2689
T1903 0.2698
T1904 0.27
T1905 0.2694
T1906 0.2683
T1907 0.268
T1908 0.2671
T1909 0.2646
T1910 0.2597
T1911 0.2567
T1912 0.2722
T1913 0.2691
T1914 0.2677
T1915 0.2679
T1916 0.2654
T1917 0.2614
T1918 0.26
T1919 0.2589
T1920 0.2574
T1921 0.257
T1922 0.2557
T1923 0.2543
T1924 0.2604
T1925 0.2596
T1926 0.258
T1927 0.2574
T1928 0.2562
T1929 0.2551
T1930 0.2549
T1931 0.2568
T1932 0.2577
T1933 0.2571
T1934 0.2559
T1935 0.2551
T1936 0.2547
T1937 0.2532
T1938 0.2515
T1939 0.2515
T1940 0.2526
T1941 0.2541
T1942 0.2548
T1943 0.2568
T1944 0.259
T1945 0.2588
T1946 0.2579
T1947 0.2584
T1948 0.2594
T1949 0.2607
T1950 0.2558
T1951 0.2605
T1952 0.2659
T1953 0.2722
T1954 0.2627
T1955 0.2727
T1956 0.2792
T1957 0.2854
T1958 0.2925
T1959 0.305
T1960 0.3153
T1961 0.323
T1962 0.3282
T1963 0.3334
T1964 0.3309
T1965 0.3367
T1966 0.3444
T1967 0.3261
T1968 0.3328
T1969 0.3381
T1970 0.3402
T1971 0.3434
T1972 0.3472
T1973 0.3507
T1974 0.353
T1975 0.3554
T1976 0.3569
T1977 0.3527
T1978 0.3532
T1979 0.3526
T1980 0.3527
T1981 0.3524
T1982 0.351
T1983 0.3559
T1984 0.3543
T1985 0.353
T1986 0.3531
T1987 0.3519
T1988 0.3503
T1989 0.3497
T1990 0.3496
T1991 0.3485
T1992 0.348
T1993 0.3469
T1994 0.3461
T1995 0.344
T1996 0.3421
T1997 0.3408
T1998 0.3386
T1999 0.3405
T2000 0.3381
T2001 0.3357
T2002 0.3326
T2003 0.329
T2004 0.3258
T2005 0.3232
T2006 0.3448
T2007 0.3429
T2008 0.3423
T2009 0.3412
T2010 0.3403
T2011 0.3398
T2012 0.3384
T2013 0.3375
T2014 0.3364
T2015 0.3352
T2016 0.334
T2017 0.332
T2018 0.3307
T2019 0.3289
T2020 0.3274
T2021 0.3262
T2022 0.3332
T2023 0.3315
T2024 0.3296
T2025 0.3282
T2026 0.327
T2027 0.3253
T2028 0.3241
T2029 0.3229
T2030 0.3214
T2031 0.321
T2032 0.3205
T2033 0.319
T2034 0.318
T2035 0.3173
T2036 0.3171
T2037 0.3161
T2038 0.3155
T2039 0.3146
T2040 0.314
T2041 0.3129
T2042 0.312
T2043 0.311
T2044 0.3107
T2045 0.311
T2046 0.3107
T2047 0.3106
T2048 0.3117
T2049 0.3135
T2050 0.3152
T2051 0.3175
T2052 0.32
T2053 0.3245
T2054 0.3294
T2055 0.3265
T2056 0.3327
T2057 0.3392
T2058 0.3233
T2059 0.3313
T2060 0.3374
T2061 0.3386
T2062 0.3425
T2063 0.3466
T2064 0.3502
T2065 0.3522
T2066 0.3528
T2067 0.3539
T2068 0.3545
T2069 0.3537
T2070 0.3531
T2071 0.3521
T2072 0.3512
T2073 0.35
T2074 0.3481
T2075 0.3471
T2076 0.346
T2077 0.3448
T2078 0.3434
T2079 0.3422
T2080 0.3417
T2081 0.3406
T2082 0.3391
T2083 0.3378
T2084 0.3403
T2085 0.3387
T2086 0.3364
T2087 0.3333
T2088 0.3312
T2089 0.33
T2090 0.3282
T2091 0.3259
T2092 0.3238
T2093 0.3218
T2094 0.3444
T2095 0.3428
T2096 0.3414
T2097 0.3403
T2098 0.3404
T2099 0.3396
T2100 0.337
T2101 0.3351
T2102 0.3344
T2103 0.3333
T2104 0.3325
T2105 0.3314
T2106 0.3302
T2107 0.3296
T2108 0.3296
T2109 0.3293
T2110 0.3282
T2111 0.3265
T2112 0.3262
T2113 0.3335
T2114 0.3329
T2115 0.3321
T2116 0.3316
T2117 0.3316
T2118 0.3316
T2119 0.3316
T2120 0.3317
T2121 0.331
T2122 0.3301
T2123 0.33
T2124 0.33
T2125 0.3291
T2126 0.3298
T2127 0.3308
T2128 0.3293
T2129 0.3285
T2130 0.3284
T2131 0.3295
T2132 0.3314
T2133 0.3332
T2134 0.3263
T2135 0.3264
T2136 0.3263
T2137 0.3255
T2138 0.3337
T2139 0.3324
T2140 0.332
T2141 0.3314
T2142 0.3305
T2143 0.3304
T2144 0.3304
T2145 0.3298
T2146 0.33
T2147 0.3311
T2148 0.3327
T2149 0.3269
T2150 0.3291
T2151 0.3312
T2152 0.3336
T2153 0.3352
T2154 0.3364
T2155 0.3376
T2156 0.3386
T2157 0.3392
T2158 0.3389
T2159 0.3382
T2160 0.3374
T2161 0.3372
T2162 0.3372
T2163 0.3359
T2164 0.3356
T2165 0.3344
T2166 0.3337
T2167 0.333
T2168 0.3319
T2169 0.331
T2170 0.3305
T2171 0.3294
T2172 0.3283
T2173 0.3278
T2174 0.3267
T2175 0.3261
T2176 0.3331
T2177 0.3328
T2178 0.3316
T2179 0.3313
T2180 0.3299
T2181 0.3296
T2182 0.3289
T2183 0.3281
T2184 0.3279
T2185 0.327
T2186 0.3251
T2187 0.3247
T2188 0.3248
T2189 0.3239
T2190 0.3234
T2191 0.3229
T2192 0.3221
T2193 0.3217
T2194 0.3213
T2195 0.3205
T2196 0.32
T2197 0.32
T2198 0.3194
T2199 0.3179
T2200 0.3169
T2201 0.3168
T2202 0.3168
T2203 0.3183
T2204 0.3183
T2205 0.3176
T2206 0.3174
T2207 0.3171
T2208 0.317
T2209 0.317
T2210 0.3162
T2211 0.3155
T2212 0.3154
T2213 0.3148
T2214 0.314
T2215 0.3139
T2216 0.3139
T2217 0.314
T2218 0.3136
T2219 0.3125
T2220 0.3122
T2221 0.312
T2222 0.3113
T2223 0.3109
T2224 0.3108
T2225 0.3109
T2226 0.3109
T2227 0.3109
T2228 0.311
T2229 0.311
T2230 0.311
T2231 0.3111
T2232 0.311
T2233 0.3103
T2234 0.3095
T2235 0.3094
T2236 0.3094
T2237 0.3094
T2238 0.3082
T2239 0.3079
T2240 0.3079
T2241 0.3078
T2242 0.3078
T2243 0.3075
T2244 0.3065
T2245 0.3063
T2246 0.3063
T2247 0.3064
T2248 0.3061
T2249 0.3057
T2250 0.305
T2251 0.3047
T2252 0.3047
T2253 0.3047
T2254 0.3048
T2255 0.3048
T2256 0.3042
T2257 0.3035
T2258 0.3033
T2259 0.3034
T2260 0.3034
T2261 0.3031
T2262 0.3028
T2263 0.3026
T2264 0.3023
T2265 0.3018
T2266 0.3018
T2267 0.3018
T2268 0.3012
T2269 0.3004
T2270 0.3003
T2271 0.3003
T2272 0.2994
T2273 0.2989
T2274 0.2988
T2275 0.2989
T2276 0.2987
T2277 0.2987
T2278 0.2987
T2279 0.2987
T2280 0.2988
T2281 0.2988
T2282 0.2979
T2283 0.2974
T2284 0.2973
T2285 0.2973
T2286 0.2974
T2287 0.2974
T2288 0.2975
T2289 0.2969
T2290 0.2961
T2291 0.2958
T2292 0.2957
T2293 0.2958
T2294 0.2958
T2295 0.2958
T2296 0.2959
T2297 0.2959
T2298 0.2956
T2299 0.2949
T2300 0.2945
T2301 0.2941
T2302 0.2911
T2303 0.2853
T2304 0.2827
T2305 0.2833
T2306 0.2863
T2307 0.2886
T2308 0.2904
T2309 0.2911
T2310 0.2912
T2311 0.2912
T2312 0.2913
T2313 0.2913
T2314 0.2914
T2315 0.2914
T2316 0.2914
T2317 0.2915
T2318 0.2915
T2319 0.2915
T2320 0.2909
T2321 0.2901
T2322 0.291
T2323 0.2916
T2324 0.2917
T2325 0.2918
T2326 0.2918
T2327 0.2918
T2328 0.2919
T2329 0.2917
T2330 0.2917
T2331 0.2917
T2332 0.2905
T2333 0.2902
T2334 0.2902
T2335 0.2902
T2336 0.2903
T2337 0.2903
T2338 0.2903
T2339 0.2901
T2340 0.2893
T2341 0.2899
T2342 0.2904
T2343 0.2899
T2344 0.2894
T2345 0.289
T2346 0.289
T2347 0.289
T2348 0.289
T2349 0.2889
T2350 0.2896
T2351 0.2898
T2352 0.2901
T2353 0.2892
T2354 0.289
T2355 0.2891
T2356 0.2891
T2357 0.2891
T2358 0.2892
T2359 0.2892
T2360 0.2893
T2361 0.2893
T2362 0.2887
T2363 0.2889
T2364 0.2887
T2365 0.2886
T2366 0.2887
T2367 0.288
T2368 0.2879
T2369 0.2886
T2370 0.2918
T2371 0.2942
T2372 0.295
T2373 0.2948
T2374 0.2931
T2375 0.2909
T2376 0.2894
T2377 0.2882
T2378 0.287
T2379 0.2865
T2380 0.2864
T2381 0.2865
T2382 0.2875
T2383 0.2881
T2384 0.2883
T2385 0.2883
T2386 0.2883
T2387 0.2884
T2388 0.2884
T2389 0.2885
T2390 0.2885
T2391 0.2885
T2392 0.2886
T2393 0.2886
T2394 0.2886
T2395 0.1941
T2396 0.1853
T2397 0.1857
T2398 0.1854
T2399 0.1854
T2400 0.1854
T2401 0.1855
T2402 0.1855
T2403 0.1855
T2404 0.1855
T2405 0.1856
T2406 0.1856
T2407 0.186
T2408 0.1856
T2409 0.1857
T2410 0.1855
T2411 0.1852
T2412 0.1841
T2413 0.1848
T2414 0.1841
T2415 0.1821
T2416 0.1814
T2417 0.1814
T2418 0.1815
T2419 0.1815
T2420 0.1815
T2421 0.1815
T2422 0.1816
T2423 0.1816
T2424 0.1816
T2425 0.1817
T2426 0.1817
T2427 0.1817
T2428 0.1817
T2429 0.1818
T2430 0.1818
T2431 0.1818
T2432 0.1819
T2433 0.1819
T2434 0.1819
T2435 0.1819
T2436 0.182
T2437 0.182
T2438 0.182
T2439 0.182
T2440 0.1821
T2441 0.1821
T2442 0.1821
T2443 0.1822
T2444 0.1822
T2445 0.1822
T2446 0.1822
T2447 0.1823
T2448 0.1823
T2449 0.1823
T2450 0.1824
T2451 0.1824
T2452 0.1824
T2453 0.1824
T2454 0.1825
T2455 0.1825
T2456 0.1825
T2457 0.1819
T2458 0.1812
T2459 0.1812
T2460 0.1809
T2461 0.1813
T2462 0.1803
T2463 0.181
T2464 0.181
T2465 0.1814
T2466 0.1814
T2467 0.1815
T2468 0.1815
T2469 0.1815
T2470 0.1815
T2471 0.1816
T2472 0.1816
T2473 0.1816
T2474 0.1817
T2475 0.1817
T2476 0.1817
T2477 0.1817
T2478 0.1818
T2479 0.1818
T2480 0.1818
T2481 0.1819
T2482 0.1819
T2483 0.1819
T2484 0.1816
T2485 0.1816
T2486 0.182
T2487 0.181
T2488 0.1814
T2489 0.1892
T2490 0.2172
T2491 0.2169
T2492 0.211
T2493 0.2075
T2494 0.2056
T2495 0.2053
T2496 0.2032
T2497 0.2025
T2498 0.2005
T2499 0.1992
T2500 0.1981
T2501 0.197
T2502 0.1959
T2503 0.1948
T2504 0.1929
T2505 0.1926
T2506 0.1917
T2507 0.2213
T2508 0.2167
T2509 0.2132
T2510 0.2109
T2511 0.2047
T2512 0.1972
T2513 0.1933
T2514 0.192
T2515 0.1909
T2516 0.1905
T2517 0.1899
T2518 0.1894
T2519 0.1886
T2520 0.1876
T2521 0.1863
T2522 0.1851
T2523 0.1845
T2524 0.2016
T2525 0.2004
T2526 0.1991
T2527 0.1988
T2528 0.1976
T2529 0.1966
T2530 0.196
T2531 0.1943
T2532 0.1931
T2533 0.1924
T2534 0.1915
T2535 0.1893
T2536 0.1889
T2537 0.1889
T2538 0.1889
T2539 0.189
T2540 0.189
T2541 0.189
T2542 0.189
T2543 0.1891
T2544 0.1891
T2545 0.1891
T2546 0.1892
T2547 0.1892
T2548 0.1886
T2549 0.1879
T2550 0.1879
T2551 0.188
T2552 0.188
T2553 0.187
T2554 0.1874
T2555 0.1881
T2556 0.1878
T2557 0.1861
T2558 0.1851
T2559 0.1842
T2560 0.2157
T2561 0.1989
T2562 0.195
T2563 0.1929
T2564 0.1905
T2565 0.1891
T2566 0.1882
T2567 0.187
T2568 0.1866
T2569 0.186
T2570 0.185
T2571 0.202
T2572 0.2016
T2573 0.2007
T2574 0.2
T2575 0.1992
T2576 0.1988
T2577 0.1985
T2578 0.1985
T2579 0.1976
T2580 0.1966
T2581 0.1948
T2582 0.1944
T2583 0.1934
T2584 0.1931
T2585 0.1935
T2586 0.1935
T2587 0.1935
T2588 0.1936
T2589 0.1936
T2590 0.1936
T2591 0.1927
T2592 0.1924
T2593 0.1924
T2594 0.1924
T2595 0.1925
T2596 0.1925
T2597 0.1925
T2598 0.1926
T2599 0.1926
T2600 0.1918
T2601 0.191
T2602 0.191
T2603 0.1904
T2604 0.1904
T2605 0.1904
T2606 0.1898
T2607 0.1912
T2608 0.1909
T2609 0.1909
T2610 0.1899
T2611 0.1899
T2612 0.19
T2613 0.19
T2614 0.19
T2615 0.1901
T2616 0.1901
T2617 0.1891
T2618 0.1888
T2619 0.1895
T2620 0.1898
T2621 0.1901
T2622 0.1901
T2623 0.1901
T2624 0.1901
T2625 0.1901
T2626 0.1898
T2627 0.1895
T2628 0.1891
T2629 0.1884
T2630 0.1884
T2631 0.1888
T2632 0.1877
T2633 0.1874
T2634 0.1874
T2635 0.1874
T2636 0.1874
T2637 0.1874
T2638 0.1874
T2639 0.1874
T2640 0.1874
T2641 0.1874
T2642 0.1874
T2643 0.1874
T2644 0.1874
T2645 0.1884
T2646 0.1888
T2647 0.1888
T2648 0.1888
T2649 0.1888
T2650 0.1888
T2651 0.1877
T2652 0.1877
T2653 0.1874
T2654 0.1874
T2655 0.1874
T2656 0.1874
T2657 0.1877
T2658 0.1884
T2659 0.1877
T2660 0.1891
T2661 0.1888
T2662 0.1898
T2663 0.1912
T2664 0.1912
T2665 0.192
T2666 0.1924
T2667 0.1946
T2668 0.1959
T2669 0.1976
T2670 0.1982
T2671 0.1999
T2672 0.2014
T2673 0.187
T2674 0.1888
T2675 0.1916
T2676 0.1958
T2677 0.1984
T2678 0.2012
T2679 0.2034
T2680 0.2041
T2681 0.2044
T2682 0.2053
T2683 0.2064
T2684 0.2068
T2685 0.2068
T2686 0.206
T2687 0.2053
T2688 0.2047
T2689 0.2037
T2690 0.2026
T2691 0.2015
T2692 0.2011
T2693 0.2011
T2694 0.2011
T2695 0.2011
T2696 0.2011
T2697 0.2011
T2698 0.2011
T2699 0.2011
T2700 0.2011
T2701 0.1998
T2702 0.198
T2703 0.1965
T2704 0.1956
T2705 0.1984
T2706 0.1968
T2707 0.1956
T2708 0.1956
T2709 0.1944
T2710 0.1928
T2711 0.1928
T2712 0.1916
T2713 0.1902
T2714 0.1899
T2715 0.1899
T2716 0.1899
T2717 0.1896
T2718 0.1888
T2719 0.1883
T2720 0.1883
T2721 0.1896
T2722 0.1888
T2723 0.1891
T2724 0.1891
T2725 0.1913
T2726 0.1924
T2727 0.1928
T2728 0.1931
T2729 0.194
T2730 0.1944
T2731 0.1956
T2732 0.1956
T2733 0.1965
T2734 0.1968
T2735 0.1972
T2736 0.1984
T2737 0.1984
T2738 0.1984
T2739 0.1984
T2740 0.1984
T2741 0.1995
T2742 0.1999
T2743 0.2005
T2744 0.2011
T2745 0.2015
T2746 0.2026
T2747 0.2041
T2748 0.2044
T2749 0.205
T2750 0.206
T2751 0.2047
T2752 0.2041
T2753 0.203
T2754 0.2026
T2755 0.2011
T2756 0.2008
T2757 0.1999
T2758 0.1995
T2759 0.1984
T2760 0.1976
T2761 0.1962
T2762 0.1956
T2763 0.1948
T2764 0.194
T2765 0.1934
T2766 0.1928
T2767 0.1916
T2768 0.1912
T2769 0.1912
T2770 0.1912
T2771 0.1912
T2772 0.1902
T2773 0.1899
T2774 0.1891
T2775 0.1883
T2776 0.1883
T2777 0.1883
T2778 0.1883
T2779 0.1883
T2780 0.1883
T2781 0.1874
T2782 0.1871
T2783 0.1871
T2784 0.1867
T2785 0.1854
T2786 0.1854
T2787 0.1854
T2788 0.1845
T2789 0.2018
T2790 0.2018
T2791 0.1844
T2792 0.1844
T2793 0.1844
T2794 0.1844
T2795 0.1844
T2796 0.1844
T2797 0.1844
T2798 0.1844
T2799 0.1844
T2800 0.1844
T2801 0.1844
T2802 0.1844
T2803 0.1844
T2804 0.1844
T2805 0.1844
T2806 0.1844
T2807 0.1844
T2808 0.1844
