# Supplementary material for: FishMORPH - An agent-based model to predict salmonid growth and distribution responses under natural and low flows
Source: Sci Rep. 2016 Jul 19;6:29414. doi: 10.1038/srep29414 (PMC4949470; doi:10.1038/srep29414)
Supplement: Supplementary Information 2 [file srep29414-s2.zip › SR_FishMORPH_Files/Parameters/Baseline_Depth_P11.var]

Depth PatchP11
T1 0.2813
T2 0.2821
T3 0.2821
T4 0.2821
T5 0.2818
T6 0.2814
T7 0.2801
T8 0.2794
T9 0.2781
T10 0.2802
T11 0.2811
T12 0.2785
T13 0.2771
T14 0.2799
T15 0.2799
T16 0.2799
T17 0.2799
T18 0.2799
T19 0.2795
T20 0.2791
T21 0.2783
T22 0.2779
T23 0.2779
T24 0.2779
T25 0.2771
T26 0.2763
T27 0.2763
T28 0.2763
T29 0.2763
T30 0.2763
T31 0.2763
T32 0.2763
T33 0.2763
T34 0.2763
T35 0.2759
T36 0.2755
T37 0.2747
T38 0.2747
T39 0.2747
T40 0.2747
T41 0.2747
T42 0.2743
T43 0.2734
T44 0.2734
T45 0.2734
T46 0.2734
T47 0.2734
T48 0.2734
T49 0.2734
T50 0.2734
T51 0.2717
T52 0.2717
T53 0.2717
T54 0.2701
T55 0.2701
T56 0.2697
T57 0.2689
T58 0.2693
T59 0.2697
T60 0.2729
T61 0.2705
T62 0.2693
T63 0.2689
T64 0.2684
T65 0.2701
T66 0.2689
T67 0.2684
T68 0.2684
T69 0.2684
T70 0.2684
T71 0.268
T72 0.2668
T73 0.2661
T74 0.265
T75 0.2637
T76 0.2637
T77 0.2637
T78 0.2637
T79 0.2637
T80 0.2637
T81 0.2637
T82 0.2637
T83 0.2637
T84 0.2637
T85 0.2642
T86 0.2654
T87 0.2654
T88 0.2654
T89 0.2654
T90 0.2654
T91 0.2654
T92 0.2654
T93 0.2654
T94 0.2654
T95 0.2654
T96 0.2654
T97 0.2654
T98 0.2654
T99 0.265
T100 0.2637
T101 0.2637
T102 0.2637
T103 0.2637
T104 0.2637
T105 0.2637
T106 0.2637
T107 0.2637
T108 0.2633
T109 0.2637
T110 0.2637
T111 0.2637
T112 0.2637
T113 0.2637
T114 0.2637
T115 0.2637
T116 0.2637
T117 0.2637
T118 0.2637
T119 0.2637
T120 0.2637
T121 0.2637
T122 0.2637
T123 0.2637
T124 0.2637
T125 0.2637
T126 0.2637
T127 0.2637
T128 0.2637
T129 0.2637
T130 0.2637
T131 0.2646
T132 0.2654
T133 0.2654
T134 0.2654
T135 0.2654
T136 0.2658
T137 0.2668
T138 0.2668
T139 0.2668
T140 0.2668
T141 0.2668
T142 0.2668
T143 0.2668
T144 0.2668
T145 0.2668
T146 0.2668
T147 0.2668
T148 0.2668
T149 0.2668
T150 0.2684
T151 0.268
T152 0.2684
T153 0.2689
T154 0.2701
T155 0.2701
T156 0.2701
T157 0.2701
T158 0.2709
T159 0.2701
T160 0.2709
T161 0.2717
T162 0.2717
T163 0.2717
T164 0.2717
T165 0.2717
T166 0.2717
T167 0.2717
T168 0.2717
T169 0.2717
T170 0.2717
T171 0.2717
T172 0.2717
T173 0.2717
T174 0.2717
T175 0.2717
T176 0.2717
T177 0.2717
T178 0.2713
T179 0.2717
T180 0.2717
T181 0.2713
T182 0.2705
T183 0.2713
T184 0.2705
T185 0.2701
T186 0.2701
T187 0.2701
T188 0.2701
T189 0.2701
T190 0.2701
T191 0.2701
T192 0.2701
T193 0.2701
T194 0.2701
T195 0.2701
T196 0.2701
T197 0.2689
T198 0.2684
T199 0.2684
T200 0.2684
T201 0.2668
T202 0.2668
T203 0.2668
T204 0.2668
T205 0.2668
T206 0.2668
T207 0.2668
T208 0.2668
T209 0.2668
T210 0.2668
T211 0.2668
T212 0.2668
T213 0.2668
T214 0.2668
T215 0.2672
T216 0.2668
T217 0.2668
T218 0.2668
T219 0.2668
T220 0.2668
T221 0.2668
T222 0.2668
T223 0.2668
T224 0.2664
T225 0.2654
T226 0.2654
T227 0.2654
T228 0.2654
T229 0.2654
T230 0.2654
T231 0.2654
T232 0.2654
T233 0.2654
T234 0.2654
T235 0.2654
T236 0.2654
T237 0.2654
T238 0.2654
T239 0.2654
T240 0.2654
T241 0.2654
T242 0.2654
T243 0.2654
T244 0.2654
T245 0.2654
T246 0.2654
T247 0.2654
T248 0.2654
T249 0.2637
T250 0.2637
T251 0.2642
T252 0.2918
T253 0.3198
T254 0.326
T255 0.3248
T256 0.3247
T257 0.3247
T258 0.323
T259 0.3226
T260 0.3226
T261 0.3218
T262 0.3208
T263 0.3206
T264 0.3206
T265 0.3206
T266 0.3206
T267 0.3206
T268 0.3206
T269 0.3206
T270 0.3206
T271 0.3206
T272 0.3206
T273 0.3206
T274 0.3206
T275 0.3206
T276 0.321
T277 0.3215
T278 0.3225
T279 0.3226
T280 0.3226
T281 0.3226
T282 0.3218
T283 0.3212
T284 0.3207
T285 0.3206
T286 0.3206
T287 0.3206
T288 0.3206
T289 0.3206
T290 0.3206
T291 0.3206
T292 0.3206
T293 0.321
T294 0.3224
T295 0.3226
T296 0.3226
T297 0.3243
T298 0.3247
T299 0.3247
T300 0.3254
T301 0.3252
T302 0.3251
T303 0.3254
T304 0.3259
T305 0.3263
T306 0.3264
T307 0.3264
T308 0.3264
T309 0.3264
T310 0.3264
T311 0.3264
T312 0.3264
T313 0.3264
T314 0.3264
T315 0.3264
T316 0.3264
T317 0.3264
T318 0.3264
T319 0.3264
T320 0.3264
T321 0.3264
T322 0.3264
T323 0.3264
T324 0.3264
T325 0.326
T326 0.3263
T327 0.3264
T328 0.3264
T329 0.3264
T330 0.3264
T331 0.3264
T332 0.3264
T333 0.3264
T334 0.3264
T335 0.3264
T336 0.3264
T337 0.326
T338 0.3249
T339 0.3247
T340 0.3247
T341 0.3247
T342 0.3247
T343 0.3247
T344 0.3247
T345 0.3247
T346 0.3247
T347 0.3247
T348 0.3247
T349 0.3247
T350 0.3247
T351 0.3247
T352 0.3247
T353 0.323
T354 0.3226
T355 0.3226
T356 0.3226
T357 0.3226
T358 0.3226
T359 0.3226
T360 0.3226
T361 0.3226
T362 0.3218
T363 0.3225
T364 0.3226
T365 0.3226
T366 0.3226
T367 0.3226
T368 0.3226
T369 0.3226
T370 0.3226
T371 0.3226
T372 0.3226
T373 0.3231
T374 0.3244
T375 0.3247
T376 0.3247
T377 0.3247
T378 0.325
T379 0.3248
T380 0.3247
T381 0.3247
T382 0.3247
T383 0.3247
T384 0.3247
T385 0.3247
T386 0.3247
T387 0.3247
T388 0.3247
T389 0.3247
T390 0.3247
T391 0.3247
T392 0.3247
T393 0.3234
T394 0.3124
T395 0.3001
T396 0.2913
T397 0.2848
T398 0.2822
T399 0.2802
T400 0.2798
T401 0.2798
T402 0.2798
T403 0.2802
T404 0.2799
T405 0.2798
T406 0.2786
T407 0.278
T408 0.2779
T409 0.2779
T410 0.2787
T411 0.2796
T412 0.281
T413 0.2832
T414 0.2849
T415 0.2843
T416 0.285
T417 0.2852
T418 0.2852
T419 0.2849
T420 0.2823
T421 0.2817
T422 0.2794
T423 0.2771
T424 0.2779
T425 0.2779
T426 0.2779
T427 0.2779
T428 0.2779
T429 0.2779
T430 0.2779
T431 0.2779
T432 0.2779
T433 0.2779
T434 0.2779
T435 0.2771
T436 0.2763
T437 0.2763
T438 0.2755
T439 0.2747
T440 0.2738
T441 0.273
T442 0.273
T443 0.2726
T444 0.2714
T445 0.2718
T446 0.2714
T447 0.2718
T448 0.2714
T449 0.271
T450 0.2689
T451 0.2681
T452 0.2681
T453 0.2681
T454 0.2673
T455 0.2664
T456 0.2664
T457 0.2681
T458 0.2681
T459 0.2681
T460 0.2677
T461 0.2681
T462 0.2681
T463 0.2698
T464 0.2708
T465 0.2719
T466 0.2727
T467 0.2739
T468 0.2748
T469 0.276
T470 0.276
T471 0.2768
T472 0.2776
T473 0.2772
T474 0.276
T475 0.2751
T476 0.2743
T477 0.2735
T478 0.2727
T479 0.2727
T480 0.2719
T481 0.2727
T482 0.2723
T483 0.2727
T484 0.2727
T485 0.2731
T486 0.2727
T487 0.2743
T488 0.2745
T489 0.2769
T490 0.2788
T491 0.2764
T492 0.2769
T493 0.2784
T494 0.2809
T495 0.2829
T496 0.2846
T497 0.2861
T498 0.2868
T499 0.2884
T500 0.2911
T501 0.2927
T502 0.2953
T503 0.2883
T504 0.2907
T505 0.2928
T506 0.2948
T507 0.2955
T508 0.296
T509 0.2972
T510 0.2974
T511 0.2978
T512 0.299
T513 0.2996
T514 0.3008
T515 0.3028
T516 0.3038
T517 0.3055
T518 0.2968
T519 0.297
T520 0.2974
T521 0.2971
T522 0.297
T523 0.297
T524 0.297
T525 0.297
T526 0.297
T527 0.3064
T528 0.3054
T529 0.3048
T530 0.3047
T531 0.3032
T532 0.3029
T533 0.3025
T534 0.3013
T535 0.2993
T536 0.2982
T537 0.2973
T538 0.2963
T539 0.2954
T540 0.2953
T541 0.2935
T542 0.2931
T543 0.2931
T544 0.2923
T545 0.2914
T546 0.2912
T547 0.2905
T548 0.2896
T549 0.2894
T550 0.2886
T551 0.2877
T552 0.2871
T553 0.2954
T554 0.2951
T555 0.2943
T556 0.2934
T557 0.2932
T558 0.2936
T559 0.2952
T560 0.2886
T561 0.2935
T562 0.2974
T563 0.3013
T564 0.3055
T565 0.3026
T566 0.3125
T567 0.322
T568 0.3285
T569 0.3332
T570 0.3364
T571 0.3245
T572 0.328
T573 0.3323
T574 0.3386
T575 0.3369
T576 0.3439
T577 0.3515
T578 0.3654
T579 0.3764
T580 0.389
T581 0.4025
T582 0.4131
T583 0.4226
T584 0.4288
T585 0.4325
T586 0.4384
T587 0.4433
T588 0.4417
T589 0.449
T590 0.4548
T591 0.4572
T592 0.4567
T593 0.4586
T594 0.4589
T595 0.4578
T596 0.4568
T597 0.4494
T598 0.4405
T599 0.4365
T600 0.4271
T601 0.4183
T602 0.4116
T603 0.4056
T604 0.4004
T605 0.3961
T606 0.3934
T607 0.3915
T608 0.3916
T609 0.3927
T610 0.3955
T611 0.398
T612 0.4021
T613 0.4066
T614 0.4111
T615 0.4138
T616 0.4171
T617 0.4204
T618 0.4235
T619 0.4263
T620 0.4286
T621 0.4297
T622 0.4284
T623 0.4241
T624 0.4155
T625 0.403
T626 0.387
T627 0.37
T628 0.3535
T629 0.3391
T630 0.3359
T631 0.3284
T632 0.3236
T633 0.3355
T634 0.3327
T635 0.3306
T636 0.3286
T637 0.3268
T638 0.3257
T639 0.3243
T640 0.3228
T641 0.3221
T642 0.3213
T643 0.3204
T644 0.3203
T645 0.3203
T646 0.3194
T647 0.3184
T648 0.3178
T649 0.3165
T650 0.3162
T651 0.3155
T652 0.3146
T653 0.3145
T654 0.3136
T655 0.3126
T656 0.3124
T657 0.3114
T658 0.3108
T659 0.3107
T660 0.309
T661 0.3086
T662 0.3072
T663 0.3069
T664 0.3042
T665 0.2916
T666 0.294
T667 0.2935
T668 0.2935
T669 0.2931
T670 0.2922
T671 0.292
T672 0.292
T673 0.292
T674 0.292
T675 0.2905
T676 0.2902
T677 0.2899
T678 0.2898
T679 0.2894
T680 0.2882
T681 0.2879
T682 0.2879
T683 0.2871
T684 0.2881
T685 0.2923
T686 0.2966
T687 0.3002
T688 0.3033
T689 0.2923
T690 0.2944
T691 0.2904
T692 0.2882
T693 0.2871
T694 0.2862
T695 0.286
T696 0.2856
T697 0.2843
T698 0.2841
T699 0.2839
T700 0.2838
T701 0.2837
T702 0.2823
T703 0.2818
T704 0.2816
T705 0.2812
T706 0.281
T707 0.2809
T708 0.2796
T709 0.2788
T710 0.2785
T711 0.2784
T712 0.2779
T713 0.2765
T714 0.2809
T715 0.2807
T716 0.2806
T717 0.2804
T718 0.2803
T719 0.2802
T720 0.28
T721 0.2799
T722 0.2797
T723 0.2796
T724 0.2795
T725 0.2793
T726 0.2792
T727 0.2791
T728 0.2789
T729 0.2784
T730 0.2782
T731 0.2784
T732 0.2784
T733 0.2771
T734 0.2765
T735 0.2767
T736 0.2762
T737 0.2757
T738 0.2751
T739 0.2746
T740 0.2741
T741 0.274
T742 0.2738
T743 0.2735
T744 0.2732
T745 0.2731
T746 0.273
T747 0.2728
T748 0.2727
T749 0.2726
T750 0.2724
T751 0.2723
T752 0.2722
T753 0.272
T754 0.2719
T755 0.2718
T756 0.2716
T757 0.2715
T758 0.2713
T759 0.2712
T760 0.2711
T761 0.2709
T762 0.2708
T763 0.2707
T764 0.2705
T765 0.2804
T766 0.2808
T767 0.2804
T768 0.2803
T769 0.2801
T770 0.28
T771 0.2795
T772 0.2789
T773 0.2787
T774 0.2781
T775 0.2781
T776 0.2784
T777 0.2783
T778 0.2782
T779 0.278
T780 0.2779
T781 0.2774
T782 0.2769
T783 0.2764
T784 0.2762
T785 0.2753
T786 0.2754
T787 0.275
T788 0.2747
T789 0.2754
T790 0.2754
T791 0.2753
T792 0.2751
T793 0.275
T794 0.2749
T795 0.2747
T796 0.2746
T797 0.2741
T798 0.2742
T799 0.2742
T800 0.2741
T801 0.2739
T802 0.2738
T803 0.2737
T804 0.2735
T805 0.2732
T806 0.2729
T807 0.2727
T808 0.2726
T809 0.2717
T810 0.2707
T811 0.2707
T812 0.2703
T813 0.2701
T814 0.2699
T815 0.2698
T816 0.2697
T817 0.2695
T818 0.2694
T819 0.2693
T820 0.2691
T821 0.2683
T822 0.2679
T823 0.2671
T824 0.2667
T825 0.2666
T826 0.2665
T827 0.2664
T828 0.2662
T829 0.2661
T830 0.2648
T831 0.2645
T832 0.2651
T833 0.2632
T834 0.2622
T835 0.2617
T836 0.2635
T837 0.2633
T838 0.2632
T839 0.2631
T840 0.2629
T841 0.2628
T842 0.2627
T843 0.2625
T844 0.2624
T845 0.2621
T846 0.2612
T847 0.2611
T848 0.2602
T849 0.2599
T850 0.2613
T851 0.2608
T852 0.2611
T853 0.2609
T854 0.2608
T855 0.2592
T856 0.2587
T857 0.2574
T858 0.2572
T859 0.2571
T860 0.257
T861 0.2569
T862 0.2567
T863 0.2566
T864 0.2565
T865 0.2571
T866 0.2578
T867 0.2576
T868 0.2575
T869 0.2574
T870 0.2572
T871 0.2571
T872 0.257
T873 0.2569
T874 0.2567
T875 0.2566
T876 0.2565
T877 0.2563
T878 0.2562
T879 0.2561
T880 0.2544
T881 0.2543
T882 0.2531
T883 0.2525
T884 0.2516
T885 0.2515
T886 0.2522
T887 0.252
T888 0.2525
T889 0.253
T890 0.2529
T891 0.2527
T892 0.2526
T893 0.2525
T894 0.2528
T895 0.2522
T896 0.2521
T897 0.252
T898 0.2519
T899 0.2517
T900 0.2516
T901 0.2515
T902 0.2514
T903 0.2509
T904 0.25
T905 0.2495
T906 0.2493
T907 0.2492
T908 0.2491
T909 0.249
T910 0.2488
T911 0.2487
T912 0.2486
T913 0.2485
T914 0.2483
T915 0.2486
T916 0.2481
T917 0.248
T918 0.2482
T919 0.2492
T920 0.248
T921 0.2475
T922 0.2474
T923 0.2472
T924 0.2471
T925 0.247
T926 0.2468
T927 0.2461
T928 0.2451
T929 0.2462
T930 0.2448
T931 0.2445
T932 0.2443
T933 0.2626
T934 0.2625
T935 0.2624
T936 0.2622
T937 0.2621
T938 0.2624
T939 0.2623
T940 0.2618
T941 0.2447
T942 0.2446
T943 0.2445
T944 0.2443
T945 0.2442
T946 0.2625
T947 0.2624
T948 0.2623
T949 0.2449
T950 0.2463
T951 0.2454
T952 0.2446
T953 0.262
T954 0.2613
T955 0.2611
T956 0.261
T957 0.2609
T958 0.2608
T959 0.2607
T960 0.2605
T961 0.2604
T962 0.2603
T963 0.2602
T964 0.2601
T965 0.2599
T966 0.2598
T967 0.2597
T968 0.2596
T969 0.2595
T970 0.2593
T971 0.2592
T972 0.2591
T973 0.259
T974 0.2589
T975 0.2587
T976 0.2586
T977 0.2585
T978 0.2584
T979 0.2583
T980 0.2581
T981 0.2579
T982 0.2567
T983 0.2563
T984 0.2562
T985 0.256
T986 0.2556
T987 0.2555
T988 0.2554
T989 0.2553
T990 0.2552
T991 0.255
T992 0.2549
T993 0.2548
T994 0.2547
T995 0.2546
T996 0.2544
T997 0.2543
T998 0.2542
T999 0.2541
T1000 0.254
T1001 0.2535
T1002 0.2522
T1003 0.2521
T1004 0.252
T1005 0.2523
T1006 0.2533
T1007 0.2532
T1008 0.2519
T1009 0.2514
T1010 0.2513
T1011 0.2512
T1012 0.2511
T1013 0.251
T1014 0.2509
T1015 0.2507
T1016 0.2506
T1017 0.2505
T1018 0.2502
T1019 0.2515
T1020 0.2514
T1021 0.2512
T1022 0.2511
T1023 0.2506
T1024 0.2494
T1025 0.2482
T1026 0.2477
T1027 0.247
T1028 0.2462
T1029 0.2467
T1030 0.2472
T1031 0.2471
T1032 0.247
T1033 0.2469
T1034 0.2468
T1035 0.2466
T1036 0.2465
T1037 0.2464
T1038 0.2463
T1039 0.2462
T1040 0.2468
T1041 0.2475
T1042 0.2459
T1043 0.2461
T1044 0.2471
T1045 0.247
T1046 0.2477
T1047 0.248
T1048 0.2478
T1049 0.2481
T1050 0.2477
T1051 0.2464
T1052 0.2449
T1053 0.2444
T1054 0.2442
T1055 0.2441
T1056 0.244
T1057 0.2454
T1058 0.2453
T1059 0.2452
T1060 0.2451
T1061 0.2449
T1062 0.2448
T1063 0.2447
T1064 0.2446
T1065 0.2445
T1066 0.2444
T1067 0.245
T1068 0.2454
T1069 0.2452
T1070 0.2451
T1071 0.245
T1072 0.2456
T1073 0.2462
T1074 0.2461
T1075 0.246
T1076 0.2459
T1077 0.2458
T1078 0.2457
T1079 0.2456
T1080 0.2455
T1081 0.2453
T1082 0.2456
T1083 0.2455
T1084 0.2457
T1085 0.2464
T1086 0.246
T1087 0.2458
T1088 0.2457
T1089 0.2456
T1090 0.2455
T1091 0.245
T1092 0.2453
T1093 0.2443
T1094 0.2477
T1095 0.2469
T1096 0.2465
T1097 0.2464
T1098 0.2467
T1099 0.2476
T1100 0.2478
T1101 0.2477
T1102 0.2499
T1103 0.2534
T1104 0.2591
T1105 0.2655
T1106 0.2732
T1107 0.2769
T1108 0.2778
T1109 0.2778
T1110 0.2796
T1111 0.2779
T1112 0.2836
T1113 0.2888
T1114 0.287
T1115 0.2911
T1116 0.2938
T1117 0.2946
T1118 0.2928
T1119 0.2886
T1120 0.292
T1121 0.286
T1122 0.2817
T1123 0.2802
T1124 0.2782
T1125 0.28
T1126 0.2789
T1127 0.2787
T1128 0.2786
T1129 0.2784
T1130 0.2793
T1131 0.2797
T1132 0.2793
T1133 0.2782
T1134 0.2778
T1135 0.278
T1136 0.2786
T1137 0.2787
T1138 0.2788
T1139 0.2797
T1140 0.2767
T1141 0.2787
T1142 0.28
T1143 0.2802
T1144 0.2804
T1145 0.2804
T1146 0.2802
T1147 0.2807
T1148 0.281
T1149 0.281
T1150 0.2809
T1151 0.2807
T1152 0.2797
T1153 0.2784
T1154 0.2765
T1155 0.2795
T1156 0.2784
T1157 0.2781
T1158 0.2766
T1159 0.2761
T1160 0.276
T1161 0.2766
T1162 0.2773
T1163 0.2772
T1164 0.2785
T1165 0.279
T1166 0.2799
T1167 0.28
T1168 0.2799
T1169 0.2792
T1170 0.2783
T1171 0.2769
T1172 0.2762
T1173 0.277
T1174 0.2776
T1175 0.2774
T1176 0.2771
T1177 0.2777
T1178 0.2785
T1179 0.2786
T1180 0.2781
T1181 0.2779
T1182 0.2781
T1183 0.2781
T1184 0.278
T1185 0.2779
T1186 0.2778
T1187 0.2776
T1188 0.277
T1189 0.2778
T1190 0.2756
T1191 0.2729
T1192 0.2709
T1193 0.2695
T1194 0.2685
T1195 0.2667
T1196 0.2662
T1197 0.2661
T1198 0.266
T1199 0.2672
T1200 0.2688
T1201 0.2703
T1202 0.2693
T1203 0.2685
T1204 0.2672
T1205 0.2662
T1206 0.2653
T1207 0.2676
T1208 0.2662
T1209 0.2629
T1210 0.2626
T1211 0.2634
T1212 0.2648
T1213 0.2666
T1214 0.2692
T1215 0.2711
T1216 0.2732
T1217 0.2743
T1218 0.276
T1219 0.2783
T1220 0.2775
T1221 0.2813
T1222 0.2852
T1223 0.2886
T1224 0.2896
T1225 0.2896
T1226 0.2884
T1227 0.2877
T1228 0.2861
T1229 0.2846
T1230 0.2839
T1231 0.2837
T1232 0.2842
T1233 0.2865
T1234 0.2897
T1235 0.2941
T1236 0.2879
T1237 0.2904
T1238 0.2912
T1239 0.2925
T1240 0.2946
T1241 0.2946
T1242 0.2912
T1243 0.2893
T1244 0.2889
T1245 0.2888
T1246 0.2888
T1247 0.2894
T1248 0.2897
T1249 0.2897
T1250 0.2896
T1251 0.2895
T1252 0.2887
T1253 0.2878
T1254 0.2875
T1255 0.2867
T1256 0.2948
T1257 0.2937
T1258 0.2927
T1259 0.2918
T1260 0.2905
T1261 0.2898
T1262 0.2887
T1263 0.2829
T1264 0.2783
T1265 0.2799
T1266 0.2779
T1267 0.2765
T1268 0.2747
T1269 0.273
T1270 0.2723
T1271 0.2707
T1272 0.2696
T1273 0.2674
T1274 0.2657
T1275 0.2649
T1276 0.2635
T1277 0.2624
T1278 0.2614
T1279 0.263
T1280 0.2618
T1281 0.2605
T1282 0.2593
T1283 0.2589
T1284 0.2588
T1285 0.2586
T1286 0.2583
T1287 0.2567
T1288 0.2556
T1289 0.2533
T1290 0.2513
T1291 0.2495
T1292 0.2481
T1293 0.2477
T1294 0.2486
T1295 0.249
T1296 0.249
T1297 0.2477
T1298 0.2472
T1299 0.2471
T1300 0.2456
T1301 0.2448
T1302 0.2621
T1303 0.2611
T1304 0.2603
T1305 0.26
T1306 0.2588
T1307 0.2583
T1308 0.2579
T1309 0.259
T1310 0.2592
T1311 0.2591
T1312 0.2604
T1313 0.2445
T1314 0.2475
T1315 0.2572
T1316 0.2699
T1317 0.2784
T1318 0.2923
T1319 0.2977
T1320 0.3022
T1321 0.3119
T1322 0.3196
T1323 0.326
T1324 0.3306
T1325 0.334
T1326 0.3221
T1327 0.3247
T1328 0.3275
T1329 0.3294
T1330 0.3294
T1331 0.3285
T1332 0.3266
T1333 0.3232
T1334 0.3338
T1335 0.3292
T1336 0.3236
T1337 0.3191
T1338 0.3166
T1339 0.315
T1340 0.3137
T1341 0.3127
T1342 0.3124
T1343 0.3123
T1344 0.3115
T1345 0.3105
T1346 0.3099
T1347 0.3088
T1348 0.3071
T1349 0.3051
T1350 0.3033
T1351 0.3012
T1352 0.2991
T1353 0.3065
T1354 0.3039
T1355 0.302
T1356 0.3003
T1357 0.2986
T1358 0.2961
T1359 0.2936
T1360 0.2907
T1361 0.2885
T1362 0.2961
T1363 0.2943
T1364 0.2926
T1365 0.2908
T1366 0.2891
T1367 0.2874
T1368 0.2859
T1369 0.2853
T1370 0.2851
T1371 0.285
T1372 0.2855
T1373 0.2869
T1374 0.2886
T1375 0.2901
T1376 0.2922
T1377 0.2939
T1378 0.2948
T1379 0.2962
T1380 0.287
T1381 0.2885
T1382 0.2898
T1383 0.2912
T1384 0.2927
T1385 0.2917
T1386 0.2915
T1387 0.2912
T1388 0.2901
T1389 0.2885
T1390 0.2963
T1391 0.2942
T1392 0.2927
T1393 0.2922
T1394 0.292
T1395 0.2931
T1396 0.2952
T1397 0.2881
T1398 0.2906
T1399 0.2927
T1400 0.2936
T1401 0.2943
T1402 0.2941
T1403 0.2945
T1404 0.2938
T1405 0.2926
T1406 0.2913
T1407 0.29
T1408 0.2881
T1409 0.2869
T1410 0.2955
T1411 0.2948
T1412 0.2937
T1413 0.2933
T1414 0.2929
T1415 0.293
T1416 0.2916
T1417 0.2911
T1418 0.291
T1419 0.2909
T1420 0.2908
T1421 0.2895
T1422 0.2887
T1423 0.2876
T1424 0.2859
T1425 0.2855
T1426 0.2851
T1427 0.284
T1428 0.2827
T1429 0.2814
T1430 0.2804
T1431 0.2798
T1432 0.279
T1433 0.2784
T1434 0.2785
T1435 0.2789
T1436 0.2789
T1437 0.2781
T1438 0.2779
T1439 0.2778
T1440 0.2777
T1441 0.2773
T1442 0.2765
T1443 0.2807
T1444 0.2796
T1445 0.2782
T1446 0.2773
T1447 0.2767
T1448 0.2755
T1449 0.2752
T1450 0.2751
T1451 0.275
T1452 0.2746
T1453 0.2738
T1454 0.2732
T1455 0.2727
T1456 0.2709
T1457 0.2694
T1458 0.2677
T1459 0.2659
T1460 0.2645
T1461 0.2634
T1462 0.2624
T1463 0.2621
T1464 0.2626
T1465 0.2654
T1466 0.2682
T1467 0.2693
T1468 0.2682
T1469 0.2658
T1470 0.2641
T1471 0.2631
T1472 0.2625
T1473 0.2617
T1474 0.2638
T1475 0.2637
T1476 0.2616
T1477 0.2635
T1478 0.263
T1479 0.2627
T1480 0.2619
T1481 0.261
T1482 0.2607
T1483 0.2593
T1484 0.2589
T1485 0.2588
T1486 0.2592
T1487 0.2599
T1488 0.2621
T1489 0.2637
T1490 0.2612
T1491 0.263
T1492 0.265
T1493 0.2657
T1494 0.2655
T1495 0.2653
T1496 0.2665
T1497 0.2682
T1498 0.2707
T1499 0.2733
T1500 0.2756
T1501 0.2769
T1502 0.2767
T1503 0.2753
T1504 0.2733
T1505 0.2715
T1506 0.2704
T1507 0.2691
T1508 0.2683
T1509 0.2687
T1510 0.2695
T1511 0.27
T1512 0.271
T1513 0.2717
T1514 0.2723
T1515 0.274
T1516 0.2749
T1517 0.2761
T1518 0.2767
T1519 0.2779
T1520 0.2789
T1521 0.28
T1522 0.2807
T1523 0.2774
T1524 0.279
T1525 0.2811
T1526 0.284
T1527 0.2853
T1528 0.2858
T1529 0.2864
T1530 0.2859
T1531 0.2854
T1532 0.2853
T1533 0.2843
T1534 0.2836
T1535 0.2836
T1536 0.2842
T1537 0.2849
T1538 0.2865
T1539 0.2883
T1540 0.2903
T1541 0.2923
T1542 0.2941
T1543 0.2954
T1544 0.2956
T1545 0.2955
T1546 0.2954
T1547 0.2954
T1548 0.2953
T1549 0.2952
T1550 0.2951
T1551 0.2951
T1552 0.295
T1553 0.2949
T1554 0.2948
T1555 0.2948
T1556 0.2947
T1557 0.2946
T1558 0.2945
T1559 0.2945
T1560 0.2944
T1561 0.2943
T1562 0.2943
T1563 0.2942
T1564 0.2941
T1565 0.294
T1566 0.294
T1567 0.2939
T1568 0.2938
T1569 0.2938
T1570 0.2803
T1571 0.2773
T1572 0.2752
T1573 0.2745
T1574 0.2716
T1575 0.2701
T1576 0.2698
T1577 0.2695
T1578 0.2696
T1579 0.2703
T1580 0.2719
T1581 0.2744
T1582 0.2761
T1583 0.2766
T1584 0.2769
T1585 0.276
T1586 0.2763
T1587 0.2773
T1588 0.2784
T1589 0.2799
T1590 0.2808
T1591 0.2803
T1592 0.2794
T1593 0.2783
T1594 0.277
T1595 0.2764
T1596 0.2762
T1597 0.2777
T1598 0.2784
T1599 0.2781
T1600 0.2776
T1601 0.2775
T1602 0.2774
T1603 0.2774
T1604 0.2773
T1605 0.277
T1606 0.2769
T1607 0.2766
T1608 0.2752
T1609 0.2735
T1610 0.272
T1611 0.2707
T1612 0.2693
T1613 0.2679
T1614 0.2673
T1615 0.2665
T1616 0.2656
T1617 0.2666
T1618 0.2667
T1619 0.2669
T1620 0.2679
T1621 0.2681
T1622 0.268
T1623 0.2674
T1624 0.2662
T1625 0.2646
T1626 0.263
T1627 0.2612
T1628 0.2619
T1629 0.26
T1630 0.2589
T1631 0.2581
T1632 0.2568
T1633 0.2561
T1634 0.2543
T1635 0.2525
T1636 0.2509
T1637 0.25
T1638 0.2488
T1639 0.2481
T1640 0.2476
T1641 0.2465
T1642 0.2462
T1643 0.2461
T1644 0.2457
T1645 0.2446
T1646 0.2624
T1647 0.2611
T1648 0.2595
T1649 0.2579
T1650 0.2568
T1651 0.2563
T1652 0.2558
T1653 0.2546
T1654 0.2543
T1655 0.2543
T1656 0.2542
T1657 0.2542
T1658 0.2548
T1659 0.2552
T1660 0.2559
T1661 0.2569
T1662 0.2593
T1663 0.2453
T1664 0.2491
T1665 0.2526
T1666 0.2562
T1667 0.259
T1668 0.2613
T1669 0.2666
T1670 0.2707
T1671 0.2752
T1672 0.2801
T1673 0.2794
T1674 0.2823
T1675 0.2838
T1676 0.284
T1677 0.2831
T1678 0.2813
T1679 0.2783
T1680 0.2798
T1681 0.2766
T1682 0.2741
T1683 0.2735
T1684 0.2729
T1685 0.2732
T1686 0.2743
T1687 0.2748
T1688 0.2757
T1689 0.2762
T1690 0.2763
T1691 0.2762
T1692 0.2762
T1693 0.2761
T1694 0.2758
T1695 0.2742
T1696 0.2722
T1697 0.2699
T1698 0.2681
T1699 0.2665
T1700 0.2651
T1701 0.2648
T1702 0.2648
T1703 0.2638
T1704 0.262
T1705 0.2614
T1706 0.2632
T1707 0.2622
T1708 0.261
T1709 0.2592
T1710 0.2578
T1711 0.2567
T1712 0.2551
T1713 0.2541
T1714 0.2532
T1715 0.253
T1716 0.2523
T1717 0.2512
T1718 0.2499
T1719 0.2484
T1720 0.2468
T1721 0.2464
T1722 0.2464
T1723 0.2476
T1724 0.248
T1725 0.2478
T1726 0.2476
T1727 0.2479
T1728 0.2489
T1729 0.2482
T1730 0.2476
T1731 0.2474
T1732 0.2474
T1733 0.2463
T1734 0.2457
T1735 0.2454
T1736 0.2444
T1737 0.2626
T1738 0.2625
T1739 0.2625
T1740 0.2625
T1741 0.2621
T1742 0.2607
T1743 0.2596
T1744 0.2583
T1745 0.257
T1746 0.256
T1747 0.2558
T1748 0.2557
T1749 0.2557
T1750 0.2557
T1751 0.2565
T1752 0.2569
T1753 0.2573
T1754 0.257
T1755 0.2568
T1756 0.2562
T1757 0.2558
T1758 0.2557
T1759 0.2547
T1760 0.2541
T1761 0.2528
T1762 0.2524
T1763 0.2524
T1764 0.2522
T1765 0.2524
T1766 0.2525
T1767 0.2525
T1768 0.2523
T1769 0.2518
T1770 0.252
T1771 0.2525
T1772 0.2526
T1773 0.2526
T1774 0.2527
T1775 0.2527
T1776 0.2521
T1777 0.2512
T1778 0.2511
T1779 0.2505
T1780 0.2499
T1781 0.2497
T1782 0.249
T1783 0.2482
T1784 0.2481
T1785 0.2481
T1786 0.2481
T1787 0.2505
T1788 0.25
T1789 0.2488
T1790 0.2473
T1791 0.2466
T1792 0.2455
T1793 0.2438
T1794 0.2435
T1795 0.2435
T1796 0.2432
T1797 0.2435
T1798 0.2436
T1799 0.2436
T1800 0.2436
T1801 0.2436
T1802 0.2437
T1803 0.243
T1804 0.2422
T1805 0.242
T1806 0.2415
T1807 0.2413
T1808 0.2408
T1809 0.2406
T1810 0.2407
T1811 0.2407
T1812 0.241
T1813 0.2408
T1814 0.2408
T1815 0.2408
T1816 0.2395
T1817 0.2391
T1818 0.2391
T1819 0.2391
T1820 0.2392
T1821 0.2392
T1822 0.2392
T1823 0.2392
T1824 0.2393
T1825 0.2393
T1826 0.2384
T1827 0.2377
T1828 0.2376
T1829 0.2365
T1830 0.2362
T1831 0.2362
T1832 0.2354
T1833 0.2352
T1834 0.2358
T1835 0.2381
T1836 0.2402
T1837 0.241
T1838 0.2411
T1839 0.2408
T1840 0.24
T1841 0.2399
T1842 0.2395
T1843 0.2395
T1844 0.2395
T1845 0.2405
T1846 0.241
T1847 0.241
T1848 0.2411
T1849 0.2411
T1850 0.2406
T1851 0.2399
T1852 0.2392
T1853 0.2384
T1854 0.2372
T1855 0.237
T1856 0.2367
T1857 0.2364
T1858 0.2366
T1859 0.2375
T1860 0.2384
T1861 0.2383
T1862 0.2377
T1863 0.237
T1864 0.2358
T1865 0.2352
T1866 0.2351
T1867 0.2362
T1868 0.2368
T1869 0.2366
T1870 0.2365
T1871 0.2362
T1872 0.2352
T1873 0.2364
T1874 0.2382
T1875 0.24
T1876 0.2435
T1877 0.2492
T1878 0.2536
T1879 0.2576
T1880 0.2619
T1881 0.2478
T1882 0.2528
T1883 0.2588
T1884 0.2626
T1885 0.2682
T1886 0.273
T1887 0.2763
T1888 0.2772
T1889 0.2771
T1890 0.2752
T1891 0.2726
T1892 0.2705
T1893 0.2679
T1894 0.2658
T1895 0.2647
T1896 0.2643
T1897 0.2645
T1898 0.2661
T1899 0.2686
T1900 0.271
T1901 0.2731
T1902 0.2745
T1903 0.2754
T1904 0.2756
T1905 0.2751
T1906 0.274
T1907 0.2738
T1908 0.2729
T1909 0.2705
T1910 0.266
T1911 0.263
T1912 0.2638
T1913 0.2608
T1914 0.2595
T1915 0.2597
T1916 0.2574
T1917 0.2536
T1918 0.2521
T1919 0.2511
T1920 0.2497
T1921 0.2493
T1922 0.2481
T1923 0.2467
T1924 0.2456
T1925 0.2448
T1926 0.2618
T1927 0.2612
T1928 0.2601
T1929 0.259
T1930 0.2588
T1931 0.2606
T1932 0.2615
T1933 0.261
T1934 0.2599
T1935 0.2591
T1936 0.2587
T1937 0.2574
T1938 0.2558
T1939 0.2557
T1940 0.2568
T1941 0.2582
T1942 0.2589
T1943 0.2609
T1944 0.2446
T1945 0.2444
T1946 0.262
T1947 0.2625
T1948 0.245
T1949 0.2463
T1950 0.2486
T1951 0.2531
T1952 0.2583
T1953 0.2613
T1954 0.2694
T1955 0.279
T1956 0.2822
T1957 0.2882
T1958 0.295
T1959 0.2972
T1960 0.2974
T1961 0.3049
T1962 0.31
T1963 0.315
T1964 0.3208
T1965 0.3264
T1966 0.3338
T1967 0.3245
T1968 0.3309
T1969 0.3361
T1970 0.3334
T1971 0.3367
T1972 0.3403
T1973 0.3438
T1974 0.3461
T1975 0.3483
T1976 0.3499
T1977 0.3518
T1978 0.3523
T1979 0.3517
T1980 0.3518
T1981 0.3516
T1982 0.3503
T1983 0.3491
T1984 0.3476
T1985 0.3463
T1986 0.3464
T1987 0.3453
T1988 0.3438
T1989 0.3432
T1990 0.3431
T1991 0.3421
T1992 0.3416
T1993 0.3406
T1994 0.3398
T1995 0.3379
T1996 0.336
T1997 0.3347
T1998 0.3411
T1999 0.3391
T2000 0.3369
T2001 0.3346
T2002 0.3316
T2003 0.3282
T2004 0.3251
T2005 0.3226
T2006 0.3353
T2007 0.3335
T2008 0.3328
T2009 0.3318
T2010 0.331
T2011 0.3305
T2012 0.3292
T2013 0.3283
T2014 0.3273
T2015 0.3262
T2016 0.325
T2017 0.3231
T2018 0.3218
T2019 0.3201
T2020 0.3187
T2021 0.3176
T2022 0.3162
T2023 0.3146
T2024 0.3127
T2025 0.3114
T2026 0.3102
T2027 0.3087
T2028 0.3075
T2029 0.3063
T2030 0.3049
T2031 0.3046
T2032 0.3041
T2033 0.3027
T2034 0.3018
T2035 0.3011
T2036 0.3009
T2037 0.3
T2038 0.2994
T2039 0.2985
T2040 0.298
T2041 0.2969
T2042 0.3059
T2043 0.3049
T2044 0.3047
T2045 0.305
T2046 0.3047
T2047 0.3046
T2048 0.3057
T2049 0.2977
T2050 0.2994
T2051 0.3016
T2052 0.304
T2053 0.3083
T2054 0.3131
T2055 0.3185
T2056 0.3245
T2057 0.3308
T2058 0.3236
T2059 0.3314
T2060 0.3374
T2061 0.334
T2062 0.3378
T2063 0.3418
T2064 0.3453
T2065 0.3473
T2066 0.348
T2067 0.349
T2068 0.3497
T2069 0.3489
T2070 0.3484
T2071 0.3474
T2072 0.3466
T2073 0.3454
T2074 0.3437
T2075 0.3427
T2076 0.3416
T2077 0.3405
T2078 0.3392
T2079 0.338
T2080 0.3375
T2081 0.3365
T2082 0.3351
T2083 0.3339
T2084 0.3409
T2085 0.3394
T2086 0.3372
T2087 0.3342
T2088 0.3322
T2089 0.331
T2090 0.3293
T2091 0.3271
T2092 0.3251
T2093 0.3232
T2094 0.3215
T2095 0.3353
T2096 0.3341
T2097 0.3329
T2098 0.333
T2099 0.3323
T2100 0.3299
T2101 0.328
T2102 0.3274
T2103 0.3264
T2104 0.3255
T2105 0.3246
T2106 0.3234
T2107 0.3228
T2108 0.3228
T2109 0.3225
T2110 0.3215
T2111 0.32
T2112 0.3196
T2113 0.3186
T2114 0.318
T2115 0.3173
T2116 0.3168
T2117 0.3167
T2118 0.3168
T2119 0.3169
T2120 0.3169
T2121 0.3163
T2122 0.3155
T2123 0.3154
T2124 0.3154
T2125 0.3146
T2126 0.3153
T2127 0.3162
T2128 0.3148
T2129 0.3141
T2130 0.314
T2131 0.3151
T2132 0.3169
T2133 0.3187
T2134 0.3203
T2135 0.3204
T2136 0.3204
T2137 0.3196
T2138 0.3194
T2139 0.3181
T2140 0.3178
T2141 0.3172
T2142 0.3164
T2143 0.3162
T2144 0.3163
T2145 0.3158
T2146 0.316
T2147 0.317
T2148 0.3186
T2149 0.3212
T2150 0.3234
T2151 0.3255
T2152 0.3278
T2153 0.3294
T2154 0.3306
T2155 0.3318
T2156 0.3328
T2157 0.3333
T2158 0.3332
T2159 0.3325
T2160 0.3317
T2161 0.3316
T2162 0.3316
T2163 0.3304
T2164 0.3301
T2165 0.329
T2166 0.3283
T2167 0.3276
T2168 0.3266
T2169 0.3257
T2170 0.3253
T2171 0.3243
T2172 0.3232
T2173 0.3227
T2174 0.3217
T2175 0.3211
T2176 0.3198
T2177 0.3194
T2178 0.3183
T2179 0.3181
T2180 0.3168
T2181 0.3165
T2182 0.3159
T2183 0.3151
T2184 0.3149
T2185 0.3141
T2186 0.3123
T2187 0.3119
T2188 0.3119
T2189 0.3111
T2190 0.3107
T2191 0.3103
T2192 0.3095
T2193 0.3091
T2194 0.3088
T2195 0.3081
T2196 0.3076
T2197 0.3076
T2198 0.307
T2199 0.3057
T2200 0.3047
T2201 0.3046
T2202 0.3046
T2203 0.306
T2204 0.3062
T2205 0.3054
T2206 0.3053
T2207 0.305
T2208 0.305
T2209 0.305
T2210 0.3042
T2211 0.3036
T2212 0.3035
T2213 0.303
T2214 0.3023
T2215 0.3022
T2216 0.3022
T2217 0.3023
T2218 0.302
T2219 0.3009
T2220 0.3007
T2221 0.3005
T2222 0.2998
T2223 0.2994
T2224 0.2994
T2225 0.2995
T2226 0.2995
T2227 0.2996
T2228 0.2997
T2229 0.2997
T2230 0.2998
T2231 0.2998
T2232 0.2998
T2233 0.2991
T2234 0.2984
T2235 0.2983
T2236 0.2984
T2237 0.2984
T2238 0.2973
T2239 0.297
T2240 0.2971
T2241 0.297
T2242 0.297
T2243 0.3065
T2244 0.3056
T2245 0.3054
T2246 0.3055
T2247 0.3055
T2248 0.3053
T2249 0.305
T2250 0.3043
T2251 0.304
T2252 0.304
T2253 0.3041
T2254 0.3042
T2255 0.3042
T2256 0.3037
T2257 0.303
T2258 0.3029
T2259 0.3029
T2260 0.303
T2261 0.3028
T2262 0.3024
T2263 0.3023
T2264 0.302
T2265 0.3016
T2266 0.3016
T2267 0.3016
T2268 0.3011
T2269 0.3004
T2270 0.3003
T2271 0.3003
T2272 0.2995
T2273 0.299
T2274 0.299
T2275 0.299
T2276 0.2989
T2277 0.2989
T2278 0.299
T2279 0.299
T2280 0.2991
T2281 0.2991
T2282 0.2983
T2283 0.2978
T2284 0.2978
T2285 0.2978
T2286 0.2979
T2287 0.298
T2288 0.298
T2289 0.2975
T2290 0.2968
T2291 0.2965
T2292 0.2965
T2293 0.2965
T2294 0.2966
T2295 0.2966
T2296 0.2967
T2297 0.2968
T2298 0.2965
T2299 0.2959
T2300 0.2955
T2301 0.2951
T2302 0.2923
T2303 0.2867
T2304 0.2939
T2305 0.2945
T2306 0.2876
T2307 0.29
T2308 0.2917
T2309 0.2924
T2310 0.2926
T2311 0.2926
T2312 0.2927
T2313 0.2928
T2314 0.2928
T2315 0.2929
T2316 0.293
T2317 0.293
T2318 0.2931
T2319 0.2932
T2320 0.2926
T2321 0.2919
T2322 0.2927
T2323 0.2933
T2324 0.2935
T2325 0.2936
T2326 0.2936
T2327 0.2937
T2328 0.2938
T2329 0.2936
T2330 0.2936
T2331 0.2937
T2332 0.2925
T2333 0.2922
T2334 0.2923
T2335 0.2924
T2336 0.2924
T2337 0.2925
T2338 0.2925
T2339 0.2923
T2340 0.2917
T2341 0.2922
T2342 0.2927
T2343 0.2923
T2344 0.2918
T2345 0.2915
T2346 0.2915
T2347 0.2915
T2348 0.2916
T2349 0.2915
T2350 0.2922
T2351 0.2924
T2352 0.2927
T2353 0.2919
T2354 0.2917
T2355 0.2918
T2356 0.2919
T2357 0.2919
T2358 0.292
T2359 0.2921
T2360 0.2921
T2361 0.2922
T2362 0.2916
T2363 0.2919
T2364 0.2917
T2365 0.2917
T2366 0.2917
T2367 0.2912
T2368 0.2911
T2369 0.2918
T2370 0.2948
T2371 0.2973
T2372 0.2981
T2373 0.2979
T2374 0.2963
T2375 0.2942
T2376 0.2928
T2377 0.2917
T2378 0.2905
T2379 0.29
T2380 0.29
T2381 0.2901
T2382 0.2911
T2383 0.2917
T2384 0.2919
T2385 0.292
T2386 0.292
T2387 0.2921
T2388 0.2922
T2389 0.2922
T2390 0.2923
T2391 0.2924
T2392 0.2924
T2393 0.2925
T2394 0.2926
T2395 0.1969
T2396 0.1856
T2397 0.186
T2398 0.1857
T2399 0.1858
T2400 0.1858
T2401 0.1859
T2402 0.1859
T2403 0.186
T2404 0.186
T2405 0.1861
T2406 0.1861
T2407 0.1865
T2408 0.1862
T2409 0.1863
T2410 0.1862
T2411 0.1859
T2412 0.1848
T2413 0.1855
T2414 0.1849
T2415 0.1829
T2416 0.1822
T2417 0.1823
T2418 0.1823
T2419 0.1824
T2420 0.1824
T2421 0.1825
T2422 0.1825
T2423 0.1826
T2424 0.1826
T2425 0.1827
T2426 0.1827
T2427 0.1828
T2428 0.1828
T2429 0.1829
T2430 0.1829
T2431 0.183
T2432 0.183
T2433 0.1831
T2434 0.1831
T2435 0.1832
T2436 0.1832
T2437 0.1833
T2438 0.1833
T2439 0.1834
T2440 0.1834
T2441 0.1835
T2442 0.1835
T2443 0.1836
T2444 0.1836
T2445 0.1837
T2446 0.1837
T2447 0.1838
T2448 0.1839
T2449 0.1839
T2450 0.184
T2451 0.184
T2452 0.1841
T2453 0.1841
T2454 0.1842
T2455 0.1842
T2456 0.1843
T2457 0.1836
T2458 0.183
T2459 0.183
T2460 0.1827
T2461 0.1831
T2462 0.1821
T2463 0.1829
T2464 0.1829
T2465 0.1833
T2466 0.1834
T2467 0.1834
T2468 0.1835
T2469 0.1836
T2470 0.1836
T2471 0.1837
T2472 0.1837
T2473 0.1838
T2474 0.1838
T2475 0.1839
T2476 0.1839
T2477 0.184
T2478 0.184
T2479 0.1841
T2480 0.1841
T2481 0.1842
T2482 0.1842
T2483 0.1843
T2484 0.184
T2485 0.184
T2486 0.1844
T2487 0.1834
T2488 0.1838
T2489 0.1939
T2490 0.2319
T2491 0.2316
T2492 0.2258
T2493 0.2253
T2494 0.2234
T2495 0.2232
T2496 0.2212
T2497 0.2205
T2498 0.2186
T2499 0.2173
T2500 0.2163
T2501 0.2153
T2502 0.2141
T2503 0.2131
T2504 0.2113
T2505 0.211
T2506 0.2102
T2507 0.2363
T2508 0.2318
T2509 0.2285
T2510 0.2263
T2511 0.2231
T2512 0.2157
T2513 0.2119
T2514 0.2107
T2515 0.2096
T2516 0.2093
T2517 0.2087
T2518 0.2082
T2519 0.2075
T2520 0.2065
T2521 0.2092
T2522 0.2081
T2523 0.2075
T2524 0.207
T2525 0.2059
T2526 0.2046
T2527 0.2043
T2528 0.2032
T2529 0.2022
T2530 0.2016
T2531 0.2
T2532 0.1988
T2533 0.1982
T2534 0.1972
T2535 0.1951
T2536 0.1947
T2537 0.1948
T2538 0.1948
T2539 0.1949
T2540 0.1949
T2541 0.195
T2542 0.195
T2543 0.1951
T2544 0.1952
T2545 0.1952
T2546 0.1953
T2547 0.1953
T2548 0.1947
T2549 0.1941
T2550 0.1941
T2551 0.1942
T2552 0.1943
T2553 0.1933
T2554 0.1937
T2555 0.1944
T2556 0.1942
T2557 0.1925
T2558 0.1915
T2559 0.1907
T2560 0.2324
T2561 0.2187
T2562 0.2149
T2563 0.2129
T2564 0.2106
T2565 0.2092
T2566 0.2083
T2567 0.2072
T2568 0.2069
T2569 0.2063
T2570 0.2093
T2571 0.2086
T2572 0.2082
T2573 0.2073
T2574 0.2067
T2575 0.2059
T2576 0.2056
T2577 0.2053
T2578 0.2054
T2579 0.2045
T2580 0.2035
T2581 0.2017
T2582 0.2014
T2583 0.2004
T2584 0.2002
T2585 0.2005
T2586 0.2006
T2587 0.2007
T2588 0.2007
T2589 0.2008
T2590 0.2008
T2591 0.1999
T2592 0.1996
T2593 0.1997
T2594 0.1997
T2595 0.1998
T2596 0.1999
T2597 0.1999
T2598 0.2
T2599 0.2
T2600 0.1993
T2601 0.1985
T2602 0.1985
T2603 0.1979
T2604 0.198
T2605 0.198
T2606 0.1974
T2607 0.1988
T2608 0.1986
T2609 0.1986
T2610 0.1977
T2611 0.1977
T2612 0.1978
T2613 0.1978
T2614 0.1979
T2615 0.198
T2616 0.198
T2617 0.197
T2618 0.1967
T2619 0.1974
T2620 0.1977
T2621 0.1981
T2622 0.1981
T2623 0.1981
T2624 0.1981
T2625 0.1981
T2626 0.1977
T2627 0.1974
T2628 0.197
T2629 0.1964
T2630 0.1964
T2631 0.1967
T2632 0.1957
T2633 0.1953
T2634 0.1953
T2635 0.1953
T2636 0.1953
T2637 0.1953
T2638 0.1953
T2639 0.1953
T2640 0.1953
T2641 0.1953
T2642 0.1953
T2643 0.1953
T2644 0.1953
T2645 0.1964
T2646 0.1967
T2647 0.1967
T2648 0.1967
T2649 0.1967
T2650 0.1967
T2651 0.1957
T2652 0.1957
T2653 0.1953
T2654 0.1953
T2655 0.1953
T2656 0.1953
T2657 0.1957
T2658 0.1964
T2659 0.1957
T2660 0.197
T2661 0.1967
T2662 0.1977
T2663 0.1991
T2664 0.1991
T2665 0.1999
T2666 0.2003
T2667 0.2025
T2668 0.2038
T2669 0.2055
T2670 0.2061
T2671 0.2078
T2672 0.2093
T2673 0.2085
T2674 0.2103
T2675 0.2131
T2676 0.2173
T2677 0.2198
T2678 0.2226
T2679 0.2247
T2680 0.2255
T2681 0.2229
T2682 0.2238
T2683 0.2249
T2684 0.2253
T2685 0.2253
T2686 0.2245
T2687 0.2238
T2688 0.2232
T2689 0.2251
T2690 0.224
T2691 0.2229
T2692 0.2225
T2693 0.2225
T2694 0.2225
T2695 0.2225
T2696 0.2225
T2697 0.2225
T2698 0.2225
T2699 0.2225
T2700 0.2225
T2701 0.2212
T2702 0.2194
T2703 0.218
T2704 0.217
T2705 0.2198
T2706 0.2183
T2707 0.217
T2708 0.217
T2709 0.2159
T2710 0.2143
T2711 0.2143
T2712 0.2131
T2713 0.2118
T2714 0.2114
T2715 0.2114
T2716 0.2114
T2717 0.2111
T2718 0.2103
T2719 0.2099
T2720 0.2099
T2721 0.2111
T2722 0.2103
T2723 0.2107
T2724 0.2107
T2725 0.2128
T2726 0.2139
T2727 0.2143
T2728 0.2146
T2729 0.2155
T2730 0.2159
T2731 0.217
T2732 0.217
T2733 0.218
T2734 0.2183
T2735 0.2187
T2736 0.2198
T2737 0.2198
T2738 0.2198
T2739 0.2198
T2740 0.2198
T2741 0.2209
T2742 0.2213
T2743 0.2219
T2744 0.2225
T2745 0.2229
T2746 0.224
T2747 0.2255
T2748 0.2229
T2749 0.2235
T2750 0.2245
T2751 0.2232
T2752 0.2255
T2753 0.2244
T2754 0.224
T2755 0.2225
T2756 0.2222
T2757 0.2213
T2758 0.2209
T2759 0.2198
T2760 0.219
T2761 0.2177
T2762 0.217
T2763 0.2163
T2764 0.2155
T2765 0.2149
T2766 0.2143
T2767 0.2131
T2768 0.2127
T2769 0.2127
T2770 0.2127
T2771 0.2127
T2772 0.2118
T2773 0.2114
T2774 0.2107
T2775 0.2099
T2776 0.2099
T2777 0.2099
T2778 0.2099
T2779 0.2099
T2780 0.2099
T2781 0.2089
T2782 0.2086
T2783 0.2086
T2784 0.2082
T2785 0.207
T2786 0.207
T2787 0.207
T2788 0.206
T2789 0.2057
T2790 0.2057
T2791 0.1924
T2792 0.1924
T2793 0.1924
T2794 0.1924
T2795 0.1924
T2796 0.1924
T2797 0.1924
T2798 0.1924
T2799 0.1924
T2800 0.1924
T2801 0.1924
T2802 0.1924
T2803 0.1924
T2804 0.1924
T2805 0.1924
T2806 0.1924
T2807 0.1924
T2808 0.1924
