# Supplementary material for: FishMORPH - An agent-based model to predict salmonid growth and distribution responses under natural and low flows
Source: Sci Rep. 2016 Jul 19;6:29414. doi: 10.1038/srep29414 (PMC4949470; doi:10.1038/srep29414)
Supplement: Supplementary Information 2 [file srep29414-s2.zip › SR_FishMORPH_Files/Parameters/Baseline_Depth_P12.var]

Depth PatchP12
T1 0.1623
T2 0.1631
T3 0.1631
T4 0.1631
T5 0.1628
T6 0.1624
T7 0.1686
T8 0.1679
T9 0.1666
T10 0.1686
T11 0.1621
T12 0.1669
T13 0.1655
T14 0.1635
T15 0.1635
T16 0.1635
T17 0.1635
T18 0.1635
T19 0.1631
T20 0.1627
T21 0.1619
T22 0.1614
T23 0.1614
T24 0.1614
T25 0.1606
T26 0.1598
T27 0.1598
T28 0.1598
T29 0.1598
T30 0.1598
T31 0.1598
T32 0.1598
T33 0.1598
T34 0.1598
T35 0.1594
T36 0.159
T37 0.1581
T38 0.1581
T39 0.1581
T40 0.1581
T41 0.1581
T42 0.1578
T43 0.1568
T44 0.1568
T45 0.1568
T46 0.1568
T47 0.1568
T48 0.1568
T49 0.1568
T50 0.1568
T51 0.1552
T52 0.1552
T53 0.1552
T54 0.1535
T55 0.1535
T56 0.1531
T57 0.1522
T58 0.1526
T59 0.1531
T60 0.1563
T61 0.1539
T62 0.1526
T63 0.1522
T64 0.1518
T65 0.1535
T66 0.1522
T67 0.1518
T68 0.1518
T69 0.1518
T70 0.1518
T71 0.1514
T72 0.1501
T73 0.1494
T74 0.1556
T75 0.1543
T76 0.1543
T77 0.1543
T78 0.1543
T79 0.1543
T80 0.1543
T81 0.1543
T82 0.1543
T83 0.1543
T84 0.1543
T85 0.1547
T86 0.156
T87 0.156
T88 0.156
T89 0.156
T90 0.156
T91 0.156
T92 0.156
T93 0.156
T94 0.156
T95 0.156
T96 0.156
T97 0.156
T98 0.156
T99 0.1556
T100 0.1543
T101 0.1543
T102 0.1543
T103 0.1543
T104 0.1543
T105 0.1543
T106 0.1543
T107 0.1543
T108 0.1539
T109 0.1543
T110 0.1543
T111 0.1543
T112 0.1543
T113 0.1543
T114 0.1543
T115 0.1543
T116 0.1543
T117 0.1543
T118 0.1543
T119 0.1543
T120 0.1543
T121 0.1543
T122 0.1543
T123 0.1543
T124 0.1543
T125 0.1543
T126 0.1543
T127 0.1543
T128 0.1543
T129 0.1543
T130 0.1543
T131 0.1551
T132 0.156
T133 0.156
T134 0.156
T135 0.156
T136 0.1563
T137 0.1501
T138 0.1501
T139 0.1501
T140 0.1501
T141 0.1501
T142 0.1501
T143 0.1501
T144 0.1501
T145 0.1501
T146 0.1501
T147 0.1501
T148 0.1501
T149 0.1501
T150 0.1518
T151 0.1514
T152 0.1518
T153 0.1522
T154 0.1535
T155 0.1535
T156 0.1535
T157 0.1535
T158 0.1543
T159 0.1535
T160 0.1543
T161 0.1552
T162 0.1552
T163 0.1552
T164 0.1552
T165 0.1552
T166 0.1552
T167 0.1552
T168 0.1552
T169 0.1552
T170 0.1552
T171 0.1552
T172 0.1552
T173 0.1552
T174 0.1552
T175 0.1552
T176 0.1552
T177 0.1552
T178 0.1547
T179 0.1552
T180 0.1552
T181 0.1547
T182 0.1539
T183 0.1547
T184 0.1539
T185 0.1535
T186 0.1535
T187 0.1535
T188 0.1535
T189 0.1535
T190 0.1535
T191 0.1535
T192 0.1535
T193 0.1535
T194 0.1535
T195 0.1535
T196 0.1535
T197 0.1522
T198 0.1518
T199 0.1518
T200 0.1518
T201 0.1501
T202 0.1501
T203 0.1501
T204 0.1501
T205 0.1501
T206 0.1501
T207 0.1501
T208 0.1501
T209 0.1501
T210 0.1501
T211 0.1501
T212 0.1501
T213 0.1501
T214 0.1501
T215 0.1505
T216 0.1501
T217 0.1501
T218 0.1501
T219 0.1501
T220 0.1501
T221 0.1501
T222 0.1501
T223 0.1501
T224 0.1497
T225 0.156
T226 0.156
T227 0.156
T228 0.156
T229 0.156
T230 0.156
T231 0.156
T232 0.156
T233 0.156
T234 0.156
T235 0.156
T236 0.156
T237 0.156
T238 0.156
T239 0.156
T240 0.156
T241 0.156
T242 0.156
T243 0.156
T244 0.156
T245 0.156
T246 0.156
T247 0.156
T248 0.156
T249 0.1543
T250 0.1543
T251 0.1547
T252 0.1752
T253 0.1986
T254 0.1975
T255 0.1964
T256 0.1962
T257 0.1962
T258 0.1945
T259 0.1941
T260 0.1941
T261 0.1933
T262 0.1922
T263 0.192
T264 0.192
T265 0.192
T266 0.192
T267 0.192
T268 0.192
T269 0.192
T270 0.192
T271 0.192
T272 0.192
T273 0.192
T274 0.192
T275 0.192
T276 0.1925
T277 0.193
T278 0.1939
T279 0.1941
T280 0.1941
T281 0.1941
T282 0.1933
T283 0.1927
T284 0.1921
T285 0.192
T286 0.192
T287 0.192
T288 0.192
T289 0.192
T290 0.192
T291 0.192
T292 0.192
T293 0.1925
T294 0.1938
T295 0.1941
T296 0.1941
T297 0.1958
T298 0.1962
T299 0.1962
T300 0.1969
T301 0.1967
T302 0.1966
T303 0.197
T304 0.1974
T305 0.1978
T306 0.1979
T307 0.1979
T308 0.1979
T309 0.1979
T310 0.1979
T311 0.1979
T312 0.1979
T313 0.1979
T314 0.1979
T315 0.1979
T316 0.1979
T317 0.1979
T318 0.1979
T319 0.1979
T320 0.1979
T321 0.1979
T322 0.1979
T323 0.1979
T324 0.1979
T325 0.1976
T326 0.1978
T327 0.1979
T328 0.1979
T329 0.1979
T330 0.1979
T331 0.1979
T332 0.1979
T333 0.1979
T334 0.1979
T335 0.1979
T336 0.1979
T337 0.1976
T338 0.1965
T339 0.1962
T340 0.1962
T341 0.1962
T342 0.1962
T343 0.1962
T344 0.1962
T345 0.1962
T346 0.1962
T347 0.1962
T348 0.1962
T349 0.1962
T350 0.1962
T351 0.1962
T352 0.1962
T353 0.1945
T354 0.1941
T355 0.1941
T356 0.1941
T357 0.1941
T358 0.1941
T359 0.1941
T360 0.1941
T361 0.1941
T362 0.1933
T363 0.1939
T364 0.1941
T365 0.1941
T366 0.1941
T367 0.1941
T368 0.1941
T369 0.1941
T370 0.1941
T371 0.1941
T372 0.1941
T373 0.1945
T374 0.1959
T375 0.1962
T376 0.1962
T377 0.1962
T378 0.1966
T379 0.1963
T380 0.1962
T381 0.1962
T382 0.1962
T383 0.1962
T384 0.1962
T385 0.1962
T386 0.1962
T387 0.1962
T388 0.1962
T389 0.1962
T390 0.1962
T391 0.1962
T392 0.1962
T393 0.1949
T394 0.1912
T395 0.1839
T396 0.1726
T397 0.1659
T398 0.1632
T399 0.1687
T400 0.1683
T401 0.1683
T402 0.1683
T403 0.1687
T404 0.1684
T405 0.1683
T406 0.1671
T407 0.1664
T408 0.1663
T409 0.1663
T410 0.1671
T411 0.1681
T412 0.162
T413 0.1643
T414 0.166
T415 0.1653
T416 0.1661
T417 0.1663
T418 0.1663
T419 0.166
T420 0.1634
T421 0.1628
T422 0.163
T423 0.1606
T424 0.1614
T425 0.1614
T426 0.1614
T427 0.1614
T428 0.1614
T429 0.1614
T430 0.1614
T431 0.1614
T432 0.1614
T433 0.1614
T434 0.1614
T435 0.1606
T436 0.1598
T437 0.1598
T438 0.159
T439 0.1581
T440 0.1573
T441 0.1565
T442 0.1565
T443 0.1561
T444 0.1548
T445 0.1553
T446 0.1548
T447 0.1553
T448 0.1548
T449 0.1544
T450 0.1523
T451 0.1514
T452 0.1514
T453 0.1514
T454 0.1506
T455 0.1497
T456 0.1497
T457 0.1514
T458 0.1514
T459 0.1514
T460 0.151
T461 0.1514
T462 0.1514
T463 0.1531
T464 0.1542
T465 0.1553
T466 0.1562
T467 0.1574
T468 0.1582
T469 0.1595
T470 0.1595
T471 0.1603
T472 0.1611
T473 0.1607
T474 0.1595
T475 0.1586
T476 0.1578
T477 0.157
T478 0.1562
T479 0.1562
T480 0.1553
T481 0.1562
T482 0.1558
T483 0.1562
T484 0.1562
T485 0.1566
T486 0.1562
T487 0.1578
T488 0.158
T489 0.1604
T490 0.1624
T491 0.1648
T492 0.1653
T493 0.1669
T494 0.1619
T495 0.164
T496 0.1657
T497 0.1672
T498 0.1679
T499 0.1696
T500 0.1723
T501 0.174
T502 0.1766
T503 0.1795
T504 0.1742
T505 0.1764
T506 0.1784
T507 0.1791
T508 0.1796
T509 0.1808
T510 0.1811
T511 0.1815
T512 0.1827
T513 0.1833
T514 0.1845
T515 0.1866
T516 0.1876
T517 0.1894
T518 0.1905
T519 0.1907
T520 0.191
T521 0.1907
T522 0.1907
T523 0.1907
T524 0.1907
T525 0.1907
T526 0.1907
T527 0.1902
T528 0.1892
T529 0.1886
T530 0.1885
T531 0.187
T532 0.1866
T533 0.1863
T534 0.1851
T535 0.183
T536 0.1818
T537 0.1809
T538 0.18
T539 0.179
T540 0.1789
T541 0.177
T542 0.1766
T543 0.1766
T544 0.1759
T545 0.1749
T546 0.1747
T547 0.1817
T548 0.1808
T549 0.1806
T550 0.1798
T551 0.1789
T552 0.1782
T553 0.1767
T554 0.1764
T555 0.1756
T556 0.1746
T557 0.1745
T558 0.1749
T559 0.1765
T560 0.1798
T561 0.177
T562 0.181
T563 0.185
T564 0.1894
T565 0.1812
T566 0.1912
T567 0.1935
T568 0.2
T569 0.2049
T570 0.2082
T571 0.2041
T572 0.2076
T573 0.212
T574 0.2183
T575 0.2212
T576 0.2283
T577 0.2396
T578 0.2454
T579 0.244
T580 0.2508
T581 0.2645
T582 0.2712
T583 0.2808
T584 0.2786
T585 0.2824
T586 0.2883
T587 0.2933
T588 0.2917
T589 0.2991
T590 0.3049
T591 0.3074
T592 0.3024
T593 0.3044
T594 0.3047
T595 0.3036
T596 0.3071
T597 0.2996
T598 0.2906
T599 0.2865
T600 0.277
T601 0.2765
T602 0.2696
T603 0.2635
T604 0.2624
T605 0.258
T606 0.2553
T607 0.2534
T608 0.2534
T609 0.2546
T610 0.2574
T611 0.2599
T612 0.2641
T613 0.2646
T614 0.2691
T615 0.2718
T616 0.2752
T617 0.2785
T618 0.2817
T619 0.2761
T620 0.2785
T621 0.2795
T622 0.2783
T623 0.2823
T624 0.2737
T625 0.2651
T626 0.2488
T627 0.2376
T628 0.2334
T629 0.2236
T630 0.2157
T631 0.208
T632 0.2108
T633 0.2072
T634 0.2044
T635 0.2022
T636 0.2002
T637 0.1984
T638 0.1972
T639 0.1958
T640 0.1943
T641 0.1935
T642 0.1927
T643 0.1919
T644 0.1917
T645 0.1917
T646 0.1984
T647 0.1973
T648 0.1967
T649 0.1953
T650 0.195
T651 0.1943
T652 0.1934
T653 0.1933
T654 0.1924
T655 0.1914
T656 0.1912
T657 0.1901
T658 0.1895
T659 0.1894
T660 0.1877
T661 0.1873
T662 0.1858
T663 0.1855
T664 0.1828
T665 0.1752
T666 0.1754
T667 0.1748
T668 0.1748
T669 0.1744
T670 0.1735
T671 0.1733
T672 0.1733
T673 0.1733
T674 0.1733
T675 0.1717
T676 0.1714
T677 0.1712
T678 0.171
T679 0.1706
T680 0.1693
T681 0.169
T682 0.169
T683 0.1682
T684 0.1693
T685 0.1735
T686 0.1802
T687 0.1939
T688 0.1871
T689 0.1758
T690 0.1757
T691 0.1716
T692 0.1694
T693 0.1682
T694 0.1673
T695 0.1671
T696 0.1667
T697 0.1654
T698 0.1651
T699 0.165
T700 0.1649
T701 0.1647
T702 0.1633
T703 0.1628
T704 0.1626
T705 0.1622
T706 0.162
T707 0.1619
T708 0.1681
T709 0.1672
T710 0.167
T711 0.1669
T712 0.1663
T713 0.1649
T714 0.1645
T715 0.1643
T716 0.1642
T717 0.164
T718 0.1639
T719 0.1638
T720 0.1636
T721 0.1635
T722 0.1633
T723 0.1632
T724 0.1631
T725 0.1629
T726 0.1628
T727 0.1626
T728 0.1625
T729 0.162
T730 0.1618
T731 0.162
T732 0.1619
T733 0.1606
T734 0.16
T735 0.1603
T736 0.1597
T737 0.1592
T738 0.1586
T739 0.1581
T740 0.1576
T741 0.1574
T742 0.1573
T743 0.157
T744 0.1567
T745 0.1566
T746 0.1564
T747 0.1563
T748 0.1561
T749 0.156
T750 0.1559
T751 0.1557
T752 0.1556
T753 0.1554
T754 0.1553
T755 0.1552
T756 0.155
T757 0.1549
T758 0.1548
T759 0.1546
T760 0.1545
T761 0.1543
T762 0.1542
T763 0.1541
T764 0.1539
T765 0.164
T766 0.1644
T767 0.164
T768 0.1639
T769 0.1637
T770 0.1636
T771 0.1631
T772 0.1624
T773 0.1622
T774 0.1616
T775 0.1617
T776 0.1619
T777 0.1618
T778 0.1617
T779 0.1616
T780 0.1614
T781 0.161
T782 0.1605
T783 0.1599
T784 0.1597
T785 0.1588
T786 0.1589
T787 0.1584
T788 0.1582
T789 0.1588
T790 0.1589
T791 0.1587
T792 0.1586
T793 0.1585
T794 0.1583
T795 0.1582
T796 0.1581
T797 0.1575
T798 0.1577
T799 0.1576
T800 0.1575
T801 0.1574
T802 0.1572
T803 0.1571
T804 0.1569
T805 0.1566
T806 0.1563
T807 0.1562
T808 0.156
T809 0.1551
T810 0.154
T811 0.1541
T812 0.1537
T813 0.1534
T814 0.1533
T815 0.1532
T816 0.153
T817 0.1529
T818 0.1527
T819 0.1526
T820 0.1525
T821 0.1516
T822 0.1513
T823 0.1503
T824 0.15
T825 0.1499
T826 0.1498
T827 0.1496
T828 0.1495
T829 0.1493
T830 0.1554
T831 0.155
T832 0.1556
T833 0.1537
T834 0.1527
T835 0.1522
T836 0.1508
T837 0.1507
T838 0.1506
T839 0.1504
T840 0.1503
T841 0.1502
T842 0.15
T843 0.1499
T844 0.1498
T845 0.1494
T846 0.1486
T847 0.1484
T848 0.1475
T849 0.1472
T850 0.1487
T851 0.1482
T852 0.1484
T853 0.1483
T854 0.1481
T855 0.1465
T856 0.1459
T857 0.1446
T858 0.1445
T859 0.1444
T860 0.1442
T861 0.1441
T862 0.144
T863 0.1438
T864 0.1437
T865 0.1444
T866 0.145
T867 0.1449
T868 0.1447
T869 0.1446
T870 0.1445
T871 0.1443
T872 0.1442
T873 0.1441
T874 0.144
T875 0.1438
T876 0.1437
T877 0.1436
T878 0.1434
T879 0.1433
T880 0.1416
T881 0.1415
T882 0.1402
T883 0.1397
T884 0.1388
T885 0.1386
T886 0.1393
T887 0.1392
T888 0.1396
T889 0.1401
T890 0.14
T891 0.1399
T892 0.1398
T893 0.1396
T894 0.1399
T895 0.1394
T896 0.1392
T897 0.1391
T898 0.139
T899 0.1388
T900 0.1387
T901 0.1386
T902 0.1385
T903 0.138
T904 0.1371
T905 0.1473
T906 0.1472
T907 0.1471
T908 0.1469
T909 0.1468
T910 0.1467
T911 0.1465
T912 0.1464
T913 0.1463
T914 0.1462
T915 0.1464
T916 0.1459
T917 0.1458
T918 0.146
T919 0.1471
T920 0.1458
T921 0.1453
T922 0.1451
T923 0.145
T924 0.1449
T925 0.1448
T926 0.1446
T927 0.1439
T928 0.1428
T929 0.1439
T930 0.1426
T931 0.1422
T932 0.142
T933 0.1419
T934 0.1418
T935 0.1416
T936 0.1415
T937 0.1414
T938 0.1417
T939 0.1415
T940 0.141
T941 0.1424
T942 0.1423
T943 0.1422
T944 0.142
T945 0.1419
T946 0.1418
T947 0.1417
T948 0.1415
T949 0.1426
T950 0.144
T951 0.1431
T952 0.1423
T953 0.1412
T954 0.1405
T955 0.1404
T956 0.1402
T957 0.1401
T958 0.14
T959 0.1399
T960 0.1397
T961 0.1396
T962 0.1395
T963 0.1394
T964 0.1392
T965 0.1391
T966 0.139
T967 0.1389
T968 0.1387
T969 0.1386
T970 0.1385
T971 0.1384
T972 0.1382
T973 0.1381
T974 0.138
T975 0.1379
T976 0.1378
T977 0.1376
T978 0.1375
T979 0.1374
T980 0.1373
T981 0.137
T982 0.1358
T983 0.1354
T984 0.1352
T985 0.1351
T986 0.1347
T987 0.1346
T988 0.1345
T989 0.1343
T990 0.1342
T991 0.1341
T992 0.134
T993 0.1338
T994 0.1337
T995 0.1336
T996 0.1335
T997 0.1334
T998 0.1332
T999 0.1331
T1000 0.133
T1001 0.1325
T1002 0.1312
T1003 0.1311
T1004 0.131
T1005 0.1313
T1006 0.1323
T1007 0.1322
T1008 0.1309
T1009 0.1304
T1010 0.1303
T1011 0.1302
T1012 0.13
T1013 0.1299
T1014 0.1298
T1015 0.1297
T1016 0.1296
T1017 0.1294
T1018 0.1292
T1019 0.1304
T1020 0.1303
T1021 0.1302
T1022 0.1301
T1023 0.1296
T1024 0.1283
T1025 0.138
T1026 0.1375
T1027 0.1367
T1028 0.136
T1029 0.1365
T1030 0.137
T1031 0.1369
T1032 0.1368
T1033 0.1367
T1034 0.1365
T1035 0.1364
T1036 0.1363
T1037 0.1362
T1038 0.1361
T1039 0.1359
T1040 0.1366
T1041 0.1372
T1042 0.1356
T1043 0.1359
T1044 0.1369
T1045 0.1368
T1046 0.1375
T1047 0.1377
T1048 0.1376
T1049 0.1379
T1050 0.1374
T1051 0.1362
T1052 0.1345
T1053 0.134
T1054 0.1339
T1055 0.1338
T1056 0.1337
T1057 0.1351
T1058 0.135
T1059 0.1348
T1060 0.1347
T1061 0.1346
T1062 0.1345
T1063 0.1344
T1064 0.1343
T1065 0.1342
T1066 0.134
T1067 0.1347
T1068 0.1351
T1069 0.1349
T1070 0.1348
T1071 0.1346
T1072 0.1353
T1073 0.1359
T1074 0.1358
T1075 0.1357
T1076 0.1355
T1077 0.1354
T1078 0.1353
T1079 0.1352
T1080 0.1351
T1081 0.135
T1082 0.1352
T1083 0.1351
T1084 0.1353
T1085 0.136
T1086 0.1356
T1087 0.1354
T1088 0.1353
T1089 0.1352
T1090 0.1351
T1091 0.1346
T1092 0.1349
T1093 0.1415
T1094 0.145
T1095 0.1442
T1096 0.1438
T1097 0.1437
T1098 0.1439
T1099 0.1449
T1100 0.145
T1101 0.1449
T1102 0.1471
T1103 0.1398
T1104 0.1456
T1105 0.155
T1106 0.1555
T1107 0.1593
T1108 0.1601
T1109 0.1601
T1110 0.1619
T1111 0.165
T1112 0.1631
T1113 0.1684
T1114 0.1763
T1115 0.1805
T1116 0.1755
T1117 0.1762
T1118 0.1745
T1119 0.178
T1120 0.1716
T1121 0.1656
T1122 0.1687
T1123 0.1672
T1124 0.1652
T1125 0.1622
T1126 0.1611
T1127 0.1609
T1128 0.1608
T1129 0.1606
T1130 0.1614
T1131 0.1618
T1132 0.1615
T1133 0.1604
T1134 0.16
T1135 0.1602
T1136 0.1607
T1137 0.1608
T1138 0.1609
T1139 0.1618
T1140 0.1636
T1141 0.1655
T1142 0.1669
T1143 0.1671
T1144 0.1673
T1145 0.1672
T1146 0.1671
T1147 0.1676
T1148 0.1679
T1149 0.1678
T1150 0.1677
T1151 0.1676
T1152 0.1665
T1153 0.1652
T1154 0.1633
T1155 0.1615
T1156 0.1604
T1157 0.1601
T1158 0.1586
T1159 0.158
T1160 0.1579
T1161 0.1585
T1162 0.1593
T1163 0.1591
T1164 0.1604
T1165 0.1609
T1166 0.1618
T1167 0.1619
T1168 0.1618
T1169 0.161
T1170 0.1602
T1171 0.1588
T1172 0.158
T1173 0.1589
T1174 0.1594
T1175 0.1592
T1176 0.159
T1177 0.1595
T1178 0.1603
T1179 0.1604
T1180 0.1599
T1181 0.1597
T1182 0.1599
T1183 0.1599
T1184 0.1598
T1185 0.1596
T1186 0.1595
T1187 0.1594
T1188 0.1588
T1189 0.1596
T1190 0.1574
T1191 0.1547
T1192 0.1526
T1193 0.1512
T1194 0.1502
T1195 0.1558
T1196 0.1552
T1197 0.1551
T1198 0.155
T1199 0.1562
T1200 0.1505
T1201 0.1519
T1202 0.1509
T1203 0.1501
T1204 0.1561
T1205 0.1551
T1206 0.1542
T1207 0.1565
T1208 0.1551
T1209 0.1518
T1210 0.1516
T1211 0.1523
T1212 0.1537
T1213 0.1555
T1214 0.1508
T1215 0.1526
T1216 0.1547
T1217 0.1558
T1218 0.1575
T1219 0.1598
T1220 0.1637
T1221 0.1675
T1222 0.1638
T1223 0.1673
T1224 0.1682
T1225 0.1682
T1226 0.1671
T1227 0.1663
T1228 0.1647
T1229 0.1632
T1230 0.1625
T1231 0.1623
T1232 0.1628
T1233 0.1651
T1234 0.1682
T1235 0.1726
T1236 0.1761
T1237 0.1787
T1238 0.1794
T1239 0.1807
T1240 0.175
T1241 0.175
T1242 0.1794
T1243 0.1775
T1244 0.1771
T1245 0.1769
T1246 0.1769
T1247 0.1775
T1248 0.1779
T1249 0.1778
T1250 0.1777
T1251 0.1776
T1252 0.1768
T1253 0.1758
T1254 0.1755
T1255 0.1748
T1256 0.1731
T1257 0.172
T1258 0.171
T1259 0.1701
T1260 0.1688
T1261 0.1681
T1262 0.167
T1263 0.1687
T1264 0.1642
T1265 0.1609
T1266 0.159
T1267 0.1575
T1268 0.1558
T1269 0.1541
T1270 0.1534
T1271 0.1518
T1272 0.1507
T1273 0.1558
T1274 0.1541
T1275 0.1533
T1276 0.1519
T1277 0.1508
T1278 0.1498
T1279 0.1483
T1280 0.1472
T1281 0.1459
T1282 0.1446
T1283 0.1442
T1284 0.1441
T1285 0.1439
T1286 0.1436
T1287 0.142
T1288 0.1409
T1289 0.1386
T1290 0.1367
T1291 0.1456
T1292 0.1442
T1293 0.1439
T1294 0.1447
T1295 0.1451
T1296 0.1451
T1297 0.1438
T1298 0.1433
T1299 0.1432
T1300 0.1417
T1301 0.1409
T1302 0.1398
T1303 0.1388
T1304 0.1379
T1305 0.1376
T1306 0.1364
T1307 0.136
T1308 0.1355
T1309 0.1366
T1310 0.1368
T1311 0.1367
T1312 0.138
T1313 0.1405
T1314 0.1435
T1315 0.1422
T1316 0.1505
T1317 0.1636
T1318 0.1698
T1319 0.1771
T1320 0.1912
T1321 0.1855
T1322 0.1931
T1323 0.1919
T1324 0.1964
T1325 0.1998
T1326 0.2032
T1327 0.2057
T1328 0.2085
T1329 0.2104
T1330 0.2103
T1331 0.2094
T1332 0.2076
T1333 0.2042
T1334 0.1995
T1335 0.1949
T1336 0.197
T1337 0.1925
T1338 0.19
T1339 0.1884
T1340 0.1871
T1341 0.1861
T1342 0.1858
T1343 0.1857
T1344 0.1848
T1345 0.1839
T1346 0.1833
T1347 0.1822
T1348 0.1805
T1349 0.1937
T1350 0.192
T1351 0.1899
T1352 0.1878
T1353 0.1854
T1354 0.1828
T1355 0.181
T1356 0.1793
T1357 0.1776
T1358 0.1752
T1359 0.1804
T1360 0.1776
T1361 0.1753
T1362 0.1732
T1363 0.1714
T1364 0.1697
T1365 0.168
T1366 0.1662
T1367 0.1645
T1368 0.1631
T1369 0.1624
T1370 0.1622
T1371 0.1621
T1372 0.1626
T1373 0.1639
T1374 0.1656
T1375 0.1671
T1376 0.1692
T1377 0.1709
T1378 0.1717
T1379 0.173
T1380 0.1736
T1381 0.1751
T1382 0.1763
T1383 0.1777
T1384 0.1792
T1385 0.1782
T1386 0.178
T1387 0.1777
T1388 0.1766
T1389 0.175
T1390 0.173
T1391 0.1709
T1392 0.1695
T1393 0.1689
T1394 0.1687
T1395 0.1698
T1396 0.1719
T1397 0.1745
T1398 0.177
T1399 0.179
T1400 0.1799
T1401 0.1806
T1402 0.1803
T1403 0.1807
T1404 0.1801
T1405 0.1788
T1406 0.1775
T1407 0.1762
T1408 0.1744
T1409 0.1732
T1410 0.172
T1411 0.1713
T1412 0.1702
T1413 0.1699
T1414 0.1695
T1415 0.1695
T1416 0.1681
T1417 0.1676
T1418 0.1675
T1419 0.1674
T1420 0.1673
T1421 0.166
T1422 0.1652
T1423 0.1641
T1424 0.1625
T1425 0.162
T1426 0.1691
T1427 0.168
T1428 0.1667
T1429 0.1654
T1430 0.1645
T1431 0.1639
T1432 0.1631
T1433 0.1625
T1434 0.1626
T1435 0.1629
T1436 0.1629
T1437 0.1622
T1438 0.1619
T1439 0.1618
T1440 0.1617
T1441 0.1613
T1442 0.1605
T1443 0.1599
T1444 0.1588
T1445 0.1575
T1446 0.1565
T1447 0.1559
T1448 0.1548
T1449 0.1545
T1450 0.1544
T1451 0.1543
T1452 0.1539
T1453 0.1531
T1454 0.1525
T1455 0.152
T1456 0.1502
T1457 0.156
T1458 0.1544
T1459 0.1526
T1460 0.1512
T1461 0.1501
T1462 0.1491
T1463 0.1488
T1464 0.1493
T1465 0.152
T1466 0.1547
T1467 0.1559
T1468 0.1547
T1469 0.1524
T1470 0.1508
T1471 0.1498
T1472 0.1492
T1473 0.1483
T1474 0.1474
T1475 0.1472
T1476 0.1481
T1477 0.1471
T1478 0.1466
T1479 0.1463
T1480 0.1455
T1481 0.1446
T1482 0.1443
T1483 0.143
T1484 0.1425
T1485 0.1424
T1486 0.1428
T1487 0.1434
T1488 0.1455
T1489 0.1472
T1490 0.1477
T1491 0.1495
T1492 0.1514
T1493 0.152
T1494 0.1518
T1495 0.1517
T1496 0.1528
T1497 0.1545
T1498 0.1495
T1499 0.1521
T1500 0.1544
T1501 0.1556
T1502 0.1555
T1503 0.1541
T1504 0.1521
T1505 0.1503
T1506 0.1565
T1507 0.1552
T1508 0.1544
T1509 0.1549
T1510 0.1556
T1511 0.1561
T1512 0.1498
T1513 0.1505
T1514 0.151
T1515 0.1526
T1516 0.1535
T1517 0.1547
T1518 0.1552
T1519 0.1564
T1520 0.1574
T1521 0.1584
T1522 0.1592
T1523 0.1606
T1524 0.1621
T1525 0.1641
T1526 0.1669
T1527 0.1682
T1528 0.1687
T1529 0.1692
T1530 0.1687
T1531 0.1683
T1532 0.1681
T1533 0.1672
T1534 0.1665
T1535 0.1664
T1536 0.167
T1537 0.1677
T1538 0.1692
T1539 0.1634
T1540 0.1654
T1541 0.1673
T1542 0.1691
T1543 0.1703
T1544 0.1705
T1545 0.1704
T1546 0.1704
T1547 0.1703
T1548 0.1702
T1549 0.1701
T1550 0.17
T1551 0.1699
T1552 0.1699
T1553 0.1698
T1554 0.1697
T1555 0.1696
T1556 0.1695
T1557 0.1694
T1558 0.1694
T1559 0.1693
T1560 0.1692
T1561 0.1691
T1562 0.169
T1563 0.169
T1564 0.1689
T1565 0.1688
T1566 0.1687
T1567 0.1686
T1568 0.1686
T1569 0.1685
T1570 0.1631
T1571 0.1554
T1572 0.1532
T1573 0.1526
T1574 0.1498
T1575 0.1556
T1576 0.1553
T1577 0.1549
T1578 0.1551
T1579 0.1557
T1580 0.15
T1581 0.1524
T1582 0.1541
T1583 0.1545
T1584 0.1548
T1585 0.154
T1586 0.1542
T1587 0.1552
T1588 0.1563
T1589 0.1576
T1590 0.1585
T1591 0.158
T1592 0.1572
T1593 0.1561
T1594 0.1548
T1595 0.1542
T1596 0.154
T1597 0.1554
T1598 0.1561
T1599 0.1558
T1600 0.1554
T1601 0.1552
T1602 0.1552
T1603 0.1551
T1604 0.155
T1605 0.1548
T1606 0.1546
T1607 0.1543
T1608 0.1529
T1609 0.1513
T1610 0.1498
T1611 0.1559
T1612 0.1544
T1613 0.1531
T1614 0.1525
T1615 0.1517
T1616 0.1509
T1617 0.1518
T1618 0.1519
T1619 0.1521
T1620 0.153
T1621 0.1532
T1622 0.1532
T1623 0.1525
T1624 0.1514
T1625 0.1498
T1626 0.1483
T1627 0.1465
T1628 0.1442
T1629 0.1424
T1630 0.1413
T1631 0.1405
T1632 0.1392
T1633 0.1385
T1634 0.1368
T1635 0.1458
T1636 0.1443
T1637 0.1433
T1638 0.1422
T1639 0.1415
T1640 0.141
T1641 0.1399
T1642 0.1396
T1643 0.1395
T1644 0.1392
T1645 0.1381
T1646 0.1375
T1647 0.1362
T1648 0.1346
T1649 0.1331
T1650 0.132
T1651 0.1315
T1652 0.131
T1653 0.1299
T1654 0.1295
T1655 0.1295
T1656 0.1294
T1657 0.1294
T1658 0.13
T1659 0.1304
T1660 0.131
T1661 0.132
T1662 0.1343
T1663 0.1386
T1664 0.1423
T1665 0.1457
T1666 0.1383
T1667 0.1411
T1668 0.1462
T1669 0.1513
T1670 0.1554
T1671 0.1524
T1672 0.1571
T1673 0.1611
T1674 0.1639
T1675 0.1653
T1676 0.1655
T1677 0.1646
T1678 0.1629
T1679 0.16
T1680 0.1568
T1681 0.1538
T1682 0.1513
T1683 0.1507
T1684 0.1501
T1685 0.1504
T1686 0.1514
T1687 0.1519
T1688 0.1528
T1689 0.1533
T1690 0.1533
T1691 0.1533
T1692 0.1532
T1693 0.1532
T1694 0.1528
T1695 0.1513
T1696 0.1493
T1697 0.1544
T1698 0.1526
T1699 0.1511
T1700 0.1498
T1701 0.1494
T1702 0.1494
T1703 0.1485
T1704 0.1467
T1705 0.1462
T1706 0.1449
T1707 0.1439
T1708 0.1428
T1709 0.141
T1710 0.1396
T1711 0.1386
T1712 0.1371
T1713 0.1468
T1714 0.146
T1715 0.1458
T1716 0.1451
T1717 0.144
T1718 0.1427
T1719 0.1413
T1720 0.1398
T1721 0.1394
T1722 0.1393
T1723 0.1405
T1724 0.1408
T1725 0.1407
T1726 0.1405
T1727 0.1408
T1728 0.1417
T1729 0.1411
T1730 0.1404
T1731 0.1403
T1732 0.1402
T1733 0.1392
T1734 0.1386
T1735 0.1383
T1736 0.1374
T1737 0.1371
T1738 0.137
T1739 0.137
T1740 0.137
T1741 0.1366
T1742 0.1352
T1743 0.1342
T1744 0.1329
T1745 0.1316
T1746 0.1307
T1747 0.1305
T1748 0.1304
T1749 0.1304
T1750 0.1303
T1751 0.1311
T1752 0.1315
T1753 0.1331
T1754 0.1329
T1755 0.1327
T1756 0.1321
T1757 0.1317
T1758 0.1316
T1759 0.1307
T1760 0.1302
T1761 0.1288
T1762 0.1285
T1763 0.1285
T1764 0.1283
T1765 0.1285
T1766 0.1286
T1767 0.1286
T1768 0.1284
T1769 0.1279
T1770 0.1281
T1771 0.1286
T1772 0.1287
T1773 0.1287
T1774 0.1287
T1775 0.1288
T1776 0.1282
T1777 0.1383
T1778 0.1381
T1779 0.1376
T1780 0.1369
T1781 0.1368
T1782 0.1361
T1783 0.1354
T1784 0.1352
T1785 0.1352
T1786 0.1353
T1787 0.1375
T1788 0.1371
T1789 0.1359
T1790 0.1345
T1791 0.1338
T1792 0.1327
T1793 0.1311
T1794 0.1307
T1795 0.1308
T1796 0.1305
T1797 0.1307
T1798 0.1308
T1799 0.1308
T1800 0.1309
T1801 0.1309
T1802 0.1309
T1803 0.1303
T1804 0.1295
T1805 0.1293
T1806 0.1288
T1807 0.1287
T1808 0.1281
T1809 0.128
T1810 0.128
T1811 0.128
T1812 0.1284
T1813 0.1282
T1814 0.1281
T1815 0.1281
T1816 0.1269
T1817 0.1265
T1818 0.1265
T1819 0.1265
T1820 0.1266
T1821 0.1266
T1822 0.1266
T1823 0.1266
T1824 0.1267
T1825 0.1267
T1826 0.1258
T1827 0.1252
T1828 0.1251
T1829 0.124
T1830 0.1237
T1831 0.1237
T1832 0.1229
T1833 0.1227
T1834 0.1233
T1835 0.1255
T1836 0.1276
T1837 0.1283
T1838 0.1284
T1839 0.1281
T1840 0.1274
T1841 0.1272
T1842 0.1269
T1843 0.1268
T1844 0.1269
T1845 0.1279
T1846 0.1283
T1847 0.1284
T1848 0.1284
T1849 0.1284
T1850 0.1279
T1851 0.1272
T1852 0.1265
T1853 0.1258
T1854 0.1247
T1855 0.1244
T1856 0.1241
T1857 0.1238
T1858 0.124
T1859 0.125
T1860 0.1258
T1861 0.1257
T1862 0.1251
T1863 0.1244
T1864 0.1233
T1865 0.1227
T1866 0.1226
T1867 0.1236
T1868 0.1243
T1869 0.1241
T1870 0.124
T1871 0.1237
T1872 0.1227
T1873 0.1239
T1874 0.1256
T1875 0.1273
T1876 0.1307
T1877 0.1363
T1878 0.1296
T1879 0.1335
T1880 0.1377
T1881 0.1419
T1882 0.1467
T1883 0.1418
T1884 0.1484
T1885 0.1538
T1886 0.1512
T1887 0.1543
T1888 0.1553
T1889 0.1551
T1890 0.1533
T1891 0.1508
T1892 0.156
T1893 0.1536
T1894 0.1515
T1895 0.1505
T1896 0.15
T1897 0.1503
T1898 0.1518
T1899 0.1542
T1900 0.1566
T1901 0.1513
T1902 0.1527
T1903 0.1535
T1904 0.1537
T1905 0.1532
T1906 0.1522
T1907 0.152
T1908 0.1511
T1909 0.1561
T1910 0.1517
T1911 0.1489
T1912 0.1467
T1913 0.1438
T1914 0.1424
T1915 0.1426
T1916 0.1404
T1917 0.1367
T1918 0.1461
T1919 0.1451
T1920 0.1437
T1921 0.1433
T1922 0.1421
T1923 0.1408
T1924 0.1397
T1925 0.139
T1926 0.1376
T1927 0.137
T1928 0.1359
T1929 0.1349
T1930 0.1346
T1931 0.1364
T1932 0.1373
T1933 0.1368
T1934 0.1357
T1935 0.135
T1936 0.1346
T1937 0.1332
T1938 0.1317
T1939 0.1316
T1940 0.1326
T1941 0.134
T1942 0.1347
T1943 0.1366
T1944 0.1387
T1945 0.1386
T1946 0.1378
T1947 0.1382
T1948 0.1391
T1949 0.1404
T1950 0.1426
T1951 0.147
T1952 0.1412
T1953 0.1471
T1954 0.1549
T1955 0.1569
T1956 0.1646
T1957 0.1629
T1958 0.1695
T1959 0.181
T1960 0.1831
T1961 0.1904
T1962 0.1801
T1963 0.1849
T1964 0.1905
T1965 0.196
T1966 0.1956
T1967 0.2015
T1968 0.2077
T1969 0.2051
T1970 0.2107
T1971 0.2138
T1972 0.2173
T1973 0.2207
T1974 0.2229
T1975 0.2211
T1976 0.2226
T1977 0.2245
T1978 0.225
T1979 0.2245
T1980 0.2245
T1981 0.2243
T1982 0.2231
T1983 0.2219
T1984 0.2205
T1985 0.2232
T1986 0.2233
T1987 0.2223
T1988 0.2208
T1989 0.2202
T1990 0.2201
T1991 0.2192
T1992 0.2186
T1993 0.2177
T1994 0.2169
T1995 0.2151
T1996 0.2133
T1997 0.212
T1998 0.2101
T1999 0.2081
T2000 0.206
T2001 0.2037
T2002 0.2086
T2003 0.2053
T2004 0.2022
T2005 0.1998
T2006 0.1972
T2007 0.1954
T2008 0.1948
T2009 0.1938
T2010 0.193
T2011 0.1925
T2012 0.1988
T2013 0.1979
T2014 0.1969
T2015 0.1958
T2016 0.1947
T2017 0.1929
T2018 0.1916
T2019 0.19
T2020 0.1886
T2021 0.1875
T2022 0.1861
T2023 0.1846
T2024 0.1828
T2025 0.1815
T2026 0.1804
T2027 0.1789
T2028 0.1929
T2029 0.1918
T2030 0.1904
T2031 0.1901
T2032 0.1896
T2033 0.1883
T2034 0.1874
T2035 0.1867
T2036 0.1866
T2037 0.1857
T2038 0.1851
T2039 0.1843
T2040 0.1837
T2041 0.1827
T2042 0.1819
T2043 0.181
T2044 0.1808
T2045 0.181
T2046 0.1807
T2047 0.1807
T2048 0.1817
T2049 0.1834
T2050 0.1851
T2051 0.1872
T2052 0.1896
T2053 0.1937
T2054 0.1831
T2055 0.1883
T2056 0.1941
T2057 0.1928
T2058 0.2007
T2059 0.2083
T2060 0.2065
T2061 0.2113
T2062 0.2151
T2063 0.2189
T2064 0.2223
T2065 0.2203
T2066 0.221
T2067 0.222
T2068 0.2226
T2069 0.2219
T2070 0.2213
T2071 0.2205
T2072 0.2236
T2073 0.2225
T2074 0.2208
T2075 0.2198
T2076 0.2188
T2077 0.2177
T2078 0.2164
T2079 0.2153
T2080 0.2148
T2081 0.2139
T2082 0.2125
T2083 0.2113
T2084 0.2099
T2085 0.2084
T2086 0.2064
T2087 0.2111
T2088 0.2092
T2089 0.208
T2090 0.2064
T2091 0.2042
T2092 0.2023
T2093 0.2004
T2094 0.1988
T2095 0.1973
T2096 0.196
T2097 0.1949
T2098 0.195
T2099 0.1943
T2100 0.192
T2101 0.1977
T2102 0.197
T2103 0.196
T2104 0.1952
T2105 0.1943
T2106 0.1932
T2107 0.1926
T2108 0.1926
T2109 0.1923
T2110 0.1913
T2111 0.1898
T2112 0.1895
T2113 0.1884
T2114 0.1879
T2115 0.1872
T2116 0.1867
T2117 0.1867
T2118 0.1867
T2119 0.1868
T2120 0.1868
T2121 0.1862
T2122 0.1855
T2123 0.1853
T2124 0.1854
T2125 0.1846
T2126 0.1852
T2127 0.1862
T2128 0.1848
T2129 0.1841
T2130 0.184
T2131 0.185
T2132 0.1868
T2133 0.1886
T2134 0.1901
T2135 0.1902
T2136 0.1902
T2137 0.1894
T2138 0.1892
T2139 0.188
T2140 0.1877
T2141 0.1871
T2142 0.1863
T2143 0.1862
T2144 0.1862
T2145 0.1857
T2146 0.1859
T2147 0.1869
T2148 0.1884
T2149 0.191
T2150 0.1931
T2151 0.1951
T2152 0.1974
T2153 0.1914
T2154 0.1926
T2155 0.1938
T2156 0.1947
T2157 0.1953
T2158 0.1951
T2159 0.1945
T2160 0.1937
T2161 0.1936
T2162 0.1936
T2163 0.1924
T2164 0.1921
T2165 0.1986
T2166 0.1979
T2167 0.1973
T2168 0.1963
T2169 0.1954
T2170 0.195
T2171 0.194
T2172 0.1929
T2173 0.1924
T2174 0.1915
T2175 0.1909
T2176 0.1896
T2177 0.1892
T2178 0.1882
T2179 0.1879
T2180 0.1867
T2181 0.1864
T2182 0.1858
T2183 0.185
T2184 0.1848
T2185 0.1841
T2186 0.1823
T2187 0.1819
T2188 0.1819
T2189 0.1812
T2190 0.1807
T2191 0.1803
T2192 0.1796
T2193 0.1792
T2194 0.1788
T2195 0.1934
T2196 0.1929
T2197 0.1929
T2198 0.1924
T2199 0.1911
T2200 0.1901
T2201 0.19
T2202 0.19
T2203 0.1914
T2204 0.1915
T2205 0.1908
T2206 0.1907
T2207 0.1904
T2208 0.1903
T2209 0.1904
T2210 0.1896
T2211 0.189
T2212 0.1889
T2213 0.1884
T2214 0.1877
T2215 0.1876
T2216 0.1876
T2217 0.1877
T2218 0.1874
T2219 0.1864
T2220 0.1862
T2221 0.1859
T2222 0.1853
T2223 0.1849
T2224 0.1849
T2225 0.185
T2226 0.185
T2227 0.1851
T2228 0.1851
T2229 0.1852
T2230 0.1853
T2231 0.1853
T2232 0.1852
T2233 0.1846
T2234 0.1839
T2235 0.1838
T2236 0.1839
T2237 0.1839
T2238 0.1828
T2239 0.1826
T2240 0.1826
T2241 0.1825
T2242 0.1825
T2243 0.1822
T2244 0.1814
T2245 0.1812
T2246 0.1812
T2247 0.1813
T2248 0.181
T2249 0.1807
T2250 0.1801
T2251 0.1798
T2252 0.1798
T2253 0.1799
T2254 0.1799
T2255 0.18
T2256 0.1795
T2257 0.1788
T2258 0.1787
T2259 0.1787
T2260 0.1788
T2261 0.1785
T2262 0.1782
T2263 0.1781
T2264 0.1778
T2265 0.1774
T2266 0.1774
T2267 0.1774
T2268 0.1769
T2269 0.1762
T2270 0.1761
T2271 0.1761
T2272 0.1753
T2273 0.1748
T2274 0.1748
T2275 0.1749
T2276 0.1747
T2277 0.1747
T2278 0.1748
T2279 0.1748
T2280 0.1749
T2281 0.175
T2282 0.1741
T2283 0.1814
T2284 0.1813
T2285 0.1814
T2286 0.1815
T2287 0.1815
T2288 0.1816
T2289 0.181
T2290 0.1803
T2291 0.1801
T2292 0.18
T2293 0.1801
T2294 0.1801
T2295 0.1802
T2296 0.1803
T2297 0.1803
T2298 0.1801
T2299 0.1795
T2300 0.179
T2301 0.1787
T2302 0.1759
T2303 0.1705
T2304 0.1679
T2305 0.1685
T2306 0.1713
T2307 0.1736
T2308 0.1753
T2309 0.176
T2310 0.1762
T2311 0.1762
T2312 0.1763
T2313 0.1764
T2314 0.1764
T2315 0.1765
T2316 0.1765
T2317 0.1766
T2318 0.1767
T2319 0.1767
T2320 0.1762
T2321 0.1755
T2322 0.1762
T2323 0.1769
T2324 0.177
T2325 0.1771
T2326 0.1771
T2327 0.1772
T2328 0.1773
T2329 0.1771
T2330 0.1771
T2331 0.1772
T2332 0.176
T2333 0.1757
T2334 0.1758
T2335 0.1759
T2336 0.1759
T2337 0.176
T2338 0.1761
T2339 0.1758
T2340 0.1752
T2341 0.1757
T2342 0.1762
T2343 0.1758
T2344 0.1753
T2345 0.175
T2346 0.175
T2347 0.175
T2348 0.1751
T2349 0.1749
T2350 0.1756
T2351 0.1758
T2352 0.1762
T2353 0.1754
T2354 0.1752
T2355 0.1753
T2356 0.1753
T2357 0.1754
T2358 0.1755
T2359 0.1755
T2360 0.1756
T2361 0.1756
T2362 0.1751
T2363 0.1753
T2364 0.1751
T2365 0.1751
T2366 0.1752
T2367 0.1746
T2368 0.1745
T2369 0.1752
T2370 0.1782
T2371 0.1806
T2372 0.1814
T2373 0.1812
T2374 0.1796
T2375 0.1776
T2376 0.1762
T2377 0.1751
T2378 0.1739
T2379 0.1734
T2380 0.1734
T2381 0.1735
T2382 0.1744
T2383 0.1751
T2384 0.1752
T2385 0.1753
T2386 0.1754
T2387 0.1754
T2388 0.1755
T2389 0.1756
T2390 0.1756
T2391 0.1757
T2392 0.1758
T2393 0.1758
T2394 0.1759
T2395 0.1006
T2396 0.0853
T2397 0.0857
T2398 0.0854
T2399 0.0855
T2400 0.0855
T2401 0.0855
T2402 0.0856
T2403 0.0856
T2404 0.0857
T2405 0.0857
T2406 0.0857
T2407 0.0861
T2408 0.0858
T2409 0.0859
T2410 0.0857
T2411 0.0854
T2412 0.0843
T2413 0.085
T2414 0.0844
T2415 0.0923
T2416 0.0917
T2417 0.0917
T2418 0.0918
T2419 0.0918
T2420 0.0918
T2421 0.0919
T2422 0.0919
T2423 0.092
T2424 0.092
T2425 0.092
T2426 0.0921
T2427 0.0921
T2428 0.0922
T2429 0.0922
T2430 0.0923
T2431 0.0923
T2432 0.0923
T2433 0.0924
T2434 0.0924
T2435 0.0925
T2436 0.0925
T2437 0.0925
T2438 0.0926
T2439 0.0926
T2440 0.0927
T2441 0.0927
T2442 0.0927
T2443 0.0928
T2444 0.0829
T2445 0.0829
T2446 0.083
T2447 0.083
T2448 0.0831
T2449 0.0831
T2450 0.0831
T2451 0.0832
T2452 0.0832
T2453 0.0833
T2454 0.0833
T2455 0.0834
T2456 0.0834
T2457 0.0927
T2458 0.092
T2459 0.0921
T2460 0.0918
T2461 0.0922
T2462 0.0911
T2463 0.0919
T2464 0.0919
T2465 0.0923
T2466 0.0924
T2467 0.0924
T2468 0.0925
T2469 0.0925
T2470 0.0925
T2471 0.0926
T2472 0.0926
T2473 0.0927
T2474 0.0927
T2475 0.0927
T2476 0.0928
T2477 0.0829
T2478 0.0829
T2479 0.083
T2480 0.083
T2481 0.0831
T2482 0.0831
T2483 0.0831
T2484 0.0928
T2485 0.0829
T2486 0.0833
T2487 0.0922
T2488 0.0926
T2489 0.0964
T2490 0.1235
T2491 0.1232
T2492 0.1175
T2493 0.1141
T2494 0.1123
T2495 0.1121
T2496 0.11
T2497 0.1094
T2498 0.1074
T2499 0.1062
T2500 0.1157
T2501 0.1147
T2502 0.1136
T2503 0.1125
T2504 0.1107
T2505 0.1104
T2506 0.1096
T2507 0.1205
T2508 0.1233
T2509 0.12
T2510 0.1178
T2511 0.1118
T2512 0.115
T2513 0.1112
T2514 0.11
T2515 0.1089
T2516 0.1086
T2517 0.1081
T2518 0.1075
T2519 0.1068
T2520 0.1058
T2521 0.1045
T2522 0.1034
T2523 0.1028
T2524 0.1023
T2525 0.1012
T2526 0.0999
T2527 0.0996
T2528 0.0985
T2529 0.0975
T2530 0.0969
T2531 0.1021
T2532 0.1009
T2533 0.1003
T2534 0.0994
T2535 0.0972
T2536 0.0968
T2537 0.0968
T2538 0.0969
T2539 0.0969
T2540 0.097
T2541 0.097
T2542 0.0971
T2543 0.0971
T2544 0.0972
T2545 0.0972
T2546 0.0973
T2547 0.0973
T2548 0.0967
T2549 0.0961
T2550 0.0961
T2551 0.0962
T2552 0.0962
T2553 0.0952
T2554 0.0956
T2555 0.0964
T2556 0.0961
T2557 0.0944
T2558 0.0934
T2559 0.0926
T2560 0.1235
T2561 0.107
T2562 0.1138
T2563 0.1118
T2564 0.1095
T2565 0.108
T2566 0.1072
T2567 0.1061
T2568 0.1057
T2569 0.1051
T2570 0.1042
T2571 0.1034
T2572 0.1031
T2573 0.1022
T2574 0.1015
T2575 0.1008
T2576 0.1004
T2577 0.1001
T2578 0.1002
T2579 0.0993
T2580 0.0983
T2581 0.0965
T2582 0.0961
T2583 0.1021
T2584 0.1018
T2585 0.1022
T2586 0.1022
T2587 0.1022
T2588 0.1023
T2589 0.1023
T2590 0.1024
T2591 0.1014
T2592 0.1012
T2593 0.1012
T2594 0.1013
T2595 0.1013
T2596 0.1014
T2597 0.1014
T2598 0.1015
T2599 0.1015
T2600 0.1007
T2601 0.0999
T2602 0.1
T2603 0.0993
T2604 0.0994
T2605 0.0994
T2606 0.0988
T2607 0.1002
T2608 0.0999
T2609 0.1
T2610 0.099
T2611 0.0991
T2612 0.0991
T2613 0.0992
T2614 0.0992
T2615 0.0993
T2616 0.0993
T2617 0.0983
T2618 0.098
T2619 0.0987
T2620 0.099
T2621 0.0994
T2622 0.0994
T2623 0.0994
T2624 0.0994
T2625 0.0994
T2626 0.099
T2627 0.0987
T2628 0.0983
T2629 0.0976
T2630 0.0976
T2631 0.098
T2632 0.097
T2633 0.0966
T2634 0.0966
T2635 0.0966
T2636 0.0966
T2637 0.0966
T2638 0.0966
T2639 0.0966
T2640 0.0966
T2641 0.0966
T2642 0.0966
T2643 0.0966
T2644 0.0966
T2645 0.0976
T2646 0.098
T2647 0.098
T2648 0.098
T2649 0.098
T2650 0.098
T2651 0.097
T2652 0.097
T2653 0.0966
T2654 0.0966
T2655 0.0966
T2656 0.0966
T2657 0.097
T2658 0.0976
T2659 0.097
T2660 0.0983
T2661 0.098
T2662 0.099
T2663 0.1004
T2664 0.1004
T2665 0.1012
T2666 0.1016
T2667 0.0969
T2668 0.0982
T2669 0.0999
T2670 0.1005
T2671 0.1022
T2672 0.1037
T2673 0.1069
T2674 0.1087
T2675 0.1115
T2676 0.1156
T2677 0.1076
T2678 0.1104
T2679 0.1125
T2680 0.1132
T2681 0.1135
T2682 0.1144
T2683 0.1155
T2684 0.1159
T2685 0.1159
T2686 0.1151
T2687 0.1144
T2688 0.1138
T2689 0.1129
T2690 0.1118
T2691 0.1107
T2692 0.1103
T2693 0.1103
T2694 0.1103
T2695 0.1103
T2696 0.1103
T2697 0.1103
T2698 0.1103
T2699 0.1103
T2700 0.1103
T2701 0.109
T2702 0.1072
T2703 0.1058
T2704 0.1154
T2705 0.1076
T2706 0.1061
T2707 0.1154
T2708 0.1154
T2709 0.1143
T2710 0.1126
T2711 0.1126
T2712 0.1115
T2713 0.1101
T2714 0.1098
T2715 0.1098
T2716 0.1098
T2717 0.1094
T2718 0.1087
T2719 0.1082
T2720 0.1082
T2721 0.1094
T2722 0.1087
T2723 0.109
T2724 0.109
T2725 0.1112
T2726 0.1123
T2727 0.1126
T2728 0.1129
T2729 0.1139
T2730 0.1143
T2731 0.1154
T2732 0.1154
T2733 0.1058
T2734 0.1061
T2735 0.1065
T2736 0.1076
T2737 0.1076
T2738 0.1076
T2739 0.1076
T2740 0.1076
T2741 0.1087
T2742 0.1091
T2743 0.1097
T2744 0.1103
T2745 0.1107
T2746 0.1118
T2747 0.1132
T2748 0.1135
T2749 0.1141
T2750 0.1151
T2751 0.1138
T2752 0.1132
T2753 0.1122
T2754 0.1118
T2755 0.1103
T2756 0.11
T2757 0.1091
T2758 0.1087
T2759 0.1076
T2760 0.1068
T2761 0.1055
T2762 0.1154
T2763 0.1146
T2764 0.1139
T2765 0.1133
T2766 0.1126
T2767 0.1115
T2768 0.1111
T2769 0.1111
T2770 0.1111
T2771 0.1111
T2772 0.1101
T2773 0.1098
T2774 0.109
T2775 0.1082
T2776 0.1082
T2777 0.1082
T2778 0.1082
T2779 0.1082
T2780 0.1082
T2781 0.1073
T2782 0.107
T2783 0.107
T2784 0.1066
T2785 0.1054
T2786 0.1054
T2787 0.1054
T2788 0.1044
T2789 0.1041
T2790 0.1041
T2791 0.0937
T2792 0.0937
T2793 0.0937
T2794 0.0937
T2795 0.0937
T2796 0.0937
T2797 0.0937
T2798 0.0937
T2799 0.0937
T2800 0.0937
T2801 0.0937
T2802 0.0937
T2803 0.0937
T2804 0.0937
T2805 0.0937
T2806 0.0937
T2807 0.0937
T2808 0.0937
