# Supplementary material for: FishMORPH - An agent-based model to predict salmonid growth and distribution responses under natural and low flows
Source: Sci Rep. 2016 Jul 19;6:29414. doi: 10.1038/srep29414 (PMC4949470; doi:10.1038/srep29414)
Supplement: Supplementary Information 2 [file srep29414-s2.zip › SR_FishMORPH_Files/Parameters/Baseline_Depth_P13.var]

Depth PatchP13
T1 0.3016
T2 0.3024
T3 0.3024
T4 0.3024
T5 0.3021
T6 0.3016
T7 0.3003
T8 0.2996
T9 0.2983
T10 0.3004
T11 0.3013
T12 0.2987
T13 0.2972
T14 0.3006
T15 0.3006
T16 0.3006
T17 0.3006
T18 0.3006
T19 0.3002
T20 0.2998
T21 0.299
T22 0.2986
T23 0.2986
T24 0.2986
T25 0.2977
T26 0.2969
T27 0.2969
T28 0.2969
T29 0.2969
T30 0.2969
T31 0.2969
T32 0.2969
T33 0.2969
T34 0.2969
T35 0.2965
T36 0.2961
T37 0.2953
T38 0.2953
T39 0.2953
T40 0.2953
T41 0.2953
T42 0.2949
T43 0.2939
T44 0.2939
T45 0.2939
T46 0.2939
T47 0.2939
T48 0.2939
T49 0.2939
T50 0.2939
T51 0.2923
T52 0.2923
T53 0.2923
T54 0.2906
T55 0.2906
T56 0.2902
T57 0.2893
T58 0.2898
T59 0.2902
T60 0.2934
T61 0.291
T62 0.2898
T63 0.2893
T64 0.2889
T65 0.2906
T66 0.2893
T67 0.2889
T68 0.2889
T69 0.2889
T70 0.2889
T71 0.2885
T72 0.2872
T73 0.2865
T74 0.2854
T75 0.2841
T76 0.2841
T77 0.2841
T78 0.2841
T79 0.2841
T80 0.2841
T81 0.2841
T82 0.2841
T83 0.2841
T84 0.2841
T85 0.2846
T86 0.2858
T87 0.2858
T88 0.2858
T89 0.2858
T90 0.2858
T91 0.2858
T92 0.2858
T93 0.2858
T94 0.2858
T95 0.2858
T96 0.2858
T97 0.2858
T98 0.2858
T99 0.2854
T100 0.2841
T101 0.2841
T102 0.2841
T103 0.2841
T104 0.2841
T105 0.2841
T106 0.2841
T107 0.2841
T108 0.2837
T109 0.2841
T110 0.2841
T111 0.2841
T112 0.2841
T113 0.2841
T114 0.2841
T115 0.2841
T116 0.2841
T117 0.2841
T118 0.2841
T119 0.2841
T120 0.2841
T121 0.2841
T122 0.2841
T123 0.2841
T124 0.2841
T125 0.2841
T126 0.2841
T127 0.2841
T128 0.2841
T129 0.2841
T130 0.2841
T131 0.285
T132 0.2858
T133 0.2858
T134 0.2858
T135 0.2858
T136 0.2862
T137 0.2872
T138 0.2872
T139 0.2872
T140 0.2872
T141 0.2872
T142 0.2872
T143 0.2872
T144 0.2872
T145 0.2872
T146 0.2872
T147 0.2872
T148 0.2872
T149 0.2872
T150 0.2889
T151 0.2885
T152 0.2889
T153 0.2893
T154 0.2906
T155 0.2906
T156 0.2906
T157 0.2906
T158 0.2914
T159 0.2906
T160 0.2914
T161 0.2923
T162 0.2923
T163 0.2923
T164 0.2923
T165 0.2923
T166 0.2923
T167 0.2923
T168 0.2923
T169 0.2923
T170 0.2923
T171 0.2923
T172 0.2923
T173 0.2923
T174 0.2923
T175 0.2923
T176 0.2923
T177 0.2923
T178 0.2919
T179 0.2923
T180 0.2923
T181 0.2919
T182 0.291
T183 0.2919
T184 0.291
T185 0.2906
T186 0.2906
T187 0.2906
T188 0.2906
T189 0.2906
T190 0.2906
T191 0.2906
T192 0.2906
T193 0.2906
T194 0.2906
T195 0.2906
T196 0.2906
T197 0.2893
T198 0.2889
T199 0.2889
T200 0.2889
T201 0.2872
T202 0.2872
T203 0.2872
T204 0.2872
T205 0.2872
T206 0.2872
T207 0.2872
T208 0.2872
T209 0.2872
T210 0.2872
T211 0.2872
T212 0.2872
T213 0.2872
T214 0.2872
T215 0.2876
T216 0.2872
T217 0.2872
T218 0.2872
T219 0.2872
T220 0.2872
T221 0.2872
T222 0.2872
T223 0.2872
T224 0.2869
T225 0.2858
T226 0.2858
T227 0.2858
T228 0.2858
T229 0.2858
T230 0.2858
T231 0.2858
T232 0.2858
T233 0.2858
T234 0.2858
T235 0.2858
T236 0.2858
T237 0.2858
T238 0.2858
T239 0.2858
T240 0.2858
T241 0.2858
T242 0.2858
T243 0.2858
T244 0.2858
T245 0.2858
T246 0.2858
T247 0.2858
T248 0.2858
T249 0.2841
T250 0.2841
T251 0.2846
T252 0.3148
T253 0.3477
T254 0.3541
T255 0.353
T256 0.3528
T257 0.3528
T258 0.3511
T259 0.3507
T260 0.3507
T261 0.3499
T262 0.3489
T263 0.3487
T264 0.3487
T265 0.3487
T266 0.3487
T267 0.3487
T268 0.3487
T269 0.3487
T270 0.3487
T271 0.3487
T272 0.3487
T273 0.3487
T274 0.3487
T275 0.3487
T276 0.3491
T277 0.3496
T278 0.3505
T279 0.3507
T280 0.3507
T281 0.3507
T282 0.3499
T283 0.3493
T284 0.3488
T285 0.3487
T286 0.3487
T287 0.3487
T288 0.3487
T289 0.3487
T290 0.3487
T291 0.3487
T292 0.3487
T293 0.3491
T294 0.3504
T295 0.3507
T296 0.3507
T297 0.3524
T298 0.3528
T299 0.3528
T300 0.3535
T301 0.3533
T302 0.3532
T303 0.3536
T304 0.354
T305 0.3544
T306 0.3545
T307 0.3545
T308 0.3545
T309 0.3545
T310 0.3545
T311 0.3545
T312 0.3545
T313 0.3545
T314 0.3545
T315 0.3545
T316 0.3545
T317 0.3545
T318 0.3545
T319 0.3545
T320 0.3545
T321 0.3545
T322 0.3545
T323 0.3545
T324 0.3545
T325 0.3542
T326 0.3544
T327 0.3545
T328 0.3545
T329 0.3545
T330 0.3545
T331 0.3545
T332 0.3545
T333 0.3545
T334 0.3545
T335 0.3545
T336 0.3545
T337 0.3542
T338 0.3531
T339 0.3528
T340 0.3528
T341 0.3528
T342 0.3528
T343 0.3528
T344 0.3528
T345 0.3528
T346 0.3528
T347 0.3528
T348 0.3528
T349 0.3528
T350 0.3528
T351 0.3528
T352 0.3528
T353 0.3511
T354 0.3507
T355 0.3507
T356 0.3507
T357 0.3507
T358 0.3507
T359 0.3507
T360 0.3507
T361 0.3507
T362 0.3499
T363 0.3505
T364 0.3507
T365 0.3507
T366 0.3507
T367 0.3507
T368 0.3507
T369 0.3507
T370 0.3507
T371 0.3507
T372 0.3507
T373 0.3511
T374 0.3525
T375 0.3528
T376 0.3528
T377 0.3528
T378 0.3532
T379 0.3529
T380 0.3528
T381 0.3528
T382 0.3528
T383 0.3528
T384 0.3528
T385 0.3528
T386 0.3528
T387 0.3528
T388 0.3528
T389 0.3528
T390 0.3528
T391 0.3528
T392 0.3528
T393 0.3516
T394 0.3423
T395 0.3235
T396 0.3119
T397 0.3052
T398 0.3025
T399 0.3004
T400 0.3
T401 0.3
T402 0.3
T403 0.3004
T404 0.3001
T405 0.3
T406 0.2988
T407 0.2981
T408 0.298
T409 0.298
T410 0.2988
T411 0.2998
T412 0.3012
T413 0.3035
T414 0.3053
T415 0.3046
T416 0.3053
T417 0.3056
T418 0.3056
T419 0.3052
T420 0.3026
T421 0.302
T422 0.3001
T423 0.2977
T424 0.2986
T425 0.2986
T426 0.2986
T427 0.2986
T428 0.2986
T429 0.2986
T430 0.2986
T431 0.2986
T432 0.2986
T433 0.2986
T434 0.2986
T435 0.2977
T436 0.2969
T437 0.2969
T438 0.2961
T439 0.2953
T440 0.2944
T441 0.2936
T442 0.2936
T443 0.2932
T444 0.2919
T445 0.2924
T446 0.2919
T447 0.2924
T448 0.2919
T449 0.2915
T450 0.2894
T451 0.2886
T452 0.2886
T453 0.2886
T454 0.2877
T455 0.2869
T456 0.2869
T457 0.2886
T458 0.2886
T459 0.2886
T460 0.2882
T461 0.2886
T462 0.2886
T463 0.2903
T464 0.2914
T465 0.2924
T466 0.2933
T467 0.2945
T468 0.2954
T469 0.2966
T470 0.2966
T471 0.2974
T472 0.2982
T473 0.2978
T474 0.2966
T475 0.2958
T476 0.2949
T477 0.2941
T478 0.2933
T479 0.2933
T480 0.2924
T481 0.2933
T482 0.2929
T483 0.2933
T484 0.2933
T485 0.2937
T486 0.2933
T487 0.2949
T488 0.2951
T489 0.2975
T490 0.2995
T491 0.2966
T492 0.297
T493 0.2986
T494 0.3012
T495 0.3032
T496 0.305
T497 0.3065
T498 0.3071
T499 0.3088
T500 0.3115
T501 0.3133
T502 0.3159
T503 0.3114
T504 0.3138
T505 0.316
T506 0.318
T507 0.3188
T508 0.3193
T509 0.3205
T510 0.3207
T511 0.3211
T512 0.3223
T513 0.323
T514 0.3242
T515 0.3262
T516 0.3272
T517 0.329
T518 0.3263
T519 0.3265
T520 0.3269
T521 0.3266
T522 0.3265
T523 0.3265
T524 0.3265
T525 0.3265
T526 0.3265
T527 0.3261
T528 0.3289
T529 0.3282
T530 0.3281
T531 0.3266
T532 0.3263
T533 0.3259
T534 0.3247
T535 0.3226
T536 0.3215
T537 0.3205
T538 0.3196
T539 0.3187
T540 0.3185
T541 0.3167
T542 0.3163
T543 0.3163
T544 0.3155
T545 0.3146
T546 0.3144
T547 0.3136
T548 0.3127
T549 0.3125
T550 0.3117
T551 0.3108
T552 0.3101
T553 0.316
T554 0.3156
T555 0.3149
T556 0.3139
T557 0.3137
T558 0.3141
T559 0.3158
T560 0.3117
T561 0.3167
T562 0.3207
T563 0.3247
T564 0.329
T565 0.3322
T566 0.3423
T567 0.3501
T568 0.3566
T569 0.3615
T570 0.3627
T571 0.3663
T572 0.3698
T573 0.3742
T574 0.3806
T575 0.3853
T576 0.3924
T577 0.4037
T578 0.4178
T579 0.4326
T580 0.4473
T581 0.461
T582 0.4718
T583 0.4814
T584 0.4877
T585 0.4914
T586 0.4974
T587 0.5024
T588 0.5051
T589 0.5125
T590 0.5183
T591 0.5208
T592 0.5247
T593 0.5266
T594 0.527
T595 0.5259
T596 0.5205
T597 0.513
T598 0.504
T599 0.4956
T600 0.4861
T601 0.4771
T602 0.4703
T603 0.4642
T604 0.4589
T605 0.4545
T606 0.4518
T607 0.4499
T608 0.45
T609 0.4511
T610 0.4539
T611 0.4565
T612 0.4606
T613 0.4652
T614 0.4698
T615 0.4725
T616 0.4759
T617 0.4791
T618 0.4823
T619 0.4852
T620 0.4876
T621 0.4886
T622 0.4874
T623 0.483
T624 0.4743
T625 0.4616
T626 0.4453
T627 0.4262
T628 0.4057
T629 0.3876
T630 0.3779
T631 0.3702
T632 0.3653
T633 0.3618
T634 0.361
T635 0.3588
T636 0.3568
T637 0.355
T638 0.3538
T639 0.3524
T640 0.3509
T641 0.3501
T642 0.3493
T643 0.3485
T644 0.3483
T645 0.3483
T646 0.3475
T647 0.3464
T648 0.3458
T649 0.3444
T650 0.3441
T651 0.3434
T652 0.3445
T653 0.3443
T654 0.3435
T655 0.3424
T656 0.3422
T657 0.3412
T658 0.3406
T659 0.3405
T660 0.3388
T661 0.3383
T662 0.3369
T663 0.3366
T664 0.3338
T665 0.3149
T666 0.3146
T667 0.314
T668 0.314
T669 0.3136
T670 0.3128
T671 0.3126
T672 0.3126
T673 0.3126
T674 0.3126
T675 0.311
T676 0.3106
T677 0.3104
T678 0.3103
T679 0.3099
T680 0.3086
T681 0.3083
T682 0.3083
T683 0.3075
T684 0.3085
T685 0.3128
T686 0.3198
T687 0.3297
T688 0.3267
T689 0.3155
T690 0.315
T691 0.3109
T692 0.3087
T693 0.3075
T694 0.3065
T695 0.3063
T696 0.306
T697 0.3047
T698 0.3044
T699 0.3043
T700 0.3041
T701 0.304
T702 0.3026
T703 0.3021
T704 0.3019
T705 0.3015
T706 0.3013
T707 0.3011
T708 0.2998
T709 0.299
T710 0.2987
T711 0.2986
T712 0.2981
T713 0.2966
T714 0.3016
T715 0.3014
T716 0.3013
T717 0.3012
T718 0.301
T719 0.3009
T720 0.3007
T721 0.3006
T722 0.3005
T723 0.3003
T724 0.3002
T725 0.3
T726 0.2999
T727 0.2998
T728 0.2996
T729 0.2991
T730 0.2989
T731 0.2991
T732 0.2991
T733 0.2977
T734 0.2971
T735 0.2974
T736 0.2968
T737 0.2963
T738 0.2958
T739 0.2952
T740 0.2947
T741 0.2946
T742 0.2944
T743 0.2941
T744 0.2938
T745 0.2937
T746 0.2935
T747 0.2934
T748 0.2933
T749 0.2931
T750 0.293
T751 0.2929
T752 0.2927
T753 0.2926
T754 0.2924
T755 0.2923
T756 0.2922
T757 0.292
T758 0.2919
T759 0.2918
T760 0.2916
T761 0.2915
T762 0.2913
T763 0.2912
T764 0.2911
T765 0.3011
T766 0.3016
T767 0.3011
T768 0.301
T769 0.3009
T770 0.3007
T771 0.3002
T772 0.2996
T773 0.2993
T774 0.2987
T775 0.2988
T776 0.299
T777 0.299
T778 0.2988
T779 0.2987
T780 0.2985
T781 0.2981
T782 0.2976
T783 0.2971
T784 0.2968
T785 0.2959
T786 0.296
T787 0.2956
T788 0.2953
T789 0.296
T790 0.296
T791 0.2959
T792 0.2957
T793 0.2956
T794 0.2955
T795 0.2953
T796 0.2952
T797 0.2947
T798 0.2948
T799 0.2948
T800 0.2946
T801 0.2945
T802 0.2943
T803 0.2942
T804 0.2941
T805 0.2937
T806 0.2934
T807 0.2933
T808 0.2931
T809 0.2922
T810 0.2912
T811 0.2912
T812 0.2908
T813 0.2906
T814 0.2904
T815 0.2903
T816 0.2901
T817 0.29
T818 0.2899
T819 0.2897
T820 0.2896
T821 0.2887
T822 0.2884
T823 0.2875
T824 0.2872
T825 0.287
T826 0.2869
T827 0.2867
T828 0.2866
T829 0.2865
T830 0.2852
T831 0.2848
T832 0.2855
T833 0.2835
T834 0.2825
T835 0.282
T836 0.2895
T837 0.2894
T838 0.2892
T839 0.2891
T840 0.289
T841 0.2888
T842 0.2887
T843 0.2886
T844 0.2884
T845 0.2881
T846 0.2872
T847 0.2871
T848 0.2862
T849 0.2859
T850 0.2873
T851 0.2868
T852 0.287
T853 0.2869
T854 0.2868
T855 0.2851
T856 0.2846
T857 0.2833
T858 0.2831
T859 0.283
T860 0.2829
T861 0.2828
T862 0.2826
T863 0.2825
T864 0.2824
T865 0.283
T866 0.2837
T867 0.2835
T868 0.2834
T869 0.2833
T870 0.2831
T871 0.283
T872 0.2829
T873 0.2827
T874 0.2826
T875 0.2825
T876 0.2823
T877 0.2822
T878 0.2821
T879 0.2819
T880 0.2803
T881 0.2801
T882 0.2789
T883 0.2783
T884 0.2774
T885 0.2773
T886 0.2779
T887 0.2778
T888 0.2783
T889 0.2788
T890 0.2787
T891 0.2785
T892 0.2784
T893 0.2783
T894 0.2785
T895 0.278
T896 0.2779
T897 0.2778
T898 0.2776
T899 0.2775
T900 0.2774
T901 0.2772
T902 0.2771
T903 0.2766
T904 0.2757
T905 0.2752
T906 0.275
T907 0.2749
T908 0.2748
T909 0.2747
T910 0.2745
T911 0.2744
T912 0.2743
T913 0.2742
T914 0.274
T915 0.2743
T916 0.2738
T917 0.2736
T918 0.2739
T919 0.2749
T920 0.2737
T921 0.2731
T922 0.273
T923 0.2729
T924 0.2728
T925 0.2726
T926 0.2724
T927 0.2718
T928 0.2707
T929 0.2718
T930 0.2756
T931 0.2753
T932 0.2751
T933 0.2749
T934 0.2748
T935 0.2747
T936 0.2745
T937 0.2744
T938 0.2747
T939 0.2746
T940 0.274
T941 0.2755
T942 0.2753
T943 0.2752
T944 0.2751
T945 0.275
T946 0.2748
T947 0.2747
T948 0.2746
T949 0.2756
T950 0.2719
T951 0.271
T952 0.2753
T953 0.2743
T954 0.2735
T955 0.2734
T956 0.2733
T957 0.2731
T958 0.273
T959 0.2729
T960 0.2728
T961 0.2726
T962 0.2725
T963 0.2724
T964 0.2723
T965 0.2722
T966 0.272
T967 0.2719
T968 0.2718
T969 0.2717
T970 0.2715
T971 0.2714
T972 0.2713
T973 0.2712
T974 0.271
T975 0.2709
T976 0.2708
T977 0.2707
T978 0.2705
T979 0.2704
T980 0.2703
T981 0.27
T982 0.2688
T983 0.2684
T984 0.2683
T985 0.2682
T986 0.2677
T987 0.2676
T988 0.2675
T989 0.2674
T990 0.2673
T991 0.2671
T992 0.267
T993 0.2669
T994 0.2668
T995 0.2666
T996 0.2665
T997 0.2664
T998 0.2663
T999 0.2662
T1000 0.266
T1001 0.2656
T1002 0.2643
T1003 0.2642
T1004 0.264
T1005 0.2643
T1006 0.2653
T1007 0.2652
T1008 0.264
T1009 0.2634
T1010 0.2633
T1011 0.2632
T1012 0.2631
T1013 0.263
T1014 0.2628
T1015 0.2627
T1016 0.2626
T1017 0.2625
T1018 0.2622
T1019 0.2634
T1020 0.2633
T1021 0.2632
T1022 0.2631
T1023 0.2626
T1024 0.2613
T1025 0.2601
T1026 0.2596
T1027 0.2589
T1028 0.2581
T1029 0.2586
T1030 0.2591
T1031 0.259
T1032 0.2589
T1033 0.2588
T1034 0.2587
T1035 0.2585
T1036 0.2584
T1037 0.2583
T1038 0.2582
T1039 0.2581
T1040 0.2587
T1041 0.2593
T1042 0.2577
T1043 0.258
T1044 0.259
T1045 0.2589
T1046 0.2596
T1047 0.2598
T1048 0.2597
T1049 0.26
T1050 0.2595
T1051 0.2583
T1052 0.2567
T1053 0.2562
T1054 0.256
T1055 0.2559
T1056 0.2558
T1057 0.2572
T1058 0.2571
T1059 0.257
T1060 0.2568
T1061 0.2567
T1062 0.2566
T1063 0.2565
T1064 0.2564
T1065 0.2563
T1066 0.2562
T1067 0.2568
T1068 0.2572
T1069 0.257
T1070 0.2569
T1071 0.2568
T1072 0.2574
T1073 0.258
T1074 0.2579
T1075 0.2578
T1076 0.2577
T1077 0.2575
T1078 0.2574
T1079 0.2573
T1080 0.2572
T1081 0.2571
T1082 0.2574
T1083 0.2572
T1084 0.2575
T1085 0.2581
T1086 0.2578
T1087 0.2576
T1088 0.2574
T1089 0.2573
T1090 0.2572
T1091 0.2568
T1092 0.257
T1093 0.2745
T1094 0.2729
T1095 0.272
T1096 0.2717
T1097 0.2715
T1098 0.2718
T1099 0.2727
T1100 0.2729
T1101 0.2728
T1102 0.275
T1103 0.2785
T1104 0.2843
T1105 0.2849
T1106 0.2926
T1107 0.2964
T1108 0.2973
T1109 0.2972
T1110 0.2991
T1111 0.2968
T1112 0.3024
T1113 0.3076
T1114 0.3156
T1115 0.3124
T1116 0.3151
T1117 0.3159
T1118 0.3142
T1119 0.3099
T1120 0.3108
T1121 0.3048
T1122 0.3005
T1123 0.2989
T1124 0.2969
T1125 0.2994
T1126 0.2982
T1127 0.298
T1128 0.2979
T1129 0.2978
T1130 0.2986
T1131 0.299
T1132 0.2986
T1133 0.2975
T1134 0.2971
T1135 0.2973
T1136 0.2979
T1137 0.2979
T1138 0.2981
T1139 0.2989
T1140 0.3007
T1141 0.2973
T1142 0.2987
T1143 0.2988
T1144 0.299
T1145 0.299
T1146 0.2988
T1147 0.2993
T1148 0.2996
T1149 0.2996
T1150 0.2994
T1151 0.2993
T1152 0.2983
T1153 0.2969
T1154 0.3005
T1155 0.2986
T1156 0.2975
T1157 0.2973
T1158 0.2957
T1159 0.2952
T1160 0.295
T1161 0.2956
T1162 0.2964
T1163 0.2962
T1164 0.2975
T1165 0.2981
T1166 0.2989
T1167 0.299
T1168 0.2989
T1169 0.2982
T1170 0.2973
T1171 0.2959
T1172 0.2952
T1173 0.296
T1174 0.2965
T1175 0.2963
T1176 0.2961
T1177 0.2967
T1178 0.2974
T1179 0.2975
T1180 0.297
T1181 0.2968
T1182 0.297
T1183 0.297
T1184 0.2969
T1185 0.2968
T1186 0.2966
T1187 0.2965
T1188 0.2959
T1189 0.2967
T1190 0.2945
T1191 0.2918
T1192 0.2898
T1193 0.2883
T1194 0.2873
T1195 0.2856
T1196 0.2851
T1197 0.285
T1198 0.2848
T1199 0.2861
T1200 0.2876
T1201 0.289
T1202 0.2881
T1203 0.2872
T1204 0.286
T1205 0.2849
T1206 0.2841
T1207 0.2864
T1208 0.285
T1209 0.2904
T1210 0.2902
T1211 0.2822
T1212 0.2836
T1213 0.2853
T1214 0.2879
T1215 0.2897
T1216 0.2918
T1217 0.2929
T1218 0.2946
T1219 0.2969
T1220 0.3009
T1221 0.2992
T1222 0.3031
T1223 0.3065
T1224 0.3075
T1225 0.3075
T1226 0.3063
T1227 0.3056
T1228 0.304
T1229 0.3025
T1230 0.3017
T1231 0.3015
T1232 0.3021
T1233 0.3043
T1234 0.3074
T1235 0.3119
T1236 0.3154
T1237 0.3106
T1238 0.3113
T1239 0.3126
T1240 0.3146
T1241 0.3147
T1242 0.3113
T1243 0.3094
T1244 0.3163
T1245 0.3162
T1246 0.3162
T1247 0.3094
T1248 0.3098
T1249 0.3097
T1250 0.3096
T1251 0.3095
T1252 0.3161
T1253 0.3151
T1254 0.3148
T1255 0.314
T1256 0.3124
T1257 0.3113
T1258 0.3103
T1259 0.3093
T1260 0.308
T1261 0.3073
T1262 0.3062
T1263 0.3005
T1264 0.3013
T1265 0.2981
T1266 0.2961
T1267 0.2947
T1268 0.2929
T1269 0.2912
T1270 0.2905
T1271 0.2889
T1272 0.2878
T1273 0.2856
T1274 0.2839
T1275 0.2832
T1276 0.2906
T1277 0.2895
T1278 0.2885
T1279 0.287
T1280 0.2858
T1281 0.2845
T1282 0.2833
T1283 0.2829
T1284 0.2828
T1285 0.2826
T1286 0.2823
T1287 0.2807
T1288 0.2796
T1289 0.2773
T1290 0.2753
T1291 0.2735
T1292 0.2721
T1293 0.2717
T1294 0.2725
T1295 0.273
T1296 0.273
T1297 0.2716
T1298 0.2712
T1299 0.2711
T1300 0.2747
T1301 0.2739
T1302 0.2728
T1303 0.2718
T1304 0.2709
T1305 0.2707
T1306 0.2695
T1307 0.269
T1308 0.2686
T1309 0.2696
T1310 0.2698
T1311 0.2697
T1312 0.271
T1313 0.2735
T1314 0.2713
T1315 0.2809
T1316 0.2876
T1317 0.3007
T1318 0.3091
T1319 0.3167
T1320 0.327
T1321 0.3365
T1322 0.3442
T1323 0.3485
T1324 0.353
T1325 0.3564
T1326 0.3598
T1327 0.3623
T1328 0.3631
T1329 0.3649
T1330 0.3648
T1331 0.364
T1332 0.3621
T1333 0.3608
T1334 0.3561
T1335 0.3515
T1336 0.3461
T1337 0.3435
T1338 0.341
T1339 0.3395
T1340 0.3381
T1341 0.3372
T1342 0.3369
T1343 0.3367
T1344 0.3359
T1345 0.3349
T1346 0.3344
T1347 0.3333
T1348 0.3315
T1349 0.3296
T1350 0.3278
T1351 0.3257
T1352 0.3274
T1353 0.3251
T1354 0.3225
T1355 0.3206
T1356 0.3189
T1357 0.3173
T1358 0.3148
T1359 0.3123
T1360 0.3095
T1361 0.3146
T1362 0.3125
T1363 0.3107
T1364 0.3089
T1365 0.3072
T1366 0.3055
T1367 0.3038
T1368 0.3024
T1369 0.3017
T1370 0.3015
T1371 0.3013
T1372 0.3019
T1373 0.3032
T1374 0.3049
T1375 0.3064
T1376 0.3084
T1377 0.3101
T1378 0.311
T1379 0.3123
T1380 0.3128
T1381 0.3143
T1382 0.3156
T1383 0.3096
T1384 0.3111
T1385 0.3101
T1386 0.3099
T1387 0.3096
T1388 0.3159
T1389 0.3143
T1390 0.3123
T1391 0.3102
T1392 0.3087
T1393 0.3082
T1394 0.308
T1395 0.3091
T1396 0.3112
T1397 0.3137
T1398 0.3162
T1399 0.3109
T1400 0.3118
T1401 0.3125
T1402 0.3122
T1403 0.3126
T1404 0.312
T1405 0.3107
T1406 0.3094
T1407 0.3155
T1408 0.3136
T1409 0.3125
T1410 0.3113
T1411 0.3106
T1412 0.3095
T1413 0.3091
T1414 0.3087
T1415 0.3088
T1416 0.3074
T1417 0.3069
T1418 0.3068
T1419 0.3067
T1420 0.3066
T1421 0.3052
T1422 0.3045
T1423 0.3033
T1424 0.3017
T1425 0.3013
T1426 0.3009
T1427 0.2998
T1428 0.2985
T1429 0.2972
T1430 0.3016
T1431 0.301
T1432 0.3002
T1433 0.2996
T1434 0.2997
T1435 0.3
T1436 0.3
T1437 0.2993
T1438 0.299
T1439 0.2989
T1440 0.2988
T1441 0.2984
T1442 0.2976
T1443 0.297
T1444 0.2959
T1445 0.2946
T1446 0.2937
T1447 0.2931
T1448 0.292
T1449 0.2916
T1450 0.2915
T1451 0.2914
T1452 0.291
T1453 0.2902
T1454 0.2896
T1455 0.2891
T1456 0.2874
T1457 0.2859
T1458 0.2842
T1459 0.2825
T1460 0.2899
T1461 0.2888
T1462 0.2878
T1463 0.2874
T1464 0.288
T1465 0.2819
T1466 0.2846
T1467 0.2857
T1468 0.2845
T1469 0.2822
T1470 0.2894
T1471 0.2884
T1472 0.2878
T1473 0.2869
T1474 0.286
T1475 0.2859
T1476 0.2868
T1477 0.2857
T1478 0.2853
T1479 0.285
T1480 0.2842
T1481 0.2833
T1482 0.283
T1483 0.2816
T1484 0.2811
T1485 0.2811
T1486 0.2815
T1487 0.2821
T1488 0.2842
T1489 0.2858
T1490 0.2863
T1491 0.2881
T1492 0.29
T1493 0.2819
T1494 0.2905
T1495 0.2903
T1496 0.2827
T1497 0.2843
T1498 0.2867
T1499 0.2892
T1500 0.2915
T1501 0.2927
T1502 0.2926
T1503 0.2912
T1504 0.2892
T1505 0.2875
T1506 0.2864
T1507 0.285
T1508 0.2843
T1509 0.2847
T1510 0.2854
T1511 0.2859
T1512 0.2869
T1513 0.2876
T1514 0.2882
T1515 0.2897
T1516 0.2906
T1517 0.2918
T1518 0.2923
T1519 0.2935
T1520 0.2945
T1521 0.2955
T1522 0.2963
T1523 0.2977
T1524 0.2992
T1525 0.3012
T1526 0.2986
T1527 0.3
T1528 0.3004
T1529 0.301
T1530 0.3005
T1531 0.3
T1532 0.2999
T1533 0.2989
T1534 0.2982
T1535 0.2982
T1536 0.2987
T1537 0.2994
T1538 0.301
T1539 0.3027
T1540 0.3047
T1541 0.3066
T1542 0.3084
T1543 0.3096
T1544 0.3098
T1545 0.3097
T1546 0.3096
T1547 0.3095
T1548 0.3094
T1549 0.3094
T1550 0.3093
T1551 0.3092
T1552 0.3091
T1553 0.309
T1554 0.309
T1555 0.3089
T1556 0.3088
T1557 0.3087
T1558 0.3086
T1559 0.3085
T1560 0.3085
T1561 0.3084
T1562 0.3083
T1563 0.3082
T1564 0.3081
T1565 0.3081
T1566 0.308
T1567 0.3079
T1568 0.3078
T1569 0.3077
T1570 0.3002
T1571 0.2925
T1572 0.2904
T1573 0.2897
T1574 0.2869
T1575 0.2854
T1576 0.2851
T1577 0.2848
T1578 0.2849
T1579 0.2855
T1580 0.2871
T1581 0.2896
T1582 0.2912
T1583 0.2917
T1584 0.2919
T1585 0.2911
T1586 0.2913
T1587 0.2923
T1588 0.2934
T1589 0.2947
T1590 0.2956
T1591 0.2951
T1592 0.2943
T1593 0.2932
T1594 0.292
T1595 0.2913
T1596 0.2912
T1597 0.2926
T1598 0.2932
T1599 0.293
T1600 0.2925
T1601 0.2924
T1602 0.2923
T1603 0.2922
T1604 0.2921
T1605 0.2919
T1606 0.2918
T1607 0.2914
T1608 0.2901
T1609 0.2885
T1610 0.2869
T1611 0.2857
T1612 0.2843
T1613 0.283
T1614 0.2823
T1615 0.2904
T1616 0.2895
T1617 0.2904
T1618 0.2906
T1619 0.2819
T1620 0.2829
T1621 0.2831
T1622 0.283
T1623 0.2824
T1624 0.29
T1625 0.2885
T1626 0.2869
T1627 0.2851
T1628 0.2828
T1629 0.281
T1630 0.28
T1631 0.2791
T1632 0.2778
T1633 0.2772
T1634 0.2755
T1635 0.2737
T1636 0.2721
T1637 0.2712
T1638 0.2752
T1639 0.2745
T1640 0.2741
T1641 0.273
T1642 0.2726
T1643 0.2726
T1644 0.2722
T1645 0.2711
T1646 0.2705
T1647 0.2692
T1648 0.2676
T1649 0.2661
T1650 0.2651
T1651 0.2645
T1652 0.264
T1653 0.2629
T1654 0.2626
T1655 0.2625
T1656 0.2625
T1657 0.2624
T1658 0.263
T1659 0.2634
T1660 0.2641
T1661 0.2651
T1662 0.2673
T1663 0.2716
T1664 0.2753
T1665 0.2736
T1666 0.277
T1667 0.2797
T1668 0.2849
T1669 0.29
T1670 0.2852
T1671 0.2895
T1672 0.2942
T1673 0.2982
T1674 0.301
T1675 0.297
T1676 0.2972
T1677 0.3017
T1678 0.3
T1679 0.2971
T1680 0.294
T1681 0.2909
T1682 0.2884
T1683 0.2878
T1684 0.2872
T1685 0.2875
T1686 0.2885
T1687 0.289
T1688 0.2899
T1689 0.2904
T1690 0.2905
T1691 0.2904
T1692 0.2903
T1693 0.2903
T1694 0.29
T1695 0.2884
T1696 0.2865
T1697 0.2842
T1698 0.2825
T1699 0.2897
T1700 0.2884
T1701 0.2881
T1702 0.288
T1703 0.2871
T1704 0.2853
T1705 0.2848
T1706 0.2836
T1707 0.2826
T1708 0.2815
T1709 0.2796
T1710 0.2783
T1711 0.2772
T1712 0.2757
T1713 0.2747
T1714 0.2739
T1715 0.2736
T1716 0.273
T1717 0.2718
T1718 0.2758
T1719 0.2744
T1720 0.2728
T1721 0.2724
T1722 0.2724
T1723 0.2735
T1724 0.2739
T1725 0.2737
T1726 0.2736
T1727 0.2738
T1728 0.2748
T1729 0.2741
T1730 0.2735
T1731 0.2733
T1732 0.2733
T1733 0.2722
T1734 0.2716
T1735 0.2713
T1736 0.2704
T1737 0.2701
T1738 0.2701
T1739 0.27
T1740 0.27
T1741 0.2696
T1742 0.2683
T1743 0.2672
T1744 0.2659
T1745 0.2647
T1746 0.2637
T1747 0.2635
T1748 0.2635
T1749 0.2634
T1750 0.2634
T1751 0.2641
T1752 0.2646
T1753 0.2661
T1754 0.266
T1755 0.2658
T1756 0.2652
T1757 0.2648
T1758 0.2647
T1759 0.2637
T1760 0.2632
T1761 0.2619
T1762 0.2615
T1763 0.2615
T1764 0.2613
T1765 0.2615
T1766 0.2616
T1767 0.2616
T1768 0.2614
T1769 0.261
T1770 0.2612
T1771 0.2616
T1772 0.2617
T1773 0.2618
T1774 0.2618
T1775 0.2618
T1776 0.2612
T1777 0.2604
T1778 0.2602
T1779 0.2597
T1780 0.2591
T1781 0.2589
T1782 0.2582
T1783 0.2575
T1784 0.2573
T1785 0.2574
T1786 0.2574
T1787 0.2597
T1788 0.2592
T1789 0.258
T1790 0.2566
T1791 0.2559
T1792 0.2581
T1793 0.2565
T1794 0.2562
T1795 0.2562
T1796 0.2559
T1797 0.2561
T1798 0.2562
T1799 0.2563
T1800 0.2563
T1801 0.2563
T1802 0.2563
T1803 0.2557
T1804 0.2549
T1805 0.2547
T1806 0.2542
T1807 0.2541
T1808 0.2536
T1809 0.2534
T1810 0.2534
T1811 0.2535
T1812 0.2538
T1813 0.2536
T1814 0.2535
T1815 0.2536
T1816 0.2523
T1817 0.2519
T1818 0.2519
T1819 0.252
T1820 0.252
T1821 0.252
T1822 0.252
T1823 0.2521
T1824 0.2521
T1825 0.2521
T1826 0.2513
T1827 0.2506
T1828 0.2505
T1829 0.2494
T1830 0.2491
T1831 0.2491
T1832 0.2484
T1833 0.2481
T1834 0.2487
T1835 0.2509
T1836 0.253
T1837 0.2537
T1838 0.2538
T1839 0.2535
T1840 0.2528
T1841 0.2526
T1842 0.2523
T1843 0.2523
T1844 0.2523
T1845 0.2533
T1846 0.2537
T1847 0.2538
T1848 0.2538
T1849 0.2538
T1850 0.2533
T1851 0.2526
T1852 0.252
T1853 0.2512
T1854 0.2501
T1855 0.2498
T1856 0.2496
T1857 0.2492
T1858 0.2494
T1859 0.2504
T1860 0.2512
T1861 0.2511
T1862 0.2505
T1863 0.2498
T1864 0.2487
T1865 0.2481
T1866 0.248
T1867 0.249
T1868 0.2497
T1869 0.2495
T1870 0.2494
T1871 0.2491
T1872 0.2481
T1873 0.2493
T1874 0.251
T1875 0.2528
T1876 0.2562
T1877 0.2584
T1878 0.2627
T1879 0.2665
T1880 0.2707
T1881 0.2749
T1882 0.2746
T1883 0.2804
T1884 0.287
T1885 0.2836
T1886 0.2883
T1887 0.2915
T1888 0.2924
T1889 0.2922
T1890 0.2905
T1891 0.2879
T1892 0.2859
T1893 0.2834
T1894 0.2901
T1895 0.2891
T1896 0.2887
T1897 0.2889
T1898 0.2905
T1899 0.284
T1900 0.2864
T1901 0.2884
T1902 0.2898
T1903 0.2907
T1904 0.2909
T1905 0.2903
T1906 0.2893
T1907 0.2891
T1908 0.2882
T1909 0.286
T1910 0.2903
T1911 0.2875
T1912 0.2853
T1913 0.2824
T1914 0.2811
T1915 0.2812
T1916 0.279
T1917 0.2754
T1918 0.2739
T1919 0.273
T1920 0.2716
T1921 0.2712
T1922 0.2752
T1923 0.2739
T1924 0.2728
T1925 0.272
T1926 0.2706
T1927 0.27
T1928 0.269
T1929 0.2679
T1930 0.2677
T1931 0.2694
T1932 0.2703
T1933 0.2698
T1934 0.2688
T1935 0.268
T1936 0.2676
T1937 0.2663
T1938 0.2647
T1939 0.2646
T1940 0.2657
T1941 0.2671
T1942 0.2677
T1943 0.2696
T1944 0.2717
T1945 0.2716
T1946 0.2708
T1947 0.2713
T1948 0.2721
T1949 0.2734
T1950 0.2757
T1951 0.2748
T1952 0.2799
T1953 0.2857
T1954 0.2847
T1955 0.294
T1956 0.3017
T1957 0.3022
T1958 0.3088
T1959 0.3129
T1960 0.3227
T1961 0.3262
T1962 0.3311
T1963 0.336
T1964 0.3416
T1965 0.3451
T1966 0.3522
T1967 0.3581
T1968 0.3622
T1969 0.3673
T1970 0.3729
T1971 0.3761
T1972 0.3796
T1973 0.3808
T1974 0.383
T1975 0.3852
T1976 0.3867
T1977 0.3885
T1978 0.389
T1979 0.3885
T1980 0.3886
T1981 0.3884
T1982 0.3872
T1983 0.386
T1984 0.3846
T1985 0.3833
T1986 0.3834
T1987 0.3823
T1988 0.3809
T1989 0.3803
T1990 0.3802
T1991 0.3792
T1992 0.3809
T1993 0.38
T1994 0.3792
T1995 0.3773
T1996 0.3755
T1997 0.3743
T1998 0.3723
T1999 0.3704
T2000 0.3682
T2001 0.366
T2002 0.3631
T2003 0.3619
T2004 0.3588
T2005 0.3564
T2006 0.3538
T2007 0.352
T2008 0.3514
T2009 0.3504
T2010 0.3496
T2011 0.3491
T2012 0.3479
T2013 0.347
T2014 0.346
T2015 0.3449
T2016 0.3438
T2017 0.344
T2018 0.3427
T2019 0.341
T2020 0.3397
T2021 0.3385
T2022 0.3372
T2023 0.3357
T2024 0.3339
T2025 0.3326
T2026 0.3314
T2027 0.3299
T2028 0.3288
T2029 0.3277
T2030 0.3263
T2031 0.326
T2032 0.3255
T2033 0.328
T2034 0.327
T2035 0.3264
T2036 0.3262
T2037 0.3253
T2038 0.3248
T2039 0.3239
T2040 0.3234
T2041 0.3224
T2042 0.3216
T2043 0.3206
T2044 0.3204
T2045 0.3206
T2046 0.3204
T2047 0.3203
T2048 0.3213
T2049 0.3231
T2050 0.3247
T2051 0.3268
T2052 0.3254
T2053 0.3295
T2054 0.3341
T2055 0.3394
T2056 0.3452
T2057 0.3494
T2058 0.3573
T2059 0.3628
T2060 0.3687
T2061 0.3735
T2062 0.3773
T2063 0.3812
T2064 0.3824
T2065 0.3843
T2066 0.385
T2067 0.386
T2068 0.3866
T2069 0.3859
T2070 0.3854
T2071 0.3845
T2072 0.3837
T2073 0.3825
T2074 0.3809
T2075 0.3799
T2076 0.381
T2077 0.3799
T2078 0.3787
T2079 0.3775
T2080 0.377
T2081 0.3761
T2082 0.3747
T2083 0.3735
T2084 0.3721
T2085 0.3707
T2086 0.3686
T2087 0.3657
T2088 0.3637
T2089 0.3626
T2090 0.363
T2091 0.3609
T2092 0.3589
T2093 0.357
T2094 0.3554
T2095 0.3539
T2096 0.3526
T2097 0.3515
T2098 0.3516
T2099 0.3509
T2100 0.3486
T2101 0.3468
T2102 0.3461
T2103 0.3451
T2104 0.3443
T2105 0.3434
T2106 0.3442
T2107 0.3437
T2108 0.3436
T2109 0.3434
T2110 0.3424
T2111 0.3409
T2112 0.3406
T2113 0.3395
T2114 0.3389
T2115 0.3383
T2116 0.3378
T2117 0.3377
T2118 0.3378
T2119 0.3378
T2120 0.3379
T2121 0.3373
T2122 0.3365
T2123 0.3364
T2124 0.3364
T2125 0.3357
T2126 0.3363
T2127 0.3372
T2128 0.3359
T2129 0.3351
T2130 0.3351
T2131 0.3361
T2132 0.3379
T2133 0.3396
T2134 0.3412
T2135 0.3413
T2136 0.3412
T2137 0.3405
T2138 0.3403
T2139 0.3391
T2140 0.3387
T2141 0.3381
T2142 0.3374
T2143 0.3372
T2144 0.3373
T2145 0.3368
T2146 0.3369
T2147 0.338
T2148 0.3395
T2149 0.342
T2150 0.3442
T2151 0.3442
T2152 0.3465
T2153 0.348
T2154 0.3492
T2155 0.3504
T2156 0.3513
T2157 0.3519
T2158 0.3517
T2159 0.3511
T2160 0.3503
T2161 0.3502
T2162 0.3502
T2163 0.349
T2164 0.3487
T2165 0.3477
T2166 0.347
T2167 0.3464
T2168 0.3454
T2169 0.3445
T2170 0.3441
T2171 0.345
T2172 0.344
T2173 0.3435
T2174 0.3425
T2175 0.342
T2176 0.3407
T2177 0.3403
T2178 0.3393
T2179 0.339
T2180 0.3378
T2181 0.3374
T2182 0.3368
T2183 0.336
T2184 0.3359
T2185 0.3351
T2186 0.3334
T2187 0.333
T2188 0.333
T2189 0.3322
T2190 0.3318
T2191 0.3314
T2192 0.3307
T2193 0.3303
T2194 0.3299
T2195 0.3292
T2196 0.3288
T2197 0.3287
T2198 0.3282
T2199 0.3269
T2200 0.326
T2201 0.3258
T2202 0.3259
T2203 0.3272
T2204 0.3274
T2205 0.3267
T2206 0.3265
T2207 0.3262
T2208 0.3262
T2209 0.3263
T2210 0.3255
T2211 0.3287
T2212 0.3285
T2213 0.328
T2214 0.3273
T2215 0.3272
T2216 0.3273
T2217 0.3273
T2218 0.3271
T2219 0.326
T2220 0.3258
T2221 0.3256
T2222 0.325
T2223 0.3246
T2224 0.3245
T2225 0.3246
T2226 0.3247
T2227 0.3247
T2228 0.3248
T2229 0.3248
T2230 0.3249
T2231 0.3249
T2232 0.3249
T2233 0.3243
T2234 0.3236
T2235 0.3234
T2236 0.3235
T2237 0.3236
T2238 0.3225
T2239 0.3222
T2240 0.3222
T2241 0.3221
T2242 0.3221
T2243 0.3219
T2244 0.321
T2245 0.3208
T2246 0.3209
T2247 0.3209
T2248 0.3207
T2249 0.3204
T2250 0.3197
T2251 0.3194
T2252 0.3195
T2253 0.3195
T2254 0.3196
T2255 0.3196
T2256 0.3191
T2257 0.3184
T2258 0.3183
T2259 0.3184
T2260 0.3184
T2261 0.3182
T2262 0.3179
T2263 0.3177
T2264 0.3174
T2265 0.317
T2266 0.317
T2267 0.3171
T2268 0.3165
T2269 0.3158
T2270 0.3157
T2271 0.3158
T2272 0.315
T2273 0.3145
T2274 0.3144
T2275 0.3145
T2276 0.3144
T2277 0.3144
T2278 0.3144
T2279 0.3145
T2280 0.3145
T2281 0.3146
T2282 0.3138
T2283 0.3133
T2284 0.3132
T2285 0.3133
T2286 0.3134
T2287 0.3134
T2288 0.3135
T2289 0.3129
T2290 0.3122
T2291 0.312
T2292 0.3119
T2293 0.312
T2294 0.312
T2295 0.3121
T2296 0.3122
T2297 0.3122
T2298 0.312
T2299 0.3114
T2300 0.3109
T2301 0.3106
T2302 0.3152
T2303 0.3097
T2304 0.3072
T2305 0.3078
T2306 0.3106
T2307 0.3129
T2308 0.3146
T2309 0.3153
T2310 0.3154
T2311 0.3155
T2312 0.3156
T2313 0.3156
T2314 0.3157
T2315 0.3157
T2316 0.3158
T2317 0.3159
T2318 0.3159
T2319 0.316
T2320 0.3154
T2321 0.3147
T2322 0.3155
T2323 0.3161
T2324 0.3163
T2325 0.3163
T2326 0.3164
T2327 0.3091
T2328 0.3092
T2329 0.3164
T2330 0.3164
T2331 0.3091
T2332 0.3153
T2333 0.315
T2334 0.3151
T2335 0.3151
T2336 0.3152
T2337 0.3153
T2338 0.3153
T2339 0.3151
T2340 0.3144
T2341 0.3149
T2342 0.3155
T2343 0.315
T2344 0.3146
T2345 0.3143
T2346 0.3142
T2347 0.3143
T2348 0.3143
T2349 0.3142
T2350 0.3149
T2351 0.3151
T2352 0.3154
T2353 0.3147
T2354 0.3145
T2355 0.3145
T2356 0.3146
T2357 0.3147
T2358 0.3147
T2359 0.3148
T2360 0.3148
T2361 0.3149
T2362 0.3144
T2363 0.3145
T2364 0.3144
T2365 0.3144
T2366 0.3144
T2367 0.3139
T2368 0.3138
T2369 0.3144
T2370 0.3101
T2371 0.3125
T2372 0.3133
T2373 0.3131
T2374 0.3115
T2375 0.3095
T2376 0.3155
T2377 0.3143
T2378 0.3132
T2379 0.3127
T2380 0.3127
T2381 0.3127
T2382 0.3137
T2383 0.3144
T2384 0.3145
T2385 0.3146
T2386 0.3146
T2387 0.3147
T2388 0.3148
T2389 0.3148
T2390 0.3149
T2391 0.315
T2392 0.315
T2393 0.3151
T2394 0.3151
T2395 0.2188
T2396 0.2035
T2397 0.2038
T2398 0.2036
T2399 0.2036
T2400 0.2036
T2401 0.2037
T2402 0.2037
T2403 0.2038
T2404 0.2038
T2405 0.2038
T2406 0.2039
T2407 0.2043
T2408 0.204
T2409 0.204
T2410 0.2039
T2411 0.2036
T2412 0.2024
T2413 0.2032
T2414 0.2025
T2415 0.2005
T2416 0.1999
T2417 0.1999
T2418 0.2
T2419 0.2
T2420 0.2
T2421 0.2001
T2422 0.2001
T2423 0.2002
T2424 0.2002
T2425 0.2002
T2426 0.2003
T2427 0.2003
T2428 0.2004
T2429 0.2004
T2430 0.2005
T2431 0.2005
T2432 0.2005
T2433 0.2006
T2434 0.2006
T2435 0.2007
T2436 0.2007
T2437 0.2007
T2438 0.2008
T2439 0.2008
T2440 0.2009
T2441 0.2009
T2442 0.2009
T2443 0.201
T2444 0.201
T2445 0.2011
T2446 0.2011
T2447 0.2012
T2448 0.2012
T2449 0.2012
T2450 0.2013
T2451 0.2013
T2452 0.2014
T2453 0.2014
T2454 0.2015
T2455 0.2015
T2456 0.2015
T2457 0.2009
T2458 0.2002
T2459 0.2003
T2460 0.2
T2461 0.2004
T2462 0.1993
T2463 0.2001
T2464 0.2001
T2465 0.2005
T2466 0.2006
T2467 0.2006
T2468 0.2007
T2469 0.2007
T2470 0.2007
T2471 0.2008
T2472 0.2008
T2473 0.2009
T2474 0.2009
T2475 0.2009
T2476 0.201
T2477 0.201
T2478 0.2011
T2479 0.2011
T2480 0.2012
T2481 0.2012
T2482 0.2012
T2483 0.2013
T2484 0.201
T2485 0.201
T2486 0.2014
T2487 0.2004
T2488 0.2008
T2489 0.2146
T2490 0.2417
T2491 0.2415
T2492 0.2421
T2493 0.2387
T2494 0.2369
T2495 0.2367
T2496 0.2346
T2497 0.234
T2498 0.232
T2499 0.2308
T2500 0.2298
T2501 0.2287
T2502 0.2276
T2503 0.2266
T2504 0.2357
T2505 0.2354
T2506 0.2346
T2507 0.2459
T2508 0.2416
T2509 0.2446
T2510 0.2424
T2511 0.2364
T2512 0.2291
T2513 0.2362
T2514 0.235
T2515 0.2339
T2516 0.2336
T2517 0.2331
T2518 0.2325
T2519 0.2318
T2520 0.2308
T2521 0.2295
T2522 0.2284
T2523 0.2278
T2524 0.2273
T2525 0.2262
T2526 0.2249
T2527 0.2246
T2528 0.2235
T2529 0.2225
T2530 0.2219
T2531 0.2202
T2532 0.219
T2533 0.2184
T2534 0.2175
T2535 0.2153
T2536 0.2149
T2537 0.215
T2538 0.215
T2539 0.2151
T2540 0.2151
T2541 0.2152
T2542 0.2152
T2543 0.2153
T2544 0.2153
T2545 0.2154
T2546 0.2154
T2547 0.2155
T2548 0.2148
T2549 0.2142
T2550 0.2143
T2551 0.2143
T2552 0.2144
T2553 0.2134
T2554 0.2138
T2555 0.2145
T2556 0.2142
T2557 0.2126
T2558 0.2115
T2559 0.2107
T2560 0.2417
T2561 0.2316
T2562 0.2278
T2563 0.2258
T2564 0.2345
T2565 0.233
T2566 0.2322
T2567 0.2311
T2568 0.2307
T2569 0.2301
T2570 0.2292
T2571 0.2284
T2572 0.2281
T2573 0.2272
T2574 0.2265
T2575 0.2258
T2576 0.2254
T2577 0.2251
T2578 0.2252
T2579 0.2243
T2580 0.2233
T2581 0.2215
T2582 0.2211
T2583 0.2202
T2584 0.2199
T2585 0.2203
T2586 0.2203
T2587 0.2204
T2588 0.2204
T2589 0.2205
T2590 0.2205
T2591 0.2196
T2592 0.2193
T2593 0.2194
T2594 0.2194
T2595 0.2195
T2596 0.2195
T2597 0.2196
T2598 0.2196
T2599 0.2197
T2600 0.2189
T2601 0.2181
T2602 0.2181
T2603 0.2175
T2604 0.2175
T2605 0.2176
T2606 0.217
T2607 0.2184
T2608 0.2181
T2609 0.2181
T2610 0.2172
T2611 0.2172
T2612 0.2173
T2613 0.2173
T2614 0.2174
T2615 0.2174
T2616 0.2175
T2617 0.2165
T2618 0.2161
T2619 0.2168
T2620 0.2172
T2621 0.2175
T2622 0.2175
T2623 0.2175
T2624 0.2175
T2625 0.2175
T2626 0.2172
T2627 0.2168
T2628 0.2165
T2629 0.2158
T2630 0.2158
T2631 0.2161
T2632 0.2151
T2633 0.2148
T2634 0.2148
T2635 0.2148
T2636 0.2148
T2637 0.2148
T2638 0.2148
T2639 0.2148
T2640 0.2148
T2641 0.2148
T2642 0.2148
T2643 0.2148
T2644 0.2148
T2645 0.2158
T2646 0.2161
T2647 0.2161
T2648 0.2161
T2649 0.2161
T2650 0.2161
T2651 0.2151
T2652 0.2151
T2653 0.2148
T2654 0.2148
T2655 0.2148
T2656 0.2148
T2657 0.2151
T2658 0.2158
T2659 0.2151
T2660 0.2165
T2661 0.2161
T2662 0.2172
T2663 0.2185
T2664 0.2185
T2665 0.2193
T2666 0.2197
T2667 0.2219
T2668 0.2232
T2669 0.2249
T2670 0.2255
T2671 0.2272
T2672 0.2287
T2673 0.2319
T2674 0.2337
T2675 0.2255
T2676 0.2297
T2677 0.2322
T2678 0.235
T2679 0.2371
T2680 0.2378
T2681 0.2381
T2682 0.239
T2683 0.2401
T2684 0.2405
T2685 0.2405
T2686 0.2397
T2687 0.239
T2688 0.2384
T2689 0.2375
T2690 0.2364
T2691 0.2353
T2692 0.2349
T2693 0.2349
T2694 0.2349
T2695 0.2349
T2696 0.2349
T2697 0.2349
T2698 0.2349
T2699 0.2349
T2700 0.2349
T2701 0.2336
T2702 0.2318
T2703 0.2304
T2704 0.2294
T2705 0.2322
T2706 0.2307
T2707 0.2294
T2708 0.2294
T2709 0.2283
T2710 0.2267
T2711 0.2267
T2712 0.2255
T2713 0.2351
T2714 0.2348
T2715 0.2348
T2716 0.2348
T2717 0.2344
T2718 0.2337
T2719 0.2332
T2720 0.2332
T2721 0.2344
T2722 0.2337
T2723 0.234
T2724 0.234
T2725 0.2362
T2726 0.2263
T2727 0.2267
T2728 0.227
T2729 0.2279
T2730 0.2283
T2731 0.2294
T2732 0.2294
T2733 0.2304
T2734 0.2307
T2735 0.2311
T2736 0.2322
T2737 0.2322
T2738 0.2322
T2739 0.2322
T2740 0.2322
T2741 0.2333
T2742 0.2337
T2743 0.2343
T2744 0.2349
T2745 0.2353
T2746 0.2364
T2747 0.2378
T2748 0.2381
T2749 0.2387
T2750 0.2397
T2751 0.2384
T2752 0.2378
T2753 0.2367
T2754 0.2364
T2755 0.2349
T2756 0.2346
T2757 0.2337
T2758 0.2333
T2759 0.2322
T2760 0.2314
T2761 0.2301
T2762 0.2294
T2763 0.2287
T2764 0.2279
T2765 0.2273
T2766 0.2267
T2767 0.2255
T2768 0.2361
T2769 0.2361
T2770 0.2361
T2771 0.2361
T2772 0.2351
T2773 0.2348
T2774 0.234
T2775 0.2332
T2776 0.2332
T2777 0.2332
T2778 0.2332
T2779 0.2332
T2780 0.2332
T2781 0.2323
T2782 0.232
T2783 0.232
T2784 0.2316
T2785 0.2304
T2786 0.2304
T2787 0.2304
T2788 0.2294
T2789 0.2291
T2790 0.2291
T2791 0.2118
T2792 0.2118
T2793 0.2118
T2794 0.2118
T2795 0.2118
T2796 0.2118
T2797 0.2118
T2798 0.2118
T2799 0.2118
T2800 0.2118
T2801 0.2118
T2802 0.2118
T2803 0.2118
T2804 0.2118
T2805 0.2118
T2806 0.2118
T2807 0.2118
T2808 0.2118
