# Supplementary material for: FishMORPH - An agent-based model to predict salmonid growth and distribution responses under natural and low flows
Source: Sci Rep. 2016 Jul 19;6:29414. doi: 10.1038/srep29414 (PMC4949470; doi:10.1038/srep29414)
Supplement: Supplementary Information 2 [file srep29414-s2.zip › SR_FishMORPH_Files/Parameters/Baseline_Depth_P14.var]

Depth PatchP14
T1 0.3027
T2 0.3036
T3 0.3036
T4 0.3036
T5 0.3032
T6 0.3028
T7 0.3014
T8 0.3008
T9 0.2994
T10 0.3015
T11 0.3025
T12 0.2998
T13 0.2983
T14 0.2963
T15 0.2963
T16 0.2963
T17 0.2963
T18 0.2963
T19 0.2959
T20 0.2955
T21 0.2946
T22 0.2942
T23 0.2942
T24 0.2942
T25 0.2934
T26 0.2925
T27 0.2925
T28 0.2925
T29 0.2925
T30 0.2925
T31 0.2925
T32 0.2925
T33 0.2925
T34 0.2925
T35 0.2921
T36 0.2917
T37 0.2909
T38 0.2909
T39 0.2909
T40 0.2909
T41 0.2909
T42 0.2905
T43 0.2895
T44 0.2895
T45 0.2895
T46 0.2895
T47 0.2895
T48 0.2895
T49 0.2895
T50 0.2895
T51 0.2879
T52 0.2879
T53 0.2879
T54 0.2862
T55 0.2862
T56 0.2857
T57 0.2849
T58 0.2853
T59 0.2857
T60 0.289
T61 0.2866
T62 0.2853
T63 0.2849
T64 0.2844
T65 0.2862
T66 0.2849
T67 0.2844
T68 0.2844
T69 0.2844
T70 0.2844
T71 0.284
T72 0.2827
T73 0.282
T74 0.2809
T75 0.2796
T76 0.2796
T77 0.2796
T78 0.2796
T79 0.2796
T80 0.2796
T81 0.2796
T82 0.2796
T83 0.2796
T84 0.2796
T85 0.28
T86 0.2813
T87 0.2813
T88 0.2813
T89 0.2813
T90 0.2813
T91 0.2813
T92 0.2813
T93 0.2813
T94 0.2813
T95 0.2813
T96 0.2813
T97 0.2813
T98 0.2813
T99 0.2809
T100 0.2796
T101 0.2796
T102 0.2796
T103 0.2796
T104 0.2796
T105 0.2796
T106 0.2796
T107 0.2796
T108 0.2792
T109 0.2796
T110 0.2796
T111 0.2796
T112 0.2796
T113 0.2796
T114 0.2796
T115 0.2796
T116 0.2796
T117 0.2796
T118 0.2796
T119 0.2796
T120 0.2796
T121 0.2796
T122 0.2796
T123 0.2796
T124 0.2796
T125 0.2796
T126 0.2796
T127 0.2796
T128 0.2796
T129 0.2796
T130 0.2796
T131 0.2805
T132 0.2813
T133 0.2813
T134 0.2813
T135 0.2813
T136 0.2817
T137 0.2827
T138 0.2827
T139 0.2827
T140 0.2827
T141 0.2827
T142 0.2827
T143 0.2827
T144 0.2827
T145 0.2827
T146 0.2827
T147 0.2827
T148 0.2827
T149 0.2827
T150 0.2844
T151 0.284
T152 0.2844
T153 0.2849
T154 0.2862
T155 0.2862
T156 0.2862
T157 0.2862
T158 0.287
T159 0.2862
T160 0.287
T161 0.2879
T162 0.2879
T163 0.2879
T164 0.2879
T165 0.2879
T166 0.2879
T167 0.2879
T168 0.2879
T169 0.2879
T170 0.2879
T171 0.2879
T172 0.2879
T173 0.2879
T174 0.2879
T175 0.2879
T176 0.2879
T177 0.2879
T178 0.2874
T179 0.2879
T180 0.2879
T181 0.2874
T182 0.2866
T183 0.2874
T184 0.2866
T185 0.2862
T186 0.2862
T187 0.2862
T188 0.2862
T189 0.2862
T190 0.2862
T191 0.2862
T192 0.2862
T193 0.2862
T194 0.2862
T195 0.2862
T196 0.2862
T197 0.2849
T198 0.2844
T199 0.2844
T200 0.2844
T201 0.2827
T202 0.2827
T203 0.2827
T204 0.2827
T205 0.2827
T206 0.2827
T207 0.2827
T208 0.2827
T209 0.2827
T210 0.2827
T211 0.2827
T212 0.2827
T213 0.2827
T214 0.2827
T215 0.2832
T216 0.2827
T217 0.2827
T218 0.2827
T219 0.2827
T220 0.2827
T221 0.2827
T222 0.2827
T223 0.2827
T224 0.2824
T225 0.2813
T226 0.2813
T227 0.2813
T228 0.2813
T229 0.2813
T230 0.2813
T231 0.2813
T232 0.2813
T233 0.2813
T234 0.2813
T235 0.2813
T236 0.2813
T237 0.2813
T238 0.2813
T239 0.2813
T240 0.2813
T241 0.2813
T242 0.2813
T243 0.2813
T244 0.2813
T245 0.2813
T246 0.2813
T247 0.2813
T248 0.2813
T249 0.2796
T250 0.2796
T251 0.28
T252 0.3193
T253 0.3553
T254 0.362
T255 0.3608
T256 0.3606
T257 0.3606
T258 0.3589
T259 0.3585
T260 0.3585
T261 0.3577
T262 0.3566
T263 0.3564
T264 0.3564
T265 0.3564
T266 0.3564
T267 0.3564
T268 0.3564
T269 0.3564
T270 0.3564
T271 0.3564
T272 0.3564
T273 0.3564
T274 0.3564
T275 0.3564
T276 0.3569
T277 0.3574
T278 0.3583
T279 0.3585
T280 0.3585
T281 0.3585
T282 0.3577
T283 0.3571
T284 0.3565
T285 0.3564
T286 0.3564
T287 0.3564
T288 0.3564
T289 0.3564
T290 0.3564
T291 0.3564
T292 0.3564
T293 0.3569
T294 0.3582
T295 0.3585
T296 0.3585
T297 0.3602
T298 0.3606
T299 0.3606
T300 0.3613
T301 0.3612
T302 0.3611
T303 0.3614
T304 0.3619
T305 0.3623
T306 0.3624
T307 0.3624
T308 0.3624
T309 0.3624
T310 0.3624
T311 0.3624
T312 0.3624
T313 0.3624
T314 0.3624
T315 0.3624
T316 0.3624
T317 0.3624
T318 0.3624
T319 0.3624
T320 0.3624
T321 0.3624
T322 0.3624
T323 0.3624
T324 0.3624
T325 0.362
T326 0.3623
T327 0.3624
T328 0.3624
T329 0.3624
T330 0.3624
T331 0.3624
T332 0.3624
T333 0.3624
T334 0.3624
T335 0.3624
T336 0.3624
T337 0.362
T338 0.3609
T339 0.3606
T340 0.3606
T341 0.3606
T342 0.3606
T343 0.3606
T344 0.3606
T345 0.3606
T346 0.3606
T347 0.3606
T348 0.3606
T349 0.3606
T350 0.3606
T351 0.3606
T352 0.3606
T353 0.3589
T354 0.3585
T355 0.3585
T356 0.3585
T357 0.3585
T358 0.3585
T359 0.3585
T360 0.3585
T361 0.3585
T362 0.3577
T363 0.3583
T364 0.3585
T365 0.3585
T366 0.3585
T367 0.3585
T368 0.3585
T369 0.3585
T370 0.3585
T371 0.3585
T372 0.3585
T373 0.359
T374 0.3603
T375 0.3606
T376 0.3606
T377 0.3606
T378 0.361
T379 0.3607
T380 0.3606
T381 0.3606
T382 0.3606
T383 0.3606
T384 0.3606
T385 0.3606
T386 0.3606
T387 0.3606
T388 0.3606
T389 0.3606
T390 0.3606
T391 0.3606
T392 0.3606
T393 0.3594
T394 0.348
T395 0.3267
T396 0.3089
T397 0.3064
T398 0.3036
T399 0.3015
T400 0.3011
T401 0.3011
T402 0.3011
T403 0.3016
T404 0.3012
T405 0.3011
T406 0.2999
T407 0.2992
T408 0.2991
T409 0.2991
T410 0.2999
T411 0.3009
T412 0.3024
T413 0.3047
T414 0.3064
T415 0.3058
T416 0.3065
T417 0.3068
T418 0.3068
T419 0.3064
T420 0.3038
T421 0.3032
T422 0.2958
T423 0.2934
T424 0.2942
T425 0.2942
T426 0.2942
T427 0.2942
T428 0.2942
T429 0.2942
T430 0.2942
T431 0.2942
T432 0.2942
T433 0.2942
T434 0.2942
T435 0.2934
T436 0.2925
T437 0.2925
T438 0.2917
T439 0.2909
T440 0.29
T441 0.2892
T442 0.2892
T443 0.2888
T444 0.2875
T445 0.288
T446 0.2875
T447 0.288
T448 0.2875
T449 0.2871
T450 0.285
T451 0.2841
T452 0.2841
T453 0.2841
T454 0.2832
T455 0.2824
T456 0.2824
T457 0.2841
T458 0.2841
T459 0.2841
T460 0.2837
T461 0.2841
T462 0.2841
T463 0.2858
T464 0.2869
T465 0.288
T466 0.2889
T467 0.2901
T468 0.291
T469 0.2922
T470 0.2922
T471 0.293
T472 0.2939
T473 0.2935
T474 0.2922
T475 0.2914
T476 0.2905
T477 0.2897
T478 0.2889
T479 0.2889
T480 0.288
T481 0.2889
T482 0.2885
T483 0.2889
T484 0.2889
T485 0.2893
T486 0.2889
T487 0.2905
T488 0.2907
T489 0.2931
T490 0.2952
T491 0.2977
T492 0.2981
T493 0.2997
T494 0.3023
T495 0.3044
T496 0.3061
T497 0.3077
T498 0.3084
T499 0.3101
T500 0.3086
T501 0.3103
T502 0.3129
T503 0.3158
T504 0.3183
T505 0.3206
T506 0.3226
T507 0.3234
T508 0.3239
T509 0.3251
T510 0.3253
T511 0.3257
T512 0.327
T513 0.3276
T514 0.3273
T515 0.3294
T516 0.3304
T517 0.3322
T518 0.3334
T519 0.3335
T520 0.3339
T521 0.3336
T522 0.3335
T523 0.3335
T524 0.3335
T525 0.3335
T526 0.3335
T527 0.3331
T528 0.3321
T529 0.3314
T530 0.3313
T531 0.3298
T532 0.3295
T533 0.3291
T534 0.3279
T535 0.3273
T536 0.3261
T537 0.3252
T538 0.3242
T539 0.3233
T540 0.3231
T541 0.3212
T542 0.3208
T543 0.3208
T544 0.32
T545 0.3191
T546 0.3189
T547 0.3181
T548 0.3172
T549 0.317
T550 0.3162
T551 0.3152
T552 0.3146
T553 0.3131
T554 0.3127
T555 0.3119
T556 0.311
T557 0.3108
T558 0.3112
T559 0.3128
T560 0.3162
T561 0.3212
T562 0.3253
T563 0.3278
T564 0.3322
T565 0.3393
T566 0.3479
T567 0.3578
T568 0.3645
T569 0.3661
T570 0.3695
T571 0.3731
T572 0.3766
T573 0.3811
T574 0.3842
T575 0.3911
T576 0.3965
T577 0.4079
T578 0.4203
T579 0.4353
T580 0.4502
T581 0.4601
T582 0.467
T583 0.4768
T584 0.4832
T585 0.4848
T586 0.4909
T587 0.4959
T588 0.4987
T589 0.5018
T590 0.5078
T591 0.5103
T592 0.5142
T593 0.5162
T594 0.5165
T595 0.5154
T596 0.51
T597 0.5024
T598 0.4976
T599 0.4891
T600 0.4815
T601 0.4725
T602 0.4696
T603 0.4634
T604 0.4581
T605 0.4537
T606 0.4509
T607 0.4529
T608 0.453
T609 0.4541
T610 0.453
T611 0.4556
T612 0.4598
T613 0.4644
T614 0.469
T615 0.4677
T616 0.4712
T617 0.4745
T618 0.4777
T619 0.4806
T620 0.483
T621 0.4841
T622 0.4828
T623 0.4784
T624 0.4696
T625 0.4609
T626 0.4484
T627 0.429
T628 0.4101
T629 0.3936
T630 0.3815
T631 0.3771
T632 0.3722
T633 0.3686
T634 0.3656
T635 0.3635
T636 0.3647
T637 0.3628
T638 0.3617
T639 0.3602
T640 0.3587
T641 0.3579
T642 0.3571
T643 0.3563
T644 0.3561
T645 0.3561
T646 0.3552
T647 0.3542
T648 0.3535
T649 0.3522
T650 0.3518
T651 0.3511
T652 0.3502
T653 0.3501
T654 0.3492
T655 0.3481
T656 0.3479
T657 0.3469
T658 0.3462
T659 0.3461
T660 0.346
T661 0.3455
T662 0.3441
T663 0.3437
T664 0.341
T665 0.3195
T666 0.3117
T667 0.3111
T668 0.3111
T669 0.3107
T670 0.3098
T671 0.3096
T672 0.3096
T673 0.3096
T674 0.3096
T675 0.308
T676 0.3119
T677 0.3117
T678 0.3115
T679 0.3111
T680 0.3098
T681 0.3095
T682 0.3095
T683 0.3087
T684 0.3097
T685 0.3098
T686 0.3243
T687 0.3368
T688 0.33
T689 0.3201
T690 0.3121
T691 0.3079
T692 0.3099
T693 0.3087
T694 0.3077
T695 0.3075
T696 0.3072
T697 0.3059
T698 0.3056
T699 0.3054
T700 0.3053
T701 0.3051
T702 0.3037
T703 0.3032
T704 0.303
T705 0.3026
T706 0.3024
T707 0.3022
T708 0.3009
T709 0.3
T710 0.2998
T711 0.2996
T712 0.2991
T713 0.2976
T714 0.2972
T715 0.2971
T716 0.2969
T717 0.2968
T718 0.2966
T719 0.2965
T720 0.2963
T721 0.2962
T722 0.296
T723 0.2959
T724 0.2957
T725 0.2956
T726 0.2955
T727 0.2953
T728 0.2952
T729 0.2946
T730 0.2944
T731 0.2946
T732 0.2946
T733 0.2932
T734 0.2926
T735 0.2929
T736 0.2923
T737 0.2918
T738 0.2912
T739 0.2907
T740 0.2901
T741 0.29
T742 0.2898
T743 0.2895
T744 0.2892
T745 0.2891
T746 0.289
T747 0.2888
T748 0.2887
T749 0.2885
T750 0.2884
T751 0.2882
T752 0.2881
T753 0.2879
T754 0.2878
T755 0.2877
T756 0.2875
T757 0.2874
T758 0.2872
T759 0.2871
T760 0.287
T761 0.2868
T762 0.2867
T763 0.2865
T764 0.2864
T765 0.2965
T766 0.297
T767 0.2966
T768 0.2964
T769 0.2963
T770 0.2961
T771 0.2956
T772 0.295
T773 0.2947
T774 0.2941
T775 0.2942
T776 0.2944
T777 0.2943
T778 0.2942
T779 0.294
T780 0.2939
T781 0.2934
T782 0.2929
T783 0.2924
T784 0.2921
T785 0.2912
T786 0.2913
T787 0.2908
T788 0.2906
T789 0.2912
T790 0.2913
T791 0.2911
T792 0.291
T793 0.2909
T794 0.2907
T795 0.2906
T796 0.2904
T797 0.2899
T798 0.29
T799 0.29
T800 0.2898
T801 0.2897
T802 0.2896
T803 0.2894
T804 0.2893
T805 0.2889
T806 0.2886
T807 0.2885
T808 0.2883
T809 0.2874
T810 0.2863
T811 0.2864
T812 0.2859
T813 0.2857
T814 0.2855
T815 0.2854
T816 0.2853
T817 0.2851
T818 0.285
T819 0.2848
T820 0.2847
T821 0.2838
T822 0.2834
T823 0.2825
T824 0.2822
T825 0.2821
T826 0.2819
T827 0.2818
T828 0.2816
T829 0.2815
T830 0.2802
T831 0.2798
T832 0.2805
T833 0.2785
T834 0.2775
T835 0.277
T836 0.2756
T837 0.2755
T838 0.2753
T839 0.2752
T840 0.2751
T841 0.2749
T842 0.2748
T843 0.2747
T844 0.2745
T845 0.2742
T846 0.2733
T847 0.2732
T848 0.2722
T849 0.2745
T850 0.2734
T851 0.2729
T852 0.2731
T853 0.273
T854 0.2728
T855 0.2737
T856 0.2731
T857 0.2718
T858 0.2717
T859 0.2715
T860 0.2714
T861 0.2713
T862 0.2711
T863 0.271
T864 0.2709
T865 0.2715
T866 0.2722
T867 0.272
T868 0.2719
T869 0.2717
T870 0.2716
T871 0.2715
T872 0.2713
T873 0.2712
T874 0.2711
T875 0.2709
T876 0.2708
T877 0.2707
T878 0.2705
T879 0.2704
T880 0.2687
T881 0.2686
T882 0.2673
T883 0.2667
T884 0.2658
T885 0.2657
T886 0.2663
T887 0.2662
T888 0.2667
T889 0.2672
T890 0.267
T891 0.2669
T892 0.2668
T893 0.2666
T894 0.2669
T895 0.2664
T896 0.2662
T897 0.2661
T898 0.266
T899 0.2658
T900 0.2657
T901 0.2656
T902 0.2654
T903 0.2649
T904 0.264
T905 0.2635
T906 0.2633
T907 0.2632
T908 0.2631
T909 0.2629
T910 0.2628
T911 0.2627
T912 0.2625
T913 0.2624
T914 0.2623
T915 0.2625
T916 0.262
T917 0.2619
T918 0.2621
T919 0.2632
T920 0.2619
T921 0.2613
T922 0.2612
T923 0.2611
T924 0.2609
T925 0.2608
T926 0.2606
T927 0.2599
T928 0.2589
T929 0.26
T930 0.2586
T931 0.2582
T932 0.258
T933 0.2579
T934 0.2578
T935 0.2576
T936 0.2575
T937 0.2574
T938 0.2576
T939 0.2575
T940 0.257
T941 0.2584
T942 0.2583
T943 0.2581
T944 0.258
T945 0.2579
T946 0.2577
T947 0.2576
T948 0.2575
T949 0.2585
T950 0.26
T951 0.2591
T952 0.2582
T953 0.2571
T954 0.2564
T955 0.2563
T956 0.2561
T957 0.256
T958 0.2559
T959 0.2558
T960 0.2556
T961 0.2555
T962 0.2554
T963 0.2552
T964 0.2551
T965 0.255
T966 0.2548
T967 0.2547
T968 0.2619
T969 0.2618
T970 0.2616
T971 0.2615
T972 0.2614
T973 0.2613
T974 0.2611
T975 0.261
T976 0.2609
T977 0.2607
T978 0.2606
T979 0.2605
T980 0.2604
T981 0.2601
T982 0.2589
T983 0.2585
T984 0.2583
T985 0.2582
T986 0.2578
T987 0.2576
T988 0.2575
T989 0.2574
T990 0.2573
T991 0.2571
T992 0.257
T993 0.2569
T994 0.2568
T995 0.2566
T996 0.2565
T997 0.2564
T998 0.2563
T999 0.2561
T1000 0.256
T1001 0.2555
T1002 0.2542
T1003 0.2541
T1004 0.254
T1005 0.2542
T1006 0.2552
T1007 0.2551
T1008 0.2539
T1009 0.2534
T1010 0.2532
T1011 0.2531
T1012 0.253
T1013 0.2529
T1014 0.2527
T1015 0.2526
T1016 0.2525
T1017 0.2524
T1018 0.2521
T1019 0.2533
T1020 0.2532
T1021 0.2531
T1022 0.253
T1023 0.2525
T1024 0.2512
T1025 0.2499
T1026 0.2494
T1027 0.2487
T1028 0.248
T1029 0.2484
T1030 0.2489
T1031 0.2488
T1032 0.2487
T1033 0.2486
T1034 0.2485
T1035 0.2483
T1036 0.2482
T1037 0.2481
T1038 0.248
T1039 0.2478
T1040 0.2485
T1041 0.2491
T1042 0.2475
T1043 0.2478
T1044 0.2488
T1045 0.2486
T1046 0.2493
T1047 0.2496
T1048 0.2495
T1049 0.2497
T1050 0.2492
T1051 0.248
T1052 0.2464
T1053 0.2459
T1054 0.2458
T1055 0.2456
T1056 0.2455
T1057 0.2469
T1058 0.2468
T1059 0.2467
T1060 0.2465
T1061 0.2464
T1062 0.2463
T1063 0.2462
T1064 0.2461
T1065 0.2459
T1066 0.2458
T1067 0.2465
T1068 0.2469
T1069 0.2467
T1070 0.2465
T1071 0.2464
T1072 0.247
T1073 0.2477
T1074 0.2475
T1075 0.2474
T1076 0.2473
T1077 0.2472
T1078 0.2471
T1079 0.2469
T1080 0.2468
T1081 0.2467
T1082 0.247
T1083 0.2468
T1084 0.2471
T1085 0.2477
T1086 0.2474
T1087 0.2472
T1088 0.247
T1089 0.2469
T1090 0.2468
T1091 0.2463
T1092 0.2466
T1093 0.2568
T1094 0.2604
T1095 0.2596
T1096 0.2592
T1097 0.2591
T1098 0.2593
T1099 0.2603
T1100 0.2604
T1101 0.2603
T1102 0.2625
T1103 0.266
T1104 0.2718
T1105 0.2787
T1106 0.2865
T1107 0.2903
T1108 0.2911
T1109 0.2911
T1110 0.2929
T1111 0.296
T1112 0.3016
T1113 0.3069
T1114 0.3106
T1115 0.3147
T1116 0.3175
T1117 0.3183
T1118 0.3165
T1119 0.3123
T1120 0.3101
T1121 0.3041
T1122 0.2997
T1123 0.2981
T1124 0.2962
T1125 0.2932
T1126 0.292
T1127 0.2918
T1128 0.2917
T1129 0.2915
T1130 0.2923
T1131 0.2927
T1132 0.2924
T1133 0.2913
T1134 0.2909
T1135 0.291
T1136 0.2916
T1137 0.2916
T1138 0.2918
T1139 0.2927
T1140 0.2945
T1141 0.2964
T1142 0.2978
T1143 0.2979
T1144 0.2981
T1145 0.298
T1146 0.2979
T1147 0.2984
T1148 0.2987
T1149 0.2986
T1150 0.2985
T1151 0.2984
T1152 0.2973
T1153 0.296
T1154 0.2941
T1155 0.2923
T1156 0.2912
T1157 0.2909
T1158 0.2893
T1159 0.2888
T1160 0.2887
T1161 0.2893
T1162 0.29
T1163 0.2899
T1164 0.2911
T1165 0.2917
T1166 0.2925
T1167 0.2926
T1168 0.2925
T1169 0.2918
T1170 0.2909
T1171 0.2895
T1172 0.2887
T1173 0.2896
T1174 0.2901
T1175 0.2899
T1176 0.2896
T1177 0.2902
T1178 0.291
T1179 0.291
T1180 0.2906
T1181 0.2903
T1182 0.2906
T1183 0.2905
T1184 0.2904
T1185 0.2903
T1186 0.2901
T1187 0.29
T1188 0.2894
T1189 0.2902
T1190 0.288
T1191 0.2853
T1192 0.2833
T1193 0.2818
T1194 0.2808
T1195 0.2791
T1196 0.2786
T1197 0.2784
T1198 0.2783
T1199 0.2795
T1200 0.2811
T1201 0.2825
T1202 0.2815
T1203 0.2807
T1204 0.2794
T1205 0.2784
T1206 0.2775
T1207 0.2798
T1208 0.2784
T1209 0.2751
T1210 0.2748
T1211 0.2756
T1212 0.277
T1213 0.2787
T1214 0.2813
T1215 0.2831
T1216 0.2852
T1217 0.2863
T1218 0.2879
T1219 0.2903
T1220 0.2942
T1221 0.2979
T1222 0.3017
T1223 0.3052
T1224 0.3062
T1225 0.3061
T1226 0.305
T1227 0.3042
T1228 0.3027
T1229 0.3012
T1230 0.3004
T1231 0.3002
T1232 0.3007
T1233 0.303
T1234 0.306
T1235 0.3104
T1236 0.3097
T1237 0.3122
T1238 0.313
T1239 0.3142
T1240 0.3163
T1241 0.3163
T1242 0.313
T1243 0.311
T1244 0.3106
T1245 0.3105
T1246 0.3105
T1247 0.311
T1248 0.3114
T1249 0.3113
T1250 0.3112
T1251 0.3111
T1252 0.3103
T1253 0.3094
T1254 0.309
T1255 0.3083
T1256 0.3109
T1257 0.3098
T1258 0.3088
T1259 0.3078
T1260 0.3065
T1261 0.3058
T1262 0.3047
T1263 0.299
T1264 0.2945
T1265 0.2912
T1266 0.2893
T1267 0.2878
T1268 0.2861
T1269 0.2844
T1270 0.2836
T1271 0.2821
T1272 0.281
T1273 0.2788
T1274 0.2771
T1275 0.2763
T1276 0.275
T1277 0.2738
T1278 0.2728
T1279 0.2739
T1280 0.2727
T1281 0.2714
T1282 0.2702
T1283 0.2698
T1284 0.2697
T1285 0.2695
T1286 0.2692
T1287 0.2676
T1288 0.2665
T1289 0.2642
T1290 0.2622
T1291 0.2604
T1292 0.259
T1293 0.2586
T1294 0.2594
T1295 0.2599
T1296 0.2598
T1297 0.2585
T1298 0.2581
T1299 0.258
T1300 0.2564
T1301 0.2556
T1302 0.2618
T1303 0.2609
T1304 0.26
T1305 0.2597
T1306 0.2585
T1307 0.258
T1308 0.2576
T1309 0.2586
T1310 0.2588
T1311 0.2587
T1312 0.26
T1313 0.2552
T1314 0.2582
T1315 0.2676
T1316 0.2805
T1317 0.2935
T1318 0.3072
T1319 0.3178
T1320 0.3303
T1321 0.3398
T1322 0.3458
T1323 0.3519
T1324 0.3565
T1325 0.3598
T1326 0.3632
T1327 0.3624
T1328 0.3651
T1329 0.367
T1330 0.3669
T1331 0.366
T1332 0.3642
T1333 0.3642
T1334 0.3595
T1335 0.355
T1336 0.3496
T1337 0.3451
T1338 0.3442
T1339 0.3426
T1340 0.3413
T1341 0.3403
T1342 0.34
T1343 0.3399
T1344 0.3391
T1345 0.3381
T1346 0.3375
T1347 0.3364
T1348 0.3347
T1349 0.3328
T1350 0.331
T1351 0.329
T1352 0.3269
T1353 0.326
T1354 0.3235
T1355 0.3216
T1356 0.3199
T1357 0.3183
T1358 0.3158
T1359 0.3133
T1360 0.3106
T1361 0.3083
T1362 0.3105
T1363 0.3087
T1364 0.307
T1365 0.3053
T1366 0.3035
T1367 0.3018
T1368 0.3004
T1369 0.2997
T1370 0.2995
T1371 0.2994
T1372 0.2999
T1373 0.3012
T1374 0.3029
T1375 0.3043
T1376 0.3064
T1377 0.3081
T1378 0.3089
T1379 0.3102
T1380 0.3107
T1381 0.308
T1382 0.3092
T1383 0.3106
T1384 0.312
T1385 0.3111
T1386 0.3109
T1387 0.3106
T1388 0.3095
T1389 0.3079
T1390 0.3102
T1391 0.3081
T1392 0.3066
T1393 0.3061
T1394 0.3059
T1395 0.307
T1396 0.309
T1397 0.3115
T1398 0.3097
T1399 0.3117
T1400 0.3127
T1401 0.3133
T1402 0.3131
T1403 0.3135
T1404 0.3128
T1405 0.3116
T1406 0.3103
T1407 0.309
T1408 0.3114
T1409 0.3103
T1410 0.3091
T1411 0.3084
T1412 0.3073
T1413 0.307
T1414 0.3065
T1415 0.3066
T1416 0.3052
T1417 0.3047
T1418 0.3046
T1419 0.3045
T1420 0.3044
T1421 0.3031
T1422 0.3023
T1423 0.3012
T1424 0.2996
T1425 0.2992
T1426 0.2988
T1427 0.2977
T1428 0.2964
T1429 0.2951
T1430 0.2941
T1431 0.2935
T1432 0.2927
T1433 0.2922
T1434 0.2923
T1435 0.2926
T1436 0.2926
T1437 0.2919
T1438 0.2916
T1439 0.2915
T1440 0.2914
T1441 0.291
T1442 0.2902
T1443 0.2896
T1444 0.2885
T1445 0.2872
T1446 0.2863
T1447 0.2857
T1448 0.2846
T1449 0.2842
T1450 0.2841
T1451 0.284
T1452 0.2836
T1453 0.2828
T1454 0.2822
T1455 0.2817
T1456 0.28
T1457 0.2785
T1458 0.2769
T1459 0.2752
T1460 0.2738
T1461 0.2727
T1462 0.2743
T1463 0.2739
T1464 0.2744
T1465 0.2746
T1466 0.2772
T1467 0.2784
T1468 0.2772
T1469 0.2749
T1470 0.2733
T1471 0.2723
T1472 0.2743
T1473 0.2734
T1474 0.2725
T1475 0.2724
T1476 0.2733
T1477 0.2722
T1478 0.2717
T1479 0.2714
T1480 0.2707
T1481 0.2698
T1482 0.2695
T1483 0.2681
T1484 0.2677
T1485 0.2676
T1486 0.268
T1487 0.2686
T1488 0.2707
T1489 0.2723
T1490 0.2728
T1491 0.2745
T1492 0.2739
T1493 0.2746
T1494 0.2744
T1495 0.2742
T1496 0.2753
T1497 0.2769
T1498 0.2793
T1499 0.2818
T1500 0.284
T1501 0.2853
T1502 0.2851
T1503 0.2838
T1504 0.2818
T1505 0.2801
T1506 0.279
T1507 0.2777
T1508 0.2769
T1509 0.2773
T1510 0.2781
T1511 0.2786
T1512 0.2795
T1513 0.2802
T1514 0.2808
T1515 0.2823
T1516 0.2832
T1517 0.2843
T1518 0.2849
T1519 0.286
T1520 0.287
T1521 0.288
T1522 0.2888
T1523 0.2901
T1524 0.2916
T1525 0.2936
T1526 0.2964
T1527 0.2977
T1528 0.2981
T1529 0.2987
T1530 0.2982
T1531 0.2978
T1532 0.2976
T1533 0.2967
T1534 0.296
T1535 0.2959
T1536 0.2965
T1537 0.2971
T1538 0.2987
T1539 0.3004
T1540 0.3023
T1541 0.3042
T1542 0.306
T1543 0.3072
T1544 0.3074
T1545 0.3073
T1546 0.3072
T1547 0.3071
T1548 0.307
T1549 0.3069
T1550 0.3069
T1551 0.3068
T1552 0.3067
T1553 0.3066
T1554 0.3065
T1555 0.3065
T1556 0.3064
T1557 0.3063
T1558 0.3062
T1559 0.3061
T1560 0.3061
T1561 0.306
T1562 0.3059
T1563 0.3058
T1564 0.3057
T1565 0.3057
T1566 0.3056
T1567 0.3055
T1568 0.3054
T1569 0.3054
T1570 0.2928
T1571 0.2851
T1572 0.283
T1573 0.2823
T1574 0.2796
T1575 0.2781
T1576 0.2778
T1577 0.2775
T1578 0.2776
T1579 0.2782
T1580 0.2798
T1581 0.2822
T1582 0.2838
T1583 0.2843
T1584 0.2845
T1585 0.2837
T1586 0.2839
T1587 0.2849
T1588 0.286
T1589 0.2873
T1590 0.2882
T1591 0.2877
T1592 0.2869
T1593 0.2858
T1594 0.2846
T1595 0.284
T1596 0.2838
T1597 0.2852
T1598 0.2858
T1599 0.2856
T1600 0.2851
T1601 0.285
T1602 0.2849
T1603 0.2848
T1604 0.2848
T1605 0.2845
T1606 0.2844
T1607 0.2841
T1608 0.2828
T1609 0.2812
T1610 0.2797
T1611 0.2785
T1612 0.2771
T1613 0.2758
T1614 0.2752
T1615 0.2744
T1616 0.2736
T1617 0.2745
T1618 0.2746
T1619 0.2748
T1620 0.2757
T1621 0.2759
T1622 0.2759
T1623 0.2752
T1624 0.2741
T1625 0.2726
T1626 0.2736
T1627 0.2719
T1628 0.2696
T1629 0.2678
T1630 0.2668
T1631 0.2659
T1632 0.2647
T1633 0.264
T1634 0.2624
T1635 0.2606
T1636 0.2591
T1637 0.2581
T1638 0.257
T1639 0.2564
T1640 0.2559
T1641 0.2548
T1642 0.2618
T1643 0.2617
T1644 0.2614
T1645 0.2603
T1646 0.2597
T1647 0.2585
T1648 0.2569
T1649 0.2554
T1650 0.2544
T1651 0.2538
T1652 0.2534
T1653 0.2523
T1654 0.2519
T1655 0.2519
T1656 0.2518
T1657 0.2518
T1658 0.2524
T1659 0.2528
T1660 0.2534
T1661 0.2544
T1662 0.2566
T1663 0.2609
T1664 0.2572
T1665 0.2606
T1666 0.2639
T1667 0.2667
T1668 0.2717
T1669 0.2742
T1670 0.2782
T1671 0.2824
T1672 0.287
T1673 0.2909
T1674 0.2937
T1675 0.2951
T1676 0.2953
T1677 0.2944
T1678 0.2927
T1679 0.29
T1680 0.2869
T1681 0.2839
T1682 0.2814
T1683 0.2808
T1684 0.2802
T1685 0.2805
T1686 0.2815
T1687 0.282
T1688 0.2829
T1689 0.2834
T1690 0.2834
T1691 0.2834
T1692 0.2834
T1693 0.2833
T1694 0.283
T1695 0.2815
T1696 0.2796
T1697 0.2774
T1698 0.2757
T1699 0.2741
T1700 0.2729
T1701 0.2725
T1702 0.2725
T1703 0.2741
T1704 0.2724
T1705 0.2719
T1706 0.2707
T1707 0.2697
T1708 0.2686
T1709 0.2668
T1710 0.2655
T1711 0.2645
T1712 0.263
T1713 0.262
T1714 0.2612
T1715 0.261
T1716 0.2603
T1717 0.2592
T1718 0.258
T1719 0.2566
T1720 0.2551
T1721 0.2547
T1722 0.2547
T1723 0.2558
T1724 0.2562
T1725 0.256
T1726 0.2559
T1727 0.2561
T1728 0.2571
T1729 0.2564
T1730 0.2558
T1731 0.2557
T1732 0.2556
T1733 0.2546
T1734 0.2614
T1735 0.261
T1736 0.2602
T1737 0.2599
T1738 0.2598
T1739 0.2598
T1740 0.2598
T1741 0.2594
T1742 0.2581
T1743 0.2571
T1744 0.2558
T1745 0.2546
T1746 0.2537
T1747 0.2534
T1748 0.2534
T1749 0.2534
T1750 0.2533
T1751 0.2541
T1752 0.2545
T1753 0.2579
T1754 0.257
T1755 0.2568
T1756 0.2562
T1757 0.2558
T1758 0.2557
T1759 0.2548
T1760 0.2542
T1761 0.2529
T1762 0.2525
T1763 0.2526
T1764 0.2523
T1765 0.2525
T1766 0.2526
T1767 0.2526
T1768 0.2524
T1769 0.2519
T1770 0.2522
T1771 0.2526
T1772 0.2527
T1773 0.2527
T1774 0.2527
T1775 0.2527
T1776 0.2521
T1777 0.2513
T1778 0.2511
T1779 0.2506
T1780 0.25
T1781 0.2498
T1782 0.2491
T1783 0.2484
T1784 0.2482
T1785 0.2483
T1786 0.2483
T1787 0.2505
T1788 0.25
T1789 0.2489
T1790 0.2475
T1791 0.2468
T1792 0.2457
T1793 0.2441
T1794 0.2437
T1795 0.2437
T1796 0.2435
T1797 0.2437
T1798 0.2438
T1799 0.2438
T1800 0.2438
T1801 0.2438
T1802 0.2439
T1803 0.2432
T1804 0.2424
T1805 0.2422
T1806 0.2489
T1807 0.2487
T1808 0.2482
T1809 0.2481
T1810 0.2481
T1811 0.2481
T1812 0.2484
T1813 0.2482
T1814 0.2481
T1815 0.2482
T1816 0.2469
T1817 0.2465
T1818 0.2465
T1819 0.2466
T1820 0.2466
T1821 0.2466
T1822 0.2466
T1823 0.2466
T1824 0.2466
T1825 0.2466
T1826 0.2458
T1827 0.2451
T1828 0.245
T1829 0.244
T1830 0.2436
T1831 0.2437
T1832 0.2429
T1833 0.2426
T1834 0.2432
T1835 0.2453
T1836 0.2474
T1837 0.2481
T1838 0.2482
T1839 0.2479
T1840 0.2472
T1841 0.247
T1842 0.2467
T1843 0.2467
T1844 0.2467
T1845 0.2476
T1846 0.2481
T1847 0.2481
T1848 0.2481
T1849 0.2482
T1850 0.2476
T1851 0.247
T1852 0.2463
T1853 0.2455
T1854 0.2444
T1855 0.2441
T1856 0.2439
T1857 0.2435
T1858 0.2437
T1859 0.2446
T1860 0.2455
T1861 0.2454
T1862 0.2448
T1863 0.2441
T1864 0.2429
T1865 0.2423
T1866 0.2422
T1867 0.2432
T1868 0.2439
T1869 0.2437
T1870 0.2436
T1871 0.2433
T1872 0.2423
T1873 0.2434
T1874 0.2451
T1875 0.2469
T1876 0.243
T1877 0.2485
T1878 0.2527
T1879 0.2565
T1880 0.2607
T1881 0.2575
T1882 0.2622
T1883 0.2679
T1884 0.2744
T1885 0.2772
T1886 0.2818
T1887 0.2849
T1888 0.2858
T1889 0.2857
T1890 0.2839
T1891 0.2814
T1892 0.2794
T1893 0.277
T1894 0.2749
T1895 0.2739
T1896 0.2735
T1897 0.2737
T1898 0.2752
T1899 0.2775
T1900 0.2798
T1901 0.2818
T1902 0.2831
T1903 0.284
T1904 0.2842
T1905 0.2837
T1906 0.2827
T1907 0.2824
T1908 0.2816
T1909 0.2794
T1910 0.275
T1911 0.2722
T1912 0.2726
T1913 0.2697
T1914 0.2684
T1915 0.2685
T1916 0.2664
T1917 0.2627
T1918 0.2613
T1919 0.2603
T1920 0.2589
T1921 0.2586
T1922 0.2574
T1923 0.2561
T1924 0.255
T1925 0.2616
T1926 0.2602
T1927 0.2596
T1928 0.2585
T1929 0.2575
T1930 0.2572
T1931 0.2589
T1932 0.2598
T1933 0.2593
T1934 0.2583
T1935 0.2575
T1936 0.2571
T1937 0.2558
T1938 0.2543
T1939 0.2541
T1940 0.2552
T1941 0.2565
T1942 0.2572
T1943 0.259
T1944 0.2611
T1945 0.261
T1946 0.2602
T1947 0.2606
T1948 0.2614
T1949 0.2554
T1950 0.2576
T1951 0.2618
T1952 0.2668
T1953 0.2725
T1954 0.2776
T1955 0.2867
T1956 0.2943
T1957 0.3
T1958 0.3065
T1959 0.3134
T1960 0.3231
T1961 0.3287
T1962 0.3335
T1963 0.3382
T1964 0.3437
T1965 0.3475
T1966 0.3544
T1967 0.3601
T1968 0.3629
T1969 0.3679
T1970 0.3733
T1971 0.3764
T1972 0.3798
T1973 0.3797
T1974 0.3818
T1975 0.384
T1976 0.3854
T1977 0.3872
T1978 0.3877
T1979 0.3872
T1980 0.3873
T1981 0.387
T1982 0.3859
T1983 0.3847
T1984 0.3833
T1985 0.3821
T1986 0.3821
T1987 0.3811
T1988 0.3797
T1989 0.3791
T1990 0.379
T1991 0.3815
T1992 0.3809
T1993 0.38
T1994 0.3793
T1995 0.3774
T1996 0.3757
T1997 0.3745
T1998 0.3726
T1999 0.3706
T2000 0.3685
T2001 0.3663
T2002 0.3636
T2003 0.3636
T2004 0.3606
T2005 0.3582
T2006 0.3557
T2007 0.3539
T2008 0.3533
T2009 0.3523
T2010 0.3515
T2011 0.3511
T2012 0.3499
T2013 0.3489
T2014 0.348
T2015 0.3469
T2016 0.3458
T2017 0.3456
T2018 0.3443
T2019 0.3427
T2020 0.3414
T2021 0.3403
T2022 0.3389
T2023 0.3374
T2024 0.3357
T2025 0.3344
T2026 0.3333
T2027 0.3318
T2028 0.3307
T2029 0.3296
T2030 0.3282
T2031 0.3279
T2032 0.3274
T2033 0.3276
T2034 0.3267
T2035 0.326
T2036 0.3258
T2037 0.325
T2038 0.3244
T2039 0.3235
T2040 0.323
T2041 0.322
T2042 0.3212
T2043 0.3203
T2044 0.32
T2045 0.3203
T2046 0.32
T2047 0.3199
T2048 0.3209
T2049 0.3226
T2050 0.3242
T2051 0.3263
T2052 0.3271
T2053 0.3311
T2054 0.3356
T2055 0.3407
T2056 0.3463
T2057 0.3508
T2058 0.3585
T2059 0.3626
T2060 0.3683
T2061 0.3731
T2062 0.3767
T2063 0.3805
T2064 0.3804
T2065 0.3823
T2066 0.383
T2067 0.384
T2068 0.3845
T2069 0.3839
T2070 0.3833
T2071 0.3825
T2072 0.3816
T2073 0.3805
T2074 0.3789
T2075 0.3813
T2076 0.3803
T2077 0.3792
T2078 0.378
T2079 0.3769
T2080 0.3764
T2081 0.3755
T2082 0.3741
T2083 0.3729
T2084 0.3716
T2085 0.3701
T2086 0.3681
T2087 0.3653
T2088 0.3633
T2089 0.3622
T2090 0.3638
T2091 0.3617
T2092 0.3598
T2093 0.358
T2094 0.3564
T2095 0.3549
T2096 0.3536
T2097 0.3525
T2098 0.3526
T2099 0.3519
T2100 0.3497
T2101 0.3479
T2102 0.3472
T2103 0.3462
T2104 0.3454
T2105 0.3461
T2106 0.345
T2107 0.3444
T2108 0.3443
T2109 0.3441
T2110 0.3431
T2111 0.3416
T2112 0.3413
T2113 0.3403
T2114 0.3397
T2115 0.339
T2116 0.3385
T2117 0.3385
T2118 0.3385
T2119 0.3385
T2120 0.3386
T2121 0.338
T2122 0.3372
T2123 0.3371
T2124 0.3371
T2125 0.3364
T2126 0.3369
T2127 0.3379
T2128 0.3366
T2129 0.3358
T2130 0.3357
T2131 0.3367
T2132 0.3384
T2133 0.3401
T2134 0.3416
T2135 0.3417
T2136 0.3417
T2137 0.341
T2138 0.3407
T2139 0.3395
T2140 0.3392
T2141 0.3386
T2142 0.3378
T2143 0.3377
T2144 0.3377
T2145 0.3372
T2146 0.3374
T2147 0.3384
T2148 0.3399
T2149 0.3423
T2150 0.3444
T2151 0.3448
T2152 0.347
T2153 0.3485
T2154 0.3496
T2155 0.3508
T2156 0.3517
T2157 0.3523
T2158 0.3521
T2159 0.3514
T2160 0.3507
T2161 0.3505
T2162 0.3506
T2163 0.3494
T2164 0.3491
T2165 0.348
T2166 0.3473
T2167 0.3467
T2168 0.3457
T2169 0.3449
T2170 0.346
T2171 0.345
T2172 0.344
T2173 0.3435
T2174 0.3426
T2175 0.342
T2176 0.3407
T2177 0.3403
T2178 0.3393
T2179 0.339
T2180 0.3378
T2181 0.3375
T2182 0.3369
T2183 0.3361
T2184 0.3359
T2185 0.3352
T2186 0.3335
T2187 0.333
T2188 0.3331
T2189 0.3323
T2190 0.3318
T2191 0.3314
T2192 0.3307
T2193 0.3303
T2194 0.33
T2195 0.3293
T2196 0.3288
T2197 0.3287
T2198 0.3283
T2199 0.327
T2200 0.3275
T2201 0.3273
T2202 0.3274
T2203 0.3272
T2204 0.3273
T2205 0.3266
T2206 0.3265
T2207 0.3277
T2208 0.3276
T2209 0.3277
T2210 0.3269
T2211 0.3263
T2212 0.3262
T2213 0.3256
T2214 0.325
T2215 0.3248
T2216 0.3249
T2217 0.3249
T2218 0.3247
T2219 0.3236
T2220 0.3234
T2221 0.3231
T2222 0.3226
T2223 0.3221
T2224 0.3221
T2225 0.3221
T2226 0.3222
T2227 0.3222
T2228 0.3223
T2229 0.3223
T2230 0.3224
T2231 0.3224
T2232 0.3223
T2233 0.3217
T2234 0.321
T2235 0.3209
T2236 0.3209
T2237 0.321
T2238 0.3199
T2239 0.3196
T2240 0.3196
T2241 0.3195
T2242 0.3195
T2243 0.3193
T2244 0.3184
T2245 0.3182
T2246 0.3182
T2247 0.3183
T2248 0.318
T2249 0.3177
T2250 0.3171
T2251 0.3168
T2252 0.3168
T2253 0.3168
T2254 0.3169
T2255 0.3169
T2256 0.3164
T2257 0.3157
T2258 0.3156
T2259 0.3156
T2260 0.3157
T2261 0.3154
T2262 0.3151
T2263 0.315
T2264 0.3146
T2265 0.3143
T2266 0.3142
T2267 0.3142
T2268 0.3137
T2269 0.313
T2270 0.3129
T2271 0.3129
T2272 0.3121
T2273 0.3116
T2274 0.3116
T2275 0.3116
T2276 0.3115
T2277 0.3115
T2278 0.3115
T2279 0.3115
T2280 0.3116
T2281 0.3116
T2282 0.3108
T2283 0.3103
T2284 0.3103
T2285 0.3103
T2286 0.3104
T2287 0.3104
T2288 0.3105
T2289 0.3099
T2290 0.3092
T2291 0.3089
T2292 0.3089
T2293 0.3089
T2294 0.309
T2295 0.309
T2296 0.3091
T2297 0.3091
T2298 0.3089
T2299 0.3082
T2300 0.3121
T2301 0.3117
T2302 0.309
T2303 0.3037
T2304 0.3011
T2305 0.3017
T2306 0.3043
T2307 0.3066
T2308 0.3083
T2309 0.309
T2310 0.3091
T2311 0.3092
T2312 0.3092
T2313 0.3093
T2314 0.3093
T2315 0.3094
T2316 0.3094
T2317 0.3095
T2318 0.3095
T2319 0.3096
T2320 0.309
T2321 0.3083
T2322 0.309
T2323 0.3097
T2324 0.3098
T2325 0.3098
T2326 0.3099
T2327 0.3099
T2328 0.31
T2329 0.3098
T2330 0.3098
T2331 0.3099
T2332 0.3087
T2333 0.3084
T2334 0.3085
T2335 0.3085
T2336 0.3086
T2337 0.3086
T2338 0.3087
T2339 0.3084
T2340 0.3078
T2341 0.3082
T2342 0.3088
T2343 0.3083
T2344 0.3079
T2345 0.3075
T2346 0.3075
T2347 0.3076
T2348 0.3076
T2349 0.3074
T2350 0.3081
T2351 0.3083
T2352 0.3086
T2353 0.3079
T2354 0.3076
T2355 0.3077
T2356 0.3077
T2357 0.3078
T2358 0.3078
T2359 0.3079
T2360 0.3079
T2361 0.308
T2362 0.3074
T2363 0.3076
T2364 0.3074
T2365 0.3074
T2366 0.3074
T2367 0.3069
T2368 0.3068
T2369 0.3074
T2370 0.3103
T2371 0.3084
T2372 0.3092
T2373 0.3091
T2374 0.3118
T2375 0.3097
T2376 0.3083
T2377 0.3072
T2378 0.3061
T2379 0.3056
T2380 0.3055
T2381 0.3056
T2382 0.3065
T2383 0.3072
T2384 0.3073
T2385 0.3073
T2386 0.3074
T2387 0.3074
T2388 0.3075
T2389 0.3075
T2390 0.3076
T2391 0.3076
T2392 0.3077
T2393 0.3077
T2394 0.3078
T2395 0.2096
T2396 0.2008
T2397 0.2012
T2398 0.2009
T2399 0.2009
T2400 0.2009
T2401 0.2009
T2402 0.201
T2403 0.201
T2404 0.201
T2405 0.201
T2406 0.2011
T2407 0.2014
T2408 0.2011
T2409 0.2012
T2410 0.201
T2411 0.2007
T2412 0.1996
T2413 0.2003
T2414 0.1996
T2415 0.1976
T2416 0.197
T2417 0.197
T2418 0.197
T2419 0.1971
T2420 0.1971
T2421 0.1971
T2422 0.1972
T2423 0.1972
T2424 0.1972
T2425 0.1972
T2426 0.1973
T2427 0.1973
T2428 0.1973
T2429 0.1974
T2430 0.1974
T2431 0.1974
T2432 0.1974
T2433 0.1975
T2434 0.1975
T2435 0.1975
T2436 0.1975
T2437 0.1976
T2438 0.1976
T2439 0.1976
T2440 0.1977
T2441 0.1977
T2442 0.1977
T2443 0.1977
T2444 0.1978
T2445 0.1978
T2446 0.1978
T2447 0.1979
T2448 0.1979
T2449 0.1979
T2450 0.1979
T2451 0.198
T2452 0.198
T2453 0.198
T2454 0.1981
T2455 0.1981
T2456 0.1981
T2457 0.1975
T2458 0.1968
T2459 0.1968
T2460 0.1965
T2461 0.1969
T2462 0.1959
T2463 0.1966
T2464 0.1966
T2465 0.197
T2466 0.197
T2467 0.1971
T2468 0.1971
T2469 0.1971
T2470 0.1971
T2471 0.1972
T2472 0.1972
T2473 0.1972
T2474 0.1973
T2475 0.1973
T2476 0.1973
T2477 0.1974
T2478 0.1974
T2479 0.1974
T2480 0.1974
T2481 0.1975
T2482 0.1975
T2483 0.1975
T2484 0.1972
T2485 0.1972
T2486 0.1976
T2487 0.1966
T2488 0.197
T2489 0.2106
T2490 0.2392
T2491 0.239
T2492 0.2334
T2493 0.23
T2494 0.2282
T2495 0.228
T2496 0.2259
T2497 0.2253
T2498 0.2234
T2499 0.2221
T2500 0.2211
T2501 0.2201
T2502 0.2272
T2503 0.2261
T2504 0.2243
T2505 0.2241
T2506 0.2232
T2507 0.2325
T2508 0.2388
T2509 0.2355
T2510 0.2334
T2511 0.2275
T2512 0.2203
T2513 0.2248
T2514 0.2235
T2515 0.2225
T2516 0.2221
T2517 0.2216
T2518 0.221
T2519 0.2203
T2520 0.2193
T2521 0.218
T2522 0.2169
T2523 0.2164
T2524 0.2158
T2525 0.2147
T2526 0.2134
T2527 0.2131
T2528 0.212
T2529 0.211
T2530 0.2104
T2531 0.2087
T2532 0.2145
T2533 0.2138
T2534 0.2129
T2535 0.2107
T2536 0.2104
T2537 0.2104
T2538 0.2104
T2539 0.2105
T2540 0.2105
T2541 0.2105
T2542 0.2106
T2543 0.2106
T2544 0.2106
T2545 0.2107
T2546 0.2107
T2547 0.2107
T2548 0.2101
T2549 0.2095
T2550 0.2095
T2551 0.2095
T2552 0.2096
T2553 0.2086
T2554 0.209
T2555 0.2097
T2556 0.2094
T2557 0.2077
T2558 0.2067
T2559 0.2059
T2560 0.2383
T2561 0.2222
T2562 0.2266
T2563 0.2246
T2564 0.2223
T2565 0.2209
T2566 0.2201
T2567 0.219
T2568 0.2186
T2569 0.218
T2570 0.2171
T2571 0.2163
T2572 0.216
T2573 0.2151
T2574 0.2144
T2575 0.2136
T2576 0.2133
T2577 0.213
T2578 0.213
T2579 0.2121
T2580 0.2111
T2581 0.2094
T2582 0.209
T2583 0.208
T2584 0.2147
T2585 0.2081
T2586 0.2082
T2587 0.2082
T2588 0.2082
T2589 0.2083
T2590 0.2083
T2591 0.2142
T2592 0.214
T2593 0.214
T2594 0.214
T2595 0.2141
T2596 0.2141
T2597 0.2141
T2598 0.2142
T2599 0.2142
T2600 0.2134
T2601 0.2126
T2602 0.2127
T2603 0.212
T2604 0.2121
T2605 0.2121
T2606 0.2115
T2607 0.2128
T2608 0.2125
T2609 0.2126
T2610 0.2116
T2611 0.2116
T2612 0.2117
T2613 0.2117
T2614 0.2117
T2615 0.2118
T2616 0.2118
T2617 0.2108
T2618 0.2105
T2619 0.2112
T2620 0.2115
T2621 0.2119
T2622 0.2119
T2623 0.2119
T2624 0.2119
T2625 0.2119
T2626 0.2115
T2627 0.2112
T2628 0.2108
T2629 0.2102
T2630 0.2102
T2631 0.2105
T2632 0.2095
T2633 0.2091
T2634 0.2091
T2635 0.2091
T2636 0.2091
T2637 0.2091
T2638 0.2091
T2639 0.2091
T2640 0.2091
T2641 0.2091
T2642 0.2091
T2643 0.2091
T2644 0.2091
T2645 0.2102
T2646 0.2105
T2647 0.2105
T2648 0.2105
T2649 0.2105
T2650 0.2105
T2651 0.2095
T2652 0.2095
T2653 0.2091
T2654 0.2091
T2655 0.2091
T2656 0.2091
T2657 0.2095
T2658 0.2102
T2659 0.2095
T2660 0.2108
T2661 0.2105
T2662 0.2115
T2663 0.2129
T2664 0.2129
T2665 0.2136
T2666 0.214
T2667 0.2093
T2668 0.2106
T2669 0.2122
T2670 0.2129
T2671 0.2145
T2672 0.216
T2673 0.2192
T2674 0.2209
T2675 0.2237
T2676 0.2278
T2677 0.222
T2678 0.2247
T2679 0.2268
T2680 0.2276
T2681 0.2278
T2682 0.2287
T2683 0.2298
T2684 0.2301
T2685 0.2301
T2686 0.2294
T2687 0.2287
T2688 0.2281
T2689 0.2272
T2690 0.2261
T2691 0.225
T2692 0.2247
T2693 0.2247
T2694 0.2247
T2695 0.2247
T2696 0.2247
T2697 0.2247
T2698 0.2247
T2699 0.2247
T2700 0.2247
T2701 0.2234
T2702 0.2216
T2703 0.2202
T2704 0.2275
T2705 0.222
T2706 0.2205
T2707 0.2275
T2708 0.2275
T2709 0.2264
T2710 0.2248
T2711 0.2248
T2712 0.2237
T2713 0.2223
T2714 0.222
T2715 0.222
T2716 0.222
T2717 0.2217
T2718 0.2209
T2719 0.2205
T2720 0.2205
T2721 0.2217
T2722 0.2209
T2723 0.2213
T2724 0.2213
T2725 0.2234
T2726 0.2244
T2727 0.2248
T2728 0.2251
T2729 0.226
T2730 0.2264
T2731 0.2275
T2732 0.2275
T2733 0.2202
T2734 0.2205
T2735 0.2209
T2736 0.222
T2737 0.222
T2738 0.222
T2739 0.222
T2740 0.222
T2741 0.2231
T2742 0.2235
T2743 0.2241
T2744 0.2247
T2745 0.225
T2746 0.2261
T2747 0.2276
T2748 0.2278
T2749 0.2284
T2750 0.2294
T2751 0.2281
T2752 0.2276
T2753 0.2265
T2754 0.2261
T2755 0.2247
T2756 0.2244
T2757 0.2235
T2758 0.2231
T2759 0.222
T2760 0.2213
T2761 0.2199
T2762 0.2275
T2763 0.2268
T2764 0.226
T2765 0.2254
T2766 0.2248
T2767 0.2237
T2768 0.2233
T2769 0.2233
T2770 0.2233
T2771 0.2233
T2772 0.2223
T2773 0.222
T2774 0.2213
T2775 0.2205
T2776 0.2205
T2777 0.2205
T2778 0.2205
T2779 0.2205
T2780 0.2205
T2781 0.2195
T2782 0.2192
T2783 0.2192
T2784 0.2189
T2785 0.2177
T2786 0.2177
T2787 0.2177
T2788 0.2167
T2789 0.2164
T2790 0.2164
T2791 0.2062
T2792 0.2062
T2793 0.2062
T2794 0.2062
T2795 0.2062
T2796 0.2062
T2797 0.2062
T2798 0.2062
T2799 0.2062
T2800 0.2062
T2801 0.2062
T2802 0.2062
T2803 0.2062
T2804 0.2062
T2805 0.2062
T2806 0.2062
T2807 0.2062
T2808 0.2062
