# Supplementary material for: FishMORPH - An agent-based model to predict salmonid growth and distribution responses under natural and low flows
Source: Sci Rep. 2016 Jul 19;6:29414. doi: 10.1038/srep29414 (PMC4949470; doi:10.1038/srep29414)
Supplement: Supplementary Information 2 [file srep29414-s2.zip › SR_FishMORPH_Files/Parameters/Baseline_Depth_P15.var]

Depth PatchP15
T1 0.2416
T2 0.2424
T3 0.2424
T4 0.2424
T5 0.2421
T6 0.2416
T7 0.2403
T8 0.2396
T9 0.2382
T10 0.2403
T11 0.2413
T12 0.2386
T13 0.2371
T14 0.235
T15 0.235
T16 0.235
T17 0.235
T18 0.235
T19 0.2346
T20 0.2342
T21 0.2333
T22 0.2329
T23 0.2329
T24 0.2329
T25 0.232
T26 0.2312
T27 0.2312
T28 0.2312
T29 0.2312
T30 0.2312
T31 0.2312
T32 0.2312
T33 0.2312
T34 0.2312
T35 0.2308
T36 0.2303
T37 0.2295
T38 0.2295
T39 0.2295
T40 0.2295
T41 0.2295
T42 0.2291
T43 0.2281
T44 0.2281
T45 0.2281
T46 0.2281
T47 0.2281
T48 0.2281
T49 0.2281
T50 0.2281
T51 0.2264
T52 0.2264
T53 0.2264
T54 0.2247
T55 0.2247
T56 0.2242
T57 0.2234
T58 0.2238
T59 0.2242
T60 0.2276
T61 0.2251
T62 0.2238
T63 0.2234
T64 0.2229
T65 0.2247
T66 0.2234
T67 0.2229
T68 0.2229
T69 0.2229
T70 0.2229
T71 0.2225
T72 0.2212
T73 0.2204
T74 0.2193
T75 0.218
T76 0.218
T77 0.218
T78 0.218
T79 0.218
T80 0.218
T81 0.218
T82 0.218
T83 0.218
T84 0.218
T85 0.2184
T86 0.2197
T87 0.2197
T88 0.2197
T89 0.2197
T90 0.2197
T91 0.2197
T92 0.2197
T93 0.2197
T94 0.2197
T95 0.2197
T96 0.2197
T97 0.2197
T98 0.2197
T99 0.2193
T100 0.218
T101 0.218
T102 0.218
T103 0.218
T104 0.218
T105 0.218
T106 0.218
T107 0.218
T108 0.2175
T109 0.218
T110 0.218
T111 0.218
T112 0.218
T113 0.218
T114 0.218
T115 0.218
T116 0.218
T117 0.218
T118 0.218
T119 0.218
T120 0.218
T121 0.218
T122 0.218
T123 0.218
T124 0.218
T125 0.218
T126 0.218
T127 0.218
T128 0.218
T129 0.218
T130 0.218
T131 0.2188
T132 0.2197
T133 0.2197
T134 0.2197
T135 0.2197
T136 0.2201
T137 0.2212
T138 0.2212
T139 0.2212
T140 0.2212
T141 0.2212
T142 0.2212
T143 0.2212
T144 0.2212
T145 0.2212
T146 0.2212
T147 0.2212
T148 0.2212
T149 0.2212
T150 0.2229
T151 0.2225
T152 0.2229
T153 0.2234
T154 0.2247
T155 0.2247
T156 0.2247
T157 0.2247
T158 0.2255
T159 0.2247
T160 0.2255
T161 0.2264
T162 0.2264
T163 0.2264
T164 0.2264
T165 0.2264
T166 0.2264
T167 0.2264
T168 0.2264
T169 0.2264
T170 0.2264
T171 0.2264
T172 0.2264
T173 0.2264
T174 0.2264
T175 0.2264
T176 0.2264
T177 0.2264
T178 0.226
T179 0.2264
T180 0.2264
T181 0.226
T182 0.2251
T183 0.226
T184 0.2251
T185 0.2247
T186 0.2247
T187 0.2247
T188 0.2247
T189 0.2247
T190 0.2247
T191 0.2247
T192 0.2247
T193 0.2247
T194 0.2247
T195 0.2247
T196 0.2247
T197 0.2234
T198 0.2229
T199 0.2229
T200 0.2229
T201 0.2212
T202 0.2212
T203 0.2212
T204 0.2212
T205 0.2212
T206 0.2212
T207 0.2212
T208 0.2212
T209 0.2212
T210 0.2212
T211 0.2212
T212 0.2212
T213 0.2212
T214 0.2212
T215 0.2216
T216 0.2212
T217 0.2212
T218 0.2212
T219 0.2212
T220 0.2212
T221 0.2212
T222 0.2212
T223 0.2212
T224 0.2208
T225 0.2197
T226 0.2197
T227 0.2197
T228 0.2197
T229 0.2197
T230 0.2197
T231 0.2197
T232 0.2197
T233 0.2197
T234 0.2197
T235 0.2197
T236 0.2197
T237 0.2197
T238 0.2197
T239 0.2197
T240 0.2197
T241 0.2197
T242 0.2197
T243 0.2197
T244 0.2197
T245 0.2197
T246 0.2197
T247 0.2197
T248 0.2197
T249 0.218
T250 0.218
T251 0.2184
T252 0.2629
T253 0.2915
T254 0.2457
T255 0.2445
T256 0.2444
T257 0.2444
T258 0.2952
T259 0.2948
T260 0.2948
T261 0.294
T262 0.2929
T263 0.2927
T264 0.2927
T265 0.2927
T266 0.2927
T267 0.2927
T268 0.2927
T269 0.2927
T270 0.2927
T271 0.2927
T272 0.2927
T273 0.2927
T274 0.2927
T275 0.2927
T276 0.2931
T277 0.2936
T278 0.2946
T279 0.2948
T280 0.2948
T281 0.2948
T282 0.294
T283 0.2933
T284 0.2928
T285 0.2927
T286 0.2927
T287 0.2927
T288 0.2927
T289 0.2927
T290 0.2927
T291 0.2927
T292 0.2927
T293 0.2931
T294 0.2945
T295 0.2948
T296 0.2948
T297 0.2439
T298 0.2444
T299 0.2444
T300 0.2451
T301 0.2449
T302 0.2448
T303 0.2452
T304 0.2456
T305 0.246
T306 0.2461
T307 0.2461
T308 0.2461
T309 0.2461
T310 0.2461
T311 0.2461
T312 0.2461
T313 0.2461
T314 0.2461
T315 0.2461
T316 0.2461
T317 0.2461
T318 0.2461
T319 0.2461
T320 0.2461
T321 0.2461
T322 0.2461
T323 0.2461
T324 0.2461
T325 0.2458
T326 0.246
T327 0.2461
T328 0.2461
T329 0.2461
T330 0.2461
T331 0.2461
T332 0.2461
T333 0.2461
T334 0.2461
T335 0.2461
T336 0.2461
T337 0.2458
T338 0.2446
T339 0.2444
T340 0.2444
T341 0.2444
T342 0.2444
T343 0.2444
T344 0.2444
T345 0.2444
T346 0.2444
T347 0.2444
T348 0.2444
T349 0.2444
T350 0.2444
T351 0.2444
T352 0.2444
T353 0.2952
T354 0.2948
T355 0.2948
T356 0.2948
T357 0.2948
T358 0.2948
T359 0.2948
T360 0.2948
T361 0.2948
T362 0.294
T363 0.2946
T364 0.2948
T365 0.2948
T366 0.2948
T367 0.2948
T368 0.2948
T369 0.2948
T370 0.2948
T371 0.2948
T372 0.2948
T373 0.2952
T374 0.244
T375 0.2444
T376 0.2444
T377 0.2444
T378 0.2447
T379 0.2444
T380 0.2444
T381 0.2444
T382 0.2444
T383 0.2444
T384 0.2444
T385 0.2444
T386 0.2444
T387 0.2444
T388 0.2444
T389 0.2444
T390 0.2444
T391 0.2444
T392 0.2444
T393 0.2957
T394 0.2841
T395 0.272
T396 0.2523
T397 0.2453
T398 0.2425
T399 0.2404
T400 0.24
T401 0.24
T402 0.24
T403 0.2404
T404 0.2401
T405 0.24
T406 0.2387
T407 0.238
T408 0.2379
T409 0.2379
T410 0.2387
T411 0.2398
T412 0.2412
T413 0.2436
T414 0.2454
T415 0.2447
T416 0.2455
T417 0.2457
T418 0.2457
T419 0.2454
T420 0.2427
T421 0.242
T422 0.2345
T423 0.232
T424 0.2329
T425 0.2329
T426 0.2329
T427 0.2329
T428 0.2329
T429 0.2329
T430 0.2329
T431 0.2329
T432 0.2329
T433 0.2329
T434 0.2329
T435 0.232
T436 0.2312
T437 0.2312
T438 0.2303
T439 0.2295
T440 0.2286
T441 0.2278
T442 0.2278
T443 0.2274
T444 0.226
T445 0.2265
T446 0.226
T447 0.2265
T448 0.226
T449 0.2256
T450 0.2234
T451 0.2226
T452 0.2226
T453 0.2226
T454 0.2217
T455 0.2208
T456 0.2208
T457 0.2226
T458 0.2226
T459 0.2226
T460 0.2221
T461 0.2226
T462 0.2226
T463 0.2243
T464 0.2255
T465 0.2266
T466 0.2274
T467 0.2287
T468 0.2296
T469 0.2309
T470 0.2309
T471 0.2317
T472 0.2325
T473 0.2321
T474 0.2309
T475 0.23
T476 0.2291
T477 0.2283
T478 0.2274
T479 0.2274
T480 0.2266
T481 0.2274
T482 0.227
T483 0.2274
T484 0.2274
T485 0.2279
T486 0.2274
T487 0.2291
T488 0.2293
T489 0.2318
T490 0.2339
T491 0.2364
T492 0.2368
T493 0.2385
T494 0.2411
T495 0.2433
T496 0.2451
T497 0.2466
T498 0.2473
T499 0.2491
T500 0.2519
T501 0.2537
T502 0.2564
T503 0.2593
T504 0.2619
T505 0.2642
T506 0.2663
T507 0.267
T508 0.2675
T509 0.2688
T510 0.2691
T511 0.2695
T512 0.2707
T513 0.2714
T514 0.2726
T515 0.2747
T516 0.2758
T517 0.2776
T518 0.2788
T519 0.279
T520 0.2794
T521 0.2791
T522 0.279
T523 0.279
T524 0.279
T525 0.279
T526 0.279
T527 0.2785
T528 0.2775
T529 0.2768
T530 0.2767
T531 0.2752
T532 0.2748
T533 0.2744
T534 0.2732
T535 0.271
T536 0.2698
T537 0.2689
T538 0.2679
T539 0.2669
T540 0.2667
T541 0.2649
T542 0.2644
T543 0.2644
T544 0.2636
T545 0.2626
T546 0.2625
T547 0.2617
T548 0.2607
T549 0.2605
T550 0.2597
T551 0.2587
T552 0.2581
T553 0.2565
T554 0.2562
T555 0.2554
T556 0.2544
T557 0.2542
T558 0.2546
T559 0.2563
T560 0.2597
T561 0.2648
T562 0.269
T563 0.2731
T564 0.2776
T565 0.2849
T566 0.284
T567 0.2941
T568 0.2483
T569 0.2533
T570 0.2567
T571 0.2604
T572 0.264
T573 0.2686
T574 0.2751
T575 0.2823
T576 0.2807
T577 0.2923
T578 0.3068
T579 0.3221
T580 0.3272
T581 0.3414
T582 0.3424
T583 0.3524
T584 0.3488
T585 0.3527
T586 0.3588
T587 0.364
T588 0.3471
T589 0.3547
T590 0.3607
T591 0.3633
T592 0.3577
T593 0.3597
T594 0.3601
T595 0.3589
T596 0.363
T597 0.3553
T598 0.346
T599 0.357
T600 0.3472
T601 0.3481
T602 0.3409
T603 0.3448
T604 0.3394
T605 0.3348
T606 0.3319
T607 0.33
T608 0.33
T609 0.3312
T610 0.3341
T611 0.3368
T612 0.341
T613 0.3356
T614 0.3404
T615 0.3432
T616 0.3467
T617 0.3501
T618 0.3533
T619 0.3462
T620 0.3487
T621 0.3497
T622 0.3485
T623 0.3541
T624 0.3451
T625 0.3422
T626 0.3253
T627 0.3157
T628 0.2946
T629 0.2759
T630 0.2725
T631 0.2645
T632 0.2594
T633 0.2558
T634 0.2528
T635 0.2506
T636 0.2485
T637 0.2466
T638 0.2454
T639 0.244
T640 0.295
T641 0.2942
T642 0.2934
T643 0.2925
T644 0.2923
T645 0.2923
T646 0.2914
T647 0.2904
T648 0.2897
T649 0.2883
T650 0.288
T651 0.2873
T652 0.2863
T653 0.2862
T654 0.2853
T655 0.2842
T656 0.284
T657 0.2829
T658 0.2822
T659 0.2822
T660 0.2804
T661 0.28
T662 0.2785
T663 0.2781
T664 0.2866
T665 0.263
T666 0.2551
T667 0.2545
T668 0.2545
T669 0.2541
T670 0.2532
T671 0.253
T672 0.253
T673 0.253
T674 0.253
T675 0.2513
T676 0.251
T677 0.2507
T678 0.2506
T679 0.2502
T680 0.2488
T681 0.2485
T682 0.2485
T683 0.2477
T684 0.2488
T685 0.2532
T686 0.268
T687 0.2823
T688 0.2753
T689 0.2636
T690 0.2555
T691 0.2512
T692 0.2489
T693 0.2477
T694 0.2467
T695 0.2465
T696 0.2461
T697 0.2448
T698 0.2445
T699 0.2444
T700 0.2442
T701 0.2441
T702 0.2426
T703 0.2422
T704 0.242
T705 0.2415
T706 0.2413
T707 0.2412
T708 0.2398
T709 0.239
T710 0.2387
T711 0.2386
T712 0.2381
T713 0.2366
T714 0.2361
T715 0.236
T716 0.2359
T717 0.2357
T718 0.2356
T719 0.2354
T720 0.2353
T721 0.2352
T722 0.235
T723 0.2349
T724 0.2348
T725 0.2346
T726 0.2345
T727 0.2343
T728 0.2342
T729 0.2337
T730 0.2335
T731 0.2337
T732 0.2337
T733 0.2323
T734 0.2317
T735 0.232
T736 0.2314
T737 0.2309
T738 0.2303
T739 0.2298
T740 0.2292
T741 0.2291
T742 0.2289
T743 0.2286
T744 0.2283
T745 0.2282
T746 0.2281
T747 0.2279
T748 0.2278
T749 0.2277
T750 0.2275
T751 0.2274
T752 0.2273
T753 0.2271
T754 0.227
T755 0.2269
T756 0.2267
T757 0.2266
T758 0.2265
T759 0.2263
T760 0.2262
T761 0.2261
T762 0.2259
T763 0.2258
T764 0.2257
T765 0.2361
T766 0.2365
T767 0.2361
T768 0.236
T769 0.2358
T770 0.2357
T771 0.2352
T772 0.2345
T773 0.2343
T774 0.2337
T775 0.2337
T776 0.234
T777 0.2339
T778 0.2338
T779 0.2337
T780 0.2335
T781 0.2331
T782 0.2325
T783 0.232
T784 0.2318
T785 0.2309
T786 0.231
T787 0.2305
T788 0.2303
T789 0.2309
T790 0.231
T791 0.2309
T792 0.2307
T793 0.2306
T794 0.2305
T795 0.2303
T796 0.2302
T797 0.2297
T798 0.2298
T799 0.2298
T800 0.2296
T801 0.2295
T802 0.2294
T803 0.2292
T804 0.2291
T805 0.2288
T806 0.2285
T807 0.2283
T808 0.2282
T809 0.2273
T810 0.2261
T811 0.2262
T812 0.2258
T813 0.2256
T814 0.2254
T815 0.2253
T816 0.2252
T817 0.225
T818 0.2249
T819 0.2248
T820 0.2246
T821 0.2237
T822 0.2234
T823 0.2225
T824 0.2221
T825 0.222
T826 0.2219
T827 0.2217
T828 0.2216
T829 0.2215
T830 0.2202
T831 0.2198
T832 0.2205
T833 0.2185
T834 0.2174
T835 0.2169
T836 0.2156
T837 0.2154
T838 0.2153
T839 0.2152
T840 0.215
T841 0.2149
T842 0.2148
T843 0.2147
T844 0.2145
T845 0.2142
T846 0.2133
T847 0.2132
T848 0.2123
T849 0.212
T850 0.2134
T851 0.2129
T852 0.2132
T853 0.2131
T854 0.2129
T855 0.2112
T856 0.2107
T857 0.2093
T858 0.2092
T859 0.2091
T860 0.209
T861 0.2088
T862 0.2087
T863 0.2086
T864 0.2085
T865 0.2091
T866 0.2098
T867 0.2097
T868 0.2096
T869 0.2094
T870 0.2093
T871 0.2092
T872 0.2091
T873 0.2089
T874 0.2088
T875 0.2087
T876 0.2086
T877 0.2084
T878 0.2083
T879 0.2082
T880 0.2065
T881 0.2063
T882 0.205
T883 0.2045
T884 0.2035
T885 0.2034
T886 0.2041
T887 0.204
T888 0.2045
T889 0.205
T890 0.2049
T891 0.2048
T892 0.2046
T893 0.2045
T894 0.2048
T895 0.2043
T896 0.2041
T897 0.204
T898 0.2039
T899 0.2038
T900 0.2036
T901 0.2035
T902 0.2034
T903 0.2029
T904 0.202
T905 0.2014
T906 0.2013
T907 0.2012
T908 0.2011
T909 0.2009
T910 0.2008
T911 0.2007
T912 0.2006
T913 0.2005
T914 0.2003
T915 0.2006
T916 0.2001
T917 0.2
T918 0.2003
T919 0.2013
T920 0.2
T921 0.1995
T922 0.1994
T923 0.1992
T924 0.1991
T925 0.199
T926 0.1988
T927 0.1981
T928 0.197
T929 0.1982
T930 0.1968
T931 0.1965
T932 0.1962
T933 0.1961
T934 0.196
T935 0.1959
T936 0.1958
T937 0.1956
T938 0.1959
T939 0.1958
T940 0.1953
T941 0.1967
T942 0.1966
T943 0.1965
T944 0.1964
T945 0.1963
T946 0.1961
T947 0.196
T948 0.1959
T949 0.197
T950 0.1985
T951 0.1976
T952 0.1967
T953 0.1956
T954 0.1949
T955 0.1947
T956 0.1946
T957 0.1945
T958 0.1944
T959 0.1943
T960 0.1942
T961 0.194
T962 0.1939
T963 0.1938
T964 0.1937
T965 0.1936
T966 0.1934
T967 0.1933
T968 0.1932
T969 0.1931
T970 0.193
T971 0.1929
T972 0.1927
T973 0.1926
T974 0.1925
T975 0.1924
T976 0.1923
T977 0.1921
T978 0.192
T979 0.1919
T980 0.1918
T981 0.1915
T982 0.1903
T983 0.1899
T984 0.1898
T985 0.1896
T986 0.1892
T987 0.1891
T988 0.189
T989 0.1889
T990 0.1887
T991 0.1886
T992 0.1885
T993 0.1884
T994 0.1883
T995 0.1882
T996 0.1881
T997 0.1879
T998 0.1878
T999 0.1916
T1000 0.1915
T1001 0.191
T1002 0.1897
T1003 0.1896
T1004 0.1895
T1005 0.1898
T1006 0.1908
T1007 0.1907
T1008 0.1894
T1009 0.1889
T1010 0.1888
T1011 0.1887
T1012 0.1886
T1013 0.1885
T1014 0.1883
T1015 0.1882
T1016 0.1881
T1017 0.188
T1018 0.1877
T1019 0.189
T1020 0.1889
T1021 0.1888
T1022 0.1887
T1023 0.1882
T1024 0.1869
T1025 0.1856
T1026 0.1851
T1027 0.1844
T1028 0.1836
T1029 0.1842
T1030 0.1847
T1031 0.1846
T1032 0.1845
T1033 0.1843
T1034 0.1842
T1035 0.1841
T1036 0.184
T1037 0.1839
T1038 0.1838
T1039 0.1837
T1040 0.1843
T1041 0.185
T1042 0.1833
T1043 0.1836
T1044 0.1847
T1045 0.1846
T1046 0.1853
T1047 0.1856
T1048 0.1855
T1049 0.1857
T1050 0.1852
T1051 0.184
T1052 0.1823
T1053 0.1818
T1054 0.1817
T1055 0.1816
T1056 0.1815
T1057 0.1829
T1058 0.1828
T1059 0.1827
T1060 0.1826
T1061 0.1825
T1062 0.1824
T1063 0.1823
T1064 0.1822
T1065 0.1821
T1066 0.182
T1067 0.1826
T1068 0.1831
T1069 0.1829
T1070 0.1827
T1071 0.1826
T1072 0.1833
T1073 0.1839
T1074 0.1838
T1075 0.1837
T1076 0.1836
T1077 0.1835
T1078 0.1834
T1079 0.1833
T1080 0.1832
T1081 0.1831
T1082 0.1833
T1083 0.1832
T1084 0.1835
T1085 0.1841
T1086 0.1838
T1087 0.1836
T1088 0.1835
T1089 0.1834
T1090 0.1833
T1091 0.1828
T1092 0.1831
T1093 0.1972
T1094 0.2008
T1095 0.2
T1096 0.1996
T1097 0.1995
T1098 0.1997
T1099 0.2007
T1100 0.2009
T1101 0.2008
T1102 0.2031
T1103 0.2067
T1104 0.2126
T1105 0.2222
T1106 0.2302
T1107 0.234
T1108 0.235
T1109 0.2349
T1110 0.2368
T1111 0.24
T1112 0.2457
T1113 0.2511
T1114 0.2592
T1115 0.2635
T1116 0.2663
T1117 0.2671
T1118 0.2653
T1119 0.261
T1120 0.2544
T1121 0.2483
T1122 0.2439
T1123 0.2423
T1124 0.2403
T1125 0.2373
T1126 0.2361
T1127 0.2359
T1128 0.2358
T1129 0.2356
T1130 0.2364
T1131 0.2369
T1132 0.2365
T1133 0.2354
T1134 0.235
T1135 0.2352
T1136 0.2358
T1137 0.2358
T1138 0.236
T1139 0.2369
T1140 0.2388
T1141 0.2407
T1142 0.2422
T1143 0.2423
T1144 0.2425
T1145 0.2425
T1146 0.2424
T1147 0.2428
T1148 0.2432
T1149 0.2431
T1150 0.243
T1151 0.2429
T1152 0.2419
T1153 0.2404
T1154 0.2386
T1155 0.2367
T1156 0.2356
T1157 0.2353
T1158 0.2337
T1159 0.2332
T1160 0.2331
T1161 0.2337
T1162 0.2345
T1163 0.2343
T1164 0.2356
T1165 0.2362
T1166 0.2371
T1167 0.2372
T1168 0.2371
T1169 0.2364
T1170 0.2355
T1171 0.2341
T1172 0.2333
T1173 0.2342
T1174 0.2347
T1175 0.2345
T1176 0.2343
T1177 0.2349
T1178 0.2357
T1179 0.2358
T1180 0.2353
T1181 0.2351
T1182 0.2353
T1183 0.2353
T1184 0.2352
T1185 0.235
T1186 0.2349
T1187 0.2348
T1188 0.2342
T1189 0.235
T1190 0.2328
T1191 0.23
T1192 0.228
T1193 0.2265
T1194 0.2255
T1195 0.2237
T1196 0.2232
T1197 0.2231
T1198 0.223
T1199 0.2242
T1200 0.2258
T1201 0.2273
T1202 0.2263
T1203 0.2255
T1204 0.2242
T1205 0.2231
T1206 0.2223
T1207 0.2246
T1208 0.2232
T1209 0.2198
T1210 0.2196
T1211 0.2204
T1212 0.2218
T1213 0.2236
T1214 0.2262
T1215 0.2281
T1216 0.2303
T1217 0.2314
T1218 0.2331
T1219 0.2354
T1220 0.2395
T1221 0.2433
T1222 0.2472
T1223 0.2507
T1224 0.2517
T1225 0.2517
T1226 0.2505
T1227 0.2498
T1228 0.2482
T1229 0.2467
T1230 0.2459
T1231 0.2457
T1232 0.2463
T1233 0.2486
T1234 0.2517
T1235 0.2562
T1236 0.2598
T1237 0.2624
T1238 0.2631
T1239 0.2644
T1240 0.2665
T1241 0.2666
T1242 0.2632
T1243 0.2612
T1244 0.2608
T1245 0.2607
T1246 0.2607
T1247 0.2612
T1248 0.2616
T1249 0.2616
T1250 0.2615
T1251 0.2614
T1252 0.2606
T1253 0.2596
T1254 0.2593
T1255 0.2585
T1256 0.2569
T1257 0.2557
T1258 0.2548
T1259 0.2538
T1260 0.2525
T1261 0.2518
T1262 0.2507
T1263 0.2449
T1264 0.2402
T1265 0.2369
T1266 0.235
T1267 0.2335
T1268 0.2317
T1269 0.23
T1270 0.2293
T1271 0.2277
T1272 0.2266
T1273 0.2243
T1274 0.2226
T1275 0.2219
T1276 0.2205
T1277 0.2193
T1278 0.2183
T1279 0.2168
T1280 0.2157
T1281 0.2144
T1282 0.2131
T1283 0.2127
T1284 0.2126
T1285 0.2124
T1286 0.2121
T1287 0.2105
T1288 0.2094
T1289 0.207
T1290 0.2051
T1291 0.2032
T1292 0.2018
T1293 0.2014
T1294 0.2023
T1295 0.2027
T1296 0.2027
T1297 0.2014
T1298 0.2009
T1299 0.2008
T1300 0.1993
T1301 0.1984
T1302 0.1973
T1303 0.1963
T1304 0.1955
T1305 0.1952
T1306 0.194
T1307 0.1935
T1308 0.1931
T1309 0.1941
T1310 0.1944
T1311 0.1943
T1312 0.1956
T1313 0.1981
T1314 0.2012
T1315 0.2109
T1316 0.2267
T1317 0.2399
T1318 0.2538
T1319 0.2689
T1320 0.2832
T1321 0.2815
T1322 0.2892
T1323 0.2954
T1324 0.2474
T1325 0.2507
T1326 0.2542
T1327 0.2567
T1328 0.2595
T1329 0.2614
T1330 0.2613
T1331 0.2604
T1332 0.2586
T1333 0.2552
T1334 0.2505
T1335 0.246
T1336 0.2931
T1337 0.2886
T1338 0.2861
T1339 0.2845
T1340 0.2832
T1341 0.2822
T1342 0.2819
T1343 0.2818
T1344 0.281
T1345 0.28
T1346 0.2794
T1347 0.2783
T1348 0.2766
T1349 0.2859
T1350 0.2841
T1351 0.282
T1352 0.2799
T1353 0.2776
T1354 0.275
T1355 0.2731
T1356 0.2714
T1357 0.2697
T1358 0.2672
T1359 0.2647
T1360 0.2619
T1361 0.2596
T1362 0.2575
T1363 0.2557
T1364 0.2539
T1365 0.2522
T1366 0.2505
T1367 0.2488
T1368 0.2473
T1369 0.2466
T1370 0.2464
T1371 0.2463
T1372 0.2469
T1373 0.2482
T1374 0.2499
T1375 0.2514
T1376 0.2535
T1377 0.2552
T1378 0.256
T1379 0.2574
T1380 0.2579
T1381 0.2594
T1382 0.2607
T1383 0.2621
T1384 0.2635
T1385 0.2626
T1386 0.2624
T1387 0.2621
T1388 0.261
T1389 0.2594
T1390 0.2574
T1391 0.2553
T1392 0.2538
T1393 0.2533
T1394 0.2531
T1395 0.2542
T1396 0.2563
T1397 0.2589
T1398 0.2614
T1399 0.2634
T1400 0.2644
T1401 0.265
T1402 0.2648
T1403 0.2652
T1404 0.2645
T1405 0.2633
T1406 0.262
T1407 0.2607
T1408 0.2588
T1409 0.2577
T1410 0.2565
T1411 0.2558
T1412 0.2547
T1413 0.2543
T1414 0.2539
T1415 0.254
T1416 0.2526
T1417 0.2521
T1418 0.252
T1419 0.2519
T1420 0.2518
T1421 0.2504
T1422 0.2497
T1423 0.2486
T1424 0.247
T1425 0.2465
T1426 0.2461
T1427 0.245
T1428 0.2437
T1429 0.2424
T1430 0.2414
T1431 0.2408
T1432 0.24
T1433 0.2394
T1434 0.2395
T1435 0.2398
T1436 0.2398
T1437 0.2391
T1438 0.2388
T1439 0.2388
T1440 0.2387
T1441 0.2383
T1442 0.2375
T1443 0.2369
T1444 0.2358
T1445 0.2345
T1446 0.2335
T1447 0.2329
T1448 0.2318
T1449 0.2314
T1450 0.2313
T1451 0.2312
T1452 0.2308
T1453 0.23
T1454 0.2294
T1455 0.2289
T1456 0.2272
T1457 0.2257
T1458 0.224
T1459 0.2223
T1460 0.2209
T1461 0.2198
T1462 0.2188
T1463 0.2184
T1464 0.2189
T1465 0.2217
T1466 0.2244
T1467 0.2255
T1468 0.2244
T1469 0.222
T1470 0.2204
T1471 0.2194
T1472 0.2188
T1473 0.218
T1474 0.217
T1475 0.2169
T1476 0.2178
T1477 0.2167
T1478 0.2163
T1479 0.216
T1480 0.2152
T1481 0.2143
T1482 0.214
T1483 0.2126
T1484 0.2122
T1485 0.2121
T1486 0.2125
T1487 0.2131
T1488 0.2153
T1489 0.2169
T1490 0.2174
T1491 0.2192
T1492 0.2211
T1493 0.2218
T1494 0.2216
T1495 0.2215
T1496 0.2226
T1497 0.2243
T1498 0.2266
T1499 0.2292
T1500 0.2315
T1501 0.2327
T1502 0.2326
T1503 0.2312
T1504 0.2292
T1505 0.2275
T1506 0.2264
T1507 0.225
T1508 0.2243
T1509 0.2247
T1510 0.2254
T1511 0.2259
T1512 0.2269
T1513 0.2276
T1514 0.2282
T1515 0.2298
T1516 0.2307
T1517 0.2319
T1518 0.2324
T1519 0.2336
T1520 0.2346
T1521 0.2356
T1522 0.2364
T1523 0.2378
T1524 0.2393
T1525 0.2414
T1526 0.2442
T1527 0.2455
T1528 0.2459
T1529 0.2465
T1530 0.246
T1531 0.2456
T1532 0.2454
T1533 0.2445
T1534 0.2438
T1535 0.2437
T1536 0.2443
T1537 0.245
T1538 0.2465
T1539 0.2483
T1540 0.2502
T1541 0.2521
T1542 0.2539
T1543 0.2551
T1544 0.2553
T1545 0.2552
T1546 0.2551
T1547 0.2551
T1548 0.255
T1549 0.2549
T1550 0.2548
T1551 0.2547
T1552 0.2547
T1553 0.2546
T1554 0.2545
T1555 0.2544
T1556 0.2543
T1557 0.2543
T1558 0.2542
T1559 0.2541
T1560 0.254
T1561 0.2539
T1562 0.2539
T1563 0.2538
T1564 0.2537
T1565 0.2536
T1566 0.2535
T1567 0.2535
T1568 0.2534
T1569 0.2533
T1570 0.2404
T1571 0.2327
T1572 0.2306
T1573 0.2299
T1574 0.2271
T1575 0.2256
T1576 0.2254
T1577 0.225
T1578 0.2251
T1579 0.2257
T1580 0.2273
T1581 0.2298
T1582 0.2314
T1583 0.2319
T1584 0.2322
T1585 0.2313
T1586 0.2316
T1587 0.2326
T1588 0.2336
T1589 0.235
T1590 0.2359
T1591 0.2354
T1592 0.2346
T1593 0.2335
T1594 0.2322
T1595 0.2316
T1596 0.2314
T1597 0.2328
T1598 0.2335
T1599 0.2332
T1600 0.2328
T1601 0.2326
T1602 0.2326
T1603 0.2325
T1604 0.2324
T1605 0.2322
T1606 0.232
T1607 0.2317
T1608 0.2304
T1609 0.2288
T1610 0.2272
T1611 0.226
T1612 0.2246
T1613 0.2233
T1614 0.2226
T1615 0.2219
T1616 0.221
T1617 0.2219
T1618 0.2221
T1619 0.2223
T1620 0.2232
T1621 0.2234
T1622 0.2233
T1623 0.2227
T1624 0.2215
T1625 0.22
T1626 0.2184
T1627 0.2167
T1628 0.2144
T1629 0.2125
T1630 0.2115
T1631 0.2106
T1632 0.2094
T1633 0.2087
T1634 0.207
T1635 0.2052
T1636 0.2036
T1637 0.2027
T1638 0.2016
T1639 0.2009
T1640 0.2004
T1641 0.1993
T1642 0.199
T1643 0.1989
T1644 0.1986
T1645 0.1975
T1646 0.1969
T1647 0.1956
T1648 0.194
T1649 0.1925
T1650 0.1914
T1651 0.1909
T1652 0.1904
T1653 0.1893
T1654 0.1889
T1655 0.1889
T1656 0.1888
T1657 0.1888
T1658 0.1894
T1659 0.1898
T1660 0.1905
T1661 0.1915
T1662 0.1937
T1663 0.1981
T1664 0.2018
T1665 0.2052
T1666 0.2086
T1667 0.2113
T1668 0.2165
T1669 0.2216
T1670 0.2256
T1671 0.2299
T1672 0.2346
T1673 0.2385
T1674 0.2413
T1675 0.2427
T1676 0.243
T1677 0.2421
T1678 0.2403
T1679 0.2375
T1680 0.2344
T1681 0.2313
T1682 0.2288
T1683 0.2282
T1684 0.2276
T1685 0.2279
T1686 0.2289
T1687 0.2294
T1688 0.2303
T1689 0.2308
T1690 0.2308
T1691 0.2308
T1692 0.2307
T1693 0.2307
T1694 0.2304
T1695 0.2288
T1696 0.2269
T1697 0.2246
T1698 0.2229
T1699 0.2213
T1700 0.22
T1701 0.2197
T1702 0.2197
T1703 0.2187
T1704 0.217
T1705 0.2165
T1706 0.2152
T1707 0.2142
T1708 0.2131
T1709 0.2113
T1710 0.2099
T1711 0.2089
T1712 0.2074
T1713 0.2064
T1714 0.2055
T1715 0.2053
T1716 0.2047
T1717 0.2035
T1718 0.2023
T1719 0.2009
T1720 0.1993
T1721 0.1989
T1722 0.1989
T1723 0.2001
T1724 0.2004
T1725 0.2003
T1726 0.2001
T1727 0.2003
T1728 0.2013
T1729 0.2006
T1730 0.2
T1731 0.1998
T1732 0.1998
T1733 0.1987
T1734 0.1982
T1735 0.1978
T1736 0.1969
T1737 0.1966
T1738 0.1966
T1739 0.1966
T1740 0.1965
T1741 0.1962
T1742 0.1948
T1743 0.1938
T1744 0.1925
T1745 0.1912
T1746 0.1903
T1747 0.19
T1748 0.19
T1749 0.1899
T1750 0.1899
T1751 0.1907
T1752 0.1911
T1753 0.194
T1754 0.1927
T1755 0.1924
T1756 0.1918
T1757 0.1914
T1758 0.1913
T1759 0.1903
T1760 0.1898
T1761 0.1884
T1762 0.188
T1763 0.188
T1764 0.1917
T1765 0.1879
T1766 0.188
T1767 0.188
T1768 0.1916
T1769 0.1912
T1770 0.1914
T1771 0.1879
T1772 0.188
T1773 0.188
T1774 0.188
T1775 0.188
T1776 0.1912
T1777 0.1904
T1778 0.1902
T1779 0.1897
T1780 0.189
T1781 0.1888
T1782 0.1881
T1783 0.1873
T1784 0.1871
T1785 0.1871
T1786 0.1871
T1787 0.1894
T1788 0.1889
T1789 0.1877
T1790 0.1862
T1791 0.1855
T1792 0.1844
T1793 0.1828
T1794 0.1824
T1795 0.1824
T1796 0.1821
T1797 0.1823
T1798 0.1824
T1799 0.1823
T1800 0.1823
T1801 0.1823
T1802 0.1823
T1803 0.1817
T1804 0.1808
T1805 0.1806
T1806 0.1801
T1807 0.1799
T1808 0.1794
T1809 0.1792
T1810 0.1792
T1811 0.1792
T1812 0.1795
T1813 0.1793
T1814 0.1792
T1815 0.1792
T1816 0.1779
T1817 0.1775
T1818 0.1775
T1819 0.1775
T1820 0.1775
T1821 0.1775
T1822 0.1775
T1823 0.1775
T1824 0.1775
T1825 0.1775
T1826 0.1766
T1827 0.1759
T1828 0.1758
T1829 0.1747
T1830 0.1743
T1831 0.1743
T1832 0.1735
T1833 0.1733
T1834 0.1738
T1835 0.176
T1836 0.1781
T1837 0.1788
T1838 0.1789
T1839 0.1786
T1840 0.1778
T1841 0.1776
T1842 0.1773
T1843 0.1772
T1844 0.1772
T1845 0.1782
T1846 0.1786
T1847 0.1786
T1848 0.1786
T1849 0.1786
T1850 0.178
T1851 0.1773
T1852 0.1766
T1853 0.1759
T1854 0.1747
T1855 0.1744
T1856 0.1741
T1857 0.1737
T1858 0.1739
T1859 0.1748
T1860 0.1757
T1861 0.1755
T1862 0.1749
T1863 0.1742
T1864 0.173
T1865 0.1724
T1866 0.1723
T1867 0.1733
T1868 0.1739
T1869 0.1737
T1870 0.1736
T1871 0.1732
T1872 0.1722
T1873 0.1734
T1874 0.1751
T1875 0.1768
T1876 0.1802
T1877 0.1857
T1878 0.19
T1879 0.19
T1880 0.1941
T1881 0.1983
T1882 0.203
T1883 0.2088
T1884 0.2154
T1885 0.2208
T1886 0.2254
T1887 0.2285
T1888 0.2294
T1889 0.2292
T1890 0.2274
T1891 0.2249
T1892 0.2228
T1893 0.2203
T1894 0.2182
T1895 0.2172
T1896 0.2167
T1897 0.2169
T1898 0.2184
T1899 0.2208
T1900 0.2231
T1901 0.2251
T1902 0.2264
T1903 0.2272
T1904 0.2274
T1905 0.2269
T1906 0.2258
T1907 0.2256
T1908 0.2247
T1909 0.2224
T1910 0.218
T1911 0.2151
T1912 0.2129
T1913 0.21
T1914 0.2087
T1915 0.2088
T1916 0.2066
T1917 0.2029
T1918 0.2014
T1919 0.2004
T1920 0.199
T1921 0.1986
T1922 0.1974
T1923 0.1961
T1924 0.1949
T1925 0.1942
T1926 0.1927
T1927 0.1921
T1928 0.191
T1929 0.1899
T1930 0.1897
T1931 0.1914
T1932 0.1923
T1933 0.1917
T1934 0.1907
T1935 0.1899
T1936 0.1894
T1937 0.1881
T1938 0.1904
T1939 0.1903
T1940 0.1913
T1941 0.1888
T1942 0.1894
T1943 0.1913
T1944 0.1933
T1945 0.1932
T1946 0.1923
T1947 0.1928
T1948 0.1936
T1949 0.1949
T1950 0.1971
T1951 0.2013
T1952 0.2063
T1953 0.2121
T1954 0.2198
T1955 0.229
T1956 0.2366
T1957 0.2424
T1958 0.2488
T1959 0.2601
T1960 0.2698
T1961 0.2769
T1962 0.2817
T1963 0.2864
T1964 0.2806
T1965 0.2859
T1966 0.2928
T1967 0.2459
T1968 0.2519
T1969 0.2569
T1970 0.2623
T1971 0.2653
T1972 0.2687
T1973 0.2719
T1974 0.2741
T1975 0.2761
T1976 0.2776
T1977 0.2793
T1978 0.2798
T1979 0.2793
T1980 0.2793
T1981 0.2791
T1982 0.2779
T1983 0.2767
T1984 0.2753
T1985 0.274
T1986 0.2741
T1987 0.2731
T1988 0.2716
T1989 0.271
T1990 0.2709
T1991 0.2699
T1992 0.2694
T1993 0.2685
T1994 0.2677
T1995 0.2658
T1996 0.264
T1997 0.2628
T1998 0.2609
T1999 0.259
T2000 0.2568
T2001 0.2546
T2002 0.2518
T2003 0.2486
T2004 0.2456
T2005 0.2957
T2006 0.2932
T2007 0.2914
T2008 0.2908
T2009 0.2898
T2010 0.2889
T2011 0.2885
T2012 0.2873
T2013 0.2863
T2014 0.2854
T2015 0.2843
T2016 0.2831
T2017 0.2813
T2018 0.2801
T2019 0.2784
T2020 0.277
T2021 0.2872
T2022 0.2859
T2023 0.2843
T2024 0.2825
T2025 0.2812
T2026 0.2801
T2027 0.2786
T2028 0.2774
T2029 0.2763
T2030 0.2749
T2031 0.2746
T2032 0.274
T2033 0.2727
T2034 0.2718
T2035 0.2711
T2036 0.2709
T2037 0.27
T2038 0.2694
T2039 0.2685
T2040 0.268
T2041 0.267
T2042 0.2661
T2043 0.2652
T2044 0.2649
T2045 0.2651
T2046 0.2648
T2047 0.2647
T2048 0.2657
T2049 0.2674
T2050 0.2689
T2051 0.271
T2052 0.2733
T2053 0.2773
T2054 0.2818
T2055 0.2869
T2056 0.2812
T2057 0.2872
T2058 0.2949
T2059 0.2496
T2060 0.2553
T2061 0.26
T2062 0.2636
T2063 0.2673
T2064 0.2706
T2065 0.2725
T2066 0.2731
T2067 0.2741
T2068 0.2746
T2069 0.2739
T2070 0.2734
T2071 0.2725
T2072 0.2716
T2073 0.2705
T2074 0.2689
T2075 0.2679
T2076 0.2669
T2077 0.2657
T2078 0.2645
T2079 0.2634
T2080 0.2628
T2081 0.2619
T2082 0.2606
T2083 0.2594
T2084 0.258
T2085 0.2565
T2086 0.2545
T2087 0.2516
T2088 0.2497
T2089 0.2485
T2090 0.2468
T2091 0.2448
T2092 0.2954
T2093 0.2936
T2094 0.292
T2095 0.2904
T2096 0.2892
T2097 0.2881
T2098 0.2881
T2099 0.2874
T2100 0.2851
T2101 0.2833
T2102 0.2826
T2103 0.2816
T2104 0.2808
T2105 0.2799
T2106 0.2787
T2107 0.2782
T2108 0.2781
T2109 0.2778
T2110 0.2768
T2111 0.2866
T2112 0.2862
T2113 0.2852
T2114 0.2846
T2115 0.2839
T2116 0.2834
T2117 0.2833
T2118 0.2833
T2119 0.2833
T2120 0.2834
T2121 0.2828
T2122 0.282
T2123 0.2818
T2124 0.2818
T2125 0.281
T2126 0.2816
T2127 0.2825
T2128 0.2812
T2129 0.2804
T2130 0.2803
T2131 0.2812
T2132 0.2829
T2133 0.2846
T2134 0.2861
T2135 0.2862
T2136 0.2861
T2137 0.2853
T2138 0.2851
T2139 0.2839
T2140 0.2835
T2141 0.2829
T2142 0.2821
T2143 0.282
T2144 0.282
T2145 0.2815
T2146 0.2816
T2147 0.2826
T2148 0.284
T2149 0.2864
T2150 0.2772
T2151 0.2792
T2152 0.2813
T2153 0.2828
T2154 0.2839
T2155 0.285
T2156 0.2859
T2157 0.2865
T2158 0.2863
T2159 0.2856
T2160 0.2848
T2161 0.2847
T2162 0.2847
T2163 0.2835
T2164 0.2831
T2165 0.2821
T2166 0.2814
T2167 0.2807
T2168 0.2797
T2169 0.2789
T2170 0.2784
T2171 0.2774
T2172 0.2876
T2173 0.2871
T2174 0.2861
T2175 0.2855
T2176 0.2842
T2177 0.2839
T2178 0.2828
T2179 0.2825
T2180 0.2813
T2181 0.2809
T2182 0.2803
T2183 0.2795
T2184 0.2793
T2185 0.2786
T2186 0.2768
T2187 0.2763
T2188 0.2764
T2189 0.2756
T2190 0.2751
T2191 0.2747
T2192 0.2739
T2193 0.2735
T2194 0.2731
T2195 0.2724
T2196 0.2719
T2197 0.2719
T2198 0.2713
T2199 0.27
T2200 0.269
T2201 0.2689
T2202 0.2689
T2203 0.2702
T2204 0.2703
T2205 0.2696
T2206 0.2694
T2207 0.2691
T2208 0.269
T2209 0.269
T2210 0.2682
T2211 0.2676
T2212 0.2674
T2213 0.2669
T2214 0.2662
T2215 0.2661
T2216 0.2661
T2217 0.2661
T2218 0.2658
T2219 0.2648
T2220 0.2645
T2221 0.2642
T2222 0.2636
T2223 0.2632
T2224 0.2631
T2225 0.2632
T2226 0.2632
T2227 0.2632
T2228 0.2632
T2229 0.2632
T2230 0.2633
T2231 0.2633
T2232 0.2632
T2233 0.2626
T2234 0.2618
T2235 0.2617
T2236 0.2617
T2237 0.2617
T2238 0.2607
T2239 0.2603
T2240 0.2603
T2241 0.2602
T2242 0.2601
T2243 0.2599
T2244 0.259
T2245 0.2588
T2246 0.2588
T2247 0.2588
T2248 0.2585
T2249 0.2582
T2250 0.2575
T2251 0.2572
T2252 0.2572
T2253 0.2572
T2254 0.2572
T2255 0.2573
T2256 0.2567
T2257 0.256
T2258 0.2559
T2259 0.2559
T2260 0.2559
T2261 0.2557
T2262 0.2553
T2263 0.2551
T2264 0.2548
T2265 0.2544
T2266 0.2543
T2267 0.2543
T2268 0.2538
T2269 0.2531
T2270 0.2529
T2271 0.253
T2272 0.2521
T2273 0.2516
T2274 0.2515
T2275 0.2516
T2276 0.2514
T2277 0.2513
T2278 0.2514
T2279 0.2514
T2280 0.2514
T2281 0.2514
T2282 0.2506
T2283 0.2501
T2284 0.25
T2285 0.25
T2286 0.2501
T2287 0.2501
T2288 0.2501
T2289 0.2496
T2290 0.2488
T2291 0.2485
T2292 0.2485
T2293 0.2485
T2294 0.2485
T2295 0.2485
T2296 0.2486
T2297 0.2486
T2298 0.2483
T2299 0.2477
T2300 0.2472
T2301 0.2469
T2302 0.2442
T2303 0.2388
T2304 0.2362
T2305 0.2367
T2306 0.2394
T2307 0.2416
T2308 0.2433
T2309 0.244
T2310 0.2441
T2311 0.2441
T2312 0.2441
T2313 0.2442
T2314 0.2442
T2315 0.2442
T2316 0.2442
T2317 0.2443
T2318 0.2443
T2319 0.2443
T2320 0.2438
T2321 0.243
T2322 0.2437
T2323 0.2443
T2324 0.2445
T2325 0.2445
T2326 0.2445
T2327 0.2445
T2328 0.2446
T2329 0.2444
T2330 0.2444
T2331 0.2444
T2332 0.2433
T2333 0.2429
T2334 0.2429
T2335 0.243
T2336 0.243
T2337 0.243
T2338 0.243
T2339 0.2428
T2340 0.2421
T2341 0.2426
T2342 0.2431
T2343 0.2426
T2344 0.2421
T2345 0.2418
T2346 0.2417
T2347 0.2417
T2348 0.2417
T2349 0.2416
T2350 0.2422
T2351 0.2424
T2352 0.2427
T2353 0.2419
T2354 0.2417
T2355 0.2417
T2356 0.2417
T2357 0.2418
T2358 0.2418
T2359 0.2418
T2360 0.2419
T2361 0.2419
T2362 0.2413
T2363 0.2415
T2364 0.2413
T2365 0.2412
T2366 0.2412
T2367 0.2407
T2368 0.2405
T2369 0.2411
T2370 0.244
T2371 0.2463
T2372 0.2471
T2373 0.247
T2374 0.2454
T2375 0.2433
T2376 0.2419
T2377 0.2408
T2378 0.2397
T2379 0.2391
T2380 0.239
T2381 0.2391
T2382 0.24
T2383 0.2406
T2384 0.2407
T2385 0.2408
T2386 0.2408
T2387 0.2408
T2388 0.2409
T2389 0.2409
T2390 0.2409
T2391 0.2409
T2392 0.241
T2393 0.241
T2394 0.241
T2395 0.1692
T2396 0.1533
T2397 0.1537
T2398 0.1534
T2399 0.1534
T2400 0.1534
T2401 0.1534
T2402 0.1534
T2403 0.1534
T2404 0.1534
T2405 0.1534
T2406 0.1535
T2407 0.1538
T2408 0.1535
T2409 0.1535
T2410 0.1533
T2411 0.153
T2412 0.1519
T2413 0.1525
T2414 0.1519
T2415 0.1499
T2416 0.1492
T2417 0.1492
T2418 0.1492
T2419 0.1493
T2420 0.1493
T2421 0.1493
T2422 0.1493
T2423 0.1493
T2424 0.1493
T2425 0.1493
T2426 0.1493
T2427 0.1494
T2428 0.1494
T2429 0.1494
T2430 0.1494
T2431 0.1494
T2432 0.1494
T2433 0.1494
T2434 0.1494
T2435 0.1495
T2436 0.1495
T2437 0.1495
T2438 0.1495
T2439 0.1495
T2440 0.1495
T2441 0.1495
T2442 0.1495
T2443 0.1496
T2444 0.1496
T2445 0.1496
T2446 0.1496
T2447 0.1496
T2448 0.1496
T2449 0.1496
T2450 0.1496
T2451 0.1497
T2452 0.1497
T2453 0.1497
T2454 0.1497
T2455 0.1497
T2456 0.1497
T2457 0.1491
T2458 0.1484
T2459 0.1484
T2460 0.1481
T2461 0.1484
T2462 0.1474
T2463 0.1481
T2464 0.1481
T2465 0.1485
T2466 0.1485
T2467 0.1485
T2468 0.1485
T2469 0.1485
T2470 0.1485
T2471 0.1486
T2472 0.1486
T2473 0.1486
T2474 0.1486
T2475 0.1486
T2476 0.1486
T2477 0.1486
T2478 0.1487
T2479 0.1487
T2480 0.1487
T2481 0.1487
T2482 0.1487
T2483 0.1487
T2484 0.1484
T2485 0.1484
T2486 0.1488
T2487 0.1477
T2488 0.1481
T2489 0.1616
T2490 0.1856
T2491 0.1853
T2492 0.1798
T2493 0.1764
T2494 0.1746
T2495 0.1744
T2496 0.1723
T2497 0.1717
T2498 0.1892
T2499 0.188
T2500 0.1869
T2501 0.1859
T2502 0.1848
T2503 0.1837
T2504 0.1819
T2505 0.1816
T2506 0.1808
T2507 0.1892
T2508 0.1849
T2509 0.1816
T2510 0.1795
T2511 0.1736
T2512 0.1859
T2513 0.1822
T2514 0.1809
T2515 0.1799
T2516 0.1795
T2517 0.1789
T2518 0.1784
T2519 0.1776
T2520 0.1766
T2521 0.1754
T2522 0.1742
T2523 0.1737
T2524 0.1731
T2525 0.172
T2526 0.1706
T2527 0.1704
T2528 0.1692
T2529 0.1682
T2530 0.1676
T2531 0.166
T2532 0.1648
T2533 0.1642
T2534 0.1632
T2535 0.161
T2536 0.1606
T2537 0.1607
T2538 0.1607
T2539 0.1607
T2540 0.1607
T2541 0.1607
T2542 0.1607
T2543 0.1608
T2544 0.1608
T2545 0.1608
T2546 0.1608
T2547 0.1608
T2548 0.1602
T2549 0.1595
T2550 0.1596
T2551 0.1596
T2552 0.1596
T2553 0.1586
T2554 0.159
T2555 0.1597
T2556 0.1593
T2557 0.1577
T2558 0.1566
T2559 0.1558
T2560 0.1835
T2561 0.187
T2562 0.1832
T2563 0.1812
T2564 0.1789
T2565 0.1775
T2566 0.1766
T2567 0.1755
T2568 0.1752
T2569 0.1746
T2570 0.1736
T2571 0.1729
T2572 0.1725
T2573 0.1716
T2574 0.1709
T2575 0.1701
T2576 0.1697
T2577 0.1695
T2578 0.1695
T2579 0.1685
T2580 0.1675
T2581 0.1658
T2582 0.1654
T2583 0.1645
T2584 0.1641
T2585 0.1645
T2586 0.1645
T2587 0.1645
T2588 0.1646
T2589 0.1646
T2590 0.1646
T2591 0.1636
T2592 0.1633
T2593 0.1633
T2594 0.1634
T2595 0.1634
T2596 0.1634
T2597 0.1634
T2598 0.1634
T2599 0.1635
T2600 0.1627
T2601 0.1619
T2602 0.1619
T2603 0.1612
T2604 0.1613
T2605 0.1613
T2606 0.1606
T2607 0.162
T2608 0.1617
T2609 0.1617
T2610 0.1607
T2611 0.1607
T2612 0.1608
T2613 0.1608
T2614 0.1608
T2615 0.1608
T2616 0.1608
T2617 0.1599
T2618 0.1595
T2619 0.1602
T2620 0.1605
T2621 0.1609
T2622 0.1609
T2623 0.1609
T2624 0.1609
T2625 0.1609
T2626 0.1605
T2627 0.1602
T2628 0.1599
T2629 0.1592
T2630 0.1592
T2631 0.1595
T2632 0.1585
T2633 0.1582
T2634 0.1582
T2635 0.1582
T2636 0.1582
T2637 0.1582
T2638 0.1582
T2639 0.1582
T2640 0.1582
T2641 0.1582
T2642 0.1582
T2643 0.1582
T2644 0.1582
T2645 0.1592
T2646 0.1595
T2647 0.1595
T2648 0.1595
T2649 0.1595
T2650 0.1595
T2651 0.1585
T2652 0.1585
T2653 0.1582
T2654 0.1582
T2655 0.1582
T2656 0.1582
T2657 0.1585
T2658 0.1592
T2659 0.1585
T2660 0.1599
T2661 0.1595
T2662 0.1605
T2663 0.1619
T2664 0.1619
T2665 0.1626
T2666 0.163
T2667 0.1652
T2668 0.1665
T2669 0.1681
T2670 0.1687
T2671 0.1703
T2672 0.1718
T2673 0.1749
T2674 0.1766
T2675 0.1794
T2676 0.1835
T2677 0.1859
T2678 0.1886
T2679 0.1712
T2680 0.1719
T2681 0.1722
T2682 0.173
T2683 0.1741
T2684 0.1745
T2685 0.1745
T2686 0.1738
T2687 0.173
T2688 0.1725
T2689 0.1716
T2690 0.1705
T2691 0.1889
T2692 0.1885
T2693 0.1885
T2694 0.1885
T2695 0.1885
T2696 0.1885
T2697 0.1885
T2698 0.1885
T2699 0.1885
T2700 0.1885
T2701 0.1873
T2702 0.1855
T2703 0.1841
T2704 0.1832
T2705 0.1859
T2706 0.1844
T2707 0.1832
T2708 0.1832
T2709 0.1821
T2710 0.1805
T2711 0.1805
T2712 0.1794
T2713 0.1781
T2714 0.1778
T2715 0.1778
T2716 0.1778
T2717 0.1774
T2718 0.1766
T2719 0.1762
T2720 0.1762
T2721 0.1774
T2722 0.1766
T2723 0.177
T2724 0.177
T2725 0.1791
T2726 0.1801
T2727 0.1805
T2728 0.1808
T2729 0.1817
T2730 0.1821
T2731 0.1832
T2732 0.1832
T2733 0.1841
T2734 0.1844
T2735 0.1848
T2736 0.1859
T2737 0.1859
T2738 0.1859
T2739 0.1859
T2740 0.1859
T2741 0.187
T2742 0.1873
T2743 0.1879
T2744 0.1885
T2745 0.1889
T2746 0.1705
T2747 0.1719
T2748 0.1722
T2749 0.1728
T2750 0.1738
T2751 0.1725
T2752 0.1719
T2753 0.1709
T2754 0.1705
T2755 0.1885
T2756 0.1882
T2757 0.1873
T2758 0.187
T2759 0.1859
T2760 0.1851
T2761 0.1838
T2762 0.1832
T2763 0.1825
T2764 0.1817
T2765 0.1811
T2766 0.1805
T2767 0.1794
T2768 0.179
T2769 0.179
T2770 0.179
T2771 0.179
T2772 0.1781
T2773 0.1778
T2774 0.177
T2775 0.1762
T2776 0.1762
T2777 0.1762
T2778 0.1762
T2779 0.1762
T2780 0.1762
T2781 0.1753
T2782 0.175
T2783 0.175
T2784 0.1746
T2785 0.1734
T2786 0.1734
T2787 0.1734
T2788 0.1725
T2789 0.1722
T2790 0.1722
T2791 0.1553
T2792 0.1553
T2793 0.1553
T2794 0.1553
T2795 0.1553
T2796 0.1553
T2797 0.1553
T2798 0.1553
T2799 0.1553
T2800 0.1553
T2801 0.1553
T2802 0.1553
T2803 0.1553
T2804 0.1553
T2805 0.1553
T2806 0.1553
T2807 0.1553
T2808 0.1553
