# Supplementary material for: FishMORPH - An agent-based model to predict salmonid growth and distribution responses under natural and low flows
Source: Sci Rep. 2016 Jul 19;6:29414. doi: 10.1038/srep29414 (PMC4949470; doi:10.1038/srep29414)
Supplement: Supplementary Information 2 [file srep29414-s2.zip › SR_FishMORPH_Files/Parameters/Baseline_Depth_P16.var]

Depth PatchP16
T1 0.3134
T2 0.3143
T3 0.3143
T4 0.3143
T5 0.314
T6 0.3135
T7 0.3122
T8 0.3115
T9 0.3101
T10 0.3122
T11 0.3132
T12 0.3105
T13 0.309
T14 0.3069
T15 0.3069
T16 0.3069
T17 0.3069
T18 0.3069
T19 0.3065
T20 0.3061
T21 0.3052
T22 0.3048
T23 0.3048
T24 0.3048
T25 0.3039
T26 0.3031
T27 0.3031
T28 0.3031
T29 0.3031
T30 0.3031
T31 0.3031
T32 0.3031
T33 0.3031
T34 0.3031
T35 0.3027
T36 0.3044
T37 0.3036
T38 0.3036
T39 0.3036
T40 0.3036
T41 0.3036
T42 0.3032
T43 0.3022
T44 0.3022
T45 0.3022
T46 0.3022
T47 0.3022
T48 0.3022
T49 0.3022
T50 0.3022
T51 0.3005
T52 0.3005
T53 0.3005
T54 0.2987
T55 0.2987
T56 0.2983
T57 0.2974
T58 0.2979
T59 0.2983
T60 0.3017
T61 0.2992
T62 0.2979
T63 0.2974
T64 0.297
T65 0.2987
T66 0.2974
T67 0.297
T68 0.297
T69 0.297
T70 0.297
T71 0.2966
T72 0.2952
T73 0.2945
T74 0.2934
T75 0.292
T76 0.292
T77 0.292
T78 0.292
T79 0.292
T80 0.292
T81 0.292
T82 0.292
T83 0.292
T84 0.292
T85 0.2925
T86 0.2938
T87 0.2938
T88 0.2938
T89 0.2938
T90 0.2938
T91 0.2938
T92 0.2938
T93 0.2938
T94 0.2938
T95 0.2938
T96 0.2938
T97 0.2938
T98 0.2938
T99 0.2934
T100 0.292
T101 0.292
T102 0.292
T103 0.292
T104 0.292
T105 0.292
T106 0.292
T107 0.292
T108 0.2916
T109 0.292
T110 0.292
T111 0.292
T112 0.292
T113 0.292
T114 0.292
T115 0.292
T116 0.292
T117 0.292
T118 0.292
T119 0.292
T120 0.292
T121 0.292
T122 0.292
T123 0.292
T124 0.292
T125 0.292
T126 0.292
T127 0.292
T128 0.292
T129 0.292
T130 0.292
T131 0.2929
T132 0.2938
T133 0.2938
T134 0.2938
T135 0.2938
T136 0.2942
T137 0.2952
T138 0.2952
T139 0.2952
T140 0.2952
T141 0.2952
T142 0.2952
T143 0.2952
T144 0.2952
T145 0.2952
T146 0.2952
T147 0.2952
T148 0.2952
T149 0.2952
T150 0.297
T151 0.2966
T152 0.297
T153 0.2974
T154 0.2987
T155 0.2987
T156 0.2987
T157 0.2987
T158 0.2996
T159 0.2987
T160 0.2996
T161 0.3005
T162 0.3005
T163 0.3005
T164 0.3005
T165 0.3005
T166 0.3005
T167 0.3005
T168 0.3005
T169 0.3005
T170 0.3005
T171 0.3005
T172 0.3005
T173 0.3005
T174 0.3005
T175 0.3005
T176 0.3005
T177 0.3005
T178 0.3001
T179 0.3005
T180 0.3005
T181 0.3001
T182 0.2992
T183 0.3001
T184 0.2992
T185 0.2987
T186 0.2987
T187 0.2987
T188 0.2987
T189 0.2987
T190 0.2987
T191 0.2987
T192 0.2987
T193 0.2987
T194 0.2987
T195 0.2987
T196 0.2987
T197 0.2974
T198 0.297
T199 0.297
T200 0.297
T201 0.2952
T202 0.2952
T203 0.2952
T204 0.2952
T205 0.2952
T206 0.2952
T207 0.2952
T208 0.2952
T209 0.2952
T210 0.2952
T211 0.2952
T212 0.2952
T213 0.2952
T214 0.2952
T215 0.2957
T216 0.2952
T217 0.2952
T218 0.2952
T219 0.2952
T220 0.2952
T221 0.2952
T222 0.2952
T223 0.2952
T224 0.2949
T225 0.2938
T226 0.2938
T227 0.2938
T228 0.2938
T229 0.2938
T230 0.2938
T231 0.2938
T232 0.2938
T233 0.2938
T234 0.2938
T235 0.2938
T236 0.2938
T237 0.2938
T238 0.2938
T239 0.2938
T240 0.2938
T241 0.2938
T242 0.2938
T243 0.2938
T244 0.2938
T245 0.2938
T246 0.2938
T247 0.2938
T248 0.2938
T249 0.292
T250 0.292
T251 0.2925
T252 0.3214
T253 0.3536
T254 0.3604
T255 0.3592
T256 0.359
T257 0.359
T258 0.3573
T259 0.3569
T260 0.3569
T261 0.356
T262 0.355
T263 0.3548
T264 0.3548
T265 0.3548
T266 0.3548
T267 0.3548
T268 0.3548
T269 0.3548
T270 0.3548
T271 0.3548
T272 0.3548
T273 0.3548
T274 0.3548
T275 0.3548
T276 0.3552
T277 0.3557
T278 0.3567
T279 0.3569
T280 0.3569
T281 0.3569
T282 0.356
T283 0.3554
T284 0.3549
T285 0.3548
T286 0.3548
T287 0.3548
T288 0.3548
T289 0.3548
T290 0.3548
T291 0.3548
T292 0.3548
T293 0.3552
T294 0.3566
T295 0.3569
T296 0.3569
T297 0.3586
T298 0.359
T299 0.359
T300 0.3598
T301 0.3596
T302 0.3595
T303 0.3598
T304 0.3603
T305 0.3607
T306 0.3608
T307 0.3608
T308 0.3608
T309 0.3608
T310 0.3608
T311 0.3608
T312 0.3608
T313 0.3608
T314 0.3608
T315 0.3608
T316 0.3608
T317 0.3608
T318 0.3608
T319 0.3608
T320 0.3608
T321 0.3608
T322 0.3608
T323 0.3608
T324 0.3608
T325 0.3605
T326 0.3607
T327 0.3608
T328 0.3608
T329 0.3608
T330 0.3608
T331 0.3608
T332 0.3608
T333 0.3608
T334 0.3608
T335 0.3608
T336 0.3608
T337 0.3605
T338 0.3593
T339 0.359
T340 0.359
T341 0.359
T342 0.359
T343 0.359
T344 0.359
T345 0.359
T346 0.359
T347 0.359
T348 0.359
T349 0.359
T350 0.359
T351 0.359
T352 0.359
T353 0.3573
T354 0.3569
T355 0.3569
T356 0.3569
T357 0.3569
T358 0.3569
T359 0.3569
T360 0.3569
T361 0.3569
T362 0.356
T363 0.3567
T364 0.3569
T365 0.3569
T366 0.3569
T367 0.3569
T368 0.3569
T369 0.3569
T370 0.3569
T371 0.3569
T372 0.3569
T373 0.3573
T374 0.3587
T375 0.359
T376 0.359
T377 0.359
T378 0.3594
T379 0.3591
T380 0.359
T381 0.359
T382 0.359
T383 0.359
T384 0.359
T385 0.359
T386 0.359
T387 0.359
T388 0.359
T389 0.359
T390 0.359
T391 0.359
T392 0.359
T393 0.3578
T394 0.3462
T395 0.3228
T396 0.3108
T397 0.3172
T398 0.3144
T399 0.3123
T400 0.3119
T401 0.3119
T402 0.3119
T403 0.3123
T404 0.312
T405 0.3119
T406 0.3106
T407 0.3099
T408 0.3098
T409 0.3098
T410 0.3106
T411 0.3117
T412 0.3131
T413 0.3155
T414 0.3173
T415 0.3166
T416 0.3174
T417 0.3176
T418 0.3176
T419 0.3173
T420 0.3146
T421 0.3139
T422 0.3064
T423 0.3039
T424 0.3048
T425 0.3048
T426 0.3048
T427 0.3048
T428 0.3048
T429 0.3048
T430 0.3048
T431 0.3048
T432 0.3048
T433 0.3048
T434 0.3048
T435 0.3039
T436 0.3031
T437 0.3031
T438 0.3044
T439 0.3036
T440 0.3027
T441 0.3019
T442 0.3019
T443 0.3014
T444 0.3001
T445 0.3006
T446 0.3001
T447 0.3006
T448 0.3001
T449 0.2997
T450 0.2975
T451 0.2966
T452 0.2966
T453 0.2966
T454 0.2958
T455 0.2949
T456 0.2949
T457 0.2966
T458 0.2966
T459 0.2966
T460 0.2962
T461 0.2966
T462 0.2966
T463 0.2984
T464 0.2995
T465 0.3006
T466 0.3015
T467 0.3028
T468 0.3037
T469 0.3027
T470 0.3027
T471 0.3036
T472 0.3044
T473 0.304
T474 0.3027
T475 0.3041
T476 0.3032
T477 0.3024
T478 0.3015
T479 0.3015
T480 0.3006
T481 0.3015
T482 0.3011
T483 0.3015
T484 0.3015
T485 0.302
T486 0.3015
T487 0.3032
T488 0.3034
T489 0.3037
T490 0.3058
T491 0.3083
T492 0.3087
T493 0.3104
T494 0.313
T495 0.3152
T496 0.317
T497 0.3185
T498 0.3192
T499 0.321
T500 0.3104
T501 0.3122
T502 0.3149
T503 0.3179
T504 0.3205
T505 0.3227
T506 0.3248
T507 0.3256
T508 0.3261
T509 0.3273
T510 0.3276
T511 0.328
T512 0.3215
T513 0.3222
T514 0.3234
T515 0.3255
T516 0.3266
T517 0.3284
T518 0.3296
T519 0.3298
T520 0.3302
T521 0.3299
T522 0.3298
T523 0.3298
T524 0.3298
T525 0.3298
T526 0.3298
T527 0.3293
T528 0.3283
T529 0.3276
T530 0.3275
T531 0.326
T532 0.3256
T533 0.3252
T534 0.324
T535 0.3218
T536 0.3284
T537 0.3274
T538 0.3265
T539 0.3255
T540 0.3253
T541 0.3234
T542 0.323
T543 0.323
T544 0.3222
T545 0.3212
T546 0.321
T547 0.3202
T548 0.3192
T549 0.3191
T550 0.3183
T551 0.3173
T552 0.3166
T553 0.3151
T554 0.3147
T555 0.3139
T556 0.3129
T557 0.3127
T558 0.3131
T559 0.3148
T560 0.3182
T561 0.3234
T562 0.3275
T563 0.3239
T564 0.3284
T565 0.3357
T566 0.3461
T567 0.3562
T568 0.363
T569 0.368
T570 0.3714
T571 0.3751
T572 0.3787
T573 0.3832
T574 0.3898
T575 0.3969
T576 0.4042
T577 0.4159
T578 0.4304
T579 0.4457
T580 0.4609
T581 0.4751
T582 0.4863
T583 0.4963
T584 0.5028
T585 0.5066
T586 0.5128
T587 0.518
T588 0.5208
T589 0.5284
T590 0.5344
T591 0.537
T592 0.541
T593 0.543
T594 0.5434
T595 0.5422
T596 0.5367
T597 0.529
T598 0.5197
T599 0.511
T600 0.5011
T601 0.4919
T602 0.4848
T603 0.4785
T604 0.4731
T605 0.4685
T606 0.4657
T607 0.4637
T608 0.4637
T609 0.4649
T610 0.4679
T611 0.4705
T612 0.4748
T613 0.4795
T614 0.4842
T615 0.487
T616 0.4905
T617 0.4939
T618 0.4972
T619 0.5002
T620 0.5026
T621 0.5037
T622 0.5025
T623 0.4979
T624 0.489
T625 0.4759
T626 0.459
T627 0.4392
T628 0.4181
T629 0.3994
T630 0.3872
T631 0.3792
T632 0.3741
T633 0.3705
T634 0.3675
T635 0.3653
T636 0.3632
T637 0.3613
T638 0.3601
T639 0.3586
T640 0.357
T641 0.3563
T642 0.3555
T643 0.3546
T644 0.3544
T645 0.3544
T646 0.3535
T647 0.3524
T648 0.3518
T649 0.3504
T650 0.3501
T651 0.3493
T652 0.3484
T653 0.3483
T654 0.3474
T655 0.3463
T656 0.3461
T657 0.345
T658 0.3443
T659 0.3442
T660 0.3425
T661 0.342
T662 0.3406
T663 0.3402
T664 0.3374
T665 0.3216
T666 0.3137
T667 0.313
T668 0.313
T669 0.3126
T670 0.3117
T671 0.3115
T672 0.3115
T673 0.3115
T674 0.3115
T675 0.3099
T676 0.3095
T677 0.3093
T678 0.3091
T679 0.3221
T680 0.3207
T681 0.3204
T682 0.3204
T683 0.3196
T684 0.3207
T685 0.3117
T686 0.3266
T687 0.3331
T688 0.3261
T689 0.3222
T690 0.3141
T691 0.3098
T692 0.3208
T693 0.3196
T694 0.3186
T695 0.3184
T696 0.318
T697 0.3167
T698 0.3164
T699 0.3163
T700 0.3161
T701 0.316
T702 0.3145
T703 0.3141
T704 0.3139
T705 0.3134
T706 0.3132
T707 0.3131
T708 0.3117
T709 0.3109
T710 0.3106
T711 0.3105
T712 0.31
T713 0.3085
T714 0.308
T715 0.3079
T716 0.3077
T717 0.3076
T718 0.3075
T719 0.3073
T720 0.3072
T721 0.3071
T722 0.3069
T723 0.3068
T724 0.3066
T725 0.3065
T726 0.3064
T727 0.3062
T728 0.3061
T729 0.3056
T730 0.3054
T731 0.3056
T732 0.3056
T733 0.3042
T734 0.3036
T735 0.3039
T736 0.3033
T737 0.3028
T738 0.3044
T739 0.3039
T740 0.3033
T741 0.3032
T742 0.303
T743 0.3027
T744 0.3024
T745 0.3023
T746 0.3022
T747 0.302
T748 0.3019
T749 0.3018
T750 0.3016
T751 0.3015
T752 0.3014
T753 0.3012
T754 0.3011
T755 0.3009
T756 0.3008
T757 0.3007
T758 0.3005
T759 0.3004
T760 0.3003
T761 0.3001
T762 0.3
T763 0.2999
T764 0.2997
T765 0.308
T766 0.3084
T767 0.308
T768 0.3079
T769 0.3077
T770 0.3076
T771 0.3071
T772 0.3064
T773 0.3062
T774 0.3056
T775 0.3056
T776 0.3059
T777 0.3058
T778 0.3057
T779 0.3056
T780 0.3054
T781 0.305
T782 0.3044
T783 0.3039
T784 0.3037
T785 0.3028
T786 0.3028
T787 0.3024
T788 0.3044
T789 0.3028
T790 0.3029
T791 0.3027
T792 0.3026
T793 0.3025
T794 0.3023
T795 0.3044
T796 0.3043
T797 0.3038
T798 0.3039
T799 0.3039
T800 0.3037
T801 0.3036
T802 0.3035
T803 0.3033
T804 0.3032
T805 0.3028
T806 0.3026
T807 0.3024
T808 0.3023
T809 0.3013
T810 0.3002
T811 0.3003
T812 0.2999
T813 0.2996
T814 0.2995
T815 0.2994
T816 0.2992
T817 0.2991
T818 0.299
T819 0.2988
T820 0.2987
T821 0.2978
T822 0.2975
T823 0.2965
T824 0.2962
T825 0.2961
T826 0.2959
T827 0.2958
T828 0.2957
T829 0.2956
T830 0.2943
T831 0.2939
T832 0.2945
T833 0.2926
T834 0.2915
T835 0.291
T836 0.2896
T837 0.2895
T838 0.2894
T839 0.2893
T840 0.2891
T841 0.289
T842 0.2889
T843 0.2887
T844 0.2886
T845 0.2883
T846 0.2874
T847 0.2873
T848 0.2863
T849 0.2861
T850 0.2875
T851 0.287
T852 0.2873
T853 0.2871
T854 0.287
T855 0.2853
T856 0.2848
T857 0.2855
T858 0.2854
T859 0.2853
T860 0.2851
T861 0.285
T862 0.2849
T863 0.2847
T864 0.2846
T865 0.2853
T866 0.286
T867 0.2858
T868 0.2857
T869 0.2856
T870 0.2855
T871 0.2853
T872 0.2852
T873 0.2851
T874 0.285
T875 0.2848
T876 0.2847
T877 0.2846
T878 0.2845
T879 0.2843
T880 0.2826
T881 0.2825
T882 0.2812
T883 0.2806
T884 0.2797
T885 0.2796
T886 0.2803
T887 0.2801
T888 0.2807
T889 0.2812
T890 0.281
T891 0.2809
T892 0.2808
T893 0.2807
T894 0.281
T895 0.2804
T896 0.2803
T897 0.2802
T898 0.2801
T899 0.2799
T900 0.2798
T901 0.2797
T902 0.2796
T903 0.2791
T904 0.2781
T905 0.2776
T906 0.2775
T907 0.2774
T908 0.2772
T909 0.2771
T910 0.277
T911 0.2769
T912 0.2767
T913 0.2766
T914 0.2765
T915 0.2768
T916 0.2762
T917 0.2761
T918 0.2764
T919 0.2775
T920 0.2762
T921 0.2756
T922 0.2755
T923 0.2754
T924 0.2753
T925 0.2752
T926 0.275
T927 0.2743
T928 0.2732
T929 0.2743
T930 0.273
T931 0.2726
T932 0.2724
T933 0.2723
T934 0.2722
T935 0.272
T936 0.2719
T937 0.2718
T938 0.2721
T939 0.272
T940 0.2714
T941 0.2729
T942 0.2728
T943 0.2727
T944 0.2725
T945 0.2724
T946 0.2723
T947 0.2722
T948 0.2721
T949 0.2731
T950 0.2746
T951 0.2737
T952 0.2728
T953 0.2718
T954 0.271
T955 0.2709
T956 0.2708
T957 0.2707
T958 0.2706
T959 0.2704
T960 0.2703
T961 0.2702
T962 0.2701
T963 0.27
T964 0.2698
T965 0.2697
T966 0.2696
T967 0.2695
T968 0.2694
T969 0.2692
T970 0.2691
T971 0.269
T972 0.2689
T973 0.2688
T974 0.2687
T975 0.2685
T976 0.2684
T977 0.2683
T978 0.2682
T979 0.2681
T980 0.268
T981 0.2677
T982 0.2704
T983 0.27
T984 0.2699
T985 0.2698
T986 0.2693
T987 0.2692
T988 0.2691
T989 0.269
T990 0.2689
T991 0.2687
T992 0.2686
T993 0.2685
T994 0.2684
T995 0.2683
T996 0.2682
T997 0.268
T998 0.2679
T999 0.2678
T1000 0.2677
T1001 0.2672
T1002 0.2659
T1003 0.2658
T1004 0.2657
T1005 0.266
T1006 0.267
T1007 0.2669
T1008 0.2656
T1009 0.2651
T1010 0.265
T1011 0.2649
T1012 0.2648
T1013 0.2647
T1014 0.2645
T1015 0.2644
T1016 0.2643
T1017 0.2642
T1018 0.2639
T1019 0.2652
T1020 0.2651
T1021 0.265
T1022 0.2649
T1023 0.2644
T1024 0.2631
T1025 0.2618
T1026 0.2613
T1027 0.2606
T1028 0.2598
T1029 0.2604
T1030 0.2609
T1031 0.2608
T1032 0.2606
T1033 0.2605
T1034 0.2604
T1035 0.2603
T1036 0.2602
T1037 0.2601
T1038 0.26
T1039 0.2599
T1040 0.2605
T1041 0.2612
T1042 0.2595
T1043 0.2598
T1044 0.2609
T1045 0.2608
T1046 0.2615
T1047 0.2618
T1048 0.2617
T1049 0.2619
T1050 0.2614
T1051 0.2602
T1052 0.2585
T1053 0.258
T1054 0.2579
T1055 0.2578
T1056 0.2577
T1057 0.2591
T1058 0.259
T1059 0.2589
T1060 0.2588
T1061 0.2587
T1062 0.2586
T1063 0.2585
T1064 0.2584
T1065 0.2583
T1066 0.2582
T1067 0.2588
T1068 0.2593
T1069 0.2591
T1070 0.2589
T1071 0.2588
T1072 0.2595
T1073 0.2601
T1074 0.26
T1075 0.2599
T1076 0.2598
T1077 0.2597
T1078 0.2596
T1079 0.2595
T1080 0.2594
T1081 0.2593
T1082 0.2595
T1083 0.2594
T1084 0.2597
T1085 0.2603
T1086 0.26
T1087 0.2598
T1088 0.2597
T1089 0.2596
T1090 0.2595
T1091 0.259
T1092 0.2593
T1093 0.2733
T1094 0.277
T1095 0.2762
T1096 0.2758
T1097 0.2757
T1098 0.2759
T1099 0.2769
T1100 0.2771
T1101 0.2769
T1102 0.2793
T1103 0.2828
T1104 0.2867
T1105 0.2963
T1106 0.3043
T1107 0.3059
T1108 0.3068
T1109 0.3068
T1110 0.3087
T1111 0.3119
T1112 0.3176
T1113 0.3096
T1114 0.3178
T1115 0.322
T1116 0.3249
T1117 0.3256
T1118 0.3239
T1119 0.3195
T1120 0.313
T1121 0.3202
T1122 0.3158
T1123 0.3142
T1124 0.3122
T1125 0.3091
T1126 0.308
T1127 0.3078
T1128 0.3076
T1129 0.3075
T1130 0.3083
T1131 0.3088
T1132 0.3084
T1133 0.3073
T1134 0.3069
T1135 0.3071
T1136 0.3077
T1137 0.3077
T1138 0.3079
T1139 0.3088
T1140 0.3106
T1141 0.3126
T1142 0.314
T1143 0.3142
T1144 0.3144
T1145 0.3144
T1146 0.3142
T1147 0.3147
T1148 0.3151
T1149 0.315
T1150 0.3149
T1151 0.3148
T1152 0.3137
T1153 0.3123
T1154 0.3105
T1155 0.3086
T1156 0.3075
T1157 0.3072
T1158 0.3056
T1159 0.3051
T1160 0.305
T1161 0.3056
T1162 0.3064
T1163 0.3062
T1164 0.3075
T1165 0.3081
T1166 0.309
T1167 0.3091
T1168 0.309
T1169 0.3083
T1170 0.3074
T1171 0.306
T1172 0.3052
T1173 0.3061
T1174 0.3066
T1175 0.3064
T1176 0.3062
T1177 0.3068
T1178 0.3076
T1179 0.3077
T1180 0.3072
T1181 0.3069
T1182 0.3072
T1183 0.3072
T1184 0.3071
T1185 0.3069
T1186 0.3068
T1187 0.3067
T1188 0.3061
T1189 0.3069
T1190 0.3047
T1191 0.3041
T1192 0.3021
T1193 0.3006
T1194 0.2996
T1195 0.2978
T1196 0.2973
T1197 0.2972
T1198 0.2971
T1199 0.2983
T1200 0.2999
T1201 0.3014
T1202 0.3004
T1203 0.2996
T1204 0.2983
T1205 0.2972
T1206 0.2963
T1207 0.2987
T1208 0.2973
T1209 0.2939
T1210 0.2937
T1211 0.2945
T1212 0.2959
T1213 0.2977
T1214 0.3003
T1215 0.3022
T1216 0.3043
T1217 0.3033
T1218 0.305
T1219 0.3073
T1220 0.3114
T1221 0.3152
T1222 0.3191
T1223 0.3093
T1224 0.3103
T1225 0.3102
T1226 0.3091
T1227 0.3217
T1228 0.3201
T1229 0.3186
T1230 0.3178
T1231 0.3176
T1232 0.3182
T1233 0.3205
T1234 0.3103
T1235 0.3148
T1236 0.3183
T1237 0.3209
T1238 0.3217
T1239 0.323
T1240 0.3251
T1241 0.3251
T1242 0.3218
T1243 0.3198
T1244 0.3194
T1245 0.3192
T1246 0.3192
T1247 0.3198
T1248 0.3202
T1249 0.3202
T1250 0.32
T1251 0.3199
T1252 0.3191
T1253 0.3182
T1254 0.3179
T1255 0.3171
T1256 0.3155
T1257 0.3143
T1258 0.3133
T1259 0.3124
T1260 0.3111
T1261 0.3103
T1262 0.3092
T1263 0.3168
T1264 0.3121
T1265 0.3088
T1266 0.3069
T1267 0.3054
T1268 0.3036
T1269 0.3041
T1270 0.3033
T1271 0.3018
T1272 0.3007
T1273 0.2984
T1274 0.2967
T1275 0.2959
T1276 0.2946
T1277 0.2934
T1278 0.2924
T1279 0.2909
T1280 0.2898
T1281 0.2884
T1282 0.2871
T1283 0.2868
T1284 0.2867
T1285 0.2865
T1286 0.2862
T1287 0.2846
T1288 0.2855
T1289 0.2832
T1290 0.2812
T1291 0.2794
T1292 0.278
T1293 0.2776
T1294 0.2784
T1295 0.2789
T1296 0.2789
T1297 0.2775
T1298 0.2771
T1299 0.277
T1300 0.2754
T1301 0.2746
T1302 0.2735
T1303 0.2725
T1304 0.2716
T1305 0.2713
T1306 0.2701
T1307 0.2697
T1308 0.2692
T1309 0.2703
T1310 0.2705
T1311 0.2704
T1312 0.2718
T1313 0.2743
T1314 0.2774
T1315 0.285
T1316 0.3007
T1317 0.3118
T1318 0.3124
T1319 0.3275
T1320 0.334
T1321 0.3436
T1322 0.3513
T1323 0.3575
T1324 0.3621
T1325 0.3654
T1326 0.3689
T1327 0.3714
T1328 0.3742
T1329 0.376
T1330 0.376
T1331 0.3751
T1332 0.3733
T1333 0.3699
T1334 0.3652
T1335 0.3606
T1336 0.3552
T1337 0.3507
T1338 0.3482
T1339 0.3466
T1340 0.3453
T1341 0.3443
T1342 0.344
T1343 0.3439
T1344 0.343
T1345 0.3421
T1346 0.3415
T1347 0.3404
T1348 0.3387
T1349 0.3367
T1350 0.3349
T1351 0.3328
T1352 0.3307
T1353 0.3284
T1354 0.3258
T1355 0.3239
T1356 0.3222
T1357 0.3283
T1358 0.3258
T1359 0.3232
T1360 0.3204
T1361 0.3181
T1362 0.316
T1363 0.3142
T1364 0.3125
T1365 0.3108
T1366 0.309
T1367 0.3206
T1368 0.3192
T1369 0.3185
T1370 0.3183
T1371 0.3182
T1372 0.3187
T1373 0.3201
T1374 0.3218
T1375 0.3099
T1376 0.312
T1377 0.3137
T1378 0.3146
T1379 0.3159
T1380 0.3165
T1381 0.318
T1382 0.3193
T1383 0.3206
T1384 0.3221
T1385 0.3211
T1386 0.321
T1387 0.3207
T1388 0.3195
T1389 0.318
T1390 0.316
T1391 0.3139
T1392 0.3124
T1393 0.3119
T1394 0.3117
T1395 0.3128
T1396 0.3149
T1397 0.3174
T1398 0.3199
T1399 0.322
T1400 0.3229
T1401 0.3236
T1402 0.3233
T1403 0.3238
T1404 0.3231
T1405 0.3218
T1406 0.3205
T1407 0.3193
T1408 0.3174
T1409 0.3162
T1410 0.315
T1411 0.3143
T1412 0.3132
T1413 0.3129
T1414 0.3125
T1415 0.3125
T1416 0.3111
T1417 0.3106
T1418 0.3105
T1419 0.3104
T1420 0.3103
T1421 0.309
T1422 0.3216
T1423 0.3204
T1424 0.3188
T1425 0.3184
T1426 0.318
T1427 0.3169
T1428 0.3156
T1429 0.3143
T1430 0.3133
T1431 0.3127
T1432 0.3119
T1433 0.3113
T1434 0.3114
T1435 0.3117
T1436 0.3117
T1437 0.311
T1438 0.3107
T1439 0.3106
T1440 0.3106
T1441 0.3102
T1442 0.3093
T1443 0.3088
T1444 0.3076
T1445 0.3063
T1446 0.3054
T1447 0.3048
T1448 0.3037
T1449 0.3033
T1450 0.3032
T1451 0.3031
T1452 0.3027
T1453 0.3041
T1454 0.3035
T1455 0.303
T1456 0.3012
T1457 0.2997
T1458 0.2981
T1459 0.2963
T1460 0.2949
T1461 0.2938
T1462 0.2928
T1463 0.2925
T1464 0.293
T1465 0.2958
T1466 0.2985
T1467 0.2996
T1468 0.2985
T1469 0.2961
T1470 0.2945
T1471 0.2935
T1472 0.2929
T1473 0.292
T1474 0.2911
T1475 0.291
T1476 0.2919
T1477 0.2908
T1478 0.2904
T1479 0.2901
T1480 0.2893
T1481 0.2884
T1482 0.2881
T1483 0.2867
T1484 0.2863
T1485 0.2862
T1486 0.2866
T1487 0.2872
T1488 0.2893
T1489 0.291
T1490 0.2915
T1491 0.2933
T1492 0.2952
T1493 0.2959
T1494 0.2957
T1495 0.2955
T1496 0.2967
T1497 0.2983
T1498 0.3007
T1499 0.3033
T1500 0.3034
T1501 0.3046
T1502 0.3045
T1503 0.3031
T1504 0.3033
T1505 0.3015
T1506 0.3004
T1507 0.2991
T1508 0.2984
T1509 0.2988
T1510 0.2995
T1511 0.3
T1512 0.301
T1513 0.3017
T1514 0.3023
T1515 0.3039
T1516 0.3026
T1517 0.3037
T1518 0.3043
T1519 0.3055
T1520 0.3065
T1521 0.3075
T1522 0.3083
T1523 0.3097
T1524 0.3112
T1525 0.3132
T1526 0.3161
T1527 0.3174
T1528 0.3178
T1529 0.3184
T1530 0.3179
T1531 0.3174
T1532 0.3173
T1533 0.3164
T1534 0.3157
T1535 0.3156
T1536 0.3162
T1537 0.3169
T1538 0.3184
T1539 0.3201
T1540 0.3221
T1541 0.3107
T1542 0.3125
T1543 0.3137
T1544 0.3139
T1545 0.3138
T1546 0.3137
T1547 0.3136
T1548 0.3135
T1549 0.3135
T1550 0.3134
T1551 0.3133
T1552 0.3132
T1553 0.3131
T1554 0.313
T1555 0.313
T1556 0.3129
T1557 0.3128
T1558 0.3127
T1559 0.3127
T1560 0.3126
T1561 0.3125
T1562 0.3124
T1563 0.3123
T1564 0.3123
T1565 0.3122
T1566 0.3121
T1567 0.312
T1568 0.3119
T1569 0.3119
T1570 0.3123
T1571 0.3046
T1572 0.3025
T1573 0.304
T1574 0.3012
T1575 0.2997
T1576 0.2994
T1577 0.2991
T1578 0.2992
T1579 0.2998
T1580 0.3014
T1581 0.3039
T1582 0.3033
T1583 0.3038
T1584 0.3041
T1585 0.3032
T1586 0.3035
T1587 0.3045
T1588 0.3055
T1589 0.3069
T1590 0.3078
T1591 0.3073
T1592 0.3065
T1593 0.3053
T1594 0.3041
T1595 0.3035
T1596 0.3033
T1597 0.3047
T1598 0.3054
T1599 0.3051
T1600 0.3047
T1601 0.3045
T1602 0.3045
T1603 0.3044
T1604 0.3043
T1605 0.3041
T1606 0.3039
T1607 0.3036
T1608 0.3045
T1609 0.3029
T1610 0.3013
T1611 0.3001
T1612 0.2987
T1613 0.2974
T1614 0.2967
T1615 0.296
T1616 0.2951
T1617 0.296
T1618 0.2962
T1619 0.2963
T1620 0.2973
T1621 0.2975
T1622 0.2974
T1623 0.2968
T1624 0.2956
T1625 0.2941
T1626 0.2925
T1627 0.2908
T1628 0.2885
T1629 0.2866
T1630 0.2856
T1631 0.2847
T1632 0.2855
T1633 0.2848
T1634 0.2832
T1635 0.2814
T1636 0.2798
T1637 0.2789
T1638 0.2777
T1639 0.2771
T1640 0.2766
T1641 0.2755
T1642 0.2752
T1643 0.2751
T1644 0.2747
T1645 0.2736
T1646 0.273
T1647 0.2718
T1648 0.2702
T1649 0.2686
T1650 0.2676
T1651 0.267
T1652 0.2705
T1653 0.2694
T1654 0.269
T1655 0.269
T1656 0.2689
T1657 0.2689
T1658 0.2695
T1659 0.2699
T1660 0.2666
T1661 0.2676
T1662 0.2699
T1663 0.2742
T1664 0.2779
T1665 0.2813
T1666 0.2847
T1667 0.2854
T1668 0.2906
T1669 0.2957
T1670 0.2997
T1671 0.304
T1672 0.3065
T1673 0.3104
T1674 0.3132
T1675 0.3146
T1676 0.3148
T1677 0.314
T1678 0.3122
T1679 0.3094
T1680 0.3062
T1681 0.3032
T1682 0.3029
T1683 0.3023
T1684 0.3017
T1685 0.302
T1686 0.303
T1687 0.3035
T1688 0.3044
T1689 0.3027
T1690 0.3027
T1691 0.3027
T1692 0.3026
T1693 0.3026
T1694 0.3044
T1695 0.3029
T1696 0.301
T1697 0.2987
T1698 0.297
T1699 0.2954
T1700 0.2941
T1701 0.2938
T1702 0.2938
T1703 0.2928
T1704 0.291
T1705 0.2905
T1706 0.2893
T1707 0.2883
T1708 0.2872
T1709 0.2854
T1710 0.2861
T1711 0.285
T1712 0.2836
T1713 0.2825
T1714 0.2817
T1715 0.2815
T1716 0.2808
T1717 0.2797
T1718 0.2784
T1719 0.277
T1720 0.2755
T1721 0.2751
T1722 0.275
T1723 0.2762
T1724 0.2766
T1725 0.2764
T1726 0.2762
T1727 0.2765
T1728 0.2774
T1729 0.2768
T1730 0.2761
T1731 0.276
T1732 0.276
T1733 0.2749
T1734 0.2743
T1735 0.274
T1736 0.2731
T1737 0.2728
T1738 0.2728
T1739 0.2727
T1740 0.2727
T1741 0.2723
T1742 0.271
T1743 0.2699
T1744 0.2686
T1745 0.2674
T1746 0.2704
T1747 0.2701
T1748 0.2701
T1749 0.2701
T1750 0.27
T1751 0.2668
T1752 0.2673
T1753 0.2702
T1754 0.2689
T1755 0.2686
T1756 0.268
T1757 0.2676
T1758 0.2674
T1759 0.2704
T1760 0.2699
T1761 0.2685
T1762 0.2681
T1763 0.2681
T1764 0.2679
T1765 0.268
T1766 0.2681
T1767 0.2681
T1768 0.2678
T1769 0.2674
T1770 0.2676
T1771 0.268
T1772 0.2681
T1773 0.2681
T1774 0.2681
T1775 0.2681
T1776 0.2674
T1777 0.2666
T1778 0.2664
T1779 0.2659
T1780 0.2652
T1781 0.265
T1782 0.2643
T1783 0.2635
T1784 0.2633
T1785 0.2633
T1786 0.2633
T1787 0.2656
T1788 0.2651
T1789 0.2639
T1790 0.2624
T1791 0.2617
T1792 0.2606
T1793 0.259
T1794 0.2586
T1795 0.2586
T1796 0.2583
T1797 0.2585
T1798 0.2585
T1799 0.2585
T1800 0.2585
T1801 0.2585
T1802 0.2585
T1803 0.2579
T1804 0.257
T1805 0.2568
T1806 0.2563
T1807 0.2561
T1808 0.2556
T1809 0.2554
T1810 0.2554
T1811 0.2554
T1812 0.2557
T1813 0.2555
T1814 0.2554
T1815 0.2554
T1816 0.2541
T1817 0.2537
T1818 0.2537
T1819 0.2537
T1820 0.2537
T1821 0.2537
T1822 0.2537
T1823 0.2537
T1824 0.2537
T1825 0.2537
T1826 0.2528
T1827 0.2521
T1828 0.252
T1829 0.2509
T1830 0.2505
T1831 0.2505
T1832 0.2535
T1833 0.2532
T1834 0.2538
T1835 0.2522
T1836 0.2543
T1837 0.255
T1838 0.2551
T1839 0.2548
T1840 0.254
T1841 0.2538
T1842 0.2535
T1843 0.2534
T1844 0.2534
T1845 0.2544
T1846 0.2548
T1847 0.2548
T1848 0.2548
T1849 0.2548
T1850 0.2542
T1851 0.2535
T1852 0.2528
T1853 0.2521
T1854 0.2509
T1855 0.2506
T1856 0.2541
T1857 0.2537
T1858 0.2539
T1859 0.251
T1860 0.2519
T1861 0.2517
T1862 0.2511
T1863 0.2541
T1864 0.253
T1865 0.2523
T1866 0.2522
T1867 0.2532
T1868 0.2539
T1869 0.2536
T1870 0.2535
T1871 0.2532
T1872 0.2522
T1873 0.2533
T1874 0.2513
T1875 0.253
T1876 0.2564
T1877 0.2619
T1878 0.2662
T1879 0.2701
T1880 0.2703
T1881 0.2744
T1882 0.2792
T1883 0.285
T1884 0.2895
T1885 0.2948
T1886 0.2995
T1887 0.3026
T1888 0.3035
T1889 0.3033
T1890 0.3015
T1891 0.299
T1892 0.2969
T1893 0.2944
T1894 0.2923
T1895 0.2913
T1896 0.2908
T1897 0.291
T1898 0.2925
T1899 0.2948
T1900 0.2972
T1901 0.2992
T1902 0.3005
T1903 0.3013
T1904 0.3015
T1905 0.3009
T1906 0.2999
T1907 0.2996
T1908 0.2988
T1909 0.2965
T1910 0.2921
T1911 0.2892
T1912 0.287
T1913 0.2862
T1914 0.2848
T1915 0.2849
T1916 0.2827
T1917 0.279
T1918 0.2776
T1919 0.2766
T1920 0.2751
T1921 0.2748
T1922 0.2735
T1923 0.2722
T1924 0.2711
T1925 0.2703
T1926 0.2689
T1927 0.2683
T1928 0.2672
T1929 0.27
T1930 0.2698
T1931 0.2676
T1932 0.2684
T1933 0.2679
T1934 0.2668
T1935 0.27
T1936 0.2695
T1937 0.2682
T1938 0.2666
T1939 0.2665
T1940 0.2675
T1941 0.2689
T1942 0.2695
T1943 0.2674
T1944 0.2695
T1945 0.2693
T1946 0.2685
T1947 0.2689
T1948 0.2698
T1949 0.271
T1950 0.2732
T1951 0.2775
T1952 0.2825
T1953 0.2862
T1954 0.2939
T1955 0.3031
T1956 0.3085
T1957 0.3143
T1958 0.3207
T1959 0.3187
T1960 0.3283
T1961 0.3277
T1962 0.3325
T1963 0.3372
T1964 0.3427
T1965 0.348
T1966 0.3549
T1967 0.3606
T1968 0.3666
T1969 0.3715
T1970 0.3769
T1971 0.38
T1972 0.3834
T1973 0.3866
T1974 0.3887
T1975 0.3908
T1976 0.3923
T1977 0.394
T1978 0.3945
T1979 0.394
T1980 0.394
T1981 0.3938
T1982 0.3926
T1983 0.3914
T1984 0.39
T1985 0.3887
T1986 0.3888
T1987 0.3877
T1988 0.3863
T1989 0.3857
T1990 0.3856
T1991 0.3846
T1992 0.3841
T1993 0.3832
T1994 0.3823
T1995 0.3805
T1996 0.3787
T1997 0.3775
T1998 0.3756
T1999 0.3736
T2000 0.3715
T2001 0.3693
T2002 0.3665
T2003 0.3632
T2004 0.3602
T2005 0.3578
T2006 0.3553
T2007 0.3535
T2008 0.3528
T2009 0.3519
T2010 0.351
T2011 0.3506
T2012 0.3493
T2013 0.3484
T2014 0.3475
T2015 0.3463
T2016 0.3452
T2017 0.3434
T2018 0.3421
T2019 0.3405
T2020 0.3391
T2021 0.338
T2022 0.3367
T2023 0.3351
T2024 0.3333
T2025 0.332
T2026 0.3309
T2027 0.3294
T2028 0.3282
T2029 0.3271
T2030 0.3257
T2031 0.3254
T2032 0.3248
T2033 0.3235
T2034 0.3226
T2035 0.3219
T2036 0.3217
T2037 0.3286
T2038 0.328
T2039 0.3271
T2040 0.3265
T2041 0.3255
T2042 0.3247
T2043 0.3237
T2044 0.3235
T2045 0.3237
T2046 0.3234
T2047 0.3233
T2048 0.3242
T2049 0.3259
T2050 0.3275
T2051 0.3218
T2052 0.3241
T2053 0.3281
T2054 0.3326
T2055 0.3377
T2056 0.3433
T2057 0.3493
T2058 0.357
T2059 0.3643
T2060 0.37
T2061 0.3747
T2062 0.3783
T2063 0.382
T2064 0.3853
T2065 0.3872
T2066 0.3878
T2067 0.3887
T2068 0.3893
T2069 0.3886
T2070 0.3881
T2071 0.3872
T2072 0.3863
T2073 0.3852
T2074 0.3835
T2075 0.3826
T2076 0.3816
T2077 0.3804
T2078 0.3792
T2079 0.3781
T2080 0.3775
T2081 0.3766
T2082 0.3752
T2083 0.3741
T2084 0.3727
T2085 0.3712
T2086 0.3691
T2087 0.3663
T2088 0.3644
T2089 0.3632
T2090 0.3615
T2091 0.3594
T2092 0.3575
T2093 0.3557
T2094 0.354
T2095 0.3525
T2096 0.3513
T2097 0.3501
T2098 0.3502
T2099 0.3495
T2100 0.3472
T2101 0.3454
T2102 0.3447
T2103 0.3437
T2104 0.3429
T2105 0.342
T2106 0.3408
T2107 0.3402
T2108 0.3402
T2109 0.3399
T2110 0.3389
T2111 0.3374
T2112 0.337
T2113 0.336
T2114 0.3354
T2115 0.3347
T2116 0.3342
T2117 0.3341
T2118 0.3341
T2119 0.3341
T2120 0.3342
T2121 0.3336
T2122 0.3328
T2123 0.3326
T2124 0.3326
T2125 0.3318
T2126 0.3324
T2127 0.3333
T2128 0.332
T2129 0.3312
T2130 0.3311
T2131 0.3321
T2132 0.3337
T2133 0.3354
T2134 0.3369
T2135 0.337
T2136 0.3369
T2137 0.3361
T2138 0.3359
T2139 0.3347
T2140 0.3343
T2141 0.3337
T2142 0.3329
T2143 0.3328
T2144 0.3328
T2145 0.3323
T2146 0.3324
T2147 0.3334
T2148 0.3348
T2149 0.3372
T2150 0.3393
T2151 0.3412
T2152 0.3434
T2153 0.3449
T2154 0.346
T2155 0.3471
T2156 0.348
T2157 0.3485
T2158 0.3484
T2159 0.3477
T2160 0.3469
T2161 0.3467
T2162 0.3468
T2163 0.3456
T2164 0.3452
T2165 0.3442
T2166 0.3434
T2167 0.3428
T2168 0.3418
T2169 0.3409
T2170 0.3405
T2171 0.3395
T2172 0.3384
T2173 0.3379
T2174 0.3369
T2175 0.3364
T2176 0.335
T2177 0.3347
T2178 0.3336
T2179 0.3333
T2180 0.3321
T2181 0.3317
T2182 0.3311
T2183 0.3303
T2184 0.3301
T2185 0.3294
T2186 0.3276
T2187 0.3271
T2188 0.3272
T2189 0.3264
T2190 0.3259
T2191 0.3255
T2192 0.3248
T2193 0.3243
T2194 0.3239
T2195 0.3232
T2196 0.3227
T2197 0.3227
T2198 0.3221
T2199 0.3286
T2200 0.3276
T2201 0.3274
T2202 0.3274
T2203 0.3287
T2204 0.3288
T2205 0.3281
T2206 0.328
T2207 0.3277
T2208 0.3276
T2209 0.3276
T2210 0.3268
T2211 0.3262
T2212 0.326
T2213 0.3255
T2214 0.3248
T2215 0.3246
T2216 0.3246
T2217 0.3247
T2218 0.3244
T2219 0.3233
T2220 0.323
T2221 0.3228
T2222 0.3222
T2223 0.3218
T2224 0.3217
T2225 0.3217
T2226 0.3217
T2227 0.3218
T2228 0.3218
T2229 0.3218
T2230 0.3218
T2231 0.3219
T2232 0.3217
T2233 0.3211
T2234 0.3204
T2235 0.3202
T2236 0.3203
T2237 0.3203
T2238 0.3192
T2239 0.3189
T2240 0.3189
T2241 0.3187
T2242 0.3187
T2243 0.3185
T2244 0.3176
T2245 0.3173
T2246 0.3173
T2247 0.3174
T2248 0.3171
T2249 0.3168
T2250 0.3161
T2251 0.3158
T2252 0.3158
T2253 0.3158
T2254 0.3158
T2255 0.3158
T2256 0.3153
T2257 0.3146
T2258 0.3144
T2259 0.3144
T2260 0.3145
T2261 0.3142
T2262 0.3139
T2263 0.3137
T2264 0.3134
T2265 0.313
T2266 0.3129
T2267 0.3129
T2268 0.3124
T2269 0.3116
T2270 0.3115
T2271 0.3115
T2272 0.3107
T2273 0.3101
T2274 0.3101
T2275 0.3101
T2276 0.3099
T2277 0.3099
T2278 0.3099
T2279 0.31
T2280 0.31
T2281 0.31
T2282 0.3092
T2283 0.322
T2284 0.3219
T2285 0.3219
T2286 0.322
T2287 0.322
T2288 0.322
T2289 0.3215
T2290 0.3207
T2291 0.3204
T2292 0.3204
T2293 0.3204
T2294 0.3204
T2295 0.3204
T2296 0.3204
T2297 0.3205
T2298 0.3202
T2299 0.3196
T2300 0.3191
T2301 0.3188
T2302 0.3161
T2303 0.3107
T2304 0.3081
T2305 0.3086
T2306 0.3113
T2307 0.3135
T2308 0.3152
T2309 0.3159
T2310 0.316
T2311 0.316
T2312 0.316
T2313 0.3161
T2314 0.3161
T2315 0.3161
T2316 0.3161
T2317 0.3162
T2318 0.3162
T2319 0.3162
T2320 0.3157
T2321 0.3149
T2322 0.3156
T2323 0.3162
T2324 0.3164
T2325 0.3164
T2326 0.3164
T2327 0.3164
T2328 0.3165
T2329 0.3163
T2330 0.3163
T2331 0.3163
T2332 0.3151
T2333 0.3148
T2334 0.3148
T2335 0.3149
T2336 0.3149
T2337 0.3149
T2338 0.3149
T2339 0.3147
T2340 0.314
T2341 0.3144
T2342 0.315
T2343 0.3145
T2344 0.314
T2345 0.3137
T2346 0.3136
T2347 0.3136
T2348 0.3136
T2349 0.3135
T2350 0.3141
T2351 0.3143
T2352 0.3146
T2353 0.3138
T2354 0.3136
T2355 0.3136
T2356 0.3136
T2357 0.3137
T2358 0.3137
T2359 0.3137
T2360 0.3137
T2361 0.3138
T2362 0.3132
T2363 0.3133
T2364 0.3132
T2365 0.3131
T2366 0.3131
T2367 0.3126
T2368 0.3124
T2369 0.313
T2370 0.3159
T2371 0.3182
T2372 0.319
T2373 0.3189
T2374 0.3173
T2375 0.3152
T2376 0.3138
T2377 0.3127
T2378 0.3116
T2379 0.311
T2380 0.3109
T2381 0.311
T2382 0.3119
T2383 0.3125
T2384 0.3126
T2385 0.3127
T2386 0.3127
T2387 0.3127
T2388 0.3127
T2389 0.3128
T2390 0.3128
T2391 0.3128
T2392 0.3129
T2393 0.3129
T2394 0.3129
T2395 0.2006
T2396 0.1848
T2397 0.1852
T2398 0.1848
T2399 0.1849
T2400 0.1849
T2401 0.1849
T2402 0.1849
T2403 0.1849
T2404 0.1849
T2405 0.1849
T2406 0.1849
T2407 0.1853
T2408 0.185
T2409 0.185
T2410 0.1848
T2411 0.1845
T2412 0.187
T2413 0.184
T2414 0.1871
T2415 0.1851
T2416 0.1844
T2417 0.1844
T2418 0.1844
T2419 0.1844
T2420 0.1844
T2421 0.1845
T2422 0.1845
T2423 0.1845
T2424 0.1845
T2425 0.1845
T2426 0.1845
T2427 0.1845
T2428 0.1845
T2429 0.1846
T2430 0.1846
T2431 0.1846
T2432 0.1846
T2433 0.1846
T2434 0.1846
T2435 0.1846
T2436 0.1846
T2437 0.1847
T2438 0.1847
T2439 0.1847
T2440 0.1847
T2441 0.1847
T2442 0.1847
T2443 0.1847
T2444 0.1847
T2445 0.1848
T2446 0.1848
T2447 0.1848
T2448 0.1848
T2449 0.1848
T2450 0.1848
T2451 0.1848
T2452 0.1849
T2453 0.1849
T2454 0.1849
T2455 0.1849
T2456 0.1849
T2457 0.1842
T2458 0.1836
T2459 0.1836
T2460 0.1832
T2461 0.1836
T2462 0.1826
T2463 0.1833
T2464 0.1833
T2465 0.1837
T2466 0.1837
T2467 0.1837
T2468 0.1837
T2469 0.1837
T2470 0.1837
T2471 0.1837
T2472 0.1837
T2473 0.1838
T2474 0.1838
T2475 0.1838
T2476 0.1838
T2477 0.1838
T2478 0.1838
T2479 0.1838
T2480 0.1839
T2481 0.1839
T2482 0.1839
T2483 0.1839
T2484 0.1836
T2485 0.1836
T2486 0.1839
T2487 0.1829
T2488 0.1833
T2489 0.1931
T2490 0.2288
T2491 0.2285
T2492 0.2229
T2493 0.2196
T2494 0.2178
T2495 0.2175
T2496 0.2163
T2497 0.2156
T2498 0.2137
T2499 0.2125
T2500 0.2115
T2501 0.2104
T2502 0.2093
T2503 0.2082
T2504 0.2064
T2505 0.2061
T2506 0.2053
T2507 0.2324
T2508 0.2281
T2509 0.2248
T2510 0.2226
T2511 0.2168
T2512 0.2104
T2513 0.2067
T2514 0.2054
T2515 0.2044
T2516 0.204
T2517 0.2034
T2518 0.2029
T2519 0.2022
T2520 0.2011
T2521 0.1999
T2522 0.1988
T2523 0.1982
T2524 0.1976
T2525 0.2034
T2526 0.2021
T2527 0.2018
T2528 0.2007
T2529 0.1997
T2530 0.1991
T2531 0.1975
T2532 0.1963
T2533 0.1956
T2534 0.1947
T2535 0.1925
T2536 0.1921
T2537 0.1921
T2538 0.1922
T2539 0.1922
T2540 0.1922
T2541 0.1922
T2542 0.1922
T2543 0.1922
T2544 0.1923
T2545 0.1923
T2546 0.1923
T2547 0.1923
T2548 0.1917
T2549 0.191
T2550 0.1911
T2551 0.1911
T2552 0.1911
T2553 0.1901
T2554 0.1905
T2555 0.1911
T2556 0.1908
T2557 0.1892
T2558 0.1881
T2559 0.1873
T2560 0.2266
T2561 0.2115
T2562 0.2077
T2563 0.2057
T2564 0.2035
T2565 0.202
T2566 0.2012
T2567 0.2
T2568 0.1997
T2569 0.1991
T2570 0.1981
T2571 0.1974
T2572 0.197
T2573 0.2031
T2574 0.2024
T2575 0.2016
T2576 0.2012
T2577 0.2009
T2578 0.201
T2579 0.2
T2580 0.199
T2581 0.1973
T2582 0.1969
T2583 0.1959
T2584 0.1956
T2585 0.196
T2586 0.196
T2587 0.196
T2588 0.196
T2589 0.1961
T2590 0.1961
T2591 0.1951
T2592 0.1948
T2593 0.1948
T2594 0.1949
T2595 0.1949
T2596 0.1949
T2597 0.1949
T2598 0.1949
T2599 0.195
T2600 0.1942
T2601 0.1934
T2602 0.1934
T2603 0.1927
T2604 0.1927
T2605 0.1928
T2606 0.1921
T2607 0.1935
T2608 0.1932
T2609 0.1932
T2610 0.1922
T2611 0.1922
T2612 0.1922
T2613 0.1923
T2614 0.1923
T2615 0.1923
T2616 0.1923
T2617 0.1913
T2618 0.191
T2619 0.1917
T2620 0.192
T2621 0.1923
T2622 0.1923
T2623 0.1923
T2624 0.1923
T2625 0.1923
T2626 0.192
T2627 0.1917
T2628 0.1913
T2629 0.1907
T2630 0.1907
T2631 0.191
T2632 0.19
T2633 0.1897
T2634 0.1897
T2635 0.1897
T2636 0.1897
T2637 0.1897
T2638 0.1897
T2639 0.1897
T2640 0.1897
T2641 0.1897
T2642 0.1897
T2643 0.1897
T2644 0.1897
T2645 0.1907
T2646 0.191
T2647 0.191
T2648 0.191
T2649 0.191
T2650 0.191
T2651 0.19
T2652 0.19
T2653 0.1897
T2654 0.1897
T2655 0.1897
T2656 0.1897
T2657 0.19
T2658 0.1907
T2659 0.19
T2660 0.1913
T2661 0.191
T2662 0.192
T2663 0.1933
T2664 0.1933
T2665 0.1941
T2666 0.1945
T2667 0.1966
T2668 0.1979
T2669 0.1996
T2670 0.2002
T2671 0.2018
T2672 0.2033
T2673 0.1995
T2674 0.2011
T2675 0.2039
T2676 0.208
T2677 0.2104
T2678 0.2131
T2679 0.2152
T2680 0.2159
T2681 0.2162
T2682 0.2162
T2683 0.2173
T2684 0.2176
T2685 0.2176
T2686 0.2169
T2687 0.2162
T2688 0.2165
T2689 0.2155
T2690 0.2145
T2691 0.2134
T2692 0.213
T2693 0.213
T2694 0.213
T2695 0.213
T2696 0.213
T2697 0.213
T2698 0.213
T2699 0.213
T2700 0.213
T2701 0.2118
T2702 0.21
T2703 0.2086
T2704 0.2077
T2705 0.2104
T2706 0.2089
T2707 0.2077
T2708 0.2077
T2709 0.2066
T2710 0.205
T2711 0.205
T2712 0.2039
T2713 0.2026
T2714 0.2023
T2715 0.2023
T2716 0.2023
T2717 0.2019
T2718 0.2011
T2719 0.2007
T2720 0.2007
T2721 0.2019
T2722 0.2011
T2723 0.2015
T2724 0.2015
T2725 0.2036
T2726 0.2047
T2727 0.205
T2728 0.2053
T2729 0.2062
T2730 0.2066
T2731 0.2077
T2732 0.2077
T2733 0.2086
T2734 0.2089
T2735 0.2093
T2736 0.2104
T2737 0.2104
T2738 0.2104
T2739 0.2104
T2740 0.2104
T2741 0.2115
T2742 0.2118
T2743 0.2124
T2744 0.213
T2745 0.2134
T2746 0.2145
T2747 0.2159
T2748 0.2162
T2749 0.2167
T2750 0.2169
T2751 0.2165
T2752 0.2159
T2753 0.2148
T2754 0.2145
T2755 0.213
T2756 0.2127
T2757 0.2118
T2758 0.2115
T2759 0.2104
T2760 0.2097
T2761 0.2083
T2762 0.2077
T2763 0.207
T2764 0.2062
T2765 0.2056
T2766 0.205
T2767 0.2039
T2768 0.2035
T2769 0.2035
T2770 0.2035
T2771 0.2035
T2772 0.2026
T2773 0.2023
T2774 0.2015
T2775 0.2007
T2776 0.2007
T2777 0.2007
T2778 0.2007
T2779 0.2007
T2780 0.2007
T2781 0.1998
T2782 0.1995
T2783 0.1995
T2784 0.1991
T2785 0.198
T2786 0.198
T2787 0.198
T2788 0.197
T2789 0.2037
T2790 0.2037
T2791 0.1868
T2792 0.1868
T2793 0.1868
T2794 0.1868
T2795 0.1868
T2796 0.1868
T2797 0.1868
T2798 0.1868
T2799 0.1868
T2800 0.1868
T2801 0.1868
T2802 0.1868
T2803 0.1868
T2804 0.1868
T2805 0.1868
T2806 0.1868
T2807 0.1868
T2808 0.1868
