# Supplementary material for: FishMORPH - An agent-based model to predict salmonid growth and distribution responses under natural and low flows
Source: Sci Rep. 2016 Jul 19;6:29414. doi: 10.1038/srep29414 (PMC4949470; doi:10.1038/srep29414)
Supplement: Supplementary Information 2 [file srep29414-s2.zip › SR_FishMORPH_Files/Parameters/Baseline_Depth_P17.var]

Depth PatchP17
T1 0.2635
T2 0.2644
T3 0.2644
T4 0.2644
T5 0.2641
T6 0.2636
T7 0.2623
T8 0.2616
T9 0.2602
T10 0.2623
T11 0.2633
T12 0.2606
T13 0.2591
T14 0.257
T15 0.257
T16 0.257
T17 0.257
T18 0.257
T19 0.2566
T20 0.2562
T21 0.2553
T22 0.2549
T23 0.2549
T24 0.2549
T25 0.254
T26 0.2532
T27 0.2532
T28 0.2532
T29 0.2532
T30 0.2532
T31 0.2532
T32 0.2532
T33 0.2532
T34 0.2532
T35 0.2528
T36 0.2523
T37 0.2515
T38 0.2515
T39 0.2515
T40 0.2515
T41 0.2515
T42 0.2512
T43 0.2501
T44 0.2501
T45 0.2501
T46 0.2501
T47 0.2501
T48 0.2501
T49 0.2501
T50 0.2501
T51 0.2494
T52 0.2494
T53 0.2494
T54 0.2477
T55 0.2477
T56 0.2473
T57 0.2464
T58 0.2468
T59 0.2473
T60 0.2506
T61 0.2481
T62 0.2468
T63 0.2464
T64 0.246
T65 0.2477
T66 0.2464
T67 0.246
T68 0.246
T69 0.246
T70 0.246
T71 0.2455
T72 0.2442
T73 0.2435
T74 0.2424
T75 0.241
T76 0.241
T77 0.241
T78 0.241
T79 0.241
T80 0.241
T81 0.241
T82 0.241
T83 0.241
T84 0.241
T85 0.2415
T86 0.2428
T87 0.2428
T88 0.2428
T89 0.2428
T90 0.2428
T91 0.2428
T92 0.2428
T93 0.2428
T94 0.2428
T95 0.2428
T96 0.2428
T97 0.2428
T98 0.2428
T99 0.2424
T100 0.241
T101 0.241
T102 0.241
T103 0.241
T104 0.241
T105 0.241
T106 0.241
T107 0.241
T108 0.2406
T109 0.241
T110 0.241
T111 0.241
T112 0.241
T113 0.241
T114 0.241
T115 0.241
T116 0.241
T117 0.241
T118 0.241
T119 0.241
T120 0.241
T121 0.241
T122 0.241
T123 0.241
T124 0.241
T125 0.241
T126 0.241
T127 0.241
T128 0.241
T129 0.241
T130 0.241
T131 0.2419
T132 0.2428
T133 0.2428
T134 0.2428
T135 0.2428
T136 0.2431
T137 0.2442
T138 0.2442
T139 0.2442
T140 0.2442
T141 0.2442
T142 0.2442
T143 0.2442
T144 0.2442
T145 0.2442
T146 0.2442
T147 0.2442
T148 0.2442
T149 0.2442
T150 0.246
T151 0.2455
T152 0.246
T153 0.2464
T154 0.2477
T155 0.2477
T156 0.2477
T157 0.2477
T158 0.2486
T159 0.2477
T160 0.2486
T161 0.2494
T162 0.2494
T163 0.2494
T164 0.2494
T165 0.2494
T166 0.2494
T167 0.2494
T168 0.2494
T169 0.2494
T170 0.2494
T171 0.2494
T172 0.2494
T173 0.2494
T174 0.2494
T175 0.2494
T176 0.2494
T177 0.2494
T178 0.249
T179 0.2494
T180 0.2494
T181 0.249
T182 0.2481
T183 0.249
T184 0.2481
T185 0.2477
T186 0.2477
T187 0.2477
T188 0.2477
T189 0.2477
T190 0.2477
T191 0.2477
T192 0.2477
T193 0.2477
T194 0.2477
T195 0.2477
T196 0.2477
T197 0.2464
T198 0.246
T199 0.246
T200 0.246
T201 0.2442
T202 0.2442
T203 0.2442
T204 0.2442
T205 0.2442
T206 0.2442
T207 0.2442
T208 0.2442
T209 0.2442
T210 0.2442
T211 0.2442
T212 0.2442
T213 0.2442
T214 0.2442
T215 0.2447
T216 0.2442
T217 0.2442
T218 0.2442
T219 0.2442
T220 0.2442
T221 0.2442
T222 0.2442
T223 0.2442
T224 0.2439
T225 0.2428
T226 0.2428
T227 0.2428
T228 0.2428
T229 0.2428
T230 0.2428
T231 0.2428
T232 0.2428
T233 0.2428
T234 0.2428
T235 0.2428
T236 0.2428
T237 0.2428
T238 0.2428
T239 0.2428
T240 0.2428
T241 0.2428
T242 0.2428
T243 0.2428
T244 0.2428
T245 0.2428
T246 0.2428
T247 0.2428
T248 0.2428
T249 0.241
T250 0.241
T251 0.2415
T252 0.2784
T253 0.3016
T254 0.3074
T255 0.3062
T256 0.3061
T257 0.3061
T258 0.3055
T259 0.3051
T260 0.3051
T261 0.3042
T262 0.3031
T263 0.3029
T264 0.3029
T265 0.3029
T266 0.3029
T267 0.3029
T268 0.3029
T269 0.3029
T270 0.3029
T271 0.3029
T272 0.3029
T273 0.3029
T274 0.3029
T275 0.3029
T276 0.3033
T277 0.3039
T278 0.3048
T279 0.3051
T280 0.3051
T281 0.3051
T282 0.3042
T283 0.3035
T284 0.303
T285 0.3029
T286 0.3029
T287 0.3029
T288 0.3029
T289 0.3029
T290 0.3029
T291 0.3029
T292 0.3029
T293 0.3033
T294 0.3047
T295 0.3051
T296 0.3051
T297 0.3056
T298 0.3061
T299 0.3061
T300 0.3068
T301 0.3066
T302 0.3065
T303 0.3069
T304 0.3073
T305 0.3078
T306 0.3078
T307 0.3078
T308 0.3078
T309 0.3078
T310 0.3078
T311 0.3078
T312 0.3078
T313 0.3078
T314 0.3078
T315 0.3078
T316 0.3078
T317 0.3078
T318 0.3078
T319 0.3078
T320 0.3078
T321 0.3078
T322 0.3078
T323 0.3078
T324 0.3078
T325 0.3075
T326 0.3078
T327 0.3078
T328 0.3078
T329 0.3078
T330 0.3078
T331 0.3078
T332 0.3078
T333 0.3078
T334 0.3078
T335 0.3078
T336 0.3078
T337 0.3075
T338 0.3063
T339 0.3061
T340 0.3061
T341 0.3061
T342 0.3061
T343 0.3061
T344 0.3061
T345 0.3061
T346 0.3061
T347 0.3061
T348 0.3061
T349 0.3061
T350 0.3061
T351 0.3061
T352 0.3061
T353 0.3055
T354 0.3051
T355 0.3051
T356 0.3051
T357 0.3051
T358 0.3051
T359 0.3051
T360 0.3051
T361 0.3051
T362 0.3042
T363 0.3048
T364 0.3051
T365 0.3051
T366 0.3051
T367 0.3051
T368 0.3051
T369 0.3051
T370 0.3051
T371 0.3051
T372 0.3051
T373 0.3055
T374 0.3057
T375 0.3061
T376 0.3061
T377 0.3061
T378 0.3064
T379 0.3062
T380 0.3061
T381 0.3061
T382 0.3061
T383 0.3061
T384 0.3061
T385 0.3061
T386 0.3061
T387 0.3061
T388 0.3061
T389 0.3061
T390 0.3061
T391 0.3061
T392 0.3061
T393 0.3059
T394 0.2943
T395 0.2844
T396 0.2679
T397 0.2673
T398 0.2645
T399 0.2624
T400 0.2619
T401 0.2619
T402 0.2619
T403 0.2624
T404 0.2621
T405 0.2619
T406 0.2607
T407 0.26
T408 0.2599
T409 0.2599
T410 0.2607
T411 0.2617
T412 0.2632
T413 0.2655
T414 0.2674
T415 0.2667
T416 0.2674
T417 0.2677
T418 0.2677
T419 0.2674
T420 0.2646
T421 0.264
T422 0.2565
T423 0.254
T424 0.2549
T425 0.2549
T426 0.2549
T427 0.2549
T428 0.2549
T429 0.2549
T430 0.2549
T431 0.2549
T432 0.2549
T433 0.2549
T434 0.2549
T435 0.254
T436 0.2532
T437 0.2532
T438 0.2523
T439 0.2515
T440 0.2506
T441 0.2498
T442 0.2498
T443 0.2504
T444 0.2491
T445 0.2495
T446 0.2491
T447 0.2495
T448 0.2491
T449 0.2487
T450 0.2465
T451 0.2456
T452 0.2456
T453 0.2456
T454 0.2447
T455 0.2439
T456 0.2439
T457 0.2456
T458 0.2456
T459 0.2456
T460 0.2452
T461 0.2456
T462 0.2456
T463 0.2473
T464 0.2485
T465 0.2496
T466 0.2505
T467 0.2507
T468 0.2516
T469 0.2529
T470 0.2529
T471 0.2537
T472 0.2545
T473 0.2541
T474 0.2529
T475 0.252
T476 0.2512
T477 0.2503
T478 0.2505
T479 0.2505
T480 0.2496
T481 0.2505
T482 0.25
T483 0.2505
T484 0.2505
T485 0.2499
T486 0.2505
T487 0.2512
T488 0.2513
T489 0.2538
T490 0.2559
T491 0.2584
T492 0.2588
T493 0.2605
T494 0.2631
T495 0.2653
T496 0.267
T497 0.2686
T498 0.2693
T499 0.2647
T500 0.2675
T501 0.2693
T502 0.272
T503 0.2749
T504 0.2775
T505 0.2798
T506 0.2819
T507 0.2827
T508 0.2831
T509 0.2811
T510 0.2814
T511 0.2818
T512 0.283
T513 0.2837
T514 0.2849
T515 0.287
T516 0.2881
T517 0.2899
T518 0.2911
T519 0.2913
T520 0.2917
T521 0.2914
T522 0.2913
T523 0.2913
T524 0.2913
T525 0.2913
T526 0.2913
T527 0.2908
T528 0.2898
T529 0.2891
T530 0.289
T531 0.2875
T532 0.2871
T533 0.2867
T534 0.2855
T535 0.2834
T536 0.2821
T537 0.2812
T538 0.2802
T539 0.2825
T540 0.2824
T541 0.2805
T542 0.28
T543 0.28
T544 0.2792
T545 0.2783
T546 0.2781
T547 0.2773
T548 0.2763
T549 0.2761
T550 0.2753
T551 0.2743
T552 0.2737
T553 0.2721
T554 0.2718
T555 0.271
T556 0.27
T557 0.2698
T558 0.2702
T559 0.2719
T560 0.2753
T561 0.2804
T562 0.2813
T563 0.2854
T564 0.2899
T565 0.2972
T566 0.2941
T567 0.3043
T568 0.31
T569 0.315
T570 0.3184
T571 0.3221
T572 0.3245
T573 0.3291
T574 0.3357
T575 0.3428
T576 0.3501
T577 0.3617
T578 0.3709
T579 0.3755
T580 0.3908
T581 0.4051
T582 0.4163
T583 0.4263
T584 0.4284
T585 0.4323
T586 0.4384
T587 0.4436
T588 0.4404
T589 0.4479
T590 0.454
T591 0.4566
T592 0.4528
T593 0.4549
T594 0.4552
T595 0.4541
T596 0.4564
T597 0.4486
T598 0.4392
T599 0.4367
T600 0.4268
T601 0.422
T602 0.4149
T603 0.4085
T604 0.4031
T605 0.3985
T606 0.3956
T607 0.3937
T608 0.3937
T609 0.3949
T610 0.3978
T611 0.4004
T612 0.4048
T613 0.4095
T614 0.4142
T615 0.4171
T616 0.4206
T617 0.424
T618 0.4273
T619 0.4258
T620 0.4282
T621 0.4293
T622 0.4281
T623 0.428
T624 0.4191
T625 0.406
T626 0.3891
T627 0.3692
T628 0.3641
T629 0.3454
T630 0.3331
T631 0.325
T632 0.3212
T633 0.3175
T634 0.3145
T635 0.3123
T636 0.3102
T637 0.3083
T638 0.3071
T639 0.3057
T640 0.3052
T641 0.3044
T642 0.3036
T643 0.3027
T644 0.3025
T645 0.3025
T646 0.3017
T647 0.3006
T648 0.2999
T649 0.2985
T650 0.2982
T651 0.2975
T652 0.2966
T653 0.2964
T654 0.2955
T655 0.2944
T656 0.2942
T657 0.2931
T658 0.2925
T659 0.2924
T660 0.2906
T661 0.2902
T662 0.2887
T663 0.2883
T664 0.2989
T665 0.2787
T666 0.2707
T667 0.2701
T668 0.2701
T669 0.2697
T670 0.2688
T671 0.2686
T672 0.2686
T673 0.2686
T674 0.2686
T675 0.2669
T676 0.2665
T677 0.2663
T678 0.2662
T679 0.2658
T680 0.2644
T681 0.2641
T682 0.2641
T683 0.2697
T684 0.2643
T685 0.2687
T686 0.2803
T687 0.2946
T688 0.2877
T689 0.2793
T690 0.2711
T691 0.2668
T692 0.2645
T693 0.2697
T694 0.2687
T695 0.2685
T696 0.2681
T697 0.2668
T698 0.2665
T699 0.2664
T700 0.2662
T701 0.2661
T702 0.2647
T703 0.2643
T704 0.2641
T705 0.2637
T706 0.2635
T707 0.2634
T708 0.262
T709 0.2612
T710 0.261
T711 0.2609
T712 0.2604
T713 0.2589
T714 0.2585
T715 0.2584
T716 0.2582
T717 0.2581
T718 0.258
T719 0.2579
T720 0.2578
T721 0.2577
T722 0.2576
T723 0.2574
T724 0.2573
T725 0.2572
T726 0.2571
T727 0.257
T728 0.2569
T729 0.2564
T730 0.2562
T731 0.2564
T732 0.2564
T733 0.2551
T734 0.2545
T735 0.2548
T736 0.2542
T737 0.2537
T738 0.2532
T739 0.2527
T740 0.2522
T741 0.252
T742 0.2519
T743 0.2517
T744 0.2514
T745 0.2513
T746 0.2512
T747 0.2511
T748 0.2509
T749 0.2508
T750 0.2507
T751 0.2506
T752 0.2505
T753 0.2504
T754 0.2503
T755 0.2502
T756 0.2501
T757 0.2499
T758 0.2498
T759 0.2497
T760 0.2506
T761 0.2505
T762 0.2504
T763 0.2503
T764 0.2502
T765 0.2596
T766 0.2601
T767 0.2597
T768 0.2596
T769 0.2594
T770 0.2593
T771 0.2588
T772 0.2582
T773 0.258
T774 0.2574
T775 0.2575
T776 0.2578
T777 0.2578
T778 0.2576
T779 0.2575
T780 0.2574
T781 0.257
T782 0.2565
T783 0.256
T784 0.2558
T785 0.2549
T786 0.255
T787 0.2546
T788 0.2544
T789 0.255
T790 0.2551
T791 0.255
T792 0.2549
T793 0.2548
T794 0.2547
T795 0.2546
T796 0.2545
T797 0.254
T798 0.2541
T799 0.2541
T800 0.254
T801 0.2539
T802 0.2538
T803 0.2537
T804 0.2536
T805 0.2532
T806 0.253
T807 0.2529
T808 0.2527
T809 0.2519
T810 0.2508
T811 0.2509
T812 0.2504
T813 0.2502
T814 0.2501
T815 0.25
T816 0.2499
T817 0.2498
T818 0.2507
T819 0.2506
T820 0.2505
T821 0.2496
T822 0.2493
T823 0.2484
T824 0.2481
T825 0.248
T826 0.2479
T827 0.2478
T828 0.2477
T829 0.2476
T830 0.2463
T831 0.246
T832 0.2466
T833 0.2447
T834 0.2436
T835 0.2432
T836 0.2418
T837 0.2417
T838 0.2416
T839 0.2415
T840 0.2414
T841 0.2413
T842 0.2412
T843 0.2411
T844 0.241
T845 0.2407
T846 0.2398
T847 0.2397
T848 0.2388
T849 0.2386
T850 0.2401
T851 0.2396
T852 0.2399
T853 0.2398
T854 0.2397
T855 0.238
T856 0.2375
T857 0.2362
T858 0.2361
T859 0.2359
T860 0.2358
T861 0.2357
T862 0.2356
T863 0.2355
T864 0.2354
T865 0.2361
T866 0.2368
T867 0.2367
T868 0.2366
T869 0.2365
T870 0.2364
T871 0.2363
T872 0.2362
T873 0.2361
T874 0.236
T875 0.2359
T876 0.2358
T877 0.2357
T878 0.2356
T879 0.2355
T880 0.2338
T881 0.2337
T882 0.2325
T883 0.2319
T884 0.231
T885 0.2309
T886 0.2316
T887 0.2315
T888 0.2321
T889 0.2326
T890 0.2325
T891 0.2324
T892 0.2323
T893 0.2322
T894 0.2325
T895 0.232
T896 0.2319
T897 0.2318
T898 0.2317
T899 0.2316
T900 0.2315
T901 0.2314
T902 0.2313
T903 0.2309
T904 0.2408
T905 0.2403
T906 0.2402
T907 0.2401
T908 0.24
T909 0.2399
T910 0.2398
T911 0.2397
T912 0.2396
T913 0.2395
T914 0.2394
T915 0.2397
T916 0.2392
T917 0.2391
T918 0.2394
T919 0.2405
T920 0.2392
T921 0.2387
T922 0.2386
T923 0.2385
T924 0.2384
T925 0.2383
T926 0.2382
T927 0.2375
T928 0.2365
T929 0.2376
T930 0.2363
T931 0.2359
T932 0.2358
T933 0.2357
T934 0.2356
T935 0.2355
T936 0.2354
T937 0.2353
T938 0.2356
T939 0.2355
T940 0.235
T941 0.2365
T942 0.2364
T943 0.2363
T944 0.2362
T945 0.2361
T946 0.236
T947 0.2359
T948 0.2358
T949 0.2369
T950 0.2385
T951 0.2376
T952 0.2367
T953 0.2357
T954 0.235
T955 0.2349
T956 0.2348
T957 0.2347
T958 0.2346
T959 0.2345
T960 0.2344
T961 0.2343
T962 0.2342
T963 0.2341
T964 0.234
T965 0.2339
T966 0.2338
T967 0.2337
T968 0.2337
T969 0.2336
T970 0.2335
T971 0.2334
T972 0.2333
T973 0.2332
T974 0.2331
T975 0.233
T976 0.2329
T977 0.2328
T978 0.2327
T979 0.2326
T980 0.2326
T981 0.2323
T982 0.2311
T983 0.2307
T984 0.2306
T985 0.2305
T986 0.2301
T987 0.23
T988 0.23
T989 0.2299
T990 0.2298
T991 0.2297
T992 0.2296
T993 0.2295
T994 0.2294
T995 0.2293
T996 0.2292
T997 0.2291
T998 0.2291
T999 0.229
T1000 0.2289
T1001 0.2284
T1002 0.2271
T1003 0.227
T1004 0.227
T1005 0.2273
T1006 0.2283
T1007 0.2283
T1008 0.227
T1009 0.2265
T1010 0.2264
T1011 0.2263
T1012 0.2263
T1013 0.2262
T1014 0.2261
T1015 0.226
T1016 0.2259
T1017 0.2258
T1018 0.2256
T1019 0.2269
T1020 0.2268
T1021 0.2267
T1022 0.2266
T1023 0.2262
T1024 0.2249
T1025 0.2237
T1026 0.2232
T1027 0.2225
T1028 0.2218
T1029 0.2223
T1030 0.2228
T1031 0.2228
T1032 0.2227
T1033 0.2226
T1034 0.2225
T1035 0.2224
T1036 0.2223
T1037 0.2222
T1038 0.2222
T1039 0.2221
T1040 0.2228
T1041 0.2235
T1042 0.2218
T1043 0.2221
T1044 0.2232
T1045 0.2231
T1046 0.2239
T1047 0.2242
T1048 0.2241
T1049 0.2244
T1050 0.2239
T1051 0.2227
T1052 0.224
T1053 0.2235
T1054 0.2234
T1055 0.2233
T1056 0.2232
T1057 0.2218
T1058 0.2217
T1059 0.2216
T1060 0.2216
T1061 0.2243
T1062 0.2243
T1063 0.2242
T1064 0.2241
T1065 0.224
T1066 0.2239
T1067 0.2217
T1068 0.2222
T1069 0.222
T1070 0.222
T1071 0.2219
T1072 0.2226
T1073 0.2232
T1074 0.2231
T1075 0.2231
T1076 0.223
T1077 0.2229
T1078 0.2228
T1079 0.2227
T1080 0.2226
T1081 0.2226
T1082 0.2229
T1083 0.2228
T1084 0.2231
T1085 0.2237
T1086 0.2234
T1087 0.2233
T1088 0.2232
T1089 0.2231
T1090 0.223
T1091 0.2226
T1092 0.2229
T1093 0.241
T1094 0.2338
T1095 0.233
T1096 0.2327
T1097 0.2326
T1098 0.2329
T1099 0.2339
T1100 0.2341
T1101 0.234
T1102 0.2363
T1103 0.24
T1104 0.2459
T1105 0.2546
T1106 0.2626
T1107 0.2665
T1108 0.2675
T1109 0.2675
T1110 0.2694
T1111 0.2662
T1112 0.272
T1113 0.2774
T1114 0.2823
T1115 0.2866
T1116 0.2895
T1117 0.2903
T1118 0.2886
T1119 0.2842
T1120 0.281
T1121 0.2748
T1122 0.2704
T1123 0.2689
T1124 0.2669
T1125 0.2639
T1126 0.2691
T1127 0.2689
T1128 0.2688
T1129 0.2687
T1130 0.2696
T1131 0.2636
T1132 0.2633
T1133 0.2686
T1134 0.2682
T1135 0.2685
T1136 0.2691
T1137 0.2692
T1138 0.2694
T1139 0.2639
T1140 0.2658
T1141 0.2678
T1142 0.2692
T1143 0.2695
T1144 0.2697
T1145 0.2697
T1146 0.2696
T1147 0.2701
T1148 0.2704
T1149 0.2704
T1150 0.2703
T1151 0.2702
T1152 0.2692
T1153 0.2678
T1154 0.266
T1155 0.2641
T1156 0.2694
T1157 0.2692
T1158 0.2676
T1159 0.2671
T1160 0.267
T1161 0.2677
T1162 0.2685
T1163 0.2684
T1164 0.2697
T1165 0.2639
T1166 0.2648
T1167 0.265
T1168 0.2649
T1169 0.2642
T1170 0.2697
T1171 0.2683
T1172 0.2676
T1173 0.2685
T1174 0.269
T1175 0.2689
T1176 0.2687
T1177 0.2693
T1178 0.2637
T1179 0.2638
T1180 0.2634
T1181 0.2696
T1182 0.2634
T1183 0.2634
T1184 0.2633
T1185 0.2697
T1186 0.2696
T1187 0.2695
T1188 0.2689
T1189 0.2697
T1190 0.2675
T1191 0.2648
T1192 0.2627
T1193 0.2613
T1194 0.2603
T1195 0.2586
T1196 0.2581
T1197 0.258
T1198 0.2579
T1199 0.2592
T1200 0.2608
T1201 0.2623
T1202 0.2613
T1203 0.2605
T1204 0.2592
T1205 0.2582
T1206 0.2573
T1207 0.2597
T1208 0.2583
T1209 0.255
T1210 0.2548
T1211 0.2556
T1212 0.2571
T1213 0.2589
T1214 0.2616
T1215 0.2635
T1216 0.2657
T1217 0.2668
T1218 0.2686
T1219 0.2646
T1220 0.2687
T1221 0.2725
T1222 0.2765
T1223 0.2801
T1224 0.2811
T1225 0.2811
T1226 0.2799
T1227 0.2792
T1228 0.2777
T1229 0.2761
T1230 0.2754
T1231 0.2752
T1232 0.2758
T1233 0.2782
T1234 0.2814
T1235 0.2826
T1236 0.2862
T1237 0.2888
T1238 0.2896
T1239 0.2909
T1240 0.2931
T1241 0.2931
T1242 0.2898
T1243 0.2878
T1244 0.2874
T1245 0.2873
T1246 0.2873
T1247 0.2879
T1248 0.2884
T1249 0.2884
T1250 0.2883
T1251 0.2882
T1252 0.2874
T1253 0.2865
T1254 0.2862
T1255 0.2854
T1256 0.2838
T1257 0.2827
T1258 0.2817
T1259 0.2808
T1260 0.2828
T1261 0.2821
T1262 0.281
T1263 0.2752
T1264 0.2706
T1265 0.2673
T1266 0.2653
T1267 0.2638
T1268 0.2685
T1269 0.2668
T1270 0.2661
T1271 0.2645
T1272 0.2634
T1273 0.2612
T1274 0.2595
T1275 0.2587
T1276 0.2574
T1277 0.2562
T1278 0.2553
T1279 0.2538
T1280 0.2526
T1281 0.2514
T1282 0.2501
T1283 0.2497
T1284 0.2507
T1285 0.2505
T1286 0.2502
T1287 0.2486
T1288 0.2475
T1289 0.2452
T1290 0.2432
T1291 0.2414
T1292 0.24
T1293 0.2397
T1294 0.2405
T1295 0.241
T1296 0.241
T1297 0.2397
T1298 0.2393
T1299 0.2392
T1300 0.2376
T1301 0.2369
T1302 0.2358
T1303 0.2348
T1304 0.2339
T1305 0.2337
T1306 0.2325
T1307 0.232
T1308 0.2316
T1309 0.2327
T1310 0.233
T1311 0.2329
T1312 0.2343
T1313 0.2368
T1314 0.24
T1315 0.2497
T1316 0.2647
T1317 0.2717
T1318 0.2824
T1319 0.2976
T1320 0.2985
T1321 0.307
T1322 0.3148
T1323 0.321
T1324 0.3245
T1325 0.3278
T1326 0.3313
T1327 0.3338
T1328 0.3366
T1329 0.3385
T1330 0.3385
T1331 0.3376
T1332 0.3358
T1333 0.3325
T1334 0.3278
T1335 0.3244
T1336 0.319
T1337 0.3145
T1338 0.312
T1339 0.3105
T1340 0.3091
T1341 0.3082
T1342 0.3079
T1343 0.3078
T1344 0.307
T1345 0.306
T1346 0.3055
T1347 0.3055
T1348 0.3038
T1349 0.3018
T1350 0.3001
T1351 0.298
T1352 0.2959
T1353 0.2936
T1354 0.291
T1355 0.2891
T1356 0.2874
T1357 0.2992
T1358 0.2967
T1359 0.2942
T1360 0.2914
T1361 0.2891
T1362 0.287
T1363 0.2852
T1364 0.2835
T1365 0.2818
T1366 0.2801
T1367 0.2817
T1368 0.2803
T1369 0.2796
T1370 0.2794
T1371 0.2793
T1372 0.2799
T1373 0.2812
T1374 0.283
T1375 0.2812
T1376 0.2833
T1377 0.285
T1378 0.2859
T1379 0.2873
T1380 0.2879
T1381 0.2894
T1382 0.2907
T1383 0.2921
T1384 0.2936
T1385 0.2927
T1386 0.2925
T1387 0.2922
T1388 0.2911
T1389 0.2895
T1390 0.2875
T1391 0.2855
T1392 0.284
T1393 0.2835
T1394 0.2833
T1395 0.2845
T1396 0.2866
T1397 0.2892
T1398 0.2917
T1399 0.2938
T1400 0.2948
T1401 0.2955
T1402 0.2952
T1403 0.2957
T1404 0.295
T1405 0.2938
T1406 0.2925
T1407 0.2912
T1408 0.2894
T1409 0.2882
T1410 0.287
T1411 0.2864
T1412 0.2853
T1413 0.2849
T1414 0.2846
T1415 0.2846
T1416 0.2832
T1417 0.2828
T1418 0.2827
T1419 0.2826
T1420 0.2825
T1421 0.2812
T1422 0.2805
T1423 0.2827
T1424 0.2811
T1425 0.2806
T1426 0.2803
T1427 0.2791
T1428 0.2779
T1429 0.2766
T1430 0.2756
T1431 0.275
T1432 0.2742
T1433 0.2737
T1434 0.2738
T1435 0.2741
T1436 0.2742
T1437 0.2735
T1438 0.2732
T1439 0.2731
T1440 0.273
T1441 0.2727
T1442 0.2719
T1443 0.2713
T1444 0.2702
T1445 0.2689
T1446 0.2679
T1447 0.2673
T1448 0.2662
T1449 0.2659
T1450 0.2658
T1451 0.2657
T1452 0.2653
T1453 0.2645
T1454 0.264
T1455 0.2635
T1456 0.2681
T1457 0.2666
T1458 0.265
T1459 0.2632
T1460 0.2618
T1461 0.2607
T1462 0.2598
T1463 0.2594
T1464 0.26
T1465 0.2628
T1466 0.2655
T1467 0.2667
T1468 0.2655
T1469 0.2632
T1470 0.2616
T1471 0.2606
T1472 0.26
T1473 0.2592
T1474 0.2582
T1475 0.2581
T1476 0.2591
T1477 0.258
T1478 0.2576
T1479 0.2573
T1480 0.2565
T1481 0.2556
T1482 0.2553
T1483 0.254
T1484 0.2535
T1485 0.2535
T1486 0.2539
T1487 0.2546
T1488 0.2567
T1489 0.2584
T1490 0.2589
T1491 0.2607
T1492 0.2627
T1493 0.2634
T1494 0.2632
T1495 0.2631
T1496 0.2643
T1497 0.2659
T1498 0.2684
T1499 0.2646
T1500 0.2669
T1501 0.2682
T1502 0.268
T1503 0.2666
T1504 0.2646
T1505 0.2693
T1506 0.2682
T1507 0.2669
T1508 0.2661
T1509 0.2666
T1510 0.2673
T1511 0.2678
T1512 0.2688
T1513 0.2696
T1514 0.2638
T1515 0.2654
T1516 0.2663
T1517 0.2675
T1518 0.2681
T1519 0.2693
T1520 0.2703
T1521 0.2714
T1522 0.2722
T1523 0.2736
T1524 0.2752
T1525 0.2773
T1526 0.2801
T1527 0.2814
T1528 0.2819
T1529 0.2825
T1530 0.282
T1531 0.2815
T1532 0.2814
T1533 0.2805
T1534 0.2798
T1535 0.2798
T1536 0.2803
T1537 0.281
T1538 0.2826
T1539 0.2811
T1540 0.2831
T1541 0.285
T1542 0.2868
T1543 0.288
T1544 0.2882
T1545 0.2881
T1546 0.2881
T1547 0.288
T1548 0.2879
T1549 0.2879
T1550 0.2878
T1551 0.2877
T1552 0.2877
T1553 0.2876
T1554 0.2875
T1555 0.2875
T1556 0.2874
T1557 0.2873
T1558 0.2873
T1559 0.2872
T1560 0.2871
T1561 0.2871
T1562 0.287
T1563 0.2869
T1564 0.2869
T1565 0.2868
T1566 0.2867
T1567 0.2867
T1568 0.2866
T1569 0.2865
T1570 0.2768
T1571 0.2691
T1572 0.267
T1573 0.2663
T1574 0.2634
T1575 0.2684
T1576 0.2681
T1577 0.2678
T1578 0.2679
T1579 0.2686
T1580 0.2638
T1581 0.2663
T1582 0.268
T1583 0.2684
T1584 0.2687
T1585 0.2679
T1586 0.2681
T1587 0.2691
T1588 0.2702
T1589 0.2716
T1590 0.2725
T1591 0.272
T1592 0.2712
T1593 0.2701
T1594 0.2689
T1595 0.2682
T1596 0.2681
T1597 0.2695
T1598 0.2702
T1599 0.2699
T1600 0.2695
T1601 0.2693
T1602 0.2693
T1603 0.2692
T1604 0.2692
T1605 0.2689
T1606 0.2688
T1607 0.2684
T1608 0.2671
T1609 0.2655
T1610 0.2639
T1611 0.2691
T1612 0.2677
T1613 0.2664
T1614 0.2657
T1615 0.265
T1616 0.2642
T1617 0.2651
T1618 0.2652
T1619 0.2654
T1620 0.2664
T1621 0.2666
T1622 0.2665
T1623 0.2659
T1624 0.2647
T1625 0.2632
T1626 0.2616
T1627 0.2598
T1628 0.2575
T1629 0.2557
T1630 0.2546
T1631 0.2538
T1632 0.2525
T1633 0.2518
T1634 0.2501
T1635 0.2494
T1636 0.2478
T1637 0.2469
T1638 0.2457
T1639 0.2451
T1640 0.2446
T1641 0.2435
T1642 0.2432
T1643 0.2431
T1644 0.2428
T1645 0.2417
T1646 0.2411
T1647 0.2398
T1648 0.2382
T1649 0.2366
T1650 0.2356
T1651 0.235
T1652 0.2346
T1653 0.2335
T1654 0.2331
T1655 0.2331
T1656 0.233
T1657 0.233
T1658 0.2336
T1659 0.2341
T1660 0.2347
T1661 0.2357
T1662 0.238
T1663 0.2424
T1664 0.2461
T1665 0.2496
T1666 0.252
T1667 0.2547
T1668 0.26
T1669 0.2651
T1670 0.2691
T1671 0.2671
T1672 0.2719
T1673 0.2758
T1674 0.2786
T1675 0.28
T1676 0.2803
T1677 0.2793
T1678 0.2776
T1679 0.2747
T1680 0.2716
T1681 0.2685
T1682 0.266
T1683 0.2654
T1684 0.2648
T1685 0.2651
T1686 0.2661
T1687 0.2666
T1688 0.2675
T1689 0.268
T1690 0.2681
T1691 0.268
T1692 0.268
T1693 0.2679
T1694 0.2676
T1695 0.266
T1696 0.2641
T1697 0.2682
T1698 0.2664
T1699 0.2649
T1700 0.2636
T1701 0.2633
T1702 0.2632
T1703 0.2623
T1704 0.2605
T1705 0.26
T1706 0.2587
T1707 0.2577
T1708 0.2566
T1709 0.2548
T1710 0.2534
T1711 0.2524
T1712 0.2509
T1713 0.2498
T1714 0.25
T1715 0.2498
T1716 0.2491
T1717 0.248
T1718 0.2467
T1719 0.2453
T1720 0.2438
T1721 0.2434
T1722 0.2433
T1723 0.2445
T1724 0.2449
T1725 0.2447
T1726 0.2445
T1727 0.2448
T1728 0.2457
T1729 0.245
T1730 0.2444
T1731 0.2443
T1732 0.2442
T1733 0.2432
T1734 0.2426
T1735 0.2423
T1736 0.2413
T1737 0.2411
T1738 0.241
T1739 0.241
T1740 0.241
T1741 0.2406
T1742 0.2392
T1743 0.2382
T1744 0.2368
T1745 0.2356
T1746 0.2346
T1747 0.2344
T1748 0.2344
T1749 0.2343
T1750 0.2343
T1751 0.2351
T1752 0.2355
T1753 0.237
T1754 0.2363
T1755 0.236
T1756 0.2354
T1757 0.235
T1758 0.2348
T1759 0.2338
T1760 0.2333
T1761 0.2319
T1762 0.2315
T1763 0.2315
T1764 0.2312
T1765 0.2314
T1766 0.2314
T1767 0.2314
T1768 0.2311
T1769 0.2415
T1770 0.2309
T1771 0.2313
T1772 0.2313
T1773 0.2313
T1774 0.2313
T1775 0.2313
T1776 0.2414
T1777 0.2406
T1778 0.2404
T1779 0.2398
T1780 0.2391
T1781 0.2389
T1782 0.2382
T1783 0.2374
T1784 0.2372
T1785 0.2372
T1786 0.2372
T1787 0.2395
T1788 0.2389
T1789 0.2378
T1790 0.2362
T1791 0.2355
T1792 0.2343
T1793 0.2327
T1794 0.2323
T1795 0.2323
T1796 0.232
T1797 0.2322
T1798 0.2322
T1799 0.2322
T1800 0.2322
T1801 0.2322
T1802 0.2322
T1803 0.2315
T1804 0.2306
T1805 0.2304
T1806 0.2299
T1807 0.2297
T1808 0.2291
T1809 0.229
T1810 0.229
T1811 0.2289
T1812 0.2292
T1813 0.229
T1814 0.2289
T1815 0.2289
T1816 0.2275
T1817 0.2271
T1818 0.2271
T1819 0.2271
T1820 0.2271
T1821 0.2271
T1822 0.2271
T1823 0.2271
T1824 0.2271
T1825 0.227
T1826 0.2261
T1827 0.2254
T1828 0.2253
T1829 0.2241
T1830 0.2238
T1831 0.2238
T1832 0.223
T1833 0.2227
T1834 0.2233
T1835 0.2255
T1836 0.2276
T1837 0.2282
T1838 0.2283
T1839 0.228
T1840 0.2272
T1841 0.227
T1842 0.2266
T1843 0.2265
T1844 0.2265
T1845 0.2275
T1846 0.2279
T1847 0.2279
T1848 0.2279
T1849 0.2279
T1850 0.2273
T1851 0.2266
T1852 0.2259
T1853 0.2251
T1854 0.2239
T1855 0.2236
T1856 0.2233
T1857 0.2229
T1858 0.2231
T1859 0.224
T1860 0.2249
T1861 0.2247
T1862 0.224
T1863 0.2233
T1864 0.2221
T1865 0.2243
T1866 0.2242
T1867 0.2223
T1868 0.223
T1869 0.2227
T1870 0.2226
T1871 0.2223
T1872 0.2241
T1873 0.2224
T1874 0.2241
T1875 0.2258
T1876 0.2293
T1877 0.2348
T1878 0.2391
T1879 0.2321
T1880 0.2363
T1881 0.2405
T1882 0.2452
T1883 0.25
T1884 0.2566
T1885 0.2619
T1886 0.2666
T1887 0.2696
T1888 0.2641
T1889 0.2639
T1890 0.2685
T1891 0.2659
T1892 0.2638
T1893 0.2613
T1894 0.2592
T1895 0.2582
T1896 0.2577
T1897 0.2579
T1898 0.2594
T1899 0.2617
T1900 0.264
T1901 0.266
T1902 0.2673
T1903 0.2682
T1904 0.2683
T1905 0.2677
T1906 0.2667
T1907 0.2664
T1908 0.2655
T1909 0.2632
T1910 0.2587
T1911 0.2559
T1912 0.2537
T1913 0.2507
T1914 0.2504
T1915 0.2505
T1916 0.2482
T1917 0.2446
T1918 0.2431
T1919 0.2421
T1920 0.2406
T1921 0.2403
T1922 0.239
T1923 0.2377
T1924 0.2365
T1925 0.2358
T1926 0.2343
T1927 0.2337
T1928 0.2326
T1929 0.2315
T1930 0.2312
T1931 0.233
T1932 0.2338
T1933 0.2332
T1934 0.2322
T1935 0.2313
T1936 0.2309
T1937 0.2403
T1938 0.2387
T1939 0.2386
T1940 0.2396
T1941 0.241
T1942 0.2308
T1943 0.2327
T1944 0.2347
T1945 0.2345
T1946 0.2337
T1947 0.2341
T1948 0.2349
T1949 0.2362
T1950 0.2384
T1951 0.2427
T1952 0.2476
T1953 0.2524
T1954 0.2601
T1955 0.2693
T1956 0.2705
T1957 0.2763
T1958 0.2827
T1959 0.2907
T1960 0.2868
T1961 0.2939
T1962 0.2987
T1963 0.3034
T1964 0.3076
T1965 0.3129
T1966 0.3197
T1967 0.3254
T1968 0.3301
T1969 0.335
T1970 0.3403
T1971 0.3434
T1972 0.3467
T1973 0.3499
T1974 0.352
T1975 0.354
T1976 0.3554
T1977 0.3571
T1978 0.3576
T1979 0.3571
T1980 0.3571
T1981 0.3568
T1982 0.3556
T1983 0.3544
T1984 0.353
T1985 0.3518
T1986 0.3518
T1987 0.3508
T1988 0.3493
T1989 0.3487
T1990 0.3485
T1991 0.3476
T1992 0.347
T1993 0.3461
T1994 0.3453
T1995 0.3435
T1996 0.3417
T1997 0.3404
T1998 0.3385
T1999 0.3366
T2000 0.3344
T2001 0.3322
T2002 0.3294
T2003 0.3262
T2004 0.3244
T2005 0.322
T2006 0.3194
T2007 0.3176
T2008 0.317
T2009 0.316
T2010 0.3151
T2011 0.3147
T2012 0.3134
T2013 0.3125
T2014 0.3115
T2015 0.3104
T2016 0.3093
T2017 0.3075
T2018 0.3062
T2019 0.3057
T2020 0.3043
T2021 0.3032
T2022 0.3018
T2023 0.3003
T2024 0.2985
T2025 0.2972
T2026 0.296
T2027 0.2945
T2028 0.2934
T2029 0.2922
T2030 0.2908
T2031 0.2905
T2032 0.2899
T2033 0.2886
T2034 0.2877
T2035 0.2869
T2036 0.2868
T2037 0.2993
T2038 0.2987
T2039 0.2978
T2040 0.2972
T2041 0.2962
T2042 0.2953
T2043 0.2944
T2044 0.2941
T2045 0.2943
T2046 0.294
T2047 0.2939
T2048 0.2948
T2049 0.2965
T2050 0.298
T2051 0.2867
T2052 0.2889
T2053 0.2929
T2054 0.2973
T2055 0.3024
T2056 0.3068
T2057 0.3127
T2058 0.3203
T2059 0.3264
T2060 0.332
T2061 0.3366
T2062 0.3402
T2063 0.3439
T2064 0.3471
T2065 0.3489
T2066 0.3495
T2067 0.3504
T2068 0.351
T2069 0.3502
T2070 0.3497
T2071 0.3488
T2072 0.348
T2073 0.3468
T2074 0.3452
T2075 0.3442
T2076 0.3432
T2077 0.342
T2078 0.3408
T2079 0.3397
T2080 0.3391
T2081 0.3382
T2082 0.3368
T2083 0.3356
T2084 0.3342
T2085 0.3327
T2086 0.3307
T2087 0.3279
T2088 0.3259
T2089 0.3247
T2090 0.3243
T2091 0.3222
T2092 0.3203
T2093 0.3184
T2094 0.3168
T2095 0.3153
T2096 0.314
T2097 0.3129
T2098 0.3129
T2099 0.3122
T2100 0.31
T2101 0.3081
T2102 0.3074
T2103 0.3065
T2104 0.3056
T2105 0.3058
T2106 0.3047
T2107 0.3041
T2108 0.304
T2109 0.3037
T2110 0.3027
T2111 0.3012
T2112 0.3008
T2113 0.2998
T2114 0.2992
T2115 0.2985
T2116 0.298
T2117 0.2979
T2118 0.2979
T2119 0.2979
T2120 0.2979
T2121 0.2973
T2122 0.2965
T2123 0.2963
T2124 0.2963
T2125 0.2955
T2126 0.296
T2127 0.2969
T2128 0.2956
T2129 0.2948
T2130 0.2947
T2131 0.2956
T2132 0.2973
T2133 0.2989
T2134 0.3003
T2135 0.3004
T2136 0.3003
T2137 0.2996
T2138 0.2993
T2139 0.2981
T2140 0.2977
T2141 0.2971
T2142 0.2963
T2143 0.2961
T2144 0.2961
T2145 0.2956
T2146 0.2957
T2147 0.2967
T2148 0.2981
T2149 0.3005
T2150 0.3025
T2151 0.3044
T2152 0.3065
T2153 0.3068
T2154 0.3079
T2155 0.309
T2156 0.3099
T2157 0.3104
T2158 0.3102
T2159 0.3095
T2160 0.3087
T2161 0.3085
T2162 0.3085
T2163 0.3073
T2164 0.307
T2165 0.3059
T2166 0.3063
T2167 0.3057
T2168 0.3047
T2169 0.3038
T2170 0.3033
T2171 0.3023
T2172 0.3012
T2173 0.3007
T2174 0.2998
T2175 0.2992
T2176 0.2979
T2177 0.2975
T2178 0.2964
T2179 0.2961
T2180 0.2949
T2181 0.2945
T2182 0.2939
T2183 0.2931
T2184 0.2929
T2185 0.2921
T2186 0.2904
T2187 0.2899
T2188 0.2899
T2189 0.2891
T2190 0.2886
T2191 0.2882
T2192 0.2874
T2193 0.287
T2194 0.2866
T2195 0.2993
T2196 0.2988
T2197 0.2987
T2198 0.2982
T2199 0.2969
T2200 0.2959
T2201 0.2957
T2202 0.2957
T2203 0.2969
T2204 0.297
T2205 0.2963
T2206 0.2961
T2207 0.2958
T2208 0.2957
T2209 0.2957
T2210 0.2949
T2211 0.2943
T2212 0.2941
T2213 0.2936
T2214 0.2929
T2215 0.2927
T2216 0.2927
T2217 0.2927
T2218 0.2924
T2219 0.2914
T2220 0.2911
T2221 0.2908
T2222 0.2902
T2223 0.2897
T2224 0.2896
T2225 0.2897
T2226 0.2897
T2227 0.2897
T2228 0.2897
T2229 0.2897
T2230 0.2897
T2231 0.2897
T2232 0.2896
T2233 0.2889
T2234 0.2882
T2235 0.2881
T2236 0.2881
T2237 0.2881
T2238 0.287
T2239 0.2866
T2240 0.2866
T2241 0.2865
T2242 0.2864
T2243 0.2862
T2244 0.2852
T2245 0.285
T2246 0.285
T2247 0.285
T2248 0.2847
T2249 0.2844
T2250 0.2837
T2251 0.2834
T2252 0.2833
T2253 0.2834
T2254 0.2834
T2255 0.2834
T2256 0.2828
T2257 0.2821
T2258 0.2819
T2259 0.2819
T2260 0.282
T2261 0.2817
T2262 0.2813
T2263 0.2812
T2264 0.2808
T2265 0.2804
T2266 0.2803
T2267 0.2803
T2268 0.2831
T2269 0.2823
T2270 0.2822
T2271 0.2822
T2272 0.2813
T2273 0.2808
T2274 0.2807
T2275 0.2807
T2276 0.2806
T2277 0.2805
T2278 0.2805
T2279 0.2805
T2280 0.2805
T2281 0.2805
T2282 0.2797
T2283 0.2792
T2284 0.2791
T2285 0.2791
T2286 0.2791
T2287 0.2791
T2288 0.2791
T2289 0.2786
T2290 0.2778
T2291 0.2775
T2292 0.2774
T2293 0.2774
T2294 0.2774
T2295 0.2774
T2296 0.2775
T2297 0.2775
T2298 0.2772
T2299 0.2765
T2300 0.2761
T2301 0.2757
T2302 0.273
T2303 0.2677
T2304 0.2651
T2305 0.2656
T2306 0.2683
T2307 0.2705
T2308 0.2721
T2309 0.2727
T2310 0.2728
T2311 0.2728
T2312 0.2729
T2313 0.2729
T2314 0.2729
T2315 0.2729
T2316 0.2729
T2317 0.2729
T2318 0.2729
T2319 0.2729
T2320 0.2724
T2321 0.2716
T2322 0.2723
T2323 0.2729
T2324 0.273
T2325 0.273
T2326 0.273
T2327 0.273
T2328 0.273
T2329 0.2729
T2330 0.2728
T2331 0.2728
T2332 0.2717
T2333 0.2713
T2334 0.2713
T2335 0.2714
T2336 0.2714
T2337 0.2714
T2338 0.2714
T2339 0.2711
T2340 0.2705
T2341 0.2709
T2342 0.2714
T2343 0.2709
T2344 0.2704
T2345 0.27
T2346 0.27
T2347 0.27
T2348 0.27
T2349 0.2698
T2350 0.2704
T2351 0.2706
T2352 0.2708
T2353 0.2701
T2354 0.2698
T2355 0.2698
T2356 0.2698
T2357 0.2699
T2358 0.2699
T2359 0.2699
T2360 0.2699
T2361 0.2699
T2362 0.2693
T2363 0.2695
T2364 0.2693
T2365 0.2692
T2366 0.2692
T2367 0.2686
T2368 0.2685
T2369 0.2691
T2370 0.2719
T2371 0.2742
T2372 0.2749
T2373 0.2748
T2374 0.2732
T2375 0.2711
T2376 0.2698
T2377 0.2686
T2378 0.2675
T2379 0.2669
T2380 0.2668
T2381 0.2669
T2382 0.2678
T2383 0.2683
T2384 0.2684
T2385 0.2685
T2386 0.2685
T2387 0.2685
T2388 0.2685
T2389 0.2685
T2390 0.2685
T2391 0.2685
T2392 0.2686
T2393 0.2686
T2394 0.2686
T2395 0.1743
T2396 0.1647
T2397 0.165
T2398 0.1647
T2399 0.1647
T2400 0.1647
T2401 0.1647
T2402 0.1647
T2403 0.1647
T2404 0.1647
T2405 0.1647
T2406 0.1647
T2407 0.165
T2408 0.1647
T2409 0.1647
T2410 0.1645
T2411 0.1642
T2412 0.1631
T2413 0.1637
T2414 0.1631
T2415 0.1611
T2416 0.1605
T2417 0.1605
T2418 0.1605
T2419 0.1605
T2420 0.1605
T2421 0.1605
T2422 0.1605
T2423 0.1605
T2424 0.1605
T2425 0.1605
T2426 0.1605
T2427 0.1605
T2428 0.1605
T2429 0.1605
T2430 0.1605
T2431 0.1605
T2432 0.1605
T2433 0.1605
T2434 0.1605
T2435 0.1605
T2436 0.1605
T2437 0.1605
T2438 0.1605
T2439 0.1605
T2440 0.1605
T2441 0.1605
T2442 0.1605
T2443 0.1606
T2444 0.1606
T2445 0.1606
T2446 0.1606
T2447 0.1606
T2448 0.1606
T2449 0.1606
T2450 0.1606
T2451 0.1606
T2452 0.1606
T2453 0.1606
T2454 0.1606
T2455 0.1606
T2456 0.1606
T2457 0.1599
T2458 0.1593
T2459 0.1593
T2460 0.159
T2461 0.1593
T2462 0.1583
T2463 0.159
T2464 0.159
T2465 0.1593
T2466 0.1593
T2467 0.1593
T2468 0.1593
T2469 0.1593
T2470 0.1593
T2471 0.1593
T2472 0.1593
T2473 0.1593
T2474 0.1594
T2475 0.1594
T2476 0.1594
T2477 0.1594
T2478 0.1594
T2479 0.1594
T2480 0.1594
T2481 0.1594
T2482 0.1594
T2483 0.1594
T2484 0.1591
T2485 0.1591
T2486 0.1594
T2487 0.1584
T2488 0.1588
T2489 0.1665
T2490 0.1995
T2491 0.1992
T2492 0.1937
T2493 0.1966
T2494 0.1948
T2495 0.1946
T2496 0.1925
T2497 0.1919
T2498 0.19
T2499 0.1888
T2500 0.1877
T2501 0.1867
T2502 0.1856
T2503 0.1846
T2504 0.1828
T2505 0.1825
T2506 0.1817
T2507 0.2028
T2508 0.1986
T2509 0.1953
T2510 0.1932
T2511 0.1936
T2512 0.1866
T2513 0.1829
T2514 0.1817
T2515 0.1807
T2516 0.1803
T2517 0.1797
T2518 0.1792
T2519 0.1785
T2520 0.1808
T2521 0.1796
T2522 0.1785
T2523 0.1779
T2524 0.1773
T2525 0.1762
T2526 0.1749
T2527 0.1746
T2528 0.1735
T2529 0.1725
T2530 0.1719
T2531 0.1703
T2532 0.1691
T2533 0.1685
T2534 0.1676
T2535 0.1655
T2536 0.1651
T2537 0.1651
T2538 0.1651
T2539 0.1651
T2540 0.1651
T2541 0.1651
T2542 0.1651
T2543 0.1651
T2544 0.1651
T2545 0.1651
T2546 0.1651
T2547 0.1651
T2548 0.1645
T2549 0.1639
T2550 0.1639
T2551 0.1639
T2552 0.1639
T2553 0.1629
T2554 0.1633
T2555 0.1639
T2556 0.1636
T2557 0.162
T2558 0.1664
T2559 0.1656
T2560 0.1966
T2561 0.1871
T2562 0.1834
T2563 0.1815
T2564 0.1793
T2565 0.1812
T2566 0.1803
T2567 0.1793
T2568 0.1789
T2569 0.1783
T2570 0.1774
T2571 0.1766
T2572 0.1762
T2573 0.1753
T2574 0.1747
T2575 0.1739
T2576 0.1735
T2577 0.1732
T2578 0.1732
T2579 0.1723
T2580 0.1714
T2581 0.1697
T2582 0.1693
T2583 0.1683
T2584 0.168
T2585 0.1683
T2586 0.1683
T2587 0.1684
T2588 0.1684
T2589 0.1684
T2590 0.1684
T2591 0.1674
T2592 0.1671
T2593 0.1671
T2594 0.1672
T2595 0.1672
T2596 0.1672
T2597 0.1672
T2598 0.1672
T2599 0.1672
T2600 0.1664
T2601 0.1656
T2602 0.1656
T2603 0.165
T2604 0.165
T2605 0.165
T2606 0.1644
T2607 0.1657
T2608 0.1654
T2609 0.1654
T2610 0.1644
T2611 0.1644
T2612 0.1645
T2613 0.1645
T2614 0.1645
T2615 0.1645
T2616 0.1645
T2617 0.1635
T2618 0.1632
T2619 0.1639
T2620 0.1642
T2621 0.1645
T2622 0.1645
T2623 0.1645
T2624 0.1645
T2625 0.1645
T2626 0.1642
T2627 0.1639
T2628 0.1635
T2629 0.1629
T2630 0.1629
T2631 0.1632
T2632 0.1622
T2633 0.1619
T2634 0.1619
T2635 0.1619
T2636 0.1619
T2637 0.1619
T2638 0.1619
T2639 0.1619
T2640 0.1619
T2641 0.1619
T2642 0.1619
T2643 0.1619
T2644 0.1619
T2645 0.1629
T2646 0.1632
T2647 0.1632
T2648 0.1632
T2649 0.1632
T2650 0.1632
T2651 0.1622
T2652 0.1622
T2653 0.1619
T2654 0.1619
T2655 0.1619
T2656 0.1619
T2657 0.1622
T2658 0.1629
T2659 0.1622
T2660 0.1635
T2661 0.1632
T2662 0.1642
T2663 0.1655
T2664 0.1655
T2665 0.1662
T2666 0.1666
T2667 0.1687
T2668 0.1699
T2669 0.1715
T2670 0.1721
T2671 0.1737
T2672 0.1751
T2673 0.1782
T2674 0.1798
T2675 0.1791
T2676 0.1831
T2677 0.1854
T2678 0.1881
T2679 0.1901
T2680 0.1908
T2681 0.1911
T2682 0.1919
T2683 0.193
T2684 0.1933
T2685 0.1933
T2686 0.1926
T2687 0.1919
T2688 0.1914
T2689 0.1905
T2690 0.1894
T2691 0.1884
T2692 0.188
T2693 0.188
T2694 0.188
T2695 0.188
T2696 0.188
T2697 0.188
T2698 0.188
T2699 0.188
T2700 0.188
T2701 0.1868
T2702 0.1851
T2703 0.1837
T2704 0.1829
T2705 0.1854
T2706 0.184
T2707 0.1829
T2708 0.1829
T2709 0.1818
T2710 0.1802
T2711 0.1802
T2712 0.1791
T2713 0.1812
T2714 0.1809
T2715 0.1809
T2716 0.1809
T2717 0.1806
T2718 0.1798
T2719 0.1794
T2720 0.1794
T2721 0.1806
T2722 0.1798
T2723 0.1802
T2724 0.1802
T2725 0.1789
T2726 0.1799
T2727 0.1802
T2728 0.1805
T2729 0.1814
T2730 0.1818
T2731 0.1829
T2732 0.1829
T2733 0.1837
T2734 0.184
T2735 0.1844
T2736 0.1854
T2737 0.1854
T2738 0.1854
T2739 0.1854
T2740 0.1854
T2741 0.1865
T2742 0.1869
T2743 0.1874
T2744 0.188
T2745 0.1884
T2746 0.1894
T2747 0.1908
T2748 0.1911
T2749 0.1916
T2750 0.1926
T2751 0.1914
T2752 0.1908
T2753 0.1898
T2754 0.1894
T2755 0.188
T2756 0.1877
T2757 0.1869
T2758 0.1865
T2759 0.1854
T2760 0.1847
T2761 0.1834
T2762 0.1829
T2763 0.1821
T2764 0.1814
T2765 0.1808
T2766 0.1802
T2767 0.1791
T2768 0.1788
T2769 0.1788
T2770 0.1788
T2771 0.1788
T2772 0.1812
T2773 0.1809
T2774 0.1802
T2775 0.1794
T2776 0.1794
T2777 0.1794
T2778 0.1794
T2779 0.1794
T2780 0.1794
T2781 0.1785
T2782 0.1782
T2783 0.1782
T2784 0.1779
T2785 0.1767
T2786 0.1767
T2787 0.1767
T2788 0.1758
T2789 0.1755
T2790 0.1755
T2791 0.1646
T2792 0.1646
T2793 0.1646
T2794 0.1646
T2795 0.1646
T2796 0.1646
T2797 0.1646
T2798 0.1646
T2799 0.1646
T2800 0.1646
T2801 0.1646
T2802 0.1646
T2803 0.1646
T2804 0.1646
T2805 0.1646
T2806 0.1646
T2807 0.1646
T2808 0.1646
