# Supplementary material for: FishMORPH - An agent-based model to predict salmonid growth and distribution responses under natural and low flows
Source: Sci Rep. 2016 Jul 19;6:29414. doi: 10.1038/srep29414 (PMC4949470; doi:10.1038/srep29414)
Supplement: Supplementary Information 2 [file srep29414-s2.zip › SR_FishMORPH_Files/Parameters/Baseline_Depth_P18.var]

Depth PatchP18
T1 0.258
T2 0.2589
T3 0.2589
T4 0.2589
T5 0.2586
T6 0.2581
T7 0.2568
T8 0.2561
T9 0.2548
T10 0.2568
T11 0.2578
T12 0.2552
T13 0.2537
T14 0.2517
T15 0.2517
T16 0.2517
T17 0.2517
T18 0.2517
T19 0.2512
T20 0.2508
T21 0.25
T22 0.2496
T23 0.2496
T24 0.2496
T25 0.2488
T26 0.2479
T27 0.2479
T28 0.2479
T29 0.2479
T30 0.2479
T31 0.2479
T32 0.2479
T33 0.2479
T34 0.2479
T35 0.2476
T36 0.2471
T37 0.2477
T38 0.2477
T39 0.2477
T40 0.2477
T41 0.2477
T42 0.2474
T43 0.2464
T44 0.2464
T45 0.2464
T46 0.2464
T47 0.2464
T48 0.2464
T49 0.2464
T50 0.2464
T51 0.2447
T52 0.2447
T53 0.2447
T54 0.2431
T55 0.2431
T56 0.2427
T57 0.2418
T58 0.2422
T59 0.2427
T60 0.2459
T61 0.2435
T62 0.2422
T63 0.2418
T64 0.2414
T65 0.2431
T66 0.2418
T67 0.2414
T68 0.2414
T69 0.2414
T70 0.2414
T71 0.241
T72 0.2397
T73 0.239
T74 0.2379
T75 0.2366
T76 0.2366
T77 0.2366
T78 0.2366
T79 0.2366
T80 0.2366
T81 0.2366
T82 0.2366
T83 0.2366
T84 0.2366
T85 0.237
T86 0.2383
T87 0.2383
T88 0.2383
T89 0.2383
T90 0.2383
T91 0.2383
T92 0.2383
T93 0.2383
T94 0.2383
T95 0.2383
T96 0.2383
T97 0.2383
T98 0.2383
T99 0.2379
T100 0.2366
T101 0.2366
T102 0.2366
T103 0.2366
T104 0.2366
T105 0.2366
T106 0.2366
T107 0.2366
T108 0.2361
T109 0.2366
T110 0.2366
T111 0.2366
T112 0.2366
T113 0.2366
T114 0.2366
T115 0.2366
T116 0.2366
T117 0.2366
T118 0.2366
T119 0.2366
T120 0.2366
T121 0.2366
T122 0.2366
T123 0.2366
T124 0.2366
T125 0.2366
T126 0.2366
T127 0.2366
T128 0.2366
T129 0.2366
T130 0.2366
T131 0.2374
T132 0.2383
T133 0.2383
T134 0.2383
T135 0.2383
T136 0.2386
T137 0.2397
T138 0.2397
T139 0.2397
T140 0.2397
T141 0.2397
T142 0.2397
T143 0.2397
T144 0.2397
T145 0.2397
T146 0.2397
T147 0.2397
T148 0.2397
T149 0.2397
T150 0.2414
T151 0.241
T152 0.2414
T153 0.2418
T154 0.2431
T155 0.2431
T156 0.2431
T157 0.2431
T158 0.2439
T159 0.2431
T160 0.2439
T161 0.2447
T162 0.2447
T163 0.2447
T164 0.2447
T165 0.2447
T166 0.2447
T167 0.2447
T168 0.2447
T169 0.2447
T170 0.2447
T171 0.2447
T172 0.2447
T173 0.2447
T174 0.2447
T175 0.2447
T176 0.2447
T177 0.2447
T178 0.2443
T179 0.2447
T180 0.2447
T181 0.2443
T182 0.2435
T183 0.2443
T184 0.2435
T185 0.2431
T186 0.2431
T187 0.2431
T188 0.2431
T189 0.2431
T190 0.2431
T191 0.2431
T192 0.2431
T193 0.2431
T194 0.2431
T195 0.2431
T196 0.2431
T197 0.2418
T198 0.2414
T199 0.2414
T200 0.2414
T201 0.2397
T202 0.2397
T203 0.2397
T204 0.2397
T205 0.2397
T206 0.2397
T207 0.2397
T208 0.2397
T209 0.2397
T210 0.2397
T211 0.2397
T212 0.2397
T213 0.2397
T214 0.2397
T215 0.2401
T216 0.2397
T217 0.2397
T218 0.2397
T219 0.2397
T220 0.2397
T221 0.2397
T222 0.2397
T223 0.2397
T224 0.2393
T225 0.2383
T226 0.2383
T227 0.2383
T228 0.2383
T229 0.2383
T230 0.2383
T231 0.2383
T232 0.2383
T233 0.2383
T234 0.2383
T235 0.2383
T236 0.2383
T237 0.2383
T238 0.2383
T239 0.2383
T240 0.2383
T241 0.2383
T242 0.2383
T243 0.2383
T244 0.2383
T245 0.2383
T246 0.2383
T247 0.2383
T248 0.2383
T249 0.2366
T250 0.2366
T251 0.237
T252 0.2756
T253 0.2991
T254 0.3064
T255 0.3052
T256 0.305
T257 0.305
T258 0.3033
T259 0.3029
T260 0.3029
T261 0.302
T262 0.301
T263 0.3008
T264 0.3008
T265 0.3008
T266 0.3008
T267 0.3008
T268 0.3008
T269 0.3008
T270 0.3008
T271 0.3008
T272 0.3008
T273 0.3008
T274 0.3008
T275 0.3008
T276 0.3012
T277 0.3017
T278 0.3027
T279 0.3029
T280 0.3029
T281 0.3029
T282 0.302
T283 0.3014
T284 0.3009
T285 0.3008
T286 0.3008
T287 0.3008
T288 0.3008
T289 0.3008
T290 0.3008
T291 0.3008
T292 0.3008
T293 0.3012
T294 0.3025
T295 0.3029
T296 0.3029
T297 0.3046
T298 0.305
T299 0.305
T300 0.3057
T301 0.3055
T302 0.3055
T303 0.3058
T304 0.3062
T305 0.3067
T306 0.3068
T307 0.3068
T308 0.3068
T309 0.3068
T310 0.3068
T311 0.3068
T312 0.3068
T313 0.3068
T314 0.3068
T315 0.3068
T316 0.3068
T317 0.3068
T318 0.3068
T319 0.3068
T320 0.3068
T321 0.3068
T322 0.3068
T323 0.3068
T324 0.3068
T325 0.3064
T326 0.3067
T327 0.3068
T328 0.3068
T329 0.3068
T330 0.3068
T331 0.3068
T332 0.3068
T333 0.3068
T334 0.3068
T335 0.3068
T336 0.3068
T337 0.3064
T338 0.3053
T339 0.305
T340 0.305
T341 0.305
T342 0.305
T343 0.305
T344 0.305
T345 0.305
T346 0.305
T347 0.305
T348 0.305
T349 0.305
T350 0.305
T351 0.305
T352 0.305
T353 0.3033
T354 0.3029
T355 0.3029
T356 0.3029
T357 0.3029
T358 0.3029
T359 0.3029
T360 0.3029
T361 0.3029
T362 0.302
T363 0.3027
T364 0.3029
T365 0.3029
T366 0.3029
T367 0.3029
T368 0.3029
T369 0.3029
T370 0.3029
T371 0.3029
T372 0.3029
T373 0.3033
T374 0.3047
T375 0.305
T376 0.305
T377 0.305
T378 0.3054
T379 0.3051
T380 0.305
T381 0.305
T382 0.305
T383 0.305
T384 0.305
T385 0.305
T386 0.305
T387 0.305
T388 0.305
T389 0.305
T390 0.305
T391 0.305
T392 0.305
T393 0.3037
T394 0.2924
T395 0.2743
T396 0.2657
T397 0.2618
T398 0.259
T399 0.2569
T400 0.2565
T401 0.2565
T402 0.2565
T403 0.2569
T404 0.2566
T405 0.2565
T406 0.2553
T407 0.2546
T408 0.2545
T409 0.2545
T410 0.2553
T411 0.2563
T412 0.2577
T413 0.26
T414 0.2618
T415 0.2612
T416 0.2619
T417 0.2621
T418 0.2621
T419 0.2618
T420 0.2592
T421 0.2585
T422 0.2512
T423 0.2488
T424 0.2496
T425 0.2496
T426 0.2496
T427 0.2496
T428 0.2496
T429 0.2496
T430 0.2496
T431 0.2496
T432 0.2496
T433 0.2496
T434 0.2496
T435 0.2488
T436 0.2479
T437 0.2479
T438 0.2471
T439 0.2477
T440 0.2469
T441 0.2461
T442 0.2461
T443 0.2457
T444 0.2444
T445 0.2448
T446 0.2444
T447 0.2448
T448 0.2444
T449 0.244
T450 0.2419
T451 0.241
T452 0.241
T453 0.241
T454 0.2402
T455 0.2393
T456 0.2393
T457 0.241
T458 0.241
T459 0.241
T460 0.2406
T461 0.241
T462 0.241
T463 0.2427
T464 0.2438
T465 0.2449
T466 0.2457
T467 0.247
T468 0.2478
T469 0.2476
T470 0.2476
T471 0.2484
T472 0.2493
T473 0.2489
T474 0.2476
T475 0.2468
T476 0.2474
T477 0.2466
T478 0.2457
T479 0.2457
T480 0.2449
T481 0.2457
T482 0.2453
T483 0.2457
T484 0.2457
T485 0.2462
T486 0.2457
T487 0.2474
T488 0.2476
T489 0.2485
T490 0.2506
T491 0.253
T492 0.2534
T493 0.255
T494 0.2576
T495 0.2597
T496 0.2615
T497 0.263
T498 0.2637
T499 0.2654
T500 0.2651
T501 0.2669
T502 0.2695
T503 0.2725
T504 0.275
T505 0.2772
T506 0.2793
T507 0.2801
T508 0.2806
T509 0.2818
T510 0.2821
T511 0.2825
T512 0.2727
T513 0.2734
T514 0.2746
T515 0.2767
T516 0.2777
T517 0.2795
T518 0.2807
T519 0.2809
T520 0.2812
T521 0.281
T522 0.2809
T523 0.2809
T524 0.2809
T525 0.2809
T526 0.2809
T527 0.2804
T528 0.2794
T529 0.2787
T530 0.2786
T531 0.2771
T532 0.2767
T533 0.2764
T534 0.2752
T535 0.2731
T536 0.2829
T537 0.2819
T538 0.281
T539 0.28
T540 0.2798
T541 0.278
T542 0.2775
T543 0.2775
T544 0.2767
T545 0.2758
T546 0.2756
T547 0.2748
T548 0.2738
T549 0.2736
T550 0.2729
T551 0.2719
T552 0.2712
T553 0.2697
T554 0.2694
T555 0.2686
T556 0.2676
T557 0.2674
T558 0.2678
T559 0.2695
T560 0.2728
T561 0.2778
T562 0.282
T563 0.2751
T564 0.2795
T565 0.2866
T566 0.292
T567 0.3021
T568 0.3071
T569 0.3121
T570 0.3155
T571 0.3191
T572 0.3227
T573 0.3219
T574 0.3284
T575 0.3354
T576 0.3321
T577 0.3435
T578 0.3561
T579 0.3675
T580 0.3825
T581 0.3871
T582 0.3886
T583 0.3985
T584 0.4051
T585 0.407
T586 0.413
T587 0.4182
T588 0.4211
T589 0.4224
T590 0.4285
T591 0.4311
T592 0.435
T593 0.4371
T594 0.4374
T595 0.4363
T596 0.4309
T597 0.4232
T598 0.4201
T599 0.4114
T600 0.4036
T601 0.3944
T602 0.3874
T603 0.3907
T604 0.3853
T605 0.3807
T606 0.3779
T607 0.376
T608 0.376
T609 0.3771
T610 0.38
T611 0.3826
T612 0.3868
T613 0.3916
T614 0.3866
T615 0.3894
T616 0.3929
T617 0.3963
T618 0.3995
T619 0.4025
T620 0.405
T621 0.4041
T622 0.4048
T623 0.4004
T624 0.3915
T625 0.3882
T626 0.3811
T627 0.3652
T628 0.3461
T629 0.3382
T630 0.326
T631 0.3233
T632 0.3183
T633 0.3146
T634 0.3117
T635 0.3095
T636 0.3074
T637 0.3072
T638 0.3061
T639 0.3046
T640 0.303
T641 0.3023
T642 0.3015
T643 0.3006
T644 0.3004
T645 0.3004
T646 0.2996
T647 0.2985
T648 0.2978
T649 0.2965
T650 0.2961
T651 0.2954
T652 0.2945
T653 0.2943
T654 0.2935
T655 0.2924
T656 0.2922
T657 0.2911
T658 0.2905
T659 0.2904
T660 0.2886
T661 0.2882
T662 0.2915
T663 0.2912
T664 0.2884
T665 0.2765
T666 0.2684
T667 0.2677
T668 0.2677
T669 0.2673
T670 0.2664
T671 0.2662
T672 0.2662
T673 0.2662
T674 0.2662
T675 0.2646
T676 0.2642
T677 0.264
T678 0.2639
T679 0.2635
T680 0.2652
T681 0.2649
T682 0.2649
T683 0.2641
T684 0.2651
T685 0.2664
T686 0.2809
T687 0.284
T688 0.2774
T689 0.2769
T690 0.2688
T691 0.2646
T692 0.2653
T693 0.2641
T694 0.2631
T695 0.2629
T696 0.2626
T697 0.2612
T698 0.2609
T699 0.2605
T700 0.2603
T701 0.2602
T702 0.2589
T703 0.2584
T704 0.2583
T705 0.2579
T706 0.2577
T707 0.2576
T708 0.2563
T709 0.2555
T710 0.2553
T711 0.2552
T712 0.2547
T713 0.2533
T714 0.2528
T715 0.2527
T716 0.2526
T717 0.2525
T718 0.2524
T719 0.2523
T720 0.2522
T721 0.2521
T722 0.252
T723 0.2519
T724 0.2518
T725 0.2517
T726 0.2516
T727 0.2515
T728 0.2514
T729 0.2509
T730 0.2508
T731 0.251
T732 0.251
T733 0.2497
T734 0.2491
T735 0.2495
T736 0.2489
T737 0.2485
T738 0.2479
T739 0.2475
T740 0.2469
T741 0.2469
T742 0.2468
T743 0.2465
T744 0.2477
T745 0.2476
T746 0.2475
T747 0.2474
T748 0.2473
T749 0.2472
T750 0.2471
T751 0.247
T752 0.2469
T753 0.2468
T754 0.2467
T755 0.2466
T756 0.2465
T757 0.2464
T758 0.2463
T759 0.2462
T760 0.2461
T761 0.246
T762 0.2459
T763 0.2458
T764 0.2457
T765 0.2544
T766 0.255
T767 0.2546
T768 0.2545
T769 0.2544
T770 0.2543
T771 0.2538
T772 0.2532
T773 0.253
T774 0.2525
T775 0.2526
T776 0.2528
T777 0.2528
T778 0.2527
T779 0.2526
T780 0.2525
T781 0.2521
T782 0.2516
T783 0.2511
T784 0.251
T785 0.2501
T786 0.2502
T787 0.2498
T788 0.2496
T789 0.2503
T790 0.2504
T791 0.2503
T792 0.2502
T793 0.2501
T794 0.25
T795 0.2499
T796 0.2498
T797 0.2493
T798 0.2495
T799 0.2495
T800 0.2494
T801 0.2493
T802 0.2492
T803 0.2491
T804 0.249
T805 0.2487
T806 0.2485
T807 0.2483
T808 0.2483
T809 0.2474
T810 0.2478
T811 0.2479
T812 0.2475
T813 0.2473
T814 0.2472
T815 0.2471
T816 0.247
T817 0.2469
T818 0.2468
T819 0.2467
T820 0.2466
T821 0.2458
T822 0.2455
T823 0.2446
T824 0.2443
T825 0.2442
T826 0.2441
T827 0.244
T828 0.2439
T829 0.2439
T830 0.2426
T831 0.2423
T832 0.243
T833 0.2411
T834 0.2401
T835 0.2396
T836 0.2384
T837 0.2383
T838 0.2382
T839 0.2381
T840 0.238
T841 0.2379
T842 0.2378
T843 0.2377
T844 0.2376
T845 0.2373
T846 0.2365
T847 0.2364
T848 0.2356
T849 0.2353
T850 0.2368
T851 0.2363
T852 0.2366
T853 0.2365
T854 0.2364
T855 0.2348
T856 0.2343
T857 0.2331
T858 0.233
T859 0.2329
T860 0.2328
T861 0.2327
T862 0.2326
T863 0.2325
T864 0.2324
T865 0.2331
T866 0.2338
T867 0.2337
T868 0.2337
T869 0.2336
T870 0.2335
T871 0.2334
T872 0.2333
T873 0.2332
T874 0.2331
T875 0.233
T876 0.233
T877 0.2329
T878 0.2328
T879 0.2327
T880 0.2311
T881 0.231
T882 0.2297
T883 0.2293
T884 0.2284
T885 0.2283
T886 0.229
T887 0.2289
T888 0.2295
T889 0.23
T890 0.2299
T891 0.2298
T892 0.2297
T893 0.2297
T894 0.23
T895 0.2295
T896 0.2294
T897 0.2293
T898 0.2292
T899 0.2291
T900 0.2291
T901 0.229
T902 0.2289
T903 0.2284
T904 0.2345
T905 0.234
T906 0.2339
T907 0.2338
T908 0.2338
T909 0.2337
T910 0.2336
T911 0.2335
T912 0.2334
T913 0.2333
T914 0.2333
T915 0.2336
T916 0.2331
T917 0.233
T918 0.2333
T919 0.2344
T920 0.2332
T921 0.2327
T922 0.2326
T923 0.2325
T924 0.2324
T925 0.2324
T926 0.2322
T927 0.2316
T928 0.2306
T929 0.2317
T930 0.2304
T931 0.2301
T932 0.2299
T933 0.2299
T934 0.2298
T935 0.2297
T936 0.2296
T937 0.2295
T938 0.2299
T939 0.2298
T940 0.2293
T941 0.2308
T942 0.2307
T943 0.2306
T944 0.2305
T945 0.2304
T946 0.2304
T947 0.2303
T948 0.2302
T949 0.2313
T950 0.2328
T951 0.2319
T952 0.2311
T953 0.2301
T954 0.2294
T955 0.2294
T956 0.2293
T957 0.2292
T958 0.2291
T959 0.229
T960 0.229
T961 0.2289
T962 0.2288
T963 0.2287
T964 0.2287
T965 0.2286
T966 0.2285
T967 0.2284
T968 0.2283
T969 0.2283
T970 0.2282
T971 0.2281
T972 0.228
T973 0.228
T974 0.2279
T975 0.2278
T976 0.2277
T977 0.2276
T978 0.2276
T979 0.2275
T980 0.2274
T981 0.2272
T982 0.2261
T983 0.2257
T984 0.2256
T985 0.2255
T986 0.2251
T987 0.2251
T988 0.225
T989 0.2249
T990 0.2248
T991 0.2248
T992 0.2247
T993 0.2246
T994 0.2245
T995 0.2245
T996 0.2244
T997 0.2243
T998 0.2242
T999 0.2242
T1000 0.2241
T1001 0.2237
T1002 0.2224
T1003 0.2224
T1004 0.2223
T1005 0.2226
T1006 0.2237
T1007 0.2236
T1008 0.2224
T1009 0.2219
T1010 0.2219
T1011 0.2218
T1012 0.2217
T1013 0.2216
T1014 0.2216
T1015 0.2215
T1016 0.2214
T1017 0.2214
T1018 0.2211
T1019 0.2224
T1020 0.2223
T1021 0.2223
T1022 0.2222
T1023 0.2218
T1024 0.2206
T1025 0.2194
T1026 0.2189
T1027 0.2182
T1028 0.2176
T1029 0.2181
T1030 0.2186
T1031 0.2186
T1032 0.2185
T1033 0.2184
T1034 0.2184
T1035 0.2183
T1036 0.2182
T1037 0.2181
T1038 0.2181
T1039 0.218
T1040 0.2187
T1041 0.2194
T1042 0.2178
T1043 0.2181
T1044 0.2192
T1045 0.2191
T1046 0.2199
T1047 0.2201
T1048 0.2201
T1049 0.2204
T1050 0.2199
T1051 0.2188
T1052 0.2172
T1053 0.2168
T1054 0.2167
T1055 0.2166
T1056 0.2166
T1057 0.218
T1058 0.2179
T1059 0.2178
T1060 0.2178
T1061 0.2177
T1062 0.2176
T1063 0.2176
T1064 0.2175
T1065 0.2174
T1066 0.2174
T1067 0.218
T1068 0.2185
T1069 0.2184
T1070 0.2183
T1071 0.2182
T1072 0.2189
T1073 0.2195
T1074 0.2195
T1075 0.2194
T1076 0.2193
T1077 0.2193
T1078 0.2192
T1079 0.2191
T1080 0.2191
T1081 0.219
T1082 0.2193
T1083 0.2193
T1084 0.2195
T1085 0.2202
T1086 0.2199
T1087 0.2198
T1088 0.2197
T1089 0.2196
T1090 0.2196
T1091 0.2192
T1092 0.2194
T1093 0.2301
T1094 0.2338
T1095 0.233
T1096 0.2327
T1097 0.2326
T1098 0.2329
T1099 0.2339
T1100 0.2341
T1101 0.2341
T1102 0.2363
T1103 0.2399
T1104 0.2457
T1105 0.2538
T1106 0.2617
T1107 0.2656
T1108 0.2634
T1109 0.2635
T1110 0.2653
T1111 0.2685
T1112 0.2742
T1113 0.2795
T1114 0.2765
T1115 0.2808
T1116 0.2837
T1117 0.2845
T1118 0.2828
T1119 0.2786
T1120 0.2832
T1121 0.2772
T1122 0.2729
T1123 0.2713
T1124 0.2694
T1125 0.2664
T1126 0.2653
T1127 0.2651
T1128 0.2651
T1129 0.265
T1130 0.2658
T1131 0.2663
T1132 0.266
T1133 0.2649
T1134 0.2646
T1135 0.2648
T1136 0.2654
T1137 0.2655
T1138 0.2657
T1139 0.2666
T1140 0.2685
T1141 0.2705
T1142 0.2719
T1143 0.2722
T1144 0.2724
T1145 0.2724
T1146 0.2723
T1147 0.2728
T1148 0.2732
T1149 0.2732
T1150 0.2731
T1151 0.273
T1152 0.2721
T1153 0.2707
T1154 0.2689
T1155 0.2671
T1156 0.2661
T1157 0.2658
T1158 0.2643
T1159 0.2638
T1160 0.2637
T1161 0.2644
T1162 0.2652
T1163 0.2651
T1164 0.2664
T1165 0.267
T1166 0.2679
T1167 0.2681
T1168 0.268
T1169 0.2673
T1170 0.2665
T1171 0.2652
T1172 0.2644
T1173 0.2653
T1174 0.2659
T1175 0.2658
T1176 0.2656
T1177 0.2662
T1178 0.267
T1179 0.2671
T1180 0.2667
T1181 0.2665
T1182 0.2668
T1183 0.2668
T1184 0.2668
T1185 0.2667
T1186 0.2666
T1187 0.2665
T1188 0.266
T1189 0.2668
T1190 0.2647
T1191 0.2651
T1192 0.2631
T1193 0.2616
T1194 0.2607
T1195 0.259
T1196 0.2585
T1197 0.2585
T1198 0.2584
T1199 0.2596
T1200 0.2612
T1201 0.2627
T1202 0.2618
T1203 0.261
T1204 0.2598
T1205 0.2588
T1206 0.258
T1207 0.2603
T1208 0.259
T1209 0.2557
T1210 0.2555
T1211 0.2563
T1212 0.2578
T1213 0.2596
T1214 0.2622
T1215 0.2641
T1216 0.2663
T1217 0.2643
T1218 0.266
T1219 0.2684
T1220 0.2724
T1221 0.2763
T1222 0.2802
T1223 0.2727
T1224 0.2737
T1225 0.2737
T1226 0.2727
T1227 0.283
T1228 0.2815
T1229 0.28
T1230 0.2793
T1231 0.2791
T1232 0.2797
T1233 0.282
T1234 0.2741
T1235 0.2786
T1236 0.2821
T1237 0.2847
T1238 0.2856
T1239 0.2869
T1240 0.289
T1241 0.2891
T1242 0.2858
T1243 0.2839
T1244 0.2835
T1245 0.2834
T1246 0.2834
T1247 0.284
T1248 0.2845
T1249 0.2845
T1250 0.2844
T1251 0.2843
T1252 0.2836
T1253 0.2827
T1254 0.2824
T1255 0.2817
T1256 0.2801
T1257 0.279
T1258 0.2781
T1259 0.2772
T1260 0.276
T1261 0.2753
T1262 0.2742
T1263 0.2796
T1264 0.275
T1265 0.2718
T1266 0.2699
T1267 0.2684
T1268 0.2667
T1269 0.2651
T1270 0.2644
T1271 0.2659
T1272 0.2649
T1273 0.2627
T1274 0.2611
T1275 0.2603
T1276 0.259
T1277 0.2579
T1278 0.257
T1279 0.2555
T1280 0.2544
T1281 0.2532
T1282 0.2519
T1283 0.2516
T1284 0.2516
T1285 0.2514
T1286 0.2512
T1287 0.2496
T1288 0.2485
T1289 0.2477
T1290 0.2458
T1291 0.244
T1292 0.2427
T1293 0.2423
T1294 0.2432
T1295 0.2437
T1296 0.2437
T1297 0.2425
T1298 0.242
T1299 0.242
T1300 0.2405
T1301 0.2397
T1302 0.2387
T1303 0.2377
T1304 0.2369
T1305 0.2366
T1306 0.2355
T1307 0.2351
T1308 0.2347
T1309 0.2357
T1310 0.236
T1311 0.236
T1312 0.2373
T1313 0.2398
T1314 0.2429
T1315 0.251
T1316 0.2635
T1317 0.2767
T1318 0.2795
T1319 0.2896
T1320 0.3037
T1321 0.3116
T1322 0.3192
T1323 0.3254
T1324 0.3247
T1325 0.328
T1326 0.3314
T1327 0.334
T1328 0.3367
T1329 0.3386
T1330 0.3386
T1331 0.3378
T1332 0.336
T1333 0.3328
T1334 0.3282
T1335 0.3237
T1336 0.3237
T1337 0.3192
T1338 0.3168
T1339 0.3153
T1340 0.314
T1341 0.3131
T1342 0.3128
T1343 0.3127
T1344 0.312
T1345 0.311
T1346 0.3105
T1347 0.3095
T1348 0.3078
T1349 0.3059
T1350 0.3058
T1351 0.3038
T1352 0.3018
T1353 0.2995
T1354 0.2969
T1355 0.2951
T1356 0.2935
T1357 0.2919
T1358 0.2895
T1359 0.2918
T1360 0.2891
T1361 0.2868
T1362 0.2848
T1363 0.283
T1364 0.2814
T1365 0.2797
T1366 0.278
T1367 0.2764
T1368 0.275
T1369 0.2743
T1370 0.2742
T1371 0.2741
T1372 0.2747
T1373 0.276
T1374 0.2777
T1375 0.2792
T1376 0.2813
T1377 0.283
T1378 0.2839
T1379 0.2853
T1380 0.2859
T1381 0.2874
T1382 0.2887
T1383 0.2901
T1384 0.2916
T1385 0.2907
T1386 0.2905
T1387 0.2902
T1388 0.2892
T1389 0.2877
T1390 0.2857
T1391 0.2837
T1392 0.2823
T1393 0.2818
T1394 0.2816
T1395 0.2827
T1396 0.2848
T1397 0.2874
T1398 0.2899
T1399 0.2919
T1400 0.2881
T1401 0.2888
T1402 0.2886
T1403 0.2891
T1404 0.2885
T1405 0.292
T1406 0.2908
T1407 0.2896
T1408 0.2878
T1409 0.2866
T1410 0.2855
T1411 0.2849
T1412 0.2838
T1413 0.2835
T1414 0.2831
T1415 0.2832
T1416 0.2819
T1417 0.2814
T1418 0.2813
T1419 0.2813
T1420 0.2812
T1421 0.2799
T1422 0.2792
T1423 0.2781
T1424 0.2766
T1425 0.2762
T1426 0.2758
T1427 0.2747
T1428 0.2735
T1429 0.2833
T1430 0.2823
T1431 0.2818
T1432 0.281
T1433 0.2805
T1434 0.2806
T1435 0.2809
T1436 0.281
T1437 0.2803
T1438 0.2801
T1439 0.28
T1440 0.2799
T1441 0.2796
T1442 0.2788
T1443 0.2783
T1444 0.2772
T1445 0.2759
T1446 0.275
T1447 0.2744
T1448 0.2734
T1449 0.273
T1450 0.273
T1451 0.2729
T1452 0.2725
T1453 0.2718
T1454 0.2712
T1455 0.2707
T1456 0.269
T1457 0.2676
T1458 0.266
T1459 0.2643
T1460 0.266
T1461 0.2649
T1462 0.264
T1463 0.2637
T1464 0.2642
T1465 0.2639
T1466 0.2666
T1467 0.2678
T1468 0.2667
T1469 0.2644
T1470 0.2659
T1471 0.2649
T1472 0.2644
T1473 0.2636
T1474 0.2627
T1475 0.2626
T1476 0.2635
T1477 0.2625
T1478 0.262
T1479 0.2618
T1480 0.261
T1481 0.2602
T1482 0.2599
T1483 0.2586
T1484 0.2582
T1485 0.2581
T1486 0.2586
T1487 0.2592
T1488 0.2613
T1489 0.263
T1490 0.2635
T1491 0.2653
T1492 0.2642
T1493 0.2649
T1494 0.2647
T1495 0.2646
T1496 0.2658
T1497 0.2674
T1498 0.2698
T1499 0.2724
T1500 0.2747
T1501 0.276
T1502 0.2759
T1503 0.2745
T1504 0.2726
T1505 0.2708
T1506 0.2698
T1507 0.2685
T1508 0.2678
T1509 0.2682
T1510 0.269
T1511 0.2695
T1512 0.2705
T1513 0.2712
T1514 0.2718
T1515 0.2734
T1516 0.2743
T1517 0.2755
T1518 0.2761
T1519 0.2773
T1520 0.2784
T1521 0.2794
T1522 0.2802
T1523 0.2816
T1524 0.2831
T1525 0.2742
T1526 0.277
T1527 0.2783
T1528 0.2788
T1529 0.2794
T1530 0.2789
T1531 0.2785
T1532 0.2784
T1533 0.2775
T1534 0.2768
T1535 0.2768
T1536 0.2774
T1537 0.2781
T1538 0.2797
T1539 0.2814
T1540 0.2834
T1541 0.2852
T1542 0.287
T1543 0.2883
T1544 0.2885
T1545 0.2884
T1546 0.2884
T1547 0.2883
T1548 0.2883
T1549 0.2882
T1550 0.2881
T1551 0.2881
T1552 0.288
T1553 0.288
T1554 0.2879
T1555 0.2879
T1556 0.2878
T1557 0.2878
T1558 0.2877
T1559 0.2877
T1560 0.2876
T1561 0.2876
T1562 0.2875
T1563 0.2875
T1564 0.2874
T1565 0.2873
T1566 0.2873
T1567 0.2872
T1568 0.2872
T1569 0.2871
T1570 0.2745
T1571 0.2778
T1572 0.2757
T1573 0.2751
T1574 0.2723
T1575 0.2709
T1576 0.2706
T1577 0.2703
T1578 0.2704
T1579 0.2711
T1580 0.2727
T1581 0.2752
T1582 0.2768
T1583 0.2773
T1584 0.2776
T1585 0.2768
T1586 0.277
T1587 0.2781
T1588 0.2791
T1589 0.2805
T1590 0.2814
T1591 0.281
T1592 0.2802
T1593 0.2791
T1594 0.2779
T1595 0.2773
T1596 0.2771
T1597 0.2785
T1598 0.2792
T1599 0.279
T1600 0.2786
T1601 0.2784
T1602 0.2784
T1603 0.2783
T1604 0.2783
T1605 0.2781
T1606 0.278
T1607 0.2776
T1608 0.2763
T1609 0.2748
T1610 0.2732
T1611 0.2721
T1612 0.2707
T1613 0.2694
T1614 0.2688
T1615 0.268
T1616 0.2672
T1617 0.2681
T1618 0.2683
T1619 0.2685
T1620 0.2694
T1621 0.2697
T1622 0.2696
T1623 0.269
T1624 0.2679
T1625 0.2664
T1626 0.2649
T1627 0.2662
T1628 0.264
T1629 0.2622
T1630 0.2612
T1631 0.2603
T1632 0.2591
T1633 0.2584
T1634 0.2568
T1635 0.2551
T1636 0.2535
T1637 0.2526
T1638 0.2515
T1639 0.2509
T1640 0.2504
T1641 0.2494
T1642 0.249
T1643 0.249
T1644 0.2487
T1645 0.2476
T1646 0.247
T1647 0.2473
T1648 0.2457
T1649 0.2442
T1650 0.2432
T1651 0.2426
T1652 0.2422
T1653 0.2411
T1654 0.2408
T1655 0.2407
T1656 0.2407
T1657 0.2407
T1658 0.2413
T1659 0.2417
T1660 0.2424
T1661 0.2434
T1662 0.2456
T1663 0.2485
T1664 0.2521
T1665 0.2555
T1666 0.2589
T1667 0.2616
T1668 0.2637
T1669 0.2687
T1670 0.2727
T1671 0.277
T1672 0.2817
T1673 0.2746
T1674 0.2774
T1675 0.2788
T1676 0.279
T1677 0.2781
T1678 0.2765
T1679 0.2737
T1680 0.2816
T1681 0.2785
T1682 0.2761
T1683 0.2755
T1684 0.2749
T1685 0.2753
T1686 0.2763
T1687 0.2768
T1688 0.2777
T1689 0.2782
T1690 0.2782
T1691 0.2782
T1692 0.2782
T1693 0.2781
T1694 0.2778
T1695 0.2763
T1696 0.2744
T1697 0.2722
T1698 0.2704
T1699 0.2689
T1700 0.2676
T1701 0.2673
T1702 0.2673
T1703 0.2664
T1704 0.2646
T1705 0.2641
T1706 0.266
T1707 0.265
T1708 0.2639
T1709 0.2622
T1710 0.2609
T1711 0.2598
T1712 0.2584
T1713 0.2574
T1714 0.2565
T1715 0.2563
T1716 0.2557
T1717 0.2546
T1718 0.2534
T1719 0.252
T1720 0.2505
T1721 0.2501
T1722 0.2501
T1723 0.2512
T1724 0.2516
T1725 0.2515
T1726 0.2513
T1727 0.2515
T1728 0.2525
T1729 0.2518
T1730 0.2512
T1731 0.2511
T1732 0.2511
T1733 0.25
T1734 0.2495
T1735 0.2492
T1736 0.2483
T1737 0.248
T1738 0.248
T1739 0.248
T1740 0.2479
T1741 0.2476
T1742 0.2477
T1743 0.2467
T1744 0.2454
T1745 0.2441
T1746 0.2432
T1747 0.243
T1748 0.243
T1749 0.243
T1750 0.2429
T1751 0.2437
T1752 0.2441
T1753 0.2452
T1754 0.2447
T1755 0.2445
T1756 0.2439
T1757 0.2434
T1758 0.2433
T1759 0.2423
T1760 0.2418
T1761 0.2404
T1762 0.24
T1763 0.24
T1764 0.2398
T1765 0.2399
T1766 0.24
T1767 0.24
T1768 0.2397
T1769 0.2393
T1770 0.2395
T1771 0.2399
T1772 0.24
T1773 0.24
T1774 0.2399
T1775 0.2399
T1776 0.2393
T1777 0.2385
T1778 0.2383
T1779 0.2377
T1780 0.237
T1781 0.2369
T1782 0.2361
T1783 0.2354
T1784 0.2352
T1785 0.2352
T1786 0.2352
T1787 0.2374
T1788 0.2369
T1789 0.2357
T1790 0.2343
T1791 0.2336
T1792 0.2324
T1793 0.2308
T1794 0.2304
T1795 0.2304
T1796 0.2301
T1797 0.2303
T1798 0.2304
T1799 0.2303
T1800 0.2303
T1801 0.2303
T1802 0.2303
T1803 0.2297
T1804 0.2288
T1805 0.2286
T1806 0.2281
T1807 0.2279
T1808 0.2343
T1809 0.2341
T1810 0.2341
T1811 0.2341
T1812 0.2344
T1813 0.2342
T1814 0.2341
T1815 0.2341
T1816 0.2328
T1817 0.2324
T1818 0.2324
T1819 0.2323
T1820 0.2323
T1821 0.2323
T1822 0.2323
T1823 0.2323
T1824 0.2323
T1825 0.2323
T1826 0.2314
T1827 0.2307
T1828 0.2306
T1829 0.2295
T1830 0.2292
T1831 0.2291
T1832 0.2283
T1833 0.2281
T1834 0.2286
T1835 0.2308
T1836 0.2328
T1837 0.2335
T1838 0.2336
T1839 0.2333
T1840 0.2325
T1841 0.2323
T1842 0.232
T1843 0.2319
T1844 0.2319
T1845 0.2329
T1846 0.2332
T1847 0.2333
T1848 0.2333
T1849 0.2333
T1850 0.2327
T1851 0.232
T1852 0.2313
T1853 0.2305
T1854 0.2294
T1855 0.2291
T1856 0.2288
T1857 0.2284
T1858 0.2286
T1859 0.2295
T1860 0.2303
T1861 0.2302
T1862 0.2295
T1863 0.2288
T1864 0.2277
T1865 0.227
T1866 0.2269
T1867 0.2279
T1868 0.2285
T1869 0.2283
T1870 0.2282
T1871 0.2279
T1872 0.2268
T1873 0.228
T1874 0.2296
T1875 0.2314
T1876 0.2347
T1877 0.2332
T1878 0.2375
T1879 0.2413
T1880 0.2453
T1881 0.248
T1882 0.2526
T1883 0.2583
T1884 0.2648
T1885 0.2669
T1886 0.2715
T1887 0.2745
T1888 0.2754
T1889 0.2752
T1890 0.2734
T1891 0.2709
T1892 0.2689
T1893 0.2664
T1894 0.2644
T1895 0.2664
T1896 0.2659
T1897 0.2661
T1898 0.2645
T1899 0.2668
T1900 0.2691
T1901 0.271
T1902 0.2723
T1903 0.2732
T1904 0.2733
T1905 0.2728
T1906 0.2717
T1907 0.2715
T1908 0.2706
T1909 0.2684
T1910 0.264
T1911 0.2643
T1912 0.2621
T1913 0.2592
T1914 0.2579
T1915 0.258
T1916 0.2558
T1917 0.2522
T1918 0.2508
T1919 0.2498
T1920 0.2484
T1921 0.248
T1922 0.2468
T1923 0.2469
T1924 0.2458
T1925 0.2451
T1926 0.2437
T1927 0.243
T1928 0.242
T1929 0.2409
T1930 0.2406
T1931 0.2423
T1932 0.2432
T1933 0.2426
T1934 0.2416
T1935 0.2408
T1936 0.2403
T1937 0.239
T1938 0.2375
T1939 0.2373
T1940 0.2383
T1941 0.2397
T1942 0.2403
T1943 0.2421
T1944 0.2441
T1945 0.2439
T1946 0.2431
T1947 0.2435
T1948 0.2444
T1949 0.2456
T1950 0.2477
T1951 0.2504
T1952 0.2553
T1953 0.261
T1954 0.2654
T1955 0.2744
T1956 0.282
T1957 0.2766
T1958 0.2828
T1959 0.2891
T1960 0.2984
T1961 0.3054
T1962 0.3085
T1963 0.313
T1964 0.3183
T1965 0.3234
T1966 0.3249
T1967 0.3304
T1968 0.3362
T1969 0.3304
T1970 0.3356
T1971 0.3386
T1972 0.3419
T1973 0.345
T1974 0.3471
T1975 0.3491
T1976 0.3487
T1977 0.3503
T1978 0.3508
T1979 0.3503
T1980 0.3503
T1981 0.35
T1982 0.3489
T1983 0.3495
T1984 0.3481
T1985 0.3469
T1986 0.3469
T1987 0.3459
T1988 0.3445
T1989 0.3439
T1990 0.3438
T1991 0.3429
T1992 0.3423
T1993 0.3414
T1994 0.3406
T1995 0.3388
T1996 0.3371
T1997 0.3359
T1998 0.334
T1999 0.3321
T2000 0.3406
T2001 0.3385
T2002 0.3357
T2003 0.3326
T2004 0.3296
T2005 0.3273
T2006 0.3248
T2007 0.3231
T2008 0.3224
T2009 0.3215
T2010 0.3259
T2011 0.3254
T2012 0.3242
T2013 0.3233
T2014 0.3224
T2015 0.3213
T2016 0.3201
T2017 0.3184
T2018 0.3172
T2019 0.3155
T2020 0.3142
T2021 0.3131
T2022 0.3118
T2023 0.3103
T2024 0.3085
T2025 0.3073
T2026 0.3061
T2027 0.3063
T2028 0.3052
T2029 0.3041
T2030 0.3027
T2031 0.3024
T2032 0.3019
T2033 0.3006
T2034 0.2996
T2035 0.2989
T2036 0.2988
T2037 0.2979
T2038 0.2973
T2039 0.2964
T2040 0.2959
T2041 0.2949
T2042 0.294
T2043 0.2931
T2044 0.2928
T2045 0.293
T2046 0.2927
T2047 0.2926
T2048 0.2935
T2049 0.2952
T2050 0.2967
T2051 0.2987
T2052 0.3009
T2053 0.3048
T2054 0.3075
T2055 0.3124
T2056 0.3178
T2057 0.3236
T2058 0.3258
T2059 0.3328
T2060 0.3383
T2061 0.3323
T2062 0.3358
T2063 0.3394
T2064 0.3425
T2065 0.3443
T2066 0.3449
T2067 0.3458
T2068 0.3464
T2069 0.3457
T2070 0.3451
T2071 0.3443
T2072 0.3434
T2073 0.3423
T2074 0.3407
T2075 0.3397
T2076 0.3388
T2077 0.3377
T2078 0.3365
T2079 0.3354
T2080 0.3348
T2081 0.3339
T2082 0.3326
T2083 0.3314
T2084 0.3301
T2085 0.3392
T2086 0.3372
T2087 0.3345
T2088 0.3326
T2089 0.3314
T2090 0.3298
T2091 0.3278
T2092 0.3259
T2093 0.3241
T2094 0.3225
T2095 0.321
T2096 0.325
T2097 0.3239
T2098 0.324
T2099 0.3233
T2100 0.3211
T2101 0.3193
T2102 0.3186
T2103 0.3177
T2104 0.3168
T2105 0.3159
T2106 0.3148
T2107 0.3142
T2108 0.3142
T2109 0.3139
T2110 0.3129
T2111 0.3115
T2112 0.3111
T2113 0.3101
T2114 0.3095
T2115 0.3088
T2116 0.3083
T2117 0.3082
T2118 0.3082
T2119 0.3082
T2120 0.3082
T2121 0.3076
T2122 0.3069
T2123 0.3067
T2124 0.3067
T2125 0.3059
T2126 0.3064
T2127 0.3073
T2128 0.306
T2129 0.3069
T2130 0.3068
T2131 0.306
T2132 0.3076
T2133 0.3093
T2134 0.3107
T2135 0.3107
T2136 0.3107
T2137 0.3099
T2138 0.3097
T2139 0.3085
T2140 0.3081
T2141 0.3075
T2142 0.3068
T2143 0.3066
T2144 0.3066
T2145 0.3061
T2146 0.3062
T2147 0.3071
T2148 0.3085
T2149 0.3108
T2150 0.3128
T2151 0.3146
T2152 0.3167
T2153 0.3182
T2154 0.3192
T2155 0.3203
T2156 0.3211
T2157 0.3216
T2158 0.3214
T2159 0.3208
T2160 0.32
T2161 0.3198
T2162 0.3198
T2163 0.3187
T2164 0.3183
T2165 0.3173
T2166 0.3166
T2167 0.316
T2168 0.315
T2169 0.3141
T2170 0.3137
T2171 0.3127
T2172 0.3117
T2173 0.3112
T2174 0.3102
T2175 0.3096
T2176 0.3084
T2177 0.308
T2178 0.307
T2179 0.3066
T2180 0.3071
T2181 0.3068
T2182 0.3062
T2183 0.3054
T2184 0.3052
T2185 0.3044
T2186 0.3027
T2187 0.3023
T2188 0.3023
T2189 0.3015
T2190 0.301
T2191 0.3006
T2192 0.2999
T2193 0.2995
T2194 0.2991
T2195 0.2984
T2196 0.2979
T2197 0.2978
T2198 0.2973
T2199 0.296
T2200 0.295
T2201 0.2948
T2202 0.2949
T2203 0.2961
T2204 0.2962
T2205 0.2955
T2206 0.2953
T2207 0.295
T2208 0.2949
T2209 0.2949
T2210 0.2942
T2211 0.2935
T2212 0.2934
T2213 0.2928
T2214 0.2921
T2215 0.292
T2216 0.292
T2217 0.292
T2218 0.2917
T2219 0.2907
T2220 0.2904
T2221 0.2901
T2222 0.2895
T2223 0.2891
T2224 0.289
T2225 0.289
T2226 0.289
T2227 0.2891
T2228 0.2891
T2229 0.2891
T2230 0.2891
T2231 0.2891
T2232 0.289
T2233 0.2892
T2234 0.2885
T2235 0.2884
T2236 0.2884
T2237 0.2884
T2238 0.2921
T2239 0.2918
T2240 0.2918
T2241 0.2916
T2242 0.2916
T2243 0.2913
T2244 0.2905
T2245 0.2902
T2246 0.2902
T2247 0.2902
T2248 0.29
T2249 0.2896
T2250 0.289
T2251 0.2887
T2252 0.2886
T2253 0.2886
T2254 0.2886
T2255 0.2887
T2256 0.2881
T2257 0.2874
T2258 0.2873
T2259 0.2873
T2260 0.2873
T2261 0.287
T2262 0.2867
T2263 0.2865
T2264 0.2862
T2265 0.2858
T2266 0.2857
T2267 0.2857
T2268 0.2851
T2269 0.2844
T2270 0.2843
T2271 0.2843
T2272 0.2835
T2273 0.2829
T2274 0.2829
T2275 0.2829
T2276 0.2827
T2277 0.2827
T2278 0.2827
T2279 0.2827
T2280 0.2827
T2281 0.2827
T2282 0.2819
T2283 0.2814
T2284 0.2813
T2285 0.2813
T2286 0.2813
T2287 0.2813
T2288 0.2813
T2289 0.2808
T2290 0.2801
T2291 0.2798
T2292 0.2797
T2293 0.2797
T2294 0.2797
T2295 0.2797
T2296 0.2797
T2297 0.2797
T2298 0.2795
T2299 0.2789
T2300 0.2784
T2301 0.2781
T2302 0.2754
T2303 0.2813
T2304 0.2787
T2305 0.2792
T2306 0.2818
T2307 0.2729
T2308 0.2745
T2309 0.2752
T2310 0.2753
T2311 0.2753
T2312 0.2753
T2313 0.2753
T2314 0.2753
T2315 0.2753
T2316 0.2753
T2317 0.2753
T2318 0.2754
T2319 0.2754
T2320 0.2748
T2321 0.2741
T2322 0.2748
T2323 0.2753
T2324 0.2754
T2325 0.2755
T2326 0.2755
T2327 0.2755
T2328 0.2755
T2329 0.2753
T2330 0.2753
T2331 0.2753
T2332 0.2742
T2333 0.2738
T2334 0.2738
T2335 0.2739
T2336 0.2739
T2337 0.2739
T2338 0.2739
T2339 0.2736
T2340 0.273
T2341 0.2734
T2342 0.2739
T2343 0.2734
T2344 0.273
T2345 0.2726
T2346 0.2725
T2347 0.2725
T2348 0.2725
T2349 0.2724
T2350 0.273
T2351 0.2731
T2352 0.2734
T2353 0.2726
T2354 0.2724
T2355 0.2724
T2356 0.2724
T2357 0.2724
T2358 0.2724
T2359 0.2725
T2360 0.2725
T2361 0.2725
T2362 0.283
T2363 0.2831
T2364 0.2829
T2365 0.2828
T2366 0.2828
T2367 0.2823
T2368 0.2821
T2369 0.2827
T2370 0.2744
T2371 0.2767
T2372 0.2774
T2373 0.2772
T2374 0.2757
T2375 0.2737
T2376 0.2724
T2377 0.2823
T2378 0.2812
T2379 0.2806
T2380 0.2805
T2381 0.2806
T2382 0.2814
T2383 0.282
T2384 0.2821
T2385 0.2821
T2386 0.2821
T2387 0.2822
T2388 0.2822
T2389 0.2822
T2390 0.2822
T2391 0.2822
T2392 0.2822
T2393 0.2823
T2394 0.2823
T2395 0.179
T2396 0.1674
T2397 0.1677
T2398 0.1674
T2399 0.1674
T2400 0.1674
T2401 0.1674
T2402 0.1674
T2403 0.1674
T2404 0.1674
T2405 0.1674
T2406 0.1674
T2407 0.1678
T2408 0.1675
T2409 0.1675
T2410 0.1673
T2411 0.167
T2412 0.1659
T2413 0.1665
T2414 0.1659
T2415 0.164
T2416 0.1634
T2417 0.1634
T2418 0.1634
T2419 0.1634
T2420 0.1634
T2421 0.1634
T2422 0.1634
T2423 0.1634
T2424 0.1634
T2425 0.1635
T2426 0.1635
T2427 0.1635
T2428 0.1635
T2429 0.1635
T2430 0.1635
T2431 0.1635
T2432 0.1635
T2433 0.1635
T2434 0.1635
T2435 0.1635
T2436 0.1635
T2437 0.1635
T2438 0.1635
T2439 0.1636
T2440 0.1636
T2441 0.1636
T2442 0.1636
T2443 0.1636
T2444 0.1636
T2445 0.1636
T2446 0.1636
T2447 0.1636
T2448 0.1636
T2449 0.1636
T2450 0.1636
T2451 0.1636
T2452 0.1636
T2453 0.1637
T2454 0.1637
T2455 0.1637
T2456 0.1637
T2457 0.163
T2458 0.1624
T2459 0.1624
T2460 0.1621
T2461 0.1624
T2462 0.1615
T2463 0.1621
T2464 0.1621
T2465 0.1625
T2466 0.1625
T2467 0.1625
T2468 0.1625
T2469 0.1625
T2470 0.1625
T2471 0.1625
T2472 0.1625
T2473 0.1625
T2474 0.1625
T2475 0.1625
T2476 0.1625
T2477 0.1625
T2478 0.1626
T2479 0.1626
T2480 0.1626
T2481 0.1626
T2482 0.1626
T2483 0.1626
T2484 0.1623
T2485 0.1623
T2486 0.1626
T2487 0.1617
T2488 0.162
T2489 0.1714
T2490 0.2017
T2491 0.2014
T2492 0.1998
T2493 0.1966
T2494 0.1949
T2495 0.1946
T2496 0.1927
T2497 0.192
T2498 0.1902
T2499 0.189
T2500 0.188
T2501 0.187
T2502 0.186
T2503 0.185
T2504 0.1832
T2505 0.183
T2506 0.1822
T2507 0.2049
T2508 0.2008
T2509 0.1977
T2510 0.1993
T2511 0.1938
T2512 0.187
T2513 0.1834
T2514 0.1823
T2515 0.1813
T2516 0.188
T2517 0.1874
T2518 0.1869
T2519 0.1862
T2520 0.1852
T2521 0.184
T2522 0.183
T2523 0.1824
T2524 0.1819
T2525 0.1808
T2526 0.1796
T2527 0.1793
T2528 0.1782
T2529 0.1773
T2530 0.1767
T2531 0.1752
T2532 0.174
T2533 0.1734
T2534 0.1725
T2535 0.1705
T2536 0.1701
T2537 0.1701
T2538 0.1701
T2539 0.1702
T2540 0.1702
T2541 0.1702
T2542 0.1702
T2543 0.1702
T2544 0.1702
T2545 0.1702
T2546 0.1702
T2547 0.1702
T2548 0.1696
T2549 0.169
T2550 0.169
T2551 0.169
T2552 0.1691
T2553 0.1715
T2554 0.1685
T2555 0.1691
T2556 0.1688
T2557 0.1706
T2558 0.1696
T2559 0.1688
T2560 0.199
T2561 0.1876
T2562 0.184
T2563 0.1821
T2564 0.1871
T2565 0.1857
T2566 0.1849
T2567 0.1838
T2568 0.1835
T2569 0.1829
T2570 0.182
T2571 0.1813
T2572 0.1809
T2573 0.1801
T2574 0.1795
T2575 0.1787
T2576 0.1784
T2577 0.1781
T2578 0.1781
T2579 0.1772
T2580 0.1763
T2581 0.1746
T2582 0.1743
T2583 0.1734
T2584 0.1731
T2585 0.1734
T2586 0.1734
T2587 0.1734
T2588 0.1734
T2589 0.1734
T2590 0.1734
T2591 0.1725
T2592 0.1723
T2593 0.1723
T2594 0.1723
T2595 0.1723
T2596 0.1723
T2597 0.1723
T2598 0.1723
T2599 0.1723
T2600 0.1716
T2601 0.1708
T2602 0.1708
T2603 0.1702
T2604 0.1702
T2605 0.1702
T2606 0.1696
T2607 0.1709
T2608 0.1706
T2609 0.1706
T2610 0.1697
T2611 0.1697
T2612 0.1697
T2613 0.1697
T2614 0.1697
T2615 0.1697
T2616 0.1698
T2617 0.1688
T2618 0.1685
T2619 0.1691
T2620 0.1695
T2621 0.1698
T2622 0.1698
T2623 0.1698
T2624 0.1698
T2625 0.1698
T2626 0.1695
T2627 0.1691
T2628 0.1688
T2629 0.1682
T2630 0.1682
T2631 0.1685
T2632 0.1709
T2633 0.1706
T2634 0.1706
T2635 0.1706
T2636 0.1706
T2637 0.1706
T2638 0.1706
T2639 0.1706
T2640 0.1706
T2641 0.1706
T2642 0.1706
T2643 0.1706
T2644 0.1706
T2645 0.1682
T2646 0.1685
T2647 0.1685
T2648 0.1685
T2649 0.1685
T2650 0.1685
T2651 0.1709
T2652 0.1709
T2653 0.1706
T2654 0.1706
T2655 0.1706
T2656 0.1706
T2657 0.1709
T2658 0.1682
T2659 0.1709
T2660 0.1688
T2661 0.1685
T2662 0.1695
T2663 0.1707
T2664 0.1707
T2665 0.1714
T2666 0.1718
T2667 0.1738
T2668 0.175
T2669 0.1765
T2670 0.1771
T2671 0.1786
T2672 0.18
T2673 0.1829
T2674 0.1845
T2675 0.187
T2676 0.1837
T2677 0.186
T2678 0.1886
T2679 0.1905
T2680 0.1912
T2681 0.1915
T2682 0.1923
T2683 0.1933
T2684 0.1936
T2685 0.1936
T2686 0.1929
T2687 0.1923
T2688 0.1917
T2689 0.1909
T2690 0.1898
T2691 0.1888
T2692 0.1885
T2693 0.1885
T2694 0.1885
T2695 0.1885
T2696 0.1885
T2697 0.1885
T2698 0.1885
T2699 0.1885
T2700 0.1885
T2701 0.1873
T2702 0.1857
T2703 0.1844
T2704 0.1835
T2705 0.186
T2706 0.1846
T2707 0.1835
T2708 0.1835
T2709 0.1825
T2710 0.1881
T2711 0.1881
T2712 0.187
T2713 0.1858
T2714 0.1855
T2715 0.1855
T2716 0.1855
T2717 0.1852
T2718 0.1845
T2719 0.1841
T2720 0.1841
T2721 0.1852
T2722 0.1845
T2723 0.1848
T2724 0.1848
T2725 0.1867
T2726 0.1877
T2727 0.1881
T2728 0.1813
T2729 0.1821
T2730 0.1825
T2731 0.1835
T2732 0.1835
T2733 0.1844
T2734 0.1846
T2735 0.185
T2736 0.186
T2737 0.186
T2738 0.186
T2739 0.186
T2740 0.186
T2741 0.1871
T2742 0.1874
T2743 0.1879
T2744 0.1885
T2745 0.1888
T2746 0.1898
T2747 0.1912
T2748 0.1915
T2749 0.192
T2750 0.1929
T2751 0.1917
T2752 0.1912
T2753 0.1902
T2754 0.1898
T2755 0.1885
T2756 0.1882
T2757 0.1874
T2758 0.1871
T2759 0.186
T2760 0.1853
T2761 0.1841
T2762 0.1835
T2763 0.1828
T2764 0.1821
T2765 0.1816
T2766 0.1881
T2767 0.187
T2768 0.1867
T2769 0.1867
T2770 0.1867
T2771 0.1867
T2772 0.1858
T2773 0.1855
T2774 0.1848
T2775 0.1841
T2776 0.1841
T2777 0.1841
T2778 0.1841
T2779 0.1841
T2780 0.1841
T2781 0.1832
T2782 0.1829
T2783 0.1829
T2784 0.1826
T2785 0.1815
T2786 0.1815
T2787 0.1815
T2788 0.1806
T2789 0.1803
T2790 0.1803
T2791 0.1679
T2792 0.1679
T2793 0.1679
T2794 0.1679
T2795 0.1679
T2796 0.1679
T2797 0.1679
T2798 0.1679
T2799 0.1679
T2800 0.1679
T2801 0.1679
T2802 0.1679
T2803 0.1679
T2804 0.1679
T2805 0.1679
T2806 0.1679
T2807 0.1679
T2808 0.1679
