# Supplementary material for: FishMORPH - An agent-based model to predict salmonid growth and distribution responses under natural and low flows
Source: Sci Rep. 2016 Jul 19;6:29414. doi: 10.1038/srep29414 (PMC4949470; doi:10.1038/srep29414)
Supplement: Supplementary Information 2 [file srep29414-s2.zip › SR_FishMORPH_Files/Parameters/Baseline_Depth_P19.var]

Depth PatchP19
T1 0.2405
T2 0.2415
T3 0.2415
T4 0.2415
T5 0.2412
T6 0.2407
T7 0.2394
T8 0.2387
T9 0.2374
T10 0.2394
T11 0.2404
T12 0.2378
T13 0.2363
T14 0.2344
T15 0.2344
T16 0.2344
T17 0.2344
T18 0.2344
T19 0.234
T20 0.2336
T21 0.2328
T22 0.2324
T23 0.2324
T24 0.2324
T25 0.2316
T26 0.2308
T27 0.2308
T28 0.2308
T29 0.2308
T30 0.2308
T31 0.2308
T32 0.2308
T33 0.2308
T34 0.2308
T35 0.2304
T36 0.23
T37 0.2292
T38 0.2292
T39 0.2292
T40 0.2292
T41 0.2292
T42 0.2289
T43 0.2279
T44 0.2279
T45 0.2279
T46 0.2279
T47 0.2279
T48 0.2279
T49 0.2279
T50 0.2279
T51 0.2263
T52 0.2263
T53 0.2263
T54 0.2247
T55 0.2247
T56 0.2243
T57 0.2235
T58 0.2239
T59 0.2243
T60 0.2274
T61 0.2251
T62 0.2239
T63 0.2235
T64 0.223
T65 0.2247
T66 0.2235
T67 0.223
T68 0.223
T69 0.223
T70 0.223
T71 0.2226
T72 0.2214
T73 0.2207
T74 0.2197
T75 0.2184
T76 0.2184
T77 0.2184
T78 0.2184
T79 0.2184
T80 0.2184
T81 0.2184
T82 0.2184
T83 0.2184
T84 0.2184
T85 0.2188
T86 0.2201
T87 0.2201
T88 0.2201
T89 0.2201
T90 0.2201
T91 0.2201
T92 0.2201
T93 0.2201
T94 0.2201
T95 0.2201
T96 0.2201
T97 0.2201
T98 0.2201
T99 0.2197
T100 0.2184
T101 0.2184
T102 0.2184
T103 0.2184
T104 0.2184
T105 0.2184
T106 0.2184
T107 0.2184
T108 0.218
T109 0.2184
T110 0.2184
T111 0.2184
T112 0.2184
T113 0.2184
T114 0.2184
T115 0.2184
T116 0.2184
T117 0.2184
T118 0.2184
T119 0.2184
T120 0.2184
T121 0.2184
T122 0.2184
T123 0.2184
T124 0.2184
T125 0.2184
T126 0.2184
T127 0.2184
T128 0.2184
T129 0.2184
T130 0.2184
T131 0.2192
T132 0.2201
T133 0.2201
T134 0.2201
T135 0.2201
T136 0.2204
T137 0.2214
T138 0.2214
T139 0.2214
T140 0.2214
T141 0.2214
T142 0.2214
T143 0.2214
T144 0.2214
T145 0.2214
T146 0.2214
T147 0.2214
T148 0.2214
T149 0.2214
T150 0.223
T151 0.2226
T152 0.223
T153 0.2235
T154 0.2247
T155 0.2247
T156 0.2247
T157 0.2247
T158 0.2255
T159 0.2247
T160 0.2255
T161 0.2263
T162 0.2263
T163 0.2263
T164 0.2263
T165 0.2263
T166 0.2263
T167 0.2263
T168 0.2263
T169 0.2263
T170 0.2263
T171 0.2263
T172 0.2263
T173 0.2263
T174 0.2263
T175 0.2263
T176 0.2263
T177 0.2263
T178 0.2259
T179 0.2263
T180 0.2263
T181 0.2259
T182 0.2251
T183 0.2259
T184 0.2251
T185 0.2247
T186 0.2247
T187 0.2247
T188 0.2247
T189 0.2247
T190 0.2247
T191 0.2247
T192 0.2247
T193 0.2247
T194 0.2247
T195 0.2247
T196 0.2247
T197 0.2235
T198 0.223
T199 0.223
T200 0.223
T201 0.2214
T202 0.2214
T203 0.2214
T204 0.2214
T205 0.2214
T206 0.2214
T207 0.2214
T208 0.2214
T209 0.2214
T210 0.2214
T211 0.2214
T212 0.2214
T213 0.2214
T214 0.2214
T215 0.2218
T216 0.2214
T217 0.2214
T218 0.2214
T219 0.2214
T220 0.2214
T221 0.2214
T222 0.2214
T223 0.2214
T224 0.2211
T225 0.2201
T226 0.2201
T227 0.2201
T228 0.2201
T229 0.2201
T230 0.2201
T231 0.2201
T232 0.2201
T233 0.2201
T234 0.2201
T235 0.2201
T236 0.2201
T237 0.2201
T238 0.2201
T239 0.2201
T240 0.2201
T241 0.2201
T242 0.2201
T243 0.2201
T244 0.2201
T245 0.2201
T246 0.2201
T247 0.2201
T248 0.2201
T249 0.2184
T250 0.2184
T251 0.2188
T252 0.2606
T253 0.2879
T254 0.2954
T255 0.2942
T256 0.294
T257 0.294
T258 0.2924
T259 0.2919
T260 0.2919
T261 0.2911
T262 0.2901
T263 0.2898
T264 0.2898
T265 0.2898
T266 0.2898
T267 0.2898
T268 0.2898
T269 0.2898
T270 0.2898
T271 0.2898
T272 0.2898
T273 0.2898
T274 0.2898
T275 0.2898
T276 0.2903
T277 0.2908
T278 0.2917
T279 0.2919
T280 0.2919
T281 0.2919
T282 0.2911
T283 0.2905
T284 0.29
T285 0.2898
T286 0.2898
T287 0.2898
T288 0.2898
T289 0.2898
T290 0.2898
T291 0.2898
T292 0.2898
T293 0.2903
T294 0.2916
T295 0.2919
T296 0.2919
T297 0.2936
T298 0.294
T299 0.294
T300 0.2947
T301 0.2945
T302 0.2945
T303 0.2948
T304 0.2952
T305 0.2956
T306 0.2957
T307 0.2957
T308 0.2957
T309 0.2957
T310 0.2957
T311 0.2957
T312 0.2957
T313 0.2957
T314 0.2957
T315 0.2957
T316 0.2957
T317 0.2957
T318 0.2957
T319 0.2957
T320 0.2957
T321 0.2957
T322 0.2957
T323 0.2957
T324 0.2957
T325 0.2954
T326 0.2956
T327 0.2957
T328 0.2957
T329 0.2957
T330 0.2957
T331 0.2957
T332 0.2957
T333 0.2957
T334 0.2957
T335 0.2957
T336 0.2957
T337 0.2954
T338 0.2943
T339 0.294
T340 0.294
T341 0.294
T342 0.294
T343 0.294
T344 0.294
T345 0.294
T346 0.294
T347 0.294
T348 0.294
T349 0.294
T350 0.294
T351 0.294
T352 0.294
T353 0.2924
T354 0.2919
T355 0.2919
T356 0.2919
T357 0.2919
T358 0.2919
T359 0.2919
T360 0.2919
T361 0.2919
T362 0.2911
T363 0.2917
T364 0.2919
T365 0.2919
T366 0.2919
T367 0.2919
T368 0.2919
T369 0.2919
T370 0.2919
T371 0.2919
T372 0.2919
T373 0.2923
T374 0.2937
T375 0.294
T376 0.294
T377 0.294
T378 0.2944
T379 0.2941
T380 0.294
T381 0.294
T382 0.294
T383 0.294
T384 0.294
T385 0.294
T386 0.294
T387 0.294
T388 0.294
T389 0.294
T390 0.294
T391 0.294
T392 0.294
T393 0.2928
T394 0.2863
T395 0.2705
T396 0.2513
T397 0.2443
T398 0.2416
T399 0.2395
T400 0.2391
T401 0.2391
T402 0.2391
T403 0.2395
T404 0.2392
T405 0.2391
T406 0.2379
T407 0.2372
T408 0.2371
T409 0.2371
T410 0.2379
T411 0.2389
T412 0.2403
T413 0.2425
T414 0.2443
T415 0.2437
T416 0.2444
T417 0.2446
T418 0.2446
T419 0.2443
T420 0.2417
T421 0.2411
T422 0.234
T423 0.2316
T424 0.2324
T425 0.2324
T426 0.2324
T427 0.2324
T428 0.2324
T429 0.2324
T430 0.2324
T431 0.2324
T432 0.2324
T433 0.2324
T434 0.2324
T435 0.2316
T436 0.2308
T437 0.2308
T438 0.23
T439 0.2292
T440 0.2284
T441 0.2276
T442 0.2276
T443 0.2272
T444 0.226
T445 0.2264
T446 0.226
T447 0.2264
T448 0.226
T449 0.2256
T450 0.2235
T451 0.2227
T452 0.2227
T453 0.2227
T454 0.2219
T455 0.2211
T456 0.2211
T457 0.2227
T458 0.2227
T459 0.2227
T460 0.2223
T461 0.2227
T462 0.2227
T463 0.2243
T464 0.2254
T465 0.2265
T466 0.2273
T467 0.2285
T468 0.2293
T469 0.2305
T470 0.2305
T471 0.2313
T472 0.2321
T473 0.2317
T474 0.2305
T475 0.2297
T476 0.2289
T477 0.2281
T478 0.2273
T479 0.2273
T480 0.2265
T481 0.2273
T482 0.2269
T483 0.2273
T484 0.2273
T485 0.2277
T486 0.2273
T487 0.2289
T488 0.2291
T489 0.2314
T490 0.2334
T491 0.2357
T492 0.2361
T493 0.2377
T494 0.2402
T495 0.2423
T496 0.244
T497 0.2455
T498 0.2462
T499 0.2478
T500 0.2505
T501 0.2523
T502 0.2548
T503 0.2577
T504 0.2602
T505 0.2624
T506 0.2644
T507 0.2652
T508 0.2657
T509 0.2669
T510 0.2672
T511 0.2675
T512 0.2687
T513 0.2694
T514 0.2706
T515 0.2726
T516 0.2671
T517 0.2688
T518 0.27
T519 0.2702
T520 0.2705
T521 0.2703
T522 0.2702
T523 0.2702
T524 0.2702
T525 0.2702
T526 0.2702
T527 0.2697
T528 0.2687
T529 0.2681
T530 0.268
T531 0.2731
T532 0.2727
T533 0.2724
T534 0.2712
T535 0.2691
T536 0.2679
T537 0.267
T538 0.2661
T539 0.2651
T540 0.2649
T541 0.2632
T542 0.2627
T543 0.2627
T544 0.2619
T545 0.261
T546 0.2608
T547 0.26
T548 0.2591
T549 0.2589
T550 0.2581
T551 0.2572
T552 0.2565
T553 0.2551
T554 0.2547
T555 0.2539
T556 0.253
T557 0.2528
T558 0.2532
T559 0.2548
T560 0.258
T561 0.263
T562 0.267
T563 0.271
T564 0.2688
T565 0.2757
T566 0.2858
T567 0.291
T568 0.2977
T569 0.2956
T570 0.2989
T571 0.3025
T572 0.306
T573 0.3104
T574 0.3143
T575 0.3213
T576 0.3284
T577 0.3396
T578 0.351
T579 0.366
T580 0.3753
T581 0.3863
T582 0.3973
T583 0.4012
T584 0.4077
T585 0.4115
T586 0.4056
T587 0.4107
T588 0.4135
T589 0.4208
T590 0.4268
T591 0.4294
T592 0.4333
T593 0.4353
T594 0.4357
T595 0.4346
T596 0.4293
T597 0.4218
T598 0.4127
T599 0.4041
T600 0.4064
T601 0.3973
T602 0.3962
T603 0.39
T604 0.3847
T605 0.3831
T606 0.3803
T607 0.3784
T608 0.3783
T609 0.3795
T610 0.3823
T611 0.382
T612 0.3862
T613 0.3908
T614 0.3954
T615 0.3982
T616 0.4016
T617 0.399
T618 0.4023
T619 0.4052
T620 0.4076
T621 0.4087
T622 0.4075
T623 0.4031
T624 0.4004
T625 0.3876
T626 0.3741
T627 0.3603
T628 0.3424
T629 0.3242
T630 0.3145
T631 0.3067
T632 0.3017
T633 0.2981
T634 0.3023
T635 0.3001
T636 0.2981
T637 0.2962
T638 0.2951
T639 0.2937
T640 0.2921
T641 0.2914
T642 0.2906
T643 0.2897
T644 0.2895
T645 0.2895
T646 0.2887
T647 0.2876
T648 0.287
T649 0.2856
T650 0.2853
T651 0.2846
T652 0.2837
T653 0.2835
T654 0.2827
T655 0.2862
T656 0.286
T657 0.2849
T658 0.2843
T659 0.2842
T660 0.2825
T661 0.2821
T662 0.2807
T663 0.2803
T664 0.2776
T665 0.2618
T666 0.2537
T667 0.2531
T668 0.2531
T669 0.2527
T670 0.2518
T671 0.2516
T672 0.2516
T673 0.2516
T674 0.2516
T675 0.2501
T676 0.2497
T677 0.2495
T678 0.2493
T679 0.2489
T680 0.2477
T681 0.2473
T682 0.2473
T683 0.2466
T684 0.2475
T685 0.2517
T686 0.2658
T687 0.2731
T688 0.2735
T689 0.2621
T690 0.2542
T691 0.25
T692 0.2478
T693 0.2466
T694 0.2456
T695 0.2454
T696 0.245
T697 0.2438
T698 0.2434
T699 0.2426
T700 0.2425
T701 0.2425
T702 0.2411
T703 0.2407
T704 0.2405
T705 0.2402
T706 0.24
T707 0.2399
T708 0.2387
T709 0.2379
T710 0.2377
T711 0.2376
T712 0.2371
T713 0.2358
T714 0.2354
T715 0.2353
T716 0.2352
T717 0.2351
T718 0.235
T719 0.2349
T720 0.2348
T721 0.2347
T722 0.2347
T723 0.2346
T724 0.2345
T725 0.2344
T726 0.2343
T727 0.2342
T728 0.2341
T729 0.2337
T730 0.2335
T731 0.2338
T732 0.2338
T733 0.2326
T734 0.232
T735 0.2323
T736 0.2318
T737 0.2314
T738 0.2309
T739 0.2304
T740 0.2299
T741 0.2298
T742 0.2297
T743 0.2295
T744 0.2293
T745 0.2292
T746 0.2291
T747 0.229
T748 0.2289
T749 0.2288
T750 0.2288
T751 0.2287
T752 0.2286
T753 0.2285
T754 0.2284
T755 0.2283
T756 0.2283
T757 0.2282
T758 0.2281
T759 0.228
T760 0.2279
T761 0.2278
T762 0.2277
T763 0.2277
T764 0.2276
T765 0.2374
T766 0.2381
T767 0.2377
T768 0.2376
T769 0.2375
T770 0.2374
T771 0.237
T772 0.2364
T773 0.2362
T774 0.2357
T775 0.2357
T776 0.236
T777 0.236
T778 0.2359
T779 0.2359
T780 0.2358
T781 0.2354
T782 0.2349
T783 0.2345
T784 0.2343
T785 0.2335
T786 0.2336
T787 0.2332
T788 0.233
T789 0.2337
T790 0.2338
T791 0.2337
T792 0.2336
T793 0.2335
T794 0.2335
T795 0.2334
T796 0.2333
T797 0.2329
T798 0.233
T799 0.233
T800 0.233
T801 0.2329
T802 0.2328
T803 0.2327
T804 0.2326
T805 0.2323
T806 0.2321
T807 0.232
T808 0.2319
T809 0.2311
T810 0.2301
T811 0.2302
T812 0.2298
T813 0.2296
T814 0.2295
T815 0.2295
T816 0.2294
T817 0.2293
T818 0.2292
T819 0.2291
T820 0.2291
T821 0.2282
T822 0.228
T823 0.2271
T824 0.2269
T825 0.2268
T826 0.2267
T827 0.2266
T828 0.2265
T829 0.2265
T830 0.2253
T831 0.225
T832 0.2256
T833 0.2238
T834 0.2229
T835 0.2224
T836 0.2212
T837 0.2211
T838 0.2211
T839 0.221
T840 0.2209
T841 0.2208
T842 0.2208
T843 0.2207
T844 0.2206
T845 0.2203
T846 0.2196
T847 0.2195
T848 0.2187
T849 0.2184
T850 0.2198
T851 0.2194
T852 0.2197
T853 0.2196
T854 0.2195
T855 0.218
T856 0.2175
T857 0.2163
T858 0.2163
T859 0.2162
T860 0.2161
T861 0.216
T862 0.216
T863 0.2159
T864 0.2158
T865 0.2165
T866 0.2172
T867 0.2171
T868 0.217
T869 0.2169
T870 0.2169
T871 0.2168
T872 0.2167
T873 0.2167
T874 0.2166
T875 0.2165
T876 0.2164
T877 0.2164
T878 0.2163
T879 0.2162
T880 0.2147
T881 0.2146
T882 0.2188
T883 0.2184
T884 0.2176
T885 0.2175
T886 0.2182
T887 0.2181
T888 0.2186
T889 0.2137
T890 0.2137
T891 0.2136
T892 0.2189
T893 0.2189
T894 0.2138
T895 0.2187
T896 0.2187
T897 0.2186
T898 0.2185
T899 0.2184
T900 0.2184
T901 0.2183
T902 0.2182
T903 0.2178
T904 0.217
T905 0.2165
T906 0.2165
T907 0.2164
T908 0.2163
T909 0.2163
T910 0.2162
T911 0.2161
T912 0.2161
T913 0.216
T914 0.2159
T915 0.2162
T916 0.2158
T917 0.2157
T918 0.216
T919 0.2171
T920 0.2159
T921 0.2155
T922 0.2154
T923 0.2153
T924 0.2153
T925 0.2152
T926 0.2151
T927 0.2145
T928 0.2135
T929 0.2146
T930 0.2134
T931 0.2131
T932 0.2129
T933 0.2129
T934 0.2128
T935 0.2127
T936 0.2127
T937 0.2126
T938 0.2129
T939 0.2129
T940 0.2124
T941 0.2138
T942 0.2138
T943 0.2137
T944 0.2136
T945 0.2136
T946 0.2135
T947 0.2134
T948 0.2134
T949 0.2144
T950 0.2159
T951 0.2151
T952 0.2143
T953 0.2133
T954 0.2127
T955 0.2126
T956 0.2126
T957 0.2125
T958 0.2124
T959 0.2124
T960 0.2123
T961 0.2122
T962 0.2122
T963 0.2121
T964 0.2121
T965 0.212
T966 0.2119
T967 0.2119
T968 0.2118
T969 0.2117
T970 0.2117
T971 0.2116
T972 0.2115
T973 0.2115
T974 0.2114
T975 0.2114
T976 0.2113
T977 0.2112
T978 0.2112
T979 0.2111
T980 0.2111
T981 0.2108
T982 0.2098
T983 0.2094
T984 0.2093
T985 0.2093
T986 0.2089
T987 0.2089
T988 0.2088
T989 0.2087
T990 0.2087
T991 0.2086
T992 0.2086
T993 0.2085
T994 0.2084
T995 0.2084
T996 0.2083
T997 0.2083
T998 0.2082
T999 0.2081
T1000 0.2081
T1001 0.2077
T1002 0.2065
T1003 0.2064
T1004 0.2064
T1005 0.2067
T1006 0.2077
T1007 0.2077
T1008 0.2065
T1009 0.2061
T1010 0.206
T1011 0.206
T1012 0.2059
T1013 0.2059
T1014 0.2058
T1015 0.2058
T1016 0.2057
T1017 0.2056
T1018 0.2054
T1019 0.2067
T1020 0.2066
T1021 0.2066
T1022 0.2065
T1023 0.2061
T1024 0.205
T1025 0.2038
T1026 0.2034
T1027 0.2028
T1028 0.2021
T1029 0.2026
T1030 0.2032
T1031 0.2031
T1032 0.2031
T1033 0.203
T1034 0.2029
T1035 0.2029
T1036 0.2028
T1037 0.2028
T1038 0.2027
T1039 0.2027
T1040 0.2033
T1041 0.204
T1042 0.2025
T1043 0.2028
T1044 0.2038
T1045 0.2038
T1046 0.2045
T1047 0.2048
T1048 0.2048
T1049 0.2051
T1050 0.2047
T1051 0.2035
T1052 0.2021
T1053 0.2016
T1054 0.2016
T1055 0.2015
T1056 0.2015
T1057 0.2029
T1058 0.2028
T1059 0.2027
T1060 0.2027
T1061 0.2026
T1062 0.2026
T1063 0.2025
T1064 0.2025
T1065 0.2024
T1066 0.2024
T1067 0.203
T1068 0.2035
T1069 0.2034
T1070 0.2033
T1071 0.2032
T1072 0.2039
T1073 0.2046
T1074 0.2045
T1075 0.2044
T1076 0.2044
T1077 0.2043
T1078 0.2043
T1079 0.2042
T1080 0.2042
T1081 0.2041
T1082 0.2044
T1083 0.2044
T1084 0.2047
T1085 0.2053
T1086 0.2051
T1087 0.2049
T1088 0.2049
T1089 0.2048
T1090 0.2048
T1091 0.2044
T1092 0.2047
T1093 0.2161
T1094 0.2198
T1095 0.2192
T1096 0.2188
T1097 0.2187
T1098 0.219
T1099 0.22
T1100 0.2203
T1101 0.2202
T1102 0.2224
T1103 0.2259
T1104 0.2316
T1105 0.2408
T1106 0.2486
T1107 0.2524
T1108 0.2534
T1109 0.2534
T1110 0.2553
T1111 0.2583
T1112 0.2639
T1113 0.2691
T1114 0.2704
T1115 0.2746
T1116 0.2774
T1117 0.2783
T1118 0.2767
T1119 0.2726
T1120 0.273
T1121 0.2671
T1122 0.2628
T1123 0.2613
T1124 0.2594
T1125 0.2566
T1126 0.2555
T1127 0.2553
T1128 0.2552
T1129 0.2551
T1130 0.256
T1131 0.2564
T1132 0.2562
T1133 0.2551
T1134 0.2548
T1135 0.255
T1136 0.2557
T1137 0.2558
T1138 0.256
T1139 0.2569
T1140 0.2587
T1141 0.2607
T1142 0.2621
T1143 0.2623
T1144 0.2626
T1145 0.2626
T1146 0.2625
T1147 0.263
T1148 0.2634
T1149 0.2634
T1150 0.2634
T1151 0.2633
T1152 0.2624
T1153 0.2611
T1154 0.2593
T1155 0.2576
T1156 0.2566
T1157 0.2563
T1158 0.2549
T1159 0.2544
T1160 0.2543
T1161 0.255
T1162 0.2557
T1163 0.2557
T1164 0.2569
T1165 0.2576
T1166 0.2585
T1167 0.2587
T1168 0.2586
T1169 0.258
T1170 0.2572
T1171 0.2559
T1172 0.2552
T1173 0.256
T1174 0.2566
T1175 0.2565
T1176 0.2563
T1177 0.2569
T1178 0.2577
T1179 0.2579
T1180 0.2575
T1181 0.2573
T1182 0.2576
T1183 0.2576
T1184 0.2576
T1185 0.2575
T1186 0.2574
T1187 0.2574
T1188 0.2569
T1189 0.2576
T1190 0.2556
T1191 0.253
T1192 0.2511
T1193 0.2497
T1194 0.2488
T1195 0.2472
T1196 0.2467
T1197 0.2466
T1198 0.2466
T1199 0.2478
T1200 0.2494
T1201 0.2508
T1202 0.25
T1203 0.2492
T1204 0.248
T1205 0.2471
T1206 0.2463
T1207 0.2485
T1208 0.2473
T1209 0.2441
T1210 0.2439
T1211 0.2447
T1212 0.2461
T1213 0.2479
T1214 0.2505
T1215 0.2523
T1216 0.2545
T1217 0.2556
T1218 0.2573
T1219 0.2596
T1220 0.2635
T1221 0.2673
T1222 0.2712
T1223 0.268
T1224 0.2691
T1225 0.2691
T1226 0.2681
T1227 0.2674
T1228 0.2725
T1229 0.2711
T1230 0.2704
T1231 0.2702
T1232 0.2708
T1233 0.2731
T1234 0.2695
T1235 0.2739
T1236 0.2774
T1237 0.28
T1238 0.2808
T1239 0.2821
T1240 0.2842
T1241 0.2843
T1242 0.2812
T1243 0.2793
T1244 0.2789
T1245 0.2788
T1246 0.2789
T1247 0.2795
T1248 0.2799
T1249 0.2799
T1250 0.2799
T1251 0.2798
T1252 0.2791
T1253 0.2782
T1254 0.278
T1255 0.2773
T1256 0.2758
T1257 0.2747
T1258 0.2738
T1259 0.2729
T1260 0.2717
T1261 0.2711
T1262 0.27
T1263 0.2712
T1264 0.2667
T1265 0.2635
T1266 0.2617
T1267 0.2603
T1268 0.2586
T1269 0.257
T1270 0.2563
T1271 0.2548
T1272 0.2538
T1273 0.2517
T1274 0.2501
T1275 0.2494
T1276 0.2482
T1277 0.2471
T1278 0.2462
T1279 0.2448
T1280 0.2437
T1281 0.2425
T1282 0.2413
T1283 0.241
T1284 0.2409
T1285 0.2408
T1286 0.2406
T1287 0.2391
T1288 0.238
T1289 0.2359
T1290 0.234
T1291 0.2323
T1292 0.231
T1293 0.2306
T1294 0.2315
T1295 0.232
T1296 0.232
T1297 0.2308
T1298 0.2304
T1299 0.2304
T1300 0.2289
T1301 0.2282
T1302 0.2271
T1303 0.2262
T1304 0.2254
T1305 0.2252
T1306 0.2241
T1307 0.2237
T1308 0.2233
T1309 0.2244
T1310 0.2247
T1311 0.2246
T1312 0.2259
T1313 0.2284
T1314 0.2314
T1315 0.2407
T1316 0.2559
T1317 0.2689
T1318 0.2758
T1319 0.2858
T1320 0.2997
T1321 0.3021
T1322 0.3096
T1323 0.3133
T1324 0.3178
T1325 0.3211
T1326 0.3244
T1327 0.3269
T1328 0.3296
T1329 0.3315
T1330 0.3315
T1331 0.3307
T1332 0.329
T1333 0.3259
T1334 0.3214
T1335 0.317
T1336 0.3143
T1337 0.3099
T1338 0.3075
T1339 0.3061
T1340 0.3048
T1341 0.3039
T1342 0.3037
T1343 0.3036
T1344 0.3029
T1345 0.302
T1346 0.3014
T1347 0.3004
T1348 0.2988
T1349 0.2969
T1350 0.3023
T1351 0.3003
T1352 0.2984
T1353 0.2961
T1354 0.2936
T1355 0.2918
T1356 0.2903
T1357 0.2887
T1358 0.2863
T1359 0.2839
T1360 0.2858
T1361 0.2837
T1362 0.2817
T1363 0.28
T1364 0.2783
T1365 0.2767
T1366 0.2751
T1367 0.2735
T1368 0.2721
T1369 0.2715
T1370 0.2713
T1371 0.2713
T1372 0.2718
T1373 0.2732
T1374 0.2748
T1375 0.2763
T1376 0.2784
T1377 0.2801
T1378 0.281
T1379 0.2823
T1380 0.2829
T1381 0.2844
T1382 0.2857
T1383 0.2825
T1384 0.284
T1385 0.2831
T1386 0.283
T1387 0.2828
T1388 0.2863
T1389 0.2848
T1390 0.2829
T1391 0.2809
T1392 0.2796
T1393 0.2791
T1394 0.2789
T1395 0.28
T1396 0.2821
T1397 0.2846
T1398 0.2825
T1399 0.2845
T1400 0.2855
T1401 0.2862
T1402 0.286
T1403 0.2865
T1404 0.2859
T1405 0.2847
T1406 0.2835
T1407 0.2869
T1408 0.2851
T1409 0.284
T1410 0.2829
T1411 0.2823
T1412 0.2813
T1413 0.281
T1414 0.2806
T1415 0.2807
T1416 0.2794
T1417 0.279
T1418 0.2789
T1419 0.2789
T1420 0.2788
T1421 0.2776
T1422 0.2769
T1423 0.2759
T1424 0.2744
T1425 0.2739
T1426 0.2736
T1427 0.2726
T1428 0.2714
T1429 0.2701
T1430 0.2692
T1431 0.2687
T1432 0.268
T1433 0.2674
T1434 0.2676
T1435 0.2679
T1436 0.268
T1437 0.2673
T1438 0.2671
T1439 0.267
T1440 0.267
T1441 0.2733
T1442 0.2725
T1443 0.272
T1444 0.271
T1445 0.2697
T1446 0.2688
T1447 0.2683
T1448 0.2672
T1449 0.2669
T1450 0.2669
T1451 0.2668
T1452 0.2665
T1453 0.2657
T1454 0.2652
T1455 0.2648
T1456 0.2631
T1457 0.2617
T1458 0.2601
T1459 0.2585
T1460 0.2571
T1461 0.2561
T1462 0.2552
T1463 0.2549
T1464 0.2554
T1465 0.2581
T1466 0.2608
T1467 0.262
T1468 0.2609
T1469 0.2587
T1470 0.2571
T1471 0.2562
T1472 0.2557
T1473 0.2549
T1474 0.254
T1475 0.2539
T1476 0.2549
T1477 0.2539
T1478 0.2535
T1479 0.2532
T1480 0.2525
T1481 0.2516
T1482 0.2514
T1483 0.2501
T1484 0.2497
T1485 0.2497
T1486 0.2501
T1487 0.2508
T1488 0.2528
T1489 0.2545
T1490 0.255
T1491 0.2568
T1492 0.2587
T1493 0.2594
T1494 0.2593
T1495 0.2592
T1496 0.2603
T1497 0.2619
T1498 0.2643
T1499 0.2669
T1500 0.2691
T1501 0.2704
T1502 0.2703
T1503 0.269
T1504 0.2671
T1505 0.2654
T1506 0.2644
T1507 0.2631
T1508 0.2624
T1509 0.2629
T1510 0.2636
T1511 0.2641
T1512 0.2651
T1513 0.2658
T1514 0.2665
T1515 0.268
T1516 0.269
T1517 0.2701
T1518 0.2707
T1519 0.2719
T1520 0.2729
T1521 0.2674
T1522 0.2682
T1523 0.2696
T1524 0.2711
T1525 0.2731
T1526 0.2759
T1527 0.2772
T1528 0.2777
T1529 0.2783
T1530 0.2778
T1531 0.2774
T1532 0.2773
T1533 0.2765
T1534 0.2758
T1535 0.2758
T1536 0.2764
T1537 0.2771
T1538 0.2786
T1539 0.2803
T1540 0.2823
T1541 0.2841
T1542 0.2859
T1543 0.2826
T1544 0.2828
T1545 0.2828
T1546 0.2827
T1547 0.2827
T1548 0.2826
T1549 0.2826
T1550 0.2826
T1551 0.2825
T1552 0.2825
T1553 0.2824
T1554 0.2824
T1555 0.2869
T1556 0.2869
T1557 0.2868
T1558 0.2868
T1559 0.2867
T1560 0.2867
T1561 0.2866
T1562 0.2866
T1563 0.2866
T1564 0.2865
T1565 0.2865
T1566 0.2864
T1567 0.2864
T1568 0.2864
T1569 0.2863
T1570 0.274
T1571 0.273
T1572 0.2709
T1573 0.2703
T1574 0.2676
T1575 0.2661
T1576 0.2659
T1577 0.2656
T1578 0.2658
T1579 0.2664
T1580 0.268
T1581 0.2704
T1582 0.2721
T1583 0.2726
T1584 0.2729
T1585 0.2721
T1586 0.2723
T1587 0.2733
T1588 0.2678
T1589 0.2692
T1590 0.2701
T1591 0.2696
T1592 0.2689
T1593 0.2678
T1594 0.2733
T1595 0.2727
T1596 0.2725
T1597 0.2673
T1598 0.268
T1599 0.2678
T1600 0.2674
T1601 0.2672
T1602 0.2672
T1603 0.2672
T1604 0.2671
T1605 0.2735
T1606 0.2734
T1607 0.2731
T1608 0.2719
T1609 0.2703
T1610 0.2688
T1611 0.2677
T1612 0.2663
T1613 0.2651
T1614 0.2645
T1615 0.2638
T1616 0.263
T1617 0.2639
T1618 0.264
T1619 0.2642
T1620 0.2652
T1621 0.2654
T1622 0.2654
T1623 0.2648
T1624 0.2637
T1625 0.2622
T1626 0.2607
T1627 0.2591
T1628 0.2569
T1629 0.2551
T1630 0.2541
T1631 0.2533
T1632 0.2521
T1633 0.2515
T1634 0.2499
T1635 0.2482
T1636 0.2467
T1637 0.2458
T1638 0.2447
T1639 0.2441
T1640 0.2437
T1641 0.2427
T1642 0.2423
T1643 0.2423
T1644 0.242
T1645 0.2409
T1646 0.2404
T1647 0.2392
T1648 0.2377
T1649 0.2362
T1650 0.2352
T1651 0.2347
T1652 0.2343
T1653 0.2332
T1654 0.2329
T1655 0.2329
T1656 0.2328
T1657 0.2328
T1658 0.2334
T1659 0.2339
T1660 0.2345
T1661 0.2355
T1662 0.2377
T1663 0.2419
T1664 0.2456
T1665 0.2489
T1666 0.2522
T1667 0.2549
T1668 0.2599
T1669 0.2649
T1670 0.2689
T1671 0.2731
T1672 0.2711
T1673 0.275
T1674 0.2777
T1675 0.2791
T1676 0.2794
T1677 0.2785
T1678 0.2769
T1679 0.2741
T1680 0.2711
T1681 0.2681
T1682 0.2723
T1683 0.2717
T1684 0.2711
T1685 0.2715
T1686 0.2725
T1687 0.273
T1688 0.2673
T1689 0.2678
T1690 0.2679
T1691 0.2678
T1692 0.2678
T1693 0.2678
T1694 0.2675
T1695 0.2726
T1696 0.2707
T1697 0.2686
T1698 0.2669
T1699 0.2654
T1700 0.2641
T1701 0.2638
T1702 0.2638
T1703 0.2629
T1704 0.2612
T1705 0.2607
T1706 0.2596
T1707 0.2586
T1708 0.2575
T1709 0.2558
T1710 0.2545
T1711 0.2535
T1712 0.2521
T1713 0.2511
T1714 0.2503
T1715 0.2501
T1716 0.2495
T1717 0.2484
T1718 0.2472
T1719 0.2459
T1720 0.2444
T1721 0.244
T1722 0.244
T1723 0.2452
T1724 0.2455
T1725 0.2454
T1726 0.2452
T1727 0.2455
T1728 0.2464
T1729 0.2458
T1730 0.2452
T1731 0.2451
T1732 0.2451
T1733 0.2441
T1734 0.2435
T1735 0.2432
T1736 0.2424
T1737 0.2421
T1738 0.2421
T1739 0.2421
T1740 0.242
T1741 0.2417
T1742 0.2404
T1743 0.2394
T1744 0.2382
T1745 0.2369
T1746 0.236
T1747 0.2358
T1748 0.2358
T1749 0.2358
T1750 0.2358
T1751 0.2365
T1752 0.237
T1753 0.2378
T1754 0.2374
T1755 0.2372
T1756 0.2366
T1757 0.2362
T1758 0.236
T1759 0.2351
T1760 0.2346
T1761 0.2332
T1762 0.2329
T1763 0.2328
T1764 0.2326
T1765 0.2328
T1766 0.2328
T1767 0.2328
T1768 0.2326
T1769 0.2321
T1770 0.2323
T1771 0.2327
T1772 0.2328
T1773 0.2328
T1774 0.2328
T1775 0.2328
T1776 0.2321
T1777 0.2313
T1778 0.2311
T1779 0.2306
T1780 0.2299
T1781 0.2298
T1782 0.229
T1783 0.2283
T1784 0.2281
T1785 0.2281
T1786 0.2281
T1787 0.2303
T1788 0.2298
T1789 0.2287
T1790 0.2272
T1791 0.2265
T1792 0.2254
T1793 0.2238
T1794 0.2234
T1795 0.2234
T1796 0.2231
T1797 0.2233
T1798 0.2234
T1799 0.2234
T1800 0.2234
T1801 0.2234
T1802 0.2234
T1803 0.2227
T1804 0.2219
T1805 0.2217
T1806 0.2212
T1807 0.221
T1808 0.2205
T1809 0.2203
T1810 0.2203
T1811 0.2203
T1812 0.2205
T1813 0.2204
T1814 0.2203
T1815 0.2203
T1816 0.219
T1817 0.2186
T1818 0.2186
T1819 0.2186
T1820 0.2186
T1821 0.2186
T1822 0.2186
T1823 0.2186
T1824 0.2185
T1825 0.2185
T1826 0.2177
T1827 0.217
T1828 0.2169
T1829 0.2158
T1830 0.2155
T1831 0.2154
T1832 0.2147
T1833 0.2144
T1834 0.2149
T1835 0.217
T1836 0.2191
T1837 0.2198
T1838 0.2198
T1839 0.2195
T1840 0.2188
T1841 0.2186
T1842 0.2183
T1843 0.2182
T1844 0.2182
T1845 0.2191
T1846 0.2195
T1847 0.2195
T1848 0.2195
T1849 0.2195
T1850 0.219
T1851 0.2183
T1852 0.2176
T1853 0.2168
T1854 0.2157
T1855 0.2154
T1856 0.2151
T1857 0.2148
T1858 0.2149
T1859 0.2158
T1860 0.2166
T1861 0.2165
T1862 0.2159
T1863 0.2152
T1864 0.214
T1865 0.2188
T1866 0.2187
T1867 0.2143
T1868 0.2149
T1869 0.2146
T1870 0.2145
T1871 0.2142
T1872 0.2186
T1873 0.2143
T1874 0.216
T1875 0.2177
T1876 0.2209
T1877 0.2263
T1878 0.2304
T1879 0.2342
T1880 0.2381
T1881 0.2422
T1882 0.2467
T1883 0.2523
T1884 0.2586
T1885 0.2638
T1886 0.2683
T1887 0.2713
T1888 0.2722
T1889 0.272
T1890 0.2703
T1891 0.2678
T1892 0.2658
T1893 0.2634
T1894 0.2613
T1895 0.2603
T1896 0.2598
T1897 0.26
T1898 0.2615
T1899 0.2637
T1900 0.266
T1901 0.2679
T1902 0.2692
T1903 0.27
T1904 0.2702
T1905 0.2696
T1906 0.2686
T1907 0.2683
T1908 0.2675
T1909 0.2653
T1910 0.261
T1911 0.2582
T1912 0.2561
T1913 0.2533
T1914 0.2519
T1915 0.252
T1916 0.2499
T1917 0.2464
T1918 0.245
T1919 0.244
T1920 0.2426
T1921 0.2422
T1922 0.241
T1923 0.2398
T1924 0.2387
T1925 0.2379
T1926 0.2366
T1927 0.2359
T1928 0.2349
T1929 0.2338
T1930 0.2336
T1931 0.2352
T1932 0.2361
T1933 0.2356
T1934 0.2345
T1935 0.2337
T1936 0.2333
T1937 0.232
T1938 0.2305
T1939 0.2303
T1940 0.2313
T1941 0.2326
T1942 0.2332
T1943 0.235
T1944 0.237
T1945 0.2368
T1946 0.236
T1947 0.2365
T1948 0.2372
T1949 0.2384
T1950 0.2405
T1951 0.2446
T1952 0.2494
T1953 0.2549
T1954 0.2623
T1955 0.2712
T1956 0.272
T1957 0.2775
T1958 0.2837
T1959 0.2899
T1960 0.2992
T1961 0.299
T1962 0.3037
T1963 0.3081
T1964 0.3133
T1965 0.3159
T1966 0.3225
T1967 0.3279
T1968 0.3336
T1969 0.3384
T1970 0.3435
T1971 0.3465
T1972 0.3496
T1973 0.3527
T1974 0.352
T1975 0.354
T1976 0.3554
T1977 0.357
T1978 0.3575
T1979 0.357
T1980 0.357
T1981 0.3567
T1982 0.3556
T1983 0.3545
T1984 0.3531
T1985 0.3519
T1986 0.3519
T1987 0.3509
T1988 0.3522
T1989 0.3516
T1990 0.3515
T1991 0.3506
T1992 0.35
T1993 0.3492
T1994 0.3484
T1995 0.3467
T1996 0.3449
T1997 0.3437
T1998 0.3419
T1999 0.34
T2000 0.338
T2001 0.3359
T2002 0.3332
T2003 0.3301
T2004 0.3272
T2005 0.3249
T2006 0.3225
T2007 0.3207
T2008 0.3201
T2009 0.3192
T2010 0.3183
T2011 0.3179
T2012 0.3167
T2013 0.3158
T2014 0.3149
T2015 0.3138
T2016 0.3151
T2017 0.3135
T2018 0.3122
T2019 0.3106
T2020 0.3093
T2021 0.3082
T2022 0.307
T2023 0.3055
T2024 0.3037
T2025 0.3025
T2026 0.3014
T2027 0.2999
T2028 0.2988
T2029 0.2977
T2030 0.2964
T2031 0.296
T2032 0.2955
T2033 0.3013
T2034 0.3004
T2035 0.2997
T2036 0.2995
T2037 0.2986
T2038 0.298
T2039 0.2972
T2040 0.2967
T2041 0.2957
T2042 0.2949
T2043 0.2939
T2044 0.2937
T2045 0.2939
T2046 0.2936
T2047 0.2935
T2048 0.2944
T2049 0.2959
T2050 0.2974
T2051 0.2994
T2052 0.3016
T2053 0.2984
T2054 0.3026
T2055 0.3075
T2056 0.3128
T2057 0.316
T2058 0.3233
T2059 0.3302
T2060 0.3356
T2061 0.3401
T2062 0.3436
T2063 0.3471
T2064 0.3502
T2065 0.3519
T2066 0.3526
T2067 0.3507
T2068 0.3513
T2069 0.3506
T2070 0.3528
T2071 0.3519
T2072 0.3511
T2073 0.35
T2074 0.3484
T2075 0.3475
T2076 0.3465
T2077 0.3454
T2078 0.3442
T2079 0.3431
T2080 0.3426
T2081 0.3417
T2082 0.3404
T2083 0.3393
T2084 0.3379
T2085 0.3365
T2086 0.3346
T2087 0.3319
T2088 0.33
T2089 0.3288
T2090 0.3273
T2091 0.3253
T2092 0.3234
T2093 0.3217
T2094 0.3201
T2095 0.3186
T2096 0.3174
T2097 0.3164
T2098 0.3164
T2099 0.3157
T2100 0.3136
T2101 0.3142
T2102 0.3135
T2103 0.3126
T2104 0.3118
T2105 0.3109
T2106 0.3098
T2107 0.3092
T2108 0.3092
T2109 0.3089
T2110 0.3079
T2111 0.3065
T2112 0.3061
T2113 0.3051
T2114 0.3045
T2115 0.3039
T2116 0.3034
T2117 0.3033
T2118 0.3033
T2119 0.3033
T2120 0.3033
T2121 0.3027
T2122 0.302
T2123 0.3018
T2124 0.3018
T2125 0.301
T2126 0.3015
T2127 0.3024
T2128 0.3011
T2129 0.3004
T2130 0.3003
T2131 0.3011
T2132 0.3027
T2133 0.3043
T2134 0.3057
T2135 0.3058
T2136 0.3057
T2137 0.305
T2138 0.3047
T2139 0.3036
T2140 0.3032
T2141 0.3026
T2142 0.3018
T2143 0.3017
T2144 0.3017
T2145 0.3012
T2146 0.3013
T2147 0.3022
T2148 0.3035
T2149 0.3058
T2150 0.3077
T2151 0.3096
T2152 0.3116
T2153 0.313
T2154 0.314
T2155 0.3151
T2156 0.3135
T2157 0.314
T2158 0.3138
T2159 0.3131
T2160 0.3148
T2161 0.3146
T2162 0.3146
T2163 0.3135
T2164 0.3131
T2165 0.3122
T2166 0.3114
T2167 0.3108
T2168 0.3099
T2169 0.309
T2170 0.3086
T2171 0.3076
T2172 0.3066
T2173 0.3061
T2174 0.3052
T2175 0.3046
T2176 0.3034
T2177 0.303
T2178 0.302
T2179 0.3017
T2180 0.3005
T2181 0.3001
T2182 0.2995
T2183 0.2988
T2184 0.2986
T2185 0.2978
T2186 0.2962
T2187 0.2957
T2188 0.2957
T2189 0.302
T2190 0.3015
T2191 0.3011
T2192 0.3004
T2193 0.3
T2194 0.2996
T2195 0.2989
T2196 0.2984
T2197 0.2983
T2198 0.2978
T2199 0.2966
T2200 0.2956
T2201 0.2954
T2202 0.2954
T2203 0.2966
T2204 0.2967
T2205 0.2961
T2206 0.2959
T2207 0.2956
T2208 0.2955
T2209 0.2955
T2210 0.2947
T2211 0.2941
T2212 0.2939
T2213 0.2934
T2214 0.2927
T2215 0.2926
T2216 0.2926
T2217 0.2926
T2218 0.2923
T2219 0.2913
T2220 0.291
T2221 0.2908
T2222 0.2902
T2223 0.2897
T2224 0.2897
T2225 0.2897
T2226 0.2897
T2227 0.2897
T2228 0.2897
T2229 0.2897
T2230 0.2897
T2231 0.2897
T2232 0.2896
T2233 0.2905
T2234 0.2898
T2235 0.2897
T2236 0.2897
T2237 0.2897
T2238 0.2886
T2239 0.2883
T2240 0.2883
T2241 0.2881
T2242 0.2881
T2243 0.2878
T2244 0.287
T2245 0.2867
T2246 0.2867
T2247 0.2867
T2248 0.2865
T2249 0.2861
T2250 0.2855
T2251 0.2852
T2252 0.2851
T2253 0.2852
T2254 0.2852
T2255 0.2852
T2256 0.2847
T2257 0.284
T2258 0.2838
T2259 0.2838
T2260 0.2838
T2261 0.2836
T2262 0.2832
T2263 0.283
T2264 0.2827
T2265 0.2869
T2266 0.2868
T2267 0.2868
T2268 0.2863
T2269 0.2856
T2270 0.2854
T2271 0.2854
T2272 0.2846
T2273 0.2841
T2274 0.284
T2275 0.284
T2276 0.2838
T2277 0.2838
T2278 0.2838
T2279 0.2838
T2280 0.2838
T2281 0.2838
T2282 0.283
T2283 0.2825
T2284 0.2824
T2285 0.2824
T2286 0.2824
T2287 0.2825
T2288 0.2825
T2289 0.2819
T2290 0.2812
T2291 0.2809
T2292 0.2808
T2293 0.2808
T2294 0.2809
T2295 0.2809
T2296 0.2809
T2297 0.2809
T2298 0.2806
T2299 0.28
T2300 0.2796
T2301 0.2792
T2302 0.2766
T2303 0.2715
T2304 0.269
T2305 0.2695
T2306 0.272
T2307 0.2741
T2308 0.2757
T2309 0.2763
T2310 0.2764
T2311 0.2764
T2312 0.2765
T2313 0.2765
T2314 0.2765
T2315 0.2765
T2316 0.2765
T2317 0.2765
T2318 0.2765
T2319 0.2765
T2320 0.276
T2321 0.2753
T2322 0.2759
T2323 0.2765
T2324 0.2766
T2325 0.2766
T2326 0.2766
T2327 0.2766
T2328 0.2766
T2329 0.2764
T2330 0.2764
T2331 0.2764
T2332 0.2753
T2333 0.275
T2334 0.275
T2335 0.275
T2336 0.275
T2337 0.275
T2338 0.275
T2339 0.2748
T2340 0.2741
T2341 0.2745
T2342 0.275
T2343 0.2745
T2344 0.2741
T2345 0.2737
T2346 0.2736
T2347 0.2737
T2348 0.2736
T2349 0.2735
T2350 0.274
T2351 0.2742
T2352 0.2745
T2353 0.2737
T2354 0.2735
T2355 0.2735
T2356 0.2735
T2357 0.2735
T2358 0.2735
T2359 0.2735
T2360 0.2736
T2361 0.2736
T2362 0.273
T2363 0.2731
T2364 0.273
T2365 0.2729
T2366 0.2729
T2367 0.2723
T2368 0.2722
T2369 0.2727
T2370 0.2754
T2371 0.2776
T2372 0.2784
T2373 0.2782
T2374 0.2767
T2375 0.2747
T2376 0.2734
T2377 0.2723
T2378 0.2712
T2379 0.2707
T2380 0.2706
T2381 0.2706
T2382 0.2715
T2383 0.272
T2384 0.2721
T2385 0.2721
T2386 0.2721
T2387 0.2722
T2388 0.2722
T2389 0.2722
T2390 0.2722
T2391 0.2722
T2392 0.2722
T2393 0.2722
T2394 0.2722
T2395 0.1674
T2396 0.1556
T2397 0.1559
T2398 0.1556
T2399 0.1556
T2400 0.1556
T2401 0.1556
T2402 0.1556
T2403 0.1556
T2404 0.1557
T2405 0.1557
T2406 0.1557
T2407 0.156
T2408 0.1557
T2409 0.1557
T2410 0.1555
T2411 0.1552
T2412 0.1542
T2413 0.1548
T2414 0.1542
T2415 0.1523
T2416 0.1517
T2417 0.1517
T2418 0.1517
T2419 0.1517
T2420 0.1517
T2421 0.1517
T2422 0.1517
T2423 0.1517
T2424 0.1517
T2425 0.1517
T2426 0.1517
T2427 0.1517
T2428 0.1517
T2429 0.1517
T2430 0.1517
T2431 0.1518
T2432 0.1518
T2433 0.1518
T2434 0.1518
T2435 0.1518
T2436 0.1518
T2437 0.1518
T2438 0.1518
T2439 0.1518
T2440 0.1518
T2441 0.1518
T2442 0.1518
T2443 0.1518
T2444 0.1518
T2445 0.1518
T2446 0.1518
T2447 0.1518
T2448 0.1518
T2449 0.1518
T2450 0.1518
T2451 0.1518
T2452 0.1518
T2453 0.1519
T2454 0.1519
T2455 0.1519
T2456 0.1519
T2457 0.1512
T2458 0.1506
T2459 0.1506
T2460 0.1503
T2461 0.1506
T2462 0.1524
T2463 0.1503
T2464 0.1503
T2465 0.1507
T2466 0.1507
T2467 0.1507
T2468 0.1507
T2469 0.1507
T2470 0.1507
T2471 0.1507
T2472 0.1507
T2473 0.1507
T2474 0.1507
T2475 0.1507
T2476 0.1507
T2477 0.1507
T2478 0.1507
T2479 0.1507
T2480 0.1507
T2481 0.1507
T2482 0.1507
T2483 0.1507
T2484 0.1504
T2485 0.1504
T2486 0.1508
T2487 0.1526
T2488 0.1529
T2489 0.1625
T2490 0.1947
T2491 0.1944
T2492 0.1892
T2493 0.1861
T2494 0.1844
T2495 0.1842
T2496 0.1871
T2497 0.1865
T2498 0.1847
T2499 0.1836
T2500 0.1826
T2501 0.1816
T2502 0.1806
T2503 0.1796
T2504 0.1779
T2505 0.1776
T2506 0.1769
T2507 0.1978
T2508 0.1938
T2509 0.1907
T2510 0.1887
T2511 0.1833
T2512 0.1815
T2513 0.1781
T2514 0.1769
T2515 0.1759
T2516 0.1756
T2517 0.1751
T2518 0.1745
T2519 0.1739
T2520 0.1729
T2521 0.1718
T2522 0.1707
T2523 0.1702
T2524 0.1696
T2525 0.1686
T2526 0.1674
T2527 0.1701
T2528 0.1691
T2529 0.1682
T2530 0.1676
T2531 0.1661
T2532 0.165
T2533 0.1644
T2534 0.1635
T2535 0.1616
T2536 0.1612
T2537 0.1612
T2538 0.1612
T2539 0.1612
T2540 0.1612
T2541 0.1612
T2542 0.1612
T2543 0.1612
T2544 0.1612
T2545 0.1612
T2546 0.1613
T2547 0.1613
T2548 0.1607
T2549 0.1601
T2550 0.1601
T2551 0.1601
T2552 0.1601
T2553 0.1592
T2554 0.1595
T2555 0.1601
T2556 0.1598
T2557 0.1583
T2558 0.1573
T2559 0.1566
T2560 0.1918
T2561 0.1819
T2562 0.1784
T2563 0.1766
T2564 0.1745
T2565 0.1732
T2566 0.1724
T2567 0.1714
T2568 0.1711
T2569 0.1705
T2570 0.1696
T2571 0.1689
T2572 0.1686
T2573 0.1677
T2574 0.1701
T2575 0.1694
T2576 0.1691
T2577 0.1688
T2578 0.1688
T2579 0.1679
T2580 0.167
T2581 0.1654
T2582 0.1651
T2583 0.1642
T2584 0.1639
T2585 0.1642
T2586 0.1642
T2587 0.1642
T2588 0.1642
T2589 0.1642
T2590 0.1642
T2591 0.1634
T2592 0.1631
T2593 0.1631
T2594 0.1631
T2595 0.1631
T2596 0.1631
T2597 0.1631
T2598 0.1631
T2599 0.1631
T2600 0.1624
T2601 0.1616
T2602 0.1616
T2603 0.1611
T2604 0.1611
T2605 0.1611
T2606 0.1605
T2607 0.1617
T2608 0.1614
T2609 0.1614
T2610 0.1605
T2611 0.1605
T2612 0.1605
T2613 0.1605
T2614 0.1605
T2615 0.1605
T2616 0.1605
T2617 0.1596
T2618 0.1593
T2619 0.1599
T2620 0.1603
T2621 0.1606
T2622 0.1606
T2623 0.1606
T2624 0.1606
T2625 0.1606
T2626 0.1603
T2627 0.1599
T2628 0.1596
T2629 0.159
T2630 0.159
T2631 0.1593
T2632 0.1584
T2633 0.1581
T2634 0.1581
T2635 0.1581
T2636 0.1581
T2637 0.1581
T2638 0.1581
T2639 0.1581
T2640 0.1581
T2641 0.1581
T2642 0.1581
T2643 0.1581
T2644 0.1581
T2645 0.159
T2646 0.1593
T2647 0.1593
T2648 0.1593
T2649 0.1593
T2650 0.1593
T2651 0.1584
T2652 0.1584
T2653 0.1581
T2654 0.1581
T2655 0.1581
T2656 0.1581
T2657 0.1584
T2658 0.159
T2659 0.1584
T2660 0.1596
T2661 0.1593
T2662 0.1603
T2663 0.1615
T2664 0.1615
T2665 0.1622
T2666 0.1625
T2667 0.1644
T2668 0.1656
T2669 0.1671
T2670 0.1677
T2671 0.1691
T2672 0.1675
T2673 0.1703
T2674 0.1718
T2675 0.1743
T2676 0.178
T2677 0.1802
T2678 0.1827
T2679 0.1846
T2680 0.1852
T2681 0.1855
T2682 0.1863
T2683 0.1824
T2684 0.1827
T2685 0.1827
T2686 0.1869
T2687 0.1863
T2688 0.1858
T2689 0.1849
T2690 0.1839
T2691 0.183
T2692 0.1826
T2693 0.1826
T2694 0.1826
T2695 0.1826
T2696 0.1826
T2697 0.1826
T2698 0.1826
T2699 0.1826
T2700 0.1826
T2701 0.1815
T2702 0.1799
T2703 0.1786
T2704 0.1778
T2705 0.1802
T2706 0.1788
T2707 0.1778
T2708 0.1778
T2709 0.1768
T2710 0.1753
T2711 0.1753
T2712 0.1743
T2713 0.1731
T2714 0.1728
T2715 0.1728
T2716 0.1728
T2717 0.1725
T2718 0.1718
T2719 0.1715
T2720 0.1715
T2721 0.1725
T2722 0.1718
T2723 0.1722
T2724 0.1722
T2725 0.174
T2726 0.175
T2727 0.1753
T2728 0.1756
T2729 0.1764
T2730 0.1768
T2731 0.1778
T2732 0.1778
T2733 0.1786
T2734 0.1788
T2735 0.1792
T2736 0.1802
T2737 0.1802
T2738 0.1802
T2739 0.1802
T2740 0.1802
T2741 0.1812
T2742 0.1815
T2743 0.1821
T2744 0.1826
T2745 0.183
T2746 0.1839
T2747 0.1852
T2748 0.1855
T2749 0.186
T2750 0.1869
T2751 0.1858
T2752 0.1852
T2753 0.1843
T2754 0.1839
T2755 0.1826
T2756 0.1823
T2757 0.1815
T2758 0.1812
T2759 0.1802
T2760 0.1795
T2761 0.1783
T2762 0.1778
T2763 0.1771
T2764 0.1764
T2765 0.1759
T2766 0.1753
T2767 0.1743
T2768 0.174
T2769 0.174
T2770 0.174
T2771 0.174
T2772 0.1731
T2773 0.1728
T2774 0.1722
T2775 0.1715
T2776 0.1715
T2777 0.1715
T2778 0.1715
T2779 0.1715
T2780 0.1715
T2781 0.1706
T2782 0.1703
T2783 0.1703
T2784 0.17
T2785 0.1689
T2786 0.1689
T2787 0.1689
T2788 0.1681
T2789 0.1678
T2790 0.1678
T2791 0.1555
T2792 0.1555
T2793 0.1555
T2794 0.1555
T2795 0.1555
T2796 0.1555
T2797 0.1555
T2798 0.1555
T2799 0.1555
T2800 0.1555
T2801 0.1555
T2802 0.1555
T2803 0.1555
T2804 0.1555
T2805 0.1555
T2806 0.1555
T2807 0.1555
T2808 0.1555
