# Supplementary material for: FishMORPH - An agent-based model to predict salmonid growth and distribution responses under natural and low flows
Source: Sci Rep. 2016 Jul 19;6:29414. doi: 10.1038/srep29414 (PMC4949470; doi:10.1038/srep29414)
Supplement: Supplementary Information 2 [file srep29414-s2.zip › SR_FishMORPH_Files/Parameters/Baseline_Depth_P2.var]

Depth PatchP2
T1 0.2533
T2 0.2535
T3 0.2535
T4 0.2535
T5 0.2533
T6 0.253
T7 0.2521
T8 0.2518
T9 0.2509
T10 0.2524
T11 0.2529
T12 0.251
T13 0.2503
T14 0.2489
T15 0.2489
T16 0.2489
T17 0.2489
T18 0.2489
T19 0.2486
T20 0.2483
T21 0.2478
T22 0.2475
T23 0.2475
T24 0.2475
T25 0.2469
T26 0.2464
T27 0.2464
T28 0.2464
T29 0.2464
T30 0.2464
T31 0.2464
T32 0.2464
T33 0.2464
T34 0.2464
T35 0.2461
T36 0.2458
T37 0.2452
T38 0.2452
T39 0.2452
T40 0.2452
T41 0.2452
T42 0.245
T43 0.2443
T44 0.2443
T45 0.2443
T46 0.2443
T47 0.2443
T48 0.2443
T49 0.2443
T50 0.2443
T51 0.2432
T52 0.2432
T53 0.2432
T54 0.2421
T55 0.2421
T56 0.2418
T57 0.2412
T58 0.2415
T59 0.2418
T60 0.244
T61 0.2424
T62 0.2415
T63 0.2412
T64 0.2409
T65 0.2421
T66 0.2412
T67 0.2409
T68 0.2409
T69 0.2409
T70 0.2409
T71 0.2407
T72 0.2398
T73 0.2394
T74 0.2386
T75 0.2378
T76 0.2378
T77 0.2378
T78 0.2378
T79 0.2378
T80 0.2378
T81 0.2378
T82 0.2378
T83 0.2378
T84 0.2378
T85 0.2381
T86 0.2389
T87 0.2389
T88 0.2389
T89 0.2389
T90 0.2389
T91 0.2389
T92 0.2389
T93 0.2389
T94 0.2389
T95 0.2389
T96 0.2389
T97 0.2389
T98 0.2389
T99 0.2386
T100 0.2378
T101 0.2378
T102 0.2378
T103 0.2378
T104 0.2378
T105 0.2378
T106 0.2378
T107 0.2378
T108 0.2375
T109 0.2378
T110 0.2378
T111 0.2378
T112 0.2378
T113 0.2378
T114 0.2378
T115 0.2378
T116 0.2378
T117 0.2378
T118 0.2378
T119 0.2378
T120 0.2378
T121 0.2378
T122 0.2378
T123 0.2378
T124 0.2378
T125 0.2378
T126 0.2378
T127 0.2378
T128 0.2378
T129 0.2378
T130 0.2378
T131 0.2383
T132 0.2389
T133 0.2389
T134 0.2389
T135 0.2389
T136 0.2391
T137 0.2398
T138 0.2398
T139 0.2398
T140 0.2398
T141 0.2398
T142 0.2398
T143 0.2398
T144 0.2398
T145 0.2398
T146 0.2398
T147 0.2398
T148 0.2398
T149 0.2398
T150 0.2409
T151 0.2407
T152 0.2409
T153 0.2412
T154 0.2421
T155 0.2421
T156 0.2421
T157 0.2421
T158 0.2426
T159 0.2421
T160 0.2426
T161 0.2432
T162 0.2432
T163 0.2432
T164 0.2432
T165 0.2432
T166 0.2432
T167 0.2432
T168 0.2432
T169 0.2432
T170 0.2432
T171 0.2432
T172 0.2432
T173 0.2432
T174 0.2432
T175 0.2432
T176 0.2432
T177 0.2432
T178 0.2429
T179 0.2432
T180 0.2432
T181 0.2429
T182 0.2424
T183 0.2429
T184 0.2424
T185 0.2421
T186 0.2421
T187 0.2421
T188 0.2421
T189 0.2421
T190 0.2421
T191 0.2421
T192 0.2421
T193 0.2421
T194 0.2421
T195 0.2421
T196 0.2421
T197 0.2412
T198 0.2409
T199 0.2409
T200 0.2409
T201 0.2398
T202 0.2398
T203 0.2398
T204 0.2398
T205 0.2398
T206 0.2398
T207 0.2398
T208 0.2398
T209 0.2398
T210 0.2398
T211 0.2398
T212 0.2398
T213 0.2398
T214 0.2398
T215 0.2401
T216 0.2398
T217 0.2398
T218 0.2398
T219 0.2398
T220 0.2398
T221 0.2398
T222 0.2398
T223 0.2398
T224 0.2396
T225 0.2389
T226 0.2389
T227 0.2389
T228 0.2389
T229 0.2389
T230 0.2389
T231 0.2389
T232 0.2389
T233 0.2389
T234 0.2389
T235 0.2389
T236 0.2389
T237 0.2389
T238 0.2389
T239 0.2389
T240 0.2389
T241 0.2389
T242 0.2389
T243 0.2389
T244 0.2389
T245 0.2389
T246 0.2389
T247 0.2389
T248 0.2389
T249 0.2378
T250 0.2378
T251 0.2381
T252 0.2643
T253 0.282
T254 0.2831
T255 0.2824
T256 0.2823
T257 0.2823
T258 0.2811
T259 0.2809
T260 0.2809
T261 0.2803
T262 0.2796
T263 0.2795
T264 0.2795
T265 0.2795
T266 0.2795
T267 0.2795
T268 0.2795
T269 0.2795
T270 0.2795
T271 0.2795
T272 0.2795
T273 0.2795
T274 0.2795
T275 0.2795
T276 0.2799
T277 0.2802
T278 0.2809
T279 0.2809
T280 0.2809
T281 0.2809
T282 0.2803
T283 0.2799
T284 0.2796
T285 0.2795
T286 0.2795
T287 0.2795
T288 0.2795
T289 0.2795
T290 0.2795
T291 0.2795
T292 0.2795
T293 0.2799
T294 0.2809
T295 0.2809
T296 0.2809
T297 0.2822
T298 0.2823
T299 0.2823
T300 0.2829
T301 0.2827
T302 0.2826
T303 0.2829
T304 0.2832
T305 0.2835
T306 0.2835
T307 0.2835
T308 0.2835
T309 0.2835
T310 0.2835
T311 0.2835
T312 0.2835
T313 0.2835
T314 0.2835
T315 0.2835
T316 0.2835
T317 0.2835
T318 0.2835
T319 0.2835
T320 0.2835
T321 0.2835
T322 0.2835
T323 0.2835
T324 0.2835
T325 0.2832
T326 0.2835
T327 0.2835
T328 0.2835
T329 0.2835
T330 0.2835
T331 0.2835
T332 0.2835
T333 0.2835
T334 0.2835
T335 0.2835
T336 0.2835
T337 0.2832
T338 0.2824
T339 0.2823
T340 0.2823
T341 0.2823
T342 0.2823
T343 0.2823
T344 0.2823
T345 0.2823
T346 0.2823
T347 0.2823
T348 0.2823
T349 0.2823
T350 0.2823
T351 0.2823
T352 0.2823
T353 0.2811
T354 0.2809
T355 0.2809
T356 0.2809
T357 0.2809
T358 0.2809
T359 0.2809
T360 0.2809
T361 0.2809
T362 0.2803
T363 0.2809
T364 0.2809
T365 0.2809
T366 0.2809
T367 0.2809
T368 0.2809
T369 0.2809
T370 0.2809
T371 0.2809
T372 0.2809
T373 0.2813
T374 0.2822
T375 0.2823
T376 0.2823
T377 0.2823
T378 0.2826
T379 0.2824
T380 0.2823
T381 0.2823
T382 0.2823
T383 0.2823
T384 0.2823
T385 0.2823
T386 0.2823
T387 0.2823
T388 0.2823
T389 0.2823
T390 0.2823
T391 0.2823
T392 0.2823
T393 0.2814
T394 0.273
T395 0.2661
T396 0.2545
T397 0.2549
T398 0.2534
T399 0.2522
T400 0.252
T401 0.252
T402 0.252
T403 0.2523
T404 0.2521
T405 0.252
T406 0.2512
T407 0.2509
T408 0.2508
T409 0.2508
T410 0.2514
T411 0.252
T412 0.2529
T413 0.2543
T414 0.2554
T415 0.2548
T416 0.2554
T417 0.2554
T418 0.2554
T419 0.2552
T420 0.2534
T421 0.2533
T422 0.2482
T423 0.2469
T424 0.2475
T425 0.2475
T426 0.2475
T427 0.2475
T428 0.2475
T429 0.2475
T430 0.2475
T431 0.2475
T432 0.2475
T433 0.2475
T434 0.2475
T435 0.2469
T436 0.2464
T437 0.2464
T438 0.2458
T439 0.2452
T440 0.2447
T441 0.2441
T442 0.2441
T443 0.2438
T444 0.243
T445 0.2433
T446 0.243
T447 0.2433
T448 0.243
T449 0.2427
T450 0.2413
T451 0.2407
T452 0.2407
T453 0.2407
T454 0.2401
T455 0.2396
T456 0.2396
T457 0.2407
T458 0.2407
T459 0.2407
T460 0.2404
T461 0.2407
T462 0.2407
T463 0.2418
T464 0.2426
T465 0.2433
T466 0.2439
T467 0.2447
T468 0.2453
T469 0.2461
T470 0.2461
T471 0.2467
T472 0.2473
T473 0.247
T474 0.2461
T475 0.2456
T476 0.245
T477 0.2444
T478 0.2439
T479 0.2439
T480 0.2433
T481 0.2439
T482 0.2436
T483 0.2439
T484 0.2439
T485 0.2442
T486 0.2439
T487 0.245
T488 0.2451
T489 0.2468
T490 0.2481
T491 0.2498
T492 0.2501
T493 0.2512
T494 0.2529
T495 0.2541
T496 0.2552
T497 0.2561
T498 0.2565
T499 0.2539
T500 0.2557
T501 0.2566
T502 0.2584
T503 0.2602
T504 0.2617
T505 0.2631
T506 0.2644
T507 0.2647
T508 0.265
T509 0.2659
T510 0.2659
T511 0.2662
T512 0.2671
T513 0.2674
T514 0.2682
T515 0.2696
T516 0.2702
T517 0.2714
T518 0.2721
T519 0.2721
T520 0.2724
T521 0.2722
T522 0.2721
T523 0.2721
T524 0.2721
T525 0.2721
T526 0.2721
T527 0.2718
T528 0.2711
T529 0.2707
T530 0.2707
T531 0.2696
T532 0.2695
T533 0.2693
T534 0.2684
T535 0.267
T536 0.2664
T537 0.2658
T538 0.2652
T539 0.2646
T540 0.2645
T541 0.2632
T542 0.2631
T543 0.2631
T544 0.2625
T545 0.2619
T546 0.2619
T547 0.2613
T548 0.2607
T549 0.2607
T550 0.2601
T551 0.2595
T552 0.2592
T553 0.2581
T554 0.258
T555 0.2575
T556 0.2569
T557 0.2568
T558 0.2571
T559 0.2582
T560 0.2604
T561 0.2637
T562 0.2662
T563 0.2688
T564 0.2716
T565 0.2679
T566 0.2747
T567 0.2812
T568 0.2824
T569 0.2856
T570 0.2878
T571 0.2903
T572 0.2927
T573 0.2958
T574 0.3005
T575 0.3013
T576 0.3063
T577 0.3149
T578 0.3243
T579 0.3355
T580 0.3433
T581 0.3514
T582 0.3596
T583 0.3672
T584 0.3706
T585 0.3734
T586 0.3786
T587 0.3825
T588 0.3845
T589 0.3873
T590 0.3918
T591 0.3935
T592 0.3971
T593 0.3983
T594 0.3985
T595 0.3974
T596 0.3924
T597 0.3899
T598 0.3823
T599 0.3756
T600 0.369
T601 0.362
T602 0.3568
T603 0.3521
T604 0.3504
T605 0.3471
T606 0.3452
T607 0.3438
T608 0.344
T609 0.3449
T610 0.3473
T611 0.3492
T612 0.3526
T613 0.3539
T614 0.3575
T615 0.3594
T616 0.3622
T617 0.3648
T618 0.3673
T619 0.3696
T620 0.3702
T621 0.3709
T622 0.3709
T623 0.367
T624 0.3597
T625 0.3518
T626 0.339
T627 0.3277
T628 0.3137
T629 0.301
T630 0.2973
T631 0.2922
T632 0.289
T633 0.2867
T634 0.2847
T635 0.2833
T636 0.2849
T637 0.2837
T638 0.283
T639 0.282
T640 0.2809
T641 0.2805
T642 0.2799
T643 0.2794
T644 0.2793
T645 0.2793
T646 0.2787
T647 0.278
T648 0.2776
T649 0.2766
T650 0.2765
T651 0.276
T652 0.2754
T653 0.2754
T654 0.2747
T655 0.274
T656 0.2739
T657 0.2732
T658 0.2728
T659 0.2728
T660 0.2715
T661 0.2714
T662 0.2703
T663 0.2702
T664 0.2681
T665 0.2604
T666 0.2572
T667 0.257
T668 0.257
T669 0.2567
T670 0.2562
T671 0.2561
T672 0.2561
T673 0.2561
T674 0.2561
T675 0.255
T676 0.2549
T677 0.2548
T678 0.2547
T679 0.2544
T680 0.2572
T681 0.2571
T682 0.2571
T683 0.2566
T684 0.2537
T685 0.2566
T686 0.2665
T687 0.2666
T688 0.269
T689 0.2619
T690 0.2572
T691 0.2549
T692 0.2573
T693 0.2566
T694 0.256
T695 0.2559
T696 0.2557
T697 0.2548
T698 0.2547
T699 0.2547
T700 0.2547
T701 0.2547
T702 0.2538
T703 0.2537
T704 0.2537
T705 0.2535
T706 0.2535
T707 0.2535
T708 0.2527
T709 0.2523
T710 0.2523
T711 0.2523
T712 0.252
T713 0.2511
T714 0.2511
T715 0.2511
T716 0.2511
T717 0.2511
T718 0.2511
T719 0.2511
T720 0.2511
T721 0.2511
T722 0.2511
T723 0.2511
T724 0.2511
T725 0.2511
T726 0.2511
T727 0.2511
T728 0.2511
T729 0.2508
T730 0.2508
T731 0.251
T732 0.2511
T733 0.2502
T734 0.2499
T735 0.2502
T736 0.2499
T737 0.2497
T738 0.2494
T739 0.2491
T740 0.2488
T741 0.2488
T742 0.2488
T743 0.2487
T744 0.2486
T745 0.2486
T746 0.2486
T747 0.2486
T748 0.2486
T749 0.2486
T750 0.2486
T751 0.2486
T752 0.2486
T753 0.2486
T754 0.2486
T755 0.2486
T756 0.2486
T757 0.2486
T758 0.2486
T759 0.2486
T760 0.2486
T761 0.2486
T762 0.2486
T763 0.2486
T764 0.2486
T765 0.2559
T766 0.2555
T767 0.2554
T768 0.2554
T769 0.2554
T770 0.2554
T771 0.2552
T772 0.2548
T773 0.2548
T774 0.2545
T775 0.2547
T776 0.2549
T777 0.2549
T778 0.2549
T779 0.2549
T780 0.2549
T781 0.2547
T782 0.2545
T783 0.2542
T784 0.2542
T785 0.2537
T786 0.2539
T787 0.2536
T788 0.2536
T789 0.2542
T790 0.2542
T791 0.2542
T792 0.2542
T793 0.2542
T794 0.2542
T795 0.2542
T796 0.2542
T797 0.2539
T798 0.2542
T799 0.2542
T800 0.2542
T801 0.2542
T802 0.2542
T803 0.2542
T804 0.2542
T805 0.254
T806 0.254
T807 0.254
T808 0.254
T809 0.2534
T810 0.2528
T811 0.253
T812 0.2528
T813 0.2527
T814 0.2527
T815 0.2527
T816 0.2527
T817 0.2527
T818 0.2527
T819 0.2527
T820 0.2527
T821 0.2522
T822 0.2521
T823 0.2516
T824 0.2515
T825 0.2515
T826 0.2515
T827 0.2515
T828 0.2515
T829 0.2515
T830 0.2507
T831 0.2506
T832 0.2512
T833 0.2498
T834 0.2492
T835 0.249
T836 0.2481
T837 0.2481
T838 0.2481
T839 0.2481
T840 0.2481
T841 0.2481
T842 0.2481
T843 0.2481
T844 0.2481
T845 0.2479
T846 0.2474
T847 0.2474
T848 0.2469
T849 0.2468
T850 0.2479
T851 0.2476
T852 0.2479
T853 0.2479
T854 0.2479
T855 0.2468
T856 0.2465
T857 0.2456
T858 0.2456
T859 0.2456
T860 0.2456
T861 0.2456
T862 0.2456
T863 0.2456
T864 0.2456
T865 0.2462
T866 0.2468
T867 0.2468
T868 0.2468
T869 0.2468
T870 0.2468
T871 0.2468
T872 0.2468
T873 0.2468
T874 0.2468
T875 0.2468
T876 0.2468
T877 0.2468
T878 0.2468
T879 0.2468
T880 0.2456
T881 0.2456
T882 0.2448
T883 0.2445
T884 0.2439
T885 0.2439
T886 0.2445
T887 0.2445
T888 0.245
T889 0.2454
T890 0.2454
T891 0.2454
T892 0.2454
T893 0.2454
T894 0.2457
T895 0.2454
T896 0.2454
T897 0.2454
T898 0.2454
T899 0.2454
T900 0.2454
T901 0.2454
T902 0.2454
T903 0.2451
T904 0.2446
T905 0.2443
T906 0.2443
T907 0.2443
T908 0.2443
T909 0.2443
T910 0.2443
T911 0.2443
T912 0.2443
T913 0.2443
T914 0.2443
T915 0.2446
T916 0.2443
T917 0.2443
T918 0.2446
T919 0.2454
T920 0.2446
T921 0.2443
T922 0.2443
T923 0.2443
T924 0.2443
T925 0.2443
T926 0.2442
T927 0.2438
T928 0.2431
T929 0.244
T930 0.2431
T931 0.243
T932 0.2429
T933 0.2429
T934 0.2429
T935 0.2429
T936 0.2429
T937 0.2429
T938 0.2432
T939 0.2432
T940 0.2429
T941 0.244
T942 0.244
T943 0.244
T944 0.244
T945 0.244
T946 0.244
T947 0.244
T948 0.244
T949 0.2449
T950 0.2461
T951 0.2455
T952 0.2449
T953 0.2443
T954 0.2438
T955 0.2438
T956 0.2438
T957 0.2438
T958 0.2438
T959 0.2438
T960 0.2438
T961 0.2438
T962 0.2438
T963 0.2438
T964 0.2438
T965 0.2438
T966 0.2438
T967 0.2438
T968 0.2438
T969 0.2438
T970 0.2438
T971 0.2438
T972 0.2438
T973 0.2438
T974 0.2438
T975 0.2438
T976 0.2438
T977 0.2438
T978 0.2438
T979 0.2438
T980 0.2438
T981 0.2437
T982 0.2429
T983 0.2427
T984 0.2427
T985 0.2427
T986 0.2425
T987 0.2425
T988 0.2425
T989 0.2425
T990 0.2425
T991 0.2425
T992 0.2424
T993 0.2424
T994 0.2424
T995 0.2424
T996 0.2424
T997 0.2424
T998 0.2424
T999 0.2424
T1000 0.2424
T1001 0.2422
T1002 0.2413
T1003 0.2413
T1004 0.2413
T1005 0.2416
T1006 0.2424
T1007 0.2424
T1008 0.2416
T1009 0.2413
T1010 0.2413
T1011 0.2413
T1012 0.2413
T1013 0.2413
T1014 0.2413
T1015 0.2413
T1016 0.2413
T1017 0.2413
T1018 0.2412
T1019 0.2422
T1020 0.2422
T1021 0.2422
T1022 0.2422
T1023 0.2419
T1024 0.2411
T1025 0.2403
T1026 0.24
T1027 0.2395
T1028 0.2391
T1029 0.2395
T1030 0.24
T1031 0.24
T1032 0.24
T1033 0.24
T1034 0.24
T1035 0.24
T1036 0.24
T1037 0.24
T1038 0.24
T1039 0.24
T1040 0.2405
T1041 0.2411
T1042 0.24
T1043 0.2403
T1044 0.2411
T1045 0.2411
T1046 0.2417
T1047 0.242
T1048 0.242
T1049 0.2423
T1050 0.2422
T1051 0.2414
T1052 0.2403
T1053 0.24
T1054 0.24
T1055 0.24
T1056 0.24
T1057 0.2411
T1058 0.2411
T1059 0.2411
T1060 0.2411
T1061 0.2411
T1062 0.2411
T1063 0.2411
T1064 0.2411
T1065 0.2411
T1066 0.2411
T1067 0.2417
T1068 0.2421
T1069 0.242
T1070 0.242
T1071 0.242
T1072 0.2426
T1073 0.2431
T1074 0.2431
T1075 0.2431
T1076 0.2431
T1077 0.2431
T1078 0.2431
T1079 0.2431
T1080 0.2431
T1081 0.2431
T1082 0.2434
T1083 0.2434
T1084 0.2437
T1085 0.2443
T1086 0.2441
T1087 0.2441
T1088 0.2441
T1089 0.2441
T1090 0.2441
T1091 0.2438
T1092 0.2441
T1093 0.2544
T1094 0.2562
T1095 0.2554
T1096 0.2553
T1097 0.2553
T1098 0.2556
T1099 0.2565
T1100 0.2566
T1101 0.2566
T1102 0.2585
T1103 0.2611
T1104 0.2656
T1105 0.2729
T1106 0.2699
T1107 0.2724
T1108 0.273
T1109 0.273
T1110 0.2747
T1111 0.2772
T1112 0.2819
T1113 0.2829
T1114 0.2895
T1115 0.2923
T1116 0.2945
T1117 0.295
T1118 0.2935
T1119 0.29
T1120 0.285
T1121 0.2835
T1122 0.2804
T1123 0.2797
T1124 0.2781
T1125 0.2759
T1126 0.2754
T1127 0.2753
T1128 0.2753
T1129 0.2753
T1130 0.2762
T1131 0.2765
T1132 0.2763
T1133 0.2754
T1134 0.2753
T1135 0.2756
T1136 0.2762
T1137 0.2762
T1138 0.2765
T1139 0.2773
T1140 0.2789
T1141 0.2805
T1142 0.2815
T1143 0.2816
T1144 0.2819
T1145 0.2819
T1146 0.2819
T1147 0.2825
T1148 0.2828
T1149 0.2828
T1150 0.2828
T1151 0.2828
T1152 0.282
T1153 0.281
T1154 0.2797
T1155 0.2784
T1156 0.2777
T1157 0.2777
T1158 0.2764
T1159 0.2763
T1160 0.2763
T1161 0.2769
T1162 0.2776
T1163 0.2775
T1164 0.2787
T1165 0.2791
T1166 0.2799
T1167 0.28
T1168 0.28
T1169 0.2795
T1170 0.2789
T1171 0.2779
T1172 0.2775
T1173 0.2784
T1174 0.2788
T1175 0.2787
T1176 0.2786
T1177 0.2793
T1178 0.2799
T1179 0.28
T1180 0.2797
T1181 0.2797
T1182 0.28
T1183 0.28
T1184 0.28
T1185 0.28
T1186 0.28
T1187 0.28
T1188 0.2796
T1189 0.2805
T1190 0.2785
T1191 0.2765
T1192 0.2751
T1193 0.2741
T1194 0.2735
T1195 0.2722
T1196 0.2721
T1197 0.2721
T1198 0.2721
T1199 0.2732
T1200 0.2745
T1201 0.2757
T1202 0.2747
T1203 0.2743
T1204 0.2733
T1205 0.2727
T1206 0.2721
T1207 0.2744
T1208 0.2728
T1209 0.2703
T1210 0.2706
T1211 0.2713
T1212 0.2725
T1213 0.274
T1214 0.2762
T1215 0.2776
T1216 0.2794
T1217 0.2802
T1218 0.2817
T1219 0.2837
T1220 0.2841
T1221 0.2871
T1222 0.2903
T1223 0.2931
T1224 0.2937
T1225 0.2937
T1226 0.2928
T1227 0.2924
T1228 0.2911
T1229 0.29
T1230 0.2896
T1231 0.2896
T1232 0.2902
T1233 0.2923
T1234 0.295
T1235 0.2988
T1236 0.3016
T1237 0.2996
T1238 0.3001
T1239 0.3014
T1240 0.3032
T1241 0.3031
T1242 0.3001
T1243 0.2988
T1244 0.2988
T1245 0.2988
T1246 0.2989
T1247 0.2995
T1248 0.2999
T1249 0.2999
T1250 0.2999
T1251 0.2999
T1252 0.2993
T1253 0.2986
T1254 0.2985
T1255 0.302
T1256 0.3007
T1257 0.3
T1258 0.2993
T1259 0.2986
T1260 0.2976
T1261 0.2972
T1262 0.2963
T1263 0.2912
T1264 0.2879
T1265 0.2855
T1266 0.2841
T1267 0.2831
T1268 0.2847
T1269 0.2834
T1270 0.2831
T1271 0.2818
T1272 0.2811
T1273 0.2793
T1274 0.2781
T1275 0.2777
T1276 0.2766
T1277 0.2759
T1278 0.2752
T1279 0.274
T1280 0.2733
T1281 0.2723
T1282 0.2714
T1283 0.2714
T1284 0.2714
T1285 0.2712
T1286 0.2711
T1287 0.2698
T1288 0.2691
T1289 0.2672
T1290 0.2659
T1291 0.2731
T1292 0.2722
T1293 0.2721
T1294 0.2729
T1295 0.2733
T1296 0.2733
T1297 0.2722
T1298 0.2721
T1299 0.2721
T1300 0.2708
T1301 0.2704
T1302 0.2696
T1303 0.2689
T1304 0.2683
T1305 0.2683
T1306 0.2673
T1307 0.2672
T1308 0.2669
T1309 0.268
T1310 0.2681
T1311 0.2681
T1312 0.2693
T1313 0.2714
T1314 0.2653
T1315 0.2737
T1316 0.2839
T1317 0.2942
T1318 0.3019
T1319 0.3147
T1320 0.3258
T1321 0.3335
T1322 0.3369
T1323 0.3422
T1324 0.3462
T1325 0.3491
T1326 0.3524
T1327 0.3523
T1328 0.355
T1329 0.3566
T1330 0.3564
T1331 0.3556
T1332 0.3539
T1333 0.3531
T1334 0.3489
T1335 0.345
T1336 0.3401
T1337 0.3364
T1338 0.3346
T1339 0.3368
T1340 0.3358
T1341 0.3351
T1342 0.335
T1343 0.335
T1344 0.3343
T1345 0.3335
T1346 0.3332
T1347 0.3322
T1348 0.3307
T1349 0.3291
T1350 0.3277
T1351 0.3259
T1352 0.3242
T1353 0.3222
T1354 0.32
T1355 0.3186
T1356 0.3173
T1357 0.317
T1358 0.3148
T1359 0.3128
T1360 0.3105
T1361 0.3087
T1362 0.3071
T1363 0.3057
T1364 0.3043
T1365 0.303
T1366 0.3016
T1367 0.3002
T1368 0.2992
T1369 0.2988
T1370 0.2988
T1371 0.2988
T1372 0.2994
T1373 0.3007
T1374 0.3022
T1375 0.3035
T1376 0.3055
T1377 0.3069
T1378 0.3076
T1379 0.3089
T1380 0.3094
T1381 0.3109
T1382 0.312
T1383 0.3133
T1384 0.3147
T1385 0.3135
T1386 0.3137
T1387 0.3135
T1388 0.3125
T1389 0.3112
T1390 0.3095
T1391 0.3078
T1392 0.3068
T1393 0.3065
T1394 0.3065
T1395 0.3077
T1396 0.3097
T1397 0.312
T1398 0.3142
T1399 0.316
T1400 0.3167
T1401 0.3174
T1402 0.3171
T1403 0.3177
T1404 0.317
T1405 0.316
T1406 0.315
T1407 0.314
T1408 0.3123
T1409 0.3116
T1410 0.3106
T1411 0.3102
T1412 0.3092
T1413 0.3092
T1414 0.3089
T1415 0.3091
T1416 0.3077
T1417 0.3076
T1418 0.3076
T1419 0.3076
T1420 0.3076
T1421 0.3063
T1422 0.3059
T1423 0.305
T1424 0.3036
T1425 0.3035
T1426 0.3032
T1427 0.3022
T1428 0.3012
T1429 0.3002
T1430 0.2995
T1431 0.2991
T1432 0.2985
T1433 0.2981
T1434 0.2984
T1435 0.2987
T1436 0.2988
T1437 0.2981
T1438 0.2981
T1439 0.2981
T1440 0.2981
T1441 0.3019
T1442 0.3012
T1443 0.3008
T1444 0.2999
T1445 0.2988
T1446 0.2981
T1447 0.2978
T1448 0.2968
T1449 0.2967
T1450 0.2967
T1451 0.2967
T1452 0.2964
T1453 0.2957
T1454 0.2954
T1455 0.295
T1456 0.2934
T1457 0.2923
T1458 0.291
T1459 0.2896
T1460 0.2885
T1461 0.2877
T1462 0.287
T1463 0.2868
T1464 0.2875
T1465 0.2901
T1466 0.2924
T1467 0.2932
T1468 0.292
T1469 0.29
T1470 0.2889
T1471 0.2882
T1472 0.2878
T1473 0.2871
T1474 0.2864
T1475 0.2865
T1476 0.2874
T1477 0.2862
T1478 0.2861
T1479 0.2859
T1480 0.2853
T1481 0.2846
T1482 0.2845
T1483 0.2832
T1484 0.2831
T1485 0.2831
T1486 0.2836
T1487 0.2842
T1488 0.2863
T1489 0.2876
T1490 0.288
T1491 0.2898
T1492 0.2914
T1493 0.2919
T1494 0.2917
T1495 0.2917
T1496 0.2929
T1497 0.2944
T1498 0.2966
T1499 0.2989
T1500 0.3009
T1501 0.3019
T1502 0.3016
T1503 0.3004
T1504 0.2987
T1505 0.2973
T1506 0.2965
T1507 0.2954
T1508 0.2949
T1509 0.2955
T1510 0.2962
T1511 0.2967
T1512 0.2976
T1513 0.2983
T1514 0.2988
T1515 0.3004
T1516 0.3011
T1517 0.2982
T1518 0.2986
T1519 0.2999
T1520 0.3007
T1521 0.3017
T1522 0.3024
T1523 0.3038
T1524 0.3052
T1525 0.3072
T1526 0.3098
T1527 0.3108
T1528 0.3112
T1529 0.3118
T1530 0.3112
T1531 0.311
T1532 0.311
T1533 0.31
T1534 0.3096
T1535 0.3097
T1536 0.3103
T1537 0.311
T1538 0.3126
T1539 0.3142
T1540 0.3161
T1541 0.3178
T1542 0.3184
T1543 0.3194
T1544 0.3195
T1545 0.3195
T1546 0.3195
T1547 0.3195
T1548 0.3195
T1549 0.3195
T1550 0.3195
T1551 0.3195
T1552 0.3195
T1553 0.3195
T1554 0.3195
T1555 0.3195
T1556 0.3195
T1557 0.3195
T1558 0.3195
T1559 0.3195
T1560 0.3195
T1561 0.3195
T1562 0.3195
T1563 0.3195
T1564 0.3195
T1565 0.3195
T1566 0.3195
T1567 0.3195
T1568 0.3195
T1569 0.3195
T1570 0.307
T1571 0.3017
T1572 0.3004
T1573 0.3
T1574 0.3013
T1575 0.3004
T1576 0.3004
T1577 0.3
T1578 0.3003
T1579 0.301
T1580 0.2985
T1581 0.3008
T1582 0.3022
T1583 0.3025
T1584 0.3028
T1585 0.3019
T1586 0.3024
T1587 0.3034
T1588 0.3044
T1589 0.3058
T1590 0.3065
T1591 0.3059
T1592 0.3053
T1593 0.3043
T1594 0.3033
T1595 0.3029
T1596 0.3028
T1597 0.3044
T1598 0.3048
T1599 0.3046
T1600 0.3042
T1601 0.3042
T1602 0.3042
T1603 0.3042
T1604 0.3042
T1605 0.304
T1606 0.304
T1607 0.3037
T1608 0.3024
T1609 0.301
T1610 0.2997
T1611 0.2988
T1612 0.3016
T1613 0.3006
T1614 0.3002
T1615 0.2995
T1616 0.2988
T1617 0.3
T1618 0.2999
T1619 0.3002
T1620 0.3012
T1621 0.3013
T1622 0.3013
T1623 0.3006
T1624 0.2996
T1625 0.2983
T1626 0.297
T1627 0.2955
T1628 0.2934
T1629 0.292
T1630 0.2913
T1631 0.2906
T1632 0.2895
T1633 0.289
T1634 0.2874
T1635 0.286
T1636 0.2847
T1637 0.2841
T1638 0.2831
T1639 0.2827
T1640 0.2823
T1641 0.2843
T1642 0.2842
T1643 0.2842
T1644 0.2839
T1645 0.2829
T1646 0.2825
T1647 0.2814
T1648 0.2801
T1649 0.2788
T1650 0.2781
T1651 0.2777
T1652 0.2774
T1653 0.2764
T1654 0.2763
T1655 0.2763
T1656 0.2763
T1657 0.2763
T1658 0.2769
T1659 0.2773
T1660 0.2779
T1661 0.2788
T1662 0.281
T1663 0.285
T1664 0.2851
T1665 0.2881
T1666 0.2911
T1667 0.2934
T1668 0.2984
T1669 0.2987
T1670 0.3022
T1671 0.3062
T1672 0.3106
T1673 0.314
T1674 0.3165
T1675 0.3176
T1676 0.3177
T1677 0.3168
T1678 0.3151
T1679 0.3124
T1680 0.3096
T1681 0.3069
T1682 0.3048
T1683 0.3046
T1684 0.304
T1685 0.3046
T1686 0.3056
T1687 0.306
T1688 0.3069
T1689 0.3073
T1690 0.3074
T1691 0.3074
T1692 0.3074
T1693 0.3074
T1694 0.307
T1695 0.3055
T1696 0.3038
T1697 0.3018
T1698 0.3004
T1699 0.299
T1700 0.302
T1701 0.3019
T1702 0.3019
T1703 0.301
T1704 0.2994
T1705 0.2992
T1706 0.298
T1707 0.2972
T1708 0.2962
T1709 0.2946
T1710 0.2935
T1711 0.2927
T1712 0.2913
T1713 0.2906
T1714 0.2899
T1715 0.2898
T1716 0.2892
T1717 0.2882
T1718 0.2871
T1719 0.286
T1720 0.2846
T1721 0.2845
T1722 0.2845
T1723 0.2858
T1724 0.2859
T1725 0.2858
T1726 0.2857
T1727 0.286
T1728 0.287
T1729 0.2861
T1730 0.2857
T1731 0.2857
T1732 0.2857
T1733 0.2846
T1734 0.2843
T1735 0.284
T1736 0.2832
T1737 0.2831
T1738 0.2831
T1739 0.2831
T1740 0.2831
T1741 0.2828
T1742 0.2844
T1743 0.2837
T1744 0.2825
T1745 0.2815
T1746 0.2808
T1747 0.2807
T1748 0.2807
T1749 0.2807
T1750 0.2807
T1751 0.2815
T1752 0.2818
T1753 0.2819
T1754 0.2819
T1755 0.2816
T1756 0.2811
T1757 0.2808
T1758 0.2807
T1759 0.2797
T1760 0.2794
T1761 0.2781
T1762 0.2779
T1763 0.278
T1764 0.2777
T1765 0.2779
T1766 0.278
T1767 0.278
T1768 0.2777
T1769 0.2773
T1770 0.2776
T1771 0.278
T1772 0.278
T1773 0.278
T1774 0.278
T1775 0.278
T1776 0.2774
T1777 0.2767
T1778 0.2766
T1779 0.2761
T1780 0.2755
T1781 0.2754
T1782 0.2747
T1783 0.2741
T1784 0.2741
T1785 0.2741
T1786 0.2741
T1787 0.2764
T1788 0.2754
T1789 0.2745
T1790 0.2731
T1791 0.2727
T1792 0.2716
T1793 0.2702
T1794 0.2701
T1795 0.2701
T1796 0.2698
T1797 0.2701
T1798 0.2701
T1799 0.2701
T1800 0.2701
T1801 0.2701
T1802 0.2701
T1803 0.2695
T1804 0.2688
T1805 0.2687
T1806 0.2682
T1807 0.2681
T1808 0.2676
T1809 0.2675
T1810 0.2675
T1811 0.2676
T1812 0.2678
T1813 0.2676
T1814 0.2676
T1815 0.2676
T1816 0.2663
T1817 0.2662
T1818 0.2662
T1819 0.2662
T1820 0.2662
T1821 0.2662
T1822 0.2662
T1823 0.2662
T1824 0.2662
T1825 0.2662
T1826 0.2653
T1827 0.2734
T1828 0.2733
T1829 0.2722
T1830 0.2721
T1831 0.2721
T1832 0.2713
T1833 0.2713
T1834 0.2718
T1835 0.2653
T1836 0.267
T1837 0.2674
T1838 0.2674
T1839 0.2671
T1840 0.2664
T1841 0.2664
T1842 0.266
T1843 0.266
T1844 0.266
T1845 0.267
T1846 0.2672
T1847 0.2672
T1848 0.2672
T1849 0.2672
T1850 0.2667
T1851 0.2661
T1852 0.2655
T1853 0.2734
T1854 0.2724
T1855 0.2723
T1856 0.272
T1857 0.2717
T1858 0.272
T1859 0.2728
T1860 0.2735
T1861 0.2732
T1862 0.2727
T1863 0.2721
T1864 0.271
T1865 0.2706
T1866 0.2706
T1867 0.2716
T1868 0.272
T1869 0.2717
T1870 0.2717
T1871 0.2714
T1872 0.2704
T1873 0.2717
T1874 0.2731
T1875 0.2661
T1876 0.2692
T1877 0.2741
T1878 0.2774
T1879 0.2807
T1880 0.2842
T1881 0.2849
T1882 0.2891
T1883 0.2943
T1884 0.3002
T1885 0.3006
T1886 0.3047
T1887 0.3073
T1888 0.3078
T1889 0.3075
T1890 0.3056
T1891 0.3033
T1892 0.3015
T1893 0.2992
T1894 0.3015
T1895 0.3008
T1896 0.3004
T1897 0.3007
T1898 0.2981
T1899 0.3003
T1900 0.3024
T1901 0.3041
T1902 0.3052
T1903 0.3059
T1904 0.306
T1905 0.3053
T1906 0.3044
T1907 0.3043
T1908 0.3033
T1909 0.3011
T1910 0.3009
T1911 0.2988
T1912 0.2968
T1913 0.2941
T1914 0.2933
T1915 0.2935
T1916 0.2912
T1917 0.2879
T1918 0.287
T1919 0.2861
T1920 0.2848
T1921 0.2847
T1922 0.2834
T1923 0.2823
T1924 0.2843
T1925 0.2837
T1926 0.2824
T1927 0.282
T1928 0.281
T1929 0.2801
T1930 0.28
T1931 0.2818
T1932 0.2823
T1933 0.2817
T1934 0.2807
T1935 0.2801
T1936 0.2798
T1937 0.2785
T1938 0.2772
T1939 0.2773
T1940 0.2783
T1941 0.2795
T1942 0.2799
T1943 0.2817
T1944 0.2834
T1945 0.2829
T1946 0.2822
T1947 0.2828
T1948 0.2835
T1949 0.2846
T1950 0.2837
T1951 0.2877
T1952 0.292
T1953 0.2972
T1954 0.3003
T1955 0.3087
T1956 0.3153
T1957 0.3192
T1958 0.3253
T1959 0.3367
T1960 0.3417
T1961 0.3483
T1962 0.3525
T1963 0.3547
T1964 0.3601
T1965 0.3652
T1966 0.3711
T1967 0.3763
T1968 0.3825
T1969 0.3872
T1970 0.389
T1971 0.3915
T1972 0.3952
T1973 0.3984
T1974 0.4003
T1975 0.4025
T1976 0.4038
T1977 0.4057
T1978 0.4059
T1979 0.4052
T1980 0.4054
T1981 0.405
T1982 0.4036
T1983 0.4024
T1984 0.4009
T1985 0.3996
T1986 0.4
T1987 0.3986
T1988 0.3971
T1989 0.3966
T1990 0.3966
T1991 0.3954
T1992 0.395
T1993 0.3939
T1994 0.3931
T1995 0.391
T1996 0.3893
T1997 0.3881
T1998 0.3898
T1999 0.3879
T2000 0.3857
T2001 0.3835
T2002 0.3805
T2003 0.3772
T2004 0.3743
T2005 0.372
T2006 0.3707
T2007 0.3691
T2008 0.3687
T2009 0.3676
T2010 0.3668
T2011 0.3664
T2012 0.365
T2013 0.3642
T2014 0.3633
T2015 0.3622
T2016 0.361
T2017 0.3592
T2018 0.3581
T2019 0.3564
T2020 0.3552
T2021 0.3541
T2022 0.3528
T2023 0.3513
T2024 0.3518
T2025 0.3508
T2026 0.3496
T2027 0.3481
T2028 0.3471
T2029 0.346
T2030 0.3446
T2031 0.3445
T2032 0.3439
T2033 0.3425
T2034 0.3418
T2035 0.3411
T2036 0.341
T2037 0.34
T2038 0.3396
T2039 0.3386
T2040 0.3382
T2041 0.3371
T2042 0.3364
T2043 0.3354
T2044 0.3354
T2045 0.3356
T2046 0.3352
T2047 0.3352
T2048 0.3362
T2049 0.3379
T2050 0.3393
T2051 0.3414
T2052 0.3435
T2053 0.3477
T2054 0.3519
T2055 0.3546
T2056 0.36
T2057 0.3658
T2058 0.3724
T2059 0.3794
T2060 0.3848
T2061 0.3894
T2062 0.389
T2063 0.3928
T2064 0.3959
T2065 0.3975
T2066 0.398
T2067 0.3991
T2068 0.3995
T2069 0.3985
T2070 0.3981
T2071 0.397
T2072 0.3962
T2073 0.395
T2074 0.3932
T2075 0.3923
T2076 0.3912
T2077 0.3901
T2078 0.3888
T2079 0.3877
T2080 0.3873
T2081 0.3862
T2082 0.3886
T2083 0.3874
T2084 0.386
T2085 0.3845
T2086 0.3823
T2087 0.3793
T2088 0.3777
T2089 0.3766
T2090 0.3748
T2091 0.3727
T2092 0.3708
T2093 0.3702
T2094 0.3687
T2095 0.3672
T2096 0.366
T2097 0.365
T2098 0.3652
T2099 0.3643
T2100 0.3619
T2101 0.3603
T2102 0.3598
T2103 0.3587
T2104 0.358
T2105 0.357
T2106 0.3559
T2107 0.3555
T2108 0.3554
T2109 0.3551
T2110 0.354
T2111 0.3525
T2112 0.3524
T2113 0.3535
T2114 0.3531
T2115 0.3524
T2116 0.352
T2117 0.3519
T2118 0.3519
T2119 0.3519
T2120 0.352
T2121 0.3513
T2122 0.3505
T2123 0.3504
T2124 0.3504
T2125 0.3495
T2126 0.3504
T2127 0.3512
T2128 0.3495
T2129 0.349
T2130 0.3489
T2131 0.35
T2132 0.3517
T2133 0.3532
T2134 0.3522
T2135 0.352
T2136 0.352
T2137 0.3534
T2138 0.3534
T2139 0.352
T2140 0.3518
T2141 0.3511
T2142 0.3504
T2143 0.3503
T2144 0.3503
T2145 0.3497
T2146 0.35
T2147 0.351
T2148 0.3524
T2149 0.3525
T2150 0.3543
T2151 0.3562
T2152 0.3583
T2153 0.3595
T2154 0.3605
T2155 0.3616
T2156 0.3623
T2157 0.3628
T2158 0.3624
T2159 0.3617
T2160 0.361
T2161 0.3609
T2162 0.3609
T2163 0.3595
T2164 0.3594
T2165 0.3582
T2166 0.3576
T2167 0.357
T2168 0.3559
T2169 0.3551
T2170 0.3547
T2171 0.3537
T2172 0.3527
T2173 0.3523
T2174 0.3536
T2175 0.3531
T2176 0.3517
T2177 0.3516
T2178 0.3504
T2179 0.3503
T2180 0.3489
T2181 0.3488
T2182 0.3481
T2183 0.3473
T2184 0.3472
T2185 0.3463
T2186 0.3446
T2187 0.3444
T2188 0.3444
T2189 0.3435
T2190 0.3431
T2191 0.3427
T2192 0.342
T2193 0.3416
T2194 0.3412
T2195 0.3405
T2196 0.3401
T2197 0.3401
T2198 0.3395
T2199 0.3381
T2200 0.3373
T2201 0.3372
T2202 0.3372
T2203 0.3386
T2204 0.3384
T2205 0.3377
T2206 0.3376
T2207 0.3373
T2208 0.3373
T2209 0.3373
T2210 0.3364
T2211 0.3358
T2212 0.3357
T2213 0.3351
T2214 0.3345
T2215 0.3344
T2216 0.3344
T2217 0.3344
T2218 0.3341
T2219 0.3364
T2220 0.3363
T2221 0.336
T2222 0.3353
T2223 0.335
T2224 0.335
T2225 0.335
T2226 0.335
T2227 0.335
T2228 0.335
T2229 0.335
T2230 0.335
T2231 0.335
T2232 0.3349
T2233 0.3342
T2234 0.3335
T2235 0.3335
T2236 0.3335
T2237 0.3335
T2238 0.3323
T2239 0.3322
T2240 0.3321
T2241 0.332
T2242 0.3319
T2243 0.3316
T2244 0.3307
T2245 0.3306
T2246 0.3306
T2247 0.3306
T2248 0.3303
T2249 0.33
T2250 0.3293
T2251 0.3291
T2252 0.3291
T2253 0.3291
T2254 0.3291
T2255 0.3291
T2256 0.3285
T2257 0.3278
T2258 0.3278
T2259 0.3278
T2260 0.3278
T2261 0.3275
T2262 0.3272
T2263 0.327
T2264 0.3267
T2265 0.3263
T2266 0.3263
T2267 0.3263
T2268 0.3257
T2269 0.325
T2270 0.325
T2271 0.325
T2272 0.324
T2273 0.3237
T2274 0.3236
T2275 0.3236
T2276 0.3234
T2277 0.3234
T2278 0.3234
T2279 0.3234
T2280 0.3234
T2281 0.3234
T2282 0.3225
T2283 0.3221
T2284 0.3221
T2285 0.3221
T2286 0.3221
T2287 0.3221
T2288 0.3221
T2289 0.3215
T2290 0.3209
T2291 0.3207
T2292 0.3206
T2293 0.3206
T2294 0.3206
T2295 0.3206
T2296 0.3206
T2297 0.3206
T2298 0.3203
T2299 0.3197
T2300 0.3193
T2301 0.319
T2302 0.3172
T2303 0.3121
T2304 0.3104
T2305 0.3113
T2306 0.3138
T2307 0.3156
T2308 0.317
T2309 0.3174
T2310 0.3175
T2311 0.3175
T2312 0.3175
T2313 0.3175
T2314 0.3175
T2315 0.3175
T2316 0.3175
T2317 0.3175
T2318 0.3175
T2319 0.3175
T2320 0.3169
T2321 0.3162
T2322 0.3171
T2323 0.3175
T2324 0.3175
T2325 0.3175
T2326 0.3176
T2327 0.3176
T2328 0.3176
T2329 0.3174
T2330 0.3173
T2331 0.3174
T2332 0.3161
T2333 0.316
T2334 0.316
T2335 0.316
T2336 0.316
T2337 0.316
T2338 0.316
T2339 0.3157
T2340 0.3151
T2341 0.3156
T2342 0.316
T2343 0.3154
T2344 0.3151
T2345 0.3147
T2346 0.3147
T2347 0.3147
T2348 0.3147
T2349 0.3145
T2350 0.3152
T2351 0.3152
T2352 0.3155
T2353 0.3146
T2354 0.3145
T2355 0.3145
T2356 0.3145
T2357 0.3145
T2358 0.3145
T2359 0.3145
T2360 0.3146
T2361 0.3146
T2362 0.3139
T2363 0.3142
T2364 0.3139
T2365 0.3139
T2366 0.3139
T2367 0.3133
T2368 0.3132
T2369 0.3139
T2370 0.3167
T2371 0.3174
T2372 0.3179
T2373 0.3176
T2374 0.3171
T2375 0.3152
T2376 0.3142
T2377 0.3131
T2378 0.3121
T2379 0.3117
T2380 0.3117
T2381 0.3117
T2382 0.3126
T2383 0.3131
T2384 0.3131
T2385 0.3131
T2386 0.3131
T2387 0.3131
T2388 0.3131
T2389 0.3131
T2390 0.3131
T2391 0.3131
T2392 0.3131
T2393 0.3131
T2394 0.3131
T2395 0.2308
T2396 0.2261
T2397 0.2263
T2398 0.2261
T2399 0.2261
T2400 0.2261
T2401 0.2261
T2402 0.2261
T2403 0.2261
T2404 0.2261
T2405 0.2261
T2406 0.2261
T2407 0.2264
T2408 0.2261
T2409 0.2261
T2410 0.226
T2411 0.2258
T2412 0.2249
T2413 0.2254
T2414 0.2249
T2415 0.2234
T2416 0.2229
T2417 0.2229
T2418 0.2229
T2419 0.2229
T2420 0.2229
T2421 0.2229
T2422 0.2229
T2423 0.2229
T2424 0.2229
T2425 0.2229
T2426 0.2229
T2427 0.2229
T2428 0.2229
T2429 0.2229
T2430 0.223
T2431 0.223
T2432 0.223
T2433 0.223
T2434 0.223
T2435 0.223
T2436 0.223
T2437 0.223
T2438 0.223
T2439 0.223
T2440 0.223
T2441 0.223
T2442 0.223
T2443 0.223
T2444 0.223
T2445 0.223
T2446 0.223
T2447 0.223
T2448 0.223
T2449 0.223
T2450 0.223
T2451 0.223
T2452 0.223
T2453 0.223
T2454 0.223
T2455 0.223
T2456 0.223
T2457 0.2225
T2458 0.222
T2459 0.222
T2460 0.2218
T2461 0.222
T2462 0.2213
T2463 0.2218
T2464 0.2218
T2465 0.222
T2466 0.222
T2467 0.222
T2468 0.2221
T2469 0.2221
T2470 0.2221
T2471 0.2221
T2472 0.2221
T2473 0.2221
T2474 0.2221
T2475 0.2221
T2476 0.2221
T2477 0.2221
T2478 0.2221
T2479 0.2221
T2480 0.2221
T2481 0.2221
T2482 0.2221
T2483 0.2221
T2484 0.2218
T2485 0.2218
T2486 0.2221
T2487 0.2214
T2488 0.2216
T2489 0.2316
T2490 0.2512
T2491 0.2509
T2492 0.246
T2493 0.2432
T2494 0.2416
T2495 0.2414
T2496 0.2397
T2497 0.2391
T2498 0.2375
T2499 0.2454
T2500 0.2445
T2501 0.2436
T2502 0.2427
T2503 0.2418
T2504 0.2403
T2505 0.2401
T2506 0.2394
T2507 0.2541
T2508 0.2502
T2509 0.2474
T2510 0.2455
T2511 0.2405
T2512 0.2435
T2513 0.2404
T2514 0.2394
T2515 0.2386
T2516 0.2383
T2517 0.2378
T2518 0.2373
T2519 0.2367
T2520 0.2359
T2521 0.2349
T2522 0.234
T2523 0.2335
T2524 0.233
T2525 0.2322
T2526 0.2311
T2527 0.2309
T2528 0.23
T2529 0.2292
T2530 0.2287
T2531 0.2275
T2532 0.2265
T2533 0.2331
T2534 0.2324
T2535 0.2307
T2536 0.2304
T2537 0.2304
T2538 0.2304
T2539 0.2304
T2540 0.2304
T2541 0.2304
T2542 0.2304
T2543 0.2304
T2544 0.2304
T2545 0.2304
T2546 0.2304
T2547 0.2304
T2548 0.23
T2549 0.2295
T2550 0.2295
T2551 0.2295
T2552 0.2295
T2553 0.2287
T2554 0.229
T2555 0.2295
T2556 0.2292
T2557 0.228
T2558 0.2272
T2559 0.2266
T2560 0.2481
T2561 0.2437
T2562 0.2406
T2563 0.239
T2564 0.2372
T2565 0.236
T2566 0.2353
T2567 0.2344
T2568 0.2341
T2569 0.2337
T2570 0.2329
T2571 0.2323
T2572 0.232
T2573 0.2313
T2574 0.2307
T2575 0.2301
T2576 0.2298
T2577 0.2296
T2578 0.2296
T2579 0.2289
T2580 0.2281
T2581 0.2267
T2582 0.2264
T2583 0.2327
T2584 0.2325
T2585 0.2328
T2586 0.2328
T2587 0.2328
T2588 0.2328
T2589 0.2328
T2590 0.2328
T2591 0.232
T2592 0.2318
T2593 0.2318
T2594 0.2318
T2595 0.2318
T2596 0.2318
T2597 0.2318
T2598 0.2318
T2599 0.2318
T2600 0.2312
T2601 0.2306
T2602 0.2306
T2603 0.2301
T2604 0.2301
T2605 0.2301
T2606 0.2296
T2607 0.2306
T2608 0.2304
T2609 0.2304
T2610 0.2296
T2611 0.2296
T2612 0.2296
T2613 0.2296
T2614 0.2296
T2615 0.2297
T2616 0.2297
T2617 0.2289
T2618 0.2287
T2619 0.2292
T2620 0.2294
T2621 0.2297
T2622 0.2297
T2623 0.2297
T2624 0.2297
T2625 0.2297
T2626 0.2294
T2627 0.2292
T2628 0.2289
T2629 0.2284
T2630 0.2284
T2631 0.2287
T2632 0.2279
T2633 0.2277
T2634 0.2277
T2635 0.2277
T2636 0.2277
T2637 0.2277
T2638 0.2277
T2639 0.2277
T2640 0.2277
T2641 0.2277
T2642 0.2277
T2643 0.2277
T2644 0.2277
T2645 0.2284
T2646 0.2287
T2647 0.2287
T2648 0.2287
T2649 0.2287
T2650 0.2287
T2651 0.2279
T2652 0.2279
T2653 0.2277
T2654 0.2277
T2655 0.2277
T2656 0.2277
T2657 0.2279
T2658 0.2284
T2659 0.2279
T2660 0.2289
T2661 0.2287
T2662 0.2294
T2663 0.2304
T2664 0.2304
T2665 0.231
T2666 0.2313
T2667 0.2328
T2668 0.2268
T2669 0.228
T2670 0.2285
T2671 0.2297
T2672 0.2309
T2673 0.2333
T2674 0.2346
T2675 0.2367
T2676 0.24
T2677 0.2419
T2678 0.2441
T2679 0.2458
T2680 0.2374
T2681 0.2376
T2682 0.2383
T2683 0.2392
T2684 0.2395
T2685 0.2395
T2686 0.2389
T2687 0.2383
T2688 0.2379
T2689 0.2461
T2690 0.2452
T2691 0.2443
T2692 0.244
T2693 0.244
T2694 0.244
T2695 0.244
T2696 0.244
T2697 0.244
T2698 0.244
T2699 0.244
T2700 0.244
T2701 0.243
T2702 0.2416
T2703 0.2405
T2704 0.2398
T2705 0.2419
T2706 0.2407
T2707 0.2398
T2708 0.2398
T2709 0.2389
T2710 0.2376
T2711 0.2376
T2712 0.2367
T2713 0.2357
T2714 0.2355
T2715 0.2355
T2716 0.2355
T2717 0.2352
T2718 0.2346
T2719 0.2343
T2720 0.2343
T2721 0.2352
T2722 0.2346
T2723 0.2349
T2724 0.2349
T2725 0.2365
T2726 0.2373
T2727 0.2376
T2728 0.2379
T2729 0.2386
T2730 0.2389
T2731 0.2398
T2732 0.2398
T2733 0.2405
T2734 0.2407
T2735 0.241
T2736 0.2419
T2737 0.2419
T2738 0.2419
T2739 0.2419
T2740 0.2419
T2741 0.2428
T2742 0.2431
T2743 0.2435
T2744 0.244
T2745 0.2443
T2746 0.2452
T2747 0.2374
T2748 0.2376
T2749 0.2381
T2750 0.2389
T2751 0.2379
T2752 0.2374
T2753 0.2455
T2754 0.2452
T2755 0.244
T2756 0.2438
T2757 0.2431
T2758 0.2428
T2759 0.2419
T2760 0.2413
T2761 0.2402
T2762 0.2398
T2763 0.2392
T2764 0.2386
T2765 0.2381
T2766 0.2376
T2767 0.2367
T2768 0.2364
T2769 0.2364
T2770 0.2364
T2771 0.2364
T2772 0.2357
T2773 0.2355
T2774 0.2349
T2775 0.2343
T2776 0.2343
T2777 0.2343
T2778 0.2343
T2779 0.2343
T2780 0.2343
T2781 0.2336
T2782 0.2333
T2783 0.2333
T2784 0.233
T2785 0.2321
T2786 0.2321
T2787 0.2321
T2788 0.2314
T2789 0.2312
T2790 0.2312
T2791 0.2256
T2792 0.2256
T2793 0.2256
T2794 0.2256
T2795 0.2256
T2796 0.2256
T2797 0.2256
T2798 0.2256
T2799 0.2256
T2800 0.2256
T2801 0.2256
T2802 0.2256
T2803 0.2256
T2804 0.2256
T2805 0.2256
T2806 0.2256
T2807 0.2256
T2808 0.2256
