# Supplementary material for: FishMORPH - An agent-based model to predict salmonid growth and distribution responses under natural and low flows
Source: Sci Rep. 2016 Jul 19;6:29414. doi: 10.1038/srep29414 (PMC4949470; doi:10.1038/srep29414)
Supplement: Supplementary Information 2 [file srep29414-s2.zip › SR_FishMORPH_Files/Parameters/Baseline_Depth_P20.var]

Depth PatchP20
T1 0.2657
T2 0.2666
T3 0.2666
T4 0.2666
T5 0.2663
T6 0.2658
T7 0.2645
T8 0.2638
T9 0.2626
T10 0.2645
T11 0.2655
T12 0.263
T13 0.2615
T14 0.2595
T15 0.2595
T16 0.2595
T17 0.2595
T18 0.2595
T19 0.2591
T20 0.2587
T21 0.2579
T22 0.2575
T23 0.2575
T24 0.2575
T25 0.2567
T26 0.2559
T27 0.2559
T28 0.2559
T29 0.2559
T30 0.2559
T31 0.2559
T32 0.2559
T33 0.2559
T34 0.2559
T35 0.2555
T36 0.2551
T37 0.2543
T38 0.2543
T39 0.2543
T40 0.2543
T41 0.2543
T42 0.254
T43 0.253
T44 0.253
T45 0.253
T46 0.253
T47 0.253
T48 0.253
T49 0.253
T50 0.253
T51 0.2514
T52 0.2514
T53 0.2514
T54 0.2498
T55 0.2498
T56 0.2494
T57 0.2486
T58 0.249
T59 0.2494
T60 0.2526
T61 0.2502
T62 0.249
T63 0.2486
T64 0.2482
T65 0.2498
T66 0.2486
T67 0.2482
T68 0.2482
T69 0.2482
T70 0.2482
T71 0.2478
T72 0.2465
T73 0.2458
T74 0.2448
T75 0.2435
T76 0.2435
T77 0.2435
T78 0.2435
T79 0.2435
T80 0.2435
T81 0.2435
T82 0.2435
T83 0.2435
T84 0.2435
T85 0.2439
T86 0.2452
T87 0.2452
T88 0.2452
T89 0.2452
T90 0.2452
T91 0.2452
T92 0.2452
T93 0.2452
T94 0.2452
T95 0.2452
T96 0.2452
T97 0.2452
T98 0.2452
T99 0.2448
T100 0.2435
T101 0.2435
T102 0.2435
T103 0.2435
T104 0.2435
T105 0.2435
T106 0.2435
T107 0.2435
T108 0.2431
T109 0.2435
T110 0.2435
T111 0.2435
T112 0.2435
T113 0.2435
T114 0.2435
T115 0.2435
T116 0.2435
T117 0.2435
T118 0.2435
T119 0.2435
T120 0.2435
T121 0.2435
T122 0.2435
T123 0.2435
T124 0.2435
T125 0.2435
T126 0.2435
T127 0.2435
T128 0.2435
T129 0.2435
T130 0.2435
T131 0.2443
T132 0.2452
T133 0.2452
T134 0.2452
T135 0.2452
T136 0.2455
T137 0.2465
T138 0.2465
T139 0.2465
T140 0.2465
T141 0.2465
T142 0.2465
T143 0.2465
T144 0.2465
T145 0.2465
T146 0.2465
T147 0.2465
T148 0.2465
T149 0.2465
T150 0.2482
T151 0.2478
T152 0.2482
T153 0.2486
T154 0.2498
T155 0.2498
T156 0.2498
T157 0.2498
T158 0.2506
T159 0.2498
T160 0.2506
T161 0.2514
T162 0.2514
T163 0.2514
T164 0.2514
T165 0.2514
T166 0.2514
T167 0.2514
T168 0.2514
T169 0.2514
T170 0.2514
T171 0.2514
T172 0.2514
T173 0.2514
T174 0.2514
T175 0.2514
T176 0.2514
T177 0.2514
T178 0.251
T179 0.2514
T180 0.2514
T181 0.251
T182 0.2502
T183 0.251
T184 0.2502
T185 0.2498
T186 0.2498
T187 0.2498
T188 0.2498
T189 0.2498
T190 0.2498
T191 0.2498
T192 0.2498
T193 0.2498
T194 0.2498
T195 0.2498
T196 0.2498
T197 0.2486
T198 0.2482
T199 0.2482
T200 0.2482
T201 0.2465
T202 0.2465
T203 0.2465
T204 0.2465
T205 0.2465
T206 0.2465
T207 0.2465
T208 0.2465
T209 0.2465
T210 0.2465
T211 0.2465
T212 0.2465
T213 0.2465
T214 0.2465
T215 0.2469
T216 0.2465
T217 0.2465
T218 0.2465
T219 0.2465
T220 0.2465
T221 0.2465
T222 0.2465
T223 0.2465
T224 0.2462
T225 0.2452
T226 0.2452
T227 0.2452
T228 0.2452
T229 0.2452
T230 0.2452
T231 0.2452
T232 0.2452
T233 0.2452
T234 0.2452
T235 0.2452
T236 0.2452
T237 0.2452
T238 0.2452
T239 0.2452
T240 0.2452
T241 0.2452
T242 0.2452
T243 0.2452
T244 0.2452
T245 0.2452
T246 0.2452
T247 0.2452
T248 0.2452
T249 0.2435
T250 0.2435
T251 0.2439
T252 0.274
T253 0.3061
T254 0.3136
T255 0.3124
T256 0.3122
T257 0.3122
T258 0.3106
T259 0.3102
T260 0.3102
T261 0.3093
T262 0.3083
T263 0.3081
T264 0.3081
T265 0.3081
T266 0.3081
T267 0.3081
T268 0.3081
T269 0.3081
T270 0.3081
T271 0.3081
T272 0.3081
T273 0.3081
T274 0.3081
T275 0.3081
T276 0.3085
T277 0.309
T278 0.3099
T279 0.3102
T280 0.3102
T281 0.3102
T282 0.3093
T283 0.3087
T284 0.3082
T285 0.3081
T286 0.3081
T287 0.3081
T288 0.3081
T289 0.3081
T290 0.3081
T291 0.3081
T292 0.3081
T293 0.3085
T294 0.3098
T295 0.3102
T296 0.3102
T297 0.3118
T298 0.3122
T299 0.3122
T300 0.3129
T301 0.3128
T302 0.3127
T303 0.313
T304 0.3134
T305 0.3139
T306 0.314
T307 0.314
T308 0.314
T309 0.314
T310 0.314
T311 0.314
T312 0.314
T313 0.314
T314 0.314
T315 0.314
T316 0.314
T317 0.314
T318 0.314
T319 0.314
T320 0.314
T321 0.314
T322 0.314
T323 0.314
T324 0.314
T325 0.3136
T326 0.3139
T327 0.314
T328 0.314
T329 0.314
T330 0.314
T331 0.314
T332 0.314
T333 0.314
T334 0.314
T335 0.314
T336 0.314
T337 0.3136
T338 0.3125
T339 0.3122
T340 0.3122
T341 0.3122
T342 0.3122
T343 0.3122
T344 0.3122
T345 0.3122
T346 0.3122
T347 0.3122
T348 0.3122
T349 0.3122
T350 0.3122
T351 0.3122
T352 0.3122
T353 0.3106
T354 0.3102
T355 0.3102
T356 0.3102
T357 0.3102
T358 0.3102
T359 0.3102
T360 0.3102
T361 0.3102
T362 0.3093
T363 0.3099
T364 0.3102
T365 0.3102
T366 0.3102
T367 0.3102
T368 0.3102
T369 0.3102
T370 0.3102
T371 0.3102
T372 0.3102
T373 0.3106
T374 0.3119
T375 0.3122
T376 0.3122
T377 0.3122
T378 0.3126
T379 0.3123
T380 0.3122
T381 0.3122
T382 0.3122
T383 0.3122
T384 0.3122
T385 0.3122
T386 0.3122
T387 0.3122
T388 0.3122
T389 0.3122
T390 0.3122
T391 0.3122
T392 0.3122
T393 0.311
T394 0.3
T395 0.2839
T396 0.2647
T397 0.2694
T398 0.2667
T399 0.2646
T400 0.2642
T401 0.2642
T402 0.2642
T403 0.2646
T404 0.2643
T405 0.2642
T406 0.2631
T407 0.2624
T408 0.2622
T409 0.2622
T410 0.263
T411 0.264
T412 0.2654
T413 0.2676
T414 0.2694
T415 0.2688
T416 0.2695
T417 0.2697
T418 0.2697
T419 0.2694
T420 0.2669
T421 0.2662
T422 0.2591
T423 0.2567
T424 0.2575
T425 0.2575
T426 0.2575
T427 0.2575
T428 0.2575
T429 0.2575
T430 0.2575
T431 0.2575
T432 0.2575
T433 0.2575
T434 0.2575
T435 0.2567
T436 0.2559
T437 0.2559
T438 0.2551
T439 0.2543
T440 0.2535
T441 0.2527
T442 0.2527
T443 0.2523
T444 0.2511
T445 0.2515
T446 0.2511
T447 0.2515
T448 0.2511
T449 0.2507
T450 0.2487
T451 0.2478
T452 0.2478
T453 0.2478
T454 0.247
T455 0.2462
T456 0.2462
T457 0.2478
T458 0.2478
T459 0.2478
T460 0.2474
T461 0.2478
T462 0.2478
T463 0.2495
T464 0.2505
T465 0.2516
T466 0.2524
T467 0.2536
T468 0.2544
T469 0.2556
T470 0.2556
T471 0.2564
T472 0.2572
T473 0.2568
T474 0.2556
T475 0.2548
T476 0.254
T477 0.2532
T478 0.2524
T479 0.2524
T480 0.2516
T481 0.2524
T482 0.252
T483 0.2524
T484 0.2524
T485 0.2528
T486 0.2524
T487 0.254
T488 0.2542
T489 0.2565
T490 0.2585
T491 0.2608
T492 0.2612
T493 0.2628
T494 0.2653
T495 0.2674
T496 0.2691
T497 0.2706
T498 0.2713
T499 0.2729
T500 0.2756
T501 0.2657
T502 0.2682
T503 0.2711
T504 0.2736
T505 0.2758
T506 0.2778
T507 0.2786
T508 0.2791
T509 0.2803
T510 0.2806
T511 0.2809
T512 0.2821
T513 0.2828
T514 0.284
T515 0.286
T516 0.2871
T517 0.2888
T518 0.29
T519 0.2902
T520 0.2905
T521 0.2903
T522 0.2902
T523 0.2902
T524 0.2902
T525 0.2902
T526 0.2902
T527 0.2897
T528 0.2887
T529 0.2881
T530 0.288
T531 0.2865
T532 0.2861
T533 0.2858
T534 0.2846
T535 0.2825
T536 0.2813
T537 0.2804
T538 0.2794
T539 0.2785
T540 0.2783
T541 0.2765
T542 0.2761
T543 0.2761
T544 0.2753
T545 0.2744
T546 0.2742
T547 0.2734
T548 0.2725
T549 0.2723
T550 0.2715
T551 0.2706
T552 0.2699
T553 0.2684
T554 0.2681
T555 0.2673
T556 0.2664
T557 0.2662
T558 0.2665
T559 0.2682
T560 0.2714
T561 0.2763
T562 0.2804
T563 0.2844
T564 0.2888
T565 0.2957
T566 0.2994
T567 0.3093
T568 0.3159
T569 0.3175
T570 0.3209
T571 0.3245
T572 0.328
T573 0.3324
T574 0.3353
T575 0.3423
T576 0.3494
T577 0.3501
T578 0.3573
T579 0.3722
T580 0.3871
T581 0.3935
T582 0.4045
T583 0.4067
T584 0.4132
T585 0.417
T586 0.423
T587 0.4281
T588 0.4309
T589 0.4382
T590 0.4362
T591 0.4388
T592 0.4426
T593 0.4447
T594 0.445
T595 0.444
T596 0.4387
T597 0.4311
T598 0.4301
T599 0.4215
T600 0.4119
T601 0.4028
T602 0.4034
T603 0.3972
T604 0.3919
T605 0.3874
T606 0.3921
T607 0.3902
T608 0.3902
T609 0.3913
T610 0.3866
T611 0.3892
T612 0.3934
T613 0.398
T614 0.4026
T615 0.4054
T616 0.4012
T617 0.4046
T618 0.4078
T619 0.4107
T620 0.4131
T621 0.4142
T622 0.413
T623 0.4087
T624 0.4
T625 0.3948
T626 0.3859
T627 0.3666
T628 0.353
T629 0.3452
T630 0.3331
T631 0.3286
T632 0.3237
T633 0.3201
T634 0.3172
T635 0.3151
T636 0.3163
T637 0.3145
T638 0.3133
T639 0.3119
T640 0.3103
T641 0.3096
T642 0.3088
T643 0.3079
T644 0.3077
T645 0.3077
T646 0.3069
T647 0.3059
T648 0.3052
T649 0.3039
T650 0.3035
T651 0.3028
T652 0.302
T653 0.3018
T654 0.3009
T655 0.2999
T656 0.2996
T657 0.2986
T658 0.298
T659 0.2979
T660 0.3025
T661 0.3021
T662 0.3007
T663 0.3003
T664 0.2976
T665 0.2752
T666 0.2671
T667 0.2665
T668 0.2665
T669 0.2661
T670 0.2652
T671 0.265
T672 0.265
T673 0.265
T674 0.265
T675 0.2752
T676 0.2748
T677 0.2746
T678 0.2744
T679 0.274
T680 0.2728
T681 0.2725
T682 0.2725
T683 0.2717
T684 0.2727
T685 0.2651
T686 0.2792
T687 0.2931
T688 0.2868
T689 0.2755
T690 0.2676
T691 0.2751
T692 0.2729
T693 0.2717
T694 0.2707
T695 0.2705
T696 0.2701
T697 0.2689
T698 0.2686
T699 0.2678
T700 0.2677
T701 0.2676
T702 0.2662
T703 0.2658
T704 0.2657
T705 0.2653
T706 0.2652
T707 0.2651
T708 0.2638
T709 0.263
T710 0.2628
T711 0.2627
T712 0.2623
T713 0.2609
T714 0.2605
T715 0.2604
T716 0.2603
T717 0.2602
T718 0.2601
T719 0.26
T720 0.26
T721 0.2599
T722 0.2598
T723 0.2597
T724 0.2596
T725 0.2595
T726 0.2594
T727 0.2593
T728 0.2593
T729 0.2588
T730 0.2586
T731 0.2589
T732 0.2589
T733 0.2577
T734 0.2571
T735 0.2574
T736 0.2569
T737 0.2565
T738 0.256
T739 0.2555
T740 0.255
T741 0.255
T742 0.2549
T743 0.2546
T744 0.2544
T745 0.2543
T746 0.2542
T747 0.2541
T748 0.254
T749 0.254
T750 0.2539
T751 0.2538
T752 0.2537
T753 0.2536
T754 0.2535
T755 0.2535
T756 0.2534
T757 0.2533
T758 0.2532
T759 0.2531
T760 0.253
T761 0.253
T762 0.2529
T763 0.2528
T764 0.2527
T765 0.2625
T766 0.2632
T767 0.2628
T768 0.2627
T769 0.2626
T770 0.2625
T771 0.2621
T772 0.2615
T773 0.2613
T774 0.2608
T775 0.2609
T776 0.2612
T777 0.2612
T778 0.2611
T779 0.261
T780 0.2609
T781 0.2605
T782 0.2601
T783 0.2596
T784 0.2594
T785 0.2586
T786 0.2587
T787 0.2583
T788 0.2581
T789 0.2588
T790 0.2589
T791 0.2588
T792 0.2587
T793 0.2587
T794 0.2586
T795 0.2585
T796 0.2584
T797 0.258
T798 0.2581
T799 0.2582
T800 0.2581
T801 0.258
T802 0.2579
T803 0.2578
T804 0.2577
T805 0.2575
T806 0.2572
T807 0.2571
T808 0.257
T809 0.2562
T810 0.2552
T811 0.2553
T812 0.2549
T813 0.2547
T814 0.2547
T815 0.2546
T816 0.2545
T817 0.2544
T818 0.2543
T819 0.2543
T820 0.2542
T821 0.2534
T822 0.2531
T823 0.2523
T824 0.252
T825 0.2519
T826 0.2518
T827 0.2517
T828 0.2517
T829 0.2516
T830 0.2504
T831 0.2501
T832 0.2507
T833 0.2489
T834 0.248
T835 0.2475
T836 0.2463
T837 0.2463
T838 0.2462
T839 0.2461
T840 0.246
T841 0.246
T842 0.2459
T843 0.2458
T844 0.2457
T845 0.2454
T846 0.2447
T847 0.2446
T848 0.2438
T849 0.2435
T850 0.245
T851 0.2445
T852 0.2448
T853 0.2447
T854 0.2447
T855 0.2431
T856 0.2427
T857 0.2415
T858 0.2414
T859 0.2413
T860 0.2412
T861 0.2412
T862 0.2411
T863 0.241
T864 0.2409
T865 0.2416
T866 0.2423
T867 0.2422
T868 0.2421
T869 0.2421
T870 0.242
T871 0.2419
T872 0.2418
T873 0.2418
T874 0.2417
T875 0.2416
T876 0.2416
T877 0.2415
T878 0.2414
T879 0.2413
T880 0.2398
T881 0.2397
T882 0.2385
T883 0.2381
T884 0.2372
T885 0.2372
T886 0.2379
T887 0.2378
T888 0.2383
T889 0.2388
T890 0.2388
T891 0.2387
T892 0.2386
T893 0.2386
T894 0.2389
T895 0.2384
T896 0.2383
T897 0.2383
T898 0.2382
T899 0.2381
T900 0.2381
T901 0.238
T902 0.2379
T903 0.2375
T904 0.2367
T905 0.2362
T906 0.2362
T907 0.2361
T908 0.236
T909 0.236
T910 0.2359
T911 0.2358
T912 0.2467
T913 0.2467
T914 0.2466
T915 0.2359
T916 0.2464
T917 0.2464
T918 0.2467
T919 0.2368
T920 0.2466
T921 0.2461
T922 0.246
T923 0.246
T924 0.2459
T925 0.2458
T926 0.2457
T927 0.2451
T928 0.2442
T929 0.2453
T930 0.244
T931 0.2438
T932 0.2436
T933 0.2435
T934 0.2435
T935 0.2434
T936 0.2433
T937 0.2433
T938 0.2436
T939 0.2435
T940 0.2431
T941 0.2445
T942 0.2444
T943 0.2444
T944 0.2443
T945 0.2442
T946 0.2442
T947 0.2441
T948 0.244
T949 0.2451
T950 0.2465
T951 0.2457
T952 0.2449
T953 0.244
T954 0.2433
T955 0.2433
T956 0.2432
T957 0.2432
T958 0.2431
T959 0.243
T960 0.243
T961 0.2429
T962 0.2428
T963 0.2428
T964 0.2427
T965 0.2426
T966 0.2426
T967 0.2425
T968 0.2425
T969 0.2424
T970 0.2423
T971 0.2423
T972 0.2422
T973 0.2421
T974 0.2421
T975 0.242
T976 0.242
T977 0.2419
T978 0.2418
T979 0.2418
T980 0.2417
T981 0.2415
T982 0.2404
T983 0.2401
T984 0.24
T985 0.2399
T986 0.2396
T987 0.2395
T988 0.2395
T989 0.2394
T990 0.2393
T991 0.2393
T992 0.2392
T993 0.2392
T994 0.2391
T995 0.239
T996 0.239
T997 0.2389
T998 0.2389
T999 0.2388
T1000 0.2387
T1001 0.2383
T1002 0.2372
T1003 0.2371
T1004 0.2371
T1005 0.2374
T1006 0.2384
T1007 0.2383
T1008 0.2372
T1009 0.2368
T1010 0.2367
T1011 0.2366
T1012 0.2366
T1013 0.2365
T1014 0.2365
T1015 0.2364
T1016 0.2364
T1017 0.2363
T1018 0.2361
T1019 0.2373
T1020 0.2373
T1021 0.2372
T1022 0.2372
T1023 0.2368
T1024 0.2356
T1025 0.2345
T1026 0.2341
T1027 0.2334
T1028 0.2328
T1029 0.2333
T1030 0.2338
T1031 0.2338
T1032 0.2337
T1033 0.2337
T1034 0.2336
T1035 0.2336
T1036 0.2335
T1037 0.2334
T1038 0.2334
T1039 0.2333
T1040 0.234
T1041 0.2347
T1042 0.2332
T1043 0.2335
T1044 0.2345
T1045 0.2344
T1046 0.2352
T1047 0.2355
T1048 0.2354
T1049 0.2357
T1050 0.2353
T1051 0.2342
T1052 0.2327
T1053 0.2323
T1054 0.2322
T1055 0.2322
T1056 0.2321
T1057 0.2335
T1058 0.2335
T1059 0.2334
T1060 0.2334
T1061 0.2333
T1062 0.2332
T1063 0.2332
T1064 0.2331
T1065 0.2331
T1066 0.233
T1067 0.2337
T1068 0.2341
T1069 0.234
T1070 0.234
T1071 0.2339
T1072 0.2346
T1073 0.2352
T1074 0.2352
T1075 0.2351
T1076 0.2351
T1077 0.235
T1078 0.2349
T1079 0.2349
T1080 0.2348
T1081 0.2348
T1082 0.2351
T1083 0.235
T1084 0.2353
T1085 0.236
T1086 0.2357
T1087 0.2356
T1088 0.2355
T1089 0.2355
T1090 0.2354
T1091 0.235
T1092 0.2353
T1093 0.2412
T1094 0.245
T1095 0.2443
T1096 0.2439
T1097 0.2439
T1098 0.2442
T1099 0.2452
T1100 0.2454
T1101 0.2453
T1102 0.2475
T1103 0.251
T1104 0.2567
T1105 0.2659
T1106 0.2737
T1107 0.2658
T1108 0.2668
T1109 0.2668
T1110 0.2686
T1111 0.2717
T1112 0.2773
T1113 0.2825
T1114 0.2904
T1115 0.2946
T1116 0.2974
T1117 0.2983
T1118 0.2967
T1119 0.2926
T1120 0.2863
T1121 0.2804
T1122 0.2762
T1123 0.2747
T1124 0.2728
T1125 0.2699
T1126 0.2688
T1127 0.2687
T1128 0.2686
T1129 0.2685
T1130 0.2694
T1131 0.2698
T1132 0.2696
T1133 0.2685
T1134 0.2682
T1135 0.2684
T1136 0.269
T1137 0.2692
T1138 0.2694
T1139 0.2703
T1140 0.2721
T1141 0.2741
T1142 0.2755
T1143 0.2757
T1144 0.276
T1145 0.276
T1146 0.2759
T1147 0.2764
T1148 0.2768
T1149 0.2768
T1150 0.2768
T1151 0.2767
T1152 0.2758
T1153 0.2745
T1154 0.2727
T1155 0.271
T1156 0.2699
T1157 0.2697
T1158 0.2683
T1159 0.2678
T1160 0.2677
T1161 0.2683
T1162 0.2691
T1163 0.2691
T1164 0.2703
T1165 0.271
T1166 0.2719
T1167 0.272
T1168 0.272
T1169 0.2713
T1170 0.2705
T1171 0.2693
T1172 0.2685
T1173 0.2694
T1174 0.27
T1175 0.2699
T1176 0.2697
T1177 0.2703
T1178 0.2711
T1179 0.2713
T1180 0.2709
T1181 0.2707
T1182 0.271
T1183 0.271
T1184 0.271
T1185 0.2709
T1186 0.2708
T1187 0.2708
T1188 0.2703
T1189 0.271
T1190 0.269
T1191 0.2664
T1192 0.2645
T1193 0.2748
T1194 0.2739
T1195 0.2723
T1196 0.2718
T1197 0.2717
T1198 0.2717
T1199 0.2729
T1200 0.2745
T1201 0.2642
T1202 0.2751
T1203 0.2743
T1204 0.2732
T1205 0.2722
T1206 0.2714
T1207 0.2736
T1208 0.2724
T1209 0.2693
T1210 0.269
T1211 0.2698
T1212 0.2712
T1213 0.273
T1214 0.2756
T1215 0.2657
T1216 0.2678
T1217 0.269
T1218 0.2707
T1219 0.273
T1220 0.2769
T1221 0.2807
T1222 0.2845
T1223 0.288
T1224 0.2891
T1225 0.2891
T1226 0.2881
T1227 0.2874
T1228 0.2859
T1229 0.2845
T1230 0.2838
T1231 0.2836
T1232 0.2842
T1233 0.2865
T1234 0.2896
T1235 0.2939
T1236 0.2975
T1237 0.3
T1238 0.3009
T1239 0.3021
T1240 0.2979
T1241 0.298
T1242 0.3012
T1243 0.2993
T1244 0.2989
T1245 0.2988
T1246 0.2989
T1247 0.2995
T1248 0.2999
T1249 0.2999
T1250 0.2999
T1251 0.2998
T1252 0.2991
T1253 0.2982
T1254 0.298
T1255 0.2973
T1256 0.2958
T1257 0.2947
T1258 0.2938
T1259 0.2929
T1260 0.2917
T1261 0.2911
T1262 0.2901
T1263 0.2846
T1264 0.2801
T1265 0.2769
T1266 0.275
T1267 0.2736
T1268 0.272
T1269 0.2704
T1270 0.2697
T1271 0.2682
T1272 0.2672
T1273 0.2651
T1274 0.2752
T1275 0.2745
T1276 0.2733
T1277 0.2722
T1278 0.2713
T1279 0.2699
T1280 0.2688
T1281 0.2676
T1282 0.2664
T1283 0.2661
T1284 0.2661
T1285 0.2659
T1286 0.2657
T1287 0.2642
T1288 0.2632
T1289 0.261
T1290 0.2591
T1291 0.2574
T1292 0.2561
T1293 0.2558
T1294 0.2566
T1295 0.2571
T1296 0.2571
T1297 0.2559
T1298 0.2555
T1299 0.2555
T1300 0.254
T1301 0.2533
T1302 0.2523
T1303 0.2514
T1304 0.2506
T1305 0.2503
T1306 0.2492
T1307 0.2488
T1308 0.2485
T1309 0.2495
T1310 0.2498
T1311 0.2498
T1312 0.2511
T1313 0.2535
T1314 0.2565
T1315 0.2658
T1316 0.2692
T1317 0.2822
T1318 0.2958
T1319 0.3041
T1320 0.3146
T1321 0.3241
T1322 0.3316
T1323 0.3343
T1324 0.3388
T1325 0.342
T1326 0.3454
T1327 0.3479
T1328 0.3506
T1329 0.3421
T1330 0.3421
T1331 0.3413
T1332 0.35
T1333 0.3469
T1334 0.3424
T1335 0.338
T1336 0.3329
T1337 0.3319
T1338 0.3295
T1339 0.3281
T1340 0.3268
T1341 0.3259
T1342 0.3257
T1343 0.3256
T1344 0.3248
T1345 0.324
T1346 0.3234
T1347 0.3224
T1348 0.3208
T1349 0.3189
T1350 0.3173
T1351 0.3153
T1352 0.3166
T1353 0.3143
T1354 0.3119
T1355 0.3101
T1356 0.3085
T1357 0.3069
T1358 0.3046
T1359 0.3022
T1360 0.2995
T1361 0.3037
T1362 0.3017
T1363 0.3
T1364 0.2983
T1365 0.2967
T1366 0.2951
T1367 0.2935
T1368 0.2921
T1369 0.2915
T1370 0.2913
T1371 0.2913
T1372 0.2918
T1373 0.2932
T1374 0.2948
T1375 0.2963
T1376 0.2984
T1377 0.3001
T1378 0.301
T1379 0.3023
T1380 0.3029
T1381 0.2981
T1382 0.2994
T1383 0.3007
T1384 0.3022
T1385 0.3014
T1386 0.3012
T1387 0.301
T1388 0.3
T1389 0.2985
T1390 0.3029
T1391 0.301
T1392 0.2996
T1393 0.2991
T1394 0.2989
T1395 0.3
T1396 0.3021
T1397 0.2983
T1398 0.3008
T1399 0.3028
T1400 0.3038
T1401 0.3045
T1402 0.3043
T1403 0.3047
T1404 0.3041
T1405 0.303
T1406 0.3018
T1407 0.3006
T1408 0.2988
T1409 0.304
T1410 0.3029
T1411 0.3023
T1412 0.3013
T1413 0.301
T1414 0.3006
T1415 0.3007
T1416 0.2995
T1417 0.299
T1418 0.2989
T1419 0.2989
T1420 0.2988
T1421 0.2976
T1422 0.2969
T1423 0.2959
T1424 0.2944
T1425 0.2939
T1426 0.2936
T1427 0.2926
T1428 0.2914
T1429 0.2901
T1430 0.2892
T1431 0.2887
T1432 0.288
T1433 0.2874
T1434 0.2876
T1435 0.2879
T1436 0.288
T1437 0.2873
T1438 0.2871
T1439 0.287
T1440 0.287
T1441 0.2867
T1442 0.2859
T1443 0.2854
T1444 0.2844
T1445 0.2831
T1446 0.2822
T1447 0.2817
T1448 0.2806
T1449 0.2803
T1450 0.2803
T1451 0.2802
T1452 0.2799
T1453 0.2791
T1454 0.2786
T1455 0.2781
T1456 0.2765
T1457 0.2751
T1458 0.2735
T1459 0.2718
T1460 0.2705
T1461 0.2695
T1462 0.2686
T1463 0.2683
T1464 0.2688
T1465 0.2715
T1466 0.2742
T1467 0.2754
T1468 0.2743
T1469 0.2721
T1470 0.2705
T1471 0.2696
T1472 0.2691
T1473 0.2683
T1474 0.2674
T1475 0.2673
T1476 0.2682
T1477 0.2673
T1478 0.2668
T1479 0.2666
T1480 0.2659
T1481 0.265
T1482 0.2648
T1483 0.2753
T1484 0.2748
T1485 0.2748
T1486 0.2752
T1487 0.2642
T1488 0.2662
T1489 0.2679
T1490 0.2684
T1491 0.2702
T1492 0.2721
T1493 0.2728
T1494 0.2726
T1495 0.2725
T1496 0.2737
T1497 0.2753
T1498 0.2777
T1499 0.2802
T1500 0.2825
T1501 0.2838
T1502 0.2837
T1503 0.2824
T1504 0.2805
T1505 0.2788
T1506 0.2777
T1507 0.2765
T1508 0.2758
T1509 0.2762
T1510 0.277
T1511 0.2775
T1512 0.2785
T1513 0.2792
T1514 0.2798
T1515 0.2814
T1516 0.2823
T1517 0.2835
T1518 0.2841
T1519 0.2853
T1520 0.2863
T1521 0.2874
T1522 0.2882
T1523 0.2896
T1524 0.2911
T1525 0.2931
T1526 0.2959
T1527 0.2972
T1528 0.2977
T1529 0.2983
T1530 0.2978
T1531 0.2974
T1532 0.2974
T1533 0.2965
T1534 0.2958
T1535 0.2958
T1536 0.2964
T1537 0.2971
T1538 0.2986
T1539 0.3003
T1540 0.3023
T1541 0.2978
T1542 0.2996
T1543 0.3008
T1544 0.301
T1545 0.301
T1546 0.3009
T1547 0.3009
T1548 0.3009
T1549 0.3008
T1550 0.3008
T1551 0.3007
T1552 0.3007
T1553 0.3006
T1554 0.3006
T1555 0.3006
T1556 0.3005
T1557 0.3005
T1558 0.3004
T1559 0.3004
T1560 0.3004
T1561 0.3003
T1562 0.3003
T1563 0.3002
T1564 0.3002
T1565 0.3002
T1566 0.3001
T1567 0.3001
T1568 0.3
T1569 0.3
T1570 0.294
T1571 0.2864
T1572 0.2843
T1573 0.2837
T1574 0.281
T1575 0.2795
T1576 0.2793
T1577 0.279
T1578 0.2791
T1579 0.2798
T1580 0.2814
T1581 0.2838
T1582 0.2855
T1583 0.286
T1584 0.2863
T1585 0.2855
T1586 0.2857
T1587 0.2867
T1588 0.2878
T1589 0.2892
T1590 0.2901
T1591 0.2896
T1592 0.2889
T1593 0.2878
T1594 0.2866
T1595 0.2861
T1596 0.2859
T1597 0.2873
T1598 0.288
T1599 0.2878
T1600 0.2874
T1601 0.2872
T1602 0.2872
T1603 0.2872
T1604 0.2871
T1605 0.2869
T1606 0.2868
T1607 0.2865
T1608 0.2853
T1609 0.2837
T1610 0.2822
T1611 0.2811
T1612 0.2797
T1613 0.2785
T1614 0.2779
T1615 0.2772
T1616 0.2764
T1617 0.2773
T1618 0.2774
T1619 0.2776
T1620 0.2786
T1621 0.2788
T1622 0.2788
T1623 0.2782
T1624 0.2771
T1625 0.2756
T1626 0.2741
T1627 0.2724
T1628 0.2702
T1629 0.2685
T1630 0.2675
T1631 0.2667
T1632 0.2655
T1633 0.2649
T1634 0.275
T1635 0.2733
T1636 0.2718
T1637 0.2709
T1638 0.2698
T1639 0.2692
T1640 0.2688
T1641 0.2678
T1642 0.2675
T1643 0.2674
T1644 0.2671
T1645 0.2661
T1646 0.2655
T1647 0.2643
T1648 0.2628
T1649 0.2613
T1650 0.2603
T1651 0.2598
T1652 0.2594
T1653 0.2583
T1654 0.258
T1655 0.258
T1656 0.258
T1657 0.2579
T1658 0.2585
T1659 0.259
T1660 0.2597
T1661 0.2606
T1662 0.2628
T1663 0.2671
T1664 0.2707
T1665 0.274
T1666 0.2656
T1667 0.2683
T1668 0.2733
T1669 0.2783
T1670 0.2822
T1671 0.2865
T1672 0.2911
T1673 0.295
T1674 0.2977
T1675 0.2991
T1676 0.2994
T1677 0.2985
T1678 0.2969
T1679 0.2941
T1680 0.2911
T1681 0.2881
T1682 0.2857
T1683 0.2851
T1684 0.2845
T1685 0.2849
T1686 0.2859
T1687 0.2864
T1688 0.2873
T1689 0.2878
T1690 0.2879
T1691 0.2878
T1692 0.2878
T1693 0.2878
T1694 0.2875
T1695 0.286
T1696 0.2841
T1697 0.2819
T1698 0.2803
T1699 0.2787
T1700 0.2775
T1701 0.2772
T1702 0.2772
T1703 0.2763
T1704 0.2746
T1705 0.2741
T1706 0.2729
T1707 0.272
T1708 0.2709
T1709 0.2692
T1710 0.2679
T1711 0.2669
T1712 0.2655
T1713 0.2645
T1714 0.2754
T1715 0.2752
T1716 0.2746
T1717 0.2735
T1718 0.2723
T1719 0.271
T1720 0.2695
T1721 0.2691
T1722 0.2691
T1723 0.2703
T1724 0.2706
T1725 0.2705
T1726 0.2704
T1727 0.2706
T1728 0.2715
T1729 0.2709
T1730 0.2703
T1731 0.2702
T1732 0.2702
T1733 0.2692
T1734 0.2687
T1735 0.2683
T1736 0.2675
T1737 0.2672
T1738 0.2672
T1739 0.2672
T1740 0.2672
T1741 0.2668
T1742 0.2655
T1743 0.2645
T1744 0.2633
T1745 0.2621
T1746 0.2612
T1747 0.261
T1748 0.2609
T1749 0.2609
T1750 0.2609
T1751 0.2616
T1752 0.2621
T1753 0.2629
T1754 0.2626
T1755 0.2623
T1756 0.2617
T1757 0.2613
T1758 0.2612
T1759 0.2602
T1760 0.2597
T1761 0.2584
T1762 0.258
T1763 0.258
T1764 0.2577
T1765 0.2579
T1766 0.2579
T1767 0.2579
T1768 0.2577
T1769 0.2572
T1770 0.2574
T1771 0.2578
T1772 0.2579
T1773 0.2579
T1774 0.2579
T1775 0.2579
T1776 0.2573
T1777 0.2564
T1778 0.2562
T1779 0.2557
T1780 0.255
T1781 0.2549
T1782 0.2542
T1783 0.2534
T1784 0.2532
T1785 0.2532
T1786 0.2532
T1787 0.2554
T1788 0.2549
T1789 0.2538
T1790 0.2523
T1791 0.2517
T1792 0.2505
T1793 0.2489
T1794 0.2485
T1795 0.2485
T1796 0.2483
T1797 0.2484
T1798 0.2485
T1799 0.2485
T1800 0.2485
T1801 0.2485
T1802 0.2485
T1803 0.2479
T1804 0.247
T1805 0.2468
T1806 0.2463
T1807 0.2461
T1808 0.2456
T1809 0.2454
T1810 0.2454
T1811 0.2454
T1812 0.2457
T1813 0.2455
T1814 0.2454
T1815 0.2454
T1816 0.2441
T1817 0.2437
T1818 0.2437
T1819 0.2437
T1820 0.2437
T1821 0.2437
T1822 0.2437
T1823 0.2437
T1824 0.2437
T1825 0.2437
T1826 0.2428
T1827 0.2421
T1828 0.242
T1829 0.2409
T1830 0.2406
T1831 0.2406
T1832 0.2398
T1833 0.2395
T1834 0.24
T1835 0.2422
T1836 0.2442
T1837 0.2449
T1838 0.245
T1839 0.2446
T1840 0.2439
T1841 0.2437
T1842 0.2434
T1843 0.2433
T1844 0.2433
T1845 0.2442
T1846 0.2446
T1847 0.2446
T1848 0.2446
T1849 0.2446
T1850 0.2441
T1851 0.2434
T1852 0.2427
T1853 0.242
T1854 0.2408
T1855 0.2405
T1856 0.2402
T1857 0.2399
T1858 0.2401
T1859 0.2409
T1860 0.2418
T1861 0.2416
T1862 0.241
T1863 0.2403
T1864 0.2392
T1865 0.2385
T1866 0.2384
T1867 0.2394
T1868 0.24
T1869 0.2398
T1870 0.2397
T1871 0.2393
T1872 0.2383
T1873 0.2394
T1874 0.2411
T1875 0.2428
T1876 0.2461
T1877 0.2514
T1878 0.2556
T1879 0.2593
T1880 0.2633
T1881 0.2673
T1882 0.2719
T1883 0.2657
T1884 0.272
T1885 0.2772
T1886 0.2817
T1887 0.2847
T1888 0.2856
T1889 0.2854
T1890 0.2837
T1891 0.2812
T1892 0.2791
T1893 0.2767
T1894 0.2747
T1895 0.2737
T1896 0.2732
T1897 0.2734
T1898 0.2748
T1899 0.2771
T1900 0.2793
T1901 0.2813
T1902 0.2825
T1903 0.2834
T1904 0.2835
T1905 0.283
T1906 0.282
T1907 0.2817
T1908 0.2809
T1909 0.2786
T1910 0.2744
T1911 0.2716
T1912 0.2695
T1913 0.2666
T1914 0.2653
T1915 0.2654
T1916 0.275
T1917 0.2715
T1918 0.2701
T1919 0.2691
T1920 0.2677
T1921 0.2674
T1922 0.2662
T1923 0.2649
T1924 0.2638
T1925 0.2631
T1926 0.2617
T1927 0.2611
T1928 0.26
T1929 0.259
T1930 0.2587
T1931 0.2604
T1932 0.2612
T1933 0.2607
T1934 0.2596
T1935 0.2589
T1936 0.2584
T1937 0.2571
T1938 0.2556
T1939 0.2555
T1940 0.2564
T1941 0.2577
T1942 0.2584
T1943 0.2601
T1944 0.2621
T1945 0.262
T1946 0.2612
T1947 0.2616
T1948 0.2624
T1949 0.2635
T1950 0.2656
T1951 0.2697
T1952 0.2745
T1953 0.2683
T1954 0.2757
T1955 0.2846
T1956 0.292
T1957 0.2975
T1958 0.3037
T1959 0.3081
T1960 0.3174
T1961 0.321
T1962 0.3256
T1963 0.3301
T1964 0.3319
T1965 0.3369
T1966 0.3435
T1967 0.3489
T1968 0.3442
T1969 0.3489
T1970 0.354
T1971 0.357
T1972 0.3602
T1973 0.3563
T1974 0.3583
T1975 0.3603
T1976 0.3616
T1977 0.3633
T1978 0.3637
T1979 0.3632
T1980 0.3632
T1981 0.363
T1982 0.3619
T1983 0.3607
T1984 0.3594
T1985 0.3582
T1986 0.3582
T1987 0.3572
T1988 0.3558
T1989 0.3552
T1990 0.3551
T1991 0.3542
T1992 0.3536
T1993 0.3597
T1994 0.359
T1995 0.3572
T1996 0.3555
T1997 0.3543
T1998 0.3525
T1999 0.3506
T2000 0.3486
T2001 0.3464
T2002 0.3438
T2003 0.3407
T2004 0.3482
T2005 0.3459
T2006 0.3435
T2007 0.3417
T2008 0.3411
T2009 0.3402
T2010 0.3393
T2011 0.3389
T2012 0.3377
T2013 0.3368
T2014 0.3359
T2015 0.3348
T2016 0.3337
T2017 0.332
T2018 0.3342
T2019 0.3326
T2020 0.3313
T2021 0.3302
T2022 0.3289
T2023 0.3275
T2024 0.3257
T2025 0.3245
T2026 0.3234
T2027 0.3219
T2028 0.3208
T2029 0.3197
T2030 0.3184
T2031 0.318
T2032 0.3175
T2033 0.3162
T2034 0.3153
T2035 0.3146
T2036 0.3145
T2037 0.3169
T2038 0.3163
T2039 0.3154
T2040 0.3149
T2041 0.3139
T2042 0.3131
T2043 0.3122
T2044 0.3119
T2045 0.3121
T2046 0.3118
T2047 0.3117
T2048 0.3126
T2049 0.3142
T2050 0.3157
T2051 0.3176
T2052 0.3165
T2053 0.3203
T2054 0.3246
T2055 0.3294
T2056 0.3313
T2057 0.337
T2058 0.3443
T2059 0.3408
T2060 0.3462
T2061 0.3507
T2062 0.3541
T2063 0.3576
T2064 0.3537
T2065 0.3555
T2066 0.3561
T2067 0.357
T2068 0.3575
T2069 0.3569
T2070 0.3563
T2071 0.3555
T2072 0.3547
T2073 0.3606
T2074 0.359
T2075 0.358
T2076 0.3571
T2077 0.356
T2078 0.3548
T2079 0.3537
T2080 0.3532
T2081 0.3523
T2082 0.351
T2083 0.3498
T2084 0.3485
T2085 0.3471
T2086 0.3451
T2087 0.3424
T2088 0.351
T2089 0.3498
T2090 0.3483
T2091 0.3463
T2092 0.3444
T2093 0.3426
T2094 0.3411
T2095 0.3396
T2096 0.3384
T2097 0.3374
T2098 0.3374
T2099 0.3367
T2100 0.3346
T2101 0.3328
T2102 0.3321
T2103 0.3312
T2104 0.3338
T2105 0.3329
T2106 0.3318
T2107 0.3312
T2108 0.3311
T2109 0.3309
T2110 0.3299
T2111 0.3285
T2112 0.3281
T2113 0.3271
T2114 0.3265
T2115 0.3259
T2116 0.3254
T2117 0.3253
T2118 0.3253
T2119 0.3253
T2120 0.3253
T2121 0.3247
T2122 0.3239
T2123 0.3238
T2124 0.3238
T2125 0.323
T2126 0.3235
T2127 0.3243
T2128 0.3231
T2129 0.3223
T2130 0.3222
T2131 0.3231
T2132 0.3247
T2133 0.3263
T2134 0.3276
T2135 0.3277
T2136 0.3277
T2137 0.3269
T2138 0.3267
T2139 0.3256
T2140 0.3252
T2141 0.3246
T2142 0.3238
T2143 0.3236
T2144 0.3236
T2145 0.3232
T2146 0.3232
T2147 0.3241
T2148 0.3255
T2149 0.3277
T2150 0.3297
T2151 0.3315
T2152 0.3336
T2153 0.3316
T2154 0.3326
T2155 0.3336
T2156 0.3345
T2157 0.335
T2158 0.3348
T2159 0.3341
T2160 0.3334
T2161 0.3332
T2162 0.3332
T2163 0.3321
T2164 0.3317
T2165 0.3341
T2166 0.3334
T2167 0.3328
T2168 0.3319
T2169 0.331
T2170 0.3305
T2171 0.3296
T2172 0.3286
T2173 0.3281
T2174 0.3272
T2175 0.3266
T2176 0.3253
T2177 0.3249
T2178 0.324
T2179 0.3236
T2180 0.3225
T2181 0.3221
T2182 0.3215
T2183 0.3208
T2184 0.3206
T2185 0.3198
T2186 0.3182
T2187 0.3177
T2188 0.3177
T2189 0.3169
T2190 0.3164
T2191 0.316
T2192 0.3153
T2193 0.3149
T2194 0.3145
T2195 0.3171
T2196 0.3166
T2197 0.3165
T2198 0.316
T2199 0.3148
T2200 0.3138
T2201 0.3136
T2202 0.3136
T2203 0.3148
T2204 0.315
T2205 0.3143
T2206 0.3141
T2207 0.3138
T2208 0.3137
T2209 0.3137
T2210 0.3129
T2211 0.3123
T2212 0.3121
T2213 0.3116
T2214 0.311
T2215 0.3108
T2216 0.3108
T2217 0.3108
T2218 0.3105
T2219 0.3095
T2220 0.3092
T2221 0.309
T2222 0.3084
T2223 0.308
T2224 0.3079
T2225 0.3079
T2226 0.3079
T2227 0.3079
T2228 0.3079
T2229 0.3079
T2230 0.3079
T2231 0.3079
T2232 0.3078
T2233 0.3087
T2234 0.308
T2235 0.3079
T2236 0.3079
T2237 0.3079
T2238 0.3069
T2239 0.3065
T2240 0.3065
T2241 0.3064
T2242 0.3063
T2243 0.3061
T2244 0.3052
T2245 0.3049
T2246 0.305
T2247 0.305
T2248 0.3047
T2249 0.3044
T2250 0.3037
T2251 0.3034
T2252 0.3034
T2253 0.3034
T2254 0.3034
T2255 0.3034
T2256 0.3029
T2257 0.3022
T2258 0.302
T2259 0.302
T2260 0.302
T2261 0.3018
T2262 0.3014
T2263 0.3013
T2264 0.3009
T2265 0.3005
T2266 0.3004
T2267 0.3004
T2268 0.2999
T2269 0.2992
T2270 0.2991
T2271 0.2991
T2272 0.2983
T2273 0.2978
T2274 0.304
T2275 0.304
T2276 0.3038
T2277 0.3038
T2278 0.3038
T2279 0.3038
T2280 0.3038
T2281 0.3038
T2282 0.303
T2283 0.3025
T2284 0.3024
T2285 0.3024
T2286 0.3025
T2287 0.3025
T2288 0.3025
T2289 0.3019
T2290 0.3012
T2291 0.3009
T2292 0.3009
T2293 0.3008
T2294 0.3009
T2295 0.3009
T2296 0.3009
T2297 0.3009
T2298 0.3006
T2299 0.3
T2300 0.2996
T2301 0.2992
T2302 0.2966
T2303 0.2916
T2304 0.289
T2305 0.2895
T2306 0.292
T2307 0.2941
T2308 0.2957
T2309 0.2963
T2310 0.2964
T2311 0.2964
T2312 0.2965
T2313 0.2965
T2314 0.2965
T2315 0.2965
T2316 0.2965
T2317 0.2965
T2318 0.2965
T2319 0.2965
T2320 0.296
T2321 0.2953
T2322 0.2959
T2323 0.2965
T2324 0.2966
T2325 0.2966
T2326 0.2966
T2327 0.2966
T2328 0.2966
T2329 0.2964
T2330 0.2964
T2331 0.2964
T2332 0.2953
T2333 0.295
T2334 0.295
T2335 0.295
T2336 0.295
T2337 0.295
T2338 0.295
T2339 0.2948
T2340 0.2941
T2341 0.2945
T2342 0.295
T2343 0.2945
T2344 0.2941
T2345 0.2937
T2346 0.2936
T2347 0.2937
T2348 0.2936
T2349 0.2935
T2350 0.2941
T2351 0.2942
T2352 0.2945
T2353 0.2938
T2354 0.2935
T2355 0.2935
T2356 0.2935
T2357 0.2935
T2358 0.2935
T2359 0.2935
T2360 0.2936
T2361 0.2936
T2362 0.293
T2363 0.2931
T2364 0.293
T2365 0.2929
T2366 0.2929
T2367 0.2924
T2368 0.2922
T2369 0.2927
T2370 0.2954
T2371 0.2976
T2372 0.2984
T2373 0.2982
T2374 0.2967
T2375 0.2947
T2376 0.2934
T2377 0.2923
T2378 0.2912
T2379 0.2907
T2380 0.2906
T2381 0.2906
T2382 0.2915
T2383 0.292
T2384 0.2921
T2385 0.2921
T2386 0.2921
T2387 0.2922
T2388 0.2922
T2389 0.2922
T2390 0.2922
T2391 0.2922
T2392 0.2922
T2393 0.2922
T2394 0.2922
T2395 0.1977
T2396 0.1853
T2397 0.1856
T2398 0.1853
T2399 0.1853
T2400 0.1853
T2401 0.1853
T2402 0.1853
T2403 0.1853
T2404 0.1854
T2405 0.1854
T2406 0.1854
T2407 0.1857
T2408 0.1854
T2409 0.1854
T2410 0.1852
T2411 0.1849
T2412 0.1839
T2413 0.1845
T2414 0.1839
T2415 0.182
T2416 0.1814
T2417 0.1814
T2418 0.1814
T2419 0.1814
T2420 0.1814
T2421 0.1814
T2422 0.1814
T2423 0.1814
T2424 0.1814
T2425 0.1814
T2426 0.1814
T2427 0.1814
T2428 0.1814
T2429 0.1814
T2430 0.1814
T2431 0.1815
T2432 0.1815
T2433 0.1815
T2434 0.1815
T2435 0.1815
T2436 0.1815
T2437 0.1815
T2438 0.1815
T2439 0.1815
T2440 0.1815
T2441 0.1815
T2442 0.1815
T2443 0.1815
T2444 0.1815
T2445 0.1815
T2446 0.1815
T2447 0.1815
T2448 0.1815
T2449 0.1815
T2450 0.1815
T2451 0.1815
T2452 0.1815
T2453 0.1816
T2454 0.1816
T2455 0.1816
T2456 0.1816
T2457 0.1809
T2458 0.1803
T2459 0.1803
T2460 0.18
T2461 0.1803
T2462 0.1794
T2463 0.18
T2464 0.18
T2465 0.1804
T2466 0.1804
T2467 0.1804
T2468 0.1804
T2469 0.1804
T2470 0.1804
T2471 0.1804
T2472 0.1804
T2473 0.1804
T2474 0.1804
T2475 0.1804
T2476 0.1804
T2477 0.1804
T2478 0.1804
T2479 0.1804
T2480 0.1804
T2481 0.1804
T2482 0.1804
T2483 0.1804
T2484 0.1801
T2485 0.1801
T2486 0.1805
T2487 0.1795
T2488 0.1798
T2489 0.1922
T2490 0.2273
T2491 0.227
T2492 0.2218
T2493 0.2188
T2494 0.2171
T2495 0.2168
T2496 0.2149
T2497 0.2143
T2498 0.2125
T2499 0.2139
T2500 0.2129
T2501 0.2119
T2502 0.2109
T2503 0.2099
T2504 0.2082
T2505 0.208
T2506 0.2072
T2507 0.2304
T2508 0.2264
T2509 0.2234
T2510 0.2214
T2511 0.2159
T2512 0.2118
T2513 0.2084
T2514 0.2073
T2515 0.2063
T2516 0.2059
T2517 0.2054
T2518 0.2049
T2519 0.2042
T2520 0.2032
T2521 0.2021
T2522 0.2011
T2523 0.2005
T2524 0.2
T2525 0.1989
T2526 0.1977
T2527 0.1975
T2528 0.1964
T2529 0.1955
T2530 0.1949
T2531 0.1958
T2532 0.1947
T2533 0.1941
T2534 0.1932
T2535 0.1913
T2536 0.1909
T2537 0.1909
T2538 0.1909
T2539 0.1909
T2540 0.1909
T2541 0.1909
T2542 0.1909
T2543 0.1909
T2544 0.1909
T2545 0.1909
T2546 0.191
T2547 0.191
T2548 0.1904
T2549 0.1898
T2550 0.1898
T2551 0.1898
T2552 0.1898
T2553 0.1889
T2554 0.1892
T2555 0.1898
T2556 0.1895
T2557 0.188
T2558 0.187
T2559 0.1863
T2560 0.2244
T2561 0.2122
T2562 0.2088
T2563 0.207
T2564 0.2049
T2565 0.2036
T2566 0.2028
T2567 0.2018
T2568 0.2014
T2569 0.2009
T2570 0.2
T2571 0.1993
T2572 0.1989
T2573 0.1981
T2574 0.1975
T2575 0.1968
T2576 0.1964
T2577 0.1961
T2578 0.1961
T2579 0.1953
T2580 0.1967
T2581 0.1951
T2582 0.1948
T2583 0.1939
T2584 0.1936
T2585 0.1939
T2586 0.1939
T2587 0.1939
T2588 0.1939
T2589 0.1939
T2590 0.1939
T2591 0.1931
T2592 0.1928
T2593 0.1928
T2594 0.1928
T2595 0.1928
T2596 0.1928
T2597 0.1928
T2598 0.1928
T2599 0.1928
T2600 0.1921
T2601 0.1913
T2602 0.1913
T2603 0.1908
T2604 0.1908
T2605 0.1908
T2606 0.1902
T2607 0.1914
T2608 0.1911
T2609 0.1911
T2610 0.1902
T2611 0.1902
T2612 0.1902
T2613 0.1902
T2614 0.1902
T2615 0.1902
T2616 0.1902
T2617 0.1893
T2618 0.189
T2619 0.1896
T2620 0.19
T2621 0.1903
T2622 0.1903
T2623 0.1903
T2624 0.1903
T2625 0.1903
T2626 0.19
T2627 0.1896
T2628 0.1893
T2629 0.1887
T2630 0.1887
T2631 0.189
T2632 0.1881
T2633 0.1878
T2634 0.1878
T2635 0.1878
T2636 0.1878
T2637 0.1878
T2638 0.1878
T2639 0.1878
T2640 0.1878
T2641 0.1878
T2642 0.1878
T2643 0.1878
T2644 0.1878
T2645 0.1887
T2646 0.189
T2647 0.189
T2648 0.189
T2649 0.189
T2650 0.189
T2651 0.1881
T2652 0.1881
T2653 0.1878
T2654 0.1878
T2655 0.1878
T2656 0.1878
T2657 0.1881
T2658 0.1887
T2659 0.1881
T2660 0.1893
T2661 0.189
T2662 0.19
T2663 0.1912
T2664 0.1912
T2665 0.1919
T2666 0.1922
T2667 0.1941
T2668 0.1953
T2669 0.1968
T2670 0.195
T2671 0.1964
T2672 0.1978
T2673 0.2006
T2674 0.2022
T2675 0.2046
T2676 0.2083
T2677 0.2105
T2678 0.213
T2679 0.2124
T2680 0.213
T2681 0.2133
T2682 0.2141
T2683 0.2151
T2684 0.2154
T2685 0.2154
T2686 0.2147
T2687 0.2141
T2688 0.2135
T2689 0.2127
T2690 0.2143
T2691 0.2133
T2692 0.2129
T2693 0.2129
T2694 0.2129
T2695 0.2129
T2696 0.2129
T2697 0.2129
T2698 0.2129
T2699 0.2129
T2700 0.2129
T2701 0.2118
T2702 0.2102
T2703 0.2089
T2704 0.2081
T2705 0.2105
T2706 0.2092
T2707 0.2081
T2708 0.2081
T2709 0.2071
T2710 0.2057
T2711 0.2057
T2712 0.2046
T2713 0.2035
T2714 0.2032
T2715 0.2032
T2716 0.2032
T2717 0.2029
T2718 0.2022
T2719 0.2018
T2720 0.2018
T2721 0.2029
T2722 0.2022
T2723 0.2025
T2724 0.2025
T2725 0.2044
T2726 0.2053
T2727 0.2057
T2728 0.2059
T2729 0.2067
T2730 0.2071
T2731 0.2081
T2732 0.2081
T2733 0.2089
T2734 0.2092
T2735 0.2095
T2736 0.2105
T2737 0.2105
T2738 0.2105
T2739 0.2105
T2740 0.2105
T2741 0.2116
T2742 0.2119
T2743 0.2124
T2744 0.2129
T2745 0.2133
T2746 0.2143
T2747 0.213
T2748 0.2133
T2749 0.2138
T2750 0.2147
T2751 0.2135
T2752 0.213
T2753 0.2146
T2754 0.2143
T2755 0.2129
T2756 0.2127
T2757 0.2119
T2758 0.2116
T2759 0.2105
T2760 0.2099
T2761 0.2086
T2762 0.2081
T2763 0.2074
T2764 0.2067
T2765 0.2062
T2766 0.2057
T2767 0.2046
T2768 0.2043
T2769 0.2043
T2770 0.2043
T2771 0.2043
T2772 0.2035
T2773 0.2032
T2774 0.2025
T2775 0.2018
T2776 0.2018
T2777 0.2018
T2778 0.2018
T2779 0.2018
T2780 0.2018
T2781 0.201
T2782 0.2007
T2783 0.2007
T2784 0.2003
T2785 0.1993
T2786 0.1993
T2787 0.1993
T2788 0.1984
T2789 0.1981
T2790 0.1981
T2791 0.1852
T2792 0.1852
T2793 0.1852
T2794 0.1852
T2795 0.1852
T2796 0.1852
T2797 0.1852
T2798 0.1852
T2799 0.1852
T2800 0.1852
T2801 0.1852
T2802 0.1852
T2803 0.1852
T2804 0.1852
T2805 0.1852
T2806 0.1852
T2807 0.1852
T2808 0.1852
