# Supplementary material for: FishMORPH - An agent-based model to predict salmonid growth and distribution responses under natural and low flows
Source: Sci Rep. 2016 Jul 19;6:29414. doi: 10.1038/srep29414 (PMC4949470; doi:10.1038/srep29414)
Supplement: Supplementary Information 2 [file srep29414-s2.zip › SR_FishMORPH_Files/Parameters/Baseline_Depth_P21.var]

Depth PatchP21
T1 0.1
T2 0.1009
T3 0.1009
T4 0.1009
T5 0.1006
T6 0.1001
T7 0.0989
T8 0.0983
T9 0.097
T10 0.0989
T11 0.0998
T12 0.0974
T13 0.096
T14 0.0941
T15 0.0941
T16 0.0941
T17 0.0941
T18 0.0941
T19 0.0937
T20 0.0933
T21 0.0926
T22 0.0922
T23 0.0922
T24 0.0922
T25 0.0914
T26 0.0906
T27 0.0906
T28 0.0906
T29 0.0906
T30 0.0906
T31 0.0906
T32 0.0906
T33 0.0906
T34 0.0906
T35 0.0903
T36 0.0899
T37 0.0891
T38 0.0891
T39 0.0891
T40 0.0891
T41 0.0891
T42 0.0888
T43 0.0879
T44 0.0879
T45 0.0879
T46 0.0879
T47 0.0879
T48 0.0879
T49 0.0879
T50 0.0879
T51 0.0982
T52 0.0982
T53 0.0982
T54 0.0967
T55 0.0967
T56 0.0963
T57 0.0955
T58 0.0959
T59 0.0963
T60 0.0993
T61 0.0971
T62 0.0959
T63 0.0955
T64 0.0951
T65 0.0967
T66 0.0955
T67 0.0951
T68 0.0951
T69 0.0951
T70 0.0951
T71 0.0947
T72 0.0935
T73 0.0929
T74 0.0918
T75 0.0906
T76 0.0906
T77 0.0906
T78 0.0906
T79 0.0906
T80 0.0906
T81 0.0906
T82 0.0906
T83 0.0906
T84 0.0906
T85 0.091
T86 0.0922
T87 0.0922
T88 0.0922
T89 0.0922
T90 0.0922
T91 0.0922
T92 0.0922
T93 0.0922
T94 0.0922
T95 0.0922
T96 0.0922
T97 0.0922
T98 0.0922
T99 0.0918
T100 0.0906
T101 0.0906
T102 0.0906
T103 0.0906
T104 0.0906
T105 0.0906
T106 0.0906
T107 0.0906
T108 0.0902
T109 0.0906
T110 0.0906
T111 0.0906
T112 0.0906
T113 0.0906
T114 0.0906
T115 0.0906
T116 0.0906
T117 0.0906
T118 0.0906
T119 0.0906
T120 0.0906
T121 0.0906
T122 0.0906
T123 0.0906
T124 0.0906
T125 0.0906
T126 0.0906
T127 0.0906
T128 0.0906
T129 0.0906
T130 0.0906
T131 0.0914
T132 0.0922
T133 0.0922
T134 0.0922
T135 0.0922
T136 0.0925
T137 0.0935
T138 0.0935
T139 0.0935
T140 0.0935
T141 0.0935
T142 0.0935
T143 0.0935
T144 0.0935
T145 0.0935
T146 0.0935
T147 0.0935
T148 0.0935
T149 0.0935
T150 0.0951
T151 0.0947
T152 0.0951
T153 0.0955
T154 0.0967
T155 0.0967
T156 0.0967
T157 0.0967
T158 0.0975
T159 0.0967
T160 0.0975
T161 0.0982
T162 0.0982
T163 0.0982
T164 0.0982
T165 0.0982
T166 0.0982
T167 0.0982
T168 0.0982
T169 0.0982
T170 0.0982
T171 0.0982
T172 0.0982
T173 0.0982
T174 0.0982
T175 0.0982
T176 0.0982
T177 0.0982
T178 0.0979
T179 0.0982
T180 0.0982
T181 0.0979
T182 0.0971
T183 0.0979
T184 0.0971
T185 0.0967
T186 0.0967
T187 0.0967
T188 0.0967
T189 0.0967
T190 0.0967
T191 0.0967
T192 0.0967
T193 0.0967
T194 0.0967
T195 0.0967
T196 0.0967
T197 0.0955
T198 0.0951
T199 0.0951
T200 0.0951
T201 0.0935
T202 0.0935
T203 0.0935
T204 0.0935
T205 0.0935
T206 0.0935
T207 0.0935
T208 0.0935
T209 0.0935
T210 0.0935
T211 0.0935
T212 0.0935
T213 0.0935
T214 0.0935
T215 0.0939
T216 0.0935
T217 0.0935
T218 0.0935
T219 0.0935
T220 0.0935
T221 0.0935
T222 0.0935
T223 0.0935
T224 0.0932
T225 0.0922
T226 0.0922
T227 0.0922
T228 0.0922
T229 0.0922
T230 0.0922
T231 0.0922
T232 0.0922
T233 0.0922
T234 0.0922
T235 0.0922
T236 0.0922
T237 0.0922
T238 0.0922
T239 0.0922
T240 0.0922
T241 0.0922
T242 0.0922
T243 0.0922
T244 0.0922
T245 0.0922
T246 0.0922
T247 0.0922
T248 0.0922
T249 0.0906
T250 0.0906
T251 0.091
T252 0.1112
T253 0.139
T254 0.1462
T255 0.1451
T256 0.1449
T257 0.1449
T258 0.1433
T259 0.1429
T260 0.1429
T261 0.1421
T262 0.1411
T263 0.1409
T264 0.1409
T265 0.1409
T266 0.1409
T267 0.1409
T268 0.1409
T269 0.1409
T270 0.1409
T271 0.1409
T272 0.1409
T273 0.1409
T274 0.1409
T275 0.1409
T276 0.1413
T277 0.1418
T278 0.1427
T279 0.1429
T280 0.1429
T281 0.1429
T282 0.1421
T283 0.1415
T284 0.141
T285 0.1409
T286 0.1409
T287 0.1409
T288 0.1409
T289 0.1409
T290 0.1409
T291 0.1409
T292 0.1409
T293 0.1413
T294 0.1426
T295 0.1429
T296 0.1429
T297 0.1445
T298 0.1449
T299 0.1449
T300 0.1456
T301 0.1454
T302 0.1453
T303 0.1457
T304 0.1461
T305 0.1465
T306 0.1466
T307 0.1466
T308 0.1466
T309 0.1466
T310 0.1466
T311 0.1466
T312 0.1466
T313 0.1466
T314 0.1466
T315 0.1466
T316 0.1466
T317 0.1466
T318 0.1466
T319 0.1466
T320 0.1466
T321 0.1466
T322 0.1466
T323 0.1466
T324 0.1466
T325 0.1463
T326 0.1465
T327 0.1466
T328 0.1466
T329 0.1466
T330 0.1466
T331 0.1466
T332 0.1466
T333 0.1466
T334 0.1466
T335 0.1466
T336 0.1466
T337 0.1463
T338 0.1452
T339 0.1449
T340 0.1449
T341 0.1449
T342 0.1449
T343 0.1449
T344 0.1449
T345 0.1449
T346 0.1449
T347 0.1449
T348 0.1449
T349 0.1449
T350 0.1449
T351 0.1449
T352 0.1449
T353 0.1433
T354 0.1429
T355 0.1429
T356 0.1429
T357 0.1429
T358 0.1429
T359 0.1429
T360 0.1429
T361 0.1429
T362 0.1421
T363 0.1427
T364 0.1429
T365 0.1429
T366 0.1429
T367 0.1429
T368 0.1429
T369 0.1429
T370 0.1429
T371 0.1429
T372 0.1429
T373 0.1433
T374 0.1446
T375 0.1449
T376 0.1449
T377 0.1449
T378 0.1452
T379 0.145
T380 0.1449
T381 0.1449
T382 0.1449
T383 0.1449
T384 0.1449
T385 0.1449
T386 0.1449
T387 0.1449
T388 0.1449
T389 0.1449
T390 0.1449
T391 0.1449
T392 0.1449
T393 0.1437
T394 0.1331
T395 0.1186
T396 0.1023
T397 0.1036
T398 0.101
T399 0.099
T400 0.0986
T401 0.0986
T402 0.0986
T403 0.099
T404 0.0987
T405 0.0986
T406 0.0975
T407 0.0968
T408 0.0967
T409 0.0967
T410 0.0975
T411 0.0984
T412 0.0997
T413 0.1019
T414 0.1036
T415 0.103
T416 0.1037
T417 0.1039
T418 0.1039
T419 0.1036
T420 0.1011
T421 0.1005
T422 0.0937
T423 0.0914
T424 0.0922
T425 0.0922
T426 0.0922
T427 0.0922
T428 0.0922
T429 0.0922
T430 0.0922
T431 0.0922
T432 0.0922
T433 0.0922
T434 0.0922
T435 0.0914
T436 0.0906
T437 0.0906
T438 0.0899
T439 0.0891
T440 0.0883
T441 0.0995
T442 0.0995
T443 0.0991
T444 0.0979
T445 0.0983
T446 0.0979
T447 0.0983
T448 0.0979
T449 0.0976
T450 0.0956
T451 0.0948
T452 0.0948
T453 0.0948
T454 0.094
T455 0.0932
T456 0.0932
T457 0.0948
T458 0.0948
T459 0.0948
T460 0.0944
T461 0.0948
T462 0.0948
T463 0.0964
T464 0.0974
T465 0.0984
T466 0.0992
T467 0.0884
T468 0.0892
T469 0.0903
T470 0.0903
T471 0.0911
T472 0.0919
T473 0.0915
T474 0.0903
T475 0.0896
T476 0.0888
T477 0.088
T478 0.0992
T479 0.0992
T480 0.0984
T481 0.0992
T482 0.0988
T483 0.0992
T484 0.0992
T485 0.0876
T486 0.0992
T487 0.0888
T488 0.0889
T489 0.0912
T490 0.0931
T491 0.0954
T492 0.0957
T493 0.0972
T494 0.0996
T495 0.1016
T496 0.1033
T497 0.1047
T498 0.1054
T499 0.107
T500 0.1016
T501 0.1033
T502 0.1057
T503 0.1085
T504 0.1109
T505 0.113
T506 0.1149
T507 0.1157
T508 0.1162
T509 0.1173
T510 0.1176
T511 0.118
T512 0.1191
T513 0.1176
T514 0.1187
T515 0.1207
T516 0.1217
T517 0.1233
T518 0.1245
T519 0.1247
T520 0.125
T521 0.1248
T522 0.1247
T523 0.1247
T524 0.1247
T525 0.1247
T526 0.1247
T527 0.1242
T528 0.1233
T529 0.1226
T530 0.1225
T531 0.1211
T532 0.1208
T533 0.1204
T534 0.1193
T535 0.1195
T536 0.1183
T537 0.1174
T538 0.1165
T539 0.1156
T540 0.1154
T541 0.1137
T542 0.1133
T543 0.1133
T544 0.1126
T545 0.1116
T546 0.1115
T547 0.1107
T548 0.1098
T549 0.1096
T550 0.1089
T551 0.108
T552 0.1074
T553 0.106
T554 0.1056
T555 0.1049
T556 0.104
T557 0.1038
T558 0.1041
T559 0.1057
T560 0.1088
T561 0.1135
T562 0.1175
T563 0.1191
T564 0.1233
T565 0.13
T566 0.1326
T567 0.142
T568 0.1485
T569 0.137
T570 0.1402
T571 0.1437
T572 0.1471
T573 0.1513
T574 0.1424
T575 0.1491
T576 0.156
T577 0.1646
T578 0.169
T579 0.1834
T580 0.1953
T581 0.1964
T582 0.207
T583 0.2139
T584 0.2202
T585 0.2239
T586 0.2296
T587 0.2216
T588 0.2244
T589 0.2313
T590 0.2372
T591 0.2319
T592 0.2357
T593 0.2377
T594 0.238
T595 0.237
T596 0.2319
T597 0.2324
T598 0.2236
T599 0.2283
T600 0.2191
T601 0.2128
T602 0.206
T603 0.2001
T604 0.1949
T605 0.2029
T606 0.2002
T607 0.1984
T608 0.1984
T609 0.1994
T610 0.2022
T611 0.2046
T612 0.1963
T613 0.2008
T614 0.2052
T615 0.2079
T616 0.2112
T617 0.2119
T618 0.215
T619 0.2178
T620 0.2202
T621 0.2212
T622 0.2201
T623 0.2159
T624 0.2101
T625 0.1978
T626 0.1943
T627 0.1781
T628 0.1674
T629 0.152
T630 0.1403
T631 0.1477
T632 0.1429
T633 0.1395
T634 0.1367
T635 0.1346
T636 0.1488
T637 0.147
T638 0.1459
T639 0.1446
T640 0.1431
T641 0.1423
T642 0.1416
T643 0.1407
T644 0.1406
T645 0.1406
T646 0.1398
T647 0.1388
T648 0.1381
T649 0.1368
T650 0.1365
T651 0.1359
T652 0.135
T653 0.1348
T654 0.134
T655 0.133
T656 0.1328
T657 0.1318
T658 0.1312
T659 0.1311
T660 0.1366
T661 0.1361
T662 0.1348
T663 0.1344
T664 0.1318
T665 0.1125
T666 0.1047
T667 0.1041
T668 0.1041
T669 0.1037
T670 0.1029
T671 0.1027
T672 0.1027
T673 0.1027
T674 0.1027
T675 0.1012
T676 0.1008
T677 0.1006
T678 0.1004
T679 0.1001
T680 0.1068
T681 0.1065
T682 0.1065
T683 0.1058
T684 0.1067
T685 0.1027
T686 0.1163
T687 0.1275
T688 0.1215
T689 0.1128
T690 0.1051
T691 0.1011
T692 0.1069
T693 0.1058
T694 0.1049
T695 0.1047
T696 0.1043
T697 0.1031
T698 0.1028
T699 0.1023
T700 0.1022
T701 0.1021
T702 0.1008
T703 0.1003
T704 0.1002
T705 0.0998
T706 0.0997
T707 0.0996
T708 0.0984
T709 0.0976
T710 0.0974
T711 0.0973
T712 0.0968
T713 0.0955
T714 0.0951
T715 0.095
T716 0.0949
T717 0.0948
T718 0.0947
T719 0.0946
T720 0.0945
T721 0.0944
T722 0.0943
T723 0.0942
T724 0.0941
T725 0.094
T726 0.0939
T727 0.0938
T728 0.0937
T729 0.0932
T730 0.093
T731 0.0933
T732 0.0933
T733 0.0921
T734 0.0915
T735 0.0918
T736 0.0913
T737 0.0909
T738 0.0904
T739 0.0899
T740 0.0894
T741 0.0893
T742 0.0892
T743 0.089
T744 0.0887
T745 0.0887
T746 0.0886
T747 0.0885
T748 0.0884
T749 0.0883
T750 0.0882
T751 0.0881
T752 0.088
T753 0.0879
T754 0.0878
T755 0.0877
T756 0.0995
T757 0.0994
T758 0.0993
T759 0.0992
T760 0.0992
T761 0.0991
T762 0.099
T763 0.0989
T764 0.0988
T765 0.0962
T766 0.0969
T767 0.0965
T768 0.0964
T769 0.0963
T770 0.0962
T771 0.0958
T772 0.0952
T773 0.095
T774 0.0945
T775 0.0945
T776 0.0948
T777 0.0948
T778 0.0947
T779 0.0946
T780 0.0945
T781 0.0941
T782 0.0936
T783 0.0932
T784 0.093
T785 0.0922
T786 0.0923
T787 0.0919
T788 0.0917
T789 0.0923
T790 0.0924
T791 0.0923
T792 0.0922
T793 0.0921
T794 0.0921
T795 0.092
T796 0.0919
T797 0.0914
T798 0.0916
T799 0.0916
T800 0.0915
T801 0.0914
T802 0.0913
T803 0.0912
T804 0.0911
T805 0.0908
T806 0.0906
T807 0.0905
T808 0.0904
T809 0.0896
T810 0.0886
T811 0.0886
T812 0.0883
T813 0.0881
T814 0.088
T815 0.0879
T816 0.0878
T817 0.0877
T818 0.0876
T819 0.0995
T820 0.0994
T821 0.0986
T822 0.0983
T823 0.0975
T824 0.0972
T825 0.0971
T826 0.097
T827 0.0969
T828 0.0968
T829 0.0967
T830 0.0956
T831 0.0952
T832 0.0959
T833 0.0941
T834 0.0932
T835 0.0927
T836 0.0915
T837 0.0915
T838 0.0914
T839 0.0913
T840 0.0912
T841 0.0911
T842 0.091
T843 0.0909
T844 0.0908
T845 0.0905
T846 0.0898
T847 0.0897
T848 0.0889
T849 0.0887
T850 0.09
T851 0.0896
T852 0.0898
T853 0.0898
T854 0.0897
T855 0.0881
T856 0.0877
T857 0.0865
T858 0.0864
T859 0.0863
T860 0.0863
T861 0.0862
T862 0.0861
T863 0.086
T864 0.0859
T865 0.0866
T866 0.0872
T867 0.0871
T868 0.087
T869 0.0869
T870 0.0868
T871 0.0868
T872 0.0867
T873 0.0866
T874 0.0865
T875 0.0864
T876 0.0863
T877 0.0863
T878 0.0862
T879 0.0861
T880 0.0846
T881 0.0845
T882 0.0833
T883 0.0829
T884 0.082
T885 0.082
T886 0.0826
T887 0.0825
T888 0.083
T889 0.0835
T890 0.0834
T891 0.0834
T892 0.0833
T893 0.0832
T894 0.0835
T895 0.083
T896 0.0829
T897 0.0829
T898 0.0828
T899 0.0827
T900 0.0826
T901 0.0825
T902 0.0824
T903 0.082
T904 0.0812
T905 0.0808
T906 0.0807
T907 0.0806
T908 0.0805
T909 0.0804
T910 0.0804
T911 0.0803
T912 0.0802
T913 0.0801
T914 0.08
T915 0.0803
T916 0.0799
T917 0.0798
T918 0.0801
T919 0.0811
T920 0.0799
T921 0.092
T922 0.092
T923 0.0919
T924 0.0918
T925 0.0917
T926 0.0916
T927 0.091
T928 0.09
T929 0.0911
T930 0.0899
T931 0.0896
T932 0.0894
T933 0.0894
T934 0.0893
T935 0.0892
T936 0.0891
T937 0.089
T938 0.0893
T939 0.0893
T940 0.0888
T941 0.0902
T942 0.0901
T943 0.09
T944 0.0899
T945 0.0899
T946 0.0898
T947 0.0897
T948 0.0896
T949 0.0906
T950 0.092
T951 0.0912
T952 0.0905
T953 0.0895
T954 0.0889
T955 0.0888
T956 0.0887
T957 0.0887
T958 0.0886
T959 0.0885
T960 0.0884
T961 0.0884
T962 0.0883
T963 0.0882
T964 0.0881
T965 0.088
T966 0.088
T967 0.0879
T968 0.0878
T969 0.0877
T970 0.0877
T971 0.0876
T972 0.0875
T973 0.0874
T974 0.0874
T975 0.0873
T976 0.0872
T977 0.0871
T978 0.0871
T979 0.087
T980 0.0869
T981 0.0867
T982 0.0856
T983 0.0853
T984 0.0852
T985 0.0851
T986 0.0848
T987 0.0847
T988 0.0846
T989 0.0846
T990 0.0845
T991 0.0844
T992 0.0843
T993 0.0843
T994 0.0842
T995 0.0841
T996 0.0841
T997 0.084
T998 0.0839
T999 0.0838
T1000 0.0838
T1001 0.0834
T1002 0.0822
T1003 0.0821
T1004 0.0821
T1005 0.0824
T1006 0.0833
T1007 0.0833
T1008 0.0822
T1009 0.0817
T1010 0.0816
T1011 0.0816
T1012 0.0815
T1013 0.0814
T1014 0.0814
T1015 0.0813
T1016 0.0812
T1017 0.0812
T1018 0.0809
T1019 0.0821
T1020 0.0821
T1021 0.082
T1022 0.0819
T1023 0.0815
T1024 0.0804
T1025 0.0793
T1026 0.0788
T1027 0.0782
T1028 0.0776
T1029 0.0781
T1030 0.0786
T1031 0.0785
T1032 0.0784
T1033 0.0784
T1034 0.0783
T1035 0.0782
T1036 0.0782
T1037 0.0781
T1038 0.078
T1039 0.078
T1040 0.0786
T1041 0.0792
T1042 0.0778
T1043 0.0781
T1044 0.079
T1045 0.079
T1046 0.0797
T1047 0.08
T1048 0.0799
T1049 0.0802
T1050 0.0798
T1051 0.0787
T1052 0.0772
T1053 0.0768
T1054 0.0767
T1055 0.0766
T1056 0.0766
T1057 0.0779
T1058 0.0778
T1059 0.0778
T1060 0.0777
T1061 0.0776
T1062 0.0776
T1063 0.0775
T1064 0.0775
T1065 0.0774
T1066 0.0773
T1067 0.078
T1068 0.0784
T1069 0.0782
T1070 0.0782
T1071 0.0781
T1072 0.0787
T1073 0.0794
T1074 0.0793
T1075 0.0792
T1076 0.0792
T1077 0.0791
T1078 0.079
T1079 0.079
T1080 0.0789
T1081 0.0789
T1082 0.0791
T1083 0.0791
T1084 0.0793
T1085 0.08
T1086 0.0797
T1087 0.0796
T1088 0.0795
T1089 0.0794
T1090 0.0794
T1091 0.079
T1092 0.0792
T1093 0.0831
T1094 0.0867
T1095 0.086
T1096 0.0857
T1097 0.0856
T1098 0.0859
T1099 0.0868
T1100 0.0871
T1101 0.087
T1102 0.0891
T1103 0.0925
T1104 0.098
T1105 0.095
T1106 0.1026
T1107 0.1063
T1108 0.1073
T1109 0.1073
T1110 0.1011
T1111 0.1041
T1112 0.1095
T1113 0.1145
T1114 0.12
T1115 0.1241
T1116 0.1268
T1117 0.1277
T1118 0.1261
T1119 0.1221
T1120 0.1182
T1121 0.1125
T1122 0.1083
T1123 0.1068
T1124 0.105
T1125 0.1022
T1126 0.1012
T1127 0.101
T1128 0.1009
T1129 0.1008
T1130 0.1016
T1131 0.1021
T1132 0.1018
T1133 0.1008
T1134 0.1005
T1135 0.1007
T1136 0.1013
T1137 0.1014
T1138 0.1015
T1139 0.1024
T1140 0.1042
T1141 0.1061
T1142 0.1075
T1143 0.1077
T1144 0.1079
T1145 0.1079
T1146 0.1078
T1147 0.1083
T1148 0.1087
T1149 0.1087
T1150 0.1086
T1151 0.1085
T1152 0.1077
T1153 0.1064
T1154 0.1047
T1155 0.103
T1156 0.102
T1157 0.1017
T1158 0.1003
T1159 0.0998
T1160 0.0997
T1161 0.1003
T1162 0.1011
T1163 0.101
T1164 0.1023
T1165 0.1029
T1166 0.1037
T1167 0.1039
T1168 0.1038
T1169 0.1032
T1170 0.1024
T1171 0.1012
T1172 0.1005
T1173 0.1013
T1174 0.1019
T1175 0.1017
T1176 0.1015
T1177 0.1021
T1178 0.1029
T1179 0.1031
T1180 0.1027
T1181 0.1025
T1182 0.1027
T1183 0.1028
T1184 0.1027
T1185 0.1026
T1186 0.1026
T1187 0.1025
T1188 0.102
T1189 0.1027
T1190 0.1008
T1191 0.1062
T1192 0.1043
T1193 0.1029
T1194 0.102
T1195 0.1004
T1196 0.1
T1197 0.0999
T1198 0.0998
T1199 0.101
T1200 0.1025
T1201 0.104
T1202 0.1031
T1203 0.1024
T1204 0.1012
T1205 0.1003
T1206 0.0995
T1207 0.1017
T1208 0.1005
T1209 0.0974
T1210 0.0971
T1211 0.0979
T1212 0.0993
T1213 0.101
T1214 0.1035
T1215 0.1053
T1216 0.1074
T1217 0.1006
T1218 0.1022
T1219 0.1044
T1220 0.1082
T1221 0.1119
T1222 0.1156
T1223 0.119
T1224 0.1179
T1225 0.1179
T1226 0.1196
T1227 0.1189
T1228 0.1175
T1229 0.1161
T1230 0.1154
T1231 0.1152
T1232 0.1158
T1233 0.118
T1234 0.1188
T1235 0.1231
T1236 0.1265
T1237 0.129
T1238 0.1299
T1239 0.1311
T1240 0.1331
T1241 0.1332
T1242 0.1302
T1243 0.1283
T1244 0.1279
T1245 0.1279
T1246 0.1279
T1247 0.1285
T1248 0.1289
T1249 0.1289
T1250 0.1288
T1251 0.1288
T1252 0.1281
T1253 0.1272
T1254 0.127
T1255 0.1263
T1256 0.1248
T1257 0.1238
T1258 0.1229
T1259 0.122
T1260 0.1209
T1261 0.1202
T1262 0.1192
T1263 0.1161
T1264 0.1116
T1265 0.1085
T1266 0.1067
T1267 0.1053
T1268 0.1037
T1269 0.1021
T1270 0.1015
T1271 0.1
T1272 0.107
T1273 0.1049
T1274 0.1033
T1275 0.1027
T1276 0.1014
T1277 0.1004
T1278 0.0995
T1279 0.0981
T1280 0.097
T1281 0.0959
T1282 0.0947
T1283 0.0944
T1284 0.0943
T1285 0.0941
T1286 0.0939
T1287 0.0925
T1288 0.0915
T1289 0.0893
T1290 0.0994
T1291 0.0977
T1292 0.0964
T1293 0.0961
T1294 0.0969
T1295 0.0974
T1296 0.0974
T1297 0.0963
T1298 0.0959
T1299 0.0958
T1300 0.0944
T1301 0.0937
T1302 0.0926
T1303 0.0918
T1304 0.091
T1305 0.0907
T1306 0.0897
T1307 0.0892
T1308 0.0889
T1309 0.0899
T1310 0.0902
T1311 0.0901
T1312 0.0914
T1313 0.0938
T1314 0.0968
T1315 0.0939
T1316 0.1008
T1317 0.1135
T1318 0.1245
T1319 0.1317
T1320 0.1452
T1321 0.1383
T1322 0.1456
T1323 0.1516
T1324 0.141
T1325 0.1442
T1326 0.1475
T1327 0.1499
T1328 0.1526
T1329 0.1544
T1330 0.1544
T1331 0.1537
T1332 0.152
T1333 0.149
T1334 0.1446
T1335 0.1404
T1336 0.1503
T1337 0.146
T1338 0.1437
T1339 0.1423
T1340 0.141
T1341 0.1401
T1342 0.1399
T1343 0.1398
T1344 0.1391
T1345 0.1382
T1346 0.1377
T1347 0.1368
T1348 0.1352
T1349 0.1495
T1350 0.1479
T1351 0.146
T1352 0.144
T1353 0.1418
T1354 0.1394
T1355 0.1377
T1356 0.1361
T1357 0.1346
T1358 0.1323
T1359 0.1371
T1360 0.1345
T1361 0.1323
T1362 0.1304
T1363 0.1287
T1364 0.1271
T1365 0.1255
T1366 0.1239
T1367 0.1223
T1368 0.121
T1369 0.1204
T1370 0.1202
T1371 0.1202
T1372 0.1207
T1373 0.122
T1374 0.1237
T1375 0.1251
T1376 0.1272
T1377 0.1288
T1378 0.1297
T1379 0.131
T1380 0.1316
T1381 0.133
T1382 0.1343
T1383 0.1356
T1384 0.1371
T1385 0.1363
T1386 0.1361
T1387 0.1359
T1388 0.1349
T1389 0.1335
T1390 0.1316
T1391 0.1297
T1392 0.1283
T1393 0.1278
T1394 0.1277
T1395 0.1287
T1396 0.1308
T1397 0.1332
T1398 0.1357
T1399 0.1305
T1400 0.1315
T1401 0.1322
T1402 0.132
T1403 0.1325
T1404 0.1319
T1405 0.1308
T1406 0.1367
T1407 0.1355
T1408 0.1338
T1409 0.1327
T1410 0.1316
T1411 0.131
T1412 0.13
T1413 0.1297
T1414 0.1294
T1415 0.1295
T1416 0.1282
T1417 0.1278
T1418 0.1277
T1419 0.1277
T1420 0.1276
T1421 0.1264
T1422 0.1257
T1423 0.1247
T1424 0.1233
T1425 0.1229
T1426 0.1225
T1427 0.1215
T1428 0.1203
T1429 0.1191
T1430 0.1182
T1431 0.1177
T1432 0.1192
T1433 0.1186
T1434 0.1188
T1435 0.1191
T1436 0.1192
T1437 0.1186
T1438 0.1183
T1439 0.1183
T1440 0.1182
T1441 0.1179
T1442 0.1172
T1443 0.1167
T1444 0.1157
T1445 0.1145
T1446 0.1135
T1447 0.113
T1448 0.112
T1449 0.1117
T1450 0.1116
T1451 0.1116
T1452 0.1113
T1453 0.1105
T1454 0.11
T1455 0.1096
T1456 0.108
T1457 0.1066
T1458 0.1051
T1459 0.1034
T1460 0.1021
T1461 0.1011
T1462 0.1002
T1463 0.0999
T1464 0.1004
T1465 0.1031
T1466 0.1057
T1467 0.1069
T1468 0.1058
T1469 0.1036
T1470 0.1021
T1471 0.1012
T1472 0.1007
T1473 0.0999
T1474 0.1071
T1475 0.107
T1476 0.0999
T1477 0.1069
T1478 0.1065
T1479 0.1063
T1480 0.1056
T1481 0.1047
T1482 0.1045
T1483 0.1033
T1484 0.1028
T1485 0.1028
T1486 0.1032
T1487 0.1039
T1488 0.1059
T1489 0.1076
T1490 0.1001
T1491 0.1019
T1492 0.1037
T1493 0.1044
T1494 0.1043
T1495 0.1042
T1496 0.1054
T1497 0.107
T1498 0.1093
T1499 0.1118
T1500 0.114
T1501 0.1153
T1502 0.1152
T1503 0.114
T1504 0.1121
T1505 0.1104
T1506 0.1094
T1507 0.1082
T1508 0.1075
T1509 0.1079
T1510 0.1087
T1511 0.1092
T1512 0.1102
T1513 0.1109
T1514 0.1115
T1515 0.1131
T1516 0.114
T1517 0.1151
T1518 0.1157
T1519 0.1169
T1520 0.1179
T1521 0.119
T1522 0.1176
T1523 0.119
T1524 0.1205
T1525 0.1225
T1526 0.1252
T1527 0.1265
T1528 0.127
T1529 0.1276
T1530 0.1272
T1531 0.1268
T1532 0.1267
T1533 0.1258
T1534 0.1252
T1535 0.1252
T1536 0.1258
T1537 0.1265
T1538 0.128
T1539 0.1297
T1540 0.1316
T1541 0.1334
T1542 0.1352
T1543 0.1364
T1544 0.1366
T1545 0.1366
T1546 0.1366
T1547 0.1365
T1548 0.1365
T1549 0.1365
T1550 0.1364
T1551 0.1364
T1552 0.1364
T1553 0.1363
T1554 0.1363
T1555 0.1363
T1556 0.1362
T1557 0.1362
T1558 0.1362
T1559 0.1361
T1560 0.1361
T1561 0.1361
T1562 0.1361
T1563 0.136
T1564 0.136
T1565 0.136
T1566 0.1359
T1567 0.1359
T1568 0.1359
T1569 0.1358
T1570 0.1238
T1571 0.1184
T1572 0.1163
T1573 0.1158
T1574 0.1131
T1575 0.1117
T1576 0.1114
T1577 0.1111
T1578 0.1113
T1579 0.1119
T1580 0.1135
T1581 0.1159
T1582 0.1176
T1583 0.1181
T1584 0.1184
T1585 0.1176
T1586 0.1179
T1587 0.1189
T1588 0.1178
T1589 0.1191
T1590 0.12
T1591 0.1196
T1592 0.1189
T1593 0.1178
T1594 0.1189
T1595 0.1183
T1596 0.1182
T1597 0.1195
T1598 0.1181
T1599 0.1179
T1600 0.1175
T1601 0.1195
T1602 0.1195
T1603 0.1195
T1604 0.1194
T1605 0.1187
T1606 0.1186
T1607 0.1183
T1608 0.1193
T1609 0.1177
T1610 0.1163
T1611 0.1152
T1612 0.1138
T1613 0.1126
T1614 0.112
T1615 0.1113
T1616 0.1106
T1617 0.1114
T1618 0.1116
T1619 0.1118
T1620 0.1128
T1621 0.113
T1622 0.113
T1623 0.1124
T1624 0.1114
T1625 0.1099
T1626 0.1085
T1627 0.1068
T1628 0.1047
T1629 0.1029
T1630 0.102
T1631 0.1012
T1632 0.1
T1633 0.1074
T1634 0.1058
T1635 0.1041
T1636 0.1026
T1637 0.1018
T1638 0.1007
T1639 0.1001
T1640 0.0997
T1641 0.0987
T1642 0.0984
T1643 0.0984
T1644 0.0981
T1645 0.097
T1646 0.0965
T1647 0.0953
T1648 0.0938
T1649 0.0924
T1650 0.0914
T1651 0.0909
T1652 0.0905
T1653 0.0894
T1654 0.0891
T1655 0.0891
T1656 0.0891
T1657 0.0891
T1658 0.0897
T1659 0.0902
T1660 0.0908
T1661 0.0918
T1662 0.094
T1663 0.0982
T1664 0.1018
T1665 0.1051
T1666 0.1005
T1667 0.1032
T1668 0.1081
T1669 0.1131
T1670 0.117
T1671 0.1191
T1672 0.1237
T1673 0.1275
T1674 0.1303
T1675 0.1317
T1676 0.1319
T1677 0.1311
T1678 0.1295
T1679 0.1268
T1680 0.1238
T1681 0.1209
T1682 0.1185
T1683 0.1179
T1684 0.1195
T1685 0.1177
T1686 0.1187
T1687 0.1192
T1688 0.1201
T1689 0.1206
T1690 0.1207
T1691 0.1207
T1692 0.1207
T1693 0.1207
T1694 0.1204
T1695 0.1189
T1696 0.1192
T1697 0.1171
T1698 0.1154
T1699 0.1139
T1700 0.1127
T1701 0.1124
T1702 0.1124
T1703 0.1115
T1704 0.1099
T1705 0.1094
T1706 0.1082
T1707 0.1073
T1708 0.1063
T1709 0.1046
T1710 0.1033
T1711 0.1023
T1712 0.1009
T1713 0.0999
T1714 0.1071
T1715 0.1069
T1716 0.1063
T1717 0.1053
T1718 0.1041
T1719 0.1028
T1720 0.1013
T1721 0.1009
T1722 0.1009
T1723 0.1021
T1724 0.1024
T1725 0.1023
T1726 0.1022
T1727 0.1024
T1728 0.1034
T1729 0.1028
T1730 0.1022
T1731 0.1021
T1732 0.1021
T1733 0.1011
T1734 0.1006
T1735 0.1003
T1736 0.0994
T1737 0.0992
T1738 0.0992
T1739 0.0991
T1740 0.0991
T1741 0.0988
T1742 0.0975
T1743 0.0966
T1744 0.0953
T1745 0.0941
T1746 0.0932
T1747 0.093
T1748 0.093
T1749 0.093
T1750 0.093
T1751 0.0937
T1752 0.0942
T1753 0.0947
T1754 0.0945
T1755 0.0943
T1756 0.0937
T1757 0.0932
T1758 0.0931
T1759 0.0922
T1760 0.0916
T1761 0.0903
T1762 0.09
T1763 0.09
T1764 0.0897
T1765 0.0899
T1766 0.0899
T1767 0.0899
T1768 0.0897
T1769 0.0892
T1770 0.0894
T1771 0.0898
T1772 0.0899
T1773 0.0899
T1774 0.0899
T1775 0.0899
T1776 0.0893
T1777 0.0885
T1778 0.0883
T1779 0.0878
T1780 0.099
T1781 0.0989
T1782 0.0982
T1783 0.0974
T1784 0.0973
T1785 0.0972
T1786 0.0972
T1787 0.0994
T1788 0.099
T1789 0.0978
T1790 0.0964
T1791 0.0957
T1792 0.0946
T1793 0.093
T1794 0.0926
T1795 0.0926
T1796 0.0923
T1797 0.0925
T1798 0.0926
T1799 0.0926
T1800 0.0926
T1801 0.0926
T1802 0.0926
T1803 0.0919
T1804 0.0911
T1805 0.0909
T1806 0.0904
T1807 0.0902
T1808 0.0897
T1809 0.0895
T1810 0.0895
T1811 0.0895
T1812 0.0898
T1813 0.0896
T1814 0.0895
T1815 0.0895
T1816 0.0882
T1817 0.0878
T1818 0.0878
T1819 0.0878
T1820 0.0878
T1821 0.0878
T1822 0.0878
T1823 0.0878
T1824 0.0878
T1825 0.0878
T1826 0.087
T1827 0.0863
T1828 0.0861
T1829 0.0851
T1830 0.0847
T1831 0.0847
T1832 0.0839
T1833 0.0837
T1834 0.0842
T1835 0.0863
T1836 0.0884
T1837 0.0891
T1838 0.0892
T1839 0.0888
T1840 0.0881
T1841 0.0879
T1842 0.0876
T1843 0.0875
T1844 0.0875
T1845 0.0884
T1846 0.0888
T1847 0.0889
T1848 0.0888
T1849 0.0888
T1850 0.0883
T1851 0.0876
T1852 0.0869
T1853 0.0862
T1854 0.0851
T1855 0.0847
T1856 0.0845
T1857 0.0841
T1858 0.0843
T1859 0.0852
T1860 0.086
T1861 0.0859
T1862 0.0852
T1863 0.0845
T1864 0.0834
T1865 0.0828
T1866 0.0827
T1867 0.0836
T1868 0.0842
T1869 0.084
T1870 0.0839
T1871 0.0836
T1872 0.0826
T1873 0.0837
T1874 0.0853
T1875 0.0871
T1876 0.0903
T1877 0.0957
T1878 0.0879
T1879 0.0916
T1880 0.0955
T1881 0.0995
T1882 0.1041
T1883 0.1017
T1884 0.1079
T1885 0.1131
T1886 0.1176
T1887 0.1184
T1888 0.1193
T1889 0.1191
T1890 0.1196
T1891 0.1171
T1892 0.1151
T1893 0.1127
T1894 0.1107
T1895 0.1096
T1896 0.1092
T1897 0.1094
T1898 0.1108
T1899 0.113
T1900 0.1153
T1901 0.1172
T1902 0.1185
T1903 0.1193
T1904 0.1195
T1905 0.1189
T1906 0.1179
T1907 0.1176
T1908 0.1168
T1909 0.1146
T1910 0.1104
T1911 0.106
T1912 0.1039
T1913 0.1011
T1914 0.0998
T1915 0.0999
T1916 0.1058
T1917 0.1023
T1918 0.1008
T1919 0.0999
T1920 0.0985
T1921 0.0981
T1922 0.097
T1923 0.0957
T1924 0.0946
T1925 0.0939
T1926 0.0925
T1927 0.0919
T1928 0.0909
T1929 0.0898
T1930 0.0896
T1931 0.0912
T1932 0.0921
T1933 0.0916
T1934 0.0905
T1935 0.0898
T1936 0.0893
T1937 0.0881
T1938 0.0985
T1939 0.0984
T1940 0.0993
T1941 0.0887
T1942 0.0893
T1943 0.0911
T1944 0.093
T1945 0.0929
T1946 0.0921
T1947 0.0925
T1948 0.0933
T1949 0.0945
T1950 0.0966
T1951 0.1007
T1952 0.1054
T1953 0.1029
T1954 0.1103
T1955 0.1191
T1956 0.1243
T1957 0.1297
T1958 0.1358
T1959 0.1393
T1960 0.1485
T1961 0.1391
T1962 0.1437
T1963 0.1481
T1964 0.1532
T1965 0.1431
T1966 0.1496
T1967 0.1549
T1968 0.1583
T1969 0.163
T1970 0.168
T1971 0.1709
T1972 0.174
T1973 0.1679
T1974 0.1699
T1975 0.1718
T1976 0.1731
T1977 0.1747
T1978 0.1752
T1979 0.1748
T1980 0.1747
T1981 0.1745
T1982 0.1734
T1983 0.1723
T1984 0.171
T1985 0.1699
T1986 0.1698
T1987 0.1689
T1988 0.1768
T1989 0.1762
T1990 0.1761
T1991 0.1752
T1992 0.1747
T1993 0.1738
T1994 0.1731
T1995 0.1714
T1996 0.1697
T1997 0.1685
T1998 0.1668
T1999 0.165
T2000 0.163
T2001 0.1609
T2002 0.1583
T2003 0.1574
T2004 0.1546
T2005 0.1523
T2006 0.15
T2007 0.1483
T2008 0.1476
T2009 0.1468
T2010 0.1459
T2011 0.1455
T2012 0.1444
T2013 0.1435
T2014 0.1426
T2015 0.1416
T2016 0.1405
T2017 0.1538
T2018 0.1526
T2019 0.1511
T2020 0.1498
T2021 0.1487
T2022 0.1475
T2023 0.1461
T2024 0.1444
T2025 0.1432
T2026 0.1421
T2027 0.1407
T2028 0.1396
T2029 0.1385
T2030 0.1372
T2031 0.1368
T2032 0.1364
T2033 0.1351
T2034 0.1342
T2035 0.1497
T2036 0.1496
T2037 0.1487
T2038 0.1482
T2039 0.1473
T2040 0.1468
T2041 0.1459
T2042 0.1451
T2043 0.1442
T2044 0.1439
T2045 0.1441
T2046 0.1439
T2047 0.1438
T2048 0.1446
T2049 0.1462
T2050 0.1477
T2051 0.1497
T2052 0.1356
T2053 0.1394
T2054 0.1436
T2055 0.1483
T2056 0.1536
T2057 0.1441
T2058 0.1513
T2059 0.1581
T2060 0.1613
T2061 0.1657
T2062 0.1691
T2063 0.1725
T2064 0.1755
T2065 0.1681
T2066 0.1687
T2067 0.1696
T2068 0.1701
T2069 0.1695
T2070 0.169
T2071 0.1682
T2072 0.1766
T2073 0.1756
T2074 0.174
T2075 0.1731
T2076 0.1722
T2077 0.1711
T2078 0.17
T2079 0.1689
T2080 0.1684
T2081 0.1676
T2082 0.1663
T2083 0.1652
T2084 0.1639
T2085 0.1625
T2086 0.1606
T2087 0.158
T2088 0.1584
T2089 0.1572
T2090 0.1557
T2091 0.1538
T2092 0.152
T2093 0.1502
T2094 0.1487
T2095 0.1473
T2096 0.1461
T2097 0.1451
T2098 0.1451
T2099 0.1445
T2100 0.1424
T2101 0.1407
T2102 0.14
T2103 0.1541
T2104 0.1533
T2105 0.1525
T2106 0.1514
T2107 0.1509
T2108 0.1508
T2109 0.1505
T2110 0.1496
T2111 0.1482
T2112 0.1479
T2113 0.1469
T2114 0.1463
T2115 0.1457
T2116 0.1453
T2117 0.1452
T2118 0.1452
T2119 0.1452
T2120 0.1452
T2121 0.1447
T2122 0.144
T2123 0.1438
T2124 0.1438
T2125 0.1431
T2126 0.1436
T2127 0.1444
T2128 0.1432
T2129 0.1425
T2130 0.1424
T2131 0.1433
T2132 0.1448
T2133 0.1464
T2134 0.1478
T2135 0.1479
T2136 0.1478
T2137 0.1471
T2138 0.1469
T2139 0.1458
T2140 0.1454
T2141 0.1449
T2142 0.1442
T2143 0.144
T2144 0.144
T2145 0.1436
T2146 0.1437
T2147 0.1446
T2148 0.1459
T2149 0.1481
T2150 0.1501
T2151 0.1519
T2152 0.1539
T2153 0.1403
T2154 0.1413
T2155 0.1424
T2156 0.1432
T2157 0.1437
T2158 0.1436
T2159 0.143
T2160 0.1423
T2161 0.1421
T2162 0.1421
T2163 0.141
T2164 0.1407
T2165 0.1397
T2166 0.154
T2167 0.1535
T2168 0.1525
T2169 0.1517
T2170 0.1513
T2171 0.1504
T2172 0.1494
T2173 0.1489
T2174 0.148
T2175 0.1475
T2176 0.1463
T2177 0.1459
T2178 0.145
T2179 0.1447
T2180 0.1436
T2181 0.1432
T2182 0.1426
T2183 0.1419
T2184 0.1417
T2185 0.141
T2186 0.1394
T2187 0.139
T2188 0.139
T2189 0.1383
T2190 0.1378
T2191 0.1374
T2192 0.1368
T2193 0.1363
T2194 0.136
T2195 0.1354
T2196 0.1349
T2197 0.1348
T2198 0.1343
T2199 0.1493
T2200 0.1484
T2201 0.1482
T2202 0.1482
T2203 0.1494
T2204 0.1496
T2205 0.1489
T2206 0.1488
T2207 0.1485
T2208 0.1484
T2209 0.1484
T2210 0.1477
T2211 0.1471
T2212 0.147
T2213 0.1465
T2214 0.1458
T2215 0.1457
T2216 0.1457
T2217 0.1457
T2218 0.1455
T2219 0.1445
T2220 0.1443
T2221 0.144
T2222 0.1435
T2223 0.1431
T2224 0.143
T2225 0.143
T2226 0.1431
T2227 0.1431
T2228 0.1431
T2229 0.1432
T2230 0.1432
T2231 0.1432
T2232 0.1431
T2233 0.1434
T2234 0.1428
T2235 0.1426
T2236 0.1427
T2237 0.1427
T2238 0.1417
T2239 0.1414
T2240 0.1414
T2241 0.1413
T2242 0.1412
T2243 0.141
T2244 0.1402
T2245 0.14
T2246 0.14
T2247 0.14
T2248 0.1398
T2249 0.1395
T2250 0.1389
T2251 0.1386
T2252 0.1386
T2253 0.1386
T2254 0.1386
T2255 0.1387
T2256 0.1382
T2257 0.1375
T2258 0.1374
T2259 0.1374
T2260 0.1374
T2261 0.1372
T2262 0.1369
T2263 0.1367
T2264 0.1364
T2265 0.1361
T2266 0.136
T2267 0.136
T2268 0.1355
T2269 0.1349
T2270 0.1347
T2271 0.1347
T2272 0.134
T2273 0.1335
T2274 0.1334
T2275 0.1335
T2276 0.1333
T2277 0.1333
T2278 0.1333
T2279 0.1334
T2280 0.1334
T2281 0.1334
T2282 0.1327
T2283 0.1322
T2284 0.1321
T2285 0.1321
T2286 0.1322
T2287 0.1322
T2288 0.1322
T2289 0.1317
T2290 0.1311
T2291 0.1308
T2292 0.1307
T2293 0.1308
T2294 0.1308
T2295 0.1308
T2296 0.1309
T2297 0.1309
T2298 0.1307
T2299 0.1372
T2300 0.1368
T2301 0.1364
T2302 0.1339
T2303 0.1289
T2304 0.1264
T2305 0.1269
T2306 0.1294
T2307 0.1316
T2308 0.1331
T2309 0.1338
T2310 0.1339
T2311 0.134
T2312 0.134
T2313 0.134
T2314 0.1341
T2315 0.1341
T2316 0.1341
T2317 0.1342
T2318 0.1342
T2319 0.1342
T2320 0.1337
T2321 0.1331
T2322 0.1337
T2323 0.1343
T2324 0.1344
T2325 0.1345
T2326 0.1345
T2327 0.1345
T2328 0.1346
T2329 0.1344
T2330 0.1344
T2331 0.1344
T2332 0.1334
T2333 0.1331
T2334 0.1331
T2335 0.1331
T2336 0.1332
T2337 0.1332
T2338 0.1333
T2339 0.133
T2340 0.1324
T2341 0.1328
T2342 0.1333
T2343 0.1329
T2344 0.1325
T2345 0.1322
T2346 0.1321
T2347 0.1321
T2348 0.1321
T2349 0.132
T2350 0.1326
T2351 0.1328
T2352 0.1331
T2353 0.1324
T2354 0.1322
T2355 0.1322
T2356 0.1322
T2357 0.1323
T2358 0.1323
T2359 0.1324
T2360 0.1324
T2361 0.1324
T2362 0.1319
T2363 0.1321
T2364 0.1319
T2365 0.1319
T2366 0.1319
T2367 0.1314
T2368 0.1312
T2369 0.1318
T2370 0.1345
T2371 0.1367
T2372 0.1304
T2373 0.1374
T2374 0.1359
T2375 0.134
T2376 0.1327
T2377 0.1316
T2378 0.1306
T2379 0.1301
T2380 0.13
T2381 0.1301
T2382 0.1309
T2383 0.1315
T2384 0.1316
T2385 0.1317
T2386 0.1317
T2387 0.1318
T2388 0.1318
T2389 0.1318
T2390 0.1319
T2391 0.1319
T2392 0.132
T2393 0.132
T2394 0.1321
T2395 0.065
T2396 0.063
T2397 0.0634
T2398 0.0631
T2399 0.0631
T2400 0.0631
T2401 0.0632
T2402 0.0632
T2403 0.0632
T2404 0.0632
T2405 0.0633
T2406 0.0633
T2407 0.0637
T2408 0.0634
T2409 0.0634
T2410 0.0633
T2411 0.063
T2412 0.0619
T2413 0.0626
T2414 0.0619
T2415 0.06
T2416 0.0594
T2417 0.0594
T2418 0.0595
T2419 0.0595
T2420 0.0595
T2421 0.0596
T2422 0.0596
T2423 0.0596
T2424 0.0596
T2425 0.0597
T2426 0.0597
T2427 0.0597
T2428 0.0598
T2429 0.0598
T2430 0.0598
T2431 0.0599
T2432 0.0599
T2433 0.0599
T2434 0.0599
T2435 0.06
T2436 0.06
T2437 0.06
T2438 0.0601
T2439 0.0601
T2440 0.0601
T2441 0.0602
T2442 0.0602
T2443 0.0602
T2444 0.0603
T2445 0.0603
T2446 0.0603
T2447 0.0603
T2448 0.0604
T2449 0.0604
T2450 0.0604
T2451 0.0605
T2452 0.0605
T2453 0.0605
T2454 0.0606
T2455 0.0606
T2456 0.0606
T2457 0.06
T2458 0.0594
T2459 0.0594
T2460 0.0591
T2461 0.0595
T2462 0.0585
T2463 0.0592
T2464 0.0592
T2465 0.0596
T2466 0.0596
T2467 0.0597
T2468 0.0597
T2469 0.0597
T2470 0.0597
T2471 0.0598
T2472 0.0598
T2473 0.0598
T2474 0.0599
T2475 0.0599
T2476 0.0599
T2477 0.06
T2478 0.06
T2479 0.06
T2480 0.0601
T2481 0.0601
T2482 0.0601
T2483 0.0602
T2484 0.0599
T2485 0.0599
T2486 0.0603
T2487 0.0593
T2488 0.0597
T2489 0.0597
T2490 0.0762
T2491 0.0759
T2492 0.0816
T2493 0.0784
T2494 0.0767
T2495 0.0765
T2496 0.0746
T2497 0.0739
T2498 0.0721
T2499 0.071
T2500 0.07
T2501 0.069
T2502 0.0679
T2503 0.067
T2504 0.0653
T2505 0.065
T2506 0.0642
T2507 0.0799
T2508 0.0758
T2509 0.0727
T2510 0.0816
T2511 0.0761
T2512 0.0692
T2513 0.0657
T2514 0.0645
T2515 0.0635
T2516 0.0632
T2517 0.0767
T2518 0.0762
T2519 0.0755
T2520 0.0746
T2521 0.0734
T2522 0.0723
T2523 0.0718
T2524 0.0713
T2525 0.0702
T2526 0.069
T2527 0.0687
T2528 0.0677
T2529 0.0667
T2530 0.0662
T2531 0.0646
T2532 0.0635
T2533 0.0629
T2534 0.0621
T2535 0.06
T2536 0.0597
T2537 0.0597
T2538 0.0597
T2539 0.0598
T2540 0.0598
T2541 0.0598
T2542 0.0599
T2543 0.0599
T2544 0.0599
T2545 0.06
T2546 0.06
T2547 0.0601
T2548 0.0595
T2549 0.0589
T2550 0.0589
T2551 0.0589
T2552 0.059
T2553 0.0581
T2554 0.0584
T2555 0.0591
T2556 0.0588
T2557 0.0573
T2558 0.0692
T2559 0.0685
T2560 0.0755
T2561 0.0712
T2562 0.0676
T2563 0.0657
T2564 0.0636
T2565 0.0763
T2566 0.0755
T2567 0.0744
T2568 0.0741
T2569 0.0736
T2570 0.0727
T2571 0.072
T2572 0.0716
T2573 0.0708
T2574 0.0702
T2575 0.0695
T2576 0.0691
T2577 0.0689
T2578 0.0689
T2579 0.068
T2580 0.0671
T2581 0.0655
T2582 0.0651
T2583 0.0642
T2584 0.0639
T2585 0.0643
T2586 0.0643
T2587 0.0644
T2588 0.0644
T2589 0.0645
T2590 0.0645
T2591 0.0636
T2592 0.0633
T2593 0.0634
T2594 0.0634
T2595 0.0634
T2596 0.0635
T2597 0.0635
T2598 0.0636
T2599 0.0636
T2600 0.0629
T2601 0.0621
T2602 0.0622
T2603 0.0616
T2604 0.0616
T2605 0.0616
T2606 0.061
T2607 0.0624
T2608 0.0621
T2609 0.0621
T2610 0.0612
T2611 0.0612
T2612 0.0613
T2613 0.0613
T2614 0.0614
T2615 0.0614
T2616 0.0614
T2617 0.0605
T2618 0.0602
T2619 0.0608
T2620 0.0612
T2621 0.0615
T2622 0.0615
T2623 0.0615
T2624 0.0615
T2625 0.0615
T2626 0.0612
T2627 0.0608
T2628 0.0605
T2629 0.0599
T2630 0.0599
T2631 0.0602
T2632 0.0592
T2633 0.0589
T2634 0.0589
T2635 0.0589
T2636 0.0589
T2637 0.0589
T2638 0.0589
T2639 0.0589
T2640 0.0589
T2641 0.0589
T2642 0.0589
T2643 0.0589
T2644 0.0589
T2645 0.0599
T2646 0.0602
T2647 0.0602
T2648 0.0602
T2649 0.0602
T2650 0.0602
T2651 0.0592
T2652 0.0592
T2653 0.0589
T2654 0.0589
T2655 0.0589
T2656 0.0589
T2657 0.0592
T2658 0.0599
T2659 0.0592
T2660 0.0605
T2661 0.0602
T2662 0.0612
T2663 0.0624
T2664 0.0624
T2665 0.0632
T2666 0.0635
T2667 0.0656
T2668 0.0668
T2669 0.0683
T2670 0.069
T2671 0.0705
T2672 0.0719
T2673 0.0749
T2674 0.0765
T2675 0.0651
T2676 0.0689
T2677 0.0712
T2678 0.0738
T2679 0.0758
T2680 0.0765
T2681 0.0767
T2682 0.0775
T2683 0.0786
T2684 0.0789
T2685 0.0789
T2686 0.0782
T2687 0.0775
T2688 0.077
T2689 0.0761
T2690 0.0751
T2691 0.0741
T2692 0.0737
T2693 0.0737
T2694 0.0737
T2695 0.0737
T2696 0.0737
T2697 0.0737
T2698 0.0737
T2699 0.0737
T2700 0.0737
T2701 0.0726
T2702 0.0709
T2703 0.0695
T2704 0.0687
T2705 0.0712
T2706 0.0698
T2707 0.0687
T2708 0.0687
T2709 0.0676
T2710 0.0661
T2711 0.0661
T2712 0.0651
T2713 0.0638
T2714 0.0636
T2715 0.0636
T2716 0.0636
T2717 0.0632
T2718 0.0765
T2719 0.0761
T2720 0.0761
T2721 0.0632
T2722 0.0765
T2723 0.0768
T2724 0.0768
T2725 0.0648
T2726 0.0658
T2727 0.0661
T2728 0.0664
T2729 0.0673
T2730 0.0676
T2731 0.0687
T2732 0.0687
T2733 0.0695
T2734 0.0698
T2735 0.0702
T2736 0.0712
T2737 0.0712
T2738 0.0712
T2739 0.0712
T2740 0.0712
T2741 0.0723
T2742 0.0726
T2743 0.0732
T2744 0.0737
T2745 0.0741
T2746 0.0751
T2747 0.0765
T2748 0.0767
T2749 0.0773
T2750 0.0782
T2751 0.077
T2752 0.0765
T2753 0.0755
T2754 0.0751
T2755 0.0737
T2756 0.0734
T2757 0.0726
T2758 0.0723
T2759 0.0712
T2760 0.0705
T2761 0.0693
T2762 0.0687
T2763 0.068
T2764 0.0673
T2765 0.0667
T2766 0.0661
T2767 0.0651
T2768 0.0647
T2769 0.0647
T2770 0.0647
T2771 0.0647
T2772 0.0638
T2773 0.0636
T2774 0.0768
T2775 0.0761
T2776 0.0761
T2777 0.0761
T2778 0.0761
T2779 0.0761
T2780 0.0761
T2781 0.0752
T2782 0.0749
T2783 0.0749
T2784 0.0746
T2785 0.0735
T2786 0.0735
T2787 0.0735
T2788 0.0726
T2789 0.0723
T2790 0.0723
T2791 0.0691
T2792 0.0691
T2793 0.0691
T2794 0.0691
T2795 0.0691
T2796 0.0691
T2797 0.0691
T2798 0.0691
T2799 0.0691
T2800 0.0691
T2801 0.0691
T2802 0.0691
T2803 0.0691
T2804 0.0691
T2805 0.0691
T2806 0.0691
T2807 0.0691
T2808 0.0691
