# Supplementary material for: FishMORPH - An agent-based model to predict salmonid growth and distribution responses under natural and low flows
Source: Sci Rep. 2016 Jul 19;6:29414. doi: 10.1038/srep29414 (PMC4949470; doi:10.1038/srep29414)
Supplement: Supplementary Information 2 [file srep29414-s2.zip › SR_FishMORPH_Files/Parameters/Baseline_Depth_P22.var]

Depth PatchP22
T1 0.2742
T2 0.2751
T3 0.2751
T4 0.2751
T5 0.2748
T6 0.2744
T7 0.2732
T8 0.2725
T9 0.2713
T10 0.2731
T11 0.2741
T12 0.2716
T13 0.2702
T14 0.2683
T15 0.2683
T16 0.2683
T17 0.2683
T18 0.2683
T19 0.2679
T20 0.2676
T21 0.2668
T22 0.2664
T23 0.2664
T24 0.2664
T25 0.2657
T26 0.2649
T27 0.2649
T28 0.2649
T29 0.2649
T30 0.2649
T31 0.2649
T32 0.2649
T33 0.2649
T34 0.2649
T35 0.2645
T36 0.2641
T37 0.2633
T38 0.2633
T39 0.2633
T40 0.2633
T41 0.2633
T42 0.263
T43 0.2621
T44 0.2621
T45 0.2621
T46 0.2621
T47 0.2621
T48 0.2621
T49 0.2621
T50 0.2621
T51 0.2605
T52 0.2605
T53 0.2605
T54 0.259
T55 0.259
T56 0.2586
T57 0.2578
T58 0.2582
T59 0.2586
T60 0.2616
T61 0.2594
T62 0.2582
T63 0.2578
T64 0.2574
T65 0.259
T66 0.2578
T67 0.2574
T68 0.2574
T69 0.2574
T70 0.2574
T71 0.257
T72 0.2578
T73 0.2572
T74 0.2562
T75 0.2549
T76 0.2549
T77 0.2549
T78 0.2549
T79 0.2549
T80 0.2549
T81 0.2549
T82 0.2549
T83 0.2549
T84 0.2549
T85 0.2554
T86 0.2566
T87 0.2566
T88 0.2566
T89 0.2566
T90 0.2566
T91 0.2566
T92 0.2566
T93 0.2566
T94 0.2566
T95 0.2566
T96 0.2566
T97 0.2566
T98 0.2566
T99 0.2562
T100 0.2549
T101 0.2549
T102 0.2549
T103 0.2549
T104 0.2549
T105 0.2549
T106 0.2549
T107 0.2549
T108 0.2546
T109 0.2549
T110 0.2549
T111 0.2549
T112 0.2549
T113 0.2549
T114 0.2549
T115 0.2549
T116 0.2549
T117 0.2549
T118 0.2549
T119 0.2549
T120 0.2549
T121 0.2549
T122 0.2549
T123 0.2549
T124 0.2549
T125 0.2549
T126 0.2549
T127 0.2549
T128 0.2549
T129 0.2549
T130 0.2549
T131 0.2558
T132 0.2566
T133 0.2566
T134 0.2566
T135 0.2566
T136 0.2569
T137 0.2578
T138 0.2578
T139 0.2578
T140 0.2578
T141 0.2578
T142 0.2578
T143 0.2578
T144 0.2578
T145 0.2578
T146 0.2578
T147 0.2578
T148 0.2578
T149 0.2578
T150 0.2574
T151 0.257
T152 0.2574
T153 0.2578
T154 0.259
T155 0.259
T156 0.259
T157 0.259
T158 0.2598
T159 0.259
T160 0.2598
T161 0.2605
T162 0.2605
T163 0.2605
T164 0.2605
T165 0.2605
T166 0.2605
T167 0.2605
T168 0.2605
T169 0.2605
T170 0.2605
T171 0.2605
T172 0.2605
T173 0.2605
T174 0.2605
T175 0.2605
T176 0.2605
T177 0.2605
T178 0.2602
T179 0.2605
T180 0.2605
T181 0.2602
T182 0.2594
T183 0.2602
T184 0.2594
T185 0.259
T186 0.259
T187 0.259
T188 0.259
T189 0.259
T190 0.259
T191 0.259
T192 0.259
T193 0.259
T194 0.259
T195 0.259
T196 0.259
T197 0.2578
T198 0.2574
T199 0.2574
T200 0.2574
T201 0.2578
T202 0.2578
T203 0.2578
T204 0.2578
T205 0.2578
T206 0.2578
T207 0.2578
T208 0.2578
T209 0.2578
T210 0.2578
T211 0.2578
T212 0.2578
T213 0.2578
T214 0.2578
T215 0.2562
T216 0.2578
T217 0.2578
T218 0.2578
T219 0.2578
T220 0.2578
T221 0.2578
T222 0.2578
T223 0.2578
T224 0.2575
T225 0.2566
T226 0.2566
T227 0.2566
T228 0.2566
T229 0.2566
T230 0.2566
T231 0.2566
T232 0.2566
T233 0.2566
T234 0.2566
T235 0.2566
T236 0.2566
T237 0.2566
T238 0.2566
T239 0.2566
T240 0.2566
T241 0.2566
T242 0.2566
T243 0.2566
T244 0.2566
T245 0.2566
T246 0.2566
T247 0.2566
T248 0.2566
T249 0.2549
T250 0.2549
T251 0.2554
T252 0.2913
T253 0.3168
T254 0.3229
T255 0.3217
T256 0.3216
T257 0.3216
T258 0.3212
T259 0.3208
T260 0.3208
T261 0.32
T262 0.319
T263 0.3188
T264 0.3188
T265 0.3188
T266 0.3188
T267 0.3188
T268 0.3188
T269 0.3188
T270 0.3188
T271 0.3188
T272 0.3188
T273 0.3188
T274 0.3188
T275 0.3188
T276 0.3192
T277 0.3197
T278 0.3206
T279 0.3208
T280 0.3208
T281 0.3208
T282 0.32
T283 0.3194
T284 0.3189
T285 0.3188
T286 0.3188
T287 0.3188
T288 0.3188
T289 0.3188
T290 0.3188
T291 0.3188
T292 0.3188
T293 0.3192
T294 0.3204
T295 0.3208
T296 0.3208
T297 0.3211
T298 0.3216
T299 0.3216
T300 0.3222
T301 0.3221
T302 0.322
T303 0.3223
T304 0.3227
T305 0.3231
T306 0.3232
T307 0.3232
T308 0.3232
T309 0.3232
T310 0.3232
T311 0.3232
T312 0.3232
T313 0.3232
T314 0.3232
T315 0.3232
T316 0.3232
T317 0.3232
T318 0.3232
T319 0.3232
T320 0.3232
T321 0.3232
T322 0.3232
T323 0.3232
T324 0.3232
T325 0.3229
T326 0.3231
T327 0.3232
T328 0.3232
T329 0.3232
T330 0.3232
T331 0.3232
T332 0.3232
T333 0.3232
T334 0.3232
T335 0.3232
T336 0.3232
T337 0.3229
T338 0.3218
T339 0.3216
T340 0.3216
T341 0.3216
T342 0.3216
T343 0.3216
T344 0.3216
T345 0.3216
T346 0.3216
T347 0.3216
T348 0.3216
T349 0.3216
T350 0.3216
T351 0.3216
T352 0.3216
T353 0.3212
T354 0.3208
T355 0.3208
T356 0.3208
T357 0.3208
T358 0.3208
T359 0.3208
T360 0.3208
T361 0.3208
T362 0.32
T363 0.3206
T364 0.3208
T365 0.3208
T366 0.3208
T367 0.3208
T368 0.3208
T369 0.3208
T370 0.3208
T371 0.3208
T372 0.3208
T373 0.3212
T374 0.3212
T375 0.3216
T376 0.3216
T377 0.3216
T378 0.3219
T379 0.3217
T380 0.3216
T381 0.3216
T382 0.3216
T383 0.3216
T384 0.3216
T385 0.3216
T386 0.3216
T387 0.3216
T388 0.3216
T389 0.3216
T390 0.3216
T391 0.3216
T392 0.3216
T393 0.3216
T394 0.311
T395 0.2963
T396 0.2824
T397 0.2757
T398 0.2752
T399 0.2733
T400 0.2729
T401 0.2729
T402 0.2729
T403 0.2733
T404 0.273
T405 0.2729
T406 0.2718
T407 0.2711
T408 0.271
T409 0.271
T410 0.2717
T411 0.2727
T412 0.274
T413 0.274
T414 0.2757
T415 0.2751
T416 0.2758
T417 0.276
T418 0.276
T419 0.2757
T420 0.2754
T421 0.2748
T422 0.268
T423 0.2657
T424 0.2664
T425 0.2664
T426 0.2664
T427 0.2664
T428 0.2664
T429 0.2664
T430 0.2664
T431 0.2664
T432 0.2664
T433 0.2664
T434 0.2664
T435 0.2657
T436 0.2649
T437 0.2649
T438 0.2641
T439 0.2633
T440 0.2626
T441 0.2618
T442 0.2618
T443 0.2614
T444 0.2602
T445 0.2606
T446 0.2602
T447 0.2606
T448 0.2602
T449 0.2599
T450 0.2579
T451 0.2571
T452 0.2571
T453 0.2571
T454 0.2563
T455 0.2575
T456 0.2575
T457 0.2571
T458 0.2571
T459 0.2571
T460 0.2567
T461 0.2571
T462 0.2571
T463 0.2587
T464 0.2597
T465 0.2607
T466 0.2615
T467 0.2627
T468 0.2634
T469 0.2646
T470 0.2646
T471 0.2654
T472 0.2661
T473 0.2657
T474 0.2646
T475 0.2638
T476 0.263
T477 0.2623
T478 0.2615
T479 0.2615
T480 0.2607
T481 0.2615
T482 0.2611
T483 0.2615
T484 0.2615
T485 0.2619
T486 0.2615
T487 0.263
T488 0.2632
T489 0.2654
T490 0.2673
T491 0.2696
T492 0.27
T493 0.2715
T494 0.2739
T495 0.2737
T496 0.2754
T497 0.2768
T498 0.2775
T499 0.2791
T500 0.2817
T501 0.2834
T502 0.2858
T503 0.2886
T504 0.291
T505 0.2931
T506 0.2905
T507 0.2913
T508 0.2917
T509 0.2929
T510 0.2931
T511 0.2935
T512 0.2946
T513 0.2953
T514 0.2964
T515 0.2984
T516 0.2994
T517 0.3011
T518 0.3022
T519 0.3024
T520 0.3027
T521 0.3025
T522 0.3024
T523 0.3024
T524 0.3024
T525 0.3024
T526 0.3024
T527 0.302
T528 0.301
T529 0.3004
T530 0.3003
T531 0.2989
T532 0.2985
T533 0.2982
T534 0.297
T535 0.295
T536 0.2939
T537 0.293
T538 0.2921
T539 0.2912
T540 0.291
T541 0.2893
T542 0.2933
T543 0.2933
T544 0.2926
T545 0.2917
T546 0.2915
T547 0.2908
T548 0.2899
T549 0.2897
T550 0.289
T551 0.2881
T552 0.2874
T553 0.286
T554 0.2857
T555 0.285
T556 0.284
T557 0.2838
T558 0.2842
T559 0.2858
T560 0.2889
T561 0.2936
T562 0.293
T563 0.2969
T564 0.301
T565 0.3077
T566 0.3104
T567 0.3199
T568 0.3251
T569 0.3298
T570 0.3331
T571 0.3365
T572 0.3399
T573 0.3403
T574 0.3465
T575 0.3531
T576 0.3497
T577 0.3605
T578 0.3741
T579 0.3858
T580 0.4001
T581 0.4078
T582 0.4156
T583 0.425
T584 0.4313
T585 0.435
T586 0.4377
T587 0.4426
T588 0.4454
T589 0.4523
T590 0.4566
T591 0.4591
T592 0.4628
T593 0.4648
T594 0.4652
T595 0.4642
T596 0.4591
T597 0.4518
T598 0.4446
T599 0.4364
T600 0.4301
T601 0.4214
T602 0.4175
T603 0.4115
T604 0.4064
T605 0.402
T606 0.3993
T607 0.4032
T608 0.4031
T609 0.3985
T610 0.4013
T611 0.4037
T612 0.4077
T613 0.4122
T614 0.4167
T615 0.4165
T616 0.4197
T617 0.423
T618 0.4261
T619 0.4289
T620 0.4312
T621 0.4323
T622 0.4312
T623 0.427
T624 0.4186
T625 0.4093
T626 0.3991
T627 0.3833
T628 0.3634
T629 0.356
T630 0.3444
T631 0.3406
T632 0.3358
T633 0.3323
T634 0.3295
T635 0.3274
T636 0.3255
T637 0.3237
T638 0.3226
T639 0.3212
T640 0.3209
T641 0.3202
T642 0.3194
T643 0.3186
T644 0.3184
T645 0.3184
T646 0.3176
T647 0.3166
T648 0.316
T649 0.3147
T650 0.3144
T651 0.3137
T652 0.3129
T653 0.3127
T654 0.3119
T655 0.3109
T656 0.3106
T657 0.3097
T658 0.309
T659 0.3089
T660 0.3073
T661 0.3069
T662 0.3055
T663 0.3052
T664 0.3026
T665 0.2926
T666 0.2848
T667 0.2841
T668 0.2841
T669 0.2838
T670 0.2829
T671 0.2827
T672 0.2827
T673 0.2827
T674 0.2827
T675 0.2813
T676 0.2809
T677 0.2807
T678 0.2805
T679 0.2801
T680 0.2789
T681 0.2786
T682 0.2786
T683 0.2779
T684 0.2788
T685 0.2828
T686 0.2919
T687 0.3052
T688 0.2992
T689 0.2928
T690 0.2852
T691 0.2812
T692 0.279
T693 0.2779
T694 0.277
T695 0.2768
T696 0.2764
T697 0.2752
T698 0.2749
T699 0.2744
T700 0.2743
T701 0.2742
T702 0.275
T703 0.2746
T704 0.2744
T705 0.2741
T706 0.2739
T707 0.2738
T708 0.2726
T709 0.2718
T710 0.2716
T711 0.2715
T712 0.2711
T713 0.2697
T714 0.2693
T715 0.2692
T716 0.2691
T717 0.269
T718 0.2689
T719 0.2688
T720 0.2687
T721 0.2686
T722 0.2685
T723 0.2684
T724 0.2683
T725 0.2682
T726 0.2681
T727 0.268
T728 0.2679
T729 0.2675
T730 0.2673
T731 0.2675
T732 0.2675
T733 0.2663
T734 0.2658
T735 0.266
T736 0.2656
T737 0.2651
T738 0.2646
T739 0.2642
T740 0.2637
T741 0.2636
T742 0.2635
T743 0.2632
T744 0.263
T745 0.2629
T746 0.2628
T747 0.2627
T748 0.2626
T749 0.2625
T750 0.2624
T751 0.2623
T752 0.2622
T753 0.2621
T754 0.262
T755 0.2619
T756 0.2618
T757 0.2617
T758 0.2617
T759 0.2616
T760 0.2615
T761 0.2614
T762 0.2613
T763 0.2612
T764 0.2611
T765 0.2705
T766 0.2711
T767 0.2707
T768 0.2706
T769 0.2706
T770 0.2705
T771 0.27
T772 0.2694
T773 0.2692
T774 0.2687
T775 0.2688
T776 0.2691
T777 0.269
T778 0.2689
T779 0.2688
T780 0.2687
T781 0.2684
T782 0.2679
T783 0.2674
T784 0.2673
T785 0.2665
T786 0.2665
T787 0.2662
T788 0.266
T789 0.2666
T790 0.2667
T791 0.2666
T792 0.2665
T793 0.2664
T794 0.2663
T795 0.2662
T796 0.2661
T797 0.2657
T798 0.2658
T799 0.2658
T800 0.2657
T801 0.2656
T802 0.2655
T803 0.2655
T804 0.2654
T805 0.2651
T806 0.2648
T807 0.2647
T808 0.2646
T809 0.2638
T810 0.2628
T811 0.2629
T812 0.2625
T813 0.2623
T814 0.2622
T815 0.2621
T816 0.2621
T817 0.262
T818 0.2619
T819 0.2618
T820 0.2617
T821 0.2609
T822 0.2606
T823 0.2598
T824 0.2595
T825 0.2594
T826 0.2593
T827 0.2592
T828 0.2591
T829 0.259
T830 0.2579
T831 0.2576
T832 0.2582
T833 0.2564
T834 0.2575
T835 0.2571
T836 0.2559
T837 0.2558
T838 0.2557
T839 0.2556
T840 0.2555
T841 0.2554
T842 0.2554
T843 0.2553
T844 0.2552
T845 0.2549
T846 0.2541
T847 0.254
T848 0.2532
T849 0.253
T850 0.2544
T851 0.2539
T852 0.2542
T853 0.2541
T854 0.254
T855 0.2525
T856 0.252
T857 0.2509
T858 0.2508
T859 0.2507
T860 0.2506
T861 0.2505
T862 0.2504
T863 0.2503
T864 0.2503
T865 0.2509
T866 0.2515
T867 0.2514
T868 0.2514
T869 0.2513
T870 0.2512
T871 0.2511
T872 0.251
T873 0.2509
T874 0.2508
T875 0.2508
T876 0.2507
T877 0.2506
T878 0.2505
T879 0.2504
T880 0.2489
T881 0.2488
T882 0.2477
T883 0.2472
T884 0.2464
T885 0.2463
T886 0.2469
T887 0.2469
T888 0.2474
T889 0.2479
T890 0.2478
T891 0.2477
T892 0.2476
T893 0.2475
T894 0.2478
T895 0.2474
T896 0.2473
T897 0.2472
T898 0.2471
T899 0.247
T900 0.2469
T901 0.2469
T902 0.2468
T903 0.2464
T904 0.2456
T905 0.2451
T906 0.245
T907 0.2449
T908 0.2449
T909 0.2448
T910 0.2447
T911 0.2446
T912 0.2445
T913 0.2445
T914 0.2444
T915 0.2447
T916 0.2442
T917 0.2441
T918 0.2444
T919 0.2454
T920 0.2443
T921 0.2438
T922 0.2437
T923 0.2437
T924 0.2436
T925 0.2435
T926 0.2434
T927 0.2428
T928 0.2418
T929 0.2429
T930 0.2417
T931 0.2414
T932 0.2412
T933 0.2411
T934 0.2411
T935 0.241
T936 0.2409
T937 0.2408
T938 0.2411
T939 0.241
T940 0.2406
T941 0.2419
T942 0.2419
T943 0.2418
T944 0.2417
T945 0.2416
T946 0.2416
T947 0.2415
T948 0.2414
T949 0.2424
T950 0.2438
T951 0.243
T952 0.2422
T953 0.2413
T954 0.2407
T955 0.2406
T956 0.2405
T957 0.2404
T958 0.2404
T959 0.2403
T960 0.2402
T961 0.2401
T962 0.2401
T963 0.24
T964 0.2399
T965 0.2398
T966 0.2398
T967 0.2397
T968 0.2396
T969 0.2395
T970 0.2395
T971 0.2394
T972 0.2393
T973 0.2392
T974 0.2392
T975 0.2391
T976 0.239
T977 0.2389
T978 0.2389
T979 0.2388
T980 0.2387
T981 0.2385
T982 0.2432
T983 0.2429
T984 0.2428
T985 0.2427
T986 0.2424
T987 0.2423
T988 0.2422
T989 0.2421
T990 0.2421
T991 0.242
T992 0.2419
T993 0.2419
T994 0.2418
T995 0.2417
T996 0.2416
T997 0.2416
T998 0.2415
T999 0.2414
T1000 0.2414
T1001 0.2409
T1002 0.2398
T1003 0.2397
T1004 0.2396
T1005 0.2399
T1006 0.2409
T1007 0.2409
T1008 0.2397
T1009 0.2393
T1010 0.2392
T1011 0.2392
T1012 0.2391
T1013 0.239
T1014 0.2389
T1015 0.2389
T1016 0.2388
T1017 0.2387
T1018 0.2385
T1019 0.2397
T1020 0.2397
T1021 0.2396
T1022 0.2395
T1023 0.2391
T1024 0.238
T1025 0.2369
T1026 0.2364
T1027 0.2358
T1028 0.2352
T1029 0.2357
T1030 0.2362
T1031 0.2361
T1032 0.236
T1033 0.236
T1034 0.2359
T1035 0.2358
T1036 0.2358
T1037 0.2357
T1038 0.2356
T1039 0.2356
T1040 0.2362
T1041 0.2368
T1042 0.2354
T1043 0.2357
T1044 0.2366
T1045 0.2366
T1046 0.2373
T1047 0.2375
T1048 0.2375
T1049 0.2378
T1050 0.2373
T1051 0.2362
T1052 0.2348
T1053 0.2343
T1054 0.2343
T1055 0.2342
T1056 0.2342
T1057 0.2355
T1058 0.2354
T1059 0.2354
T1060 0.2353
T1061 0.2352
T1062 0.2352
T1063 0.2351
T1064 0.235
T1065 0.235
T1066 0.2349
T1067 0.2355
T1068 0.236
T1069 0.2358
T1070 0.2358
T1071 0.2357
T1072 0.2363
T1073 0.2369
T1074 0.2369
T1075 0.2368
T1076 0.2368
T1077 0.2367
T1078 0.2366
T1079 0.2366
T1080 0.2365
T1081 0.2364
T1082 0.2367
T1083 0.2367
T1084 0.2369
T1085 0.2375
T1086 0.2373
T1087 0.2371
T1088 0.2371
T1089 0.237
T1090 0.237
T1091 0.2366
T1092 0.2368
T1093 0.2474
T1094 0.2511
T1095 0.2504
T1096 0.25
T1097 0.25
T1098 0.2502
T1099 0.2512
T1100 0.2514
T1101 0.2513
T1102 0.2535
T1103 0.2568
T1104 0.2603
T1105 0.2693
T1106 0.2747
T1107 0.2784
T1108 0.2794
T1109 0.2794
T1110 0.2812
T1111 0.2842
T1112 0.2895
T1113 0.2901
T1114 0.2977
T1115 0.3019
T1116 0.3046
T1117 0.3054
T1118 0.3038
T1119 0.2999
T1120 0.2938
T1121 0.2926
T1122 0.2884
T1123 0.2869
T1124 0.2851
T1125 0.2823
T1126 0.2812
T1127 0.281
T1128 0.281
T1129 0.2809
T1130 0.2817
T1131 0.2821
T1132 0.2819
T1133 0.2809
T1134 0.2805
T1135 0.2807
T1136 0.2813
T1137 0.2814
T1138 0.2816
T1139 0.2825
T1140 0.2842
T1141 0.2861
T1142 0.2875
T1143 0.2878
T1144 0.288
T1145 0.288
T1146 0.2879
T1147 0.2884
T1148 0.2888
T1149 0.2888
T1150 0.2887
T1151 0.2886
T1152 0.2877
T1153 0.2864
T1154 0.2847
T1155 0.283
T1156 0.282
T1157 0.2818
T1158 0.2804
T1159 0.2799
T1160 0.2798
T1161 0.2804
T1162 0.2812
T1163 0.2811
T1164 0.2823
T1165 0.283
T1166 0.2838
T1167 0.284
T1168 0.2839
T1169 0.2833
T1170 0.2825
T1171 0.2812
T1172 0.2805
T1173 0.2814
T1174 0.2819
T1175 0.2818
T1176 0.2816
T1177 0.2822
T1178 0.283
T1179 0.2831
T1180 0.2827
T1181 0.2825
T1182 0.2828
T1183 0.2828
T1184 0.2828
T1185 0.2827
T1186 0.2826
T1187 0.2826
T1188 0.2821
T1189 0.2828
T1190 0.2809
T1191 0.2783
T1192 0.2764
T1193 0.275
T1194 0.2741
T1195 0.2747
T1196 0.2742
T1197 0.2742
T1198 0.2741
T1199 0.2753
T1200 0.2746
T1201 0.2761
T1202 0.2752
T1203 0.2745
T1204 0.2755
T1205 0.2745
T1206 0.2737
T1207 0.2738
T1208 0.2747
T1209 0.2716
T1210 0.2714
T1211 0.2722
T1212 0.2735
T1213 0.2753
T1214 0.2756
T1215 0.2774
T1216 0.2795
T1217 0.2806
T1218 0.2822
T1219 0.2845
T1220 0.2883
T1221 0.292
T1222 0.2912
T1223 0.2946
T1224 0.2956
T1225 0.2956
T1226 0.2952
T1227 0.2945
T1228 0.2931
T1229 0.2916
T1230 0.291
T1231 0.2908
T1232 0.2914
T1233 0.2935
T1234 0.2965
T1235 0.3008
T1236 0.3043
T1237 0.3068
T1238 0.3076
T1239 0.3088
T1240 0.3038
T1241 0.304
T1242 0.3079
T1243 0.306
T1244 0.3057
T1245 0.3056
T1246 0.3056
T1247 0.3062
T1248 0.3066
T1249 0.3066
T1250 0.3066
T1251 0.3065
T1252 0.3058
T1253 0.305
T1254 0.3047
T1255 0.304
T1256 0.3026
T1257 0.3015
T1258 0.3006
T1259 0.2998
T1260 0.2986
T1261 0.2979
T1262 0.2969
T1263 0.2916
T1264 0.2917
T1265 0.2886
T1266 0.2868
T1267 0.2854
T1268 0.2838
T1269 0.2822
T1270 0.2815
T1271 0.2801
T1272 0.2791
T1273 0.277
T1274 0.2754
T1275 0.2748
T1276 0.2757
T1277 0.2746
T1278 0.2737
T1279 0.2724
T1280 0.2713
T1281 0.2701
T1282 0.2689
T1283 0.2686
T1284 0.2686
T1285 0.2684
T1286 0.2682
T1287 0.2667
T1288 0.2657
T1289 0.2636
T1290 0.2618
T1291 0.26
T1292 0.2587
T1293 0.2584
T1294 0.2592
T1295 0.2597
T1296 0.2597
T1297 0.2586
T1298 0.2582
T1299 0.2581
T1300 0.2567
T1301 0.256
T1302 0.257
T1303 0.2561
T1304 0.2553
T1305 0.2551
T1306 0.254
T1307 0.2536
T1308 0.2532
T1309 0.2542
T1310 0.2545
T1311 0.2545
T1312 0.2558
T1313 0.2561
T1314 0.2591
T1315 0.2681
T1316 0.2808
T1317 0.2936
T1318 0.3023
T1319 0.3096
T1320 0.3219
T1321 0.3312
T1322 0.3385
T1323 0.3406
T1324 0.345
T1325 0.3482
T1326 0.3515
T1327 0.354
T1328 0.3566
T1329 0.3482
T1330 0.3482
T1331 0.3474
T1332 0.3561
T1333 0.353
T1334 0.3487
T1335 0.3444
T1336 0.3394
T1337 0.3389
T1338 0.3365
T1339 0.3351
T1340 0.3339
T1341 0.333
T1342 0.3327
T1343 0.3327
T1344 0.332
T1345 0.3311
T1346 0.3306
T1347 0.3296
T1348 0.328
T1349 0.3262
T1350 0.3246
T1351 0.3226
T1352 0.3219
T1353 0.3197
T1354 0.3173
T1355 0.3155
T1356 0.314
T1357 0.3125
T1358 0.3102
T1359 0.3078
T1360 0.3052
T1361 0.3031
T1362 0.3081
T1363 0.3064
T1364 0.3048
T1365 0.3032
T1366 0.3016
T1367 0.3
T1368 0.2987
T1369 0.2981
T1370 0.298
T1371 0.2979
T1372 0.2984
T1373 0.2997
T1374 0.3014
T1375 0.3029
T1376 0.3049
T1377 0.3065
T1378 0.3074
T1379 0.3087
T1380 0.3023
T1381 0.3038
T1382 0.3051
T1383 0.3064
T1384 0.3078
T1385 0.307
T1386 0.3069
T1387 0.3066
T1388 0.3057
T1389 0.3042
T1390 0.3024
T1391 0.3074
T1392 0.306
T1393 0.3056
T1394 0.3054
T1395 0.3065
T1396 0.3085
T1397 0.304
T1398 0.3064
T1399 0.3084
T1400 0.3094
T1401 0.3101
T1402 0.3099
T1403 0.3103
T1404 0.3098
T1405 0.3086
T1406 0.3074
T1407 0.3063
T1408 0.3046
T1409 0.3035
T1410 0.3024
T1411 0.3088
T1412 0.3078
T1413 0.3074
T1414 0.3071
T1415 0.3072
T1416 0.306
T1417 0.3055
T1418 0.3054
T1419 0.3054
T1420 0.3054
T1421 0.3042
T1422 0.3035
T1423 0.3025
T1424 0.301
T1425 0.3006
T1426 0.3002
T1427 0.2992
T1428 0.2981
T1429 0.2969
T1430 0.296
T1431 0.2954
T1432 0.2947
T1433 0.2942
T1434 0.2943
T1435 0.2947
T1436 0.2947
T1437 0.2941
T1438 0.2939
T1439 0.2938
T1440 0.2938
T1441 0.2935
T1442 0.2927
T1443 0.2922
T1444 0.2912
T1445 0.29
T1446 0.2936
T1447 0.2931
T1448 0.2921
T1449 0.2917
T1450 0.2917
T1451 0.2917
T1452 0.2913
T1453 0.2906
T1454 0.2901
T1455 0.2896
T1456 0.288
T1457 0.2866
T1458 0.2851
T1459 0.2835
T1460 0.2822
T1461 0.2812
T1462 0.2803
T1463 0.28
T1464 0.2805
T1465 0.2831
T1466 0.2858
T1467 0.2869
T1468 0.2859
T1469 0.2837
T1470 0.2822
T1471 0.2813
T1472 0.2808
T1473 0.28
T1474 0.2792
T1475 0.2791
T1476 0.28
T1477 0.279
T1478 0.2786
T1479 0.2784
T1480 0.2777
T1481 0.2768
T1482 0.2766
T1483 0.2754
T1484 0.2749
T1485 0.2749
T1486 0.2753
T1487 0.276
T1488 0.278
T1489 0.2797
T1490 0.2802
T1491 0.2819
T1492 0.2838
T1493 0.2845
T1494 0.2844
T1495 0.2843
T1496 0.2854
T1497 0.287
T1498 0.2893
T1499 0.2919
T1500 0.2896
T1501 0.2908
T1502 0.2908
T1503 0.2895
T1504 0.2922
T1505 0.2905
T1506 0.2895
T1507 0.2883
T1508 0.2876
T1509 0.288
T1510 0.2887
T1511 0.2893
T1512 0.2902
T1513 0.291
T1514 0.2916
T1515 0.2931
T1516 0.2895
T1517 0.2907
T1518 0.2913
T1519 0.2925
T1520 0.2935
T1521 0.2945
T1522 0.2953
T1523 0.2967
T1524 0.2982
T1525 0.3002
T1526 0.3029
T1527 0.3043
T1528 0.3047
T1529 0.3053
T1530 0.3049
T1531 0.3045
T1532 0.3044
T1533 0.3036
T1534 0.3029
T1535 0.3029
T1536 0.3035
T1537 0.3042
T1538 0.3057
T1539 0.3074
T1540 0.3024
T1541 0.3042
T1542 0.3059
T1543 0.3072
T1544 0.3074
T1545 0.3074
T1546 0.3073
T1547 0.3073
T1548 0.3073
T1549 0.3072
T1550 0.3072
T1551 0.3072
T1552 0.3071
T1553 0.3071
T1554 0.3071
T1555 0.307
T1556 0.307
T1557 0.307
T1558 0.3069
T1559 0.3069
T1560 0.3069
T1561 0.3068
T1562 0.3068
T1563 0.3068
T1564 0.3067
T1565 0.3067
T1566 0.3067
T1567 0.3066
T1568 0.3066
T1569 0.3066
T1570 0.3015
T1571 0.294
T1572 0.2919
T1573 0.2913
T1574 0.2932
T1575 0.2917
T1576 0.2915
T1577 0.2912
T1578 0.2914
T1579 0.292
T1580 0.2936
T1581 0.2915
T1582 0.2931
T1583 0.2936
T1584 0.2939
T1585 0.2932
T1586 0.2934
T1587 0.2944
T1588 0.2955
T1589 0.2968
T1590 0.2977
T1591 0.2973
T1592 0.2966
T1593 0.2955
T1594 0.2944
T1595 0.2938
T1596 0.2937
T1597 0.2951
T1598 0.2958
T1599 0.2956
T1600 0.2952
T1601 0.2951
T1602 0.295
T1603 0.295
T1604 0.295
T1605 0.2964
T1606 0.2963
T1607 0.296
T1608 0.2948
T1609 0.2933
T1610 0.2918
T1611 0.2907
T1612 0.2894
T1613 0.2927
T1614 0.2921
T1615 0.2914
T1616 0.2906
T1617 0.2915
T1618 0.2917
T1619 0.2919
T1620 0.2928
T1621 0.2931
T1622 0.2931
T1623 0.2925
T1624 0.2914
T1625 0.29
T1626 0.2885
T1627 0.2869
T1628 0.2847
T1629 0.283
T1630 0.282
T1631 0.2812
T1632 0.2801
T1633 0.2795
T1634 0.2779
T1635 0.2762
T1636 0.2747
T1637 0.2739
T1638 0.275
T1639 0.2744
T1640 0.274
T1641 0.2729
T1642 0.2726
T1643 0.2726
T1644 0.2723
T1645 0.2713
T1646 0.2708
T1647 0.2696
T1648 0.2681
T1649 0.2666
T1650 0.2657
T1651 0.2652
T1652 0.2647
T1653 0.2637
T1654 0.2634
T1655 0.2634
T1656 0.2634
T1657 0.2634
T1658 0.264
T1659 0.2644
T1660 0.2651
T1661 0.2661
T1662 0.2683
T1663 0.2725
T1664 0.2739
T1665 0.2772
T1666 0.2806
T1667 0.2832
T1668 0.2882
T1669 0.2932
T1670 0.2926
T1671 0.2968
T1672 0.3014
T1673 0.3053
T1674 0.308
T1675 0.3024
T1676 0.3027
T1677 0.3088
T1678 0.3072
T1679 0.3045
T1680 0.3015
T1681 0.2986
T1682 0.2962
T1683 0.2956
T1684 0.2951
T1685 0.2954
T1686 0.2964
T1687 0.2969
T1688 0.2978
T1689 0.2984
T1690 0.2984
T1691 0.2984
T1692 0.2984
T1693 0.2984
T1694 0.2981
T1695 0.2966
T1696 0.2948
T1697 0.2926
T1698 0.291
T1699 0.2895
T1700 0.2928
T1701 0.2925
T1702 0.2925
T1703 0.2916
T1704 0.2899
T1705 0.2895
T1706 0.2883
T1707 0.2874
T1708 0.2863
T1709 0.2846
T1710 0.2833
T1711 0.2823
T1712 0.281
T1713 0.28
T1714 0.2792
T1715 0.279
T1716 0.2784
T1717 0.2774
T1718 0.2762
T1719 0.2749
T1720 0.2756
T1721 0.2752
T1722 0.2752
T1723 0.2742
T1724 0.2745
T1725 0.2744
T1726 0.2743
T1727 0.2745
T1728 0.2755
T1729 0.2749
T1730 0.2743
T1731 0.2742
T1732 0.2742
T1733 0.2753
T1734 0.2748
T1735 0.2745
T1736 0.2737
T1737 0.2734
T1738 0.2734
T1739 0.2734
T1740 0.2734
T1741 0.2731
T1742 0.2718
T1743 0.2708
T1744 0.2696
T1745 0.2684
T1746 0.2675
T1747 0.2673
T1748 0.2673
T1749 0.2673
T1750 0.2672
T1751 0.268
T1752 0.2685
T1753 0.269
T1754 0.2688
T1755 0.2685
T1756 0.2679
T1757 0.2675
T1758 0.2674
T1759 0.2665
T1760 0.2659
T1761 0.2646
T1762 0.2642
T1763 0.2642
T1764 0.264
T1765 0.2641
T1766 0.2642
T1767 0.2642
T1768 0.2639
T1769 0.2635
T1770 0.2637
T1771 0.2641
T1772 0.2642
T1773 0.2642
T1774 0.2642
T1775 0.2642
T1776 0.2635
T1777 0.2627
T1778 0.2625
T1779 0.262
T1780 0.2614
T1781 0.2612
T1782 0.2605
T1783 0.2597
T1784 0.2596
T1785 0.2596
T1786 0.2596
T1787 0.2617
T1788 0.2613
T1789 0.2601
T1790 0.2587
T1791 0.258
T1792 0.2569
T1793 0.2573
T1794 0.2569
T1795 0.2569
T1796 0.2567
T1797 0.2568
T1798 0.2569
T1799 0.2569
T1800 0.2569
T1801 0.2569
T1802 0.2569
T1803 0.2563
T1804 0.2555
T1805 0.2552
T1806 0.2547
T1807 0.2546
T1808 0.254
T1809 0.2539
T1810 0.2539
T1811 0.2539
T1812 0.2541
T1813 0.2539
T1814 0.2538
T1815 0.2538
T1816 0.2526
T1817 0.2522
T1818 0.2522
T1819 0.2522
T1820 0.2522
T1821 0.2522
T1822 0.2522
T1823 0.2522
T1824 0.2522
T1825 0.2521
T1826 0.2513
T1827 0.2506
T1828 0.2505
T1829 0.2494
T1830 0.2491
T1831 0.2491
T1832 0.2483
T1833 0.248
T1834 0.2486
T1835 0.2507
T1836 0.2527
T1837 0.2534
T1838 0.2535
T1839 0.2532
T1840 0.2524
T1841 0.2522
T1842 0.2519
T1843 0.2518
T1844 0.2518
T1845 0.2528
T1846 0.2532
T1847 0.2532
T1848 0.2532
T1849 0.2532
T1850 0.2527
T1851 0.252
T1852 0.2513
T1853 0.2505
T1854 0.2494
T1855 0.2491
T1856 0.2488
T1857 0.2485
T1858 0.2486
T1859 0.2495
T1860 0.2503
T1861 0.2502
T1862 0.2496
T1863 0.2489
T1864 0.2477
T1865 0.2471
T1866 0.247
T1867 0.248
T1868 0.2486
T1869 0.2484
T1870 0.2483
T1871 0.2479
T1872 0.2469
T1873 0.248
T1874 0.2497
T1875 0.2514
T1876 0.2547
T1877 0.258
T1878 0.2621
T1879 0.2658
T1880 0.2698
T1881 0.2738
T1882 0.2762
T1883 0.2817
T1884 0.288
T1885 0.2932
T1886 0.2931
T1887 0.2961
T1888 0.297
T1889 0.2968
T1890 0.2951
T1891 0.2926
T1892 0.2906
T1893 0.2928
T1894 0.2907
T1895 0.2897
T1896 0.2892
T1897 0.2894
T1898 0.2909
T1899 0.2931
T1900 0.2908
T1901 0.2927
T1902 0.294
T1903 0.2948
T1904 0.295
T1905 0.2945
T1906 0.2935
T1907 0.2932
T1908 0.2924
T1909 0.2902
T1910 0.2904
T1911 0.286
T1912 0.2839
T1913 0.2812
T1914 0.2798
T1915 0.2799
T1916 0.2779
T1917 0.2744
T1918 0.2751
T1919 0.2741
T1920 0.2728
T1921 0.2724
T1922 0.2712
T1923 0.27
T1924 0.2689
T1925 0.2681
T1926 0.2668
T1927 0.2662
T1928 0.2651
T1929 0.2641
T1930 0.2638
T1931 0.2655
T1932 0.2663
T1933 0.2658
T1934 0.2648
T1935 0.264
T1936 0.2636
T1937 0.2623
T1938 0.2608
T1939 0.2607
T1940 0.2616
T1941 0.2629
T1942 0.2636
T1943 0.2653
T1944 0.2673
T1945 0.2672
T1946 0.2664
T1947 0.2668
T1948 0.2676
T1949 0.2688
T1950 0.2708
T1951 0.2749
T1952 0.2775
T1953 0.283
T1954 0.2903
T1955 0.2946
T1956 0.302
T1957 0.3075
T1958 0.3066
T1959 0.3172
T1960 0.3251
T1961 0.332
T1962 0.3365
T1963 0.3409
T1964 0.3422
T1965 0.3472
T1966 0.3536
T1967 0.3487
T1968 0.3543
T1969 0.3589
T1970 0.3639
T1971 0.3669
T1972 0.37
T1973 0.373
T1974 0.375
T1975 0.3769
T1976 0.3783
T1977 0.3799
T1978 0.3804
T1979 0.3799
T1980 0.3799
T1981 0.3797
T1982 0.3786
T1983 0.3775
T1984 0.3762
T1985 0.375
T1986 0.375
T1987 0.3741
T1988 0.3727
T1989 0.3721
T1990 0.372
T1991 0.3711
T1992 0.3706
T1993 0.3698
T1994 0.369
T1995 0.3673
T1996 0.3656
T1997 0.3645
T1998 0.3627
T1999 0.3609
T2000 0.3589
T2001 0.3568
T2002 0.3543
T2003 0.3512
T2004 0.3484
T2005 0.3564
T2006 0.354
T2007 0.3523
T2008 0.3517
T2009 0.3508
T2010 0.35
T2011 0.3496
T2012 0.3484
T2013 0.3475
T2014 0.3467
T2015 0.3456
T2016 0.3445
T2017 0.3429
T2018 0.3417
T2019 0.3402
T2020 0.3389
T2021 0.3378
T2022 0.3403
T2023 0.3389
T2024 0.3372
T2025 0.336
T2026 0.3349
T2027 0.3335
T2028 0.3324
T2029 0.3314
T2030 0.33
T2031 0.3297
T2032 0.3292
T2033 0.328
T2034 0.3271
T2035 0.3264
T2036 0.3262
T2037 0.3254
T2038 0.3248
T2039 0.324
T2040 0.3235
T2041 0.3225
T2042 0.3217
T2043 0.322
T2044 0.3218
T2045 0.322
T2046 0.3217
T2047 0.3216
T2048 0.3213
T2049 0.3229
T2050 0.3244
T2051 0.3263
T2052 0.3285
T2053 0.3322
T2054 0.3364
T2055 0.3374
T2056 0.3426
T2057 0.3482
T2058 0.3553
T2059 0.3519
T2060 0.3572
T2061 0.3616
T2062 0.365
T2063 0.3685
T2064 0.3715
T2065 0.3733
T2066 0.3739
T2067 0.3747
T2068 0.3753
T2069 0.3746
T2070 0.3741
T2071 0.3733
T2072 0.3725
T2073 0.3715
T2074 0.37
T2075 0.369
T2076 0.3681
T2077 0.367
T2078 0.3659
T2079 0.3649
T2080 0.3643
T2081 0.3635
T2082 0.3622
T2083 0.3611
T2084 0.3598
T2085 0.3585
T2086 0.3566
T2087 0.3539
T2088 0.3521
T2089 0.351
T2090 0.3495
T2091 0.3475
T2092 0.356
T2093 0.3543
T2094 0.3528
T2095 0.3513
T2096 0.3502
T2097 0.3491
T2098 0.3492
T2099 0.3485
T2100 0.3465
T2101 0.3447
T2102 0.3441
T2103 0.3432
T2104 0.3424
T2105 0.3415
T2106 0.3405
T2107 0.3399
T2108 0.3398
T2109 0.3396
T2110 0.3387
T2111 0.3373
T2112 0.3407
T2113 0.3398
T2114 0.3392
T2115 0.3386
T2116 0.3381
T2117 0.338
T2118 0.338
T2119 0.3381
T2120 0.3381
T2121 0.3375
T2122 0.3368
T2123 0.3366
T2124 0.3366
T2125 0.3359
T2126 0.3364
T2127 0.3373
T2128 0.3361
T2129 0.3353
T2130 0.3353
T2131 0.3361
T2132 0.3377
T2133 0.3393
T2134 0.3406
T2135 0.3408
T2136 0.3407
T2137 0.34
T2138 0.3398
T2139 0.3387
T2140 0.3383
T2141 0.3378
T2142 0.337
T2143 0.3368
T2144 0.3369
T2145 0.3364
T2146 0.3365
T2147 0.3374
T2148 0.3388
T2149 0.3372
T2150 0.3391
T2151 0.341
T2152 0.343
T2153 0.3444
T2154 0.3454
T2155 0.3464
T2156 0.3473
T2157 0.3478
T2158 0.3476
T2159 0.347
T2160 0.3463
T2161 0.3461
T2162 0.3462
T2163 0.3451
T2164 0.3447
T2165 0.3438
T2166 0.3431
T2167 0.3425
T2168 0.3416
T2169 0.3408
T2170 0.3404
T2171 0.3394
T2172 0.3385
T2173 0.338
T2174 0.3409
T2175 0.3403
T2176 0.3391
T2177 0.3388
T2178 0.3378
T2179 0.3375
T2180 0.3364
T2181 0.336
T2182 0.3355
T2183 0.3348
T2184 0.3346
T2185 0.3339
T2186 0.3323
T2187 0.3318
T2188 0.3318
T2189 0.3311
T2190 0.3306
T2191 0.3303
T2192 0.3296
T2193 0.3292
T2194 0.3288
T2195 0.3282
T2196 0.3277
T2197 0.3277
T2198 0.3272
T2199 0.326
T2200 0.325
T2201 0.3249
T2202 0.3249
T2203 0.3261
T2204 0.3262
T2205 0.3256
T2206 0.3254
T2207 0.3251
T2208 0.3251
T2209 0.3251
T2210 0.3244
T2211 0.3238
T2212 0.3236
T2213 0.3231
T2214 0.3225
T2215 0.3223
T2216 0.3224
T2217 0.3224
T2218 0.3221
T2219 0.3212
T2220 0.3221
T2221 0.3219
T2222 0.3213
T2223 0.3209
T2224 0.3209
T2225 0.3209
T2226 0.3209
T2227 0.321
T2228 0.321
T2229 0.321
T2230 0.321
T2231 0.3211
T2232 0.321
T2233 0.3213
T2234 0.3206
T2235 0.3205
T2236 0.3205
T2237 0.3206
T2238 0.3196
T2239 0.3192
T2240 0.3192
T2241 0.3191
T2242 0.3191
T2243 0.3189
T2244 0.318
T2245 0.3178
T2246 0.3178
T2247 0.3179
T2248 0.3177
T2249 0.3173
T2250 0.3167
T2251 0.3164
T2252 0.3164
T2253 0.3165
T2254 0.3165
T2255 0.3165
T2256 0.316
T2257 0.3154
T2258 0.3152
T2259 0.3152
T2260 0.3153
T2261 0.3151
T2262 0.3147
T2263 0.3146
T2264 0.3143
T2265 0.3139
T2266 0.3138
T2267 0.3139
T2268 0.3134
T2269 0.3127
T2270 0.3126
T2271 0.3126
T2272 0.3118
T2273 0.3113
T2274 0.3113
T2275 0.3113
T2276 0.3112
T2277 0.3112
T2278 0.3112
T2279 0.3112
T2280 0.3113
T2281 0.3113
T2282 0.3105
T2283 0.31
T2284 0.31
T2285 0.31
T2286 0.31
T2287 0.3101
T2288 0.3101
T2289 0.3096
T2290 0.3089
T2291 0.3087
T2292 0.3086
T2293 0.3086
T2294 0.3087
T2295 0.3087
T2296 0.3087
T2297 0.3088
T2298 0.3085
T2299 0.3079
T2300 0.3075
T2301 0.3072
T2302 0.3047
T2303 0.3066
T2304 0.3042
T2305 0.3047
T2306 0.3072
T2307 0.3023
T2308 0.3039
T2309 0.3046
T2310 0.3047
T2311 0.3047
T2312 0.3047
T2313 0.3048
T2314 0.3048
T2315 0.3049
T2316 0.3049
T2317 0.3049
T2318 0.305
T2319 0.305
T2320 0.3045
T2321 0.3038
T2322 0.3045
T2323 0.305
T2324 0.3052
T2325 0.3052
T2326 0.3052
T2327 0.3053
T2328 0.3053
T2329 0.3052
T2330 0.3052
T2331 0.3052
T2332 0.3041
T2333 0.3038
T2334 0.3039
T2335 0.3039
T2336 0.3039
T2337 0.304
T2338 0.304
T2339 0.3038
T2340 0.3032
T2341 0.3036
T2342 0.3041
T2343 0.3036
T2344 0.3032
T2345 0.3029
T2346 0.3029
T2347 0.3029
T2348 0.3029
T2349 0.3028
T2350 0.3034
T2351 0.3035
T2352 0.3038
T2353 0.3031
T2354 0.3029
T2355 0.303
T2356 0.303
T2357 0.303
T2358 0.3031
T2359 0.3031
T2360 0.3031
T2361 0.3032
T2362 0.3027
T2363 0.3028
T2364 0.3027
T2365 0.3026
T2366 0.3027
T2367 0.3091
T2368 0.309
T2369 0.3026
T2370 0.3053
T2371 0.3075
T2372 0.3082
T2373 0.3081
T2374 0.3067
T2375 0.3047
T2376 0.3034
T2377 0.3024
T2378 0.3083
T2379 0.3078
T2380 0.3077
T2381 0.3078
T2382 0.3087
T2383 0.3023
T2384 0.3024
T2385 0.3024
T2386 0.3025
T2387 0.3025
T2388 0.3026
T2389 0.3026
T2390 0.3026
T2391 0.3027
T2392 0.3027
T2393 0.3028
T2394 0.3028
T2395 0.204
T2396 0.1939
T2397 0.1942
T2398 0.1939
T2399 0.194
T2400 0.194
T2401 0.194
T2402 0.1941
T2403 0.1941
T2404 0.1941
T2405 0.1942
T2406 0.1942
T2407 0.1945
T2408 0.1942
T2409 0.1943
T2410 0.1941
T2411 0.1938
T2412 0.1928
T2413 0.1934
T2414 0.1928
T2415 0.1909
T2416 0.1903
T2417 0.1903
T2418 0.1903
T2419 0.1904
T2420 0.1904
T2421 0.1904
T2422 0.1905
T2423 0.1905
T2424 0.1905
T2425 0.1906
T2426 0.1906
T2427 0.1906
T2428 0.1906
T2429 0.1907
T2430 0.1907
T2431 0.1907
T2432 0.1908
T2433 0.1908
T2434 0.1908
T2435 0.1909
T2436 0.1909
T2437 0.1909
T2438 0.1909
T2439 0.191
T2440 0.191
T2441 0.191
T2442 0.1911
T2443 0.1911
T2444 0.1911
T2445 0.1912
T2446 0.1912
T2447 0.1912
T2448 0.1913
T2449 0.1913
T2450 0.1913
T2451 0.1913
T2452 0.1914
T2453 0.1914
T2454 0.1914
T2455 0.1915
T2456 0.1915
T2457 0.1909
T2458 0.1902
T2459 0.1903
T2460 0.19
T2461 0.1903
T2462 0.1894
T2463 0.1901
T2464 0.1901
T2465 0.1905
T2466 0.1905
T2467 0.1905
T2468 0.1906
T2469 0.1906
T2470 0.1906
T2471 0.1907
T2472 0.1907
T2473 0.1907
T2474 0.1908
T2475 0.1908
T2476 0.1908
T2477 0.1909
T2478 0.1909
T2479 0.1909
T2480 0.1909
T2481 0.191
T2482 0.191
T2483 0.191
T2484 0.1907
T2485 0.1908
T2486 0.1911
T2487 0.1902
T2488 0.1905
T2489 0.1986
T2490 0.2338
T2491 0.2335
T2492 0.2282
T2493 0.2251
T2494 0.2271
T2495 0.2268
T2496 0.2249
T2497 0.2243
T2498 0.2225
T2499 0.2213
T2500 0.2203
T2501 0.2194
T2502 0.2183
T2503 0.2173
T2504 0.2156
T2505 0.2154
T2506 0.2146
T2507 0.2375
T2508 0.2334
T2509 0.2303
T2510 0.2283
T2511 0.2264
T2512 0.2196
T2513 0.216
T2514 0.2149
T2515 0.2139
T2516 0.2136
T2517 0.213
T2518 0.2125
T2519 0.2119
T2520 0.2109
T2521 0.2097
T2522 0.2087
T2523 0.2081
T2524 0.2076
T2525 0.2092
T2526 0.2079
T2527 0.2077
T2528 0.2066
T2529 0.2057
T2530 0.2051
T2531 0.2036
T2532 0.2025
T2533 0.2019
T2534 0.201
T2535 0.199
T2536 0.1986
T2537 0.1986
T2538 0.1987
T2539 0.1987
T2540 0.1987
T2541 0.1988
T2542 0.1988
T2543 0.1989
T2544 0.1989
T2545 0.1989
T2546 0.199
T2547 0.199
T2548 0.1984
T2549 0.1978
T2550 0.1979
T2551 0.1979
T2552 0.1979
T2553 0.197
T2554 0.1974
T2555 0.198
T2556 0.1978
T2557 0.1962
T2558 0.1952
T2559 0.1945
T2560 0.233
T2561 0.2215
T2562 0.218
T2563 0.2161
T2564 0.214
T2565 0.2126
T2566 0.2118
T2567 0.2108
T2568 0.2105
T2569 0.2099
T2570 0.209
T2571 0.2083
T2572 0.208
T2573 0.2097
T2574 0.2091
T2575 0.2084
T2576 0.2081
T2577 0.2078
T2578 0.2078
T2579 0.207
T2580 0.2061
T2581 0.2044
T2582 0.2041
T2583 0.2032
T2584 0.2029
T2585 0.2032
T2586 0.2033
T2587 0.2033
T2588 0.2034
T2589 0.2034
T2590 0.2034
T2591 0.2026
T2592 0.2023
T2593 0.2023
T2594 0.2024
T2595 0.2024
T2596 0.2024
T2597 0.2025
T2598 0.2025
T2599 0.2026
T2600 0.2018
T2601 0.2011
T2602 0.2011
T2603 0.2005
T2604 0.2006
T2605 0.2006
T2606 0.2
T2607 0.2013
T2608 0.201
T2609 0.2011
T2610 0.2002
T2611 0.2002
T2612 0.2002
T2613 0.2003
T2614 0.2003
T2615 0.2004
T2616 0.2004
T2617 0.1995
T2618 0.1992
T2619 0.1998
T2620 0.2001
T2621 0.2004
T2622 0.2004
T2623 0.2004
T2624 0.2004
T2625 0.2004
T2626 0.2001
T2627 0.1998
T2628 0.1995
T2629 0.1988
T2630 0.1988
T2631 0.1992
T2632 0.1982
T2633 0.1979
T2634 0.1979
T2635 0.1979
T2636 0.1979
T2637 0.1979
T2638 0.1979
T2639 0.1979
T2640 0.1979
T2641 0.1979
T2642 0.1979
T2643 0.1979
T2644 0.1979
T2645 0.1988
T2646 0.1992
T2647 0.1992
T2648 0.1992
T2649 0.1992
T2650 0.1992
T2651 0.1982
T2652 0.1982
T2653 0.1979
T2654 0.1979
T2655 0.1979
T2656 0.1979
T2657 0.1982
T2658 0.1988
T2659 0.1982
T2660 0.1995
T2661 0.1992
T2662 0.2001
T2663 0.2014
T2664 0.2014
T2665 0.2021
T2666 0.2025
T2667 0.2045
T2668 0.2058
T2669 0.2073
T2670 0.2079
T2671 0.2094
T2672 0.2083
T2673 0.2112
T2674 0.2128
T2675 0.2154
T2676 0.2193
T2677 0.2216
T2678 0.2242
T2679 0.2261
T2680 0.2268
T2681 0.2271
T2682 0.2242
T2683 0.2252
T2684 0.2255
T2685 0.2255
T2686 0.2249
T2687 0.2242
T2688 0.2237
T2689 0.2265
T2690 0.2255
T2691 0.2244
T2692 0.2241
T2693 0.2241
T2694 0.2241
T2695 0.2241
T2696 0.2241
T2697 0.2241
T2698 0.2241
T2699 0.2241
T2700 0.2241
T2701 0.2229
T2702 0.2212
T2703 0.2199
T2704 0.219
T2705 0.2216
T2706 0.2202
T2707 0.219
T2708 0.219
T2709 0.218
T2710 0.2165
T2711 0.2165
T2712 0.2154
T2713 0.2142
T2714 0.2139
T2715 0.2139
T2716 0.2139
T2717 0.2136
T2718 0.2128
T2719 0.2125
T2720 0.2125
T2721 0.2136
T2722 0.2128
T2723 0.2132
T2724 0.2132
T2725 0.2151
T2726 0.2161
T2727 0.2165
T2728 0.2168
T2729 0.2176
T2730 0.218
T2731 0.219
T2732 0.219
T2733 0.2199
T2734 0.2202
T2735 0.2205
T2736 0.2216
T2737 0.2216
T2738 0.2216
T2739 0.2216
T2740 0.2216
T2741 0.2226
T2742 0.223
T2743 0.2235
T2744 0.2241
T2745 0.2244
T2746 0.2255
T2747 0.2268
T2748 0.2271
T2749 0.2239
T2750 0.2249
T2751 0.2237
T2752 0.2268
T2753 0.2258
T2754 0.2255
T2755 0.2241
T2756 0.2238
T2757 0.223
T2758 0.2226
T2759 0.2216
T2760 0.2209
T2761 0.2196
T2762 0.219
T2763 0.2183
T2764 0.2176
T2765 0.2171
T2766 0.2165
T2767 0.2154
T2768 0.2151
T2769 0.2151
T2770 0.2151
T2771 0.2151
T2772 0.2142
T2773 0.2139
T2774 0.2132
T2775 0.2125
T2776 0.2125
T2777 0.2125
T2778 0.2125
T2779 0.2125
T2780 0.2125
T2781 0.2116
T2782 0.2113
T2783 0.2113
T2784 0.2109
T2785 0.2098
T2786 0.2098
T2787 0.2098
T2788 0.2089
T2789 0.2086
T2790 0.2086
T2791 0.1951
T2792 0.1951
T2793 0.1951
T2794 0.1951
T2795 0.1951
T2796 0.1951
T2797 0.1951
T2798 0.1951
T2799 0.1951
T2800 0.1951
T2801 0.1951
T2802 0.1951
T2803 0.1951
T2804 0.1951
T2805 0.1951
T2806 0.1951
T2807 0.1951
T2808 0.1951
