# Supplementary material for: FishMORPH - An agent-based model to predict salmonid growth and distribution responses under natural and low flows
Source: Sci Rep. 2016 Jul 19;6:29414. doi: 10.1038/srep29414 (PMC4949470; doi:10.1038/srep29414)
Supplement: Supplementary Information 2 [file srep29414-s2.zip › SR_FishMORPH_Files/Parameters/Baseline_Depth_P23.var]

Depth PatchP23
T1 0.3071
T2 0.3079
T3 0.3079
T4 0.3079
T5 0.3076
T6 0.3072
T7 0.3059
T8 0.3053
T9 0.304
T10 0.306
T11 0.3069
T12 0.3044
T13 0.3029
T14 0.301
T15 0.301
T16 0.301
T17 0.301
T18 0.301
T19 0.3006
T20 0.3002
T21 0.2995
T22 0.2991
T23 0.2991
T24 0.2991
T25 0.2983
T26 0.3001
T27 0.3001
T28 0.3001
T29 0.3001
T30 0.3001
T31 0.3001
T32 0.3001
T33 0.3001
T34 0.3001
T35 0.2997
T36 0.2993
T37 0.2985
T38 0.2985
T39 0.2985
T40 0.2985
T41 0.2985
T42 0.2982
T43 0.2973
T44 0.2973
T45 0.2973
T46 0.2973
T47 0.2973
T48 0.2973
T49 0.2973
T50 0.2973
T51 0.2957
T52 0.2957
T53 0.2957
T54 0.2941
T55 0.2941
T56 0.2937
T57 0.2929
T58 0.2932
T59 0.2937
T60 0.2968
T61 0.2945
T62 0.2932
T63 0.2929
T64 0.2924
T65 0.2941
T66 0.2929
T67 0.2924
T68 0.2924
T69 0.2924
T70 0.2924
T71 0.292
T72 0.2908
T73 0.2901
T74 0.2891
T75 0.2878
T76 0.2878
T77 0.2878
T78 0.2878
T79 0.2878
T80 0.2878
T81 0.2878
T82 0.2878
T83 0.2878
T84 0.2878
T85 0.2883
T86 0.2895
T87 0.2895
T88 0.2895
T89 0.2895
T90 0.2895
T91 0.2895
T92 0.2895
T93 0.2895
T94 0.2895
T95 0.2895
T96 0.2895
T97 0.2895
T98 0.2895
T99 0.2891
T100 0.2878
T101 0.2878
T102 0.2878
T103 0.2878
T104 0.2878
T105 0.2878
T106 0.2878
T107 0.2878
T108 0.2874
T109 0.2878
T110 0.2878
T111 0.2878
T112 0.2878
T113 0.2878
T114 0.2878
T115 0.2878
T116 0.2878
T117 0.2878
T118 0.2878
T119 0.2878
T120 0.2878
T121 0.2878
T122 0.2878
T123 0.2878
T124 0.2878
T125 0.2878
T126 0.2878
T127 0.2878
T128 0.2878
T129 0.2878
T130 0.2878
T131 0.2886
T132 0.2895
T133 0.2895
T134 0.2895
T135 0.2895
T136 0.2898
T137 0.2908
T138 0.2908
T139 0.2908
T140 0.2908
T141 0.2908
T142 0.2908
T143 0.2908
T144 0.2908
T145 0.2908
T146 0.2908
T147 0.2908
T148 0.2908
T149 0.2908
T150 0.2924
T151 0.292
T152 0.2924
T153 0.2929
T154 0.2941
T155 0.2941
T156 0.2941
T157 0.2941
T158 0.2949
T159 0.2941
T160 0.2949
T161 0.2957
T162 0.2957
T163 0.2957
T164 0.2957
T165 0.2957
T166 0.2957
T167 0.2957
T168 0.2957
T169 0.2957
T170 0.2957
T171 0.2957
T172 0.2957
T173 0.2957
T174 0.2957
T175 0.2957
T176 0.2957
T177 0.2957
T178 0.2953
T179 0.2957
T180 0.2957
T181 0.2953
T182 0.2945
T183 0.2953
T184 0.2945
T185 0.2941
T186 0.2941
T187 0.2941
T188 0.2941
T189 0.2941
T190 0.2941
T191 0.2941
T192 0.2941
T193 0.2941
T194 0.2941
T195 0.2941
T196 0.2941
T197 0.2929
T198 0.2924
T199 0.2924
T200 0.2924
T201 0.2908
T202 0.2908
T203 0.2908
T204 0.2908
T205 0.2908
T206 0.2908
T207 0.2908
T208 0.2908
T209 0.2908
T210 0.2908
T211 0.2908
T212 0.2908
T213 0.2908
T214 0.2908
T215 0.2912
T216 0.2908
T217 0.2908
T218 0.2908
T219 0.2908
T220 0.2908
T221 0.2908
T222 0.2908
T223 0.2908
T224 0.2905
T225 0.2895
T226 0.2895
T227 0.2895
T228 0.2895
T229 0.2895
T230 0.2895
T231 0.2895
T232 0.2895
T233 0.2895
T234 0.2895
T235 0.2895
T236 0.2895
T237 0.2895
T238 0.2895
T239 0.2895
T240 0.2895
T241 0.2895
T242 0.2895
T243 0.2895
T244 0.2895
T245 0.2895
T246 0.2895
T247 0.2895
T248 0.2895
T249 0.2878
T250 0.2878
T251 0.2883
T252 0.3213
T253 0.349
T254 0.3555
T255 0.3544
T256 0.3542
T257 0.3542
T258 0.3526
T259 0.3522
T260 0.3522
T261 0.3514
T262 0.3504
T263 0.3502
T264 0.3502
T265 0.3502
T266 0.3502
T267 0.3502
T268 0.3502
T269 0.3502
T270 0.3502
T271 0.3502
T272 0.3502
T273 0.3502
T274 0.3502
T275 0.3502
T276 0.3506
T277 0.3511
T278 0.352
T279 0.3522
T280 0.3522
T281 0.3522
T282 0.3514
T283 0.3508
T284 0.3503
T285 0.3502
T286 0.3502
T287 0.3502
T288 0.3502
T289 0.3502
T290 0.3502
T291 0.3502
T292 0.3502
T293 0.3506
T294 0.3519
T295 0.3522
T296 0.3522
T297 0.3538
T298 0.3542
T299 0.3542
T300 0.3549
T301 0.3548
T302 0.3547
T303 0.355
T304 0.3554
T305 0.3558
T306 0.3559
T307 0.3559
T308 0.3559
T309 0.3559
T310 0.3559
T311 0.3559
T312 0.3559
T313 0.3559
T314 0.3559
T315 0.3559
T316 0.3559
T317 0.3559
T318 0.3559
T319 0.3559
T320 0.3559
T321 0.3559
T322 0.3559
T323 0.3559
T324 0.3559
T325 0.3556
T326 0.3558
T327 0.3559
T328 0.3559
T329 0.3559
T330 0.3559
T331 0.3559
T332 0.3559
T333 0.3559
T334 0.3559
T335 0.3559
T336 0.3559
T337 0.3556
T338 0.3545
T339 0.3542
T340 0.3542
T341 0.3542
T342 0.3542
T343 0.3542
T344 0.3542
T345 0.3542
T346 0.3542
T347 0.3542
T348 0.3542
T349 0.3542
T350 0.3542
T351 0.3542
T352 0.3542
T353 0.3526
T354 0.3522
T355 0.3522
T356 0.3522
T357 0.3522
T358 0.3522
T359 0.3522
T360 0.3522
T361 0.3522
T362 0.3514
T363 0.352
T364 0.3522
T365 0.3522
T366 0.3522
T367 0.3522
T368 0.3522
T369 0.3522
T370 0.3522
T371 0.3522
T372 0.3522
T373 0.3526
T374 0.3539
T375 0.3542
T376 0.3542
T377 0.3542
T378 0.3546
T379 0.3543
T380 0.3542
T381 0.3542
T382 0.3542
T383 0.3542
T384 0.3542
T385 0.3542
T386 0.3542
T387 0.3542
T388 0.3542
T389 0.3542
T390 0.3542
T391 0.3542
T392 0.3542
T393 0.353
T394 0.3471
T395 0.33
T396 0.3171
T397 0.3106
T398 0.308
T399 0.306
T400 0.3056
T401 0.3056
T402 0.3056
T403 0.306
T404 0.3057
T405 0.3056
T406 0.3045
T407 0.3038
T408 0.3037
T409 0.3037
T410 0.3045
T411 0.3054
T412 0.3068
T413 0.309
T414 0.3106
T415 0.31
T416 0.3107
T417 0.3109
T418 0.3109
T419 0.3106
T420 0.3081
T421 0.3075
T422 0.3006
T423 0.2983
T424 0.2991
T425 0.2991
T426 0.2991
T427 0.2991
T428 0.2991
T429 0.2991
T430 0.2991
T431 0.2991
T432 0.2991
T433 0.2991
T434 0.2991
T435 0.2983
T436 0.3001
T437 0.3001
T438 0.2993
T439 0.2985
T440 0.2977
T441 0.2969
T442 0.2969
T443 0.2966
T444 0.2953
T445 0.2958
T446 0.2953
T447 0.2958
T448 0.2953
T449 0.295
T450 0.2929
T451 0.2921
T452 0.2921
T453 0.2921
T454 0.2913
T455 0.2905
T456 0.2905
T457 0.2921
T458 0.2921
T459 0.2921
T460 0.2917
T461 0.2921
T462 0.2921
T463 0.2937
T464 0.2948
T465 0.2958
T466 0.2966
T467 0.2978
T468 0.2986
T469 0.2998
T470 0.2998
T471 0.298
T472 0.2987
T473 0.2984
T474 0.2998
T475 0.299
T476 0.2982
T477 0.2974
T478 0.2966
T479 0.2966
T480 0.2958
T481 0.2966
T482 0.2962
T483 0.2966
T484 0.2966
T485 0.297
T486 0.2966
T487 0.2982
T488 0.2984
T489 0.2981
T490 0.3
T491 0.3023
T492 0.3027
T493 0.3043
T494 0.3067
T495 0.3087
T496 0.3104
T497 0.3118
T498 0.3125
T499 0.3141
T500 0.3167
T501 0.3128
T502 0.3153
T503 0.3181
T504 0.3205
T505 0.3226
T506 0.3246
T507 0.3253
T508 0.3257
T509 0.3269
T510 0.3272
T511 0.3275
T512 0.3287
T513 0.3293
T514 0.3305
T515 0.3277
T516 0.3287
T517 0.3304
T518 0.3315
T519 0.3317
T520 0.3321
T521 0.3318
T522 0.3317
T523 0.3317
T524 0.3317
T525 0.3317
T526 0.3317
T527 0.3313
T528 0.3303
T529 0.3297
T530 0.3296
T531 0.3282
T532 0.3278
T533 0.3322
T534 0.331
T535 0.329
T536 0.3279
T537 0.327
T538 0.3261
T539 0.3252
T540 0.325
T541 0.3233
T542 0.3228
T543 0.3228
T544 0.3221
T545 0.3212
T546 0.321
T547 0.3203
T548 0.3194
T549 0.3192
T550 0.3185
T551 0.3175
T552 0.3169
T553 0.3155
T554 0.3152
T555 0.3144
T556 0.3135
T557 0.3133
T558 0.3137
T559 0.3153
T560 0.3184
T561 0.3232
T562 0.3271
T563 0.331
T564 0.3304
T565 0.3372
T566 0.3469
T567 0.3515
T568 0.3579
T569 0.3626
T570 0.3618
T571 0.3652
T572 0.3687
T573 0.3729
T574 0.3699
T575 0.3766
T576 0.3834
T577 0.3912
T578 0.4049
T579 0.4108
T580 0.4208
T581 0.4254
T582 0.436
T583 0.4366
T584 0.4428
T585 0.4465
T586 0.4523
T587 0.4516
T588 0.4544
T589 0.4614
T590 0.4672
T591 0.4697
T592 0.4666
T593 0.4686
T594 0.4689
T595 0.4679
T596 0.4696
T597 0.4622
T598 0.4534
T599 0.4508
T600 0.4415
T601 0.4416
T602 0.4348
T603 0.4288
T604 0.4325
T605 0.4282
T606 0.4255
T607 0.4236
T608 0.4236
T609 0.4247
T610 0.4275
T611 0.43
T612 0.4252
T613 0.4297
T614 0.4341
T615 0.4368
T616 0.4401
T617 0.4433
T618 0.4376
T619 0.4404
T620 0.4427
T621 0.4438
T622 0.4426
T623 0.4384
T624 0.4388
T625 0.4264
T626 0.4194
T627 0.405
T628 0.3936
T629 0.3791
T630 0.3767
T631 0.3691
T632 0.3644
T633 0.361
T634 0.3622
T635 0.3601
T636 0.3581
T637 0.3564
T638 0.3553
T639 0.3539
T640 0.3524
T641 0.3517
T642 0.3509
T643 0.3501
T644 0.3499
T645 0.3499
T646 0.3491
T647 0.3481
T648 0.3475
T649 0.3462
T650 0.3458
T651 0.3452
T652 0.3443
T653 0.3441
T654 0.3433
T655 0.3472
T656 0.347
T657 0.346
T658 0.3453
T659 0.3453
T660 0.3436
T661 0.3432
T662 0.3418
T663 0.3415
T664 0.3388
T665 0.3216
T666 0.3142
T667 0.3136
T668 0.3136
T669 0.3132
T670 0.3124
T671 0.3177
T672 0.3177
T673 0.3177
T674 0.3177
T675 0.3162
T676 0.3158
T677 0.3156
T678 0.3155
T679 0.3151
T680 0.3139
T681 0.3136
T682 0.3136
T683 0.3128
T684 0.3138
T685 0.3124
T686 0.3262
T687 0.3348
T688 0.3283
T689 0.3222
T690 0.3146
T691 0.3161
T692 0.3139
T693 0.3128
T694 0.3119
T695 0.3117
T696 0.3113
T697 0.3101
T698 0.3098
T699 0.3095
T700 0.3094
T701 0.3093
T702 0.308
T703 0.3075
T704 0.3074
T705 0.307
T706 0.3068
T707 0.3067
T708 0.3054
T709 0.3047
T710 0.3044
T711 0.3043
T712 0.3038
T713 0.3025
T714 0.3021
T715 0.3019
T716 0.3018
T717 0.3017
T718 0.3016
T719 0.3015
T720 0.3014
T721 0.3013
T722 0.3011
T723 0.301
T724 0.3009
T725 0.3008
T726 0.3007
T727 0.3006
T728 0.3004
T729 0.3
T730 0.2998
T731 0.3
T732 0.3
T733 0.2987
T734 0.2981
T735 0.2984
T736 0.2979
T737 0.3001
T738 0.2996
T739 0.2991
T740 0.2986
T741 0.2985
T742 0.2983
T743 0.2981
T744 0.2978
T745 0.2977
T746 0.2976
T747 0.2975
T748 0.2973
T749 0.2972
T750 0.2971
T751 0.297
T752 0.2969
T753 0.2968
T754 0.2967
T755 0.2966
T756 0.2964
T757 0.2963
T758 0.2962
T759 0.2961
T760 0.296
T761 0.2959
T762 0.2958
T763 0.2957
T764 0.2955
T765 0.3026
T766 0.3031
T767 0.3027
T768 0.3026
T769 0.3024
T770 0.3023
T771 0.3019
T772 0.3013
T773 0.3011
T774 0.3005
T775 0.3006
T776 0.3008
T777 0.3008
T778 0.3007
T779 0.3006
T780 0.3004
T781 0.3
T782 0.2996
T783 0.2991
T784 0.2989
T785 0.298
T786 0.2981
T787 0.3004
T788 0.3001
T789 0.2981
T790 0.2982
T791 0.2981
T792 0.298
T793 0.2979
T794 0.3004
T795 0.3003
T796 0.3002
T797 0.2997
T798 0.2999
T799 0.2998
T800 0.2997
T801 0.2996
T802 0.2995
T803 0.2994
T804 0.2993
T805 0.299
T806 0.2987
T807 0.2986
T808 0.2985
T809 0.2976
T810 0.2966
T811 0.2967
T812 0.2963
T813 0.2961
T814 0.2959
T815 0.2958
T816 0.2957
T817 0.2956
T818 0.2955
T819 0.2954
T820 0.2953
T821 0.2944
T822 0.2941
T823 0.2933
T824 0.293
T825 0.2929
T826 0.2928
T827 0.2927
T828 0.2926
T829 0.2925
T830 0.2912
T831 0.2909
T832 0.2916
T833 0.2897
T834 0.2887
T835 0.2883
T836 0.287
T837 0.2869
T838 0.2868
T839 0.2867
T840 0.2866
T841 0.2865
T842 0.2864
T843 0.2863
T844 0.2862
T845 0.2858
T846 0.285
T847 0.2849
T848 0.2841
T849 0.2838
T850 0.2852
T851 0.2847
T852 0.285
T853 0.2849
T854 0.2848
T855 0.2832
T856 0.2827
T857 0.2815
T858 0.2814
T859 0.2813
T860 0.2812
T861 0.281
T862 0.2809
T863 0.2808
T864 0.2807
T865 0.2814
T866 0.282
T867 0.2819
T868 0.2818
T869 0.2817
T870 0.2816
T871 0.2815
T872 0.2814
T873 0.2813
T874 0.2812
T875 0.2811
T876 0.281
T877 0.2809
T878 0.2808
T879 0.2807
T880 0.2841
T881 0.284
T882 0.2828
T883 0.2823
T884 0.2815
T885 0.2814
T886 0.282
T887 0.2819
T888 0.2824
T889 0.2829
T890 0.2828
T891 0.2827
T892 0.2826
T893 0.2825
T894 0.2828
T895 0.2823
T896 0.2822
T897 0.2821
T898 0.282
T899 0.2819
T900 0.2818
T901 0.2817
T902 0.2816
T903 0.2811
T904 0.2803
T905 0.2798
T906 0.2797
T907 0.2796
T908 0.2795
T909 0.2794
T910 0.2793
T911 0.2792
T912 0.2791
T913 0.279
T914 0.2789
T915 0.2792
T916 0.2787
T917 0.2786
T918 0.2789
T919 0.2799
T920 0.2787
T921 0.2782
T922 0.2781
T923 0.278
T924 0.2779
T925 0.2778
T926 0.2777
T927 0.277
T928 0.276
T929 0.2771
T930 0.2758
T931 0.2755
T932 0.2753
T933 0.2752
T934 0.2751
T935 0.275
T936 0.2749
T937 0.2748
T938 0.2751
T939 0.275
T940 0.2745
T941 0.2759
T942 0.2759
T943 0.2758
T944 0.2757
T945 0.2756
T946 0.2755
T947 0.2754
T948 0.2753
T949 0.2763
T950 0.2777
T951 0.2769
T952 0.2761
T953 0.2751
T954 0.2744
T955 0.2743
T956 0.2742
T957 0.2741
T958 0.274
T959 0.2739
T960 0.2738
T961 0.2737
T962 0.2736
T963 0.2735
T964 0.2734
T965 0.2733
T966 0.2733
T967 0.2732
T968 0.2731
T969 0.273
T970 0.2729
T971 0.2728
T972 0.2727
T973 0.2726
T974 0.2725
T975 0.2724
T976 0.2723
T977 0.2722
T978 0.2721
T979 0.272
T980 0.2719
T981 0.2717
T982 0.2706
T983 0.2702
T984 0.2701
T985 0.27
T986 0.2696
T987 0.2695
T988 0.2694
T989 0.2693
T990 0.2692
T991 0.2691
T992 0.269
T993 0.269
T994 0.2689
T995 0.2688
T996 0.2687
T997 0.2686
T998 0.2685
T999 0.2684
T1000 0.2683
T1001 0.2679
T1002 0.2666
T1003 0.2666
T1004 0.2665
T1005 0.2668
T1006 0.2678
T1007 0.2677
T1008 0.2665
T1009 0.266
T1010 0.2659
T1011 0.2658
T1012 0.2658
T1013 0.2657
T1014 0.2656
T1015 0.2655
T1016 0.2686
T1017 0.2685
T1018 0.2683
T1019 0.2663
T1020 0.2662
T1021 0.2661
T1022 0.266
T1023 0.2656
T1024 0.2676
T1025 0.2664
T1026 0.266
T1027 0.2653
T1028 0.2646
T1029 0.2651
T1030 0.2656
T1031 0.2655
T1032 0.2654
T1033 0.2654
T1034 0.2653
T1035 0.2652
T1036 0.2651
T1037 0.265
T1038 0.2649
T1039 0.2648
T1040 0.2655
T1041 0.2661
T1042 0.2646
T1043 0.2649
T1044 0.2659
T1045 0.2658
T1046 0.2665
T1047 0.2668
T1048 0.2667
T1049 0.267
T1050 0.2665
T1051 0.2654
T1052 0.2638
T1053 0.2633
T1054 0.2633
T1055 0.2632
T1056 0.2631
T1057 0.2645
T1058 0.2644
T1059 0.2643
T1060 0.2642
T1061 0.2641
T1062 0.2641
T1063 0.264
T1064 0.2639
T1065 0.2638
T1066 0.2637
T1067 0.2644
T1068 0.2648
T1069 0.2646
T1070 0.2646
T1071 0.2645
T1072 0.2651
T1073 0.2658
T1074 0.2657
T1075 0.2656
T1076 0.2655
T1077 0.2654
T1078 0.2653
T1079 0.2653
T1080 0.2652
T1081 0.2651
T1082 0.2654
T1083 0.2653
T1084 0.2656
T1085 0.2662
T1086 0.2659
T1087 0.2657
T1088 0.2657
T1089 0.2656
T1090 0.2655
T1091 0.2651
T1092 0.2653
T1093 0.2793
T1094 0.2828
T1095 0.2821
T1096 0.2817
T1097 0.2816
T1098 0.2819
T1099 0.2829
T1100 0.2831
T1101 0.283
T1102 0.2852
T1103 0.2836
T1104 0.2893
T1105 0.2985
T1106 0.3035
T1107 0.3072
T1108 0.3081
T1109 0.3081
T1110 0.31
T1111 0.313
T1112 0.313
T1113 0.3182
T1114 0.326
T1115 0.3301
T1116 0.3281
T1117 0.3289
T1118 0.332
T1119 0.3278
T1120 0.3216
T1121 0.3158
T1122 0.3171
T1123 0.3156
T1124 0.3137
T1125 0.3108
T1126 0.3097
T1127 0.3095
T1128 0.3094
T1129 0.3093
T1130 0.3102
T1131 0.3106
T1132 0.3103
T1133 0.3092
T1134 0.3089
T1135 0.3091
T1136 0.3097
T1137 0.3098
T1138 0.31
T1139 0.3108
T1140 0.3126
T1141 0.3146
T1142 0.3159
T1143 0.3161
T1144 0.3164
T1145 0.3164
T1146 0.3163
T1147 0.3167
T1148 0.3171
T1149 0.3171
T1150 0.317
T1151 0.3169
T1152 0.316
T1153 0.3146
T1154 0.3129
T1155 0.3111
T1156 0.3101
T1157 0.3098
T1158 0.3083
T1159 0.3079
T1160 0.3078
T1161 0.3084
T1162 0.3091
T1163 0.3091
T1164 0.3103
T1165 0.3109
T1166 0.3118
T1167 0.3119
T1168 0.3118
T1169 0.3112
T1170 0.3103
T1171 0.309
T1172 0.3083
T1173 0.3092
T1174 0.3097
T1175 0.3096
T1176 0.3094
T1177 0.31
T1178 0.3108
T1179 0.3109
T1180 0.3104
T1181 0.3103
T1182 0.3105
T1183 0.3105
T1184 0.3104
T1185 0.3104
T1186 0.3103
T1187 0.3102
T1188 0.3096
T1189 0.3104
T1190 0.3084
T1191 0.3057
T1192 0.3038
T1193 0.3024
T1194 0.3014
T1195 0.2998
T1196 0.2993
T1197 0.2992
T1198 0.2991
T1199 0.3004
T1200 0.3019
T1201 0.3034
T1202 0.3024
T1203 0.3017
T1204 0.3005
T1205 0.2995
T1206 0.2987
T1207 0.3009
T1208 0.2996
T1209 0.2991
T1210 0.2988
T1211 0.2996
T1212 0.2984
T1213 0.3002
T1214 0.3027
T1215 0.3046
T1216 0.3067
T1217 0.3078
T1218 0.3095
T1219 0.3118
T1220 0.3157
T1221 0.3139
T1222 0.3177
T1223 0.3211
T1224 0.3221
T1225 0.3221
T1226 0.3213
T1227 0.3207
T1228 0.3192
T1229 0.3177
T1230 0.317
T1231 0.3168
T1232 0.3174
T1233 0.3197
T1234 0.3227
T1235 0.3271
T1236 0.3306
T1237 0.3284
T1238 0.3292
T1239 0.3304
T1240 0.3325
T1241 0.3326
T1242 0.3294
T1243 0.3322
T1244 0.3318
T1245 0.3318
T1246 0.3318
T1247 0.3276
T1248 0.328
T1249 0.3281
T1250 0.328
T1251 0.3279
T1252 0.3319
T1253 0.331
T1254 0.3307
T1255 0.33
T1256 0.3285
T1257 0.3274
T1258 0.3265
T1259 0.3256
T1260 0.3244
T1261 0.3237
T1262 0.3227
T1263 0.3171
T1264 0.3126
T1265 0.315
T1266 0.3131
T1267 0.3117
T1268 0.31
T1269 0.3084
T1270 0.3077
T1271 0.3062
T1272 0.3052
T1273 0.303
T1274 0.3014
T1275 0.3007
T1276 0.2994
T1277 0.2983
T1278 0.3
T1279 0.2986
T1280 0.2975
T1281 0.2963
T1282 0.295
T1283 0.2947
T1284 0.2947
T1285 0.2945
T1286 0.2943
T1287 0.2927
T1288 0.2916
T1289 0.2894
T1290 0.2875
T1291 0.2858
T1292 0.2844
T1293 0.2841
T1294 0.2849
T1295 0.2854
T1296 0.2854
T1297 0.2842
T1298 0.2838
T1299 0.2837
T1300 0.2822
T1301 0.2815
T1302 0.2855
T1303 0.2846
T1304 0.2837
T1305 0.2835
T1306 0.2823
T1307 0.2819
T1308 0.2815
T1309 0.2826
T1310 0.2829
T1311 0.2828
T1312 0.2841
T1313 0.2815
T1314 0.2846
T1315 0.294
T1316 0.3067
T1317 0.3142
T1318 0.3277
T1319 0.3376
T1320 0.3465
T1321 0.3559
T1322 0.3593
T1323 0.3653
T1324 0.3698
T1325 0.373
T1326 0.3763
T1327 0.3696
T1328 0.3723
T1329 0.3741
T1330 0.3741
T1331 0.3733
T1332 0.3716
T1333 0.3776
T1334 0.3732
T1335 0.3688
T1336 0.3636
T1337 0.3593
T1338 0.361
T1339 0.3595
T1340 0.3582
T1341 0.3573
T1342 0.3571
T1343 0.357
T1344 0.3563
T1345 0.3554
T1346 0.3548
T1347 0.3538
T1348 0.3522
T1349 0.3503
T1350 0.3486
T1351 0.3466
T1352 0.3447
T1353 0.3473
T1354 0.3448
T1355 0.343
T1356 0.3414
T1357 0.3398
T1358 0.3375
T1359 0.335
T1360 0.3324
T1361 0.3302
T1362 0.3282
T1363 0.3312
T1364 0.3295
T1365 0.3279
T1366 0.3263
T1367 0.3246
T1368 0.3233
T1369 0.3226
T1370 0.3225
T1371 0.3224
T1372 0.323
T1373 0.3243
T1374 0.326
T1375 0.3275
T1376 0.3295
T1377 0.3312
T1378 0.3321
T1379 0.3287
T1380 0.3293
T1381 0.3308
T1382 0.3321
T1383 0.3334
T1384 0.3349
T1385 0.334
T1386 0.3339
T1387 0.3336
T1388 0.3326
T1389 0.3311
T1390 0.3292
T1391 0.3319
T1392 0.3305
T1393 0.33
T1394 0.3299
T1395 0.331
T1396 0.3283
T1397 0.3309
T1398 0.3333
T1399 0.3353
T1400 0.3363
T1401 0.337
T1402 0.3368
T1403 0.3372
T1404 0.3366
T1405 0.3354
T1406 0.3342
T1407 0.333
T1408 0.3312
T1409 0.3302
T1410 0.329
T1411 0.3284
T1412 0.3321
T1413 0.3318
T1414 0.3314
T1415 0.3315
T1416 0.3302
T1417 0.3297
T1418 0.3297
T1419 0.3296
T1420 0.3296
T1421 0.3283
T1422 0.3276
T1423 0.3266
T1424 0.3251
T1425 0.3246
T1426 0.3243
T1427 0.3232
T1428 0.322
T1429 0.3208
T1430 0.3199
T1431 0.3193
T1432 0.3186
T1433 0.318
T1434 0.3182
T1435 0.3185
T1436 0.3186
T1437 0.3179
T1438 0.3177
T1439 0.3176
T1440 0.3176
T1441 0.3172
T1442 0.3165
T1443 0.3159
T1444 0.3149
T1445 0.3136
T1446 0.3127
T1447 0.3176
T1448 0.3166
T1449 0.3163
T1450 0.3162
T1451 0.3162
T1452 0.3158
T1453 0.315
T1454 0.3145
T1455 0.3141
T1456 0.3124
T1457 0.3109
T1458 0.3094
T1459 0.3077
T1460 0.3063
T1461 0.3053
T1462 0.3044
T1463 0.3041
T1464 0.3046
T1465 0.3074
T1466 0.3101
T1467 0.3112
T1468 0.3101
T1469 0.3078
T1470 0.3063
T1471 0.3053
T1472 0.3048
T1473 0.304
T1474 0.3031
T1475 0.303
T1476 0.304
T1477 0.303
T1478 0.3025
T1479 0.3023
T1480 0.3015
T1481 0.3007
T1482 0.3005
T1483 0.2991
T1484 0.2987
T1485 0.2987
T1486 0.2991
T1487 0.2998
T1488 0.3019
T1489 0.3036
T1490 0.3041
T1491 0.3059
T1492 0.3078
T1493 0.3085
T1494 0.3084
T1495 0.3083
T1496 0.3095
T1497 0.3111
T1498 0.3135
T1499 0.3161
T1500 0.3129
T1501 0.3141
T1502 0.314
T1503 0.3127
T1504 0.3163
T1505 0.3146
T1506 0.3135
T1507 0.3123
T1508 0.3116
T1509 0.312
T1510 0.3128
T1511 0.3133
T1512 0.3143
T1513 0.3151
T1514 0.3157
T1515 0.3173
T1516 0.3127
T1517 0.3139
T1518 0.3145
T1519 0.3157
T1520 0.3167
T1521 0.3178
T1522 0.3186
T1523 0.32
T1524 0.3216
T1525 0.3236
T1526 0.3264
T1527 0.3278
T1528 0.3282
T1529 0.3289
T1530 0.3284
T1531 0.328
T1532 0.3279
T1533 0.327
T1534 0.3264
T1535 0.3264
T1536 0.3269
T1537 0.3277
T1538 0.3292
T1539 0.331
T1540 0.3282
T1541 0.3301
T1542 0.3319
T1543 0.3331
T1544 0.3333
T1545 0.3333
T1546 0.3333
T1547 0.3332
T1548 0.3332
T1549 0.3331
T1550 0.3331
T1551 0.3331
T1552 0.333
T1553 0.333
T1554 0.333
T1555 0.3329
T1556 0.3329
T1557 0.3329
T1558 0.3328
T1559 0.3328
T1560 0.3327
T1561 0.3327
T1562 0.3327
T1563 0.3326
T1564 0.3326
T1565 0.3326
T1566 0.3325
T1567 0.3325
T1568 0.3325
T1569 0.3324
T1570 0.3245
T1571 0.3169
T1572 0.3149
T1573 0.3143
T1574 0.317
T1575 0.3156
T1576 0.3154
T1577 0.315
T1578 0.3152
T1579 0.3159
T1580 0.3175
T1581 0.3145
T1582 0.3162
T1583 0.3166
T1584 0.317
T1585 0.3161
T1586 0.3164
T1587 0.3175
T1588 0.3186
T1589 0.32
T1590 0.3209
T1591 0.3204
T1592 0.3197
T1593 0.3186
T1594 0.3174
T1595 0.3168
T1596 0.3167
T1597 0.3181
T1598 0.3189
T1599 0.3186
T1600 0.3182
T1601 0.3181
T1602 0.3181
T1603 0.3181
T1604 0.318
T1605 0.3207
T1606 0.3206
T1607 0.3203
T1608 0.319
T1609 0.3175
T1610 0.316
T1611 0.3148
T1612 0.3134
T1613 0.3177
T1614 0.3171
T1615 0.3164
T1616 0.3156
T1617 0.3165
T1618 0.3167
T1619 0.3169
T1620 0.3124
T1621 0.3127
T1622 0.3126
T1623 0.3175
T1624 0.3164
T1625 0.3149
T1626 0.3134
T1627 0.3117
T1628 0.3095
T1629 0.3077
T1630 0.3067
T1631 0.3059
T1632 0.3047
T1633 0.304
T1634 0.3024
T1635 0.3007
T1636 0.2991
T1637 0.2983
T1638 0.2998
T1639 0.2992
T1640 0.2988
T1641 0.2977
T1642 0.2974
T1643 0.2974
T1644 0.2971
T1645 0.296
T1646 0.2955
T1647 0.2942
T1648 0.2927
T1649 0.2912
T1650 0.2902
T1651 0.2897
T1652 0.2892
T1653 0.2881
T1654 0.2879
T1655 0.2878
T1656 0.2878
T1657 0.2878
T1658 0.2884
T1659 0.2889
T1660 0.2896
T1661 0.2906
T1662 0.293
T1663 0.2973
T1664 0.2984
T1665 0.3018
T1666 0.3053
T1667 0.308
T1668 0.3132
T1669 0.3129
T1670 0.3169
T1671 0.3212
T1672 0.326
T1673 0.3299
T1674 0.328
T1675 0.3295
T1676 0.3297
T1677 0.3288
T1678 0.3319
T1679 0.3291
T1680 0.326
T1681 0.3229
T1682 0.3205
T1683 0.32
T1684 0.3194
T1685 0.3198
T1686 0.3208
T1687 0.3213
T1688 0.3223
T1689 0.3228
T1690 0.3229
T1691 0.3228
T1692 0.3228
T1693 0.3228
T1694 0.3225
T1695 0.321
T1696 0.3191
T1697 0.3169
T1698 0.3151
T1699 0.3136
T1700 0.3123
T1701 0.3176
T1702 0.3175
T1703 0.3166
T1704 0.3149
T1705 0.3144
T1706 0.3132
T1707 0.3123
T1708 0.3112
T1709 0.3094
T1710 0.3081
T1711 0.3071
T1712 0.3056
T1713 0.3046
T1714 0.3038
T1715 0.3036
T1716 0.303
T1717 0.3019
T1718 0.3007
T1719 0.2993
T1720 0.2978
T1721 0.3001
T1722 0.3001
T1723 0.2986
T1724 0.299
T1725 0.2989
T1726 0.2987
T1727 0.299
T1728 0.3
T1729 0.2993
T1730 0.2987
T1731 0.2986
T1732 0.2986
T1733 0.3002
T1734 0.2997
T1735 0.2994
T1736 0.2985
T1737 0.2982
T1738 0.2982
T1739 0.2982
T1740 0.2982
T1741 0.2979
T1742 0.2965
T1743 0.2955
T1744 0.2942
T1745 0.293
T1746 0.2921
T1747 0.2919
T1748 0.2919
T1749 0.2918
T1750 0.2918
T1751 0.2926
T1752 0.2931
T1753 0.2934
T1754 0.2933
T1755 0.293
T1756 0.2924
T1757 0.292
T1758 0.2919
T1759 0.2909
T1760 0.2904
T1761 0.289
T1762 0.2886
T1763 0.2886
T1764 0.2884
T1765 0.2886
T1766 0.2886
T1767 0.2886
T1768 0.2884
T1769 0.2879
T1770 0.2881
T1771 0.2886
T1772 0.2887
T1773 0.2887
T1774 0.2887
T1775 0.2887
T1776 0.288
T1777 0.2872
T1778 0.287
T1779 0.2865
T1780 0.2858
T1781 0.2856
T1782 0.2849
T1783 0.2841
T1784 0.284
T1785 0.284
T1786 0.284
T1787 0.2863
T1788 0.2857
T1789 0.2846
T1790 0.2831
T1791 0.2824
T1792 0.2812
T1793 0.2846
T1794 0.2842
T1795 0.2843
T1796 0.284
T1797 0.2842
T1798 0.2843
T1799 0.2843
T1800 0.2843
T1801 0.2843
T1802 0.2843
T1803 0.2836
T1804 0.2828
T1805 0.2826
T1806 0.282
T1807 0.2819
T1808 0.2813
T1809 0.2811
T1810 0.2812
T1811 0.2812
T1812 0.2814
T1813 0.2812
T1814 0.2812
T1815 0.2812
T1816 0.2798
T1817 0.2794
T1818 0.2795
T1819 0.2795
T1820 0.2795
T1821 0.2795
T1822 0.2795
T1823 0.2795
T1824 0.2795
T1825 0.2795
T1826 0.2786
T1827 0.2779
T1828 0.2778
T1829 0.2766
T1830 0.2763
T1831 0.2763
T1832 0.2755
T1833 0.2752
T1834 0.2758
T1835 0.278
T1836 0.2802
T1837 0.2809
T1838 0.2809
T1839 0.2806
T1840 0.2799
T1841 0.2797
T1842 0.2793
T1843 0.2792
T1844 0.2792
T1845 0.2802
T1846 0.2807
T1847 0.2807
T1848 0.2807
T1849 0.2807
T1850 0.2801
T1851 0.2794
T1852 0.2787
T1853 0.2779
T1854 0.2768
T1855 0.2765
T1856 0.2762
T1857 0.2758
T1858 0.276
T1859 0.277
T1860 0.2778
T1861 0.2777
T1862 0.277
T1863 0.2763
T1864 0.2751
T1865 0.2745
T1866 0.2744
T1867 0.2754
T1868 0.276
T1869 0.2758
T1870 0.2757
T1871 0.2754
T1872 0.2743
T1873 0.2755
T1874 0.2772
T1875 0.279
T1876 0.2825
T1877 0.283
T1878 0.2873
T1879 0.2911
T1880 0.2953
T1881 0.2994
T1882 0.3015
T1883 0.3073
T1884 0.3138
T1885 0.3136
T1886 0.3183
T1887 0.3213
T1888 0.3222
T1889 0.322
T1890 0.3202
T1891 0.3177
T1892 0.3156
T1893 0.3131
T1894 0.3166
T1895 0.3155
T1896 0.3151
T1897 0.3153
T1898 0.3168
T1899 0.3136
T1900 0.316
T1901 0.3179
T1902 0.3192
T1903 0.3201
T1904 0.3203
T1905 0.3197
T1906 0.3187
T1907 0.3184
T1908 0.3175
T1909 0.3152
T1910 0.3163
T1911 0.3106
T1912 0.3084
T1913 0.3055
T1914 0.3042
T1915 0.3044
T1916 0.3021
T1917 0.2985
T1918 0.2997
T1919 0.2988
T1920 0.2973
T1921 0.297
T1922 0.2958
T1923 0.2945
T1924 0.2934
T1925 0.2926
T1926 0.2912
T1927 0.2906
T1928 0.2895
T1929 0.2884
T1930 0.2882
T1931 0.29
T1932 0.2908
T1933 0.2903
T1934 0.2892
T1935 0.2884
T1936 0.288
T1937 0.2867
T1938 0.2851
T1939 0.285
T1940 0.2861
T1941 0.2874
T1942 0.2881
T1943 0.2899
T1944 0.292
T1945 0.2918
T1946 0.291
T1947 0.2915
T1948 0.2923
T1949 0.2935
T1950 0.2957
T1951 0.3
T1952 0.3023
T1953 0.308
T1954 0.3157
T1955 0.3193
T1956 0.3269
T1957 0.3278
T1958 0.3341
T1959 0.3452
T1960 0.3497
T1961 0.3566
T1962 0.3613
T1963 0.3619
T1964 0.3671
T1965 0.3722
T1966 0.3697
T1967 0.3751
T1968 0.3809
T1969 0.3857
T1970 0.3877
T1971 0.3907
T1972 0.3939
T1973 0.397
T1974 0.3991
T1975 0.4011
T1976 0.4024
T1977 0.4041
T1978 0.4046
T1979 0.4041
T1980 0.4041
T1981 0.4039
T1982 0.4028
T1983 0.4017
T1984 0.4003
T1985 0.3991
T1986 0.3992
T1987 0.3982
T1988 0.3968
T1989 0.3963
T1990 0.3962
T1991 0.3953
T1992 0.3947
T1993 0.3939
T1994 0.3931
T1995 0.3914
T1996 0.3897
T1997 0.3885
T1998 0.3867
T1999 0.388
T2000 0.386
T2001 0.3838
T2002 0.3812
T2003 0.378
T2004 0.3752
T2005 0.3728
T2006 0.3704
T2007 0.3779
T2008 0.3773
T2009 0.3764
T2010 0.3756
T2011 0.3752
T2012 0.374
T2013 0.3731
T2014 0.3722
T2015 0.3712
T2016 0.37
T2017 0.3684
T2018 0.3672
T2019 0.3656
T2020 0.3643
T2021 0.3632
T2022 0.3619
T2023 0.3605
T2024 0.3587
T2025 0.3615
T2026 0.3604
T2027 0.359
T2028 0.3579
T2029 0.3568
T2030 0.3555
T2031 0.3551
T2032 0.3546
T2033 0.3534
T2034 0.3525
T2035 0.3518
T2036 0.3517
T2037 0.3508
T2038 0.3502
T2039 0.3494
T2040 0.3489
T2041 0.3479
T2042 0.3471
T2043 0.3462
T2044 0.346
T2045 0.3462
T2046 0.3459
T2047 0.3458
T2048 0.3468
T2049 0.3484
T2050 0.35
T2051 0.352
T2052 0.3543
T2053 0.3582
T2054 0.3625
T2055 0.3635
T2056 0.3689
T2057 0.3746
T2058 0.3728
T2059 0.3799
T2060 0.3854
T2061 0.3867
T2062 0.3902
T2063 0.3938
T2064 0.3969
T2065 0.3987
T2066 0.3993
T2067 0.4003
T2068 0.4008
T2069 0.4001
T2070 0.3997
T2071 0.3988
T2072 0.398
T2073 0.397
T2074 0.3954
T2075 0.3945
T2076 0.3935
T2077 0.3925
T2078 0.3913
T2079 0.3903
T2080 0.3898
T2081 0.3889
T2082 0.3876
T2083 0.3865
T2084 0.3883
T2085 0.3869
T2086 0.385
T2087 0.3823
T2088 0.3804
T2089 0.3793
T2090 0.3778
T2091 0.3758
T2092 0.3739
T2093 0.3722
T2094 0.3706
T2095 0.3784
T2096 0.3772
T2097 0.3762
T2098 0.3762
T2099 0.3756
T2100 0.3734
T2101 0.3717
T2102 0.3711
T2103 0.3701
T2104 0.3694
T2105 0.3685
T2106 0.3674
T2107 0.3669
T2108 0.3668
T2109 0.3666
T2110 0.3657
T2111 0.3642
T2112 0.3639
T2113 0.3629
T2114 0.3624
T2115 0.3617
T2116 0.3613
T2117 0.3612
T2118 0.3613
T2119 0.3613
T2120 0.3613
T2121 0.3608
T2122 0.36
T2123 0.3599
T2124 0.3599
T2125 0.3592
T2126 0.3598
T2127 0.3607
T2128 0.3594
T2129 0.3587
T2130 0.3626
T2131 0.3596
T2132 0.3612
T2133 0.3629
T2134 0.3643
T2135 0.3644
T2136 0.3644
T2137 0.3636
T2138 0.3634
T2139 0.3623
T2140 0.362
T2141 0.3614
T2142 0.3607
T2143 0.3605
T2144 0.3606
T2145 0.3601
T2146 0.3603
T2147 0.3612
T2148 0.3627
T2149 0.365
T2150 0.367
T2151 0.3689
T2152 0.371
T2153 0.3724
T2154 0.3735
T2155 0.3746
T2156 0.3755
T2157 0.376
T2158 0.3759
T2159 0.3753
T2160 0.3745
T2161 0.3744
T2162 0.3745
T2163 0.3733
T2164 0.373
T2165 0.372
T2166 0.3714
T2167 0.3708
T2168 0.3699
T2169 0.3691
T2170 0.3686
T2171 0.3677
T2172 0.3667
T2173 0.3663
T2174 0.3653
T2175 0.3648
T2176 0.3636
T2177 0.3632
T2178 0.3623
T2179 0.362
T2180 0.3608
T2181 0.3605
T2182 0.36
T2183 0.3592
T2184 0.3591
T2185 0.3624
T2186 0.3607
T2187 0.3603
T2188 0.3604
T2189 0.3596
T2190 0.3592
T2191 0.3588
T2192 0.3581
T2193 0.3577
T2194 0.3574
T2195 0.3567
T2196 0.3563
T2197 0.3562
T2198 0.3558
T2199 0.3545
T2200 0.3536
T2201 0.3535
T2202 0.3535
T2203 0.3548
T2204 0.3549
T2205 0.3543
T2206 0.3541
T2207 0.3539
T2208 0.3538
T2209 0.3539
T2210 0.3531
T2211 0.3525
T2212 0.3524
T2213 0.3519
T2214 0.3513
T2215 0.3512
T2216 0.3512
T2217 0.3513
T2218 0.351
T2219 0.35
T2220 0.3498
T2221 0.3496
T2222 0.349
T2223 0.3486
T2224 0.3486
T2225 0.3487
T2226 0.3487
T2227 0.3488
T2228 0.3488
T2229 0.3489
T2230 0.3489
T2231 0.349
T2232 0.3489
T2233 0.3488
T2234 0.3481
T2235 0.348
T2236 0.3481
T2237 0.3481
T2238 0.3471
T2239 0.3468
T2240 0.3468
T2241 0.3467
T2242 0.3468
T2243 0.3465
T2244 0.3457
T2245 0.3455
T2246 0.3456
T2247 0.3456
T2248 0.3454
T2249 0.3451
T2250 0.3445
T2251 0.3442
T2252 0.3442
T2253 0.3443
T2254 0.3443
T2255 0.3444
T2256 0.3439
T2257 0.3432
T2258 0.3431
T2259 0.3432
T2260 0.3432
T2261 0.343
T2262 0.3427
T2263 0.3475
T2264 0.3472
T2265 0.3468
T2266 0.3468
T2267 0.3468
T2268 0.3463
T2269 0.3457
T2270 0.3455
T2271 0.3456
T2272 0.3448
T2273 0.3443
T2274 0.3443
T2275 0.3444
T2276 0.3443
T2277 0.3443
T2278 0.3443
T2279 0.3444
T2280 0.3444
T2281 0.3445
T2282 0.3437
T2283 0.3432
T2284 0.3432
T2285 0.3433
T2286 0.3433
T2287 0.3434
T2288 0.3435
T2289 0.3429
T2290 0.3423
T2291 0.342
T2292 0.342
T2293 0.342
T2294 0.3421
T2295 0.3422
T2296 0.3422
T2297 0.3423
T2298 0.3421
T2299 0.3415
T2300 0.3411
T2301 0.3408
T2302 0.3381
T2303 0.3329
T2304 0.3304
T2305 0.331
T2306 0.3337
T2307 0.3359
T2308 0.3376
T2309 0.3382
T2310 0.3384
T2311 0.3385
T2312 0.3385
T2313 0.3386
T2314 0.3386
T2315 0.3387
T2316 0.3388
T2317 0.3388
T2318 0.3389
T2319 0.339
T2320 0.3384
T2321 0.3378
T2322 0.3385
T2323 0.3391
T2324 0.3393
T2325 0.3393
T2326 0.3394
T2327 0.3395
T2328 0.3395
T2329 0.3394
T2330 0.3394
T2331 0.3395
T2332 0.3384
T2333 0.3381
T2334 0.3382
T2335 0.3383
T2336 0.3383
T2337 0.3384
T2338 0.3384
T2339 0.3382
T2340 0.3376
T2341 0.3381
T2342 0.3386
T2343 0.3382
T2344 0.3378
T2345 0.3375
T2346 0.3375
T2347 0.3375
T2348 0.3376
T2349 0.3375
T2350 0.3381
T2351 0.3383
T2352 0.3387
T2353 0.3379
T2354 0.3378
T2355 0.3378
T2356 0.3379
T2357 0.338
T2358 0.338
T2359 0.3381
T2360 0.3382
T2361 0.3382
T2362 0.3377
T2363 0.3379
T2364 0.3378
T2365 0.3378
T2366 0.3378
T2367 0.3373
T2368 0.3372
T2369 0.3379
T2370 0.3407
T2371 0.343
T2372 0.3438
T2373 0.3437
T2374 0.3422
T2375 0.3402
T2376 0.3389
T2377 0.3378
T2378 0.3368
T2379 0.3363
T2380 0.3363
T2381 0.3363
T2382 0.3373
T2383 0.3379
T2384 0.3381
T2385 0.3381
T2386 0.3382
T2387 0.3383
T2388 0.3384
T2389 0.3384
T2390 0.3385
T2391 0.3386
T2392 0.3387
T2393 0.3387
T2394 0.3388
T2395 0.2332
T2396 0.2183
T2397 0.2187
T2398 0.2184
T2399 0.2185
T2400 0.2186
T2401 0.2186
T2402 0.2187
T2403 0.2187
T2404 0.2188
T2405 0.2188
T2406 0.2189
T2407 0.2193
T2408 0.219
T2409 0.219
T2410 0.2189
T2411 0.2186
T2412 0.2217
T2413 0.2182
T2414 0.2218
T2415 0.2197
T2416 0.2191
T2417 0.2191
T2418 0.2192
T2419 0.2192
T2420 0.2193
T2421 0.2193
T2422 0.2194
T2423 0.2194
T2424 0.2195
T2425 0.2195
T2426 0.2196
T2427 0.2197
T2428 0.2197
T2429 0.2198
T2430 0.2198
T2431 0.2199
T2432 0.2199
T2433 0.22
T2434 0.22
T2435 0.2201
T2436 0.2202
T2437 0.2202
T2438 0.2203
T2439 0.2203
T2440 0.2204
T2441 0.2204
T2442 0.2205
T2443 0.2205
T2444 0.2206
T2445 0.2207
T2446 0.2207
T2447 0.2208
T2448 0.2208
T2449 0.2209
T2450 0.2209
T2451 0.221
T2452 0.2211
T2453 0.2211
T2454 0.2212
T2455 0.2212
T2456 0.2213
T2457 0.2206
T2458 0.22
T2459 0.22
T2460 0.2197
T2461 0.2201
T2462 0.2191
T2463 0.2199
T2464 0.2199
T2465 0.2204
T2466 0.2204
T2467 0.2205
T2468 0.2205
T2469 0.2206
T2470 0.2207
T2471 0.2207
T2472 0.2208
T2473 0.2208
T2474 0.2209
T2475 0.2209
T2476 0.221
T2477 0.2211
T2478 0.2211
T2479 0.2212
T2480 0.2212
T2481 0.2213
T2482 0.2214
T2483 0.2214
T2484 0.2211
T2485 0.2212
T2486 0.2216
T2487 0.2206
T2488 0.221
T2489 0.2311
T2490 0.2675
T2491 0.2672
T2492 0.2614
T2493 0.258
T2494 0.2562
T2495 0.2559
T2496 0.2539
T2497 0.2532
T2498 0.2512
T2499 0.25
T2500 0.249
T2501 0.2526
T2502 0.2514
T2503 0.2504
T2504 0.2485
T2505 0.2483
T2506 0.2475
T2507 0.2688
T2508 0.2675
T2509 0.2642
T2510 0.262
T2511 0.2559
T2512 0.2531
T2513 0.2492
T2514 0.248
T2515 0.2469
T2516 0.2466
T2517 0.2461
T2518 0.2455
T2519 0.2448
T2520 0.2438
T2521 0.2425
T2522 0.2414
T2523 0.2408
T2524 0.2402
T2525 0.2391
T2526 0.2378
T2527 0.2375
T2528 0.2364
T2529 0.2354
T2530 0.2348
T2531 0.2376
T2532 0.2363
T2533 0.2357
T2534 0.2348
T2535 0.2326
T2536 0.2322
T2537 0.2323
T2538 0.2323
T2539 0.2324
T2540 0.2325
T2541 0.2325
T2542 0.2326
T2543 0.2327
T2544 0.2327
T2545 0.2328
T2546 0.2329
T2547 0.2329
T2548 0.2323
T2549 0.2317
T2550 0.2317
T2551 0.2318
T2552 0.2319
T2553 0.2309
T2554 0.2313
T2555 0.2321
T2556 0.2318
T2557 0.2301
T2558 0.229
T2559 0.2282
T2560 0.2686
T2561 0.2519
T2562 0.2527
T2563 0.2507
T2564 0.2483
T2565 0.2469
T2566 0.246
T2567 0.2449
T2568 0.2446
T2569 0.244
T2570 0.243
T2571 0.2423
T2572 0.2419
T2573 0.241
T2574 0.2404
T2575 0.2396
T2576 0.2393
T2577 0.239
T2578 0.2391
T2579 0.2381
T2580 0.2371
T2581 0.2354
T2582 0.235
T2583 0.234
T2584 0.2338
T2585 0.2342
T2586 0.2342
T2587 0.2343
T2588 0.2344
T2589 0.2345
T2590 0.2345
T2591 0.2336
T2592 0.2377
T2593 0.2334
T2594 0.2334
T2595 0.2335
T2596 0.2336
T2597 0.2336
T2598 0.2337
T2599 0.2338
T2600 0.2374
T2601 0.2366
T2602 0.2367
T2603 0.2361
T2604 0.2361
T2605 0.2362
T2606 0.2356
T2607 0.2371
T2608 0.2368
T2609 0.2369
T2610 0.2359
T2611 0.2359
T2612 0.236
T2613 0.2361
T2614 0.2362
T2615 0.2362
T2616 0.2363
T2617 0.2353
T2618 0.235
T2619 0.2357
T2620 0.236
T2621 0.2364
T2622 0.2364
T2623 0.2364
T2624 0.2364
T2625 0.2364
T2626 0.236
T2627 0.2357
T2628 0.2353
T2629 0.2346
T2630 0.2346
T2631 0.235
T2632 0.2339
T2633 0.2335
T2634 0.2335
T2635 0.2335
T2636 0.2335
T2637 0.2335
T2638 0.2335
T2639 0.2335
T2640 0.2335
T2641 0.2335
T2642 0.2335
T2643 0.2335
T2644 0.2335
T2645 0.2346
T2646 0.235
T2647 0.235
T2648 0.235
T2649 0.235
T2650 0.235
T2651 0.2339
T2652 0.2339
T2653 0.2335
T2654 0.2335
T2655 0.2335
T2656 0.2335
T2657 0.2339
T2658 0.2346
T2659 0.2339
T2660 0.2353
T2661 0.235
T2662 0.236
T2663 0.2374
T2664 0.2374
T2665 0.2338
T2666 0.2342
T2667 0.2365
T2668 0.2378
T2669 0.2395
T2670 0.2402
T2671 0.2419
T2672 0.2435
T2673 0.2468
T2674 0.2486
T2675 0.2514
T2676 0.251
T2677 0.2536
T2678 0.2564
T2679 0.2586
T2680 0.2594
T2681 0.2597
T2682 0.2605
T2683 0.2617
T2684 0.262
T2685 0.262
T2686 0.2613
T2687 0.2605
T2688 0.2599
T2689 0.259
T2690 0.2579
T2691 0.2567
T2692 0.2563
T2693 0.2563
T2694 0.2563
T2695 0.2563
T2696 0.2563
T2697 0.2563
T2698 0.2563
T2699 0.2563
T2700 0.2563
T2701 0.2551
T2702 0.2532
T2703 0.2517
T2704 0.2508
T2705 0.2536
T2706 0.252
T2707 0.2508
T2708 0.2508
T2709 0.2496
T2710 0.2526
T2711 0.2526
T2712 0.2514
T2713 0.2501
T2714 0.2497
T2715 0.2497
T2716 0.2497
T2717 0.2494
T2718 0.2486
T2719 0.2481
T2720 0.2481
T2721 0.2494
T2722 0.2486
T2723 0.2489
T2724 0.2489
T2725 0.2511
T2726 0.2522
T2727 0.2526
T2728 0.2529
T2729 0.2492
T2730 0.2496
T2731 0.2508
T2732 0.2508
T2733 0.2517
T2734 0.252
T2735 0.2524
T2736 0.2536
T2737 0.2536
T2738 0.2536
T2739 0.2536
T2740 0.2536
T2741 0.2548
T2742 0.2551
T2743 0.2557
T2744 0.2563
T2745 0.2567
T2746 0.2579
T2747 0.2594
T2748 0.2597
T2749 0.2602
T2750 0.2613
T2751 0.2599
T2752 0.2594
T2753 0.2582
T2754 0.2579
T2755 0.2563
T2756 0.256
T2757 0.2551
T2758 0.2548
T2759 0.2536
T2760 0.2528
T2761 0.2514
T2762 0.2508
T2763 0.25
T2764 0.2492
T2765 0.2532
T2766 0.2526
T2767 0.2514
T2768 0.251
T2769 0.251
T2770 0.251
T2771 0.251
T2772 0.2501
T2773 0.2497
T2774 0.2489
T2775 0.2481
T2776 0.2481
T2777 0.2481
T2778 0.2481
T2779 0.2481
T2780 0.2481
T2781 0.2472
T2782 0.2468
T2783 0.2468
T2784 0.2464
T2785 0.2452
T2786 0.2452
T2787 0.2452
T2788 0.2442
T2789 0.2439
T2790 0.2439
T2791 0.2305
T2792 0.2305
T2793 0.2305
T2794 0.2305
T2795 0.2305
T2796 0.2305
T2797 0.2305
T2798 0.2305
T2799 0.2305
T2800 0.2305
T2801 0.2305
T2802 0.2305
T2803 0.2305
T2804 0.2305
T2805 0.2305
T2806 0.2305
T2807 0.2305
T2808 0.2305
