# Supplementary material for: FishMORPH - An agent-based model to predict salmonid growth and distribution responses under natural and low flows
Source: Sci Rep. 2016 Jul 19;6:29414. doi: 10.1038/srep29414 (PMC4949470; doi:10.1038/srep29414)
Supplement: Supplementary Information 2 [file srep29414-s2.zip › SR_FishMORPH_Files/Parameters/Baseline_Depth_P24.var]

Depth PatchP24
T1 0.2753
T2 0.2762
T3 0.2762
T4 0.2762
T5 0.2759
T6 0.2754
T7 0.2742
T8 0.2735
T9 0.2722
T10 0.2742
T11 0.2751
T12 0.2726
T13 0.2711
T14 0.2816
T15 0.2816
T16 0.2816
T17 0.2816
T18 0.2816
T19 0.2812
T20 0.2808
T21 0.28
T22 0.2796
T23 0.2796
T24 0.2796
T25 0.2788
T26 0.278
T27 0.278
T28 0.278
T29 0.278
T30 0.278
T31 0.278
T32 0.278
T33 0.278
T34 0.278
T35 0.2776
T36 0.2772
T37 0.2764
T38 0.2764
T39 0.2764
T40 0.2764
T41 0.2764
T42 0.2761
T43 0.2751
T44 0.2751
T45 0.2751
T46 0.2751
T47 0.2751
T48 0.2751
T49 0.2751
T50 0.2751
T51 0.2735
T52 0.2735
T53 0.2735
T54 0.2718
T55 0.2718
T56 0.2714
T57 0.2706
T58 0.271
T59 0.2714
T60 0.2746
T61 0.2722
T62 0.271
T63 0.2706
T64 0.2701
T65 0.2718
T66 0.2706
T67 0.2701
T68 0.2701
T69 0.2701
T70 0.2701
T71 0.2697
T72 0.2685
T73 0.2678
T74 0.2667
T75 0.2654
T76 0.2654
T77 0.2654
T78 0.2654
T79 0.2654
T80 0.2654
T81 0.2654
T82 0.2654
T83 0.2654
T84 0.2654
T85 0.2659
T86 0.2671
T87 0.2671
T88 0.2671
T89 0.2671
T90 0.2671
T91 0.2671
T92 0.2671
T93 0.2671
T94 0.2671
T95 0.2671
T96 0.2671
T97 0.2671
T98 0.2671
T99 0.2667
T100 0.2654
T101 0.2654
T102 0.2654
T103 0.2654
T104 0.2654
T105 0.2654
T106 0.2654
T107 0.2654
T108 0.265
T109 0.2654
T110 0.2654
T111 0.2654
T112 0.2654
T113 0.2654
T114 0.2654
T115 0.2654
T116 0.2654
T117 0.2654
T118 0.2654
T119 0.2654
T120 0.2654
T121 0.2654
T122 0.2654
T123 0.2654
T124 0.2654
T125 0.2654
T126 0.2654
T127 0.2654
T128 0.2654
T129 0.2654
T130 0.2654
T131 0.2663
T132 0.2671
T133 0.2671
T134 0.2671
T135 0.2671
T136 0.2675
T137 0.2685
T138 0.2685
T139 0.2685
T140 0.2685
T141 0.2685
T142 0.2685
T143 0.2685
T144 0.2685
T145 0.2685
T146 0.2685
T147 0.2685
T148 0.2685
T149 0.2685
T150 0.2701
T151 0.2697
T152 0.2701
T153 0.2706
T154 0.2718
T155 0.2718
T156 0.2718
T157 0.2718
T158 0.2726
T159 0.2718
T160 0.2726
T161 0.2735
T162 0.2735
T163 0.2735
T164 0.2735
T165 0.2735
T166 0.2735
T167 0.2735
T168 0.2735
T169 0.2735
T170 0.2735
T171 0.2735
T172 0.2735
T173 0.2735
T174 0.2735
T175 0.2735
T176 0.2735
T177 0.2735
T178 0.2731
T179 0.2735
T180 0.2735
T181 0.2731
T182 0.2722
T183 0.2731
T184 0.2722
T185 0.2718
T186 0.2718
T187 0.2718
T188 0.2718
T189 0.2718
T190 0.2718
T191 0.2718
T192 0.2718
T193 0.2718
T194 0.2718
T195 0.2718
T196 0.2718
T197 0.2706
T198 0.2701
T199 0.2701
T200 0.2701
T201 0.2685
T202 0.2685
T203 0.2685
T204 0.2685
T205 0.2685
T206 0.2685
T207 0.2685
T208 0.2685
T209 0.2685
T210 0.2685
T211 0.2685
T212 0.2685
T213 0.2685
T214 0.2685
T215 0.2689
T216 0.2685
T217 0.2685
T218 0.2685
T219 0.2685
T220 0.2685
T221 0.2685
T222 0.2685
T223 0.2685
T224 0.2681
T225 0.2671
T226 0.2671
T227 0.2671
T228 0.2671
T229 0.2671
T230 0.2671
T231 0.2671
T232 0.2671
T233 0.2671
T234 0.2671
T235 0.2671
T236 0.2671
T237 0.2671
T238 0.2671
T239 0.2671
T240 0.2671
T241 0.2671
T242 0.2671
T243 0.2671
T244 0.2671
T245 0.2671
T246 0.2671
T247 0.2671
T248 0.2671
T249 0.2654
T250 0.2654
T251 0.2659
T252 0.2859
T253 0.2995
T254 0.3063
T255 0.3051
T256 0.305
T257 0.305
T258 0.3033
T259 0.3029
T260 0.3029
T261 0.3021
T262 0.3011
T263 0.3009
T264 0.3009
T265 0.3009
T266 0.3009
T267 0.3009
T268 0.3009
T269 0.3009
T270 0.3009
T271 0.3009
T272 0.3009
T273 0.3009
T274 0.3009
T275 0.3009
T276 0.3013
T277 0.3018
T278 0.3027
T279 0.3029
T280 0.3029
T281 0.3029
T282 0.3021
T283 0.3015
T284 0.301
T285 0.3009
T286 0.3009
T287 0.3009
T288 0.3009
T289 0.3009
T290 0.3009
T291 0.3009
T292 0.3009
T293 0.3013
T294 0.3026
T295 0.3029
T296 0.3029
T297 0.3046
T298 0.305
T299 0.305
T300 0.3056
T301 0.3055
T302 0.3054
T303 0.3057
T304 0.3062
T305 0.3066
T306 0.3067
T307 0.3067
T308 0.3067
T309 0.3067
T310 0.3067
T311 0.3067
T312 0.3067
T313 0.3067
T314 0.3067
T315 0.3067
T316 0.3067
T317 0.3067
T318 0.3067
T319 0.3067
T320 0.3067
T321 0.3067
T322 0.3067
T323 0.3067
T324 0.3067
T325 0.3063
T326 0.3066
T327 0.3067
T328 0.3067
T329 0.3067
T330 0.3067
T331 0.3067
T332 0.3067
T333 0.3067
T334 0.3067
T335 0.3067
T336 0.3067
T337 0.3063
T338 0.3052
T339 0.305
T340 0.305
T341 0.305
T342 0.305
T343 0.305
T344 0.305
T345 0.305
T346 0.305
T347 0.305
T348 0.305
T349 0.305
T350 0.305
T351 0.305
T352 0.305
T353 0.3033
T354 0.3029
T355 0.3029
T356 0.3029
T357 0.3029
T358 0.3029
T359 0.3029
T360 0.3029
T361 0.3029
T362 0.3021
T363 0.3027
T364 0.3029
T365 0.3029
T366 0.3029
T367 0.3029
T368 0.3029
T369 0.3029
T370 0.3029
T371 0.3029
T372 0.3029
T373 0.3033
T374 0.3047
T375 0.305
T376 0.305
T377 0.305
T378 0.3053
T379 0.3051
T380 0.305
T381 0.305
T382 0.305
T383 0.305
T384 0.305
T385 0.305
T386 0.305
T387 0.305
T388 0.305
T389 0.305
T390 0.305
T391 0.305
T392 0.305
T393 0.3038
T394 0.3059
T395 0.295
T396 0.2857
T397 0.279
T398 0.2763
T399 0.2742
T400 0.2739
T401 0.2739
T402 0.2739
T403 0.2743
T404 0.274
T405 0.2739
T406 0.2727
T407 0.272
T408 0.2719
T409 0.2719
T410 0.2727
T411 0.2737
T412 0.275
T413 0.2773
T414 0.279
T415 0.2784
T416 0.2791
T417 0.2793
T418 0.2793
T419 0.279
T420 0.2764
T421 0.2758
T422 0.2812
T423 0.2788
T424 0.2796
T425 0.2796
T426 0.2796
T427 0.2796
T428 0.2796
T429 0.2796
T430 0.2796
T431 0.2796
T432 0.2796
T433 0.2796
T434 0.2796
T435 0.2788
T436 0.278
T437 0.278
T438 0.2772
T439 0.2764
T440 0.2756
T441 0.2748
T442 0.2748
T443 0.2744
T444 0.2731
T445 0.2735
T446 0.2731
T447 0.2735
T448 0.2731
T449 0.2727
T450 0.2706
T451 0.2698
T452 0.2698
T453 0.2698
T454 0.269
T455 0.2681
T456 0.2681
T457 0.2698
T458 0.2698
T459 0.2698
T460 0.2694
T461 0.2698
T462 0.2698
T463 0.2715
T464 0.2726
T465 0.2736
T466 0.2744
T467 0.2757
T468 0.2765
T469 0.2777
T470 0.2777
T471 0.2785
T472 0.2793
T473 0.2789
T474 0.2777
T475 0.2769
T476 0.2761
T477 0.2753
T478 0.2744
T479 0.2744
T480 0.2736
T481 0.2744
T482 0.274
T483 0.2744
T484 0.2744
T485 0.2749
T486 0.2744
T487 0.2761
T488 0.2762
T489 0.2786
T490 0.2806
T491 0.283
T492 0.2834
T493 0.2725
T494 0.2749
T495 0.277
T496 0.2787
T497 0.2802
T498 0.2809
T499 0.2825
T500 0.2852
T501 0.2869
T502 0.2894
T503 0.2827
T504 0.2852
T505 0.2873
T506 0.2893
T507 0.2901
T508 0.2906
T509 0.2917
T510 0.292
T511 0.2924
T512 0.2936
T513 0.2942
T514 0.2954
T515 0.2974
T516 0.2985
T517 0.3002
T518 0.3013
T519 0.2901
T520 0.2905
T521 0.2902
T522 0.2901
T523 0.2901
T524 0.2901
T525 0.2901
T526 0.2901
T527 0.3011
T528 0.3001
T529 0.2994
T530 0.2993
T531 0.2979
T532 0.2975
T533 0.2972
T534 0.296
T535 0.2939
T536 0.2928
T537 0.2918
T538 0.2909
T539 0.29
T540 0.2898
T541 0.288
T542 0.2876
T543 0.2876
T544 0.2868
T545 0.2859
T546 0.2857
T547 0.285
T548 0.284
T549 0.2839
T550 0.2831
T551 0.2822
T552 0.2815
T553 0.2896
T554 0.2893
T555 0.2885
T556 0.2876
T557 0.2874
T558 0.2878
T559 0.2894
T560 0.2831
T561 0.2879
T562 0.2919
T563 0.2959
T564 0.3002
T565 0.2957
T566 0.3056
T567 0.3022
T568 0.3087
T569 0.3135
T570 0.3168
T571 0.3119
T572 0.3154
T573 0.3197
T574 0.326
T575 0.3234
T576 0.3304
T577 0.3302
T578 0.3442
T579 0.3477
T580 0.3521
T581 0.3657
T582 0.3691
T583 0.3787
T584 0.3738
T585 0.3775
T586 0.3834
T587 0.3754
T588 0.3782
T589 0.3853
T590 0.3912
T591 0.3937
T592 0.3874
T593 0.3894
T594 0.3897
T595 0.3887
T596 0.3935
T597 0.3861
T598 0.3772
T599 0.3818
T600 0.3724
T601 0.3747
T602 0.3678
T603 0.3618
T604 0.364
T605 0.3596
T606 0.3569
T607 0.355
T608 0.355
T609 0.3561
T610 0.3589
T611 0.3614
T612 0.3655
T613 0.3626
T614 0.3671
T615 0.3699
T616 0.3732
T617 0.3765
T618 0.3684
T619 0.3713
T620 0.3737
T621 0.3747
T622 0.3735
T623 0.3692
T624 0.3719
T625 0.3594
T626 0.3507
T627 0.3419
T628 0.3328
T629 0.326
T630 0.3236
T631 0.3159
T632 0.3111
T633 0.3159
T634 0.3131
T635 0.311
T636 0.3089
T637 0.3071
T638 0.306
T639 0.3046
T640 0.3031
T641 0.3024
T642 0.3016
T643 0.3007
T644 0.3005
T645 0.3005
T646 0.2997
T647 0.2987
T648 0.2981
T649 0.3098
T650 0.3095
T651 0.3088
T652 0.308
T653 0.3078
T654 0.3069
T655 0.3059
T656 0.3057
T657 0.3047
T658 0.304
T659 0.3039
T660 0.3023
T661 0.3018
T662 0.3004
T663 0.3001
T664 0.2974
T665 0.2864
T666 0.2883
T667 0.2877
T668 0.2877
T669 0.2873
T670 0.2864
T671 0.2862
T672 0.2862
T673 0.2862
T674 0.2862
T675 0.2847
T676 0.2843
T677 0.2841
T678 0.284
T679 0.2836
T680 0.2823
T681 0.282
T682 0.282
T683 0.2812
T684 0.2822
T685 0.2864
T686 0.2909
T687 0.2932
T688 0.2981
T689 0.2869
T690 0.2887
T691 0.2846
T692 0.2824
T693 0.2812
T694 0.2803
T695 0.2801
T696 0.2797
T697 0.2784
T698 0.2781
T699 0.2779
T700 0.2778
T701 0.2777
T702 0.2763
T703 0.2759
T704 0.2758
T705 0.2754
T706 0.2752
T707 0.2751
T708 0.2738
T709 0.273
T710 0.2728
T711 0.2727
T712 0.2722
T713 0.2833
T714 0.2829
T715 0.2828
T716 0.2827
T717 0.2826
T718 0.2825
T719 0.2824
T720 0.2823
T721 0.2822
T722 0.2821
T723 0.282
T724 0.2819
T725 0.2818
T726 0.2817
T727 0.2816
T728 0.2815
T729 0.281
T730 0.2808
T731 0.2811
T732 0.281
T733 0.2798
T734 0.2792
T735 0.2795
T736 0.279
T737 0.2785
T738 0.278
T739 0.2775
T740 0.277
T741 0.2769
T742 0.2768
T743 0.2765
T744 0.2763
T745 0.2762
T746 0.2761
T747 0.276
T748 0.2759
T749 0.2758
T750 0.2757
T751 0.2756
T752 0.2755
T753 0.2753
T754 0.2752
T755 0.2751
T756 0.275
T757 0.2749
T758 0.2748
T759 0.2747
T760 0.2746
T761 0.2745
T762 0.2744
T763 0.2743
T764 0.2742
T765 0.2717
T766 0.2722
T767 0.2718
T768 0.2717
T769 0.2716
T770 0.2715
T771 0.271
T772 0.2829
T773 0.2827
T774 0.2822
T775 0.2822
T776 0.2825
T777 0.2825
T778 0.2824
T779 0.2823
T780 0.2822
T781 0.2818
T782 0.2813
T783 0.2808
T784 0.2806
T785 0.2798
T786 0.2799
T787 0.2795
T788 0.2793
T789 0.2799
T790 0.28
T791 0.2799
T792 0.2798
T793 0.2797
T794 0.2796
T795 0.2795
T796 0.2794
T797 0.2789
T798 0.2791
T799 0.2791
T800 0.279
T801 0.2789
T802 0.2788
T803 0.2787
T804 0.2786
T805 0.2783
T806 0.278
T807 0.2779
T808 0.2778
T809 0.277
T810 0.2759
T811 0.276
T812 0.2756
T813 0.2754
T814 0.2753
T815 0.2752
T816 0.2751
T817 0.275
T818 0.2749
T819 0.2748
T820 0.2747
T821 0.2739
T822 0.2736
T823 0.2727
T824 0.2724
T825 0.2723
T826 0.2722
T827 0.2721
T828 0.272
T829 0.2719
T830 0.2707
T831 0.2704
T832 0.2711
T833 0.2692
T834 0.2682
T835 0.2677
T836 0.2665
T837 0.2664
T838 0.2663
T839 0.2662
T840 0.2661
T841 0.266
T842 0.2659
T843 0.2658
T844 0.2657
T845 0.2654
T846 0.2646
T847 0.2645
T848 0.2636
T849 0.272
T850 0.2648
T851 0.2643
T852 0.2646
T853 0.2645
T854 0.2644
T855 0.2715
T856 0.271
T857 0.2697
T858 0.2697
T859 0.2696
T860 0.2695
T861 0.2694
T862 0.2693
T863 0.2692
T864 0.2691
T865 0.2698
T866 0.2704
T867 0.2703
T868 0.2703
T869 0.2702
T870 0.2701
T871 0.27
T872 0.2699
T873 0.2698
T874 0.2697
T875 0.2696
T876 0.2695
T877 0.2694
T878 0.2693
T879 0.2692
T880 0.2676
T881 0.2675
T882 0.2663
T883 0.2658
T884 0.2649
T885 0.2648
T886 0.2655
T887 0.2654
T888 0.2659
T889 0.2665
T890 0.2664
T891 0.2663
T892 0.2662
T893 0.2661
T894 0.2664
T895 0.2659
T896 0.2658
T897 0.2657
T898 0.2657
T899 0.2656
T900 0.2655
T901 0.2654
T902 0.2653
T903 0.2648
T904 0.264
T905 0.2635
T906 0.2634
T907 0.2633
T908 0.2632
T909 0.2631
T910 0.263
T911 0.263
T912 0.2629
T913 0.2628
T914 0.2627
T915 0.263
T916 0.2625
T917 0.2624
T918 0.2627
T919 0.2638
T920 0.2626
T921 0.2621
T922 0.262
T923 0.2619
T924 0.2618
T925 0.2617
T926 0.2616
T927 0.2609
T928 0.2599
T929 0.2611
T930 0.2597
T931 0.2594
T932 0.2593
T933 0.2592
T934 0.2591
T935 0.259
T936 0.2589
T937 0.2588
T938 0.2591
T939 0.2591
T940 0.2586
T941 0.26
T942 0.2599
T943 0.2599
T944 0.2598
T945 0.2597
T946 0.2596
T947 0.2595
T948 0.2594
T949 0.2605
T950 0.262
T951 0.2611
T952 0.2603
T953 0.2593
T954 0.2586
T955 0.2585
T956 0.2584
T957 0.2584
T958 0.2583
T959 0.2582
T960 0.2581
T961 0.258
T962 0.2579
T963 0.2578
T964 0.2578
T965 0.2577
T966 0.2576
T967 0.2575
T968 0.2574
T969 0.2573
T970 0.2573
T971 0.2572
T972 0.2571
T973 0.257
T974 0.2569
T975 0.2568
T976 0.2568
T977 0.2567
T978 0.2566
T979 0.2565
T980 0.2564
T981 0.2562
T982 0.255
T983 0.2547
T984 0.2546
T985 0.2545
T986 0.2541
T987 0.254
T988 0.2539
T989 0.2539
T990 0.2538
T991 0.2537
T992 0.2536
T993 0.2535
T994 0.2535
T995 0.2534
T996 0.2533
T997 0.2532
T998 0.2531
T999 0.2531
T1000 0.253
T1001 0.2525
T1002 0.2579
T1003 0.2578
T1004 0.2578
T1005 0.2581
T1006 0.2525
T1007 0.2524
T1008 0.2578
T1009 0.2574
T1010 0.2573
T1011 0.2572
T1012 0.2571
T1013 0.257
T1014 0.257
T1015 0.2569
T1016 0.2568
T1017 0.2567
T1018 0.2565
T1019 0.2578
T1020 0.2577
T1021 0.2576
T1022 0.2576
T1023 0.2571
T1024 0.2559
T1025 0.2547
T1026 0.2542
T1027 0.2535
T1028 0.2528
T1029 0.2534
T1030 0.2539
T1031 0.2538
T1032 0.2537
T1033 0.2537
T1034 0.2536
T1035 0.2535
T1036 0.2534
T1037 0.2534
T1038 0.2533
T1039 0.2532
T1040 0.2539
T1041 0.2546
T1042 0.253
T1043 0.2533
T1044 0.2543
T1045 0.2543
T1046 0.255
T1047 0.2553
T1048 0.2552
T1049 0.2556
T1050 0.2551
T1051 0.2539
T1052 0.2523
T1053 0.2518
T1054 0.2518
T1055 0.2517
T1056 0.2516
T1057 0.2531
T1058 0.253
T1059 0.2529
T1060 0.2528
T1061 0.2528
T1062 0.2527
T1063 0.2526
T1064 0.2525
T1065 0.2525
T1066 0.2524
T1067 0.2531
T1068 0.2535
T1069 0.2534
T1070 0.2533
T1071 0.2532
T1072 0.2539
T1073 0.2546
T1074 0.2545
T1075 0.2544
T1076 0.2543
T1077 0.2543
T1078 0.2542
T1079 0.2541
T1080 0.2541
T1081 0.254
T1082 0.2543
T1083 0.2542
T1084 0.2545
T1085 0.2552
T1086 0.2549
T1087 0.2547
T1088 0.2547
T1089 0.2546
T1090 0.2545
T1091 0.2541
T1092 0.2544
T1093 0.2654
T1094 0.2691
T1095 0.2683
T1096 0.268
T1097 0.2679
T1098 0.2682
T1099 0.2692
T1100 0.2694
T1101 0.2693
T1102 0.2716
T1103 0.2665
T1104 0.2724
T1105 0.2819
T1106 0.2773
T1107 0.2812
T1108 0.2821
T1109 0.2821
T1110 0.284
T1111 0.2872
T1112 0.2833
T1113 0.2886
T1114 0.2966
T1115 0.3009
T1116 0.2923
T1117 0.2931
T1118 0.2914
T1119 0.2986
T1120 0.2922
T1121 0.2862
T1122 0.2819
T1123 0.29
T1124 0.288
T1125 0.2851
T1126 0.284
T1127 0.2838
T1128 0.2837
T1129 0.2836
T1130 0.2845
T1131 0.2849
T1132 0.2846
T1133 0.2836
T1134 0.2832
T1135 0.2835
T1136 0.2841
T1137 0.2842
T1138 0.2844
T1139 0.2853
T1140 0.2871
T1141 0.2891
T1142 0.2906
T1143 0.2908
T1144 0.2815
T1145 0.2815
T1146 0.291
T1147 0.2819
T1148 0.2823
T1149 0.2823
T1150 0.2822
T1151 0.2821
T1152 0.2907
T1153 0.2894
T1154 0.2876
T1155 0.2858
T1156 0.2847
T1157 0.2845
T1158 0.2829
T1159 0.2825
T1160 0.2824
T1161 0.283
T1162 0.2838
T1163 0.2837
T1164 0.2851
T1165 0.2857
T1166 0.2866
T1167 0.2867
T1168 0.2867
T1169 0.286
T1170 0.2852
T1171 0.2838
T1172 0.2831
T1173 0.284
T1174 0.2846
T1175 0.2844
T1176 0.2842
T1177 0.2849
T1178 0.2857
T1179 0.2858
T1180 0.2854
T1181 0.2852
T1182 0.2855
T1183 0.2855
T1184 0.2854
T1185 0.2854
T1186 0.2853
T1187 0.2852
T1188 0.2847
T1189 0.2855
T1190 0.2833
T1191 0.2807
T1192 0.2786
T1193 0.2772
T1194 0.2763
T1195 0.2746
T1196 0.2741
T1197 0.274
T1198 0.2739
T1199 0.2752
T1200 0.2768
T1201 0.2783
T1202 0.2774
T1203 0.2766
T1204 0.2754
T1205 0.2744
T1206 0.2735
T1207 0.2759
T1208 0.2746
T1209 0.2712
T1210 0.271
T1211 0.2719
T1212 0.2733
T1213 0.2752
T1214 0.2778
T1215 0.2797
T1216 0.2819
T1217 0.2831
T1218 0.2848
T1219 0.2872
T1220 0.2817
T1221 0.2855
T1222 0.2894
T1223 0.293
T1224 0.294
T1225 0.294
T1226 0.2932
T1227 0.2924
T1228 0.2909
T1229 0.2895
T1230 0.2887
T1231 0.2886
T1232 0.2892
T1233 0.2915
T1234 0.2947
T1235 0.2992
T1236 0.2913
T1237 0.2939
T1238 0.2948
T1239 0.2961
T1240 0.2982
T1241 0.2983
T1242 0.295
T1243 0.2931
T1244 0.2927
T1245 0.2926
T1246 0.2927
T1247 0.2933
T1248 0.2937
T1249 0.2937
T1250 0.2937
T1251 0.2936
T1252 0.2929
T1253 0.292
T1254 0.2917
T1255 0.291
T1256 0.3008
T1257 0.2997
T1258 0.2988
T1259 0.2979
T1260 0.2966
T1261 0.2959
T1262 0.2949
T1263 0.2892
T1264 0.2846
T1265 0.2909
T1266 0.289
T1267 0.2875
T1268 0.2858
T1269 0.2842
T1270 0.2834
T1271 0.2819
T1272 0.2809
T1273 0.2787
T1274 0.277
T1275 0.2763
T1276 0.2749
T1277 0.2738
T1278 0.2729
T1279 0.2714
T1280 0.2828
T1281 0.2815
T1282 0.2803
T1283 0.28
T1284 0.2799
T1285 0.2797
T1286 0.2795
T1287 0.2779
T1288 0.2768
T1289 0.2745
T1290 0.2726
T1291 0.2708
T1292 0.2694
T1293 0.2691
T1294 0.27
T1295 0.2705
T1296 0.2705
T1297 0.2692
T1298 0.2688
T1299 0.2687
T1300 0.2672
T1301 0.2664
T1302 0.2653
T1303 0.2644
T1304 0.2635
T1305 0.272
T1306 0.2708
T1307 0.2704
T1308 0.27
T1309 0.2711
T1310 0.2714
T1311 0.2713
T1312 0.264
T1313 0.2666
T1314 0.2697
T1315 0.2795
T1316 0.2829
T1317 0.2867
T1318 0.3006
T1319 0.3042
T1320 0.3053
T1321 0.3149
T1322 0.3141
T1323 0.3203
T1324 0.3249
T1325 0.3282
T1326 0.3222
T1327 0.3247
T1328 0.3275
T1329 0.3294
T1330 0.3294
T1331 0.3286
T1332 0.3268
T1333 0.3236
T1334 0.3285
T1335 0.324
T1336 0.3187
T1337 0.3143
T1338 0.3119
T1339 0.3104
T1340 0.3091
T1341 0.3166
T1342 0.3163
T1343 0.3163
T1344 0.3155
T1345 0.3146
T1346 0.314
T1347 0.313
T1348 0.3113
T1349 0.3094
T1350 0.3077
T1351 0.3057
T1352 0.3037
T1353 0.3013
T1354 0.2988
T1355 0.297
T1356 0.3085
T1357 0.3068
T1358 0.3044
T1359 0.3019
T1360 0.2992
T1361 0.297
T1362 0.2949
T1363 0.2932
T1364 0.2915
T1365 0.3012
T1366 0.2995
T1367 0.2978
T1368 0.2965
T1369 0.2958
T1370 0.2957
T1371 0.2956
T1372 0.2962
T1373 0.2976
T1374 0.2993
T1375 0.3008
T1376 0.2916
T1377 0.2933
T1378 0.2942
T1379 0.2956
T1380 0.2962
T1381 0.2978
T1382 0.2991
T1383 0.3005
T1384 0.302
T1385 0.3011
T1386 0.301
T1387 0.3007
T1388 0.2996
T1389 0.2981
T1390 0.2962
T1391 0.2941
T1392 0.2927
T1393 0.2922
T1394 0.292
T1395 0.2932
T1396 0.2953
T1397 0.2979
T1398 0.3005
T1399 0.3026
T1400 0.3036
T1401 0.3043
T1402 0.3041
T1403 0.3045
T1404 0.3039
T1405 0.3027
T1406 0.3015
T1407 0.3002
T1408 0.2984
T1409 0.2973
T1410 0.2962
T1411 0.2955
T1412 0.2945
T1413 0.2941
T1414 0.2938
T1415 0.2939
T1416 0.2925
T1417 0.2921
T1418 0.292
T1419 0.292
T1420 0.2919
T1421 0.2906
T1422 0.3013
T1423 0.3003
T1424 0.2987
T1425 0.2983
T1426 0.2979
T1427 0.2968
T1428 0.2956
T1429 0.2943
T1430 0.2934
T1431 0.2928
T1432 0.2921
T1433 0.2915
T1434 0.2917
T1435 0.292
T1436 0.2921
T1437 0.2914
T1438 0.2912
T1439 0.2911
T1440 0.2911
T1441 0.2907
T1442 0.2899
T1443 0.2894
T1444 0.2883
T1445 0.287
T1446 0.2861
T1447 0.2855
T1448 0.2844
T1449 0.2841
T1450 0.2841
T1451 0.284
T1452 0.2836
T1453 0.2829
T1454 0.2823
T1455 0.2819
T1456 0.2897
T1457 0.2882
T1458 0.2866
T1459 0.2848
T1460 0.2834
T1461 0.2824
T1462 0.2814
T1463 0.2811
T1464 0.2817
T1465 0.2845
T1466 0.2873
T1467 0.2885
T1468 0.2874
T1469 0.285
T1470 0.2834
T1471 0.2825
T1472 0.2819
T1473 0.2811
T1474 0.2802
T1475 0.2801
T1476 0.2811
T1477 0.28
T1478 0.2796
T1479 0.2793
T1480 0.2786
T1481 0.2777
T1482 0.2775
T1483 0.2761
T1484 0.2757
T1485 0.2756
T1486 0.2761
T1487 0.2768
T1488 0.279
T1489 0.2807
T1490 0.2826
T1491 0.2844
T1492 0.2864
T1493 0.2872
T1494 0.287
T1495 0.2869
T1496 0.2881
T1497 0.2899
T1498 0.2828
T1499 0.2855
T1500 0.2878
T1501 0.2892
T1502 0.2891
T1503 0.2877
T1504 0.2857
T1505 0.2839
T1506 0.2828
T1507 0.2816
T1508 0.2904
T1509 0.2909
T1510 0.2821
T1511 0.2827
T1512 0.2837
T1513 0.2845
T1514 0.2851
T1515 0.2868
T1516 0.2877
T1517 0.289
T1518 0.2896
T1519 0.2908
T1520 0.2919
T1521 0.293
T1522 0.2938
T1523 0.2953
T1524 0.2969
T1525 0.2991
T1526 0.2906
T1527 0.2919
T1528 0.2924
T1529 0.2931
T1530 0.2926
T1531 0.2922
T1532 0.2921
T1533 0.2912
T1534 0.2905
T1535 0.2905
T1536 0.2911
T1537 0.2919
T1538 0.2935
T1539 0.2953
T1540 0.2973
T1541 0.2993
T1542 0.3011
T1543 0.3024
T1544 0.3026
T1545 0.3026
T1546 0.3025
T1547 0.3025
T1548 0.3025
T1549 0.3024
T1550 0.3024
T1551 0.3024
T1552 0.3023
T1553 0.3023
T1554 0.3023
T1555 0.3022
T1556 0.3022
T1557 0.3021
T1558 0.3021
T1559 0.3021
T1560 0.302
T1561 0.302
T1562 0.302
T1563 0.3019
T1564 0.3019
T1565 0.3019
T1566 0.3018
T1567 0.3018
T1568 0.3018
T1569 0.3017
T1570 0.3001
T1571 0.2923
T1572 0.2901
T1573 0.2895
T1574 0.2866
T1575 0.2852
T1576 0.2849
T1577 0.2846
T1578 0.2848
T1579 0.2855
T1580 0.2872
T1581 0.2897
T1582 0.2915
T1583 0.292
T1584 0.2923
T1585 0.2915
T1586 0.2918
T1587 0.2928
T1588 0.294
T1589 0.2954
T1590 0.2964
T1591 0.2959
T1592 0.2951
T1593 0.294
T1594 0.2928
T1595 0.2922
T1596 0.2921
T1597 0.2936
T1598 0.2943
T1599 0.294
T1600 0.2936
T1601 0.2935
T1602 0.2935
T1603 0.2935
T1604 0.2934
T1605 0.2953
T1606 0.2952
T1607 0.2948
T1608 0.2935
T1609 0.2919
T1610 0.2904
T1611 0.2892
T1612 0.2877
T1613 0.2864
T1614 0.2858
T1615 0.2851
T1616 0.2843
T1617 0.2853
T1618 0.2854
T1619 0.2857
T1620 0.2867
T1621 0.2869
T1622 0.2869
T1623 0.2863
T1624 0.2851
T1625 0.2836
T1626 0.282
T1627 0.2898
T1628 0.2874
T1629 0.2856
T1630 0.2846
T1631 0.2837
T1632 0.2825
T1633 0.2818
T1634 0.2801
T1635 0.2783
T1636 0.2767
T1637 0.2758
T1638 0.2747
T1639 0.274
T1640 0.2736
T1641 0.2725
T1642 0.2722
T1643 0.2722
T1644 0.2718
T1645 0.2832
T1646 0.2827
T1647 0.2814
T1648 0.2798
T1649 0.2782
T1650 0.2772
T1651 0.2766
T1652 0.2762
T1653 0.2751
T1654 0.2747
T1655 0.2747
T1656 0.2747
T1657 0.2747
T1658 0.2754
T1659 0.2759
T1660 0.2766
T1661 0.2776
T1662 0.28
T1663 0.2721
T1664 0.2759
T1665 0.2795
T1666 0.283
T1667 0.2859
T1668 0.2818
T1669 0.2871
T1670 0.2912
T1671 0.2957
T1672 0.3007
T1673 0.2933
T1674 0.2962
T1675 0.2977
T1676 0.2979
T1677 0.297
T1678 0.2953
T1679 0.2924
T1680 0.3006
T1681 0.2975
T1682 0.2949
T1683 0.2944
T1684 0.2938
T1685 0.2942
T1686 0.2952
T1687 0.2958
T1688 0.2968
T1689 0.2973
T1690 0.2974
T1691 0.2974
T1692 0.2973
T1693 0.2973
T1694 0.297
T1695 0.2954
T1696 0.2934
T1697 0.2911
T1698 0.2894
T1699 0.2878
T1700 0.2865
T1701 0.2862
T1702 0.2862
T1703 0.2852
T1704 0.2834
T1705 0.2829
T1706 0.2817
T1707 0.2902
T1708 0.2891
T1709 0.2872
T1710 0.2859
T1711 0.2848
T1712 0.2833
T1713 0.2823
T1714 0.2814
T1715 0.2812
T1716 0.2806
T1717 0.2794
T1718 0.2782
T1719 0.2768
T1720 0.2752
T1721 0.2748
T1722 0.2748
T1723 0.2761
T1724 0.2764
T1725 0.2763
T1726 0.2761
T1727 0.2764
T1728 0.2775
T1729 0.2768
T1730 0.2762
T1731 0.276
T1732 0.276
T1733 0.2749
T1734 0.2744
T1735 0.2741
T1736 0.2731
T1737 0.2729
T1738 0.2729
T1739 0.2729
T1740 0.2728
T1741 0.2725
T1742 0.2711
T1743 0.2825
T1744 0.2812
T1745 0.2799
T1746 0.279
T1747 0.2788
T1748 0.2787
T1749 0.2787
T1750 0.2787
T1751 0.2795
T1752 0.28
T1753 0.2803
T1754 0.2802
T1755 0.2799
T1756 0.2793
T1757 0.2789
T1758 0.2787
T1759 0.2777
T1760 0.2772
T1761 0.2758
T1762 0.2754
T1763 0.2754
T1764 0.2751
T1765 0.2753
T1766 0.2754
T1767 0.2754
T1768 0.2752
T1769 0.2747
T1770 0.2749
T1771 0.2753
T1772 0.2754
T1773 0.2754
T1774 0.2755
T1775 0.2755
T1776 0.2748
T1777 0.2739
T1778 0.2737
T1779 0.2732
T1780 0.2725
T1781 0.2723
T1782 0.2715
T1783 0.2708
T1784 0.2706
T1785 0.2706
T1786 0.2706
T1787 0.273
T1788 0.2724
T1789 0.2712
T1790 0.2697
T1791 0.269
T1792 0.2677
T1793 0.2661
T1794 0.2657
T1795 0.2657
T1796 0.2654
T1797 0.2656
T1798 0.2657
T1799 0.2657
T1800 0.2657
T1801 0.2657
T1802 0.2657
T1803 0.265
T1804 0.2641
T1805 0.264
T1806 0.2721
T1807 0.2719
T1808 0.2713
T1809 0.2712
T1810 0.2712
T1811 0.2712
T1812 0.2715
T1813 0.2713
T1814 0.2712
T1815 0.2712
T1816 0.2698
T1817 0.2694
T1818 0.2694
T1819 0.2694
T1820 0.2694
T1821 0.2695
T1822 0.2695
T1823 0.2695
T1824 0.2695
T1825 0.2695
T1826 0.2686
T1827 0.2678
T1828 0.2677
T1829 0.2665
T1830 0.2662
T1831 0.2662
T1832 0.2653
T1833 0.2651
T1834 0.2657
T1835 0.268
T1836 0.2702
T1837 0.271
T1838 0.2711
T1839 0.2707
T1840 0.2699
T1841 0.2697
T1842 0.2694
T1843 0.2693
T1844 0.2693
T1845 0.2704
T1846 0.2708
T1847 0.2708
T1848 0.2708
T1849 0.2708
T1850 0.2703
T1851 0.2695
T1852 0.2688
T1853 0.268
T1854 0.2668
T1855 0.2665
T1856 0.2662
T1857 0.2658
T1858 0.266
T1859 0.267
T1860 0.2679
T1861 0.2677
T1862 0.267
T1863 0.2663
T1864 0.2651
T1865 0.2644
T1866 0.2643
T1867 0.2654
T1868 0.2661
T1869 0.2658
T1870 0.2657
T1871 0.2654
T1872 0.2643
T1873 0.2655
T1874 0.2673
T1875 0.2692
T1876 0.2641
T1877 0.2699
T1878 0.2744
T1879 0.2784
T1880 0.2827
T1881 0.2745
T1882 0.2794
T1883 0.2854
T1884 0.2827
T1885 0.2882
T1886 0.293
T1887 0.2961
T1888 0.2971
T1889 0.2969
T1890 0.295
T1891 0.2924
T1892 0.2902
T1893 0.2877
T1894 0.2855
T1895 0.2845
T1896 0.284
T1897 0.2842
T1898 0.2858
T1899 0.2882
T1900 0.2906
T1901 0.2927
T1902 0.294
T1903 0.2949
T1904 0.2951
T1905 0.2945
T1906 0.2934
T1907 0.2932
T1908 0.2923
T1909 0.2899
T1910 0.2853
T1911 0.2899
T1912 0.2876
T1913 0.2846
T1914 0.2833
T1915 0.2834
T1916 0.2811
T1917 0.2773
T1918 0.2759
T1919 0.2749
T1920 0.2734
T1921 0.273
T1922 0.2717
T1923 0.2829
T1924 0.2818
T1925 0.281
T1926 0.2795
T1927 0.2789
T1928 0.2778
T1929 0.2766
T1930 0.2764
T1931 0.2782
T1932 0.2791
T1933 0.2786
T1934 0.2775
T1935 0.2766
T1936 0.2762
T1937 0.2748
T1938 0.2732
T1939 0.2731
T1940 0.2742
T1941 0.2756
T1942 0.2763
T1943 0.2782
T1944 0.2803
T1945 0.2801
T1946 0.2793
T1947 0.2798
T1948 0.2807
T1949 0.2819
T1950 0.2717
T1951 0.2762
T1952 0.2813
T1953 0.2873
T1954 0.2857
T1955 0.2952
T1956 0.2916
T1957 0.2974
T1958 0.304
T1959 0.3023
T1960 0.312
T1961 0.3108
T1962 0.3156
T1963 0.3203
T1964 0.3257
T1965 0.3216
T1966 0.3285
T1967 0.3341
T1968 0.3288
T1969 0.3337
T1970 0.3391
T1971 0.3421
T1972 0.3454
T1973 0.3374
T1974 0.3396
T1975 0.3416
T1976 0.343
T1977 0.3447
T1978 0.3452
T1979 0.3447
T1980 0.3448
T1981 0.3445
T1982 0.3434
T1983 0.3422
T1984 0.3408
T1985 0.3396
T1986 0.3397
T1987 0.3387
T1988 0.3373
T1989 0.3478
T1990 0.3477
T1991 0.3468
T1992 0.3463
T1993 0.3454
T1994 0.3446
T1995 0.3428
T1996 0.3411
T1997 0.3399
T1998 0.338
T1999 0.3361
T2000 0.334
T2001 0.3318
T2002 0.329
T2003 0.337
T2004 0.3341
T2005 0.3317
T2006 0.3292
T2007 0.3274
T2008 0.3268
T2009 0.3259
T2010 0.325
T2011 0.3246
T2012 0.3234
T2013 0.3225
T2014 0.3216
T2015 0.3205
T2016 0.3193
T2017 0.327
T2018 0.3257
T2019 0.3241
T2020 0.3228
T2021 0.3216
T2022 0.3203
T2023 0.3188
T2024 0.317
T2025 0.3158
T2026 0.3146
T2027 0.3131
T2028 0.312
T2029 0.3109
T2030 0.3095
T2031 0.3092
T2032 0.3087
T2033 0.3157
T2034 0.3148
T2035 0.3141
T2036 0.314
T2037 0.3131
T2038 0.3125
T2039 0.3116
T2040 0.3111
T2041 0.31
T2042 0.3092
T2043 0.3083
T2044 0.308
T2045 0.3083
T2046 0.308
T2047 0.3079
T2048 0.3089
T2049 0.3106
T2050 0.3122
T2051 0.3143
T2052 0.3166
T2053 0.3123
T2054 0.3168
T2055 0.3219
T2056 0.3274
T2057 0.324
T2058 0.3316
T2059 0.3389
T2060 0.3333
T2061 0.3379
T2062 0.3415
T2063 0.3452
T2064 0.3372
T2065 0.3391
T2066 0.3397
T2067 0.3406
T2068 0.3412
T2069 0.3405
T2070 0.34
T2071 0.3392
T2072 0.3383
T2073 0.3373
T2074 0.3468
T2075 0.3458
T2076 0.3449
T2077 0.3438
T2078 0.3426
T2079 0.3415
T2080 0.341
T2081 0.3401
T2082 0.3388
T2083 0.3376
T2084 0.3362
T2085 0.3348
T2086 0.3328
T2087 0.33
T2088 0.3281
T2089 0.3382
T2090 0.3365
T2091 0.3345
T2092 0.3326
T2093 0.3308
T2094 0.3292
T2095 0.3277
T2096 0.3265
T2097 0.3254
T2098 0.3254
T2099 0.3248
T2100 0.3225
T2101 0.3207
T2102 0.3201
T2103 0.3191
T2104 0.3277
T2105 0.3268
T2106 0.3257
T2107 0.3252
T2108 0.3251
T2109 0.3248
T2110 0.3239
T2111 0.3224
T2112 0.3221
T2113 0.321
T2114 0.3205
T2115 0.3198
T2116 0.3193
T2117 0.3193
T2118 0.3193
T2119 0.3193
T2120 0.3194
T2121 0.3188
T2122 0.318
T2123 0.3179
T2124 0.3179
T2125 0.3171
T2126 0.3177
T2127 0.3186
T2128 0.3173
T2129 0.3166
T2130 0.3165
T2131 0.3175
T2132 0.3192
T2133 0.3209
T2134 0.3223
T2135 0.3224
T2136 0.3224
T2137 0.3216
T2138 0.3214
T2139 0.3202
T2140 0.3199
T2141 0.3193
T2142 0.3186
T2143 0.3184
T2144 0.3184
T2145 0.3179
T2146 0.3181
T2147 0.3191
T2148 0.3206
T2149 0.323
T2150 0.325
T2151 0.327
T2152 0.3198
T2153 0.3212
T2154 0.3223
T2155 0.3235
T2156 0.3244
T2157 0.3249
T2158 0.3247
T2159 0.3241
T2160 0.3233
T2161 0.3232
T2162 0.3232
T2163 0.3221
T2164 0.3217
T2165 0.3207
T2166 0.32
T2167 0.3194
T2168 0.3278
T2169 0.327
T2170 0.3266
T2171 0.3256
T2172 0.3246
T2173 0.3241
T2174 0.3231
T2175 0.3226
T2176 0.3213
T2177 0.321
T2178 0.3199
T2179 0.3197
T2180 0.3185
T2181 0.3181
T2182 0.3175
T2183 0.3168
T2184 0.3166
T2185 0.3158
T2186 0.3141
T2187 0.3137
T2188 0.3137
T2189 0.313
T2190 0.3125
T2191 0.3121
T2192 0.3114
T2193 0.311
T2194 0.3106
T2195 0.3099
T2196 0.3095
T2197 0.3094
T2198 0.3089
T2199 0.316
T2200 0.315
T2201 0.3149
T2202 0.3149
T2203 0.3163
T2204 0.3164
T2205 0.3157
T2206 0.3155
T2207 0.3153
T2208 0.3152
T2209 0.3152
T2210 0.3145
T2211 0.3139
T2212 0.3137
T2213 0.3132
T2214 0.3125
T2215 0.3124
T2216 0.3124
T2217 0.3125
T2218 0.3122
T2219 0.3112
T2220 0.3109
T2221 0.3107
T2222 0.3101
T2223 0.3097
T2224 0.3097
T2225 0.3097
T2226 0.3098
T2227 0.3098
T2228 0.3098
T2229 0.3099
T2230 0.3099
T2231 0.31
T2232 0.3099
T2233 0.3096
T2234 0.3089
T2235 0.3088
T2236 0.3089
T2237 0.3089
T2238 0.3078
T2239 0.3075
T2240 0.3075
T2241 0.3074
T2242 0.3074
T2243 0.3072
T2244 0.3063
T2245 0.3061
T2246 0.3061
T2247 0.3062
T2248 0.306
T2249 0.3056
T2250 0.305
T2251 0.3047
T2252 0.3047
T2253 0.3048
T2254 0.3048
T2255 0.3049
T2256 0.3043
T2257 0.3036
T2258 0.3035
T2259 0.3036
T2260 0.3036
T2261 0.3034
T2262 0.303
T2263 0.3029
T2264 0.3026
T2265 0.3022
T2266 0.3022
T2267 0.3022
T2268 0.3017
T2269 0.301
T2270 0.3009
T2271 0.3009
T2272 0.3001
T2273 0.2996
T2274 0.2996
T2275 0.2996
T2276 0.2995
T2277 0.2995
T2278 0.2995
T2279 0.2996
T2280 0.2996
T2281 0.2997
T2282 0.2988
T2283 0.2983
T2284 0.2983
T2285 0.2983
T2286 0.2984
T2287 0.2984
T2288 0.2985
T2289 0.298
T2290 0.2972
T2291 0.297
T2292 0.2969
T2293 0.297
T2294 0.297
T2295 0.2971
T2296 0.2971
T2297 0.2972
T2298 0.2969
T2299 0.3094
T2300 0.309
T2301 0.3087
T2302 0.3059
T2303 0.3005
T2304 0.298
T2305 0.2986
T2306 0.3013
T2307 0.3036
T2308 0.3053
T2309 0.306
T2310 0.3061
T2311 0.3062
T2312 0.3062
T2313 0.3063
T2314 0.3063
T2315 0.3064
T2316 0.3064
T2317 0.3065
T2318 0.3065
T2319 0.3066
T2320 0.3061
T2321 0.3053
T2322 0.3061
T2323 0.3067
T2324 0.3069
T2325 0.3069
T2326 0.307
T2327 0.307
T2328 0.3071
T2329 0.3069
T2330 0.3069
T2331 0.307
T2332 0.3058
T2333 0.3056
T2334 0.3056
T2335 0.3057
T2336 0.3057
T2337 0.3058
T2338 0.3058
T2339 0.3056
T2340 0.305
T2341 0.3054
T2342 0.306
T2343 0.3055
T2344 0.3051
T2345 0.3048
T2346 0.3047
T2347 0.3048
T2348 0.3048
T2349 0.3047
T2350 0.3054
T2351 0.3055
T2352 0.3059
T2353 0.3051
T2354 0.3049
T2355 0.305
T2356 0.305
T2357 0.3051
T2358 0.3051
T2359 0.3052
T2360 0.3053
T2361 0.3053
T2362 0.3048
T2363 0.305
T2364 0.3048
T2365 0.3048
T2366 0.3048
T2367 0.3043
T2368 0.3042
T2369 0.3048
T2370 0.3065
T2371 0.3089
T2372 0.3097
T2373 0.3095
T2374 0.308
T2375 0.3059
T2376 0.3046
T2377 0.3034
T2378 0.3023
T2379 0.3018
T2380 0.3018
T2381 0.3018
T2382 0.3028
T2383 0.3035
T2384 0.3036
T2385 0.3037
T2386 0.3037
T2387 0.3038
T2388 0.3039
T2389 0.3039
T2390 0.304
T2391 0.304
T2392 0.3041
T2393 0.3042
T2394 0.3042
T2395 0.2252
T2396 0.2182
T2397 0.2186
T2398 0.2183
T2399 0.2184
T2400 0.2184
T2401 0.2184
T2402 0.2185
T2403 0.2185
T2404 0.2186
T2405 0.2186
T2406 0.2187
T2407 0.2191
T2408 0.2187
T2409 0.2188
T2410 0.2187
T2411 0.2183
T2412 0.2171
T2413 0.2179
T2414 0.2172
T2415 0.215
T2416 0.2144
T2417 0.2144
T2418 0.2144
T2419 0.2145
T2420 0.2145
T2421 0.2146
T2422 0.2146
T2423 0.2147
T2424 0.2147
T2425 0.2148
T2426 0.2148
T2427 0.2148
T2428 0.2149
T2429 0.2149
T2430 0.215
T2431 0.215
T2432 0.2151
T2433 0.2151
T2434 0.2152
T2435 0.2152
T2436 0.2152
T2437 0.2153
T2438 0.2153
T2439 0.2154
T2440 0.2154
T2441 0.2155
T2442 0.2155
T2443 0.2156
T2444 0.2156
T2445 0.2157
T2446 0.2157
T2447 0.2157
T2448 0.2158
T2449 0.2158
T2450 0.2159
T2451 0.2159
T2452 0.216
T2453 0.216
T2454 0.2161
T2455 0.2161
T2456 0.2162
T2457 0.2155
T2458 0.2148
T2459 0.2148
T2460 0.2145
T2461 0.2149
T2462 0.2138
T2463 0.2146
T2464 0.2147
T2465 0.2151
T2466 0.2151
T2467 0.2152
T2468 0.2152
T2469 0.2153
T2470 0.2153
T2471 0.2154
T2472 0.2154
T2473 0.2155
T2474 0.2155
T2475 0.2156
T2476 0.2156
T2477 0.2157
T2478 0.2157
T2479 0.2157
T2480 0.2158
T2481 0.2158
T2482 0.2159
T2483 0.2159
T2484 0.2156
T2485 0.2157
T2486 0.2161
T2487 0.215
T2488 0.2154
T2489 0.2215
T2490 0.2557
T2491 0.2554
T2492 0.2494
T2493 0.2459
T2494 0.244
T2495 0.2437
T2496 0.2416
T2497 0.2409
T2498 0.2388
T2499 0.244
T2500 0.2429
T2501 0.2418
T2502 0.2406
T2503 0.2395
T2504 0.2376
T2505 0.2374
T2506 0.2365
T2507 0.2535
T2508 0.2555
T2509 0.252
T2510 0.2498
T2511 0.2435
T2512 0.2422
T2513 0.2382
T2514 0.2369
T2515 0.2358
T2516 0.2355
T2517 0.2349
T2518 0.2343
T2519 0.2335
T2520 0.2325
T2521 0.2311
T2522 0.23
T2523 0.2294
T2524 0.2288
T2525 0.2276
T2526 0.2262
T2527 0.2259
T2528 0.231
T2529 0.2299
T2530 0.2293
T2531 0.2276
T2532 0.2263
T2533 0.2257
T2534 0.2247
T2535 0.2224
T2536 0.222
T2537 0.222
T2538 0.2221
T2539 0.2221
T2540 0.2222
T2541 0.2222
T2542 0.2223
T2543 0.2223
T2544 0.2224
T2545 0.2225
T2546 0.2225
T2547 0.2226
T2548 0.2219
T2549 0.2212
T2550 0.2213
T2551 0.2214
T2552 0.2214
T2553 0.2204
T2554 0.2208
T2555 0.2216
T2556 0.2213
T2557 0.2195
T2558 0.2184
T2559 0.2175
T2560 0.2559
T2561 0.2451
T2562 0.2411
T2563 0.239
T2564 0.2365
T2565 0.235
T2566 0.2341
T2567 0.233
T2568 0.2326
T2569 0.232
T2570 0.231
T2571 0.2302
T2572 0.2298
T2573 0.2289
T2574 0.2282
T2575 0.2274
T2576 0.227
T2577 0.2267
T2578 0.2268
T2579 0.2258
T2580 0.231
T2581 0.2292
T2582 0.2288
T2583 0.2278
T2584 0.2275
T2585 0.2279
T2586 0.2279
T2587 0.228
T2588 0.2281
T2589 0.2281
T2590 0.2282
T2591 0.2272
T2592 0.2269
T2593 0.2269
T2594 0.227
T2595 0.227
T2596 0.2271
T2597 0.2272
T2598 0.2272
T2599 0.2273
T2600 0.2264
T2601 0.2256
T2602 0.2257
T2603 0.225
T2604 0.2251
T2605 0.2251
T2606 0.2245
T2607 0.226
T2608 0.2257
T2609 0.2257
T2610 0.2247
T2611 0.2248
T2612 0.2248
T2613 0.2249
T2614 0.2249
T2615 0.225
T2616 0.225
T2617 0.224
T2618 0.2236
T2619 0.2244
T2620 0.2247
T2621 0.2251
T2622 0.2251
T2623 0.2251
T2624 0.2251
T2625 0.2251
T2626 0.2247
T2627 0.2244
T2628 0.224
T2629 0.2233
T2630 0.2233
T2631 0.2236
T2632 0.2225
T2633 0.2222
T2634 0.2222
T2635 0.2222
T2636 0.2222
T2637 0.2222
T2638 0.2222
T2639 0.2222
T2640 0.2222
T2641 0.2222
T2642 0.2222
T2643 0.2222
T2644 0.2222
T2645 0.2233
T2646 0.2236
T2647 0.2236
T2648 0.2236
T2649 0.2236
T2650 0.2236
T2651 0.2225
T2652 0.2225
T2653 0.2222
T2654 0.2222
T2655 0.2222
T2656 0.2222
T2657 0.2225
T2658 0.2233
T2659 0.2225
T2660 0.224
T2661 0.2236
T2662 0.2247
T2663 0.2262
T2664 0.2262
T2665 0.227
T2666 0.2274
T2667 0.2298
T2668 0.2312
T2669 0.2267
T2670 0.2274
T2671 0.2291
T2672 0.2307
T2673 0.2341
T2674 0.236
T2675 0.239
T2676 0.2433
T2677 0.2395
T2678 0.2424
T2679 0.2447
T2680 0.2454
T2681 0.2457
T2682 0.2467
T2683 0.2478
T2684 0.2482
T2685 0.2482
T2686 0.2474
T2687 0.2467
T2688 0.2461
T2689 0.2451
T2690 0.2439
T2691 0.2427
T2692 0.2423
T2693 0.2423
T2694 0.2423
T2695 0.2423
T2696 0.2423
T2697 0.2423
T2698 0.2423
T2699 0.2423
T2700 0.2423
T2701 0.241
T2702 0.2391
T2703 0.244
T2704 0.2431
T2705 0.2395
T2706 0.2444
T2707 0.2431
T2708 0.2431
T2709 0.2419
T2710 0.2402
T2711 0.2402
T2712 0.239
T2713 0.2375
T2714 0.2372
T2715 0.2372
T2716 0.2372
T2717 0.2368
T2718 0.236
T2719 0.2355
T2720 0.2355
T2721 0.2368
T2722 0.236
T2723 0.2364
T2724 0.2364
T2725 0.2386
T2726 0.2398
T2727 0.2402
T2728 0.2405
T2729 0.2415
T2730 0.2419
T2731 0.2431
T2732 0.2431
T2733 0.244
T2734 0.2444
T2735 0.2448
T2736 0.2395
T2737 0.2395
T2738 0.2395
T2739 0.2395
T2740 0.2395
T2741 0.2407
T2742 0.2411
T2743 0.2417
T2744 0.2423
T2745 0.2427
T2746 0.2439
T2747 0.2454
T2748 0.2457
T2749 0.2464
T2750 0.2474
T2751 0.2461
T2752 0.2454
T2753 0.2443
T2754 0.2439
T2755 0.2423
T2756 0.242
T2757 0.2411
T2758 0.2407
T2759 0.2395
T2760 0.2452
T2761 0.2437
T2762 0.2431
T2763 0.2423
T2764 0.2415
T2765 0.2408
T2766 0.2402
T2767 0.239
T2768 0.2385
T2769 0.2385
T2770 0.2385
T2771 0.2385
T2772 0.2375
T2773 0.2372
T2774 0.2364
T2775 0.2355
T2776 0.2355
T2777 0.2355
T2778 0.2355
T2779 0.2355
T2780 0.2355
T2781 0.2345
T2782 0.2342
T2783 0.2342
T2784 0.2338
T2785 0.2325
T2786 0.2325
T2787 0.2325
T2788 0.2315
T2789 0.2312
T2790 0.2312
T2791 0.219
T2792 0.219
T2793 0.219
T2794 0.219
T2795 0.219
T2796 0.219
T2797 0.219
T2798 0.219
T2799 0.219
T2800 0.219
T2801 0.219
T2802 0.219
T2803 0.219
T2804 0.219
T2805 0.219
T2806 0.219
T2807 0.219
T2808 0.219
