# Supplementary material for: FishMORPH - An agent-based model to predict salmonid growth and distribution responses under natural and low flows
Source: Sci Rep. 2016 Jul 19;6:29414. doi: 10.1038/srep29414 (PMC4949470; doi:10.1038/srep29414)
Supplement: Supplementary Information 2 [file srep29414-s2.zip › SR_FishMORPH_Files/Parameters/Baseline_Depth_P25.var]

Depth PatchP25
T1 0.2576
T2 0.2585
T3 0.2585
T4 0.2585
T5 0.2582
T6 0.2577
T7 0.2564
T8 0.2557
T9 0.2649
T10 0.2564
T11 0.2574
T12 0.2548
T13 0.2638
T14 0.2618
T15 0.2618
T16 0.2618
T17 0.2618
T18 0.2618
T19 0.2613
T20 0.2609
T21 0.2601
T22 0.2597
T23 0.2597
T24 0.2597
T25 0.2589
T26 0.258
T27 0.258
T28 0.258
T29 0.258
T30 0.258
T31 0.258
T32 0.258
T33 0.258
T34 0.258
T35 0.2576
T36 0.2572
T37 0.2564
T38 0.2564
T39 0.2564
T40 0.2564
T41 0.2564
T42 0.256
T43 0.255
T44 0.255
T45 0.255
T46 0.255
T47 0.255
T48 0.255
T49 0.255
T50 0.255
T51 0.2533
T52 0.2533
T53 0.2533
T54 0.2516
T55 0.2516
T56 0.2512
T57 0.2504
T58 0.2508
T59 0.2512
T60 0.2545
T61 0.2521
T62 0.2508
T63 0.2504
T64 0.2499
T65 0.2516
T66 0.2504
T67 0.2499
T68 0.2499
T69 0.2499
T70 0.2499
T71 0.2495
T72 0.2482
T73 0.2475
T74 0.2464
T75 0.2451
T76 0.2451
T77 0.2451
T78 0.2451
T79 0.2451
T80 0.2451
T81 0.2451
T82 0.2451
T83 0.2451
T84 0.2451
T85 0.2455
T86 0.2468
T87 0.2468
T88 0.2468
T89 0.2468
T90 0.2468
T91 0.2468
T92 0.2468
T93 0.2468
T94 0.2468
T95 0.2468
T96 0.2468
T97 0.2468
T98 0.2468
T99 0.2464
T100 0.2451
T101 0.2451
T102 0.2451
T103 0.2451
T104 0.2451
T105 0.2451
T106 0.2451
T107 0.2451
T108 0.2541
T109 0.2451
T110 0.2451
T111 0.2451
T112 0.2451
T113 0.2451
T114 0.2451
T115 0.2451
T116 0.2451
T117 0.2451
T118 0.2451
T119 0.2451
T120 0.2451
T121 0.2451
T122 0.2451
T123 0.2451
T124 0.2451
T125 0.2451
T126 0.2451
T127 0.2451
T128 0.2451
T129 0.2451
T130 0.2451
T131 0.2459
T132 0.2468
T133 0.2468
T134 0.2468
T135 0.2468
T136 0.2472
T137 0.2482
T138 0.2482
T139 0.2482
T140 0.2482
T141 0.2482
T142 0.2482
T143 0.2482
T144 0.2482
T145 0.2482
T146 0.2482
T147 0.2482
T148 0.2482
T149 0.2482
T150 0.2499
T151 0.2495
T152 0.2499
T153 0.2504
T154 0.2516
T155 0.2516
T156 0.2516
T157 0.2516
T158 0.2525
T159 0.2516
T160 0.2525
T161 0.2533
T162 0.2533
T163 0.2533
T164 0.2533
T165 0.2533
T166 0.2533
T167 0.2533
T168 0.2533
T169 0.2533
T170 0.2533
T171 0.2533
T172 0.2533
T173 0.2533
T174 0.2533
T175 0.2533
T176 0.2533
T177 0.2533
T178 0.2529
T179 0.2533
T180 0.2533
T181 0.2529
T182 0.2521
T183 0.2529
T184 0.2521
T185 0.2516
T186 0.2516
T187 0.2516
T188 0.2516
T189 0.2516
T190 0.2516
T191 0.2516
T192 0.2516
T193 0.2516
T194 0.2516
T195 0.2516
T196 0.2516
T197 0.2504
T198 0.2499
T199 0.2499
T200 0.2499
T201 0.2482
T202 0.2482
T203 0.2482
T204 0.2482
T205 0.2482
T206 0.2482
T207 0.2482
T208 0.2482
T209 0.2482
T210 0.2482
T211 0.2482
T212 0.2482
T213 0.2482
T214 0.2482
T215 0.2487
T216 0.2482
T217 0.2482
T218 0.2482
T219 0.2482
T220 0.2482
T221 0.2482
T222 0.2482
T223 0.2482
T224 0.2479
T225 0.2468
T226 0.2468
T227 0.2468
T228 0.2468
T229 0.2468
T230 0.2468
T231 0.2468
T232 0.2468
T233 0.2468
T234 0.2468
T235 0.2468
T236 0.2468
T237 0.2468
T238 0.2468
T239 0.2468
T240 0.2468
T241 0.2468
T242 0.2468
T243 0.2468
T244 0.2468
T245 0.2468
T246 0.2468
T247 0.2468
T248 0.2468
T249 0.2451
T250 0.2451
T251 0.2455
T252 0.2688
T253 0.2918
T254 0.2986
T255 0.2975
T256 0.2973
T257 0.2973
T258 0.2956
T259 0.2952
T260 0.2952
T261 0.2944
T262 0.2933
T263 0.2931
T264 0.2931
T265 0.2931
T266 0.2931
T267 0.2931
T268 0.2931
T269 0.2931
T270 0.2931
T271 0.2931
T272 0.2931
T273 0.2931
T274 0.2931
T275 0.2931
T276 0.2935
T277 0.2941
T278 0.295
T279 0.2952
T280 0.2952
T281 0.2952
T282 0.2944
T283 0.2937
T284 0.2932
T285 0.2931
T286 0.2931
T287 0.2931
T288 0.2931
T289 0.2931
T290 0.2931
T291 0.2931
T292 0.2931
T293 0.2935
T294 0.2949
T295 0.2952
T296 0.2952
T297 0.2969
T298 0.2973
T299 0.2973
T300 0.298
T301 0.2978
T302 0.2977
T303 0.2981
T304 0.2985
T305 0.2989
T306 0.299
T307 0.299
T308 0.299
T309 0.299
T310 0.299
T311 0.299
T312 0.299
T313 0.299
T314 0.299
T315 0.299
T316 0.299
T317 0.299
T318 0.299
T319 0.299
T320 0.299
T321 0.299
T322 0.299
T323 0.299
T324 0.299
T325 0.2987
T326 0.2989
T327 0.299
T328 0.299
T329 0.299
T330 0.299
T331 0.299
T332 0.299
T333 0.299
T334 0.299
T335 0.299
T336 0.299
T337 0.2987
T338 0.2975
T339 0.2973
T340 0.2973
T341 0.2973
T342 0.2973
T343 0.2973
T344 0.2973
T345 0.2973
T346 0.2973
T347 0.2973
T348 0.2973
T349 0.2973
T350 0.2973
T351 0.2973
T352 0.2973
T353 0.2956
T354 0.2952
T355 0.2952
T356 0.2952
T357 0.2952
T358 0.2952
T359 0.2952
T360 0.2952
T361 0.2952
T362 0.2944
T363 0.295
T364 0.2952
T365 0.2952
T366 0.2952
T367 0.2952
T368 0.2952
T369 0.2952
T370 0.2952
T371 0.2952
T372 0.2952
T373 0.2956
T374 0.297
T375 0.2973
T376 0.2973
T377 0.2973
T378 0.2976
T379 0.2974
T380 0.2973
T381 0.2973
T382 0.2973
T383 0.2973
T384 0.2973
T385 0.2973
T386 0.2973
T387 0.2973
T388 0.2973
T389 0.2973
T390 0.2973
T391 0.2973
T392 0.2973
T393 0.296
T394 0.2913
T395 0.278
T396 0.2682
T397 0.2613
T398 0.2586
T399 0.2565
T400 0.2561
T401 0.2561
T402 0.2561
T403 0.2565
T404 0.2562
T405 0.2561
T406 0.2549
T407 0.2647
T408 0.2646
T409 0.2646
T410 0.2549
T411 0.2559
T412 0.2573
T413 0.2596
T414 0.2614
T415 0.2607
T416 0.2614
T417 0.2617
T418 0.2617
T419 0.2614
T420 0.2587
T421 0.2581
T422 0.2613
T423 0.2589
T424 0.2597
T425 0.2597
T426 0.2597
T427 0.2597
T428 0.2597
T429 0.2597
T430 0.2597
T431 0.2597
T432 0.2597
T433 0.2597
T434 0.2597
T435 0.2589
T436 0.258
T437 0.258
T438 0.2572
T439 0.2564
T440 0.2555
T441 0.2547
T442 0.2547
T443 0.2543
T444 0.253
T445 0.2534
T446 0.253
T447 0.2534
T448 0.253
T449 0.2526
T450 0.2504
T451 0.2496
T452 0.2496
T453 0.2496
T454 0.2487
T455 0.2479
T456 0.2479
T457 0.2496
T458 0.2496
T459 0.2496
T460 0.2492
T461 0.2496
T462 0.2496
T463 0.2513
T464 0.2524
T465 0.2535
T466 0.2544
T467 0.2556
T468 0.2565
T469 0.2577
T470 0.2577
T471 0.2585
T472 0.2594
T473 0.259
T474 0.2577
T475 0.2569
T476 0.256
T477 0.2552
T478 0.2544
T479 0.2544
T480 0.2535
T481 0.2544
T482 0.2539
T483 0.2544
T484 0.2544
T485 0.2548
T486 0.2544
T487 0.256
T488 0.2562
T489 0.2586
T490 0.2607
T491 0.2631
T492 0.2636
T493 0.2547
T494 0.2572
T495 0.2593
T496 0.2611
T497 0.2626
T498 0.2633
T499 0.265
T500 0.2677
T501 0.2694
T502 0.2721
T503 0.2655
T504 0.268
T505 0.2702
T506 0.2723
T507 0.273
T508 0.2735
T509 0.2747
T510 0.275
T511 0.2754
T512 0.2766
T513 0.2773
T514 0.2785
T515 0.2805
T516 0.2816
T517 0.2833
T518 0.2845
T519 0.2847
T520 0.2756
T521 0.2848
T522 0.2847
T523 0.2847
T524 0.2847
T525 0.2847
T526 0.2847
T527 0.2842
T528 0.2832
T529 0.2826
T530 0.2825
T531 0.281
T532 0.2806
T533 0.2803
T534 0.279
T535 0.2769
T536 0.2757
T537 0.2748
T538 0.2739
T539 0.2729
T540 0.2727
T541 0.2709
T542 0.2705
T543 0.2705
T544 0.2697
T545 0.2687
T546 0.2686
T547 0.2678
T548 0.2668
T549 0.2666
T550 0.2659
T551 0.2744
T552 0.2737
T553 0.2722
T554 0.2719
T555 0.2711
T556 0.2701
T557 0.2699
T558 0.2703
T559 0.272
T560 0.2658
T561 0.2708
T562 0.2749
T563 0.279
T564 0.2833
T565 0.2809
T566 0.291
T567 0.2944
T568 0.3011
T569 0.3059
T570 0.2995
T571 0.3031
T572 0.3066
T573 0.311
T574 0.3174
T575 0.3188
T576 0.3259
T577 0.3281
T578 0.3422
T579 0.3513
T580 0.3602
T581 0.3657
T582 0.3766
T583 0.3802
T584 0.3866
T585 0.3903
T586 0.3962
T587 0.3939
T588 0.3967
T589 0.4039
T590 0.4098
T591 0.4049
T592 0.4087
T593 0.4107
T594 0.411
T595 0.4099
T596 0.4047
T597 0.4047
T598 0.3957
T599 0.3947
T600 0.3851
T601 0.3822
T602 0.3753
T603 0.3692
T604 0.3722
T605 0.3678
T606 0.365
T607 0.3631
T608 0.3631
T609 0.3642
T610 0.3671
T611 0.3696
T612 0.3654
T613 0.37
T614 0.3746
T615 0.3773
T616 0.3807
T617 0.384
T618 0.3812
T619 0.3841
T620 0.3865
T621 0.3875
T622 0.3863
T623 0.382
T624 0.3794
T625 0.3667
T626 0.3587
T627 0.3454
T628 0.3306
T629 0.3214
T630 0.3149
T631 0.3071
T632 0.3022
T633 0.3084
T634 0.3055
T635 0.3033
T636 0.3013
T637 0.2995
T638 0.2983
T639 0.2969
T640 0.2953
T641 0.2946
T642 0.2938
T643 0.2929
T644 0.2928
T645 0.2928
T646 0.2919
T647 0.2909
T648 0.2902
T649 0.2953
T650 0.295
T651 0.2943
T652 0.2934
T653 0.2932
T654 0.2924
T655 0.2913
T656 0.2911
T657 0.29
T658 0.2894
T659 0.2893
T660 0.2876
T661 0.2872
T662 0.2857
T663 0.2854
T664 0.2826
T665 0.2692
T666 0.2709
T667 0.2702
T668 0.2702
T669 0.2698
T670 0.269
T671 0.2688
T672 0.2688
T673 0.2688
T674 0.2688
T675 0.2672
T676 0.2668
T677 0.2666
T678 0.2664
T679 0.266
T680 0.2648
T681 0.2645
T682 0.2645
T683 0.2637
T684 0.2647
T685 0.2689
T686 0.2739
T687 0.2783
T688 0.2812
T689 0.2698
T690 0.2713
T691 0.2671
T692 0.2648
T693 0.2637
T694 0.2627
T695 0.2625
T696 0.2621
T697 0.2608
T698 0.2605
T699 0.2603
T700 0.2602
T701 0.2601
T702 0.2587
T703 0.2582
T704 0.2581
T705 0.2577
T706 0.2575
T707 0.2574
T708 0.2561
T709 0.2553
T710 0.2551
T711 0.2549
T712 0.265
T713 0.2635
T714 0.2631
T715 0.263
T716 0.2629
T717 0.2628
T718 0.2627
T719 0.2626
T720 0.2624
T721 0.2623
T722 0.2622
T723 0.2621
T724 0.262
T725 0.2619
T726 0.2618
T727 0.2617
T728 0.2616
T729 0.2611
T730 0.2609
T731 0.2611
T732 0.2611
T733 0.2598
T734 0.2592
T735 0.2595
T736 0.259
T737 0.2585
T738 0.258
T739 0.2575
T740 0.2569
T741 0.2568
T742 0.2567
T743 0.2564
T744 0.2562
T745 0.2561
T746 0.2559
T747 0.2558
T748 0.2557
T749 0.2556
T750 0.2555
T751 0.2554
T752 0.2553
T753 0.2552
T754 0.2551
T755 0.255
T756 0.2549
T757 0.2548
T758 0.2546
T759 0.2545
T760 0.2544
T761 0.2543
T762 0.2542
T763 0.2541
T764 0.254
T765 0.2642
T766 0.2648
T767 0.2643
T768 0.2642
T769 0.2641
T770 0.264
T771 0.2635
T772 0.2629
T773 0.2627
T774 0.2621
T775 0.2622
T776 0.2625
T777 0.2625
T778 0.2624
T779 0.2622
T780 0.2621
T781 0.2617
T782 0.2612
T783 0.2607
T784 0.2605
T785 0.2597
T786 0.2598
T787 0.2593
T788 0.2591
T789 0.2598
T790 0.2599
T791 0.2598
T792 0.2597
T793 0.2596
T794 0.2595
T795 0.2594
T796 0.2592
T797 0.2588
T798 0.2589
T799 0.2589
T800 0.2588
T801 0.2587
T802 0.2586
T803 0.2585
T804 0.2584
T805 0.2581
T806 0.2578
T807 0.2577
T808 0.2576
T809 0.2567
T810 0.2556
T811 0.2557
T812 0.2553
T813 0.2551
T814 0.255
T815 0.2549
T816 0.2548
T817 0.2547
T818 0.2546
T819 0.2545
T820 0.2544
T821 0.2535
T822 0.2532
T823 0.2523
T824 0.252
T825 0.2519
T826 0.2518
T827 0.2517
T828 0.2516
T829 0.2515
T830 0.2502
T831 0.2499
T832 0.2506
T833 0.2486
T834 0.2476
T835 0.2471
T836 0.2458
T837 0.2457
T838 0.2456
T839 0.2455
T840 0.2454
T841 0.2453
T842 0.2452
T843 0.2451
T844 0.2545
T845 0.2541
T846 0.2533
T847 0.2532
T848 0.2523
T849 0.252
T850 0.2535
T851 0.2531
T852 0.2533
T853 0.2532
T854 0.2531
T855 0.2514
T856 0.251
T857 0.2497
T858 0.2496
T859 0.2495
T860 0.2494
T861 0.2493
T862 0.2492
T863 0.2491
T864 0.249
T865 0.2497
T866 0.2504
T867 0.2503
T868 0.2502
T869 0.2501
T870 0.25
T871 0.2499
T872 0.2498
T873 0.2497
T874 0.2496
T875 0.2495
T876 0.2494
T877 0.2493
T878 0.2492
T879 0.2491
T880 0.2474
T881 0.2473
T882 0.246
T883 0.2455
T884 0.2446
T885 0.2445
T886 0.2452
T887 0.2451
T888 0.2457
T889 0.2462
T890 0.2461
T891 0.246
T892 0.2459
T893 0.2458
T894 0.2461
T895 0.2456
T896 0.2455
T897 0.2455
T898 0.2454
T899 0.2453
T900 0.2452
T901 0.2451
T902 0.245
T903 0.2445
T904 0.2436
T905 0.2431
T906 0.243
T907 0.2429
T908 0.2428
T909 0.2427
T910 0.2426
T911 0.2425
T912 0.2425
T913 0.2424
T914 0.2423
T915 0.2426
T916 0.2421
T917 0.242
T918 0.2423
T919 0.2434
T920 0.2421
T921 0.2416
T922 0.2415
T923 0.2414
T924 0.2413
T925 0.2412
T926 0.2411
T927 0.2404
T928 0.2394
T929 0.2406
T930 0.2392
T931 0.2389
T932 0.2387
T933 0.2386
T934 0.2385
T935 0.2384
T936 0.2383
T937 0.2382
T938 0.2386
T939 0.2385
T940 0.238
T941 0.2395
T942 0.2394
T943 0.2393
T944 0.2392
T945 0.2391
T946 0.239
T947 0.2389
T948 0.2388
T949 0.2399
T950 0.2414
T951 0.2406
T952 0.2397
T953 0.2387
T954 0.238
T955 0.2379
T956 0.2378
T957 0.2377
T958 0.2376
T959 0.2375
T960 0.2374
T961 0.2373
T962 0.2373
T963 0.2372
T964 0.2371
T965 0.237
T966 0.2369
T967 0.2368
T968 0.2367
T969 0.2366
T970 0.2365
T971 0.2365
T972 0.2364
T973 0.2363
T974 0.2362
T975 0.2361
T976 0.236
T977 0.2359
T978 0.2358
T979 0.2358
T980 0.2357
T981 0.2354
T982 0.2437
T983 0.2433
T984 0.2432
T985 0.2431
T986 0.2427
T987 0.2426
T988 0.2425
T989 0.2424
T990 0.2424
T991 0.2423
T992 0.2422
T993 0.2421
T994 0.242
T995 0.2419
T996 0.2418
T997 0.2418
T998 0.2417
T999 0.2416
T1000 0.2415
T1001 0.241
T1002 0.2398
T1003 0.2397
T1004 0.2396
T1005 0.2399
T1006 0.241
T1007 0.2409
T1008 0.2397
T1009 0.2392
T1010 0.2391
T1011 0.239
T1012 0.2389
T1013 0.2388
T1014 0.2388
T1015 0.2387
T1016 0.2386
T1017 0.2385
T1018 0.2383
T1019 0.2396
T1020 0.2395
T1021 0.2394
T1022 0.2393
T1023 0.2389
T1024 0.2376
T1025 0.2364
T1026 0.2359
T1027 0.2352
T1028 0.2344
T1029 0.235
T1030 0.2355
T1031 0.2355
T1032 0.2354
T1033 0.2353
T1034 0.2352
T1035 0.2351
T1036 0.2351
T1037 0.235
T1038 0.2349
T1039 0.2348
T1040 0.2355
T1041 0.2362
T1042 0.2346
T1043 0.2349
T1044 0.236
T1045 0.2359
T1046 0.2367
T1047 0.237
T1048 0.2369
T1049 0.2372
T1050 0.2368
T1051 0.2355
T1052 0.2339
T1053 0.2334
T1054 0.2333
T1055 0.2332
T1056 0.2332
T1057 0.2346
T1058 0.2346
T1059 0.2345
T1060 0.2344
T1061 0.2343
T1062 0.2342
T1063 0.2342
T1064 0.2341
T1065 0.234
T1066 0.2339
T1067 0.2346
T1068 0.2351
T1069 0.2349
T1070 0.2349
T1071 0.2348
T1072 0.2355
T1073 0.2362
T1074 0.2361
T1075 0.236
T1076 0.2359
T1077 0.2359
T1078 0.2358
T1079 0.2357
T1080 0.2356
T1081 0.2355
T1082 0.2359
T1083 0.2358
T1084 0.2361
T1085 0.2368
T1086 0.2365
T1087 0.2363
T1088 0.2362
T1089 0.2361
T1090 0.2361
T1091 0.2356
T1092 0.2359
T1093 0.2447
T1094 0.2485
T1095 0.2477
T1096 0.2473
T1097 0.2472
T1098 0.2475
T1099 0.2486
T1100 0.2488
T1101 0.2487
T1102 0.2511
T1103 0.2453
T1104 0.2513
T1105 0.2611
T1106 0.2586
T1107 0.2626
T1108 0.2635
T1109 0.2636
T1110 0.2655
T1111 0.2687
T1112 0.2745
T1113 0.2704
T1114 0.2786
T1115 0.2829
T1116 0.2763
T1117 0.2771
T1118 0.2849
T1119 0.2806
T1120 0.2741
T1121 0.268
T1122 0.2731
T1123 0.2715
T1124 0.2695
T1125 0.2665
T1126 0.2654
T1127 0.2652
T1128 0.2651
T1129 0.265
T1130 0.2659
T1131 0.2664
T1132 0.2661
T1133 0.265
T1134 0.2646
T1135 0.2649
T1136 0.2655
T1137 0.2656
T1138 0.2658
T1139 0.2667
T1140 0.2686
T1141 0.2707
T1142 0.2721
T1143 0.2724
T1144 0.2726
T1145 0.2726
T1146 0.2725
T1147 0.273
T1148 0.2734
T1149 0.2734
T1150 0.2733
T1151 0.2732
T1152 0.2722
T1153 0.2709
T1154 0.269
T1155 0.2672
T1156 0.2661
T1157 0.2659
T1158 0.2643
T1159 0.2638
T1160 0.2637
T1161 0.2644
T1162 0.2652
T1163 0.2651
T1164 0.2665
T1165 0.2671
T1166 0.268
T1167 0.2682
T1168 0.2681
T1169 0.2674
T1170 0.2665
T1171 0.2652
T1172 0.2644
T1173 0.2654
T1174 0.2659
T1175 0.2658
T1176 0.2656
T1177 0.2662
T1178 0.2671
T1179 0.2672
T1180 0.2668
T1181 0.2666
T1182 0.2669
T1183 0.2669
T1184 0.2668
T1185 0.2667
T1186 0.2666
T1187 0.2666
T1188 0.266
T1189 0.2668
T1190 0.2647
T1191 0.2619
T1192 0.2598
T1193 0.2584
T1194 0.2574
T1195 0.2557
T1196 0.2552
T1197 0.2551
T1198 0.255
T1199 0.2563
T1200 0.258
T1201 0.2595
T1202 0.2586
T1203 0.2578
T1204 0.2565
T1205 0.2555
T1206 0.2546
T1207 0.257
T1208 0.2556
T1209 0.2628
T1210 0.2626
T1211 0.2634
T1212 0.2649
T1213 0.2563
T1214 0.259
T1215 0.2609
T1216 0.2632
T1217 0.2644
T1218 0.2661
T1219 0.2686
T1220 0.2727
T1221 0.2671
T1222 0.2711
T1223 0.2747
T1224 0.2758
T1225 0.2758
T1226 0.2748
T1227 0.2741
T1228 0.2726
T1229 0.2711
T1230 0.2703
T1231 0.2702
T1232 0.2708
T1233 0.2732
T1234 0.2764
T1235 0.281
T1236 0.2846
T1237 0.2778
T1238 0.2786
T1239 0.28
T1240 0.2821
T1241 0.2822
T1242 0.2789
T1243 0.2769
T1244 0.2765
T1245 0.2765
T1246 0.2765
T1247 0.2771
T1248 0.2776
T1249 0.2776
T1250 0.2775
T1251 0.2774
T1252 0.2767
T1253 0.2757
T1254 0.285
T1255 0.2842
T1256 0.2826
T1257 0.2815
T1258 0.2806
T1259 0.2796
T1260 0.2784
T1261 0.2777
T1262 0.2766
T1263 0.2708
T1264 0.2661
T1265 0.2722
T1266 0.2703
T1267 0.2688
T1268 0.267
T1269 0.2653
T1270 0.2646
T1271 0.263
T1272 0.262
T1273 0.2597
T1274 0.258
T1275 0.2573
T1276 0.2559
T1277 0.2548
T1278 0.2643
T1279 0.2628
T1280 0.2617
T1281 0.2604
T1282 0.2591
T1283 0.2588
T1284 0.2587
T1285 0.2585
T1286 0.2583
T1287 0.2567
T1288 0.2555
T1289 0.2532
T1290 0.2512
T1291 0.2493
T1292 0.2479
T1293 0.2476
T1294 0.2485
T1295 0.249
T1296 0.249
T1297 0.2477
T1298 0.2473
T1299 0.2472
T1300 0.2456
T1301 0.2543
T1302 0.2532
T1303 0.2522
T1304 0.2513
T1305 0.2511
T1306 0.2499
T1307 0.2495
T1308 0.2491
T1309 0.2502
T1310 0.2505
T1311 0.2504
T1312 0.2519
T1313 0.2545
T1314 0.2482
T1315 0.2583
T1316 0.264
T1317 0.2682
T1318 0.2825
T1319 0.2883
T1320 0.2962
T1321 0.306
T1322 0.3039
T1323 0.3102
T1324 0.3148
T1325 0.3182
T1326 0.3161
T1327 0.3187
T1328 0.3215
T1329 0.3234
T1330 0.3234
T1331 0.3226
T1332 0.3208
T1333 0.3175
T1334 0.3184
T1335 0.3139
T1336 0.3086
T1337 0.3041
T1338 0.3016
T1339 0.3001
T1340 0.3086
T1341 0.3077
T1342 0.3074
T1343 0.3073
T1344 0.3066
T1345 0.3056
T1346 0.3051
T1347 0.304
T1348 0.3023
T1349 0.3004
T1350 0.2987
T1351 0.2966
T1352 0.2945
T1353 0.2922
T1354 0.2896
T1355 0.2942
T1356 0.2925
T1357 0.2909
T1358 0.2884
T1359 0.2859
T1360 0.2831
T1361 0.2808
T1362 0.2787
T1363 0.2769
T1364 0.2847
T1365 0.283
T1366 0.2813
T1367 0.2796
T1368 0.2782
T1369 0.2775
T1370 0.2774
T1371 0.2773
T1372 0.2779
T1373 0.2793
T1374 0.2811
T1375 0.2827
T1376 0.2849
T1377 0.2771
T1378 0.278
T1379 0.2794
T1380 0.28
T1381 0.2816
T1382 0.283
T1383 0.2844
T1384 0.286
T1385 0.285
T1386 0.2849
T1387 0.2846
T1388 0.2836
T1389 0.282
T1390 0.28
T1391 0.2779
T1392 0.2765
T1393 0.276
T1394 0.2758
T1395 0.277
T1396 0.2792
T1397 0.2818
T1398 0.2844
T1399 0.2865
T1400 0.2876
T1401 0.2883
T1402 0.2881
T1403 0.2886
T1404 0.2879
T1405 0.2867
T1406 0.2854
T1407 0.2842
T1408 0.2823
T1409 0.2812
T1410 0.28
T1411 0.2794
T1412 0.2783
T1413 0.278
T1414 0.2776
T1415 0.2777
T1416 0.2763
T1417 0.2759
T1418 0.2758
T1419 0.2758
T1420 0.2757
T1421 0.2839
T1422 0.2832
T1423 0.2821
T1424 0.2805
T1425 0.2801
T1426 0.2797
T1427 0.2786
T1428 0.2773
T1429 0.276
T1430 0.275
T1431 0.2745
T1432 0.2737
T1433 0.2731
T1434 0.2733
T1435 0.2737
T1436 0.2737
T1437 0.273
T1438 0.2728
T1439 0.2727
T1440 0.2727
T1441 0.2723
T1442 0.2715
T1443 0.271
T1444 0.2699
T1445 0.2686
T1446 0.2676
T1447 0.267
T1448 0.2659
T1449 0.2656
T1450 0.2655
T1451 0.2655
T1452 0.2651
T1453 0.2738
T1454 0.2732
T1455 0.2727
T1456 0.271
T1457 0.2695
T1458 0.2678
T1459 0.266
T1460 0.2646
T1461 0.2635
T1462 0.2625
T1463 0.2622
T1464 0.2628
T1465 0.2657
T1466 0.2686
T1467 0.2698
T1468 0.2686
T1469 0.2662
T1470 0.2646
T1471 0.2636
T1472 0.2631
T1473 0.2622
T1474 0.2613
T1475 0.2612
T1476 0.2622
T1477 0.2611
T1478 0.2607
T1479 0.2604
T1480 0.2597
T1481 0.2587
T1482 0.2585
T1483 0.2571
T1484 0.2567
T1485 0.2567
T1486 0.2571
T1487 0.2578
T1488 0.2601
T1489 0.2619
T1490 0.2645
T1491 0.2665
T1492 0.2685
T1493 0.2692
T1494 0.2691
T1495 0.269
T1496 0.2703
T1497 0.272
T1498 0.2651
T1499 0.2679
T1500 0.2703
T1501 0.2716
T1502 0.2715
T1503 0.2701
T1504 0.2681
T1505 0.2663
T1506 0.2652
T1507 0.2733
T1508 0.2726
T1509 0.2731
T1510 0.2739
T1511 0.2744
T1512 0.266
T1513 0.2668
T1514 0.2675
T1515 0.2692
T1516 0.2702
T1517 0.2715
T1518 0.2721
T1519 0.2734
T1520 0.2745
T1521 0.2756
T1522 0.2765
T1523 0.278
T1524 0.2796
T1525 0.2818
T1526 0.2848
T1527 0.2767
T1528 0.2772
T1529 0.2779
T1530 0.2774
T1531 0.277
T1532 0.2769
T1533 0.276
T1534 0.2848
T1535 0.2848
T1536 0.2759
T1537 0.2767
T1538 0.2784
T1539 0.2802
T1540 0.2823
T1541 0.2843
T1542 0.2862
T1543 0.2875
T1544 0.2877
T1545 0.2877
T1546 0.2876
T1547 0.2876
T1548 0.2876
T1549 0.2875
T1550 0.2875
T1551 0.2875
T1552 0.2874
T1553 0.2874
T1554 0.2874
T1555 0.2873
T1556 0.2873
T1557 0.2873
T1558 0.2872
T1559 0.2872
T1560 0.2872
T1561 0.2871
T1562 0.2871
T1563 0.2871
T1564 0.287
T1565 0.287
T1566 0.287
T1567 0.2869
T1568 0.2869
T1569 0.2869
T1570 0.2829
T1571 0.275
T1572 0.2728
T1573 0.2722
T1574 0.2692
T1575 0.2677
T1576 0.2675
T1577 0.2671
T1578 0.2673
T1579 0.268
T1580 0.2698
T1581 0.2724
T1582 0.2742
T1583 0.2747
T1584 0.2751
T1585 0.2742
T1586 0.2745
T1587 0.2756
T1588 0.2768
T1589 0.2783
T1590 0.2792
T1591 0.2788
T1592 0.278
T1593 0.2768
T1594 0.2756
T1595 0.275
T1596 0.2748
T1597 0.2764
T1598 0.2771
T1599 0.2769
T1600 0.2765
T1601 0.2763
T1602 0.2763
T1603 0.2763
T1604 0.2763
T1605 0.2773
T1606 0.2773
T1607 0.2769
T1608 0.2756
T1609 0.2739
T1610 0.2723
T1611 0.2711
T1612 0.2696
T1613 0.2683
T1614 0.2677
T1615 0.2669
T1616 0.2661
T1617 0.2671
T1618 0.2673
T1619 0.2675
T1620 0.2685
T1621 0.2688
T1622 0.2688
T1623 0.2681
T1624 0.267
T1625 0.2654
T1626 0.2732
T1627 0.2714
T1628 0.269
T1629 0.2671
T1630 0.2661
T1631 0.2652
T1632 0.2639
T1633 0.2632
T1634 0.2615
T1635 0.2596
T1636 0.258
T1637 0.2571
T1638 0.2559
T1639 0.2553
T1640 0.2548
T1641 0.2642
T1642 0.2639
T1643 0.2639
T1644 0.2635
T1645 0.2624
T1646 0.2618
T1647 0.2605
T1648 0.2588
T1649 0.2572
T1650 0.2562
T1651 0.2556
T1652 0.2551
T1653 0.254
T1654 0.2537
T1655 0.2536
T1656 0.2536
T1657 0.2536
T1658 0.2543
T1659 0.2548
T1660 0.2556
T1661 0.2567
T1662 0.2591
T1663 0.2638
T1664 0.2573
T1665 0.2609
T1666 0.2646
T1667 0.2675
T1668 0.2731
T1669 0.2691
T1670 0.2734
T1671 0.278
T1672 0.2831
T1673 0.2777
T1674 0.2807
T1675 0.2822
T1676 0.2825
T1677 0.2816
T1678 0.2798
T1679 0.2768
T1680 0.283
T1681 0.2798
T1682 0.2772
T1683 0.2767
T1684 0.276
T1685 0.2764
T1686 0.2775
T1687 0.2781
T1688 0.2791
T1689 0.2797
T1690 0.2797
T1691 0.2797
T1692 0.2797
T1693 0.2797
T1694 0.2794
T1695 0.2777
T1696 0.2757
T1697 0.2734
T1698 0.2716
T1699 0.2713
T1700 0.27
T1701 0.2697
T1702 0.2697
T1703 0.2687
T1704 0.2669
T1705 0.2664
T1706 0.2651
T1707 0.2735
T1708 0.2724
T1709 0.2705
T1710 0.2691
T1711 0.268
T1712 0.2664
T1713 0.2654
T1714 0.2645
T1715 0.2643
T1716 0.2637
T1717 0.2625
T1718 0.2612
T1719 0.2598
T1720 0.2581
T1721 0.2577
T1722 0.2577
T1723 0.2591
T1724 0.2594
T1725 0.2593
T1726 0.2592
T1727 0.2595
T1728 0.2605
T1729 0.2598
T1730 0.2592
T1731 0.2591
T1732 0.2591
T1733 0.258
T1734 0.2574
T1735 0.2571
T1736 0.2561
T1737 0.2559
T1738 0.2559
T1739 0.2559
T1740 0.2558
T1741 0.2555
T1742 0.2646
T1743 0.2635
T1744 0.2621
T1745 0.2608
T1746 0.2598
T1747 0.2596
T1748 0.2596
T1749 0.2596
T1750 0.2596
T1751 0.2604
T1752 0.2609
T1753 0.2611
T1754 0.2611
T1755 0.2608
T1756 0.2602
T1757 0.2597
T1758 0.2596
T1759 0.2585
T1760 0.2579
T1761 0.2565
T1762 0.2561
T1763 0.2561
T1764 0.2558
T1765 0.256
T1766 0.2561
T1767 0.2561
T1768 0.2558
T1769 0.2553
T1770 0.2556
T1771 0.256
T1772 0.2561
T1773 0.2561
T1774 0.2561
T1775 0.2561
T1776 0.2554
T1777 0.2546
T1778 0.2544
T1779 0.2538
T1780 0.253
T1781 0.2529
T1782 0.2521
T1783 0.2512
T1784 0.2511
T1785 0.2511
T1786 0.2511
T1787 0.2536
T1788 0.253
T1789 0.2517
T1790 0.2501
T1791 0.2494
T1792 0.2481
T1793 0.2464
T1794 0.246
T1795 0.246
T1796 0.2457
T1797 0.2459
T1798 0.246
T1799 0.246
T1800 0.246
T1801 0.246
T1802 0.246
T1803 0.2453
T1804 0.2538
T1805 0.2536
T1806 0.253
T1807 0.2529
T1808 0.2523
T1809 0.2521
T1810 0.2521
T1811 0.2521
T1812 0.2524
T1813 0.2522
T1814 0.2521
T1815 0.2521
T1816 0.2507
T1817 0.2503
T1818 0.2503
T1819 0.2503
T1820 0.2503
T1821 0.2503
T1822 0.2503
T1823 0.2503
T1824 0.2503
T1825 0.2503
T1826 0.2493
T1827 0.2486
T1828 0.2484
T1829 0.2472
T1830 0.2469
T1831 0.2469
T1832 0.246
T1833 0.2457
T1834 0.2463
T1835 0.2488
T1836 0.251
T1837 0.2518
T1838 0.2519
T1839 0.2515
T1840 0.2507
T1841 0.2505
T1842 0.2501
T1843 0.25
T1844 0.25
T1845 0.2511
T1846 0.2516
T1847 0.2516
T1848 0.2516
T1849 0.2516
T1850 0.251
T1851 0.2502
T1852 0.2495
T1853 0.2487
T1854 0.2474
T1855 0.2471
T1856 0.2468
T1857 0.2464
T1858 0.2466
T1859 0.2476
T1860 0.2485
T1861 0.2484
T1862 0.2476
T1863 0.2469
T1864 0.2456
T1865 0.2449
T1866 0.2448
T1867 0.2459
T1868 0.2466
T1869 0.2464
T1870 0.2463
T1871 0.2459
T1872 0.2448
T1873 0.2461
T1874 0.2479
T1875 0.2498
T1876 0.2536
T1877 0.2501
T1878 0.2547
T1879 0.2589
T1880 0.2633
T1881 0.2573
T1882 0.2623
T1883 0.2685
T1884 0.266
T1885 0.2717
T1886 0.2767
T1887 0.2799
T1888 0.2809
T1889 0.2807
T1890 0.2787
T1891 0.276
T1892 0.2738
T1893 0.2712
T1894 0.2689
T1895 0.2678
T1896 0.2673
T1897 0.2676
T1898 0.2692
T1899 0.2717
T1900 0.2742
T1901 0.2763
T1902 0.2777
T1903 0.2786
T1904 0.2788
T1905 0.2782
T1906 0.2771
T1907 0.2768
T1908 0.2759
T1909 0.2734
T1910 0.2686
T1911 0.2738
T1912 0.2715
T1913 0.2684
T1914 0.267
T1915 0.2672
T1916 0.2648
T1917 0.2609
T1918 0.2594
T1919 0.2583
T1920 0.2568
T1921 0.2564
T1922 0.2551
T1923 0.2642
T1924 0.263
T1925 0.2622
T1926 0.2607
T1927 0.26
T1928 0.2589
T1929 0.2577
T1930 0.2575
T1931 0.2594
T1932 0.2603
T1933 0.2597
T1934 0.2585
T1935 0.2577
T1936 0.2572
T1937 0.2558
T1938 0.2541
T1939 0.254
T1940 0.2551
T1941 0.2566
T1942 0.2572
T1943 0.2593
T1944 0.2614
T1945 0.2612
T1946 0.2604
T1947 0.2609
T1948 0.2618
T1949 0.2631
T1950 0.2549
T1951 0.2595
T1952 0.2634
T1953 0.2695
T1954 0.2683
T1955 0.278
T1956 0.2766
T1957 0.2825
T1958 0.2892
T1959 0.2945
T1960 0.3044
T1961 0.302
T1962 0.3069
T1963 0.3117
T1964 0.3172
T1965 0.317
T1966 0.324
T1967 0.3297
T1968 0.3268
T1969 0.3318
T1970 0.3373
T1971 0.3403
T1972 0.3437
T1973 0.3412
T1974 0.3433
T1975 0.3454
T1976 0.3469
T1977 0.3486
T1978 0.3491
T1979 0.3485
T1980 0.3486
T1981 0.3483
T1982 0.3471
T1983 0.346
T1984 0.3446
T1985 0.3433
T1986 0.3434
T1987 0.3423
T1988 0.3409
T1989 0.3403
T1990 0.3402
T1991 0.3392
T1992 0.3444
T1993 0.3435
T1994 0.3427
T1995 0.3408
T1996 0.3391
T1997 0.3378
T1998 0.3359
T1999 0.334
T2000 0.3318
T2001 0.3296
T2002 0.3268
T2003 0.3324
T2004 0.3294
T2005 0.327
T2006 0.3244
T2007 0.3226
T2008 0.322
T2009 0.321
T2010 0.3202
T2011 0.3197
T2012 0.3185
T2013 0.3175
T2014 0.3166
T2015 0.3155
T2016 0.3143
T2017 0.3181
T2018 0.3168
T2019 0.3151
T2020 0.3137
T2021 0.3126
T2022 0.3113
T2023 0.3097
T2024 0.3079
T2025 0.3066
T2026 0.3054
T2027 0.3039
T2028 0.3027
T2029 0.3016
T2030 0.3001
T2031 0.2998
T2032 0.309
T2033 0.3076
T2034 0.3067
T2035 0.306
T2036 0.3058
T2037 0.3049
T2038 0.3043
T2039 0.3034
T2040 0.3028
T2041 0.3018
T2042 0.3009
T2043 0.2999
T2044 0.2997
T2045 0.2999
T2046 0.2996
T2047 0.2995
T2048 0.3005
T2049 0.3023
T2050 0.3039
T2051 0.306
T2052 0.3084
T2053 0.3028
T2054 0.3073
T2055 0.3125
T2056 0.3182
T2057 0.3187
T2058 0.3264
T2059 0.3338
T2060 0.3306
T2061 0.3353
T2062 0.3389
T2063 0.3426
T2064 0.3402
T2065 0.3421
T2066 0.3427
T2067 0.3436
T2068 0.3442
T2069 0.3435
T2070 0.343
T2071 0.3421
T2072 0.3413
T2073 0.3401
T2074 0.3442
T2075 0.3432
T2076 0.3422
T2077 0.3411
T2078 0.3398
T2079 0.3387
T2080 0.3382
T2081 0.3373
T2082 0.3359
T2083 0.3347
T2084 0.3333
T2085 0.3318
T2086 0.3298
T2087 0.3269
T2088 0.325
T2089 0.3328
T2090 0.3311
T2091 0.329
T2092 0.3271
T2093 0.3252
T2094 0.3236
T2095 0.3221
T2096 0.3208
T2097 0.3197
T2098 0.3198
T2099 0.3191
T2100 0.3168
T2101 0.3149
T2102 0.3143
T2103 0.3188
T2104 0.318
T2105 0.317
T2106 0.3159
T2107 0.3153
T2108 0.3153
T2109 0.315
T2110 0.314
T2111 0.3125
T2112 0.3121
T2113 0.3111
T2114 0.3105
T2115 0.3098
T2116 0.3093
T2117 0.3092
T2118 0.3092
T2119 0.3093
T2120 0.3093
T2121 0.3087
T2122 0.3079
T2123 0.3077
T2124 0.3077
T2125 0.307
T2126 0.3075
T2127 0.3085
T2128 0.3071
T2129 0.3063
T2130 0.3063
T2131 0.3072
T2132 0.3089
T2133 0.3106
T2134 0.3121
T2135 0.3122
T2136 0.3122
T2137 0.3114
T2138 0.3112
T2139 0.3099
T2140 0.3096
T2141 0.309
T2142 0.3082
T2143 0.308
T2144 0.308
T2145 0.3075
T2146 0.3077
T2147 0.3087
T2148 0.3102
T2149 0.3126
T2150 0.3147
T2151 0.3166
T2152 0.3189
T2153 0.3148
T2154 0.3159
T2155 0.3171
T2156 0.318
T2157 0.3185
T2158 0.3183
T2159 0.3176
T2160 0.3169
T2161 0.3167
T2162 0.3167
T2163 0.3155
T2164 0.3152
T2165 0.3141
T2166 0.3189
T2167 0.3183
T2168 0.3173
T2169 0.3164
T2170 0.316
T2171 0.315
T2172 0.3139
T2173 0.3134
T2174 0.3124
T2175 0.3119
T2176 0.3105
T2177 0.3102
T2178 0.3091
T2179 0.3088
T2180 0.3076
T2181 0.3072
T2182 0.3066
T2183 0.3058
T2184 0.3057
T2185 0.3049
T2186 0.3031
T2187 0.3027
T2188 0.3027
T2189 0.3019
T2190 0.3014
T2191 0.301
T2192 0.3002
T2193 0.2998
T2194 0.2994
T2195 0.3085
T2196 0.308
T2197 0.3079
T2198 0.3074
T2199 0.306
T2200 0.305
T2201 0.3049
T2202 0.3049
T2203 0.3062
T2204 0.3064
T2205 0.3056
T2206 0.3055
T2207 0.3052
T2208 0.3051
T2209 0.3051
T2210 0.3043
T2211 0.3037
T2212 0.3035
T2213 0.303
T2214 0.3023
T2215 0.3021
T2216 0.3022
T2217 0.3022
T2218 0.3019
T2219 0.3008
T2220 0.3006
T2221 0.3003
T2222 0.2997
T2223 0.2993
T2224 0.2992
T2225 0.2992
T2226 0.2993
T2227 0.2993
T2228 0.2993
T2229 0.2994
T2230 0.2994
T2231 0.2994
T2232 0.2993
T2233 0.2989
T2234 0.2982
T2235 0.2981
T2236 0.2981
T2237 0.2981
T2238 0.297
T2239 0.2967
T2240 0.2967
T2241 0.2966
T2242 0.2965
T2243 0.2963
T2244 0.2954
T2245 0.2951
T2246 0.2952
T2247 0.2952
T2248 0.295
T2249 0.2946
T2250 0.2939
T2251 0.2936
T2252 0.2936
T2253 0.2937
T2254 0.2937
T2255 0.2937
T2256 0.2932
T2257 0.2924
T2258 0.2923
T2259 0.2923
T2260 0.2924
T2261 0.2921
T2262 0.2918
T2263 0.2916
T2264 0.2913
T2265 0.2909
T2266 0.2908
T2267 0.2908
T2268 0.2903
T2269 0.2896
T2270 0.2894
T2271 0.2895
T2272 0.295
T2273 0.2945
T2274 0.2944
T2275 0.2945
T2276 0.2943
T2277 0.2943
T2278 0.2943
T2279 0.2944
T2280 0.2944
T2281 0.2944
T2282 0.2936
T2283 0.2931
T2284 0.293
T2285 0.293
T2286 0.2931
T2287 0.2931
T2288 0.2932
T2289 0.2926
T2290 0.2918
T2291 0.2916
T2292 0.2915
T2293 0.2915
T2294 0.2916
T2295 0.2916
T2296 0.2916
T2297 0.2917
T2298 0.2914
T2299 0.2908
T2300 0.2903
T2301 0.29
T2302 0.2871
T2303 0.2815
T2304 0.279
T2305 0.2796
T2306 0.2823
T2307 0.2846
T2308 0.2864
T2309 0.2871
T2310 0.2872
T2311 0.2872
T2312 0.2873
T2313 0.2873
T2314 0.2873
T2315 0.2874
T2316 0.2874
T2317 0.2875
T2318 0.2875
T2319 0.2875
T2320 0.287
T2321 0.2862
T2322 0.287
T2323 0.2876
T2324 0.2877
T2325 0.2878
T2326 0.2878
T2327 0.2878
T2328 0.2879
T2329 0.2877
T2330 0.2877
T2331 0.2877
T2332 0.2866
T2333 0.2862
T2334 0.2863
T2335 0.2863
T2336 0.2864
T2337 0.2864
T2338 0.2864
T2339 0.2862
T2340 0.2855
T2341 0.286
T2342 0.2865
T2343 0.286
T2344 0.2856
T2345 0.2852
T2346 0.2852
T2347 0.2852
T2348 0.2852
T2349 0.2851
T2350 0.2857
T2351 0.2859
T2352 0.2862
T2353 0.2855
T2354 0.2852
T2355 0.2853
T2356 0.2853
T2357 0.2853
T2358 0.2854
T2359 0.2854
T2360 0.2855
T2361 0.2855
T2362 0.2849
T2363 0.2851
T2364 0.2849
T2365 0.2849
T2366 0.2849
T2367 0.2843
T2368 0.2842
T2369 0.2849
T2370 0.2858
T2371 0.2882
T2372 0.289
T2373 0.2888
T2374 0.2872
T2375 0.285
T2376 0.2837
T2377 0.2825
T2378 0.2813
T2379 0.2808
T2380 0.2808
T2381 0.2808
T2382 0.2818
T2383 0.2824
T2384 0.2825
T2385 0.2826
T2386 0.2826
T2387 0.2827
T2388 0.2827
T2389 0.2828
T2390 0.2828
T2391 0.2829
T2392 0.2829
T2393 0.283
T2394 0.283
T2395 0.2073
T2396 0.2036
T2397 0.204
T2398 0.2036
T2399 0.2037
T2400 0.2037
T2401 0.2037
T2402 0.2038
T2403 0.2038
T2404 0.2038
T2405 0.2038
T2406 0.2039
T2407 0.2043
T2408 0.2039
T2409 0.204
T2410 0.2038
T2411 0.2035
T2412 0.2022
T2413 0.203
T2414 0.2023
T2415 0.2
T2416 0.1993
T2417 0.1993
T2418 0.1994
T2419 0.1994
T2420 0.1994
T2421 0.1994
T2422 0.1995
T2423 0.1995
T2424 0.1995
T2425 0.1996
T2426 0.1996
T2427 0.1996
T2428 0.1997
T2429 0.1997
T2430 0.1997
T2431 0.1998
T2432 0.1998
T2433 0.1998
T2434 0.1998
T2435 0.1999
T2436 0.1999
T2437 0.1999
T2438 0.2
T2439 0.2
T2440 0.2
T2441 0.2001
T2442 0.2001
T2443 0.2001
T2444 0.2002
T2445 0.2002
T2446 0.2002
T2447 0.2003
T2448 0.2003
T2449 0.2003
T2450 0.2003
T2451 0.2004
T2452 0.2004
T2453 0.2004
T2454 0.2005
T2455 0.2005
T2456 0.2005
T2457 0.1998
T2458 0.1991
T2459 0.1991
T2460 0.1987
T2461 0.1992
T2462 0.198
T2463 0.1988
T2464 0.1989
T2465 0.1993
T2466 0.1993
T2467 0.1994
T2468 0.1994
T2469 0.1994
T2470 0.1995
T2471 0.1995
T2472 0.1995
T2473 0.1996
T2474 0.1996
T2475 0.1996
T2476 0.1997
T2477 0.1997
T2478 0.1997
T2479 0.1998
T2480 0.1998
T2481 0.1998
T2482 0.1999
T2483 0.1999
T2484 0.1995
T2485 0.1996
T2486 0.2
T2487 0.1989
T2488 0.1993
T2489 0.2144
T2490 0.23
T2491 0.2297
T2492 0.233
T2493 0.2293
T2494 0.2274
T2495 0.2271
T2496 0.2249
T2497 0.2241
T2498 0.222
T2499 0.2207
T2500 0.2196
T2501 0.2184
T2502 0.2172
T2503 0.2161
T2504 0.2141
T2505 0.2138
T2506 0.2233
T2507 0.2343
T2508 0.2296
T2509 0.226
T2510 0.233
T2511 0.2265
T2512 0.2186
T2513 0.2146
T2514 0.2236
T2515 0.2225
T2516 0.2221
T2517 0.2215
T2518 0.2208
T2519 0.2201
T2520 0.2189
T2521 0.2176
T2522 0.2164
T2523 0.2157
T2524 0.2151
T2525 0.2139
T2526 0.2124
T2527 0.2121
T2528 0.2109
T2529 0.2098
T2530 0.2091
T2531 0.2073
T2532 0.206
T2533 0.2054
T2534 0.2043
T2535 0.2146
T2536 0.2142
T2537 0.2142
T2538 0.2143
T2539 0.2143
T2540 0.2143
T2541 0.2144
T2542 0.2144
T2543 0.2145
T2544 0.2145
T2545 0.2145
T2546 0.2146
T2547 0.2146
T2548 0.2139
T2549 0.2132
T2550 0.2133
T2551 0.2133
T2552 0.2133
T2553 0.2123
T2554 0.2127
T2555 0.2135
T2556 0.2131
T2557 0.2113
T2558 0.2102
T2559 0.2093
T2560 0.229
T2561 0.2207
T2562 0.2166
T2563 0.2144
T2564 0.2223
T2565 0.2208
T2566 0.2198
T2567 0.2186
T2568 0.2182
T2569 0.2176
T2570 0.2166
T2571 0.2157
T2572 0.2153
T2573 0.2143
T2574 0.2136
T2575 0.2128
T2576 0.2124
T2577 0.2121
T2578 0.2121
T2579 0.2111
T2580 0.21
T2581 0.2081
T2582 0.2077
T2583 0.2067
T2584 0.2063
T2585 0.2067
T2586 0.2068
T2587 0.2068
T2588 0.2069
T2589 0.2069
T2590 0.2069
T2591 0.2059
T2592 0.2056
T2593 0.2056
T2594 0.2057
T2595 0.2057
T2596 0.2058
T2597 0.2058
T2598 0.2058
T2599 0.2059
T2600 0.205
T2601 0.2041
T2602 0.2042
T2603 0.2161
T2604 0.2162
T2605 0.2162
T2606 0.2155
T2607 0.2044
T2608 0.2041
T2609 0.2041
T2610 0.2157
T2611 0.2157
T2612 0.2158
T2613 0.2158
T2614 0.2159
T2615 0.2159
T2616 0.216
T2617 0.2149
T2618 0.2145
T2619 0.2153
T2620 0.2156
T2621 0.216
T2622 0.216
T2623 0.216
T2624 0.216
T2625 0.216
T2626 0.2156
T2627 0.2153
T2628 0.2149
T2629 0.2141
T2630 0.2141
T2631 0.2145
T2632 0.2134
T2633 0.213
T2634 0.213
T2635 0.213
T2636 0.213
T2637 0.213
T2638 0.213
T2639 0.213
T2640 0.213
T2641 0.213
T2642 0.213
T2643 0.213
T2644 0.213
T2645 0.2141
T2646 0.2145
T2647 0.2145
T2648 0.2145
T2649 0.2145
T2650 0.2145
T2651 0.2134
T2652 0.2134
T2653 0.213
T2654 0.213
T2655 0.213
T2656 0.213
T2657 0.2134
T2658 0.2141
T2659 0.2134
T2660 0.2149
T2661 0.2145
T2662 0.2156
T2663 0.2044
T2664 0.2044
T2665 0.2053
T2666 0.2057
T2667 0.2081
T2668 0.2095
T2669 0.2113
T2670 0.212
T2671 0.2138
T2672 0.2155
T2673 0.2189
T2674 0.2208
T2675 0.2135
T2676 0.2179
T2677 0.2206
T2678 0.2236
T2679 0.2259
T2680 0.2267
T2681 0.227
T2682 0.2279
T2683 0.2291
T2684 0.2295
T2685 0.2295
T2686 0.2287
T2687 0.2279
T2688 0.2273
T2689 0.2263
T2690 0.2251
T2691 0.2239
T2692 0.2235
T2693 0.2235
T2694 0.2235
T2695 0.2235
T2696 0.2235
T2697 0.2235
T2698 0.2235
T2699 0.2235
T2700 0.2235
T2701 0.2221
T2702 0.2202
T2703 0.2187
T2704 0.2177
T2705 0.2206
T2706 0.219
T2707 0.2177
T2708 0.2177
T2709 0.2165
T2710 0.2147
T2711 0.2147
T2712 0.2135
T2713 0.2224
T2714 0.2221
T2715 0.2221
T2716 0.2221
T2717 0.2217
T2718 0.2208
T2719 0.2204
T2720 0.2204
T2721 0.2217
T2722 0.2208
T2723 0.2212
T2724 0.2212
T2725 0.2235
T2726 0.2143
T2727 0.2147
T2728 0.215
T2729 0.216
T2730 0.2165
T2731 0.2177
T2732 0.2177
T2733 0.2187
T2734 0.219
T2735 0.2194
T2736 0.2206
T2737 0.2206
T2738 0.2206
T2739 0.2206
T2740 0.2206
T2741 0.2218
T2742 0.2222
T2743 0.2229
T2744 0.2235
T2745 0.2239
T2746 0.2251
T2747 0.2267
T2748 0.227
T2749 0.2276
T2750 0.2287
T2751 0.2273
T2752 0.2267
T2753 0.2255
T2754 0.2251
T2755 0.2235
T2756 0.2232
T2757 0.2222
T2758 0.2218
T2759 0.2206
T2760 0.2198
T2761 0.2183
T2762 0.2177
T2763 0.2168
T2764 0.216
T2765 0.2154
T2766 0.2147
T2767 0.2135
T2768 0.2234
T2769 0.2234
T2770 0.2234
T2771 0.2234
T2772 0.2224
T2773 0.2221
T2774 0.2212
T2775 0.2204
T2776 0.2204
T2777 0.2204
T2778 0.2204
T2779 0.2204
T2780 0.2204
T2781 0.2194
T2782 0.219
T2783 0.219
T2784 0.2186
T2785 0.2173
T2786 0.2173
T2787 0.2173
T2788 0.2163
T2789 0.2159
T2790 0.2159
T2791 0.2098
T2792 0.2098
T2793 0.2098
T2794 0.2098
T2795 0.2098
T2796 0.2098
T2797 0.2098
T2798 0.2098
T2799 0.2098
T2800 0.2098
T2801 0.2098
T2802 0.2098
T2803 0.2098
T2804 0.2098
T2805 0.2098
T2806 0.2098
T2807 0.2098
T2808 0.2098
