# Supplementary material for: FishMORPH - An agent-based model to predict salmonid growth and distribution responses under natural and low flows
Source: Sci Rep. 2016 Jul 19;6:29414. doi: 10.1038/srep29414 (PMC4949470; doi:10.1038/srep29414)
Supplement: Supplementary Information 2 [file srep29414-s2.zip › SR_FishMORPH_Files/Parameters/Baseline_Depth_P26.var]

Depth PatchP26
T1 0.2578
T2 0.2587
T3 0.2587
T4 0.2587
T5 0.2583
T6 0.2579
T7 0.2565
T8 0.2558
T9 0.2544
T10 0.2566
T11 0.2575
T12 0.2548
T13 0.2533
T14 0.2512
T15 0.2512
T16 0.2512
T17 0.2512
T18 0.2512
T19 0.2508
T20 0.2504
T21 0.2555
T22 0.255
T23 0.255
T24 0.255
T25 0.2542
T26 0.2533
T27 0.2533
T28 0.2533
T29 0.2533
T30 0.2533
T31 0.2533
T32 0.2533
T33 0.2533
T34 0.2533
T35 0.2529
T36 0.2524
T37 0.2516
T38 0.2516
T39 0.2516
T40 0.2516
T41 0.2516
T42 0.2512
T43 0.2502
T44 0.2502
T45 0.2502
T46 0.2502
T47 0.2502
T48 0.2502
T49 0.2502
T50 0.2502
T51 0.2485
T52 0.2485
T53 0.2485
T54 0.2467
T55 0.2467
T56 0.2463
T57 0.2454
T58 0.2458
T59 0.2463
T60 0.2497
T61 0.2472
T62 0.2458
T63 0.2454
T64 0.245
T65 0.2467
T66 0.2454
T67 0.245
T68 0.245
T69 0.245
T70 0.245
T71 0.2445
T72 0.2432
T73 0.2425
T74 0.2413
T75 0.24
T76 0.24
T77 0.24
T78 0.24
T79 0.24
T80 0.24
T81 0.24
T82 0.24
T83 0.24
T84 0.24
T85 0.2404
T86 0.2418
T87 0.2418
T88 0.2418
T89 0.2418
T90 0.2418
T91 0.2418
T92 0.2418
T93 0.2418
T94 0.2418
T95 0.2418
T96 0.2418
T97 0.2418
T98 0.2418
T99 0.2413
T100 0.24
T101 0.24
T102 0.24
T103 0.24
T104 0.24
T105 0.24
T106 0.24
T107 0.24
T108 0.2395
T109 0.24
T110 0.24
T111 0.24
T112 0.24
T113 0.24
T114 0.24
T115 0.24
T116 0.24
T117 0.24
T118 0.24
T119 0.24
T120 0.24
T121 0.24
T122 0.24
T123 0.24
T124 0.24
T125 0.24
T126 0.24
T127 0.24
T128 0.24
T129 0.24
T130 0.24
T131 0.2409
T132 0.2418
T133 0.2418
T134 0.2418
T135 0.2418
T136 0.2421
T137 0.2432
T138 0.2432
T139 0.2432
T140 0.2432
T141 0.2432
T142 0.2432
T143 0.2432
T144 0.2432
T145 0.2432
T146 0.2432
T147 0.2432
T148 0.2432
T149 0.2432
T150 0.245
T151 0.2445
T152 0.245
T153 0.2454
T154 0.2467
T155 0.2467
T156 0.2467
T157 0.2467
T158 0.2476
T159 0.2467
T160 0.2476
T161 0.2485
T162 0.2485
T163 0.2485
T164 0.2485
T165 0.2485
T166 0.2485
T167 0.2485
T168 0.2485
T169 0.2485
T170 0.2485
T171 0.2485
T172 0.2485
T173 0.2485
T174 0.2485
T175 0.2485
T176 0.2485
T177 0.2485
T178 0.2481
T179 0.2485
T180 0.2485
T181 0.2481
T182 0.2472
T183 0.2481
T184 0.2472
T185 0.2467
T186 0.2467
T187 0.2467
T188 0.2467
T189 0.2467
T190 0.2467
T191 0.2467
T192 0.2467
T193 0.2467
T194 0.2467
T195 0.2467
T196 0.2467
T197 0.2454
T198 0.245
T199 0.245
T200 0.245
T201 0.2432
T202 0.2432
T203 0.2432
T204 0.2432
T205 0.2432
T206 0.2432
T207 0.2432
T208 0.2432
T209 0.2432
T210 0.2432
T211 0.2432
T212 0.2432
T213 0.2432
T214 0.2432
T215 0.2436
T216 0.2432
T217 0.2432
T218 0.2432
T219 0.2432
T220 0.2432
T221 0.2432
T222 0.2432
T223 0.2432
T224 0.2428
T225 0.2418
T226 0.2418
T227 0.2418
T228 0.2418
T229 0.2418
T230 0.2418
T231 0.2418
T232 0.2418
T233 0.2418
T234 0.2418
T235 0.2418
T236 0.2418
T237 0.2418
T238 0.2418
T239 0.2418
T240 0.2418
T241 0.2418
T242 0.2418
T243 0.2418
T244 0.2418
T245 0.2418
T246 0.2418
T247 0.2418
T248 0.2418
T249 0.24
T250 0.24
T251 0.2404
T252 0.2671
T253 0.2984
T254 0.3051
T255 0.3039
T256 0.3037
T257 0.3037
T258 0.302
T259 0.3016
T260 0.3016
T261 0.3008
T262 0.2997
T263 0.2995
T264 0.2995
T265 0.2995
T266 0.2995
T267 0.2995
T268 0.2995
T269 0.2995
T270 0.2995
T271 0.2995
T272 0.2995
T273 0.2995
T274 0.2995
T275 0.2995
T276 0.2999
T277 0.3005
T278 0.3014
T279 0.3016
T280 0.3016
T281 0.3016
T282 0.3008
T283 0.3001
T284 0.2996
T285 0.2995
T286 0.2995
T287 0.2995
T288 0.2995
T289 0.2995
T290 0.2995
T291 0.2995
T292 0.2995
T293 0.2999
T294 0.3013
T295 0.3016
T296 0.3016
T297 0.3033
T298 0.3037
T299 0.3037
T300 0.3045
T301 0.3043
T302 0.3042
T303 0.3045
T304 0.305
T305 0.3054
T306 0.3055
T307 0.3055
T308 0.3055
T309 0.3055
T310 0.3055
T311 0.3055
T312 0.3055
T313 0.3055
T314 0.3055
T315 0.3055
T316 0.3055
T317 0.3055
T318 0.3055
T319 0.3055
T320 0.3055
T321 0.3055
T322 0.3055
T323 0.3055
T324 0.3055
T325 0.3052
T326 0.3054
T327 0.3055
T328 0.3055
T329 0.3055
T330 0.3055
T331 0.3055
T332 0.3055
T333 0.3055
T334 0.3055
T335 0.3055
T336 0.3055
T337 0.3052
T338 0.304
T339 0.3037
T340 0.3037
T341 0.3037
T342 0.3037
T343 0.3037
T344 0.3037
T345 0.3037
T346 0.3037
T347 0.3037
T348 0.3037
T349 0.3037
T350 0.3037
T351 0.3037
T352 0.3037
T353 0.302
T354 0.3016
T355 0.3016
T356 0.3016
T357 0.3016
T358 0.3016
T359 0.3016
T360 0.3016
T361 0.3016
T362 0.3008
T363 0.3014
T364 0.3016
T365 0.3016
T366 0.3016
T367 0.3016
T368 0.3016
T369 0.3016
T370 0.3016
T371 0.3016
T372 0.3016
T373 0.3021
T374 0.3034
T375 0.3037
T376 0.3037
T377 0.3037
T378 0.3041
T379 0.3038
T380 0.3037
T381 0.3037
T382 0.3037
T383 0.3037
T384 0.3037
T385 0.3037
T386 0.3037
T387 0.3037
T388 0.3037
T389 0.3037
T390 0.3037
T391 0.3037
T392 0.3037
T393 0.3025
T394 0.291
T395 0.2762
T396 0.2684
T397 0.2615
T398 0.2587
T399 0.2566
T400 0.2562
T401 0.2562
T402 0.2562
T403 0.2566
T404 0.2563
T405 0.2562
T406 0.255
T407 0.2542
T408 0.2541
T409 0.2541
T410 0.255
T411 0.256
T412 0.2575
T413 0.2598
T414 0.2616
T415 0.2609
T416 0.2617
T417 0.2619
T418 0.2619
T419 0.2616
T420 0.2589
T421 0.2583
T422 0.2507
T423 0.2542
T424 0.255
T425 0.255
T426 0.255
T427 0.255
T428 0.255
T429 0.255
T430 0.255
T431 0.255
T432 0.255
T433 0.255
T434 0.255
T435 0.2542
T436 0.2533
T437 0.2533
T438 0.2524
T439 0.2516
T440 0.2507
T441 0.2499
T442 0.2499
T443 0.2494
T444 0.2481
T445 0.2486
T446 0.2481
T447 0.2486
T448 0.2481
T449 0.2477
T450 0.2455
T451 0.2446
T452 0.2446
T453 0.2446
T454 0.2437
T455 0.2428
T456 0.2428
T457 0.2446
T458 0.2446
T459 0.2446
T460 0.2442
T461 0.2446
T462 0.2446
T463 0.2464
T464 0.2475
T465 0.2486
T466 0.2495
T467 0.2508
T468 0.2517
T469 0.253
T470 0.253
T471 0.2538
T472 0.2547
T473 0.2543
T474 0.253
T475 0.2521
T476 0.2512
T477 0.2504
T478 0.2495
T479 0.2495
T480 0.2486
T481 0.2495
T482 0.2491
T483 0.2495
T484 0.2495
T485 0.25
T486 0.2495
T487 0.2512
T488 0.2514
T489 0.2539
T490 0.2501
T491 0.2526
T492 0.2531
T493 0.2547
T494 0.2574
T495 0.2595
T496 0.2613
T497 0.2628
T498 0.2636
T499 0.2653
T500 0.2681
T501 0.2579
T502 0.2606
T503 0.2636
T504 0.2661
T505 0.2684
T506 0.2705
T507 0.2712
T508 0.2717
T509 0.273
T510 0.2733
T511 0.2737
T512 0.2749
T513 0.2756
T514 0.2768
T515 0.2717
T516 0.2728
T517 0.2746
T518 0.2758
T519 0.276
T520 0.2764
T521 0.2761
T522 0.276
T523 0.276
T524 0.276
T525 0.276
T526 0.276
T527 0.2755
T528 0.2745
T529 0.2738
T530 0.2737
T531 0.2722
T532 0.2718
T533 0.2714
T534 0.2774
T535 0.2752
T536 0.274
T537 0.2731
T538 0.2721
T539 0.2711
T540 0.271
T541 0.2691
T542 0.2686
T543 0.2686
T544 0.2679
T545 0.2669
T546 0.2667
T547 0.2659
T548 0.2649
T549 0.2647
T550 0.2639
T551 0.263
T552 0.2623
T553 0.2607
T554 0.2604
T555 0.2596
T556 0.2586
T557 0.2584
T558 0.2588
T559 0.2605
T560 0.2639
T561 0.269
T562 0.2732
T563 0.2773
T564 0.2746
T565 0.2818
T566 0.2909
T567 0.3009
T568 0.3076
T569 0.3086
T570 0.312
T571 0.3157
T572 0.3193
T573 0.3237
T574 0.3235
T575 0.3305
T576 0.3377
T577 0.3356
T578 0.3459
T579 0.3609
T580 0.373
T581 0.3826
T582 0.3936
T583 0.4034
T584 0.4098
T585 0.4136
T586 0.4072
T587 0.4123
T588 0.4151
T589 0.4116
T590 0.4176
T591 0.4201
T592 0.424
T593 0.426
T594 0.4264
T595 0.4253
T596 0.4199
T597 0.4123
T598 0.414
T599 0.4055
T600 0.4082
T601 0.3992
T602 0.3922
T603 0.386
T604 0.3806
T605 0.3762
T606 0.3777
T607 0.3758
T608 0.3759
T609 0.377
T610 0.3755
T611 0.3781
T612 0.3823
T613 0.3869
T614 0.3916
T615 0.3943
T616 0.3977
T617 0.4011
T618 0.4043
T619 0.4072
T620 0.4096
T621 0.4107
T622 0.4095
T623 0.4051
T624 0.3963
T625 0.3835
T626 0.3713
T627 0.3546
T628 0.3379
T629 0.333
T630 0.3209
T631 0.3197
T632 0.3147
T633 0.3111
T634 0.3082
T635 0.306
T636 0.3078
T637 0.306
T638 0.3048
T639 0.3034
T640 0.3018
T641 0.301
T642 0.3002
T643 0.2993
T644 0.2992
T645 0.2992
T646 0.2983
T647 0.2972
T648 0.2966
T649 0.2952
T650 0.2949
T651 0.2942
T652 0.2933
T653 0.2931
T654 0.2922
T655 0.2911
T656 0.2909
T657 0.2898
T658 0.2892
T659 0.2903
T660 0.2886
T661 0.2882
T662 0.2867
T663 0.2863
T664 0.2835
T665 0.2673
T666 0.2593
T667 0.2587
T668 0.2587
T669 0.2583
T670 0.2693
T671 0.2691
T672 0.2691
T673 0.2691
T674 0.2691
T675 0.2675
T676 0.2671
T677 0.2669
T678 0.2668
T679 0.2664
T680 0.265
T681 0.2647
T682 0.2647
T683 0.2639
T684 0.265
T685 0.2693
T686 0.2722
T687 0.2793
T688 0.2723
T689 0.2679
T690 0.2597
T691 0.2674
T692 0.2651
T693 0.2639
T694 0.2629
T695 0.2627
T696 0.2623
T697 0.261
T698 0.2607
T699 0.2605
T700 0.2604
T701 0.2603
T702 0.2588
T703 0.2584
T704 0.2582
T705 0.2578
T706 0.2576
T707 0.2575
T708 0.2561
T709 0.2553
T710 0.2551
T711 0.2549
T712 0.2544
T713 0.2529
T714 0.2525
T715 0.2524
T716 0.2522
T717 0.2521
T718 0.252
T719 0.2519
T720 0.2517
T721 0.2516
T722 0.2515
T723 0.2514
T724 0.2512
T725 0.2511
T726 0.251
T727 0.2509
T728 0.2507
T729 0.2502
T730 0.25
T731 0.2503
T732 0.2502
T733 0.2548
T734 0.2542
T735 0.2545
T736 0.2539
T737 0.2534
T738 0.2528
T739 0.2523
T740 0.2518
T741 0.2516
T742 0.2515
T743 0.2512
T744 0.2509
T745 0.2508
T746 0.2507
T747 0.2506
T748 0.2504
T749 0.2503
T750 0.2502
T751 0.2501
T752 0.25
T753 0.2498
T754 0.2497
T755 0.2496
T756 0.2495
T757 0.2493
T758 0.2492
T759 0.2491
T760 0.249
T761 0.2489
T762 0.2487
T763 0.2486
T764 0.2485
T765 0.2531
T766 0.2536
T767 0.2531
T768 0.253
T769 0.2529
T770 0.2528
T771 0.2523
T772 0.2516
T773 0.2514
T774 0.2508
T775 0.2509
T776 0.2511
T777 0.2511
T778 0.251
T779 0.2508
T780 0.2507
T781 0.2503
T782 0.2498
T783 0.2552
T784 0.255
T785 0.254
T786 0.2541
T787 0.2537
T788 0.2535
T789 0.2541
T790 0.2542
T791 0.2541
T792 0.254
T793 0.2538
T794 0.2537
T795 0.2536
T796 0.2535
T797 0.253
T798 0.2531
T799 0.2531
T800 0.253
T801 0.2529
T802 0.2528
T803 0.2526
T804 0.2525
T805 0.2522
T806 0.2519
T807 0.2517
T808 0.2516
T809 0.2507
T810 0.2496
T811 0.2497
T812 0.2493
T813 0.249
T814 0.2489
T815 0.2488
T816 0.2487
T817 0.2486
T818 0.2484
T819 0.2483
T820 0.2482
T821 0.2473
T822 0.247
T823 0.246
T824 0.2457
T825 0.2456
T826 0.2455
T827 0.2454
T828 0.2452
T829 0.2451
T830 0.2438
T831 0.2435
T832 0.2442
T833 0.2422
T834 0.2411
T835 0.2406
T836 0.2392
T837 0.2391
T838 0.239
T839 0.2389
T840 0.2388
T841 0.2386
T842 0.2385
T843 0.2384
T844 0.2383
T845 0.238
T846 0.2371
T847 0.237
T848 0.236
T849 0.2358
T850 0.2373
T851 0.2368
T852 0.237
T853 0.2369
T854 0.2368
T855 0.2385
T856 0.238
T857 0.2366
T858 0.2365
T859 0.2364
T860 0.2363
T861 0.2361
T862 0.236
T863 0.2359
T864 0.2358
T865 0.2365
T866 0.2372
T867 0.2371
T868 0.237
T869 0.2369
T870 0.2367
T871 0.2366
T872 0.2365
T873 0.2364
T874 0.2363
T875 0.2362
T876 0.2361
T877 0.236
T878 0.2358
T879 0.2357
T880 0.234
T881 0.2339
T882 0.2326
T883 0.232
T884 0.2311
T885 0.231
T886 0.2317
T887 0.2316
T888 0.2321
T889 0.2327
T890 0.2325
T891 0.2324
T892 0.2323
T893 0.2322
T894 0.2325
T895 0.232
T896 0.2319
T897 0.2318
T898 0.2317
T899 0.2315
T900 0.2314
T901 0.2313
T902 0.2312
T903 0.2307
T904 0.2298
T905 0.2293
T906 0.2291
T907 0.229
T908 0.2289
T909 0.2288
T910 0.2287
T911 0.2286
T912 0.2285
T913 0.2284
T914 0.2283
T915 0.2286
T916 0.228
T917 0.2279
T918 0.2282
T919 0.2293
T920 0.228
T921 0.2275
T922 0.2274
T923 0.2273
T924 0.2272
T925 0.2271
T926 0.2269
T927 0.2262
T928 0.2251
T929 0.2263
T930 0.2249
T931 0.2246
T932 0.2244
T933 0.2243
T934 0.2242
T935 0.224
T936 0.2239
T937 0.2238
T938 0.2241
T939 0.224
T940 0.2235
T941 0.225
T942 0.2249
T943 0.2248
T944 0.2247
T945 0.2246
T946 0.2245
T947 0.2244
T948 0.2243
T949 0.2254
T950 0.2269
T951 0.226
T952 0.2251
T953 0.2241
T954 0.2233
T955 0.2232
T956 0.2231
T957 0.223
T958 0.2229
T959 0.2228
T960 0.2227
T961 0.2226
T962 0.2225
T963 0.2224
T964 0.2223
T965 0.2222
T966 0.2221
T967 0.222
T968 0.2219
T969 0.2217
T970 0.2216
T971 0.2215
T972 0.2214
T973 0.2213
T974 0.2212
T975 0.2211
T976 0.221
T977 0.2209
T978 0.2208
T979 0.2207
T980 0.2206
T981 0.2203
T982 0.2191
T983 0.2297
T984 0.2296
T985 0.2295
T986 0.2291
T987 0.229
T988 0.2289
T989 0.2288
T990 0.2287
T991 0.2286
T992 0.2285
T993 0.2284
T994 0.2283
T995 0.2282
T996 0.2281
T997 0.228
T998 0.2279
T999 0.2278
T1000 0.2277
T1001 0.2272
T1002 0.2259
T1003 0.2258
T1004 0.2257
T1005 0.226
T1006 0.2271
T1007 0.227
T1008 0.2257
T1009 0.2252
T1010 0.2251
T1011 0.225
T1012 0.2249
T1013 0.2248
T1014 0.2247
T1015 0.2246
T1016 0.2245
T1017 0.2244
T1018 0.2241
T1019 0.2255
T1020 0.2254
T1021 0.2253
T1022 0.2252
T1023 0.2247
T1024 0.2234
T1025 0.2221
T1026 0.2215
T1027 0.2208
T1028 0.22
T1029 0.2206
T1030 0.2212
T1031 0.2211
T1032 0.221
T1033 0.2209
T1034 0.2208
T1035 0.2207
T1036 0.2206
T1037 0.2205
T1038 0.2204
T1039 0.2203
T1040 0.221
T1041 0.2217
T1042 0.22
T1043 0.2203
T1044 0.2214
T1045 0.2213
T1046 0.2221
T1047 0.2224
T1048 0.2223
T1049 0.2226
T1050 0.2221
T1051 0.2208
T1052 0.2191
T1053 0.2186
T1054 0.2185
T1055 0.2184
T1056 0.2183
T1057 0.2198
T1058 0.2197
T1059 0.2196
T1060 0.2195
T1061 0.2194
T1062 0.2193
T1063 0.2192
T1064 0.2192
T1065 0.2191
T1066 0.219
T1067 0.2197
T1068 0.2201
T1069 0.22
T1070 0.2199
T1071 0.2198
T1072 0.2205
T1073 0.2211
T1074 0.2211
T1075 0.221
T1076 0.2209
T1077 0.2208
T1078 0.2207
T1079 0.2206
T1080 0.2205
T1081 0.2204
T1082 0.2207
T1083 0.2206
T1084 0.2209
T1085 0.2216
T1086 0.2213
T1087 0.2211
T1088 0.221
T1089 0.2209
T1090 0.2208
T1091 0.2203
T1092 0.2206
T1093 0.2282
T1094 0.2319
T1095 0.2311
T1096 0.2307
T1097 0.2306
T1098 0.2309
T1099 0.232
T1100 0.2321
T1101 0.232
T1102 0.2345
T1103 0.2382
T1104 0.2409
T1105 0.2508
T1106 0.2531
T1107 0.257
T1108 0.258
T1109 0.258
T1110 0.2599
T1111 0.2632
T1112 0.269
T1113 0.2626
T1114 0.2709
T1115 0.2752
T1116 0.2709
T1117 0.2717
T1118 0.2771
T1119 0.2728
T1120 0.2661
T1121 0.2599
T1122 0.2673
T1123 0.2658
T1124 0.2637
T1125 0.2607
T1126 0.2595
T1127 0.2593
T1128 0.2592
T1129 0.2591
T1130 0.26
T1131 0.2605
T1132 0.2601
T1133 0.259
T1134 0.2586
T1135 0.2588
T1136 0.2595
T1137 0.2595
T1138 0.2597
T1139 0.2607
T1140 0.2626
T1141 0.2646
T1142 0.2661
T1143 0.2663
T1144 0.2665
T1145 0.2665
T1146 0.2664
T1147 0.2669
T1148 0.2672
T1149 0.2672
T1150 0.2671
T1151 0.267
T1152 0.266
T1153 0.2646
T1154 0.2627
T1155 0.2608
T1156 0.2597
T1157 0.2595
T1158 0.2579
T1159 0.2574
T1160 0.2573
T1161 0.2579
T1162 0.2587
T1163 0.2586
T1164 0.2599
T1165 0.2606
T1166 0.2615
T1167 0.2616
T1168 0.2615
T1169 0.2608
T1170 0.2599
T1171 0.2585
T1172 0.2578
T1173 0.2587
T1174 0.2593
T1175 0.2591
T1176 0.2589
T1177 0.2595
T1178 0.2603
T1179 0.2604
T1180 0.26
T1181 0.2598
T1182 0.26
T1183 0.26
T1184 0.2599
T1185 0.2598
T1186 0.2597
T1187 0.2597
T1188 0.2591
T1189 0.2599
T1190 0.2577
T1191 0.2549
T1192 0.2528
T1193 0.2513
T1194 0.2503
T1195 0.2544
T1196 0.2539
T1197 0.2538
T1198 0.2537
T1199 0.255
T1200 0.2508
T1201 0.2523
T1202 0.2513
T1203 0.2505
T1204 0.2551
T1205 0.254
T1206 0.2531
T1207 0.2497
T1208 0.2541
T1209 0.2507
T1210 0.2505
T1211 0.2513
T1212 0.2528
T1213 0.2547
T1214 0.2515
T1215 0.2535
T1216 0.2557
T1217 0.2569
T1218 0.2586
T1219 0.2611
T1220 0.2653
T1221 0.2692
T1222 0.2613
T1223 0.2649
T1224 0.266
T1225 0.266
T1226 0.2649
T1227 0.2642
T1228 0.2626
T1229 0.261
T1230 0.2603
T1231 0.2601
T1232 0.2607
T1233 0.2631
T1234 0.2663
T1235 0.271
T1236 0.2746
T1237 0.2773
T1238 0.2709
T1239 0.2722
T1240 0.2744
T1241 0.2745
T1242 0.2711
T1243 0.2763
T1244 0.2759
T1245 0.2758
T1246 0.2758
T1247 0.2764
T1248 0.2768
T1249 0.2768
T1250 0.2767
T1251 0.2766
T1252 0.2759
T1253 0.2749
T1254 0.2746
T1255 0.2739
T1256 0.2722
T1257 0.2711
T1258 0.2701
T1259 0.2691
T1260 0.2678
T1261 0.2671
T1262 0.266
T1263 0.2601
T1264 0.2672
T1265 0.2639
T1266 0.2619
T1267 0.2604
T1268 0.2586
T1269 0.2569
T1270 0.2561
T1271 0.2545
T1272 0.2534
T1273 0.2511
T1274 0.2553
T1275 0.2545
T1276 0.2531
T1277 0.252
T1278 0.2509
T1279 0.2494
T1280 0.2482
T1281 0.2469
T1282 0.2456
T1283 0.2453
T1284 0.2452
T1285 0.245
T1286 0.2447
T1287 0.2431
T1288 0.2419
T1289 0.2395
T1290 0.2375
T1291 0.2356
T1292 0.2375
T1293 0.2372
T1294 0.2381
T1295 0.2386
T1296 0.2386
T1297 0.2372
T1298 0.2368
T1299 0.2367
T1300 0.2351
T1301 0.2343
T1302 0.2331
T1303 0.2321
T1304 0.2312
T1305 0.2309
T1306 0.2297
T1307 0.2292
T1308 0.2288
T1309 0.2299
T1310 0.2302
T1311 0.2301
T1312 0.2316
T1313 0.2342
T1314 0.2375
T1315 0.2442
T1316 0.2547
T1317 0.2685
T1318 0.2709
T1319 0.2792
T1320 0.2924
T1321 0.3021
T1322 0.306
T1323 0.3123
T1324 0.3169
T1325 0.3203
T1326 0.3237
T1327 0.3195
T1328 0.3223
T1329 0.3242
T1330 0.3242
T1331 0.3233
T1332 0.3215
T1333 0.325
T1334 0.3203
T1335 0.3158
T1336 0.3103
T1337 0.3058
T1338 0.3073
T1339 0.3057
T1340 0.3044
T1341 0.3034
T1342 0.3032
T1343 0.3031
T1344 0.3023
T1345 0.3013
T1346 0.3007
T1347 0.2997
T1348 0.2979
T1349 0.2959
T1350 0.2942
T1351 0.2921
T1352 0.29
T1353 0.2889
T1354 0.2863
T1355 0.2844
T1356 0.2827
T1357 0.281
T1358 0.2785
T1359 0.2759
T1360 0.2731
T1361 0.2708
T1362 0.2759
T1363 0.274
T1364 0.2723
T1365 0.2706
T1366 0.2688
T1367 0.267
T1368 0.2656
T1369 0.2649
T1370 0.2647
T1371 0.2647
T1372 0.2652
T1373 0.2667
T1374 0.2684
T1375 0.27
T1376 0.2722
T1377 0.274
T1378 0.2749
T1379 0.2763
T1380 0.2769
T1381 0.2713
T1382 0.2726
T1383 0.274
T1384 0.2756
T1385 0.2746
T1386 0.2745
T1387 0.2742
T1388 0.2731
T1389 0.2715
T1390 0.2766
T1391 0.2745
T1392 0.273
T1393 0.2725
T1394 0.2723
T1395 0.2735
T1396 0.2757
T1397 0.2712
T1398 0.2738
T1399 0.2759
T1400 0.2769
T1401 0.2776
T1402 0.2773
T1403 0.2778
T1404 0.2772
T1405 0.2759
T1406 0.2746
T1407 0.2733
T1408 0.2714
T1409 0.2775
T1410 0.2763
T1411 0.2756
T1412 0.2745
T1413 0.2742
T1414 0.2738
T1415 0.2739
T1416 0.2725
T1417 0.272
T1418 0.2719
T1419 0.2718
T1420 0.2717
T1421 0.2704
T1422 0.2697
T1423 0.2685
T1424 0.2669
T1425 0.2665
T1426 0.2661
T1427 0.2649
T1428 0.2636
T1429 0.2623
T1430 0.2613
T1431 0.2607
T1432 0.2599
T1433 0.2593
T1434 0.2595
T1435 0.2599
T1436 0.2599
T1437 0.2592
T1438 0.2589
T1439 0.2588
T1440 0.2588
T1441 0.2584
T1442 0.2695
T1443 0.2689
T1444 0.2678
T1445 0.2664
T1446 0.2654
T1447 0.2648
T1448 0.2637
T1449 0.2634
T1450 0.2633
T1451 0.2632
T1452 0.2628
T1453 0.262
T1454 0.2614
T1455 0.2609
T1456 0.2591
T1457 0.2576
T1458 0.2559
T1459 0.2541
T1460 0.2527
T1461 0.2516
T1462 0.2506
T1463 0.2502
T1464 0.2508
T1465 0.2537
T1466 0.2566
T1467 0.2578
T1468 0.2566
T1469 0.2542
T1470 0.2525
T1471 0.2515
T1472 0.2509
T1473 0.25
T1474 0.255
T1475 0.2549
T1476 0.25
T1477 0.2548
T1478 0.2544
T1479 0.2541
T1480 0.2533
T1481 0.2523
T1482 0.2521
T1483 0.2507
T1484 0.2502
T1485 0.2502
T1486 0.2506
T1487 0.2513
T1488 0.2536
T1489 0.2553
T1490 0.2513
T1491 0.2532
T1492 0.2552
T1493 0.2559
T1494 0.2558
T1495 0.2556
T1496 0.2569
T1497 0.2587
T1498 0.2612
T1499 0.2639
T1500 0.2664
T1501 0.2677
T1502 0.2676
T1503 0.2661
T1504 0.2641
T1505 0.2622
T1506 0.2611
T1507 0.2598
T1508 0.259
T1509 0.2595
T1510 0.2603
T1511 0.2609
T1512 0.2619
T1513 0.2627
T1514 0.2633
T1515 0.265
T1516 0.266
T1517 0.2673
T1518 0.2679
T1519 0.2692
T1520 0.2583
T1521 0.2595
T1522 0.2603
T1523 0.2618
T1524 0.2635
T1525 0.2657
T1526 0.2686
T1527 0.27
T1528 0.2705
T1529 0.2712
T1530 0.2706
T1531 0.2702
T1532 0.2701
T1533 0.2691
T1534 0.2685
T1535 0.2685
T1536 0.2691
T1537 0.2698
T1538 0.2715
T1539 0.2733
T1540 0.2754
T1541 0.2774
T1542 0.2721
T1543 0.2734
T1544 0.2736
T1545 0.2735
T1546 0.2735
T1547 0.2734
T1548 0.2734
T1549 0.2733
T1550 0.2733
T1551 0.2732
T1552 0.2732
T1553 0.2731
T1554 0.2731
T1555 0.273
T1556 0.273
T1557 0.2729
T1558 0.2729
T1559 0.2728
T1560 0.2728
T1561 0.2727
T1562 0.2727
T1563 0.2726
T1564 0.2726
T1565 0.2725
T1566 0.2725
T1567 0.2724
T1568 0.2724
T1569 0.2723
T1570 0.266
T1571 0.2579
T1572 0.2677
T1573 0.267
T1574 0.264
T1575 0.2625
T1576 0.2623
T1577 0.2619
T1578 0.2621
T1579 0.2628
T1580 0.2645
T1581 0.2672
T1582 0.2689
T1583 0.2694
T1584 0.2578
T1585 0.2689
T1586 0.2692
T1587 0.2583
T1588 0.2595
T1589 0.261
T1590 0.262
T1591 0.2615
T1592 0.2606
T1593 0.2595
T1594 0.2582
T1595 0.2695
T1596 0.2694
T1597 0.259
T1598 0.2597
T1599 0.2594
T1600 0.259
T1601 0.2589
T1602 0.2588
T1603 0.2588
T1604 0.2587
T1605 0.2593
T1606 0.2592
T1607 0.2589
T1608 0.2694
T1609 0.2677
T1610 0.2661
T1611 0.2649
T1612 0.2634
T1613 0.262
T1614 0.2614
T1615 0.2606
T1616 0.2597
T1617 0.2608
T1618 0.2609
T1619 0.2612
T1620 0.2622
T1621 0.2624
T1622 0.2624
T1623 0.2617
T1624 0.2605
T1625 0.2589
T1626 0.2573
T1627 0.2554
T1628 0.253
T1629 0.2511
T1630 0.2501
T1631 0.2551
T1632 0.2538
T1633 0.2531
T1634 0.2513
T1635 0.2494
T1636 0.2478
T1637 0.2469
T1638 0.2456
T1639 0.245
T1640 0.2445
T1641 0.2434
T1642 0.243
T1643 0.243
T1644 0.2426
T1645 0.2415
T1646 0.2409
T1647 0.2396
T1648 0.2379
T1649 0.2362
T1650 0.2386
T1651 0.238
T1652 0.2375
T1653 0.2363
T1654 0.236
T1655 0.236
T1656 0.2359
T1657 0.2359
T1658 0.2366
T1659 0.2371
T1660 0.2378
T1661 0.2355
T1662 0.238
T1663 0.2427
T1664 0.2466
T1665 0.2503
T1666 0.254
T1667 0.251
T1668 0.2565
T1669 0.262
T1670 0.2663
T1671 0.259
T1672 0.2641
T1673 0.2683
T1674 0.2713
T1675 0.2728
T1676 0.273
T1677 0.2721
T1678 0.2703
T1679 0.2673
T1680 0.264
T1681 0.2607
T1682 0.2581
T1683 0.2694
T1684 0.2688
T1685 0.2692
T1686 0.2584
T1687 0.2589
T1688 0.2599
T1689 0.2605
T1690 0.2605
T1691 0.2605
T1692 0.2605
T1693 0.2605
T1694 0.2601
T1695 0.2585
T1696 0.2684
T1697 0.266
T1698 0.2641
T1699 0.2648
T1700 0.2635
T1701 0.2632
T1702 0.2631
T1703 0.2622
T1704 0.2603
T1705 0.2598
T1706 0.2585
T1707 0.2574
T1708 0.2563
T1709 0.2543
T1710 0.2529
T1711 0.2518
T1712 0.2503
T1713 0.2551
T1714 0.2543
T1715 0.254
T1716 0.2534
T1717 0.2522
T1718 0.2509
T1719 0.2494
T1720 0.2477
T1721 0.2474
T1722 0.2473
T1723 0.2487
T1724 0.249
T1725 0.2489
T1726 0.2487
T1727 0.249
T1728 0.2501
T1729 0.2494
T1730 0.2487
T1731 0.2486
T1732 0.2486
T1733 0.2475
T1734 0.2469
T1735 0.2465
T1736 0.2456
T1737 0.2453
T1738 0.2453
T1739 0.2453
T1740 0.2453
T1741 0.2449
T1742 0.2434
T1743 0.2423
T1744 0.2409
T1745 0.2396
T1746 0.2386
T1747 0.2384
T1748 0.2384
T1749 0.2384
T1750 0.2383
T1751 0.2392
T1752 0.2397
T1753 0.2398
T1754 0.2398
T1755 0.2395
T1756 0.2389
T1757 0.2384
T1758 0.2383
T1759 0.2373
T1760 0.2367
T1761 0.2386
T1762 0.2382
T1763 0.2382
T1764 0.2379
T1765 0.2381
T1766 0.2382
T1767 0.2382
T1768 0.2379
T1769 0.2374
T1770 0.2377
T1771 0.2381
T1772 0.2382
T1773 0.2382
T1774 0.2382
T1775 0.2382
T1776 0.2375
T1777 0.2366
T1778 0.2364
T1779 0.2359
T1780 0.2351
T1781 0.2349
T1782 0.2341
T1783 0.2333
T1784 0.2331
T1785 0.2331
T1786 0.2331
T1787 0.2357
T1788 0.2351
T1789 0.2338
T1790 0.2322
T1791 0.2314
T1792 0.2302
T1793 0.2284
T1794 0.228
T1795 0.228
T1796 0.2277
T1797 0.2279
T1798 0.228
T1799 0.228
T1800 0.228
T1801 0.228
T1802 0.228
T1803 0.2273
T1804 0.2264
T1805 0.2262
T1806 0.2256
T1807 0.2254
T1808 0.2248
T1809 0.2246
T1810 0.2246
T1811 0.2246
T1812 0.2249
T1813 0.2247
T1814 0.2246
T1815 0.2246
T1816 0.2232
T1817 0.2228
T1818 0.2228
T1819 0.2228
T1820 0.2228
T1821 0.2228
T1822 0.2228
T1823 0.2228
T1824 0.2228
T1825 0.2228
T1826 0.2218
T1827 0.2211
T1828 0.2209
T1829 0.2197
T1830 0.2194
T1831 0.2194
T1832 0.2295
T1833 0.2293
T1834 0.2299
T1835 0.2213
T1836 0.2236
T1837 0.2243
T1838 0.2244
T1839 0.2241
T1840 0.2232
T1841 0.223
T1842 0.2227
T1843 0.2226
T1844 0.2226
T1845 0.2237
T1846 0.2241
T1847 0.2241
T1848 0.2241
T1849 0.2242
T1850 0.2235
T1851 0.2228
T1852 0.222
T1853 0.2212
T1854 0.2199
T1855 0.2196
T1856 0.2192
T1857 0.2189
T1858 0.2191
T1859 0.2201
T1860 0.221
T1861 0.2209
T1862 0.2201
T1863 0.2194
T1864 0.2291
T1865 0.2285
T1866 0.2284
T1867 0.2295
T1868 0.2191
T1869 0.2299
T1870 0.2298
T1871 0.2294
T1872 0.2283
T1873 0.2296
T1874 0.2204
T1875 0.2223
T1876 0.2261
T1877 0.2322
T1878 0.2368
T1879 0.2376
T1880 0.2421
T1881 0.2466
T1882 0.2517
T1883 0.252
T1884 0.259
T1885 0.2647
T1886 0.2578
T1887 0.261
T1888 0.262
T1889 0.2618
T1890 0.2598
T1891 0.269
T1892 0.2668
T1893 0.2641
T1894 0.2619
T1895 0.2608
T1896 0.2603
T1897 0.2605
T1898 0.2622
T1899 0.2647
T1900 0.2672
T1901 0.2693
T1902 0.2588
T1903 0.2597
T1904 0.2599
T1905 0.2593
T1906 0.2582
T1907 0.2579
T1908 0.2689
T1909 0.2664
T1910 0.2616
T1911 0.2578
T1912 0.2555
T1913 0.2523
T1914 0.2509
T1915 0.2511
T1916 0.2546
T1917 0.2507
T1918 0.2492
T1919 0.2481
T1920 0.2466
T1921 0.2462
T1922 0.2448
T1923 0.2434
T1924 0.2422
T1925 0.2414
T1926 0.2399
T1927 0.2392
T1928 0.2381
T1929 0.2369
T1930 0.2367
T1931 0.2385
T1932 0.2394
T1933 0.2389
T1934 0.2377
T1935 0.2369
T1936 0.2364
T1937 0.2383
T1938 0.2366
T1939 0.2365
T1940 0.2376
T1941 0.2357
T1942 0.2364
T1943 0.2384
T1944 0.2406
T1945 0.2404
T1946 0.2395
T1947 0.24
T1948 0.2409
T1949 0.2423
T1950 0.2446
T1951 0.2492
T1952 0.2523
T1953 0.2525
T1954 0.2607
T1955 0.2586
T1956 0.2667
T1957 0.2727
T1958 0.2722
T1959 0.284
T1960 0.2926
T1961 0.3
T1962 0.3049
T1963 0.3058
T1964 0.3114
T1965 0.3167
T1966 0.3237
T1967 0.3227
T1968 0.3287
T1969 0.3337
T1970 0.3257
T1971 0.3288
T1972 0.3321
T1973 0.3354
T1974 0.3375
T1975 0.3396
T1976 0.341
T1977 0.3428
T1978 0.3432
T1979 0.3427
T1980 0.3427
T1981 0.3425
T1982 0.3413
T1983 0.3401
T1984 0.3387
T1985 0.3375
T1986 0.3375
T1987 0.3365
T1988 0.335
T1989 0.3344
T1990 0.3343
T1991 0.3334
T1992 0.3328
T1993 0.3319
T1994 0.3311
T1995 0.3292
T1996 0.3274
T1997 0.3262
T1998 0.3378
T1999 0.3358
T2000 0.3337
T2001 0.3314
T2002 0.3286
T2003 0.3253
T2004 0.3223
T2005 0.3198
T2006 0.324
T2007 0.3222
T2008 0.3216
T2009 0.3206
T2010 0.3197
T2011 0.3193
T2012 0.3181
T2013 0.3171
T2014 0.3162
T2015 0.315
T2016 0.3139
T2017 0.3121
T2018 0.3108
T2019 0.3091
T2020 0.3077
T2021 0.3066
T2022 0.3092
T2023 0.3076
T2024 0.3058
T2025 0.3045
T2026 0.3033
T2027 0.3017
T2028 0.3006
T2029 0.2994
T2030 0.298
T2031 0.2976
T2032 0.2971
T2033 0.2957
T2034 0.2947
T2035 0.294
T2036 0.2939
T2037 0.2929
T2038 0.2923
T2039 0.2914
T2040 0.2909
T2041 0.2898
T2042 0.2902
T2043 0.2892
T2044 0.289
T2045 0.2892
T2046 0.2889
T2047 0.2888
T2048 0.2898
T2049 0.2903
T2050 0.2919
T2051 0.294
T2052 0.2964
T2053 0.3005
T2054 0.3051
T2055 0.3064
T2056 0.3121
T2057 0.3181
T2058 0.3191
T2059 0.3265
T2060 0.3322
T2061 0.3369
T2062 0.3271
T2063 0.3308
T2064 0.3341
T2065 0.3359
T2066 0.3366
T2067 0.3375
T2068 0.3381
T2069 0.3373
T2070 0.3368
T2071 0.3359
T2072 0.3351
T2073 0.334
T2074 0.3323
T2075 0.3313
T2076 0.3303
T2077 0.3292
T2078 0.3279
T2079 0.3268
T2080 0.3263
T2081 0.3254
T2082 0.3375
T2083 0.3363
T2084 0.3349
T2085 0.3334
T2086 0.3313
T2087 0.3284
T2088 0.3265
T2089 0.3253
T2090 0.3236
T2091 0.3215
T2092 0.3196
T2093 0.3245
T2094 0.3229
T2095 0.3213
T2096 0.3201
T2097 0.3189
T2098 0.319
T2099 0.3183
T2100 0.316
T2101 0.3141
T2102 0.3135
T2103 0.3125
T2104 0.3117
T2105 0.3107
T2106 0.3096
T2107 0.309
T2108 0.3089
T2109 0.3086
T2110 0.3076
T2111 0.3061
T2112 0.3057
T2113 0.3086
T2114 0.308
T2115 0.3073
T2116 0.3068
T2117 0.3067
T2118 0.3067
T2119 0.3068
T2120 0.3068
T2121 0.3062
T2122 0.3054
T2123 0.3052
T2124 0.3052
T2125 0.3044
T2126 0.305
T2127 0.3059
T2128 0.3046
T2129 0.3038
T2130 0.3037
T2131 0.3047
T2132 0.3064
T2133 0.3081
T2134 0.3056
T2135 0.3057
T2136 0.3057
T2137 0.3088
T2138 0.3086
T2139 0.3073
T2140 0.307
T2141 0.3064
T2142 0.3056
T2143 0.3054
T2144 0.3054
T2145 0.3049
T2146 0.305
T2147 0.306
T2148 0.3075
T2149 0.306
T2150 0.3081
T2151 0.3101
T2152 0.3123
T2153 0.3138
T2154 0.3148
T2155 0.316
T2156 0.3169
T2157 0.3174
T2158 0.3172
T2159 0.3165
T2160 0.3158
T2161 0.3156
T2162 0.3156
T2163 0.3144
T2164 0.3141
T2165 0.313
T2166 0.3123
T2167 0.3117
T2168 0.3106
T2169 0.3098
T2170 0.3093
T2171 0.3083
T2172 0.3072
T2173 0.3067
T2174 0.3057
T2175 0.3091
T2176 0.3077
T2177 0.3074
T2178 0.3063
T2179 0.306
T2180 0.3048
T2181 0.3044
T2182 0.3038
T2183 0.303
T2184 0.3028
T2185 0.302
T2186 0.3002
T2187 0.2998
T2188 0.2998
T2189 0.299
T2190 0.2985
T2191 0.298
T2192 0.2973
T2193 0.2969
T2194 0.2965
T2195 0.2958
T2196 0.2952
T2197 0.2952
T2198 0.2946
T2199 0.2933
T2200 0.2923
T2201 0.2921
T2202 0.2921
T2203 0.2935
T2204 0.2936
T2205 0.2928
T2206 0.2927
T2207 0.2923
T2208 0.2923
T2209 0.2923
T2210 0.2915
T2211 0.2908
T2212 0.2907
T2213 0.2901
T2214 0.2894
T2215 0.2893
T2216 0.2893
T2217 0.2893
T2218 0.2903
T2219 0.2892
T2220 0.2889
T2221 0.2886
T2222 0.288
T2223 0.2876
T2224 0.2875
T2225 0.2875
T2226 0.2876
T2227 0.2876
T2228 0.2876
T2229 0.2876
T2230 0.2877
T2231 0.2877
T2232 0.2876
T2233 0.2871
T2234 0.2864
T2235 0.2862
T2236 0.2862
T2237 0.2863
T2238 0.2851
T2239 0.2848
T2240 0.2848
T2241 0.2847
T2242 0.2846
T2243 0.2844
T2244 0.2834
T2245 0.2832
T2246 0.2832
T2247 0.2833
T2248 0.283
T2249 0.2827
T2250 0.282
T2251 0.2817
T2252 0.2816
T2253 0.2817
T2254 0.2817
T2255 0.2817
T2256 0.2812
T2257 0.2804
T2258 0.2803
T2259 0.2803
T2260 0.2803
T2261 0.2801
T2262 0.2797
T2263 0.2796
T2264 0.2792
T2265 0.2788
T2266 0.2787
T2267 0.2787
T2268 0.2782
T2269 0.2774
T2270 0.2773
T2271 0.2773
T2272 0.2765
T2273 0.2759
T2274 0.2759
T2275 0.2759
T2276 0.2757
T2277 0.2757
T2278 0.2757
T2279 0.2757
T2280 0.2758
T2281 0.2758
T2282 0.2749
T2283 0.2744
T2284 0.2743
T2285 0.2744
T2286 0.2744
T2287 0.2744
T2288 0.2744
T2289 0.2739
T2290 0.2731
T2291 0.2728
T2292 0.2728
T2293 0.2728
T2294 0.2728
T2295 0.2728
T2296 0.2729
T2297 0.2729
T2298 0.2726
T2299 0.272
T2300 0.2715
T2301 0.2711
T2302 0.2755
T2303 0.2699
T2304 0.2673
T2305 0.2679
T2306 0.2706
T2307 0.2729
T2308 0.2746
T2309 0.2753
T2310 0.2755
T2311 0.2755
T2312 0.2755
T2313 0.2756
T2314 0.2756
T2315 0.2756
T2316 0.2756
T2317 0.2757
T2318 0.2757
T2319 0.2757
T2320 0.2752
T2321 0.2744
T2322 0.2752
T2323 0.2758
T2324 0.2759
T2325 0.2759
T2326 0.2759
T2327 0.276
T2328 0.276
T2329 0.2758
T2330 0.2758
T2331 0.2758
T2332 0.2746
T2333 0.2743
T2334 0.2743
T2335 0.2744
T2336 0.2744
T2337 0.2744
T2338 0.2745
T2339 0.2742
T2340 0.2735
T2341 0.274
T2342 0.2745
T2343 0.274
T2344 0.2735
T2345 0.2732
T2346 0.2731
T2347 0.2731
T2348 0.2731
T2349 0.273
T2350 0.2736
T2351 0.2738
T2352 0.2741
T2353 0.2733
T2354 0.2731
T2355 0.2731
T2356 0.2732
T2357 0.2732
T2358 0.2732
T2359 0.2733
T2360 0.2733
T2361 0.2733
T2362 0.2727
T2363 0.2729
T2364 0.2727
T2365 0.2726
T2366 0.2727
T2367 0.2721
T2368 0.2719
T2369 0.2726
T2370 0.2742
T2371 0.2766
T2372 0.2774
T2373 0.2772
T2374 0.2755
T2375 0.2734
T2376 0.272
T2377 0.2708
T2378 0.2697
T2379 0.2691
T2380 0.2691
T2381 0.2691
T2382 0.2701
T2383 0.2707
T2384 0.2708
T2385 0.2708
T2386 0.2709
T2387 0.2709
T2388 0.2709
T2389 0.271
T2390 0.271
T2391 0.271
T2392 0.2711
T2393 0.2711
T2394 0.2711
T2395 0.1936
T2396 0.1962
T2397 0.1966
T2398 0.1962
T2399 0.1962
T2400 0.1963
T2401 0.1963
T2402 0.1963
T2403 0.1963
T2404 0.1963
T2405 0.1964
T2406 0.1964
T2407 0.1968
T2408 0.1964
T2409 0.1964
T2410 0.1963
T2411 0.1959
T2412 0.1946
T2413 0.1954
T2414 0.1947
T2415 0.1924
T2416 0.1917
T2417 0.1917
T2418 0.1917
T2419 0.1917
T2420 0.1918
T2421 0.1918
T2422 0.1918
T2423 0.1918
T2424 0.1918
T2425 0.1919
T2426 0.1919
T2427 0.1919
T2428 0.1919
T2429 0.1919
T2430 0.192
T2431 0.192
T2432 0.192
T2433 0.192
T2434 0.1921
T2435 0.1921
T2436 0.1921
T2437 0.1921
T2438 0.1921
T2439 0.1922
T2440 0.1922
T2441 0.1922
T2442 0.1922
T2443 0.1923
T2444 0.1923
T2445 0.1923
T2446 0.1923
T2447 0.1923
T2448 0.1924
T2449 0.1924
T2450 0.1924
T2451 0.1924
T2452 0.1925
T2453 0.1925
T2454 0.1925
T2455 0.1925
T2456 0.1925
T2457 0.1918
T2458 0.191
T2459 0.1911
T2460 0.1907
T2461 0.1911
T2462 0.19
T2463 0.1908
T2464 0.1908
T2465 0.1912
T2466 0.1912
T2467 0.1912
T2468 0.1913
T2469 0.1913
T2470 0.1913
T2471 0.1913
T2472 0.1914
T2473 0.1914
T2474 0.1914
T2475 0.1914
T2476 0.1914
T2477 0.1915
T2478 0.1915
T2479 0.1915
T2480 0.1915
T2481 0.1916
T2482 0.1916
T2483 0.1916
T2484 0.1912
T2485 0.1913
T2486 0.1917
T2487 0.1905
T2488 0.1909
T2489 0.1868
T2490 0.2142
T2491 0.2139
T2492 0.2077
T2493 0.204
T2494 0.2136
T2495 0.2133
T2496 0.2111
T2497 0.2103
T2498 0.2082
T2499 0.2068
T2500 0.2057
T2501 0.2045
T2502 0.2033
T2503 0.2022
T2504 0.2002
T2505 0.1999
T2506 0.199
T2507 0.2182
T2508 0.2135
T2509 0.2099
T2510 0.2075
T2511 0.2126
T2512 0.2046
T2513 0.2005
T2514 0.1992
T2515 0.198
T2516 0.1976
T2517 0.197
T2518 0.1964
T2519 0.1956
T2520 0.2037
T2521 0.2023
T2522 0.2011
T2523 0.2004
T2524 0.1998
T2525 0.1986
T2526 0.1971
T2527 0.1968
T2528 0.1956
T2529 0.1944
T2530 0.1938
T2531 0.192
T2532 0.1906
T2533 0.1899
T2534 0.1889
T2535 0.1865
T2536 0.186
T2537 0.1861
T2538 0.1861
T2539 0.1861
T2540 0.1861
T2541 0.1862
T2542 0.1862
T2543 0.1862
T2544 0.1862
T2545 0.1863
T2546 0.1863
T2547 0.1863
T2548 0.1856
T2549 0.1849
T2550 0.1849
T2551 0.185
T2552 0.185
T2553 0.2033
T2554 0.1843
T2555 0.1851
T2556 0.1847
T2557 0.2023
T2558 0.2011
T2559 0.2002
T2560 0.2123
T2561 0.2061
T2562 0.202
T2563 0.1998
T2564 0.1973
T2565 0.1957
T2566 0.2041
T2567 0.2028
T2568 0.2024
T2569 0.2018
T2570 0.2007
T2571 0.1999
T2572 0.1995
T2573 0.1985
T2574 0.1977
T2575 0.1969
T2576 0.1965
T2577 0.1962
T2578 0.1962
T2579 0.1952
T2580 0.1941
T2581 0.1921
T2582 0.1917
T2583 0.1906
T2584 0.1903
T2585 0.1907
T2586 0.1907
T2587 0.1908
T2588 0.1908
T2589 0.1908
T2590 0.1908
T2591 0.1898
T2592 0.1894
T2593 0.1895
T2594 0.1895
T2595 0.1895
T2596 0.1896
T2597 0.1896
T2598 0.1896
T2599 0.1897
T2600 0.1888
T2601 0.1879
T2602 0.1879
T2603 0.1872
T2604 0.1872
T2605 0.1873
T2606 0.1865
T2607 0.1881
T2608 0.1877
T2609 0.1877
T2610 0.1867
T2611 0.1867
T2612 0.1867
T2613 0.1868
T2614 0.1868
T2615 0.1868
T2616 0.1868
T2617 0.1857
T2618 0.1854
T2619 0.1861
T2620 0.1865
T2621 0.1869
T2622 0.1869
T2623 0.1869
T2624 0.1869
T2625 0.1869
T2626 0.1865
T2627 0.1861
T2628 0.1857
T2629 0.185
T2630 0.185
T2631 0.1854
T2632 0.2036
T2633 0.2033
T2634 0.2033
T2635 0.2033
T2636 0.2033
T2637 0.2033
T2638 0.2033
T2639 0.2033
T2640 0.2033
T2641 0.2033
T2642 0.2033
T2643 0.2033
T2644 0.2033
T2645 0.185
T2646 0.1854
T2647 0.1854
T2648 0.1854
T2649 0.1854
T2650 0.1854
T2651 0.2036
T2652 0.2036
T2653 0.2033
T2654 0.2033
T2655 0.2033
T2656 0.2033
T2657 0.2036
T2658 0.185
T2659 0.2036
T2660 0.1857
T2661 0.1854
T2662 0.1865
T2663 0.188
T2664 0.188
T2665 0.1888
T2666 0.1893
T2667 0.1917
T2668 0.1931
T2669 0.1949
T2670 0.1956
T2671 0.1974
T2672 0.1991
T2673 0.2025
T2674 0.1951
T2675 0.1982
T2676 0.2026
T2677 0.2053
T2678 0.2083
T2679 0.2106
T2680 0.2114
T2681 0.2117
T2682 0.2126
T2683 0.2138
T2684 0.2142
T2685 0.2142
T2686 0.2134
T2687 0.2126
T2688 0.212
T2689 0.211
T2690 0.2098
T2691 0.2086
T2692 0.2082
T2693 0.2082
T2694 0.2082
T2695 0.2082
T2696 0.2082
T2697 0.2082
T2698 0.2082
T2699 0.2082
T2700 0.2082
T2701 0.2068
T2702 0.2049
T2703 0.2033
T2704 0.2024
T2705 0.2053
T2706 0.2037
T2707 0.2024
T2708 0.2024
T2709 0.2011
T2710 0.1994
T2711 0.1994
T2712 0.1982
T2713 0.1967
T2714 0.1964
T2715 0.1964
T2716 0.1964
T2717 0.196
T2718 0.1951
T2719 0.204
T2720 0.204
T2721 0.196
T2722 0.1951
T2723 0.1955
T2724 0.1955
T2725 0.1978
T2726 0.199
T2727 0.1994
T2728 0.1997
T2729 0.2007
T2730 0.2011
T2731 0.2024
T2732 0.2024
T2733 0.2033
T2734 0.2037
T2735 0.2041
T2736 0.2053
T2737 0.2053
T2738 0.2053
T2739 0.2053
T2740 0.2053
T2741 0.2065
T2742 0.2069
T2743 0.2075
T2744 0.2082
T2745 0.2086
T2746 0.2098
T2747 0.2114
T2748 0.2117
T2749 0.2123
T2750 0.2134
T2751 0.212
T2752 0.2114
T2753 0.2102
T2754 0.2098
T2755 0.2082
T2756 0.2079
T2757 0.2069
T2758 0.2065
T2759 0.2053
T2760 0.2045
T2761 0.203
T2762 0.2024
T2763 0.2015
T2764 0.2007
T2765 0.2001
T2766 0.1994
T2767 0.1982
T2768 0.1977
T2769 0.1977
T2770 0.1977
T2771 0.1977
T2772 0.1967
T2773 0.1964
T2774 0.1955
T2775 0.204
T2776 0.204
T2777 0.204
T2778 0.204
T2779 0.204
T2780 0.204
T2781 0.2029
T2782 0.2026
T2783 0.2026
T2784 0.2022
T2785 0.2009
T2786 0.2009
T2787 0.2009
T2788 0.1998
T2789 0.1995
T2790 0.1995
T2791 0.2
T2792 0.2
T2793 0.2
T2794 0.2
T2795 0.2
T2796 0.2
T2797 0.2
T2798 0.2
T2799 0.2
T2800 0.2
T2801 0.2
T2802 0.2
T2803 0.2
T2804 0.2
T2805 0.2
T2806 0.2
T2807 0.2
T2808 0.2
