# Supplementary material for: FishMORPH - An agent-based model to predict salmonid growth and distribution responses under natural and low flows
Source: Sci Rep. 2016 Jul 19;6:29414. doi: 10.1038/srep29414 (PMC4949470; doi:10.1038/srep29414)
Supplement: Supplementary Information 2 [file srep29414-s2.zip › SR_FishMORPH_Files/Parameters/Baseline_Depth_P27.var]

Depth PatchP27
T1 0.3014
T2 0.3023
T3 0.3023
T4 0.3023
T5 0.302
T6 0.3015
T7 0.3001
T8 0.2994
T9 0.298
T10 0.3002
T11 0.3012
T12 0.2984
T13 0.2969
T14 0.2948
T15 0.2948
T16 0.2948
T17 0.2948
T18 0.2948
T19 0.2943
T20 0.2939
T21 0.2931
T22 0.2926
T23 0.2926
T24 0.2926
T25 0.2917
T26 0.2909
T27 0.2909
T28 0.2909
T29 0.2909
T30 0.2909
T31 0.2909
T32 0.2909
T33 0.2909
T34 0.2909
T35 0.2905
T36 0.29
T37 0.2891
T38 0.2891
T39 0.2891
T40 0.2891
T41 0.2891
T42 0.2888
T43 0.2877
T44 0.2877
T45 0.2877
T46 0.2877
T47 0.2877
T48 0.2877
T49 0.2877
T50 0.2877
T51 0.286
T52 0.286
T53 0.286
T54 0.2897
T55 0.2897
T56 0.2893
T57 0.2884
T58 0.2888
T59 0.2893
T60 0.2872
T61 0.2901
T62 0.2888
T63 0.2884
T64 0.2879
T65 0.2897
T66 0.2884
T67 0.2879
T68 0.2879
T69 0.2879
T70 0.2879
T71 0.2875
T72 0.2861
T73 0.2854
T74 0.2842
T75 0.2828
T76 0.2828
T77 0.2828
T78 0.2828
T79 0.2828
T80 0.2828
T81 0.2828
T82 0.2828
T83 0.2828
T84 0.2828
T85 0.2833
T86 0.2846
T87 0.2846
T88 0.2846
T89 0.2846
T90 0.2846
T91 0.2846
T92 0.2846
T93 0.2846
T94 0.2846
T95 0.2846
T96 0.2846
T97 0.2846
T98 0.2846
T99 0.2842
T100 0.2828
T101 0.2828
T102 0.2828
T103 0.2828
T104 0.2828
T105 0.2828
T106 0.2828
T107 0.2828
T108 0.2824
T109 0.2828
T110 0.2828
T111 0.2828
T112 0.2828
T113 0.2828
T114 0.2828
T115 0.2828
T116 0.2828
T117 0.2828
T118 0.2828
T119 0.2828
T120 0.2828
T121 0.2828
T122 0.2828
T123 0.2828
T124 0.2828
T125 0.2828
T126 0.2828
T127 0.2828
T128 0.2828
T129 0.2828
T130 0.2828
T131 0.2837
T132 0.2846
T133 0.2846
T134 0.2846
T135 0.2846
T136 0.285
T137 0.2861
T138 0.2861
T139 0.2861
T140 0.2861
T141 0.2861
T142 0.2861
T143 0.2861
T144 0.2861
T145 0.2861
T146 0.2861
T147 0.2861
T148 0.2861
T149 0.2861
T150 0.2879
T151 0.2875
T152 0.2879
T153 0.2884
T154 0.2897
T155 0.2897
T156 0.2897
T157 0.2897
T158 0.2906
T159 0.2897
T160 0.2906
T161 0.286
T162 0.286
T163 0.286
T164 0.286
T165 0.286
T166 0.286
T167 0.286
T168 0.286
T169 0.286
T170 0.286
T171 0.286
T172 0.286
T173 0.286
T174 0.286
T175 0.286
T176 0.286
T177 0.286
T178 0.2855
T179 0.286
T180 0.286
T181 0.2855
T182 0.2901
T183 0.2855
T184 0.2901
T185 0.2897
T186 0.2897
T187 0.2897
T188 0.2897
T189 0.2897
T190 0.2897
T191 0.2897
T192 0.2897
T193 0.2897
T194 0.2897
T195 0.2897
T196 0.2897
T197 0.2884
T198 0.2879
T199 0.2879
T200 0.2879
T201 0.2861
T202 0.2861
T203 0.2861
T204 0.2861
T205 0.2861
T206 0.2861
T207 0.2861
T208 0.2861
T209 0.2861
T210 0.2861
T211 0.2861
T212 0.2861
T213 0.2861
T214 0.2861
T215 0.2866
T216 0.2861
T217 0.2861
T218 0.2861
T219 0.2861
T220 0.2861
T221 0.2861
T222 0.2861
T223 0.2861
T224 0.2857
T225 0.2846
T226 0.2846
T227 0.2846
T228 0.2846
T229 0.2846
T230 0.2846
T231 0.2846
T232 0.2846
T233 0.2846
T234 0.2846
T235 0.2846
T236 0.2846
T237 0.2846
T238 0.2846
T239 0.2846
T240 0.2846
T241 0.2846
T242 0.2846
T243 0.2846
T244 0.2846
T245 0.2846
T246 0.2846
T247 0.2846
T248 0.2846
T249 0.2828
T250 0.2828
T251 0.2833
T252 0.3173
T253 0.3404
T254 0.3385
T255 0.3373
T256 0.3371
T257 0.3371
T258 0.3354
T259 0.335
T260 0.335
T261 0.3341
T262 0.3418
T263 0.3416
T264 0.3416
T265 0.3416
T266 0.3416
T267 0.3416
T268 0.3416
T269 0.3416
T270 0.3416
T271 0.3416
T272 0.3416
T273 0.3416
T274 0.3416
T275 0.3416
T276 0.342
T277 0.3338
T278 0.3347
T279 0.335
T280 0.335
T281 0.335
T282 0.3341
T283 0.3422
T284 0.3417
T285 0.3416
T286 0.3416
T287 0.3416
T288 0.3416
T289 0.3416
T290 0.3416
T291 0.3416
T292 0.3416
T293 0.342
T294 0.3346
T295 0.335
T296 0.335
T297 0.3367
T298 0.3371
T299 0.3371
T300 0.3378
T301 0.3377
T302 0.3376
T303 0.3379
T304 0.3384
T305 0.3388
T306 0.3389
T307 0.3389
T308 0.3389
T309 0.3389
T310 0.3389
T311 0.3389
T312 0.3389
T313 0.3389
T314 0.3389
T315 0.3389
T316 0.3389
T317 0.3389
T318 0.3389
T319 0.3389
T320 0.3389
T321 0.3389
T322 0.3389
T323 0.3389
T324 0.3389
T325 0.3385
T326 0.3388
T327 0.3389
T328 0.3389
T329 0.3389
T330 0.3389
T331 0.3389
T332 0.3389
T333 0.3389
T334 0.3389
T335 0.3389
T336 0.3389
T337 0.3385
T338 0.3374
T339 0.3371
T340 0.3371
T341 0.3371
T342 0.3371
T343 0.3371
T344 0.3371
T345 0.3371
T346 0.3371
T347 0.3371
T348 0.3371
T349 0.3371
T350 0.3371
T351 0.3371
T352 0.3371
T353 0.3354
T354 0.335
T355 0.335
T356 0.335
T357 0.335
T358 0.335
T359 0.335
T360 0.335
T361 0.335
T362 0.3341
T363 0.3347
T364 0.335
T365 0.335
T366 0.335
T367 0.335
T368 0.335
T369 0.335
T370 0.335
T371 0.335
T372 0.335
T373 0.3354
T374 0.3368
T375 0.3371
T376 0.3371
T377 0.3371
T378 0.3375
T379 0.3372
T380 0.3371
T381 0.3371
T382 0.3371
T383 0.3371
T384 0.3371
T385 0.3371
T386 0.3371
T387 0.3371
T388 0.3371
T389 0.3371
T390 0.3371
T391 0.3371
T392 0.3371
T393 0.3358
T394 0.333
T395 0.3166
T396 0.3066
T397 0.3052
T398 0.3024
T399 0.3002
T400 0.2998
T401 0.2998
T402 0.2998
T403 0.3003
T404 0.2999
T405 0.2998
T406 0.2986
T407 0.2978
T408 0.2977
T409 0.2977
T410 0.2986
T411 0.2996
T412 0.3011
T413 0.3035
T414 0.3053
T415 0.3046
T416 0.3054
T417 0.3
T418 0.3
T419 0.3053
T420 0.3025
T421 0.3019
T422 0.2943
T423 0.2917
T424 0.2926
T425 0.2926
T426 0.2926
T427 0.2926
T428 0.2926
T429 0.2926
T430 0.2926
T431 0.2926
T432 0.2926
T433 0.2926
T434 0.2926
T435 0.2917
T436 0.2909
T437 0.2909
T438 0.29
T439 0.2891
T440 0.2883
T441 0.2874
T442 0.2874
T443 0.287
T444 0.2856
T445 0.2861
T446 0.2856
T447 0.2861
T448 0.2856
T449 0.2907
T450 0.2884
T451 0.2875
T452 0.2875
T453 0.2875
T454 0.2866
T455 0.2857
T456 0.2857
T457 0.2875
T458 0.2875
T459 0.2875
T460 0.2871
T461 0.2875
T462 0.2875
T463 0.2893
T464 0.2905
T465 0.2861
T466 0.287
T467 0.2884
T468 0.2892
T469 0.2905
T470 0.2905
T471 0.2914
T472 0.2923
T473 0.2918
T474 0.2905
T475 0.2897
T476 0.2888
T477 0.2879
T478 0.287
T479 0.287
T480 0.2861
T481 0.287
T482 0.2866
T483 0.287
T484 0.287
T485 0.2875
T486 0.287
T487 0.2888
T488 0.289
T489 0.2915
T490 0.2936
T491 0.2962
T492 0.2966
T493 0.2983
T494 0.301
T495 0.3032
T496 0.305
T497 0.3009
T498 0.3016
T499 0.3034
T500 0.3062
T501 0.308
T502 0.3108
T503 0.3138
T504 0.3164
T505 0.3187
T506 0.3108
T507 0.3116
T508 0.3121
T509 0.3133
T510 0.3136
T511 0.314
T512 0.3153
T513 0.316
T514 0.3172
T515 0.3193
T516 0.3204
T517 0.3223
T518 0.3234
T519 0.3236
T520 0.324
T521 0.3237
T522 0.3236
T523 0.3236
T524 0.3236
T525 0.3236
T526 0.3236
T527 0.3232
T528 0.3221
T529 0.3215
T530 0.3213
T531 0.3198
T532 0.3194
T533 0.319
T534 0.3178
T535 0.3156
T536 0.3144
T537 0.3134
T538 0.3124
T539 0.3114
T540 0.3113
T541 0.3194
T542 0.3189
T543 0.3189
T544 0.3181
T545 0.3171
T546 0.3169
T547 0.3162
T548 0.3152
T549 0.315
T550 0.3142
T551 0.3132
T552 0.3125
T553 0.3109
T554 0.3106
T555 0.3097
T556 0.3087
T557 0.3085
T558 0.309
T559 0.3107
T560 0.3141
T561 0.3193
T562 0.3135
T563 0.3177
T564 0.3223
T565 0.3296
T566 0.3328
T567 0.3342
T568 0.3411
T569 0.3461
T570 0.3495
T571 0.3532
T572 0.3538
T573 0.3584
T574 0.365
T575 0.3674
T576 0.3748
T577 0.3816
T578 0.3961
T579 0.4065
T580 0.41
T581 0.4242
T582 0.4287
T583 0.4319
T584 0.4384
T585 0.4422
T586 0.4483
T587 0.45
T588 0.4529
T589 0.4603
T590 0.4664
T591 0.4636
T592 0.4676
T593 0.4696
T594 0.4699
T595 0.4688
T596 0.4634
T597 0.461
T598 0.4518
T599 0.4466
T600 0.4368
T601 0.4344
T602 0.4273
T603 0.421
T604 0.4222
T605 0.4177
T606 0.4148
T607 0.4129
T608 0.4129
T609 0.4141
T610 0.417
T611 0.4196
T612 0.4239
T613 0.422
T614 0.4266
T615 0.4294
T616 0.4329
T617 0.4363
T618 0.4328
T619 0.4358
T620 0.4382
T621 0.4393
T622 0.4381
T623 0.4336
T624 0.4314
T625 0.4184
T626 0.4083
T627 0.4001
T628 0.3839
T629 0.37
T630 0.3623
T631 0.3543
T632 0.3523
T633 0.3486
T634 0.3456
T635 0.3434
T636 0.3413
T637 0.3394
T638 0.3382
T639 0.3367
T640 0.3351
T641 0.3343
T642 0.3423
T643 0.3414
T644 0.3412
T645 0.3412
T646 0.3403
T647 0.3393
T648 0.3386
T649 0.3372
T650 0.3369
T651 0.3361
T652 0.3352
T653 0.335
T654 0.3342
T655 0.3331
T656 0.3329
T657 0.3318
T658 0.3311
T659 0.331
T660 0.3292
T661 0.3288
T662 0.3273
T663 0.3269
T664 0.3241
T665 0.3176
T666 0.3095
T667 0.3089
T668 0.3089
T669 0.3084
T670 0.3075
T671 0.3073
T672 0.3073
T673 0.3073
T674 0.3073
T675 0.3057
T676 0.3053
T677 0.3051
T678 0.3049
T679 0.3045
T680 0.3031
T681 0.3028
T682 0.3028
T683 0.302
T684 0.3031
T685 0.3075
T686 0.3125
T687 0.327
T688 0.32
T689 0.3182
T690 0.3099
T691 0.3056
T692 0.3032
T693 0.302
T694 0.301
T695 0.3008
T696 0.3004
T697 0.3047
T698 0.3044
T699 0.3042
T700 0.3041
T701 0.304
T702 0.3025
T703 0.3021
T704 0.3019
T705 0.3015
T706 0.3013
T707 0.3012
T708 0.2998
T709 0.2989
T710 0.2987
T711 0.2986
T712 0.2981
T713 0.2966
T714 0.2961
T715 0.296
T716 0.2959
T717 0.2958
T718 0.2956
T719 0.2955
T720 0.2954
T721 0.2953
T722 0.2951
T723 0.295
T724 0.2949
T725 0.2948
T726 0.2946
T727 0.2945
T728 0.2944
T729 0.2939
T730 0.2937
T731 0.2939
T732 0.2939
T733 0.2925
T734 0.2919
T735 0.2922
T736 0.2916
T737 0.2911
T738 0.2906
T739 0.29
T740 0.2895
T741 0.2893
T742 0.2892
T743 0.2889
T744 0.2886
T745 0.2885
T746 0.2884
T747 0.2883
T748 0.2882
T749 0.288
T750 0.2879
T751 0.2878
T752 0.2877
T753 0.2875
T754 0.2874
T755 0.2873
T756 0.2872
T757 0.2871
T758 0.2869
T759 0.2868
T760 0.2867
T761 0.2866
T762 0.2865
T763 0.2863
T764 0.2862
T765 0.2969
T766 0.2974
T767 0.2969
T768 0.2968
T769 0.2967
T770 0.2966
T771 0.2961
T772 0.2954
T773 0.2952
T774 0.2946
T775 0.2947
T776 0.2949
T777 0.2949
T778 0.2948
T779 0.2947
T780 0.2945
T781 0.2941
T782 0.2936
T783 0.293
T784 0.2928
T785 0.2919
T786 0.292
T787 0.2916
T788 0.2913
T789 0.292
T790 0.2921
T791 0.292
T792 0.2919
T793 0.2917
T794 0.2916
T795 0.2915
T796 0.2914
T797 0.2909
T798 0.291
T799 0.291
T800 0.2909
T801 0.2908
T802 0.2906
T803 0.2905
T804 0.2904
T805 0.2901
T806 0.2898
T807 0.2896
T808 0.2895
T809 0.2886
T810 0.2875
T811 0.2876
T812 0.2871
T813 0.2869
T814 0.2868
T815 0.2867
T816 0.2865
T817 0.2864
T818 0.2863
T819 0.2862
T820 0.2861
T821 0.2906
T822 0.2903
T823 0.2894
T824 0.2891
T825 0.2889
T826 0.2888
T827 0.2887
T828 0.2886
T829 0.2885
T830 0.2871
T831 0.2868
T832 0.2875
T833 0.2854
T834 0.2844
T835 0.2839
T836 0.2825
T837 0.2824
T838 0.2822
T839 0.2821
T840 0.282
T841 0.2819
T842 0.2818
T843 0.2817
T844 0.2815
T845 0.2812
T846 0.2803
T847 0.2802
T848 0.2793
T849 0.279
T850 0.2805
T851 0.28
T852 0.2803
T853 0.2802
T854 0.2801
T855 0.2783
T856 0.2778
T857 0.2764
T858 0.2763
T859 0.2762
T860 0.2761
T861 0.2759
T862 0.2758
T863 0.2757
T864 0.2756
T865 0.2763
T866 0.277
T867 0.2769
T868 0.2768
T869 0.2767
T870 0.2766
T871 0.2765
T872 0.2763
T873 0.2762
T874 0.2761
T875 0.276
T876 0.2759
T877 0.2758
T878 0.2757
T879 0.2756
T880 0.2738
T881 0.2737
T882 0.2723
T883 0.2718
T884 0.2789
T885 0.2788
T886 0.2715
T887 0.2713
T888 0.2719
T889 0.2724
T890 0.2723
T891 0.2722
T892 0.2721
T893 0.272
T894 0.2723
T895 0.2718
T896 0.2717
T897 0.2715
T898 0.2714
T899 0.2713
T900 0.2712
T901 0.2711
T902 0.271
T903 0.2785
T904 0.2776
T905 0.277
T906 0.2769
T907 0.2768
T908 0.2767
T909 0.2766
T910 0.2765
T911 0.2764
T912 0.2763
T913 0.2762
T914 0.2761
T915 0.2764
T916 0.2758
T917 0.2757
T918 0.276
T919 0.2771
T920 0.2758
T921 0.2753
T922 0.2752
T923 0.2751
T924 0.275
T925 0.2748
T926 0.2747
T927 0.274
T928 0.2729
T929 0.2741
T930 0.2727
T931 0.2723
T932 0.2721
T933 0.272
T934 0.2719
T935 0.2718
T936 0.2717
T937 0.2716
T938 0.2719
T939 0.2718
T940 0.2712
T941 0.2728
T942 0.2727
T943 0.2726
T944 0.2725
T945 0.2724
T946 0.2722
T947 0.2721
T948 0.272
T949 0.2732
T950 0.2747
T951 0.2738
T952 0.2729
T953 0.2718
T954 0.2711
T955 0.271
T956 0.2708
T957 0.2707
T958 0.2706
T959 0.2705
T960 0.2704
T961 0.2703
T962 0.2702
T963 0.2701
T964 0.27
T965 0.2699
T966 0.2698
T967 0.2697
T968 0.2696
T969 0.2695
T970 0.2694
T971 0.2693
T972 0.2691
T973 0.269
T974 0.2689
T975 0.2688
T976 0.2687
T977 0.2686
T978 0.2685
T979 0.2684
T980 0.2683
T981 0.268
T982 0.2668
T983 0.2664
T984 0.2663
T985 0.2662
T986 0.2657
T987 0.2656
T988 0.2655
T989 0.2654
T990 0.2653
T991 0.2652
T992 0.2651
T993 0.265
T994 0.2649
T995 0.2648
T996 0.2647
T997 0.2646
T998 0.2645
T999 0.2644
T1000 0.2643
T1001 0.2638
T1002 0.2624
T1003 0.2623
T1004 0.2622
T1005 0.2625
T1006 0.2636
T1007 0.2635
T1008 0.2622
T1009 0.2617
T1010 0.2616
T1011 0.2615
T1012 0.2614
T1013 0.2613
T1014 0.2612
T1015 0.2611
T1016 0.261
T1017 0.2609
T1018 0.2606
T1019 0.262
T1020 0.2619
T1021 0.2618
T1022 0.2617
T1023 0.2612
T1024 0.2599
T1025 0.272
T1026 0.2715
T1027 0.2707
T1028 0.27
T1029 0.2705
T1030 0.2711
T1031 0.271
T1032 0.2709
T1033 0.2708
T1034 0.2707
T1035 0.2706
T1036 0.2705
T1037 0.2704
T1038 0.2703
T1039 0.2702
T1040 0.2709
T1041 0.2716
T1042 0.2699
T1043 0.2702
T1044 0.2713
T1045 0.2712
T1046 0.272
T1047 0.2723
T1048 0.2722
T1049 0.2591
T1050 0.272
T1051 0.2707
T1052 0.269
T1053 0.2685
T1054 0.2684
T1055 0.2683
T1056 0.2682
T1057 0.2697
T1058 0.2696
T1059 0.2695
T1060 0.2694
T1061 0.2693
T1062 0.2692
T1063 0.2691
T1064 0.269
T1065 0.2689
T1066 0.2688
T1067 0.2695
T1068 0.27
T1069 0.2698
T1070 0.2697
T1071 0.2696
T1072 0.2703
T1073 0.271
T1074 0.2709
T1075 0.2708
T1076 0.2707
T1077 0.2706
T1078 0.2706
T1079 0.2705
T1080 0.2704
T1081 0.2703
T1082 0.2706
T1083 0.2705
T1084 0.2708
T1085 0.2715
T1086 0.2711
T1087 0.2709
T1088 0.2708
T1089 0.2707
T1090 0.2707
T1091 0.2702
T1092 0.2705
T1093 0.2759
T1094 0.2717
T1095 0.2789
T1096 0.2785
T1097 0.2784
T1098 0.2787
T1099 0.2717
T1100 0.2719
T1101 0.2718
T1102 0.2742
T1103 0.278
T1104 0.2842
T1105 0.2888
T1106 0.2971
T1107 0.3011
T1108 0.302
T1109 0.302
T1110 0.304
T1111 0.3016
T1112 0.3076
T1113 0.3131
T1114 0.3115
T1115 0.3159
T1116 0.3188
T1117 0.3197
T1118 0.3179
T1119 0.3134
T1120 0.3167
T1121 0.3104
T1122 0.3059
T1123 0.3043
T1124 0.3022
T1125 0.3048
T1126 0.3036
T1127 0.3034
T1128 0.3033
T1129 0.3032
T1130 0.304
T1131 0.3045
T1132 0.3042
T1133 0.303
T1134 0.3026
T1135 0.3029
T1136 0.3035
T1137 0.3035
T1138 0.3037
T1139 0.3047
T1140 0.301
T1141 0.303
T1142 0.3045
T1143 0.3047
T1144 0.3049
T1145 0.3049
T1146 0.3048
T1147 0.3053
T1148 0.3057
T1149 0.3057
T1150 0.3055
T1151 0.3054
T1152 0.3044
T1153 0.303
T1154 0.3011
T1155 0.3048
T1156 0.3037
T1157 0.3034
T1158 0.3018
T1159 0.3013
T1160 0.3012
T1161 0.3018
T1162 0.3026
T1163 0.3025
T1164 0.3039
T1165 0.3045
T1166 0.2998
T1167 0.2999
T1168 0.2998
T1169 0.3047
T1170 0.3038
T1171 0.3024
T1172 0.3016
T1173 0.3026
T1174 0.3031
T1175 0.303
T1176 0.3027
T1177 0.3034
T1178 0.3042
T1179 0.3043
T1180 0.3038
T1181 0.3036
T1182 0.3039
T1183 0.3039
T1184 0.3038
T1185 0.3037
T1186 0.3036
T1187 0.3035
T1188 0.3029
T1189 0.3037
T1190 0.3015
T1191 0.2986
T1192 0.2965
T1193 0.295
T1194 0.294
T1195 0.2922
T1196 0.2916
T1197 0.2915
T1198 0.2914
T1199 0.2927
T1200 0.2944
T1201 0.296
T1202 0.295
T1203 0.2941
T1204 0.2928
T1205 0.2917
T1206 0.2908
T1207 0.2933
T1208 0.2918
T1209 0.2883
T1210 0.2881
T1211 0.289
T1212 0.2905
T1213 0.2924
T1214 0.2951
T1215 0.2971
T1216 0.2994
T1217 0.3006
T1218 0.3023
T1219 0.3048
T1220 0.3034
T1221 0.3073
T1222 0.3114
T1223 0.3151
T1224 0.3162
T1225 0.3162
T1226 0.3151
T1227 0.3143
T1228 0.3127
T1229 0.3111
T1230 0.3103
T1231 0.3101
T1232 0.3107
T1233 0.3132
T1234 0.3165
T1235 0.3111
T1236 0.3148
T1237 0.3175
T1238 0.3183
T1239 0.3197
T1240 0.3219
T1241 0.3219
T1242 0.3185
T1243 0.3164
T1244 0.3161
T1245 0.3159
T1246 0.316
T1247 0.3166
T1248 0.317
T1249 0.317
T1250 0.3169
T1251 0.3168
T1252 0.316
T1253 0.315
T1254 0.3147
T1255 0.3139
T1256 0.3123
T1257 0.3111
T1258 0.3101
T1259 0.3192
T1260 0.3178
T1261 0.3171
T1262 0.316
T1263 0.3099
T1264 0.3051
T1265 0.3017
T1266 0.3053
T1267 0.3038
T1268 0.302
T1269 0.3002
T1270 0.2995
T1271 0.2978
T1272 0.2967
T1273 0.2944
T1274 0.2926
T1275 0.2919
T1276 0.2904
T1277 0.2892
T1278 0.2882
T1279 0.2866
T1280 0.2855
T1281 0.2896
T1282 0.2883
T1283 0.2879
T1284 0.2878
T1285 0.2876
T1286 0.2873
T1287 0.2856
T1288 0.2845
T1289 0.282
T1290 0.28
T1291 0.278
T1292 0.2766
T1293 0.2762
T1294 0.2771
T1295 0.2776
T1296 0.2776
T1297 0.2762
T1298 0.2758
T1299 0.2757
T1300 0.274
T1301 0.2732
T1302 0.272
T1303 0.271
T1304 0.2781
T1305 0.2778
T1306 0.2766
T1307 0.2761
T1308 0.2757
T1309 0.2768
T1310 0.2771
T1311 0.277
T1312 0.2784
T1313 0.2731
T1314 0.2764
T1315 0.2866
T1316 0.2978
T1317 0.306
T1318 0.3105
T1319 0.3261
T1320 0.3336
T1321 0.3347
T1322 0.3425
T1323 0.3489
T1324 0.3536
T1325 0.3539
T1326 0.3575
T1327 0.36
T1328 0.3629
T1329 0.3648
T1330 0.3647
T1331 0.3639
T1332 0.362
T1333 0.3587
T1334 0.3539
T1335 0.3523
T1336 0.3468
T1337 0.3422
T1338 0.3397
T1339 0.3381
T1340 0.3368
T1341 0.3358
T1342 0.3355
T1343 0.3354
T1344 0.3346
T1345 0.3424
T1346 0.3418
T1347 0.3407
T1348 0.339
T1349 0.3369
T1350 0.3352
T1351 0.333
T1352 0.3309
T1353 0.3285
T1354 0.3258
T1355 0.3239
T1356 0.3294
T1357 0.3277
T1358 0.3252
T1359 0.3226
T1360 0.3197
T1361 0.3174
T1362 0.3152
T1363 0.3134
T1364 0.3116
T1365 0.3098
T1366 0.3181
T1367 0.3163
T1368 0.3148
T1369 0.3141
T1370 0.3139
T1371 0.3138
T1372 0.3144
T1373 0.3158
T1374 0.3176
T1375 0.3192
T1376 0.3114
T1377 0.3132
T1378 0.3141
T1379 0.3155
T1380 0.3161
T1381 0.3177
T1382 0.319
T1383 0.3204
T1384 0.322
T1385 0.321
T1386 0.3209
T1387 0.3206
T1388 0.3194
T1389 0.3178
T1390 0.3157
T1391 0.3136
T1392 0.3121
T1393 0.3116
T1394 0.3114
T1395 0.3125
T1396 0.3147
T1397 0.3174
T1398 0.3201
T1399 0.3222
T1400 0.3232
T1401 0.3239
T1402 0.3236
T1403 0.3241
T1404 0.3234
T1405 0.3221
T1406 0.3208
T1407 0.3195
T1408 0.3176
T1409 0.3164
T1410 0.3152
T1411 0.3145
T1412 0.3134
T1413 0.313
T1414 0.3126
T1415 0.3127
T1416 0.3113
T1417 0.3108
T1418 0.3107
T1419 0.3106
T1420 0.3105
T1421 0.3192
T1422 0.3184
T1423 0.3173
T1424 0.3156
T1425 0.3152
T1426 0.3148
T1427 0.3136
T1428 0.3123
T1429 0.3109
T1430 0.3099
T1431 0.3093
T1432 0.3085
T1433 0.3079
T1434 0.308
T1435 0.3084
T1436 0.3084
T1437 0.3076
T1438 0.3074
T1439 0.3073
T1440 0.3072
T1441 0.3068
T1442 0.306
T1443 0.3054
T1444 0.3042
T1445 0.3029
T1446 0.3018
T1447 0.3012
T1448 0.3001
T1449 0.3054
T1450 0.3053
T1451 0.3052
T1452 0.3048
T1453 0.304
T1454 0.3034
T1455 0.3029
T1456 0.301
T1457 0.2995
T1458 0.2978
T1459 0.2959
T1460 0.2945
T1461 0.2933
T1462 0.2923
T1463 0.292
T1464 0.2926
T1465 0.2955
T1466 0.2984
T1467 0.2996
T1468 0.2984
T1469 0.2959
T1470 0.2942
T1471 0.2932
T1472 0.2926
T1473 0.2917
T1474 0.2907
T1475 0.2906
T1476 0.2916
T1477 0.2905
T1478 0.29
T1479 0.2897
T1480 0.2889
T1481 0.2879
T1482 0.2877
T1483 0.2862
T1484 0.2858
T1485 0.2857
T1486 0.2862
T1487 0.2869
T1488 0.2891
T1489 0.2909
T1490 0.2923
T1491 0.2942
T1492 0.2963
T1493 0.297
T1494 0.2968
T1495 0.2967
T1496 0.2979
T1497 0.2997
T1498 0.3022
T1499 0.305
T1500 0.3017
T1501 0.3031
T1502 0.303
T1503 0.3015
T1504 0.3051
T1505 0.3032
T1506 0.3021
T1507 0.3007
T1508 0.2999
T1509 0.3004
T1510 0.3012
T1511 0.3017
T1512 0.3028
T1513 0.3036
T1514 0.3042
T1515 0.3002
T1516 0.3012
T1517 0.3025
T1518 0.3031
T1519 0.3044
T1520 0.3055
T1521 0.3066
T1522 0.3074
T1523 0.309
T1524 0.3106
T1525 0.3128
T1526 0.3158
T1527 0.3172
T1528 0.3177
T1529 0.3183
T1530 0.3178
T1531 0.3174
T1532 0.3172
T1533 0.3162
T1534 0.3155
T1535 0.3155
T1536 0.3161
T1537 0.3169
T1538 0.3185
T1539 0.3103
T1540 0.3124
T1541 0.3144
T1542 0.3163
T1543 0.3176
T1544 0.3178
T1545 0.3178
T1546 0.3177
T1547 0.3176
T1548 0.3176
T1549 0.3175
T1550 0.3174
T1551 0.3174
T1552 0.3173
T1553 0.3172
T1554 0.3172
T1555 0.3171
T1556 0.3171
T1557 0.317
T1558 0.3169
T1559 0.3169
T1560 0.3168
T1561 0.3167
T1562 0.3167
T1563 0.3166
T1564 0.3166
T1565 0.3165
T1566 0.3164
T1567 0.3164
T1568 0.3163
T1569 0.3162
T1570 0.3127
T1571 0.3045
T1572 0.3022
T1573 0.3016
T1574 0.3042
T1575 0.3026
T1576 0.3024
T1577 0.302
T1578 0.3022
T1579 0.3028
T1580 0.3046
T1581 0.3016
T1582 0.3033
T1583 0.3038
T1584 0.3042
T1585 0.3033
T1586 0.3036
T1587 0.3046
T1588 0.3058
T1589 0.3073
T1590 0.3082
T1591 0.3078
T1592 0.3069
T1593 0.3057
T1594 0.3044
T1595 0.3038
T1596 0.3036
T1597 0.3051
T1598 0.3059
T1599 0.3056
T1600 0.3051
T1601 0.305
T1602 0.3049
T1603 0.3049
T1604 0.3048
T1605 0.3051
T1606 0.305
T1607 0.3047
T1608 0.3032
T1609 0.3016
T1610 0.2999
T1611 0.3043
T1612 0.3028
T1613 0.3014
T1614 0.3007
T1615 0.2999
T1616 0.2991
T1617 0.3001
T1618 0.3002
T1619 0.3004
T1620 0.3014
T1621 0.3017
T1622 0.3016
T1623 0.3009
T1624 0.2997
T1625 0.2981
T1626 0.2965
T1627 0.2946
T1628 0.2921
T1629 0.2902
T1630 0.2891
T1631 0.2882
T1632 0.2869
T1633 0.2862
T1634 0.2898
T1635 0.288
T1636 0.2863
T1637 0.2853
T1638 0.2841
T1639 0.2834
T1640 0.2829
T1641 0.2817
T1642 0.2814
T1643 0.2813
T1644 0.281
T1645 0.2798
T1646 0.2792
T1647 0.2778
T1648 0.2761
T1649 0.2744
T1650 0.2733
T1651 0.2727
T1652 0.2722
T1653 0.271
T1654 0.2787
T1655 0.2787
T1656 0.2786
T1657 0.2786
T1658 0.2712
T1659 0.2717
T1660 0.2724
T1661 0.2735
T1662 0.276
T1663 0.2807
T1664 0.2847
T1665 0.2884
T1666 0.2866
T1667 0.2895
T1668 0.2951
T1669 0.3006
T1670 0.3049
T1671 0.3039
T1672 0.309
T1673 0.3132
T1674 0.3163
T1675 0.3178
T1676 0.318
T1677 0.317
T1678 0.3152
T1679 0.3122
T1680 0.3088
T1681 0.3055
T1682 0.3029
T1683 0.3023
T1684 0.3016
T1685 0.302
T1686 0.3031
T1687 0.3036
T1688 0.3046
T1689 0.3051
T1690 0.3052
T1691 0.3052
T1692 0.3051
T1693 0.3051
T1694 0.3047
T1695 0.3031
T1696 0.301
T1697 0.3043
T1698 0.3024
T1699 0.3023
T1700 0.301
T1701 0.3007
T1702 0.3006
T1703 0.2996
T1704 0.2977
T1705 0.2972
T1706 0.2959
T1707 0.2948
T1708 0.2936
T1709 0.2917
T1710 0.2903
T1711 0.2891
T1712 0.2875
T1713 0.2865
T1714 0.2856
T1715 0.2908
T1716 0.2901
T1717 0.2889
T1718 0.2876
T1719 0.2861
T1720 0.2844
T1721 0.284
T1722 0.284
T1723 0.2853
T1724 0.2856
T1725 0.2855
T1726 0.2853
T1727 0.2856
T1728 0.2867
T1729 0.2859
T1730 0.2853
T1731 0.2851
T1732 0.2851
T1733 0.2839
T1734 0.2834
T1735 0.283
T1736 0.282
T1737 0.2817
T1738 0.2817
T1739 0.2817
T1740 0.2816
T1741 0.2813
T1742 0.2798
T1743 0.2787
T1744 0.2772
T1745 0.2759
T1746 0.2749
T1747 0.2746
T1748 0.2746
T1749 0.2746
T1750 0.2745
T1751 0.2754
T1752 0.2759
T1753 0.276
T1754 0.276
T1755 0.2757
T1756 0.275
T1757 0.2746
T1758 0.2745
T1759 0.2734
T1760 0.2728
T1761 0.2713
T1762 0.2709
T1763 0.2709
T1764 0.2787
T1765 0.2789
T1766 0.2709
T1767 0.2709
T1768 0.2787
T1769 0.2782
T1770 0.2784
T1771 0.2789
T1772 0.271
T1773 0.271
T1774 0.271
T1775 0.271
T1776 0.2783
T1777 0.2774
T1778 0.2772
T1779 0.2767
T1780 0.2759
T1781 0.2757
T1782 0.2749
T1783 0.2741
T1784 0.2739
T1785 0.2739
T1786 0.2739
T1787 0.2765
T1788 0.2759
T1789 0.2746
T1790 0.273
T1791 0.2722
T1792 0.2709
T1793 0.2691
T1794 0.2687
T1795 0.2687
T1796 0.2684
T1797 0.2687
T1798 0.2687
T1799 0.2687
T1800 0.2688
T1801 0.2688
T1802 0.2688
T1803 0.268
T1804 0.2671
T1805 0.2669
T1806 0.2663
T1807 0.2661
T1808 0.2655
T1809 0.2654
T1810 0.2654
T1811 0.2654
T1812 0.2657
T1813 0.2655
T1814 0.2654
T1815 0.2654
T1816 0.2639
T1817 0.2635
T1818 0.2635
T1819 0.2635
T1820 0.2635
T1821 0.2635
T1822 0.2635
T1823 0.2635
T1824 0.2636
T1825 0.2636
T1826 0.2626
T1827 0.2618
T1828 0.2617
T1829 0.2605
T1830 0.2601
T1831 0.2601
T1832 0.2592
T1833 0.2589
T1834 0.2596
T1835 0.262
T1836 0.2643
T1837 0.2651
T1838 0.2652
T1839 0.2649
T1840 0.264
T1841 0.2638
T1842 0.2635
T1843 0.2633
T1844 0.2634
T1845 0.2645
T1846 0.2649
T1847 0.265
T1848 0.265
T1849 0.265
T1850 0.2644
T1851 0.2636
T1852 0.2628
T1853 0.262
T1854 0.2607
T1855 0.2603
T1856 0.26
T1857 0.2596
T1858 0.2599
T1859 0.2609
T1860 0.2618
T1861 0.2617
T1862 0.2609
T1863 0.2602
T1864 0.2724
T1865 0.2717
T1866 0.2716
T1867 0.2592
T1868 0.2599
T1869 0.2596
T1870 0.2595
T1871 0.2592
T1872 0.2715
T1873 0.2593
T1874 0.2612
T1875 0.2632
T1876 0.267
T1877 0.2731
T1878 0.2778
T1879 0.2739
T1880 0.2785
T1881 0.283
T1882 0.2881
T1883 0.2889
T1884 0.2959
T1885 0.3017
T1886 0.301
T1887 0.3044
T1888 0.3054
T1889 0.3051
T1890 0.3032
T1891 0.3005
T1892 0.3039
T1893 0.3012
T1894 0.2989
T1895 0.2978
T1896 0.2973
T1897 0.2975
T1898 0.2992
T1899 0.3017
T1900 0.3042
T1901 0.3007
T1902 0.3022
T1903 0.3031
T1904 0.3033
T1905 0.3027
T1906 0.3015
T1907 0.3013
T1908 0.3003
T1909 0.3035
T1910 0.2987
T1911 0.2951
T1912 0.2927
T1913 0.2896
T1914 0.2882
T1915 0.2883
T1916 0.2859
T1917 0.2875
T1918 0.2859
T1919 0.2849
T1920 0.2833
T1921 0.2829
T1922 0.2816
T1923 0.2802
T1924 0.279
T1925 0.2781
T1926 0.2766
T1927 0.2759
T1928 0.2747
T1929 0.2736
T1930 0.2733
T1931 0.2752
T1932 0.2761
T1933 0.2755
T1934 0.2744
T1935 0.2735
T1936 0.2731
T1937 0.2716
T1938 0.2779
T1939 0.2778
T1940 0.2709
T1941 0.2724
T1942 0.2731
T1943 0.2751
T1944 0.2773
T1945 0.2771
T1946 0.2762
T1947 0.2767
T1948 0.2776
T1949 0.279
T1950 0.2814
T1951 0.286
T1952 0.2897
T1953 0.2904
T1954 0.2987
T1955 0.3029
T1956 0.3111
T1957 0.3171
T1958 0.3139
T1959 0.3257
T1960 0.3285
T1961 0.3359
T1962 0.3409
T1963 0.3369
T1964 0.3425
T1965 0.3479
T1966 0.352
T1967 0.3577
T1968 0.3638
T1969 0.3689
T1970 0.3697
T1971 0.3728
T1972 0.3762
T1973 0.3795
T1974 0.3816
T1975 0.3837
T1976 0.3852
T1977 0.3821
T1978 0.3826
T1979 0.3821
T1980 0.3821
T1981 0.3819
T1982 0.3855
T1983 0.3843
T1984 0.3829
T1985 0.3816
T1986 0.3816
T1987 0.3806
T1988 0.3791
T1989 0.3785
T1990 0.3784
T1991 0.3774
T1992 0.3769
T1993 0.376
T1994 0.3751
T1995 0.3733
T1996 0.3715
T1997 0.3703
T1998 0.3683
T1999 0.3663
T2000 0.3688
T2001 0.3666
T2002 0.3637
T2003 0.3604
T2004 0.3574
T2005 0.3549
T2006 0.3523
T2007 0.3535
T2008 0.3529
T2009 0.3519
T2010 0.351
T2011 0.3506
T2012 0.3493
T2013 0.3483
T2014 0.3474
T2015 0.3463
T2016 0.3451
T2017 0.3433
T2018 0.342
T2019 0.3403
T2020 0.3389
T2021 0.3377
T2022 0.3364
T2023 0.3348
T2024 0.3417
T2025 0.3404
T2026 0.3392
T2027 0.3377
T2028 0.3365
T2029 0.3353
T2030 0.3339
T2031 0.3335
T2032 0.333
T2033 0.3316
T2034 0.3306
T2035 0.3299
T2036 0.3297
T2037 0.3288
T2038 0.3282
T2039 0.3273
T2040 0.3267
T2041 0.3256
T2042 0.3248
T2043 0.3238
T2044 0.3235
T2045 0.3237
T2046 0.3234
T2047 0.3233
T2048 0.3243
T2049 0.3261
T2050 0.3277
T2051 0.3299
T2052 0.3323
T2053 0.3364
T2054 0.341
T2055 0.3375
T2056 0.3432
T2057 0.3493
T2058 0.3541
T2059 0.3615
T2060 0.3673
T2061 0.3674
T2062 0.3711
T2063 0.3748
T2064 0.3781
T2065 0.38
T2066 0.3806
T2067 0.3816
T2068 0.3821
T2069 0.3814
T2070 0.3809
T2071 0.38
T2072 0.3791
T2073 0.378
T2074 0.3763
T2075 0.3753
T2076 0.3743
T2077 0.3732
T2078 0.3719
T2079 0.3708
T2080 0.3702
T2081 0.3693
T2082 0.3679
T2083 0.3667
T2084 0.37
T2085 0.3685
T2086 0.3664
T2087 0.3635
T2088 0.3615
T2089 0.3603
T2090 0.3587
T2091 0.3565
T2092 0.3546
T2093 0.3527
T2094 0.3511
T2095 0.3525
T2096 0.3513
T2097 0.3501
T2098 0.3502
T2099 0.3495
T2100 0.3471
T2101 0.3453
T2102 0.3446
T2103 0.3436
T2104 0.3428
T2105 0.3418
T2106 0.3406
T2107 0.3401
T2108 0.34
T2109 0.3397
T2110 0.3387
T2111 0.3371
T2112 0.3368
T2113 0.3357
T2114 0.3351
T2115 0.3344
T2116 0.3339
T2117 0.3338
T2118 0.3338
T2119 0.3338
T2120 0.3339
T2121 0.342
T2122 0.3412
T2123 0.341
T2124 0.341
T2125 0.3403
T2126 0.3408
T2127 0.3417
T2128 0.3404
T2129 0.3396
T2130 0.3395
T2131 0.3405
T2132 0.3422
T2133 0.3351
T2134 0.3366
T2135 0.3367
T2136 0.3366
T2137 0.3359
T2138 0.3356
T2139 0.3344
T2140 0.334
T2141 0.3422
T2142 0.3414
T2143 0.3412
T2144 0.3412
T2145 0.3407
T2146 0.3408
T2147 0.3418
T2148 0.3345
T2149 0.337
T2150 0.3391
T2151 0.341
T2152 0.3433
T2153 0.3448
T2154 0.3459
T2155 0.347
T2156 0.3479
T2157 0.3484
T2158 0.3482
T2159 0.3476
T2160 0.3468
T2161 0.3466
T2162 0.3466
T2163 0.3454
T2164 0.3451
T2165 0.344
T2166 0.3432
T2167 0.3426
T2168 0.3416
T2169 0.3407
T2170 0.3402
T2171 0.3392
T2172 0.3381
T2173 0.3376
T2174 0.3366
T2175 0.336
T2176 0.3347
T2177 0.3343
T2178 0.342
T2179 0.3417
T2180 0.3404
T2181 0.3401
T2182 0.3394
T2183 0.3386
T2184 0.3384
T2185 0.3376
T2186 0.3358
T2187 0.3354
T2188 0.3354
T2189 0.3346
T2190 0.3341
T2191 0.3336
T2192 0.3329
T2193 0.3324
T2194 0.3321
T2195 0.3313
T2196 0.3308
T2197 0.3307
T2198 0.3302
T2199 0.3288
T2200 0.3278
T2201 0.3276
T2202 0.3277
T2203 0.329
T2204 0.3291
T2205 0.3284
T2206 0.3282
T2207 0.3279
T2208 0.3278
T2209 0.3278
T2210 0.327
T2211 0.3263
T2212 0.3262
T2213 0.3256
T2214 0.3249
T2215 0.3247
T2216 0.3247
T2217 0.3248
T2218 0.3245
T2219 0.3234
T2220 0.3231
T2221 0.3228
T2222 0.3294
T2223 0.329
T2224 0.3289
T2225 0.3289
T2226 0.329
T2227 0.329
T2228 0.329
T2229 0.329
T2230 0.3291
T2231 0.3291
T2232 0.329
T2233 0.3284
T2234 0.3277
T2235 0.3275
T2236 0.3275
T2237 0.3276
T2238 0.3264
T2239 0.3261
T2240 0.3261
T2241 0.3259
T2242 0.3259
T2243 0.3257
T2244 0.3247
T2245 0.3245
T2246 0.3245
T2247 0.3245
T2248 0.3243
T2249 0.3239
T2250 0.3232
T2251 0.3229
T2252 0.3229
T2253 0.3229
T2254 0.3229
T2255 0.3229
T2256 0.3224
T2257 0.3216
T2258 0.3215
T2259 0.3215
T2260 0.3215
T2261 0.3212
T2262 0.3209
T2263 0.3207
T2264 0.3204
T2265 0.32
T2266 0.3199
T2267 0.3199
T2268 0.3193
T2269 0.3186
T2270 0.3184
T2271 0.3184
T2272 0.3176
T2273 0.317
T2274 0.317
T2275 0.317
T2276 0.3168
T2277 0.3168
T2278 0.3168
T2279 0.3168
T2280 0.3168
T2281 0.3169
T2282 0.316
T2283 0.3154
T2284 0.3154
T2285 0.3154
T2286 0.3154
T2287 0.3155
T2288 0.3155
T2289 0.3149
T2290 0.3141
T2291 0.3138
T2292 0.3138
T2293 0.3138
T2294 0.3138
T2295 0.3138
T2296 0.3138
T2297 0.3139
T2298 0.3136
T2299 0.3129
T2300 0.3125
T2301 0.3121
T2302 0.3193
T2303 0.3136
T2304 0.311
T2305 0.3115
T2306 0.3143
T2307 0.3167
T2308 0.3184
T2309 0.3191
T2310 0.3192
T2311 0.3192
T2312 0.3193
T2313 0.3193
T2314 0.3193
T2315 0.3193
T2316 0.3194
T2317 0.3194
T2318 0.3194
T2319 0.3194
T2320 0.3188
T2321 0.3181
T2322 0.3188
T2323 0.3194
T2324 0.3196
T2325 0.3196
T2326 0.3196
T2327 0.3196
T2328 0.3197
T2329 0.3195
T2330 0.3194
T2331 0.3195
T2332 0.3183
T2333 0.3179
T2334 0.318
T2335 0.318
T2336 0.318
T2337 0.318
T2338 0.3181
T2339 0.3178
T2340 0.3171
T2341 0.3175
T2342 0.3181
T2343 0.3176
T2344 0.3171
T2345 0.3167
T2346 0.3167
T2347 0.3167
T2348 0.3167
T2349 0.3165
T2350 0.3172
T2351 0.3173
T2352 0.3177
T2353 0.3169
T2354 0.3166
T2355 0.3166
T2356 0.3167
T2357 0.3167
T2358 0.3167
T2359 0.3167
T2360 0.3168
T2361 0.3168
T2362 0.3162
T2363 0.3163
T2364 0.3162
T2365 0.3161
T2366 0.3161
T2367 0.3155
T2368 0.3154
T2369 0.316
T2370 0.318
T2371 0.3104
T2372 0.3112
T2373 0.311
T2374 0.3194
T2375 0.3172
T2376 0.3158
T2377 0.3146
T2378 0.3134
T2379 0.3128
T2380 0.3128
T2381 0.3128
T2382 0.3138
T2383 0.3144
T2384 0.3145
T2385 0.3145
T2386 0.3146
T2387 0.3146
T2388 0.3146
T2389 0.3147
T2390 0.3147
T2391 0.3147
T2392 0.3147
T2393 0.3148
T2394 0.3148
T2395 0.2374
T2396 0.2343
T2397 0.2347
T2398 0.2344
T2399 0.2344
T2400 0.2344
T2401 0.2344
T2402 0.2344
T2403 0.2344
T2404 0.2344
T2405 0.2345
T2406 0.2345
T2407 0.2349
T2408 0.2345
T2409 0.2345
T2410 0.2344
T2411 0.234
T2412 0.2327
T2413 0.2335
T2414 0.2327
T2415 0.2305
T2416 0.2297
T2417 0.2297
T2418 0.2297
T2419 0.2298
T2420 0.2298
T2421 0.2298
T2422 0.2298
T2423 0.2298
T2424 0.2298
T2425 0.2299
T2426 0.2299
T2427 0.2299
T2428 0.2299
T2429 0.2299
T2430 0.2299
T2431 0.23
T2432 0.23
T2433 0.23
T2434 0.23
T2435 0.23
T2436 0.23
T2437 0.2301
T2438 0.2301
T2439 0.2301
T2440 0.2301
T2441 0.2301
T2442 0.2301
T2443 0.2302
T2444 0.2302
T2445 0.2302
T2446 0.2302
T2447 0.2302
T2448 0.2302
T2449 0.2303
T2450 0.2303
T2451 0.2303
T2452 0.2303
T2453 0.2303
T2454 0.2303
T2455 0.2304
T2456 0.2304
T2457 0.2296
T2458 0.2289
T2459 0.2289
T2460 0.2285
T2461 0.2289
T2462 0.2278
T2463 0.2286
T2464 0.2286
T2465 0.229
T2466 0.229
T2467 0.229
T2468 0.229
T2469 0.2291
T2470 0.2291
T2471 0.2291
T2472 0.2291
T2473 0.2291
T2474 0.2291
T2475 0.2292
T2476 0.2292
T2477 0.2292
T2478 0.2292
T2479 0.2292
T2480 0.2293
T2481 0.2293
T2482 0.2293
T2483 0.2293
T2484 0.2289
T2485 0.229
T2486 0.2294
T2487 0.2282
T2488 0.2286
T2489 0.2295
T2490 0.2514
T2491 0.2511
T2492 0.2449
T2493 0.2412
T2494 0.2558
T2495 0.2555
T2496 0.2532
T2497 0.2525
T2498 0.2503
T2499 0.249
T2500 0.2478
T2501 0.2467
T2502 0.2454
T2503 0.2443
T2504 0.2423
T2505 0.242
T2506 0.241
T2507 0.2554
T2508 0.2506
T2509 0.247
T2510 0.2446
T2511 0.2546
T2512 0.2467
T2513 0.2426
T2514 0.2412
T2515 0.24
T2516 0.2396
T2517 0.239
T2518 0.2384
T2519 0.2375
T2520 0.2463
T2521 0.245
T2522 0.2437
T2523 0.243
T2524 0.2424
T2525 0.2411
T2526 0.2397
T2527 0.2394
T2528 0.2381
T2529 0.237
T2530 0.2363
T2531 0.2344
T2532 0.2331
T2533 0.2324
T2534 0.2313
T2535 0.2289
T2536 0.2284
T2537 0.2285
T2538 0.2285
T2539 0.2285
T2540 0.2285
T2541 0.2286
T2542 0.2286
T2543 0.2286
T2544 0.2286
T2545 0.2286
T2546 0.2287
T2547 0.2287
T2548 0.228
T2549 0.2272
T2550 0.2273
T2551 0.2273
T2552 0.2273
T2553 0.2407
T2554 0.2411
T2555 0.2274
T2556 0.2415
T2557 0.2396
T2558 0.2384
T2559 0.2375
T2560 0.249
T2561 0.2478
T2562 0.2437
T2563 0.2415
T2564 0.239
T2565 0.2374
T2566 0.2464
T2567 0.2452
T2568 0.2447
T2569 0.2441
T2570 0.243
T2571 0.2422
T2572 0.2417
T2573 0.2407
T2574 0.24
T2575 0.2391
T2576 0.2387
T2577 0.2384
T2578 0.2384
T2579 0.2374
T2580 0.2362
T2581 0.2343
T2582 0.2338
T2583 0.2328
T2584 0.2324
T2585 0.2328
T2586 0.2328
T2587 0.2329
T2588 0.2329
T2589 0.2329
T2590 0.2329
T2591 0.2319
T2592 0.2315
T2593 0.2315
T2594 0.2316
T2595 0.2316
T2596 0.2316
T2597 0.2316
T2598 0.2317
T2599 0.2317
T2600 0.2308
T2601 0.2299
T2602 0.2299
T2603 0.2292
T2604 0.2292
T2605 0.2292
T2606 0.2285
T2607 0.23
T2608 0.2297
T2609 0.2297
T2610 0.2286
T2611 0.2286
T2612 0.2286
T2613 0.2287
T2614 0.2287
T2615 0.2287
T2616 0.2287
T2617 0.2276
T2618 0.2272
T2619 0.228
T2620 0.2284
T2621 0.2288
T2622 0.2288
T2623 0.2288
T2624 0.2288
T2625 0.2288
T2626 0.2284
T2627 0.228
T2628 0.2276
T2629 0.2413
T2630 0.2413
T2631 0.2272
T2632 0.2406
T2633 0.2402
T2634 0.2402
T2635 0.2402
T2636 0.2402
T2637 0.2402
T2638 0.2402
T2639 0.2402
T2640 0.2402
T2641 0.2402
T2642 0.2402
T2643 0.2402
T2644 0.2402
T2645 0.2413
T2646 0.2272
T2647 0.2272
T2648 0.2272
T2649 0.2272
T2650 0.2272
T2651 0.2406
T2652 0.2406
T2653 0.2402
T2654 0.2402
T2655 0.2402
T2656 0.2402
T2657 0.2406
T2658 0.2413
T2659 0.2406
T2660 0.2276
T2661 0.2272
T2662 0.2284
T2663 0.2299
T2664 0.2299
T2665 0.2307
T2666 0.2312
T2667 0.2336
T2668 0.235
T2669 0.2368
T2670 0.2375
T2671 0.2393
T2672 0.241
T2673 0.2445
T2674 0.2464
T2675 0.2395
T2676 0.244
T2677 0.2466
T2678 0.2496
T2679 0.2519
T2680 0.2527
T2681 0.253
T2682 0.2539
T2683 0.2551
T2684 0.2555
T2685 0.2555
T2686 0.2547
T2687 0.2539
T2688 0.2533
T2689 0.2523
T2690 0.2511
T2691 0.2499
T2692 0.2495
T2693 0.2495
T2694 0.2495
T2695 0.2495
T2696 0.2495
T2697 0.2495
T2698 0.2495
T2699 0.2495
T2700 0.2495
T2701 0.2482
T2702 0.2462
T2703 0.2447
T2704 0.2437
T2705 0.2466
T2706 0.245
T2707 0.2437
T2708 0.2437
T2709 0.2425
T2710 0.2407
T2711 0.2407
T2712 0.2395
T2713 0.238
T2714 0.2377
T2715 0.2377
T2716 0.2377
T2717 0.2373
T2718 0.2464
T2719 0.2459
T2720 0.2459
T2721 0.2373
T2722 0.2464
T2723 0.2468
T2724 0.2468
T2725 0.2391
T2726 0.2403
T2727 0.2407
T2728 0.2411
T2729 0.242
T2730 0.2425
T2731 0.2437
T2732 0.2437
T2733 0.2447
T2734 0.245
T2735 0.2454
T2736 0.2466
T2737 0.2466
T2738 0.2466
T2739 0.2466
T2740 0.2466
T2741 0.2478
T2742 0.2482
T2743 0.2489
T2744 0.2495
T2745 0.2499
T2746 0.2511
T2747 0.2527
T2748 0.253
T2749 0.2536
T2750 0.2547
T2751 0.2533
T2752 0.2527
T2753 0.2515
T2754 0.2511
T2755 0.2495
T2756 0.2492
T2757 0.2482
T2758 0.2478
T2759 0.2466
T2760 0.2458
T2761 0.2443
T2762 0.2437
T2763 0.2429
T2764 0.242
T2765 0.2414
T2766 0.2407
T2767 0.2395
T2768 0.239
T2769 0.239
T2770 0.239
T2771 0.239
T2772 0.238
T2773 0.2377
T2774 0.2468
T2775 0.2459
T2776 0.2459
T2777 0.2459
T2778 0.2459
T2779 0.2459
T2780 0.2459
T2781 0.2449
T2782 0.2446
T2783 0.2446
T2784 0.2441
T2785 0.2428
T2786 0.2428
T2787 0.2428
T2788 0.2418
T2789 0.2414
T2790 0.2414
T2791 0.2369
T2792 0.2369
T2793 0.2369
T2794 0.2369
T2795 0.2369
T2796 0.2369
T2797 0.2369
T2798 0.2369
T2799 0.2369
T2800 0.2369
T2801 0.2369
T2802 0.2369
T2803 0.2369
T2804 0.2369
T2805 0.2369
T2806 0.2369
T2807 0.2369
T2808 0.2369
