# Supplementary material for: FishMORPH - An agent-based model to predict salmonid growth and distribution responses under natural and low flows
Source: Sci Rep. 2016 Jul 19;6:29414. doi: 10.1038/srep29414 (PMC4949470; doi:10.1038/srep29414)
Supplement: Supplementary Information 2 [file srep29414-s2.zip › SR_FishMORPH_Files/Parameters/Baseline_Depth_P28.var]

Depth PatchP28
T1 0.354
T2 0.3432
T3 0.3432
T4 0.3432
T5 0.3429
T6 0.3424
T7 0.3527
T8 0.352
T9 0.3506
T10 0.3528
T11 0.3538
T12 0.351
T13 0.3494
T14 0.3473
T15 0.3473
T16 0.3473
T17 0.3473
T18 0.3473
T19 0.3469
T20 0.3464
T21 0.3456
T22 0.3451
T23 0.3451
T24 0.3451
T25 0.3443
T26 0.3434
T27 0.3434
T28 0.3434
T29 0.3434
T30 0.3434
T31 0.3434
T32 0.3434
T33 0.3434
T34 0.3434
T35 0.343
T36 0.3425
T37 0.3416
T38 0.3416
T39 0.3416
T40 0.3416
T41 0.3416
T42 0.3413
T43 0.3402
T44 0.3402
T45 0.3402
T46 0.3402
T47 0.3402
T48 0.3402
T49 0.3402
T50 0.3402
T51 0.3384
T52 0.3384
T53 0.3384
T54 0.3366
T55 0.3366
T56 0.3362
T57 0.3353
T58 0.3357
T59 0.3362
T60 0.3397
T61 0.3371
T62 0.3357
T63 0.3353
T64 0.3348
T65 0.3366
T66 0.3353
T67 0.3348
T68 0.3348
T69 0.3348
T70 0.3348
T71 0.3344
T72 0.3431
T73 0.3424
T74 0.3412
T75 0.3398
T76 0.3398
T77 0.3398
T78 0.3398
T79 0.3398
T80 0.3398
T81 0.3398
T82 0.3398
T83 0.3398
T84 0.3398
T85 0.3403
T86 0.3417
T87 0.3417
T88 0.3417
T89 0.3417
T90 0.3417
T91 0.3417
T92 0.3417
T93 0.3417
T94 0.3417
T95 0.3417
T96 0.3417
T97 0.3417
T98 0.3417
T99 0.3412
T100 0.3398
T101 0.3398
T102 0.3398
T103 0.3398
T104 0.3398
T105 0.3398
T106 0.3398
T107 0.3398
T108 0.3394
T109 0.3398
T110 0.3398
T111 0.3398
T112 0.3398
T113 0.3398
T114 0.3398
T115 0.3398
T116 0.3398
T117 0.3398
T118 0.3398
T119 0.3398
T120 0.3398
T121 0.3398
T122 0.3398
T123 0.3398
T124 0.3398
T125 0.3398
T126 0.3398
T127 0.3398
T128 0.3398
T129 0.3398
T130 0.3398
T131 0.3407
T132 0.3417
T133 0.3417
T134 0.3417
T135 0.3417
T136 0.342
T137 0.3431
T138 0.3431
T139 0.3431
T140 0.3431
T141 0.3431
T142 0.3431
T143 0.3431
T144 0.3431
T145 0.3431
T146 0.3431
T147 0.3431
T148 0.3431
T149 0.3431
T150 0.3348
T151 0.3344
T152 0.3348
T153 0.3353
T154 0.3366
T155 0.3366
T156 0.3366
T157 0.3366
T158 0.3375
T159 0.3366
T160 0.3375
T161 0.3384
T162 0.3384
T163 0.3384
T164 0.3384
T165 0.3384
T166 0.3384
T167 0.3384
T168 0.3384
T169 0.3384
T170 0.3384
T171 0.3384
T172 0.3384
T173 0.3384
T174 0.3384
T175 0.3384
T176 0.3384
T177 0.3384
T178 0.338
T179 0.3384
T180 0.3384
T181 0.338
T182 0.3371
T183 0.338
T184 0.3371
T185 0.3366
T186 0.3366
T187 0.3366
T188 0.3366
T189 0.3366
T190 0.3366
T191 0.3366
T192 0.3366
T193 0.3366
T194 0.3366
T195 0.3366
T196 0.3366
T197 0.3353
T198 0.3348
T199 0.3348
T200 0.3348
T201 0.3431
T202 0.3431
T203 0.3431
T204 0.3431
T205 0.3431
T206 0.3431
T207 0.3431
T208 0.3431
T209 0.3431
T210 0.3431
T211 0.3431
T212 0.3431
T213 0.3431
T214 0.3431
T215 0.3436
T216 0.3431
T217 0.3431
T218 0.3431
T219 0.3431
T220 0.3431
T221 0.3431
T222 0.3431
T223 0.3431
T224 0.3428
T225 0.3417
T226 0.3417
T227 0.3417
T228 0.3417
T229 0.3417
T230 0.3417
T231 0.3417
T232 0.3417
T233 0.3417
T234 0.3417
T235 0.3417
T236 0.3417
T237 0.3417
T238 0.3417
T239 0.3417
T240 0.3417
T241 0.3417
T242 0.3417
T243 0.3417
T244 0.3417
T245 0.3417
T246 0.3417
T247 0.3417
T248 0.3417
T249 0.3398
T250 0.3398
T251 0.3403
T252 0.359
T253 0.3842
T254 0.3915
T255 0.3902
T256 0.3901
T257 0.3901
T258 0.3883
T259 0.3879
T260 0.3879
T261 0.387
T262 0.3859
T263 0.3857
T264 0.3857
T265 0.3857
T266 0.3857
T267 0.3857
T268 0.3857
T269 0.3857
T270 0.3857
T271 0.3857
T272 0.3857
T273 0.3857
T274 0.3857
T275 0.3857
T276 0.3861
T277 0.3867
T278 0.3876
T279 0.3879
T280 0.3879
T281 0.3879
T282 0.387
T283 0.3863
T284 0.3858
T285 0.3857
T286 0.3857
T287 0.3857
T288 0.3857
T289 0.3857
T290 0.3857
T291 0.3857
T292 0.3857
T293 0.3861
T294 0.3875
T295 0.3879
T296 0.3879
T297 0.3896
T298 0.3901
T299 0.3901
T300 0.3908
T301 0.3906
T302 0.3905
T303 0.3909
T304 0.3913
T305 0.3918
T306 0.3919
T307 0.3919
T308 0.3919
T309 0.3919
T310 0.3919
T311 0.3919
T312 0.3919
T313 0.3919
T314 0.3919
T315 0.3919
T316 0.3919
T317 0.3919
T318 0.3919
T319 0.3919
T320 0.3919
T321 0.3919
T322 0.3919
T323 0.3919
T324 0.3919
T325 0.3915
T326 0.3918
T327 0.3919
T328 0.3919
T329 0.3919
T330 0.3919
T331 0.3919
T332 0.3919
T333 0.3919
T334 0.3919
T335 0.3919
T336 0.3919
T337 0.3915
T338 0.3903
T339 0.3901
T340 0.3901
T341 0.3901
T342 0.3901
T343 0.3901
T344 0.3901
T345 0.3901
T346 0.3901
T347 0.3901
T348 0.3901
T349 0.3901
T350 0.3901
T351 0.3901
T352 0.3901
T353 0.3883
T354 0.3879
T355 0.3879
T356 0.3879
T357 0.3879
T358 0.3879
T359 0.3879
T360 0.3879
T361 0.3879
T362 0.387
T363 0.3876
T364 0.3879
T365 0.3879
T366 0.3879
T367 0.3879
T368 0.3879
T369 0.3879
T370 0.3879
T371 0.3879
T372 0.3879
T373 0.3883
T374 0.3897
T375 0.3901
T376 0.3901
T377 0.3901
T378 0.3904
T379 0.3902
T380 0.3901
T381 0.3901
T382 0.3901
T383 0.3901
T384 0.3901
T385 0.3901
T386 0.3901
T387 0.3901
T388 0.3901
T389 0.3901
T390 0.3901
T391 0.3901
T392 0.3901
T393 0.3888
T394 0.3858
T395 0.3688
T396 0.3534
T397 0.3462
T398 0.3433
T399 0.3528
T400 0.3524
T401 0.3524
T402 0.3524
T403 0.3529
T404 0.3525
T405 0.3524
T406 0.3512
T407 0.3504
T408 0.3503
T409 0.3503
T410 0.3511
T411 0.3522
T412 0.3537
T413 0.3444
T414 0.3462
T415 0.3456
T416 0.3463
T417 0.3466
T418 0.3466
T419 0.3462
T420 0.3435
T421 0.3428
T422 0.3468
T423 0.3443
T424 0.3451
T425 0.3451
T426 0.3451
T427 0.3451
T428 0.3451
T429 0.3451
T430 0.3451
T431 0.3451
T432 0.3451
T433 0.3451
T434 0.3451
T435 0.3443
T436 0.3434
T437 0.3434
T438 0.3425
T439 0.3416
T440 0.3407
T441 0.3399
T442 0.3399
T443 0.3394
T444 0.3381
T445 0.3385
T446 0.3381
T447 0.3385
T448 0.3381
T449 0.3376
T450 0.3354
T451 0.3345
T452 0.3345
T453 0.3345
T454 0.3437
T455 0.3428
T456 0.3428
T457 0.3345
T458 0.3345
T459 0.3345
T460 0.3442
T461 0.3345
T462 0.3345
T463 0.3363
T464 0.3375
T465 0.3386
T466 0.3395
T467 0.3408
T468 0.3417
T469 0.343
T470 0.343
T471 0.3439
T472 0.3448
T473 0.3444
T474 0.343
T475 0.3422
T476 0.3413
T477 0.3404
T478 0.3395
T479 0.3395
T480 0.3386
T481 0.3395
T482 0.3391
T483 0.3395
T484 0.3395
T485 0.34
T486 0.3395
T487 0.3413
T488 0.3415
T489 0.344
T490 0.3462
T491 0.3488
T492 0.3492
T493 0.3509
T494 0.3536
T495 0.3441
T496 0.3459
T497 0.3475
T498 0.3483
T499 0.35
T500 0.3529
T501 0.3548
T502 0.3575
T503 0.3606
T504 0.3582
T505 0.3605
T506 0.3627
T507 0.3635
T508 0.364
T509 0.3653
T510 0.3656
T511 0.366
T512 0.3673
T513 0.368
T514 0.3692
T515 0.3714
T516 0.3725
T517 0.3744
T518 0.3756
T519 0.3758
T520 0.3762
T521 0.3759
T522 0.3758
T523 0.3758
T524 0.3758
T525 0.3758
T526 0.3758
T527 0.3753
T528 0.3743
T529 0.3736
T530 0.3734
T531 0.3719
T532 0.3715
T533 0.3711
T534 0.3698
T535 0.3676
T536 0.3664
T537 0.3654
T538 0.3644
T539 0.3634
T540 0.3632
T541 0.3613
T542 0.3608
T543 0.3608
T544 0.36
T545 0.359
T546 0.3588
T547 0.358
T548 0.362
T549 0.3618
T550 0.361
T551 0.36
T552 0.3593
T553 0.3577
T554 0.3573
T555 0.3565
T556 0.3555
T557 0.3553
T558 0.3557
T559 0.3575
T560 0.361
T561 0.3612
T562 0.3655
T563 0.3697
T564 0.3744
T565 0.3749
T566 0.3855
T567 0.3871
T568 0.394
T569 0.3991
T570 0.3956
T571 0.3993
T572 0.403
T573 0.4076
T574 0.4143
T575 0.4091
T576 0.4165
T577 0.416
T578 0.4203
T579 0.4357
T580 0.4407
T581 0.448
T582 0.4593
T583 0.464
T584 0.4706
T585 0.4745
T586 0.4682
T587 0.4734
T588 0.4763
T589 0.4838
T590 0.4828
T591 0.4854
T592 0.4894
T593 0.4914
T594 0.4918
T595 0.4907
T596 0.4852
T597 0.4775
T598 0.4753
T599 0.4665
T600 0.4691
T601 0.4598
T602 0.458
T603 0.4516
T604 0.4461
T605 0.4485
T606 0.4456
T607 0.4437
T608 0.4437
T609 0.4448
T610 0.4478
T611 0.4434
T612 0.4477
T613 0.4525
T614 0.4573
T615 0.4601
T616 0.4583
T617 0.4617
T618 0.465
T619 0.468
T620 0.4705
T621 0.4716
T622 0.4704
T623 0.4658
T624 0.4569
T625 0.4491
T626 0.4391
T627 0.4295
T628 0.4186
T629 0.4118
T630 0.4117
T631 0.4035
T632 0.3984
T633 0.3947
T634 0.3987
T635 0.3964
T636 0.3943
T637 0.3924
T638 0.3912
T639 0.3897
T640 0.388
T641 0.3873
T642 0.3864
T643 0.3855
T644 0.3853
T645 0.3853
T646 0.3844
T647 0.3833
T648 0.3827
T649 0.39
T650 0.3896
T651 0.3889
T652 0.388
T653 0.3878
T654 0.3869
T655 0.3858
T656 0.3856
T657 0.3845
T658 0.3838
T659 0.3837
T660 0.3819
T661 0.3814
T662 0.3799
T663 0.3796
T664 0.3767
T665 0.3596
T666 0.3563
T667 0.3556
T668 0.3556
T669 0.3552
T670 0.3542
T671 0.354
T672 0.354
T673 0.354
T674 0.354
T675 0.3524
T676 0.352
T677 0.3517
T678 0.3516
T679 0.3512
T680 0.3498
T681 0.3495
T682 0.3495
T683 0.3487
T684 0.3497
T685 0.3542
T686 0.3644
T687 0.3722
T688 0.3721
T689 0.3601
T690 0.3567
T691 0.3523
T692 0.3499
T693 0.3487
T694 0.3476
T695 0.3474
T696 0.347
T697 0.3456
T698 0.3453
T699 0.3452
T700 0.3451
T701 0.3449
T702 0.3435
T703 0.343
T704 0.3428
T705 0.3424
T706 0.354
T707 0.3538
T708 0.3525
T709 0.3516
T710 0.3514
T711 0.3512
T712 0.3507
T713 0.3492
T714 0.3488
T715 0.3486
T716 0.3485
T717 0.3484
T718 0.3483
T719 0.3482
T720 0.348
T721 0.3479
T722 0.3478
T723 0.3477
T724 0.3475
T725 0.3474
T726 0.3473
T727 0.3472
T728 0.3471
T729 0.3465
T730 0.3463
T731 0.3466
T732 0.3466
T733 0.3452
T734 0.3446
T735 0.3449
T736 0.3443
T737 0.3438
T738 0.3432
T739 0.3427
T740 0.3421
T741 0.342
T742 0.3419
T743 0.3416
T744 0.3413
T745 0.3412
T746 0.3411
T747 0.341
T748 0.3408
T749 0.3407
T750 0.3406
T751 0.3405
T752 0.3404
T753 0.3403
T754 0.3401
T755 0.34
T756 0.3399
T757 0.3398
T758 0.3397
T759 0.3395
T760 0.3394
T761 0.3393
T762 0.3392
T763 0.3391
T764 0.339
T765 0.3497
T766 0.3503
T767 0.3499
T768 0.3497
T769 0.3496
T770 0.3495
T771 0.349
T772 0.3483
T773 0.3481
T774 0.3475
T775 0.3476
T776 0.3479
T777 0.3478
T778 0.3477
T779 0.3476
T780 0.3475
T781 0.347
T782 0.3465
T783 0.346
T784 0.3458
T785 0.3448
T786 0.3449
T787 0.3445
T788 0.3443
T789 0.345
T790 0.3451
T791 0.3449
T792 0.3448
T793 0.3447
T794 0.3446
T795 0.3445
T796 0.3443
T797 0.3438
T798 0.344
T799 0.344
T800 0.3439
T801 0.3438
T802 0.3436
T803 0.3435
T804 0.3434
T805 0.3431
T806 0.3428
T807 0.3426
T808 0.3425
T809 0.3416
T810 0.3404
T811 0.3405
T812 0.3401
T813 0.3399
T814 0.3398
T815 0.3397
T816 0.3395
T817 0.3394
T818 0.3393
T819 0.3392
T820 0.3391
T821 0.3381
T822 0.3378
T823 0.3369
T824 0.3365
T825 0.3364
T826 0.3363
T827 0.3362
T828 0.3361
T829 0.336
T830 0.3346
T831 0.3343
T832 0.335
T833 0.3431
T834 0.342
T835 0.3414
T836 0.3401
T837 0.34
T838 0.3398
T839 0.3397
T840 0.3396
T841 0.3395
T842 0.3394
T843 0.3393
T844 0.3392
T845 0.3388
T846 0.3379
T847 0.3378
T848 0.3369
T849 0.3366
T850 0.3381
T851 0.3376
T852 0.3379
T853 0.3378
T854 0.3377
T855 0.3359
T856 0.3354
T857 0.334
T858 0.3339
T859 0.3338
T860 0.3337
T861 0.3336
T862 0.3335
T863 0.3333
T864 0.3332
T865 0.334
T866 0.3347
T867 0.3346
T868 0.3345
T869 0.3344
T870 0.3342
T871 0.3341
T872 0.334
T873 0.3339
T874 0.3338
T875 0.3337
T876 0.3336
T877 0.3335
T878 0.3334
T879 0.3332
T880 0.3315
T881 0.3314
T882 0.33
T883 0.3295
T884 0.3285
T885 0.3284
T886 0.3291
T887 0.329
T888 0.3296
T889 0.3301
T890 0.33
T891 0.3299
T892 0.3298
T893 0.3297
T894 0.33
T895 0.3295
T896 0.3294
T897 0.3293
T898 0.3292
T899 0.3291
T900 0.3289
T901 0.3288
T902 0.3287
T903 0.3282
T904 0.3273
T905 0.3267
T906 0.3266
T907 0.3265
T908 0.3264
T909 0.3263
T910 0.3262
T911 0.3261
T912 0.326
T913 0.3259
T914 0.3258
T915 0.3261
T916 0.3255
T917 0.3254
T918 0.3258
T919 0.3269
T920 0.3256
T921 0.325
T922 0.3249
T923 0.3248
T924 0.3247
T925 0.3246
T926 0.3244
T927 0.3287
T928 0.3276
T929 0.3288
T930 0.3274
T931 0.327
T932 0.3268
T933 0.3267
T934 0.3266
T935 0.3265
T936 0.3264
T937 0.3263
T938 0.3266
T939 0.3265
T940 0.326
T941 0.3276
T942 0.3274
T943 0.3273
T944 0.3272
T945 0.3271
T946 0.327
T947 0.3269
T948 0.3268
T949 0.328
T950 0.3246
T951 0.3286
T952 0.3277
T953 0.3266
T954 0.3259
T955 0.3258
T956 0.3257
T957 0.3256
T958 0.3255
T959 0.3253
T960 0.3252
T961 0.3251
T962 0.325
T963 0.3249
T964 0.3248
T965 0.3247
T966 0.3246
T967 0.3245
T968 0.3244
T969 0.3243
T970 0.3242
T971 0.3241
T972 0.324
T973 0.3239
T974 0.3238
T975 0.3237
T976 0.3236
T977 0.3235
T978 0.3234
T979 0.3233
T980 0.3232
T981 0.3229
T982 0.3217
T983 0.3212
T984 0.3211
T985 0.321
T986 0.3206
T987 0.3205
T988 0.3204
T989 0.3203
T990 0.3202
T991 0.3201
T992 0.32
T993 0.3199
T994 0.3198
T995 0.3197
T996 0.3196
T997 0.3195
T998 0.3194
T999 0.3193
T1000 0.3192
T1001 0.3187
T1002 0.3173
T1003 0.3172
T1004 0.3171
T1005 0.3175
T1006 0.3186
T1007 0.3185
T1008 0.3172
T1009 0.3166
T1010 0.3165
T1011 0.3164
T1012 0.3163
T1013 0.3162
T1014 0.3161
T1015 0.316
T1016 0.3159
T1017 0.3158
T1018 0.3156
T1019 0.317
T1020 0.3169
T1021 0.3168
T1022 0.3167
T1023 0.3162
T1024 0.3148
T1025 0.3135
T1026 0.313
T1027 0.3122
T1028 0.3114
T1029 0.312
T1030 0.3126
T1031 0.3125
T1032 0.3124
T1033 0.3123
T1034 0.3122
T1035 0.3121
T1036 0.312
T1037 0.3119
T1038 0.3118
T1039 0.3117
T1040 0.3124
T1041 0.3132
T1042 0.3114
T1043 0.3117
T1044 0.3129
T1045 0.3128
T1046 0.3136
T1047 0.3139
T1048 0.3138
T1049 0.3141
T1050 0.3136
T1051 0.3123
T1052 0.3105
T1053 0.31
T1054 0.3099
T1055 0.3098
T1056 0.3097
T1057 0.3113
T1058 0.3112
T1059 0.3111
T1060 0.311
T1061 0.3109
T1062 0.3108
T1063 0.3107
T1064 0.3106
T1065 0.3105
T1066 0.3104
T1067 0.3112
T1068 0.3116
T1069 0.3115
T1070 0.3114
T1071 0.3113
T1072 0.312
T1073 0.3127
T1074 0.3126
T1075 0.3125
T1076 0.3124
T1077 0.3123
T1078 0.3122
T1079 0.3121
T1080 0.312
T1081 0.3119
T1082 0.3123
T1083 0.3122
T1084 0.3125
T1085 0.3132
T1086 0.3129
T1087 0.3127
T1088 0.3126
T1089 0.3125
T1090 0.3124
T1091 0.3119
T1092 0.3122
T1093 0.3264
T1094 0.3304
T1095 0.3296
T1096 0.3292
T1097 0.3291
T1098 0.3294
T1099 0.3305
T1100 0.3307
T1101 0.3306
T1102 0.333
T1103 0.3369
T1104 0.3433
T1105 0.3434
T1106 0.3519
T1107 0.3443
T1108 0.3453
T1109 0.3453
T1110 0.3473
T1111 0.3506
T1112 0.3567
T1113 0.3624
T1114 0.3659
T1115 0.3704
T1116 0.3734
T1117 0.3743
T1118 0.3725
T1119 0.368
T1120 0.3611
T1121 0.3597
T1122 0.355
T1123 0.3534
T1124 0.3513
T1125 0.3482
T1126 0.347
T1127 0.3467
T1128 0.3466
T1129 0.3465
T1130 0.3474
T1131 0.3479
T1132 0.3476
T1133 0.3464
T1134 0.346
T1135 0.3462
T1136 0.3469
T1137 0.347
T1138 0.3472
T1139 0.3481
T1140 0.3501
T1141 0.3522
T1142 0.3537
T1143 0.354
T1144 0.3542
T1145 0.3542
T1146 0.3541
T1147 0.3546
T1148 0.355
T1149 0.355
T1150 0.3549
T1151 0.3547
T1152 0.3537
T1153 0.3523
T1154 0.3503
T1155 0.3484
T1156 0.3472
T1157 0.347
T1158 0.3453
T1159 0.3448
T1160 0.3447
T1161 0.3453
T1162 0.3462
T1163 0.3461
T1164 0.3474
T1165 0.3481
T1166 0.349
T1167 0.3492
T1168 0.3491
T1169 0.3484
T1170 0.3475
T1171 0.346
T1172 0.3452
T1173 0.3462
T1174 0.3468
T1175 0.3466
T1176 0.3464
T1177 0.347
T1178 0.3479
T1179 0.348
T1180 0.3475
T1181 0.3473
T1182 0.3476
T1183 0.3476
T1184 0.3475
T1185 0.3474
T1186 0.3473
T1187 0.3472
T1188 0.3466
T1189 0.3474
T1190 0.3452
T1191 0.354
T1192 0.3519
T1193 0.3503
T1194 0.3493
T1195 0.3474
T1196 0.3469
T1197 0.3468
T1198 0.3467
T1199 0.348
T1200 0.3498
T1201 0.3513
T1202 0.3503
T1203 0.3495
T1204 0.3481
T1205 0.347
T1206 0.3461
T1207 0.3486
T1208 0.3472
T1209 0.3436
T1210 0.3434
T1211 0.3442
T1212 0.3458
T1213 0.3477
T1214 0.3506
T1215 0.3526
T1216 0.3431
T1217 0.3444
T1218 0.3462
T1219 0.3487
T1220 0.353
T1221 0.3571
T1222 0.3613
T1223 0.36
T1224 0.3611
T1225 0.3611
T1226 0.36
T1227 0.3592
T1228 0.3575
T1229 0.361
T1230 0.3602
T1231 0.36
T1232 0.3607
T1233 0.358
T1234 0.3614
T1235 0.3662
T1236 0.37
T1237 0.3728
T1238 0.3736
T1239 0.375
T1240 0.3773
T1241 0.3704
T1242 0.3739
T1243 0.3718
T1244 0.3714
T1245 0.3713
T1246 0.3713
T1247 0.3719
T1248 0.3723
T1249 0.3723
T1250 0.3722
T1251 0.3721
T1252 0.3714
T1253 0.3704
T1254 0.3701
T1255 0.3693
T1256 0.3676
T1257 0.3664
T1258 0.3654
T1259 0.3644
T1260 0.363
T1261 0.3623
T1262 0.3611
T1263 0.3601
T1264 0.3551
T1265 0.3516
T1266 0.3496
T1267 0.348
T1268 0.3461
T1269 0.3444
T1270 0.3436
T1271 0.3537
T1272 0.3525
T1273 0.3502
T1274 0.3483
T1275 0.3476
T1276 0.3461
T1277 0.3449
T1278 0.3438
T1279 0.3423
T1280 0.341
T1281 0.3397
T1282 0.3383
T1283 0.3379
T1284 0.3378
T1285 0.3376
T1286 0.3374
T1287 0.3357
T1288 0.3345
T1289 0.3421
T1290 0.34
T1291 0.338
T1292 0.3365
T1293 0.3361
T1294 0.337
T1295 0.3376
T1296 0.3376
T1297 0.3362
T1298 0.3357
T1299 0.3356
T1300 0.3339
T1301 0.3331
T1302 0.3319
T1303 0.3308
T1304 0.3299
T1305 0.3296
T1306 0.3283
T1307 0.3278
T1308 0.3274
T1309 0.3285
T1310 0.3288
T1311 0.3288
T1312 0.3302
T1313 0.333
T1314 0.3364
T1315 0.3367
T1316 0.3536
T1317 0.3561
T1318 0.366
T1319 0.3751
T1320 0.39
T1321 0.3915
T1322 0.3995
T1323 0.399
T1324 0.4038
T1325 0.4073
T1326 0.4109
T1327 0.4135
T1328 0.404
T1329 0.4059
T1330 0.4059
T1331 0.405
T1332 0.4032
T1333 0.4122
T1334 0.4074
T1335 0.4026
T1336 0.397
T1337 0.3994
T1338 0.3968
T1339 0.3952
T1340 0.3939
T1341 0.3929
T1342 0.3926
T1343 0.3925
T1344 0.3916
T1345 0.3906
T1346 0.39
T1347 0.3889
T1348 0.3871
T1349 0.3851
T1350 0.3833
T1351 0.3898
T1352 0.3877
T1353 0.3852
T1354 0.3825
T1355 0.3805
T1356 0.3788
T1357 0.3771
T1358 0.3745
T1359 0.3718
T1360 0.3758
T1361 0.3734
T1362 0.3712
T1363 0.3693
T1364 0.3675
T1365 0.3657
T1366 0.3638
T1367 0.362
T1368 0.3605
T1369 0.3598
T1370 0.3596
T1371 0.3595
T1372 0.3601
T1373 0.3616
T1374 0.3634
T1375 0.365
T1376 0.3673
T1377 0.3691
T1378 0.3701
T1379 0.3715
T1380 0.3721
T1381 0.3738
T1382 0.3751
T1383 0.3766
T1384 0.3713
T1385 0.3772
T1386 0.3771
T1387 0.3768
T1388 0.3756
T1389 0.374
T1390 0.3719
T1391 0.3697
T1392 0.3681
T1393 0.3676
T1394 0.3674
T1395 0.3686
T1396 0.3708
T1397 0.3736
T1398 0.3763
T1399 0.3715
T1400 0.3726
T1401 0.3733
T1402 0.3731
T1403 0.3736
T1404 0.3729
T1405 0.3716
T1406 0.3772
T1407 0.3758
T1408 0.3739
T1409 0.3727
T1410 0.3714
T1411 0.3707
T1412 0.3696
T1413 0.3692
T1414 0.3688
T1415 0.3689
T1416 0.3674
T1417 0.3669
T1418 0.3668
T1419 0.3667
T1420 0.3667
T1421 0.3653
T1422 0.3645
T1423 0.3633
T1424 0.3616
T1425 0.3611
T1426 0.3607
T1427 0.3596
T1428 0.3582
T1429 0.3619
T1430 0.3608
T1431 0.3602
T1432 0.3594
T1433 0.3588
T1434 0.3589
T1435 0.3593
T1436 0.3593
T1437 0.3586
T1438 0.3583
T1439 0.3582
T1440 0.3581
T1441 0.3577
T1442 0.3569
T1443 0.3563
T1444 0.3551
T1445 0.3537
T1446 0.3527
T1447 0.352
T1448 0.3509
T1449 0.3505
T1450 0.3504
T1451 0.3503
T1452 0.3499
T1453 0.3491
T1454 0.3485
T1455 0.348
T1456 0.3461
T1457 0.3445
T1458 0.3428
T1459 0.3526
T1460 0.3512
T1461 0.35
T1462 0.3489
T1463 0.3486
T1464 0.3492
T1465 0.3522
T1466 0.3434
T1467 0.3446
T1468 0.3434
T1469 0.3526
T1470 0.3509
T1471 0.3499
T1472 0.3492
T1473 0.3483
T1474 0.3473
T1475 0.3472
T1476 0.3482
T1477 0.3471
T1478 0.3466
T1479 0.3463
T1480 0.3455
T1481 0.3445
T1482 0.3442
T1483 0.3428
T1484 0.3423
T1485 0.3422
T1486 0.3427
T1487 0.3434
T1488 0.3457
T1489 0.3476
T1490 0.3489
T1491 0.3508
T1492 0.3529
T1493 0.3537
T1494 0.3535
T1495 0.3534
T1496 0.3429
T1497 0.3447
T1498 0.3473
T1499 0.3501
T1500 0.3526
T1501 0.354
T1502 0.3539
T1503 0.3524
T1504 0.3503
T1505 0.3484
T1506 0.3472
T1507 0.3458
T1508 0.345
T1509 0.3455
T1510 0.3463
T1511 0.3469
T1512 0.3479
T1513 0.3487
T1514 0.3494
T1515 0.3511
T1516 0.3521
T1517 0.3534
T1518 0.3541
T1519 0.3553
T1520 0.3565
T1521 0.3576
T1522 0.3585
T1523 0.3601
T1524 0.3618
T1525 0.3589
T1526 0.362
T1527 0.3635
T1528 0.364
T1529 0.3646
T1530 0.3641
T1531 0.3637
T1532 0.3635
T1533 0.3625
T1534 0.3618
T1535 0.3618
T1536 0.3624
T1537 0.3632
T1538 0.3649
T1539 0.3668
T1540 0.3689
T1541 0.3709
T1542 0.3729
T1543 0.3742
T1544 0.3745
T1545 0.3744
T1546 0.3743
T1547 0.3743
T1548 0.3742
T1549 0.3741
T1550 0.3741
T1551 0.374
T1552 0.374
T1553 0.3739
T1554 0.3738
T1555 0.3738
T1556 0.3737
T1557 0.3737
T1558 0.3736
T1559 0.3735
T1560 0.3735
T1561 0.3734
T1562 0.3733
T1563 0.3733
T1564 0.3732
T1565 0.3732
T1566 0.3731
T1567 0.373
T1568 0.373
T1569 0.3729
T1570 0.3591
T1571 0.3557
T1572 0.3533
T1573 0.3526
T1574 0.3496
T1575 0.348
T1576 0.3477
T1577 0.3473
T1578 0.3475
T1579 0.3482
T1580 0.3499
T1581 0.3527
T1582 0.3545
T1583 0.355
T1584 0.3553
T1585 0.3544
T1586 0.3547
T1587 0.3558
T1588 0.357
T1589 0.3585
T1590 0.3595
T1591 0.359
T1592 0.3582
T1593 0.3569
T1594 0.3556
T1595 0.355
T1596 0.3548
T1597 0.3563
T1598 0.3571
T1599 0.3568
T1600 0.3564
T1601 0.3562
T1602 0.3562
T1603 0.3561
T1604 0.356
T1605 0.3563
T1606 0.3562
T1607 0.3558
T1608 0.3544
T1609 0.3526
T1610 0.351
T1611 0.3497
T1612 0.3481
T1613 0.3467
T1614 0.346
T1615 0.3452
T1616 0.3443
T1617 0.3453
T1618 0.3455
T1619 0.3457
T1620 0.3467
T1621 0.347
T1622 0.3469
T1623 0.3462
T1624 0.345
T1625 0.3434
T1626 0.3534
T1627 0.3515
T1628 0.349
T1629 0.347
T1630 0.3459
T1631 0.345
T1632 0.3436
T1633 0.3429
T1634 0.341
T1635 0.3391
T1636 0.3374
T1637 0.3364
T1638 0.3351
T1639 0.3344
T1640 0.344
T1641 0.3429
T1642 0.3425
T1643 0.3424
T1644 0.3421
T1645 0.3409
T1646 0.3402
T1647 0.3388
T1648 0.3371
T1649 0.3354
T1650 0.3342
T1651 0.3336
T1652 0.3331
T1653 0.3319
T1654 0.3315
T1655 0.3315
T1656 0.3314
T1657 0.3314
T1658 0.332
T1659 0.3326
T1660 0.3333
T1661 0.3344
T1662 0.337
T1663 0.3418
T1664 0.3358
T1665 0.3396
T1666 0.3433
T1667 0.3464
T1668 0.352
T1669 0.3459
T1670 0.3503
T1671 0.3551
T1672 0.3603
T1673 0.3596
T1674 0.3627
T1675 0.3643
T1676 0.3645
T1677 0.3636
T1678 0.3617
T1679 0.3586
T1680 0.3602
T1681 0.3568
T1682 0.3541
T1683 0.3535
T1684 0.3528
T1685 0.3532
T1686 0.3543
T1687 0.3548
T1688 0.3558
T1689 0.3564
T1690 0.3565
T1691 0.3564
T1692 0.3564
T1693 0.3564
T1694 0.356
T1695 0.3543
T1696 0.3522
T1697 0.3498
T1698 0.3478
T1699 0.3475
T1700 0.3461
T1701 0.3458
T1702 0.3457
T1703 0.3447
T1704 0.3428
T1705 0.354
T1706 0.3527
T1707 0.3516
T1708 0.3503
T1709 0.3484
T1710 0.3469
T1711 0.3457
T1712 0.3441
T1713 0.343
T1714 0.3421
T1715 0.3418
T1716 0.3411
T1717 0.3399
T1718 0.3385
T1719 0.337
T1720 0.3353
T1721 0.3348
T1722 0.3348
T1723 0.3361
T1724 0.3365
T1725 0.3364
T1726 0.3362
T1727 0.3365
T1728 0.3376
T1729 0.3368
T1730 0.3361
T1731 0.336
T1732 0.336
T1733 0.3348
T1734 0.3342
T1735 0.3439
T1736 0.343
T1737 0.3426
T1738 0.3426
T1739 0.3426
T1740 0.3426
T1741 0.3422
T1742 0.3407
T1743 0.3395
T1744 0.3381
T1745 0.3367
T1746 0.3356
T1747 0.3354
T1748 0.3353
T1749 0.3353
T1750 0.3353
T1751 0.3361
T1752 0.3366
T1753 0.3374
T1754 0.3367
T1755 0.3365
T1756 0.3358
T1757 0.3353
T1758 0.3352
T1759 0.3341
T1760 0.3335
T1761 0.332
T1762 0.3316
T1763 0.3316
T1764 0.3313
T1765 0.3315
T1766 0.3316
T1767 0.3316
T1768 0.3313
T1769 0.3308
T1770 0.331
T1771 0.3315
T1772 0.3316
T1773 0.3316
T1774 0.3316
T1775 0.3316
T1776 0.3309
T1777 0.33
T1778 0.3298
T1779 0.3292
T1780 0.3284
T1781 0.3282
T1782 0.3274
T1783 0.3266
T1784 0.3264
T1785 0.3264
T1786 0.3264
T1787 0.329
T1788 0.3284
T1789 0.3271
T1790 0.3254
T1791 0.3246
T1792 0.3283
T1793 0.3265
T1794 0.3261
T1795 0.3261
T1796 0.3258
T1797 0.326
T1798 0.3261
T1799 0.3261
T1800 0.3261
T1801 0.3261
T1802 0.3261
T1803 0.3254
T1804 0.3244
T1805 0.3242
T1806 0.3236
T1807 0.3234
T1808 0.3228
T1809 0.3226
T1810 0.3226
T1811 0.3226
T1812 0.323
T1813 0.3227
T1814 0.3227
T1815 0.3227
T1816 0.3212
T1817 0.3207
T1818 0.3207
T1819 0.3207
T1820 0.3208
T1821 0.3208
T1822 0.3208
T1823 0.3208
T1824 0.3208
T1825 0.3208
T1826 0.3198
T1827 0.319
T1828 0.3189
T1829 0.3176
T1830 0.3172
T1831 0.3172
T1832 0.3163
T1833 0.316
T1834 0.3167
T1835 0.3192
T1836 0.3216
T1837 0.3224
T1838 0.3225
T1839 0.3221
T1840 0.3213
T1841 0.3211
T1842 0.3207
T1843 0.3206
T1844 0.3206
T1845 0.3217
T1846 0.3222
T1847 0.3222
T1848 0.3222
T1849 0.3222
T1850 0.3216
T1851 0.3208
T1852 0.32
T1853 0.3192
T1854 0.3178
T1855 0.3175
T1856 0.3172
T1857 0.3168
T1858 0.317
T1859 0.318
T1860 0.319
T1861 0.3189
T1862 0.3181
T1863 0.3173
T1864 0.316
T1865 0.3153
T1866 0.3152
T1867 0.3163
T1868 0.317
T1869 0.3168
T1870 0.3167
T1871 0.3163
T1872 0.3152
T1873 0.3165
T1874 0.3184
T1875 0.3204
T1876 0.3243
T1877 0.3255
T1878 0.3304
T1879 0.3347
T1880 0.3393
T1881 0.344
T1882 0.3391
T1883 0.3455
T1884 0.3527
T1885 0.3469
T1886 0.352
T1887 0.3554
T1888 0.3565
T1889 0.3563
T1890 0.3543
T1891 0.3515
T1892 0.3492
T1893 0.3465
T1894 0.3441
T1895 0.343
T1896 0.3425
T1897 0.3427
T1898 0.3444
T1899 0.347
T1900 0.3495
T1901 0.3517
T1902 0.3532
T1903 0.3541
T1904 0.3543
T1905 0.3537
T1906 0.3526
T1907 0.3523
T1908 0.3514
T1909 0.3488
T1910 0.344
T1911 0.3521
T1912 0.3497
T1913 0.3465
T1914 0.345
T1915 0.3451
T1916 0.3427
T1917 0.3387
T1918 0.337
T1919 0.336
T1920 0.3344
T1921 0.3441
T1922 0.3427
T1923 0.3413
T1924 0.34
T1925 0.3392
T1926 0.3376
T1927 0.3369
T1928 0.3357
T1929 0.3345
T1930 0.3342
T1931 0.3361
T1932 0.3371
T1933 0.3365
T1934 0.3353
T1935 0.3345
T1936 0.334
T1937 0.3325
T1938 0.3307
T1939 0.3306
T1940 0.3317
T1941 0.3332
T1942 0.334
T1943 0.336
T1944 0.3383
T1945 0.3382
T1946 0.3373
T1947 0.3377
T1948 0.3387
T1949 0.3401
T1950 0.3425
T1951 0.3371
T1952 0.3412
T1953 0.3476
T1954 0.3443
T1955 0.3543
T1956 0.3576
T1957 0.3639
T1958 0.3709
T1959 0.376
T1960 0.3863
T1961 0.3852
T1962 0.3903
T1963 0.3953
T1964 0.401
T1965 0.3994
T1966 0.4066
T1967 0.4126
T1968 0.4064
T1969 0.4116
T1970 0.4172
T1971 0.4204
T1972 0.4116
T1973 0.4149
T1974 0.4171
T1975 0.4193
T1976 0.4208
T1977 0.4225
T1978 0.4231
T1979 0.4225
T1980 0.4225
T1981 0.4223
T1982 0.4211
T1983 0.4199
T1984 0.4184
T1985 0.4171
T1986 0.4172
T1987 0.4161
T1988 0.4146
T1989 0.414
T1990 0.4139
T1991 0.4129
T1992 0.4123
T1993 0.4114
T1994 0.4105
T1995 0.4209
T1996 0.4191
T1997 0.4178
T1998 0.4158
T1999 0.4138
T2000 0.4116
T2001 0.4093
T2002 0.4064
T2003 0.403
T2004 0.4123
T2005 0.4098
T2006 0.4071
T2007 0.4053
T2008 0.4046
T2009 0.4036
T2010 0.4027
T2011 0.4022
T2012 0.4009
T2013 0.4
T2014 0.399
T2015 0.3978
T2016 0.3966
T2017 0.3948
T2018 0.4005
T2019 0.3988
T2020 0.3974
T2021 0.3962
T2022 0.3948
T2023 0.3932
T2024 0.3912
T2025 0.3899
T2026 0.3887
T2027 0.3871
T2028 0.3859
T2029 0.3847
T2030 0.3832
T2031 0.3828
T2032 0.3823
T2033 0.3896
T2034 0.3886
T2035 0.3879
T2036 0.3877
T2037 0.3867
T2038 0.3861
T2039 0.3852
T2040 0.3846
T2041 0.3835
T2042 0.3826
T2043 0.3816
T2044 0.3813
T2045 0.3816
T2046 0.3813
T2047 0.3811
T2048 0.3822
T2049 0.3839
T2050 0.3856
T2051 0.3878
T2052 0.3903
T2053 0.3858
T2054 0.3905
T2055 0.3959
T2056 0.3946
T2057 0.4009
T2058 0.4089
T2059 0.4041
T2060 0.41
T2061 0.4148
T2062 0.4186
T2063 0.4102
T2064 0.4135
T2065 0.4155
T2066 0.4162
T2067 0.4171
T2068 0.4177
T2069 0.417
T2070 0.4164
T2071 0.4155
T2072 0.4146
T2073 0.4135
T2074 0.4118
T2075 0.4107
T2076 0.422
T2077 0.4208
T2078 0.4195
T2079 0.4184
T2080 0.4178
T2081 0.4169
T2082 0.4155
T2083 0.4142
T2084 0.4128
T2085 0.4112
T2086 0.4091
T2087 0.4062
T2088 0.4042
T2089 0.4029
T2090 0.4136
T2091 0.4114
T2092 0.4094
T2093 0.4075
T2094 0.4058
T2095 0.4042
T2096 0.4029
T2097 0.4018
T2098 0.4018
T2099 0.4011
T2100 0.3988
T2101 0.3968
T2102 0.3961
T2103 0.3951
T2104 0.4013
T2105 0.4003
T2106 0.3992
T2107 0.3985
T2108 0.3985
T2109 0.3982
T2110 0.3971
T2111 0.3956
T2112 0.3952
T2113 0.3941
T2114 0.3935
T2115 0.3927
T2116 0.3922
T2117 0.3921
T2118 0.3921
T2119 0.3922
T2120 0.3922
T2121 0.3916
T2122 0.3907
T2123 0.3905
T2124 0.3906
T2125 0.3897
T2126 0.3903
T2127 0.3913
T2128 0.3899
T2129 0.389
T2130 0.389
T2131 0.39
T2132 0.3917
T2133 0.3935
T2134 0.395
T2135 0.3951
T2136 0.395
T2137 0.3942
T2138 0.394
T2139 0.3927
T2140 0.3923
T2141 0.3917
T2142 0.3909
T2143 0.3907
T2144 0.3907
T2145 0.3902
T2146 0.3903
T2147 0.3913
T2148 0.3928
T2149 0.3953
T2150 0.3975
T2151 0.3995
T2152 0.3947
T2153 0.3963
T2154 0.3974
T2155 0.3986
T2156 0.3995
T2157 0.4
T2158 0.3999
T2159 0.3992
T2160 0.3984
T2161 0.3982
T2162 0.3982
T2163 0.397
T2164 0.3966
T2165 0.3955
T2166 0.3947
T2167 0.4012
T2168 0.4001
T2169 0.3992
T2170 0.3987
T2171 0.3977
T2172 0.3966
T2173 0.396
T2174 0.395
T2175 0.3944
T2176 0.393
T2177 0.3926
T2178 0.3915
T2179 0.3912
T2180 0.3899
T2181 0.3895
T2182 0.3889
T2183 0.3881
T2184 0.3879
T2185 0.3871
T2186 0.3852
T2187 0.3847
T2188 0.3848
T2189 0.3839
T2190 0.3834
T2191 0.383
T2192 0.3822
T2193 0.3817
T2194 0.3901
T2195 0.3893
T2196 0.3888
T2197 0.3887
T2198 0.3882
T2199 0.3868
T2200 0.3857
T2201 0.3855
T2202 0.3856
T2203 0.3869
T2204 0.387
T2205 0.3863
T2206 0.3861
T2207 0.3858
T2208 0.3857
T2209 0.3857
T2210 0.3849
T2211 0.3842
T2212 0.384
T2213 0.3835
T2214 0.3827
T2215 0.3826
T2216 0.3826
T2217 0.3826
T2218 0.3823
T2219 0.3812
T2220 0.3809
T2221 0.3806
T2222 0.38
T2223 0.3795
T2224 0.3794
T2225 0.3795
T2226 0.3795
T2227 0.3795
T2228 0.3795
T2229 0.3796
T2230 0.3796
T2231 0.3796
T2232 0.3795
T2233 0.3789
T2234 0.3782
T2235 0.378
T2236 0.378
T2237 0.378
T2238 0.3769
T2239 0.3765
T2240 0.3765
T2241 0.3764
T2242 0.3764
T2243 0.3761
T2244 0.3751
T2245 0.3749
T2246 0.3749
T2247 0.3749
T2248 0.3746
T2249 0.3743
T2250 0.3736
T2251 0.3732
T2252 0.3732
T2253 0.3732
T2254 0.3733
T2255 0.3733
T2256 0.3727
T2257 0.3719
T2258 0.3718
T2259 0.3718
T2260 0.3718
T2261 0.3716
T2262 0.3712
T2263 0.371
T2264 0.3707
T2265 0.3771
T2266 0.377
T2267 0.3771
T2268 0.3765
T2269 0.3757
T2270 0.3756
T2271 0.3756
T2272 0.3747
T2273 0.3741
T2274 0.3741
T2275 0.3741
T2276 0.3739
T2277 0.3739
T2278 0.3739
T2279 0.3739
T2280 0.3739
T2281 0.374
T2282 0.3731
T2283 0.3725
T2284 0.3724
T2285 0.3725
T2286 0.3725
T2287 0.3725
T2288 0.3725
T2289 0.3719
T2290 0.3712
T2291 0.3709
T2292 0.3708
T2293 0.3708
T2294 0.3708
T2295 0.3708
T2296 0.3709
T2297 0.3709
T2298 0.3706
T2299 0.3699
T2300 0.3694
T2301 0.369
T2302 0.3661
T2303 0.3604
T2304 0.3576
T2305 0.3582
T2306 0.361
T2307 0.3634
T2308 0.3652
T2309 0.3659
T2310 0.366
T2311 0.3661
T2312 0.3661
T2313 0.3661
T2314 0.3661
T2315 0.3662
T2316 0.3662
T2317 0.3662
T2318 0.3662
T2319 0.3663
T2320 0.3657
T2321 0.3649
T2322 0.3656
T2323 0.3663
T2324 0.3664
T2325 0.3664
T2326 0.3665
T2327 0.3665
T2328 0.3665
T2329 0.3663
T2330 0.3663
T2331 0.3663
T2332 0.3651
T2333 0.3647
T2334 0.3647
T2335 0.3648
T2336 0.3648
T2337 0.3648
T2338 0.3648
T2339 0.3646
T2340 0.3639
T2341 0.3643
T2342 0.3648
T2343 0.3643
T2344 0.3639
T2345 0.3635
T2346 0.3634
T2347 0.3634
T2348 0.3634
T2349 0.3633
T2350 0.3639
T2351 0.3641
T2352 0.3644
T2353 0.3636
T2354 0.3633
T2355 0.3634
T2356 0.3634
T2357 0.3634
T2358 0.3634
T2359 0.3635
T2360 0.3635
T2361 0.3635
T2362 0.3629
T2363 0.3631
T2364 0.3629
T2365 0.3628
T2366 0.3628
T2367 0.3622
T2368 0.362
T2369 0.3627
T2370 0.3649
T2371 0.3674
T2372 0.3682
T2373 0.368
T2374 0.3664
T2375 0.3641
T2376 0.3627
T2377 0.3615
T2378 0.3602
T2379 0.3596
T2380 0.3596
T2381 0.3596
T2382 0.3606
T2383 0.3612
T2384 0.3613
T2385 0.3614
T2386 0.3614
T2387 0.3614
T2388 0.3615
T2389 0.3615
T2390 0.3615
T2391 0.3615
T2392 0.3616
T2393 0.3616
T2394 0.3616
T2395 0.2799
T2396 0.2706
T2397 0.271
T2398 0.2706
T2399 0.2706
T2400 0.2707
T2401 0.2707
T2402 0.2707
T2403 0.2707
T2404 0.2707
T2405 0.2707
T2406 0.2708
T2407 0.2712
T2408 0.2708
T2409 0.2708
T2410 0.2706
T2411 0.2703
T2412 0.2689
T2413 0.2697
T2414 0.269
T2415 0.2666
T2416 0.2659
T2417 0.2659
T2418 0.2659
T2419 0.2659
T2420 0.2659
T2421 0.266
T2422 0.266
T2423 0.266
T2424 0.266
T2425 0.266
T2426 0.266
T2427 0.2661
T2428 0.2661
T2429 0.2661
T2430 0.2661
T2431 0.2661
T2432 0.2661
T2433 0.2662
T2434 0.2662
T2435 0.2662
T2436 0.2662
T2437 0.2662
T2438 0.2662
T2439 0.2663
T2440 0.2663
T2441 0.2663
T2442 0.2663
T2443 0.2663
T2444 0.2663
T2445 0.2664
T2446 0.2664
T2447 0.2664
T2448 0.2664
T2449 0.2664
T2450 0.2665
T2451 0.2665
T2452 0.2665
T2453 0.2665
T2454 0.2665
T2455 0.2665
T2456 0.2666
T2457 0.2658
T2458 0.265
T2459 0.265
T2460 0.2646
T2461 0.2651
T2462 0.2639
T2463 0.2647
T2464 0.2647
T2465 0.2651
T2466 0.2651
T2467 0.2652
T2468 0.2652
T2469 0.2652
T2470 0.2652
T2471 0.2652
T2472 0.2652
T2473 0.2653
T2474 0.2653
T2475 0.2653
T2476 0.2653
T2477 0.2653
T2478 0.2654
T2479 0.2654
T2480 0.2654
T2481 0.2654
T2482 0.2654
T2483 0.2654
T2484 0.2651
T2485 0.2651
T2486 0.2655
T2487 0.2643
T2488 0.2647
T2489 0.271
T2490 0.3044
T2491 0.3041
T2492 0.2977
T2493 0.294
T2494 0.292
T2495 0.2917
T2496 0.2894
T2497 0.2886
T2498 0.2961
T2499 0.2947
T2500 0.2936
T2501 0.2924
T2502 0.2911
T2503 0.2899
T2504 0.2879
T2505 0.2876
T2506 0.2866
T2507 0.3003
T2508 0.3036
T2509 0.2999
T2510 0.2974
T2511 0.2908
T2512 0.2924
T2513 0.2882
T2514 0.2868
T2515 0.2856
T2516 0.2852
T2517 0.2845
T2518 0.2839
T2519 0.2831
T2520 0.2819
T2521 0.2805
T2522 0.2792
T2523 0.2785
T2524 0.2778
T2525 0.2829
T2526 0.2814
T2527 0.2811
T2528 0.2798
T2529 0.2786
T2530 0.2779
T2531 0.2761
T2532 0.2747
T2533 0.274
T2534 0.2729
T2535 0.2704
T2536 0.2699
T2537 0.2699
T2538 0.27
T2539 0.27
T2540 0.27
T2541 0.27
T2542 0.2701
T2543 0.2701
T2544 0.2701
T2545 0.2701
T2546 0.2701
T2547 0.2702
T2548 0.2694
T2549 0.2687
T2550 0.2687
T2551 0.2687
T2552 0.2687
T2553 0.2676
T2554 0.268
T2555 0.2688
T2556 0.2684
T2557 0.2665
T2558 0.2653
T2559 0.2644
T2560 0.3019
T2561 0.2935
T2562 0.2893
T2563 0.2871
T2564 0.2845
T2565 0.2829
T2566 0.2819
T2567 0.2806
T2568 0.2802
T2569 0.2795
T2570 0.2784
T2571 0.2776
T2572 0.2772
T2573 0.2825
T2574 0.2817
T2575 0.2808
T2576 0.2804
T2577 0.2801
T2578 0.2801
T2579 0.279
T2580 0.2779
T2581 0.2759
T2582 0.2754
T2583 0.2743
T2584 0.274
T2585 0.2744
T2586 0.2744
T2587 0.2744
T2588 0.2744
T2589 0.2745
T2590 0.2745
T2591 0.2734
T2592 0.273
T2593 0.2731
T2594 0.2731
T2595 0.2731
T2596 0.2731
T2597 0.2731
T2598 0.2732
T2599 0.2732
T2600 0.2723
T2601 0.2713
T2602 0.2714
T2603 0.2706
T2604 0.2706
T2605 0.2707
T2606 0.2699
T2607 0.2715
T2608 0.2711
T2609 0.2711
T2610 0.27
T2611 0.27
T2612 0.2701
T2613 0.2701
T2614 0.2701
T2615 0.2701
T2616 0.2702
T2617 0.269
T2618 0.2686
T2619 0.2694
T2620 0.2698
T2621 0.2702
T2622 0.2702
T2623 0.2702
T2624 0.2702
T2625 0.2702
T2626 0.2698
T2627 0.2694
T2628 0.269
T2629 0.2682
T2630 0.2682
T2631 0.2686
T2632 0.2675
T2633 0.2671
T2634 0.2671
T2635 0.2671
T2636 0.2671
T2637 0.2671
T2638 0.2671
T2639 0.2671
T2640 0.2671
T2641 0.2671
T2642 0.2671
T2643 0.2671
T2644 0.2671
T2645 0.2682
T2646 0.2686
T2647 0.2686
T2648 0.2686
T2649 0.2686
T2650 0.2686
T2651 0.2675
T2652 0.2675
T2653 0.2671
T2654 0.2671
T2655 0.2671
T2656 0.2671
T2657 0.2675
T2658 0.2682
T2659 0.2675
T2660 0.269
T2661 0.2686
T2662 0.2698
T2663 0.2713
T2664 0.2713
T2665 0.2722
T2666 0.2727
T2667 0.2751
T2668 0.2766
T2669 0.2784
T2670 0.2792
T2671 0.281
T2672 0.2827
T2673 0.2799
T2674 0.2818
T2675 0.2849
T2676 0.2895
T2677 0.2922
T2678 0.2953
T2679 0.2879
T2680 0.2887
T2681 0.289
T2682 0.29
T2683 0.2912
T2684 0.2916
T2685 0.2916
T2686 0.2908
T2687 0.29
T2688 0.2894
T2689 0.2883
T2690 0.2968
T2691 0.2956
T2692 0.2952
T2693 0.2952
T2694 0.2952
T2695 0.2952
T2696 0.2952
T2697 0.2952
T2698 0.2952
T2699 0.2952
T2700 0.2952
T2701 0.2938
T2702 0.2918
T2703 0.2902
T2704 0.2892
T2705 0.2922
T2706 0.2906
T2707 0.2892
T2708 0.2892
T2709 0.288
T2710 0.2862
T2711 0.2862
T2712 0.2849
T2713 0.2835
T2714 0.2831
T2715 0.2831
T2716 0.2831
T2717 0.2827
T2718 0.2818
T2719 0.2814
T2720 0.2814
T2721 0.2827
T2722 0.2818
T2723 0.2823
T2724 0.2823
T2725 0.2846
T2726 0.2858
T2727 0.2862
T2728 0.2865
T2729 0.2876
T2730 0.288
T2731 0.2892
T2732 0.2892
T2733 0.2902
T2734 0.2906
T2735 0.291
T2736 0.2922
T2737 0.2922
T2738 0.2922
T2739 0.2922
T2740 0.2922
T2741 0.2935
T2742 0.2939
T2743 0.2945
T2744 0.2952
T2745 0.2956
T2746 0.2968
T2747 0.2887
T2748 0.289
T2749 0.2897
T2750 0.2908
T2751 0.2894
T2752 0.2887
T2753 0.2875
T2754 0.2968
T2755 0.2952
T2756 0.2948
T2757 0.2939
T2758 0.2935
T2759 0.2922
T2760 0.2914
T2761 0.2899
T2762 0.2892
T2763 0.2884
T2764 0.2876
T2765 0.2869
T2766 0.2862
T2767 0.2849
T2768 0.2845
T2769 0.2845
T2770 0.2845
T2771 0.2845
T2772 0.2835
T2773 0.2831
T2774 0.2823
T2775 0.2814
T2776 0.2814
T2777 0.2814
T2778 0.2814
T2779 0.2814
T2780 0.2814
T2781 0.2803
T2782 0.28
T2783 0.28
T2784 0.2796
T2785 0.2782
T2786 0.2782
T2787 0.2782
T2788 0.2771
T2789 0.2832
T2790 0.2832
T2791 0.2637
T2792 0.2637
T2793 0.2637
T2794 0.2637
T2795 0.2637
T2796 0.2637
T2797 0.2637
T2798 0.2637
T2799 0.2637
T2800 0.2637
T2801 0.2637
T2802 0.2637
T2803 0.2637
T2804 0.2637
T2805 0.2637
T2806 0.2637
T2807 0.2637
T2808 0.2637
