# Supplementary material for: FishMORPH - An agent-based model to predict salmonid growth and distribution responses under natural and low flows
Source: Sci Rep. 2016 Jul 19;6:29414. doi: 10.1038/srep29414 (PMC4949470; doi:10.1038/srep29414)
Supplement: Supplementary Information 2 [file srep29414-s2.zip › SR_FishMORPH_Files/Parameters/Baseline_Depth_P29.var]

Depth PatchP29
T1 0.346
T2 0.347
T3 0.347
T4 0.347
T5 0.3467
T6 0.3462
T7 0.3448
T8 0.344
T9 0.3426
T10 0.3448
T11 0.3458
T12 0.3431
T13 0.3414
T14 0.3393
T15 0.3393
T16 0.3393
T17 0.3393
T18 0.3393
T19 0.3388
T20 0.3384
T21 0.3376
T22 0.3371
T23 0.3371
T24 0.3371
T25 0.3362
T26 0.3354
T27 0.3354
T28 0.3354
T29 0.3354
T30 0.3354
T31 0.3354
T32 0.3354
T33 0.3354
T34 0.3354
T35 0.3349
T36 0.3345
T37 0.3378
T38 0.3378
T39 0.3378
T40 0.3378
T41 0.3378
T42 0.3374
T43 0.3363
T44 0.3363
T45 0.3363
T46 0.3363
T47 0.3363
T48 0.3363
T49 0.3363
T50 0.3363
T51 0.3345
T52 0.3345
T53 0.3345
T54 0.3327
T55 0.3327
T56 0.3323
T57 0.3314
T58 0.3318
T59 0.3323
T60 0.3358
T61 0.3332
T62 0.3318
T63 0.3314
T64 0.3309
T65 0.3327
T66 0.3314
T67 0.3309
T68 0.3309
T69 0.3309
T70 0.3309
T71 0.3305
T72 0.3291
T73 0.3284
T74 0.3272
T75 0.3258
T76 0.3258
T77 0.3258
T78 0.3258
T79 0.3258
T80 0.3258
T81 0.3258
T82 0.3258
T83 0.3258
T84 0.3258
T85 0.3262
T86 0.3276
T87 0.3276
T88 0.3276
T89 0.3276
T90 0.3276
T91 0.3276
T92 0.3276
T93 0.3276
T94 0.3276
T95 0.3276
T96 0.3276
T97 0.3276
T98 0.3276
T99 0.3272
T100 0.3258
T101 0.3258
T102 0.3258
T103 0.3258
T104 0.3258
T105 0.3258
T106 0.3258
T107 0.3258
T108 0.3253
T109 0.3258
T110 0.3258
T111 0.3258
T112 0.3258
T113 0.3258
T114 0.3258
T115 0.3258
T116 0.3258
T117 0.3258
T118 0.3258
T119 0.3258
T120 0.3258
T121 0.3258
T122 0.3258
T123 0.3258
T124 0.3258
T125 0.3258
T126 0.3258
T127 0.3258
T128 0.3258
T129 0.3258
T130 0.3258
T131 0.3267
T132 0.3276
T133 0.3276
T134 0.3276
T135 0.3276
T136 0.328
T137 0.3291
T138 0.3291
T139 0.3291
T140 0.3291
T141 0.3291
T142 0.3291
T143 0.3291
T144 0.3291
T145 0.3291
T146 0.3291
T147 0.3291
T148 0.3291
T149 0.3291
T150 0.3309
T151 0.3305
T152 0.3309
T153 0.3314
T154 0.3327
T155 0.3327
T156 0.3327
T157 0.3327
T158 0.3336
T159 0.3327
T160 0.3336
T161 0.3345
T162 0.3345
T163 0.3345
T164 0.3345
T165 0.3345
T166 0.3345
T167 0.3345
T168 0.3345
T169 0.3345
T170 0.3345
T171 0.3345
T172 0.3345
T173 0.3345
T174 0.3345
T175 0.3345
T176 0.3345
T177 0.3345
T178 0.3341
T179 0.3345
T180 0.3345
T181 0.3341
T182 0.3332
T183 0.3341
T184 0.3332
T185 0.3327
T186 0.3327
T187 0.3327
T188 0.3327
T189 0.3327
T190 0.3327
T191 0.3327
T192 0.3327
T193 0.3327
T194 0.3327
T195 0.3327
T196 0.3327
T197 0.3314
T198 0.3309
T199 0.3309
T200 0.3309
T201 0.3291
T202 0.3291
T203 0.3291
T204 0.3291
T205 0.3291
T206 0.3291
T207 0.3291
T208 0.3291
T209 0.3291
T210 0.3291
T211 0.3291
T212 0.3291
T213 0.3291
T214 0.3291
T215 0.3296
T216 0.3291
T217 0.3291
T218 0.3291
T219 0.3291
T220 0.3291
T221 0.3291
T222 0.3291
T223 0.3291
T224 0.3287
T225 0.3276
T226 0.3276
T227 0.3276
T228 0.3276
T229 0.3276
T230 0.3276
T231 0.3276
T232 0.3276
T233 0.3276
T234 0.3276
T235 0.3276
T236 0.3276
T237 0.3276
T238 0.3276
T239 0.3276
T240 0.3276
T241 0.3276
T242 0.3276
T243 0.3276
T244 0.3276
T245 0.3276
T246 0.3276
T247 0.3276
T248 0.3276
T249 0.3258
T250 0.3258
T251 0.3262
T252 0.3636
T253 0.3894
T254 0.3881
T255 0.3868
T256 0.3867
T257 0.3867
T258 0.3939
T259 0.3934
T260 0.3934
T261 0.3926
T262 0.3915
T263 0.3912
T264 0.3912
T265 0.3912
T266 0.3912
T267 0.3912
T268 0.3912
T269 0.3912
T270 0.3912
T271 0.3912
T272 0.3912
T273 0.3912
T274 0.3912
T275 0.3912
T276 0.3917
T277 0.3922
T278 0.3932
T279 0.3934
T280 0.3934
T281 0.3934
T282 0.3926
T283 0.3919
T284 0.3913
T285 0.3912
T286 0.3912
T287 0.3912
T288 0.3912
T289 0.3912
T290 0.3912
T291 0.3912
T292 0.3912
T293 0.3917
T294 0.3931
T295 0.3934
T296 0.3934
T297 0.3862
T298 0.3867
T299 0.3867
T300 0.3874
T301 0.3872
T302 0.3871
T303 0.3875
T304 0.3879
T305 0.3884
T306 0.3885
T307 0.3885
T308 0.3885
T309 0.3885
T310 0.3885
T311 0.3885
T312 0.3885
T313 0.3885
T314 0.3885
T315 0.3885
T316 0.3885
T317 0.3885
T318 0.3885
T319 0.3885
T320 0.3885
T321 0.3885
T322 0.3885
T323 0.3885
T324 0.3885
T325 0.3881
T326 0.3884
T327 0.3885
T328 0.3885
T329 0.3885
T330 0.3885
T331 0.3885
T332 0.3885
T333 0.3885
T334 0.3885
T335 0.3885
T336 0.3885
T337 0.3881
T338 0.3869
T339 0.3867
T340 0.3867
T341 0.3867
T342 0.3867
T343 0.3867
T344 0.3867
T345 0.3867
T346 0.3867
T347 0.3867
T348 0.3867
T349 0.3867
T350 0.3867
T351 0.3867
T352 0.3867
T353 0.3939
T354 0.3934
T355 0.3934
T356 0.3934
T357 0.3934
T358 0.3934
T359 0.3934
T360 0.3934
T361 0.3934
T362 0.3926
T363 0.3932
T364 0.3934
T365 0.3934
T366 0.3934
T367 0.3934
T368 0.3934
T369 0.3934
T370 0.3934
T371 0.3934
T372 0.3934
T373 0.3939
T374 0.3863
T375 0.3867
T376 0.3867
T377 0.3867
T378 0.387
T379 0.3868
T380 0.3867
T381 0.3867
T382 0.3867
T383 0.3867
T384 0.3867
T385 0.3867
T386 0.3867
T387 0.3867
T388 0.3867
T389 0.3867
T390 0.3867
T391 0.3867
T392 0.3867
T393 0.3853
T394 0.3825
T395 0.3651
T396 0.3532
T397 0.3501
T398 0.3471
T399 0.3449
T400 0.3444
T401 0.3444
T402 0.3444
T403 0.3449
T404 0.3446
T405 0.3444
T406 0.3432
T407 0.3424
T408 0.3423
T409 0.3423
T410 0.3432
T411 0.3442
T412 0.3457
T413 0.3482
T414 0.3501
T415 0.3494
T416 0.3502
T417 0.3504
T418 0.3504
T419 0.3501
T420 0.3473
T421 0.3466
T422 0.3389
T423 0.3362
T424 0.3371
T425 0.3371
T426 0.3371
T427 0.3371
T428 0.3371
T429 0.3371
T430 0.3371
T431 0.3371
T432 0.3371
T433 0.3371
T434 0.3371
T435 0.3362
T436 0.3354
T437 0.3354
T438 0.3345
T439 0.3378
T440 0.3369
T441 0.336
T442 0.336
T443 0.3356
T444 0.3342
T445 0.3347
T446 0.3342
T447 0.3347
T448 0.3342
T449 0.3338
T450 0.3315
T451 0.3306
T452 0.3306
T453 0.3306
T454 0.3296
T455 0.3287
T456 0.3287
T457 0.3306
T458 0.3306
T459 0.3306
T460 0.3301
T461 0.3306
T462 0.3306
T463 0.3324
T464 0.3336
T465 0.3347
T466 0.3356
T467 0.337
T468 0.3379
T469 0.335
T470 0.335
T471 0.3359
T472 0.3368
T473 0.3363
T474 0.335
T475 0.3341
T476 0.3374
T477 0.3365
T478 0.3356
T479 0.3356
T480 0.3347
T481 0.3356
T482 0.3352
T483 0.3356
T484 0.3356
T485 0.3361
T486 0.3356
T487 0.3374
T488 0.3376
T489 0.336
T490 0.3382
T491 0.3408
T492 0.3412
T493 0.3429
T494 0.3456
T495 0.3479
T496 0.3497
T497 0.3514
T498 0.3521
T499 0.3539
T500 0.3525
T501 0.3544
T502 0.3572
T503 0.3603
T504 0.363
T505 0.3654
T506 0.3675
T507 0.3684
T508 0.3689
T509 0.3614
T510 0.3617
T511 0.3621
T512 0.3634
T513 0.3641
T514 0.3654
T515 0.3676
T516 0.3687
T517 0.3706
T518 0.3718
T519 0.372
T520 0.3724
T521 0.3721
T522 0.372
T523 0.372
T524 0.372
T525 0.372
T526 0.372
T527 0.3716
T528 0.3705
T529 0.3698
T530 0.3697
T531 0.3681
T532 0.3677
T533 0.3673
T534 0.366
T535 0.3638
T536 0.3625
T537 0.3615
T538 0.3693
T539 0.3683
T540 0.3681
T541 0.3661
T542 0.3656
T543 0.3656
T544 0.3648
T545 0.3638
T546 0.3636
T547 0.3628
T548 0.3618
T549 0.3615
T550 0.3607
T551 0.3597
T552 0.359
T553 0.3574
T554 0.357
T555 0.3562
T556 0.3551
T557 0.3549
T558 0.3553
T559 0.3571
T560 0.3606
T561 0.366
T562 0.3616
T563 0.3659
T564 0.3706
T565 0.3781
T566 0.3821
T567 0.3926
T568 0.3906
T569 0.3958
T570 0.3994
T571 0.4032
T572 0.4001
T573 0.4047
T574 0.4115
T575 0.4051
T576 0.4126
T577 0.4245
T578 0.4238
T579 0.418
T580 0.4133
T581 0.4084
T582 0.4199
T583 0.4132
T584 0.4199
T585 0.4239
T586 0.4301
T587 0.4191
T588 0.4221
T589 0.4296
T590 0.4166
T591 0.4193
T592 0.4233
T593 0.4254
T594 0.4257
T595 0.4246
T596 0.4191
T597 0.4305
T598 0.4211
T599 0.4285
T600 0.4185
T601 0.4259
T602 0.4186
T603 0.4122
T604 0.426
T605 0.4213
T606 0.4184
T607 0.4164
T608 0.4164
T609 0.4176
T610 0.4206
T611 0.4232
T612 0.4276
T613 0.4131
T614 0.4178
T615 0.4207
T616 0.4243
T617 0.4277
T618 0.4143
T619 0.4173
T620 0.4198
T621 0.421
T622 0.4197
T623 0.4152
T624 0.4229
T625 0.4097
T626 0.4119
T627 0.412
T628 0.4117
T629 0.408
T630 0.409
T631 0.4007
T632 0.4023
T633 0.3985
T634 0.3954
T635 0.3931
T636 0.391
T637 0.389
T638 0.3878
T639 0.3863
T640 0.3936
T641 0.3928
T642 0.392
T643 0.391
T644 0.3909
T645 0.3909
T646 0.39
T647 0.3889
T648 0.3882
T649 0.3867
T650 0.3864
T651 0.3856
T652 0.3847
T653 0.3845
T654 0.3836
T655 0.3825
T656 0.3823
T657 0.3811
T658 0.3805
T659 0.3804
T660 0.3786
T661 0.3781
T662 0.3766
T663 0.3762
T664 0.38
T665 0.3646
T666 0.3559
T667 0.3552
T668 0.3552
T669 0.3548
T670 0.3539
T671 0.3537
T672 0.3537
T673 0.3537
T674 0.3537
T675 0.352
T676 0.3516
T677 0.3513
T678 0.3512
T679 0.3507
T680 0.3537
T681 0.3534
T682 0.3534
T683 0.3525
T684 0.3536
T685 0.3538
T686 0.3692
T687 0.3753
T688 0.3684
T689 0.365
T690 0.3564
T691 0.3519
T692 0.3538
T693 0.3525
T694 0.3515
T695 0.3513
T696 0.3509
T697 0.3495
T698 0.3491
T699 0.349
T700 0.3489
T701 0.3488
T702 0.3473
T703 0.3468
T704 0.3466
T705 0.3462
T706 0.346
T707 0.3459
T708 0.3445
T709 0.3436
T710 0.3434
T711 0.3433
T712 0.3427
T713 0.3412
T714 0.3407
T715 0.3406
T716 0.3405
T717 0.3404
T718 0.3402
T719 0.3401
T720 0.34
T721 0.3399
T722 0.3397
T723 0.3396
T724 0.3395
T725 0.3394
T726 0.3393
T727 0.3391
T728 0.339
T729 0.3385
T730 0.3383
T731 0.3386
T732 0.3385
T733 0.3371
T734 0.3365
T735 0.3368
T736 0.3362
T737 0.3357
T738 0.3351
T739 0.3346
T740 0.3382
T741 0.3381
T742 0.338
T743 0.3377
T744 0.3374
T745 0.3373
T746 0.3372
T747 0.337
T748 0.3369
T749 0.3368
T750 0.3367
T751 0.3366
T752 0.3364
T753 0.3363
T754 0.3362
T755 0.3361
T756 0.336
T757 0.3358
T758 0.3357
T759 0.3356
T760 0.3355
T761 0.3354
T762 0.3352
T763 0.3351
T764 0.335
T765 0.3416
T766 0.3423
T767 0.3418
T768 0.3417
T769 0.3416
T770 0.3415
T771 0.3409
T772 0.3403
T773 0.3401
T774 0.3394
T775 0.3395
T776 0.3398
T777 0.3398
T778 0.3397
T779 0.3395
T780 0.3394
T781 0.339
T782 0.3384
T783 0.3379
T784 0.3377
T785 0.3367
T786 0.3368
T787 0.3364
T788 0.3362
T789 0.3369
T790 0.337
T791 0.3368
T792 0.3367
T793 0.3366
T794 0.3365
T795 0.3364
T796 0.3362
T797 0.3357
T798 0.3359
T799 0.3359
T800 0.3358
T801 0.3356
T802 0.3355
T803 0.3354
T804 0.3353
T805 0.3349
T806 0.3347
T807 0.3345
T808 0.3344
T809 0.3376
T810 0.3365
T811 0.3366
T812 0.3361
T813 0.3359
T814 0.3358
T815 0.3357
T816 0.3355
T817 0.3354
T818 0.3353
T819 0.3352
T820 0.3351
T821 0.3341
T822 0.3338
T823 0.3328
T824 0.3325
T825 0.3324
T826 0.3323
T827 0.3322
T828 0.332
T829 0.3319
T830 0.3306
T831 0.3302
T832 0.3309
T833 0.3289
T834 0.3278
T835 0.3272
T836 0.3259
T837 0.3257
T838 0.3256
T839 0.3255
T840 0.3254
T841 0.3253
T842 0.3252
T843 0.3251
T844 0.3249
T845 0.3246
T846 0.3237
T847 0.3236
T848 0.3226
T849 0.3224
T850 0.3239
T851 0.3234
T852 0.3237
T853 0.3236
T854 0.3235
T855 0.3217
T856 0.3212
T857 0.3198
T858 0.3196
T859 0.3195
T860 0.3194
T861 0.3193
T862 0.3192
T863 0.3191
T864 0.319
T865 0.3197
T866 0.3204
T867 0.3203
T868 0.3202
T869 0.3201
T870 0.32
T871 0.3199
T872 0.3198
T873 0.3196
T874 0.3195
T875 0.3194
T876 0.3193
T877 0.3192
T878 0.3191
T879 0.319
T880 0.3296
T881 0.3295
T882 0.3281
T883 0.3276
T884 0.3266
T885 0.3265
T886 0.3272
T887 0.3271
T888 0.3277
T889 0.3282
T890 0.3281
T891 0.328
T892 0.3279
T893 0.3278
T894 0.3281
T895 0.3276
T896 0.3275
T897 0.3274
T898 0.3272
T899 0.3271
T900 0.327
T901 0.3269
T902 0.3268
T903 0.3263
T904 0.3253
T905 0.3248
T906 0.3247
T907 0.3246
T908 0.3245
T909 0.3244
T910 0.3243
T911 0.3241
T912 0.324
T913 0.3239
T914 0.3238
T915 0.3241
T916 0.3236
T917 0.3235
T918 0.3238
T919 0.325
T920 0.3236
T921 0.3231
T922 0.323
T923 0.3229
T924 0.3227
T925 0.3226
T926 0.3225
T927 0.3218
T928 0.3206
T929 0.3219
T930 0.3204
T931 0.3201
T932 0.3199
T933 0.3198
T934 0.3197
T935 0.3196
T936 0.3195
T937 0.3194
T938 0.3197
T939 0.3196
T940 0.319
T941 0.3206
T942 0.3205
T943 0.3204
T944 0.3203
T945 0.3202
T946 0.3201
T947 0.32
T948 0.3199
T949 0.321
T950 0.3226
T951 0.3217
T952 0.3208
T953 0.3197
T954 0.3189
T955 0.3188
T956 0.3187
T957 0.3186
T958 0.3185
T959 0.3184
T960 0.3183
T961 0.3182
T962 0.3181
T963 0.318
T964 0.3179
T965 0.3178
T966 0.3177
T967 0.3175
T968 0.3174
T969 0.3173
T970 0.3172
T971 0.3171
T972 0.317
T973 0.3169
T974 0.3168
T975 0.3167
T976 0.3166
T977 0.3165
T978 0.3164
T979 0.3163
T980 0.3162
T981 0.3159
T982 0.3147
T983 0.3142
T984 0.3141
T985 0.314
T986 0.3136
T987 0.3135
T988 0.3134
T989 0.3133
T990 0.3132
T991 0.3131
T992 0.313
T993 0.3129
T994 0.3128
T995 0.3127
T996 0.3126
T997 0.3125
T998 0.3124
T999 0.3123
T1000 0.3122
T1001 0.3117
T1002 0.3207
T1003 0.3206
T1004 0.3205
T1005 0.3209
T1006 0.3116
T1007 0.3115
T1008 0.3206
T1009 0.32
T1010 0.3199
T1011 0.3198
T1012 0.3197
T1013 0.3196
T1014 0.3195
T1015 0.3194
T1016 0.3193
T1017 0.3192
T1018 0.319
T1019 0.3204
T1020 0.3203
T1021 0.3202
T1022 0.3201
T1023 0.3196
T1024 0.3182
T1025 0.3169
T1026 0.3164
T1027 0.3156
T1028 0.3148
T1029 0.3154
T1030 0.316
T1031 0.3159
T1032 0.3158
T1033 0.3157
T1034 0.3156
T1035 0.3155
T1036 0.3154
T1037 0.3153
T1038 0.3152
T1039 0.3151
T1040 0.3158
T1041 0.3166
T1042 0.3148
T1043 0.3151
T1044 0.3163
T1045 0.3162
T1046 0.317
T1047 0.3173
T1048 0.3172
T1049 0.3175
T1050 0.317
T1051 0.3157
T1052 0.3139
T1053 0.3134
T1054 0.3133
T1055 0.3132
T1056 0.3131
T1057 0.3147
T1058 0.3146
T1059 0.3145
T1060 0.3144
T1061 0.3143
T1062 0.3142
T1063 0.3141
T1064 0.314
T1065 0.3139
T1066 0.3138
T1067 0.3145
T1068 0.315
T1069 0.3148
T1070 0.3147
T1071 0.3146
T1072 0.3154
T1073 0.3161
T1074 0.316
T1075 0.3159
T1076 0.3158
T1077 0.3157
T1078 0.3156
T1079 0.3155
T1080 0.3154
T1081 0.3153
T1082 0.3157
T1083 0.3156
T1084 0.3159
T1085 0.3166
T1086 0.3162
T1087 0.3161
T1088 0.316
T1089 0.3159
T1090 0.3158
T1091 0.3153
T1092 0.3156
T1093 0.3244
T1094 0.3285
T1095 0.3277
T1096 0.3273
T1097 0.3272
T1098 0.3275
T1099 0.3286
T1100 0.3288
T1101 0.3287
T1102 0.3188
T1103 0.3227
T1104 0.3291
T1105 0.3352
T1106 0.3439
T1107 0.3481
T1108 0.3491
T1109 0.3491
T1110 0.3511
T1111 0.3502
T1112 0.3563
T1113 0.3621
T1114 0.3619
T1115 0.3666
T1116 0.3696
T1117 0.3705
T1118 0.3687
T1119 0.3642
T1120 0.3661
T1121 0.3595
T1122 0.3548
T1123 0.3531
T1124 0.351
T1125 0.3521
T1126 0.3509
T1127 0.3506
T1128 0.3505
T1129 0.3504
T1130 0.3513
T1131 0.3518
T1132 0.3515
T1133 0.3503
T1134 0.3499
T1135 0.3501
T1136 0.3508
T1137 0.3509
T1138 0.3511
T1139 0.3521
T1140 0.354
T1141 0.3519
T1142 0.3534
T1143 0.3536
T1144 0.3539
T1145 0.3539
T1146 0.3538
T1147 0.3543
T1148 0.3547
T1149 0.3547
T1150 0.3546
T1151 0.3545
T1152 0.3534
T1153 0.3519
T1154 0.35
T1155 0.3524
T1156 0.3512
T1157 0.3509
T1158 0.3493
T1159 0.3487
T1160 0.3486
T1161 0.3493
T1162 0.3501
T1163 0.35
T1164 0.3514
T1165 0.3521
T1166 0.353
T1167 0.3532
T1168 0.3531
T1169 0.3524
T1170 0.3514
T1171 0.35
T1172 0.3492
T1173 0.3501
T1174 0.3507
T1175 0.3506
T1176 0.3503
T1177 0.351
T1178 0.3519
T1179 0.352
T1180 0.3515
T1181 0.3513
T1182 0.3516
T1183 0.3516
T1184 0.3515
T1185 0.3514
T1186 0.3513
T1187 0.3512
T1188 0.3506
T1189 0.3514
T1190 0.3492
T1191 0.3462
T1192 0.344
T1193 0.3425
T1194 0.3414
T1195 0.3396
T1196 0.339
T1197 0.3389
T1198 0.3388
T1199 0.3401
T1200 0.3419
T1201 0.3435
T1202 0.3425
T1203 0.3416
T1204 0.3403
T1205 0.3392
T1206 0.3382
T1207 0.3407
T1208 0.3393
T1209 0.3358
T1210 0.3354
T1211 0.3363
T1212 0.3379
T1213 0.3398
T1214 0.3427
T1215 0.3448
T1216 0.3471
T1217 0.3484
T1218 0.3502
T1219 0.3527
T1220 0.3527
T1221 0.3569
T1222 0.3611
T1223 0.365
T1224 0.3661
T1225 0.3661
T1226 0.365
T1227 0.3642
T1228 0.3625
T1229 0.3609
T1230 0.3601
T1231 0.3599
T1232 0.3605
T1233 0.363
T1234 0.3664
T1235 0.3624
T1236 0.3663
T1237 0.3691
T1238 0.37
T1239 0.3714
T1240 0.3737
T1241 0.3738
T1242 0.3703
T1243 0.3682
T1244 0.3677
T1245 0.3676
T1246 0.3676
T1247 0.3683
T1248 0.3687
T1249 0.3687
T1250 0.3686
T1251 0.3685
T1252 0.3677
T1253 0.3667
T1254 0.3664
T1255 0.3656
T1256 0.3639
T1257 0.3627
T1258 0.3617
T1259 0.3695
T1260 0.3681
T1261 0.3674
T1262 0.3662
T1263 0.3601
T1264 0.355
T1265 0.3515
T1266 0.3537
T1267 0.3521
T1268 0.3503
T1269 0.3485
T1270 0.3477
T1271 0.346
T1272 0.3448
T1273 0.3425
T1274 0.3406
T1275 0.3398
T1276 0.3384
T1277 0.3371
T1278 0.3361
T1279 0.3345
T1280 0.3374
T1281 0.336
T1282 0.3346
T1283 0.3343
T1284 0.3342
T1285 0.334
T1286 0.3337
T1287 0.332
T1288 0.3308
T1289 0.3283
T1290 0.3261
T1291 0.3241
T1292 0.3226
T1293 0.3222
T1294 0.3231
T1295 0.3237
T1296 0.3237
T1297 0.3223
T1298 0.3218
T1299 0.3217
T1300 0.32
T1301 0.3191
T1302 0.3303
T1303 0.3293
T1304 0.3283
T1305 0.328
T1306 0.3267
T1307 0.3262
T1308 0.3258
T1309 0.3269
T1310 0.3273
T1311 0.3272
T1312 0.3287
T1313 0.319
T1314 0.3224
T1315 0.3329
T1316 0.3458
T1317 0.356
T1318 0.3623
T1319 0.3784
T1320 0.3869
T1321 0.3883
T1322 0.3965
T1323 0.4031
T1324 0.4011
T1325 0.4046
T1326 0.4083
T1327 0.411
T1328 0.4139
T1329 0.4159
T1330 0.4159
T1331 0.415
T1332 0.4131
T1333 0.4097
T1334 0.4049
T1335 0.4001
T1336 0.4013
T1337 0.3965
T1338 0.3939
T1339 0.3922
T1340 0.3908
T1341 0.3898
T1342 0.3895
T1343 0.3894
T1344 0.3886
T1345 0.3876
T1346 0.387
T1347 0.3859
T1348 0.3931
T1349 0.391
T1350 0.3892
T1351 0.387
T1352 0.3848
T1353 0.3823
T1354 0.3796
T1355 0.3776
T1356 0.3758
T1357 0.3807
T1358 0.3781
T1359 0.3755
T1360 0.3725
T1361 0.3701
T1362 0.3678
T1363 0.3659
T1364 0.3641
T1365 0.3622
T1366 0.3692
T1367 0.3674
T1368 0.3658
T1369 0.3651
T1370 0.3649
T1371 0.3648
T1372 0.3654
T1373 0.3669
T1374 0.3687
T1375 0.3616
T1376 0.3639
T1377 0.3657
T1378 0.3667
T1379 0.3681
T1380 0.3688
T1381 0.3704
T1382 0.3718
T1383 0.3733
T1384 0.3749
T1385 0.374
T1386 0.3738
T1387 0.3735
T1388 0.3724
T1389 0.3707
T1390 0.3686
T1391 0.3664
T1392 0.3648
T1393 0.3642
T1394 0.364
T1395 0.3652
T1396 0.3675
T1397 0.3703
T1398 0.373
T1399 0.3752
T1400 0.3763
T1401 0.3771
T1402 0.3768
T1403 0.3773
T1404 0.3767
T1405 0.3753
T1406 0.374
T1407 0.3726
T1408 0.3707
T1409 0.3694
T1410 0.3682
T1411 0.3675
T1412 0.3663
T1413 0.3659
T1414 0.3655
T1415 0.3656
T1416 0.3642
T1417 0.3636
T1418 0.3635
T1419 0.3634
T1420 0.3634
T1421 0.362
T1422 0.3612
T1423 0.3688
T1424 0.3671
T1425 0.3666
T1426 0.3662
T1427 0.365
T1428 0.3636
T1429 0.3622
T1430 0.3612
T1431 0.3606
T1432 0.3597
T1433 0.3591
T1434 0.3592
T1435 0.3596
T1436 0.3596
T1437 0.3589
T1438 0.3586
T1439 0.3585
T1440 0.3584
T1441 0.358
T1442 0.3572
T1443 0.3566
T1444 0.3554
T1445 0.354
T1446 0.3529
T1447 0.3523
T1448 0.3511
T1449 0.3507
T1450 0.3507
T1451 0.3506
T1452 0.3502
T1453 0.3537
T1454 0.353
T1455 0.3525
T1456 0.3507
T1457 0.3491
T1458 0.3473
T1459 0.3454
T1460 0.3439
T1461 0.3427
T1462 0.3417
T1463 0.3413
T1464 0.3419
T1465 0.3449
T1466 0.3479
T1467 0.3492
T1468 0.348
T1469 0.3455
T1470 0.3437
T1471 0.3426
T1472 0.342
T1473 0.3411
T1474 0.3401
T1475 0.34
T1476 0.341
T1477 0.3399
T1478 0.3394
T1479 0.3391
T1480 0.3382
T1481 0.3373
T1482 0.337
T1483 0.3355
T1484 0.335
T1485 0.3349
T1486 0.3354
T1487 0.3361
T1488 0.3385
T1489 0.3403
T1490 0.3416
T1491 0.3435
T1492 0.3457
T1493 0.3465
T1494 0.3463
T1495 0.3462
T1496 0.3474
T1497 0.3492
T1498 0.3519
T1499 0.3504
T1500 0.3529
T1501 0.3544
T1502 0.3543
T1503 0.3528
T1504 0.3506
T1505 0.353
T1506 0.3518
T1507 0.3504
T1508 0.3496
T1509 0.3501
T1510 0.3509
T1511 0.3515
T1512 0.3526
T1513 0.3534
T1514 0.354
T1515 0.3515
T1516 0.3525
T1517 0.3538
T1518 0.3545
T1519 0.3558
T1520 0.3569
T1521 0.3581
T1522 0.359
T1523 0.3606
T1524 0.3623
T1525 0.3646
T1526 0.3677
T1527 0.3692
T1528 0.3697
T1529 0.3616
T1530 0.361
T1531 0.3694
T1532 0.3693
T1533 0.3683
T1534 0.3675
T1535 0.3675
T1536 0.3681
T1537 0.3689
T1538 0.3618
T1539 0.3637
T1540 0.3659
T1541 0.368
T1542 0.37
T1543 0.3713
T1544 0.3716
T1545 0.3715
T1546 0.3714
T1547 0.3714
T1548 0.3713
T1549 0.3713
T1550 0.3712
T1551 0.3711
T1552 0.3711
T1553 0.371
T1554 0.371
T1555 0.3709
T1556 0.3708
T1557 0.3708
T1558 0.3707
T1559 0.3707
T1560 0.3706
T1561 0.3706
T1562 0.3705
T1563 0.3704
T1564 0.3704
T1565 0.3703
T1566 0.3703
T1567 0.3702
T1568 0.3702
T1569 0.3701
T1570 0.3651
T1571 0.3563
T1572 0.354
T1573 0.3533
T1574 0.3502
T1575 0.3528
T1576 0.3526
T1577 0.3522
T1578 0.3524
T1579 0.3531
T1580 0.3505
T1581 0.3532
T1582 0.3551
T1583 0.3557
T1584 0.356
T1585 0.3551
T1586 0.3554
T1587 0.3565
T1588 0.3577
T1589 0.3593
T1590 0.3603
T1591 0.3598
T1592 0.3589
T1593 0.3577
T1594 0.3564
T1595 0.3557
T1596 0.3555
T1597 0.357
T1598 0.3578
T1599 0.3576
T1600 0.3571
T1601 0.357
T1602 0.3569
T1603 0.3569
T1604 0.3568
T1605 0.357
T1606 0.3569
T1607 0.3565
T1608 0.3551
T1609 0.3533
T1610 0.3516
T1611 0.3503
T1612 0.3531
T1613 0.3516
T1614 0.351
T1615 0.3502
T1616 0.3492
T1617 0.3502
T1618 0.3504
T1619 0.3506
T1620 0.3517
T1621 0.352
T1622 0.3519
T1623 0.3512
T1624 0.35
T1625 0.3483
T1626 0.3466
T1627 0.3447
T1628 0.3422
T1629 0.3402
T1630 0.339
T1631 0.3381
T1632 0.3367
T1633 0.336
T1634 0.3341
T1635 0.3364
T1636 0.3346
T1637 0.3336
T1638 0.3323
T1639 0.3316
T1640 0.3311
T1641 0.3299
T1642 0.3295
T1643 0.3295
T1644 0.3291
T1645 0.3279
T1646 0.3272
T1647 0.3259
T1648 0.3241
T1649 0.3224
T1650 0.3212
T1651 0.3206
T1652 0.3206
T1653 0.3194
T1654 0.319
T1655 0.319
T1656 0.3189
T1657 0.3189
T1658 0.3196
T1659 0.3201
T1660 0.3209
T1661 0.322
T1662 0.3246
T1663 0.3294
T1664 0.3336
T1665 0.3375
T1666 0.3371
T1667 0.3402
T1668 0.3459
T1669 0.3516
T1670 0.3518
T1671 0.3566
T1672 0.3619
T1673 0.3664
T1674 0.3695
T1675 0.3623
T1676 0.3626
T1677 0.3617
T1678 0.3686
T1679 0.3655
T1680 0.362
T1681 0.3585
T1682 0.3558
T1683 0.3551
T1684 0.3544
T1685 0.3548
T1686 0.3559
T1687 0.3565
T1688 0.3575
T1689 0.3581
T1690 0.3582
T1691 0.3581
T1692 0.3581
T1693 0.3581
T1694 0.3577
T1695 0.356
T1696 0.3539
T1697 0.3514
T1698 0.3538
T1699 0.3533
T1700 0.3519
T1701 0.3515
T1702 0.3515
T1703 0.3505
T1704 0.3485
T1705 0.348
T1706 0.3466
T1707 0.3455
T1708 0.3443
T1709 0.3423
T1710 0.3408
T1711 0.3396
T1712 0.338
T1713 0.3369
T1714 0.336
T1715 0.3357
T1716 0.335
T1717 0.3379
T1718 0.3366
T1719 0.335
T1720 0.3333
T1721 0.3328
T1722 0.3328
T1723 0.3341
T1724 0.3345
T1725 0.3344
T1726 0.3342
T1727 0.3345
T1728 0.3356
T1729 0.3349
T1730 0.3342
T1731 0.334
T1732 0.334
T1733 0.3328
T1734 0.3322
T1735 0.3318
T1736 0.3308
T1737 0.3305
T1738 0.3305
T1739 0.3305
T1740 0.3304
T1741 0.3301
T1742 0.3286
T1743 0.3274
T1744 0.3259
T1745 0.3245
T1746 0.3234
T1747 0.3232
T1748 0.3231
T1749 0.3231
T1750 0.3231
T1751 0.3239
T1752 0.3245
T1753 0.3259
T1754 0.3246
T1755 0.3243
T1756 0.3236
T1757 0.3231
T1758 0.323
T1759 0.3219
T1760 0.3213
T1761 0.3198
T1762 0.3193
T1763 0.3193
T1764 0.319
T1765 0.3192
T1766 0.3193
T1767 0.3194
T1768 0.3191
T1769 0.3186
T1770 0.3188
T1771 0.3193
T1772 0.3194
T1773 0.3194
T1774 0.3194
T1775 0.3194
T1776 0.3187
T1777 0.3302
T1778 0.3299
T1779 0.3293
T1780 0.3285
T1781 0.3284
T1782 0.3275
T1783 0.3267
T1784 0.3265
T1785 0.3265
T1786 0.3265
T1787 0.329
T1788 0.3285
T1789 0.3272
T1790 0.3255
T1791 0.3247
T1792 0.3234
T1793 0.3215
T1794 0.3211
T1795 0.3211
T1796 0.3208
T1797 0.321
T1798 0.3211
T1799 0.3211
T1800 0.3211
T1801 0.3211
T1802 0.3211
T1803 0.3204
T1804 0.3194
T1805 0.3192
T1806 0.3186
T1807 0.3184
T1808 0.3178
T1809 0.3176
T1810 0.3176
T1811 0.3176
T1812 0.3179
T1813 0.3177
T1814 0.3176
T1815 0.3176
T1816 0.3162
T1817 0.3157
T1818 0.3157
T1819 0.3157
T1820 0.3157
T1821 0.3157
T1822 0.3157
T1823 0.3157
T1824 0.3157
T1825 0.3157
T1826 0.3147
T1827 0.3139
T1828 0.3138
T1829 0.3125
T1830 0.3121
T1831 0.3121
T1832 0.3112
T1833 0.3109
T1834 0.3116
T1835 0.314
T1836 0.3165
T1837 0.3173
T1838 0.3174
T1839 0.3171
T1840 0.3162
T1841 0.316
T1842 0.3156
T1843 0.3155
T1844 0.3155
T1845 0.3166
T1846 0.3171
T1847 0.3172
T1848 0.3172
T1849 0.3172
T1850 0.3166
T1851 0.3158
T1852 0.315
T1853 0.3141
T1854 0.3128
T1855 0.3124
T1856 0.3121
T1857 0.3117
T1858 0.3119
T1859 0.3129
T1860 0.3139
T1861 0.3138
T1862 0.313
T1863 0.3122
T1864 0.3109
T1865 0.3206
T1866 0.3205
T1867 0.3112
T1868 0.3119
T1869 0.3117
T1870 0.3116
T1871 0.3112
T1872 0.3204
T1873 0.3113
T1874 0.3133
T1875 0.3153
T1876 0.3192
T1877 0.3255
T1878 0.3304
T1879 0.3224
T1880 0.3271
T1881 0.3318
T1882 0.3372
T1883 0.3395
T1884 0.3468
T1885 0.3528
T1886 0.3536
T1887 0.3571
T1888 0.3582
T1889 0.358
T1890 0.356
T1891 0.3532
T1892 0.3509
T1893 0.3524
T1894 0.3501
T1895 0.3489
T1896 0.3484
T1897 0.3486
T1898 0.3503
T1899 0.3529
T1900 0.3512
T1901 0.3534
T1902 0.3549
T1903 0.3558
T1904 0.3561
T1905 0.3554
T1906 0.3543
T1907 0.354
T1908 0.353
T1909 0.3505
T1910 0.3499
T1911 0.3463
T1912 0.3438
T1913 0.3406
T1914 0.3391
T1915 0.3392
T1916 0.3368
T1917 0.3369
T1918 0.3352
T1919 0.3341
T1920 0.3325
T1921 0.332
T1922 0.3307
T1923 0.3292
T1924 0.328
T1925 0.3271
T1926 0.3255
T1927 0.3248
T1928 0.3236
T1929 0.3223
T1930 0.322
T1931 0.324
T1932 0.325
T1933 0.3244
T1934 0.3232
T1935 0.3223
T1936 0.3218
T1937 0.3203
T1938 0.3185
T1939 0.3183
T1940 0.3195
T1941 0.321
T1942 0.3218
T1943 0.3239
T1944 0.3262
T1945 0.3261
T1946 0.3251
T1947 0.3256
T1948 0.3265
T1949 0.3279
T1950 0.3304
T1951 0.3352
T1952 0.3353
T1953 0.3418
T1954 0.3503
T1955 0.3561
T1956 0.3647
T1957 0.3623
T1958 0.3693
T1959 0.3748
T1960 0.3852
T1961 0.393
T1962 0.3892
T1963 0.3943
T1964 0.4001
T1965 0.3989
T1966 0.4061
T1967 0.4122
T1968 0.4048
T1969 0.4101
T1970 0.4158
T1971 0.4191
T1972 0.4226
T1973 0.4104
T1974 0.4127
T1975 0.4148
T1976 0.4163
T1977 0.4181
T1978 0.4187
T1979 0.4182
T1980 0.4182
T1981 0.4179
T1982 0.4167
T1983 0.4155
T1984 0.414
T1985 0.4127
T1986 0.4127
T1987 0.4117
T1988 0.4101
T1989 0.4095
T1990 0.4093
T1991 0.424
T1992 0.4233
T1993 0.4224
T1994 0.4216
T1995 0.4197
T1996 0.4178
T1997 0.4165
T1998 0.4145
T1999 0.4124
T2000 0.4102
T2001 0.4079
T2002 0.4049
T2003 0.4151
T2004 0.412
T2005 0.4094
T2006 0.4067
T2007 0.4048
T2008 0.4041
T2009 0.4031
T2010 0.4022
T2011 0.4017
T2012 0.4005
T2013 0.3994
T2014 0.3985
T2015 0.4041
T2016 0.4029
T2017 0.401
T2018 0.3997
T2019 0.3979
T2020 0.3965
T2021 0.3953
T2022 0.3938
T2023 0.3922
T2024 0.3903
T2025 0.3889
T2026 0.3876
T2027 0.386
T2028 0.3938
T2029 0.3926
T2030 0.3911
T2031 0.3907
T2032 0.3902
T2033 0.3887
T2034 0.3877
T2035 0.387
T2036 0.3868
T2037 0.3858
T2038 0.3852
T2039 0.3842
T2040 0.3836
T2041 0.3825
T2042 0.3816
T2043 0.3806
T2044 0.3803
T2045 0.3805
T2046 0.3802
T2047 0.3801
T2048 0.3811
T2049 0.3829
T2050 0.3846
T2051 0.3869
T2052 0.3893
T2053 0.3936
T2054 0.3894
T2055 0.3949
T2056 0.4008
T2057 0.4003
T2058 0.4083
T2059 0.416
T2060 0.4084
T2061 0.4134
T2062 0.4172
T2063 0.4211
T2064 0.4245
T2065 0.4109
T2066 0.4116
T2067 0.4126
T2068 0.4132
T2069 0.4125
T2070 0.4119
T2071 0.411
T2072 0.4101
T2073 0.4245
T2074 0.4228
T2075 0.4217
T2076 0.4207
T2077 0.4195
T2078 0.4182
T2079 0.417
T2080 0.4164
T2081 0.4155
T2082 0.4141
T2083 0.4128
T2084 0.4113
T2085 0.4098
T2086 0.4076
T2087 0.4183
T2088 0.4162
T2089 0.415
T2090 0.4133
T2091 0.4111
T2092 0.409
T2093 0.4071
T2094 0.4054
T2095 0.4038
T2096 0.4024
T2097 0.4013
T2098 0.4013
T2099 0.4006
T2100 0.405
T2101 0.4031
T2102 0.4023
T2103 0.4013
T2104 0.4004
T2105 0.3994
T2106 0.3982
T2107 0.3976
T2108 0.3975
T2109 0.3972
T2110 0.3962
T2111 0.3946
T2112 0.3942
T2113 0.3931
T2114 0.3924
T2115 0.3917
T2116 0.3912
T2117 0.3911
T2118 0.3911
T2119 0.3911
T2120 0.3911
T2121 0.3905
T2122 0.3897
T2123 0.3895
T2124 0.3895
T2125 0.3887
T2126 0.3892
T2127 0.3902
T2128 0.3888
T2129 0.388
T2130 0.3879
T2131 0.3889
T2132 0.3906
T2133 0.3924
T2134 0.394
T2135 0.3941
T2136 0.394
T2137 0.3932
T2138 0.393
T2139 0.3917
T2140 0.3913
T2141 0.3907
T2142 0.3898
T2143 0.3896
T2144 0.3896
T2145 0.3891
T2146 0.3892
T2147 0.3902
T2148 0.3918
T2149 0.3943
T2150 0.3965
T2151 0.3986
T2152 0.4009
T2153 0.4024
T2154 0.4036
T2155 0.4048
T2156 0.3989
T2157 0.3994
T2158 0.3993
T2159 0.3985
T2160 0.4046
T2161 0.4044
T2162 0.4044
T2163 0.4032
T2164 0.4027
T2165 0.4017
T2166 0.4009
T2167 0.4002
T2168 0.3992
T2169 0.3982
T2170 0.3977
T2171 0.3967
T2172 0.3956
T2173 0.395
T2174 0.394
T2175 0.3934
T2176 0.392
T2177 0.3916
T2178 0.3905
T2179 0.3901
T2180 0.3888
T2181 0.3884
T2182 0.3878
T2183 0.3869
T2184 0.3867
T2185 0.3859
T2186 0.3931
T2187 0.3925
T2188 0.3926
T2189 0.3917
T2190 0.3912
T2191 0.3907
T2192 0.39
T2193 0.3895
T2194 0.3891
T2195 0.3883
T2196 0.3878
T2197 0.3877
T2198 0.3872
T2199 0.3858
T2200 0.3847
T2201 0.3845
T2202 0.3845
T2203 0.3858
T2204 0.386
T2205 0.3853
T2206 0.385
T2207 0.3847
T2208 0.3846
T2209 0.3846
T2210 0.3838
T2211 0.3831
T2212 0.3829
T2213 0.3824
T2214 0.3816
T2215 0.3814
T2216 0.3815
T2217 0.3815
T2218 0.3812
T2219 0.3801
T2220 0.3798
T2221 0.3795
T2222 0.3788
T2223 0.3784
T2224 0.3783
T2225 0.3783
T2226 0.3783
T2227 0.3784
T2228 0.3784
T2229 0.3784
T2230 0.3784
T2231 0.3784
T2232 0.3783
T2233 0.3778
T2234 0.377
T2235 0.3768
T2236 0.3768
T2237 0.3768
T2238 0.3757
T2239 0.3753
T2240 0.3753
T2241 0.3752
T2242 0.3751
T2243 0.3749
T2244 0.3806
T2245 0.3803
T2246 0.3803
T2247 0.3803
T2248 0.3801
T2249 0.3797
T2250 0.379
T2251 0.3786
T2252 0.3786
T2253 0.3786
T2254 0.3787
T2255 0.3787
T2256 0.3781
T2257 0.3773
T2258 0.3772
T2259 0.3772
T2260 0.3772
T2261 0.3769
T2262 0.3766
T2263 0.3764
T2264 0.376
T2265 0.3756
T2266 0.3755
T2267 0.3755
T2268 0.3749
T2269 0.3741
T2270 0.374
T2271 0.374
T2272 0.3731
T2273 0.3725
T2274 0.3724
T2275 0.3725
T2276 0.3723
T2277 0.3722
T2278 0.3723
T2279 0.3723
T2280 0.3723
T2281 0.3723
T2282 0.3715
T2283 0.3709
T2284 0.3708
T2285 0.3708
T2286 0.3708
T2287 0.3709
T2288 0.3709
T2289 0.3703
T2290 0.3695
T2291 0.3692
T2292 0.3691
T2293 0.3691
T2294 0.3691
T2295 0.3691
T2296 0.3692
T2297 0.3692
T2298 0.3689
T2299 0.3682
T2300 0.3677
T2301 0.3673
T2302 0.3644
T2303 0.3674
T2304 0.3645
T2305 0.3651
T2306 0.368
T2307 0.3616
T2308 0.3634
T2309 0.3642
T2310 0.3643
T2311 0.3643
T2312 0.3643
T2313 0.3644
T2314 0.3644
T2315 0.3644
T2316 0.3644
T2317 0.3645
T2318 0.3645
T2319 0.3645
T2320 0.3639
T2321 0.3631
T2322 0.3639
T2323 0.3645
T2324 0.3646
T2325 0.3647
T2326 0.3647
T2327 0.3647
T2328 0.3647
T2329 0.3646
T2330 0.3645
T2331 0.3645
T2332 0.3633
T2333 0.3629
T2334 0.3629
T2335 0.363
T2336 0.363
T2337 0.363
T2338 0.363
T2339 0.3628
T2340 0.362
T2341 0.3625
T2342 0.363
T2343 0.3625
T2344 0.362
T2345 0.3616
T2346 0.3616
T2347 0.3616
T2348 0.3616
T2349 0.3614
T2350 0.3621
T2351 0.3623
T2352 0.3626
T2353 0.3618
T2354 0.3615
T2355 0.3615
T2356 0.3615
T2357 0.3616
T2358 0.3616
T2359 0.3616
T2360 0.3617
T2361 0.3617
T2362 0.3611
T2363 0.3612
T2364 0.361
T2365 0.3697
T2366 0.361
T2367 0.3692
T2368 0.369
T2369 0.3696
T2370 0.3631
T2371 0.3657
T2372 0.3665
T2373 0.3663
T2374 0.3647
T2375 0.3624
T2376 0.3697
T2377 0.3685
T2378 0.3672
T2379 0.3666
T2380 0.3665
T2381 0.3666
T2382 0.3676
T2383 0.3682
T2384 0.3684
T2385 0.3684
T2386 0.3684
T2387 0.3684
T2388 0.3685
T2389 0.3685
T2390 0.3685
T2391 0.3686
T2392 0.3686
T2393 0.3686
T2394 0.3686
T2395 0.2676
T2396 0.2518
T2397 0.2522
T2398 0.2518
T2399 0.2518
T2400 0.2519
T2401 0.2519
T2402 0.2519
T2403 0.2519
T2404 0.2519
T2405 0.2519
T2406 0.252
T2407 0.2524
T2408 0.252
T2409 0.252
T2410 0.2518
T2411 0.2515
T2412 0.2501
T2413 0.2509
T2414 0.2501
T2415 0.2478
T2416 0.247
T2417 0.247
T2418 0.2471
T2419 0.2471
T2420 0.2471
T2421 0.2471
T2422 0.2471
T2423 0.2471
T2424 0.2472
T2425 0.2472
T2426 0.2472
T2427 0.2472
T2428 0.2472
T2429 0.2472
T2430 0.2473
T2431 0.2473
T2432 0.2473
T2433 0.2473
T2434 0.2473
T2435 0.2473
T2436 0.2474
T2437 0.2474
T2438 0.2474
T2439 0.2474
T2440 0.2474
T2441 0.2474
T2442 0.2475
T2443 0.2475
T2444 0.2475
T2445 0.2475
T2446 0.2475
T2447 0.2475
T2448 0.2476
T2449 0.2476
T2450 0.2476
T2451 0.2476
T2452 0.2476
T2453 0.2476
T2454 0.2477
T2455 0.2477
T2456 0.2477
T2457 0.2469
T2458 0.2461
T2459 0.2461
T2460 0.2458
T2461 0.2462
T2462 0.245
T2463 0.2458
T2464 0.2458
T2465 0.2462
T2466 0.2463
T2467 0.2463
T2468 0.2463
T2469 0.2463
T2470 0.2463
T2471 0.2463
T2472 0.2464
T2473 0.2464
T2474 0.2464
T2475 0.2464
T2476 0.2464
T2477 0.2464
T2478 0.2465
T2479 0.2465
T2480 0.2465
T2481 0.2465
T2482 0.2465
T2483 0.2465
T2484 0.2462
T2485 0.2462
T2486 0.2466
T2487 0.2454
T2488 0.2458
T2489 0.258
T2490 0.3018
T2491 0.3014
T2492 0.2951
T2493 0.2933
T2494 0.2913
T2495 0.291
T2496 0.2887
T2497 0.2879
T2498 0.2857
T2499 0.2843
T2500 0.2832
T2501 0.282
T2502 0.2807
T2503 0.2795
T2504 0.2775
T2505 0.2772
T2506 0.2762
T2507 0.3058
T2508 0.3009
T2509 0.2972
T2510 0.2947
T2511 0.2901
T2512 0.282
T2513 0.2778
T2514 0.2764
T2515 0.2751
T2516 0.2747
T2517 0.2741
T2518 0.2773
T2519 0.2765
T2520 0.2753
T2521 0.2739
T2522 0.2726
T2523 0.2719
T2524 0.2712
T2525 0.2699
T2526 0.2684
T2527 0.2681
T2528 0.2668
T2529 0.2656
T2530 0.2649
T2531 0.263
T2532 0.2616
T2533 0.2609
T2534 0.2598
T2535 0.261
T2536 0.2605
T2537 0.2605
T2538 0.2605
T2539 0.2606
T2540 0.2606
T2541 0.2606
T2542 0.2606
T2543 0.2606
T2544 0.2607
T2545 0.2607
T2546 0.2607
T2547 0.2607
T2548 0.26
T2549 0.2592
T2550 0.2593
T2551 0.2593
T2552 0.2593
T2553 0.2582
T2554 0.2586
T2555 0.2594
T2556 0.259
T2557 0.2571
T2558 0.2558
T2559 0.2549
T2560 0.2992
T2561 0.2831
T2562 0.2789
T2563 0.2766
T2564 0.274
T2565 0.2763
T2566 0.2753
T2567 0.274
T2568 0.2736
T2569 0.2729
T2570 0.2718
T2571 0.2709
T2572 0.2705
T2573 0.2694
T2574 0.2687
T2575 0.2678
T2576 0.2673
T2577 0.267
T2578 0.267
T2579 0.2659
T2580 0.2648
T2581 0.2628
T2582 0.2623
T2583 0.2612
T2584 0.2608
T2585 0.2612
T2586 0.2613
T2587 0.2613
T2588 0.2613
T2589 0.2613
T2590 0.2614
T2591 0.2602
T2592 0.2599
T2593 0.2599
T2594 0.2599
T2595 0.26
T2596 0.26
T2597 0.26
T2598 0.26
T2599 0.26
T2600 0.2591
T2601 0.2582
T2602 0.2582
T2603 0.2575
T2604 0.2575
T2605 0.2575
T2606 0.2604
T2607 0.2583
T2608 0.2579
T2609 0.258
T2610 0.2605
T2611 0.2606
T2612 0.2606
T2613 0.2606
T2614 0.2606
T2615 0.2606
T2616 0.2607
T2617 0.2595
T2618 0.2591
T2619 0.2599
T2620 0.2603
T2621 0.2607
T2622 0.2607
T2623 0.2607
T2624 0.2607
T2625 0.2607
T2626 0.2603
T2627 0.2599
T2628 0.2595
T2629 0.2587
T2630 0.2587
T2631 0.2591
T2632 0.258
T2633 0.2576
T2634 0.2576
T2635 0.2576
T2636 0.2576
T2637 0.2576
T2638 0.2576
T2639 0.2576
T2640 0.2576
T2641 0.2576
T2642 0.2576
T2643 0.2576
T2644 0.2576
T2645 0.2587
T2646 0.2591
T2647 0.2591
T2648 0.2591
T2649 0.2591
T2650 0.2591
T2651 0.258
T2652 0.258
T2653 0.2576
T2654 0.2576
T2655 0.2576
T2656 0.2576
T2657 0.258
T2658 0.2587
T2659 0.258
T2660 0.2595
T2661 0.2591
T2662 0.2603
T2663 0.2581
T2664 0.2581
T2665 0.259
T2666 0.2595
T2667 0.262
T2668 0.2635
T2669 0.2653
T2670 0.2661
T2671 0.2679
T2672 0.2696
T2673 0.2732
T2674 0.2752
T2675 0.2744
T2676 0.279
T2677 0.2817
T2678 0.2848
T2679 0.2871
T2680 0.2879
T2681 0.2883
T2682 0.2892
T2683 0.2904
T2684 0.2908
T2685 0.2908
T2686 0.29
T2687 0.2892
T2688 0.2886
T2689 0.2876
T2690 0.2863
T2691 0.2851
T2692 0.2847
T2693 0.2847
T2694 0.2847
T2695 0.2847
T2696 0.2847
T2697 0.2847
T2698 0.2847
T2699 0.2847
T2700 0.2847
T2701 0.2833
T2702 0.2813
T2703 0.2797
T2704 0.2787
T2705 0.2817
T2706 0.2801
T2707 0.2787
T2708 0.2787
T2709 0.2775
T2710 0.2757
T2711 0.2757
T2712 0.2744
T2713 0.2768
T2714 0.2765
T2715 0.2765
T2716 0.2765
T2717 0.276
T2718 0.2752
T2719 0.2747
T2720 0.2747
T2721 0.276
T2722 0.2752
T2723 0.2756
T2724 0.2756
T2725 0.2741
T2726 0.2753
T2727 0.2757
T2728 0.276
T2729 0.277
T2730 0.2775
T2731 0.2787
T2732 0.2787
T2733 0.2797
T2734 0.2801
T2735 0.2805
T2736 0.2817
T2737 0.2817
T2738 0.2817
T2739 0.2817
T2740 0.2817
T2741 0.283
T2742 0.2834
T2743 0.284
T2744 0.2847
T2745 0.2851
T2746 0.2863
T2747 0.2879
T2748 0.2883
T2749 0.2889
T2750 0.29
T2751 0.2886
T2752 0.2879
T2753 0.2867
T2754 0.2863
T2755 0.2847
T2756 0.2844
T2757 0.2834
T2758 0.283
T2759 0.2817
T2760 0.2809
T2761 0.2794
T2762 0.2787
T2763 0.2779
T2764 0.277
T2765 0.2764
T2766 0.2757
T2767 0.2744
T2768 0.274
T2769 0.274
T2770 0.274
T2771 0.274
T2772 0.2768
T2773 0.2765
T2774 0.2756
T2775 0.2747
T2776 0.2747
T2777 0.2747
T2778 0.2747
T2779 0.2747
T2780 0.2747
T2781 0.2736
T2782 0.2733
T2783 0.2733
T2784 0.2729
T2785 0.2715
T2786 0.2715
T2787 0.2715
T2788 0.2704
T2789 0.2701
T2790 0.2701
T2791 0.2542
T2792 0.2542
T2793 0.2542
T2794 0.2542
T2795 0.2542
T2796 0.2542
T2797 0.2542
T2798 0.2542
T2799 0.2542
T2800 0.2542
T2801 0.2542
T2802 0.2542
T2803 0.2542
T2804 0.2542
T2805 0.2542
T2806 0.2542
T2807 0.2542
T2808 0.2542
