# Supplementary material for: FishMORPH - An agent-based model to predict salmonid growth and distribution responses under natural and low flows
Source: Sci Rep. 2016 Jul 19;6:29414. doi: 10.1038/srep29414 (PMC4949470; doi:10.1038/srep29414)
Supplement: Supplementary Information 2 [file srep29414-s2.zip › SR_FishMORPH_Files/Parameters/Baseline_Depth_P3.var]

Depth PatchP3
T1 0.2254
T2 0.2256
T3 0.2256
T4 0.2256
T5 0.2254
T6 0.2251
T7 0.2242
T8 0.2239
T9 0.223
T10 0.2246
T11 0.225
T12 0.2231
T13 0.2224
T14 0.221
T15 0.221
T16 0.221
T17 0.221
T18 0.221
T19 0.2207
T20 0.2204
T21 0.2199
T22 0.2196
T23 0.2196
T24 0.2196
T25 0.219
T26 0.2185
T27 0.2185
T28 0.2185
T29 0.2185
T30 0.2185
T31 0.2185
T32 0.2185
T33 0.2185
T34 0.2185
T35 0.2182
T36 0.2179
T37 0.2173
T38 0.2173
T39 0.2173
T40 0.2173
T41 0.2173
T42 0.2171
T43 0.2164
T44 0.2164
T45 0.2164
T46 0.2164
T47 0.2164
T48 0.2164
T49 0.2164
T50 0.2164
T51 0.2153
T52 0.2153
T53 0.2153
T54 0.2142
T55 0.2142
T56 0.2139
T57 0.2133
T58 0.2136
T59 0.2139
T60 0.2161
T61 0.2145
T62 0.2136
T63 0.2133
T64 0.213
T65 0.2142
T66 0.2133
T67 0.213
T68 0.213
T69 0.213
T70 0.213
T71 0.2128
T72 0.2119
T73 0.2115
T74 0.2107
T75 0.2099
T76 0.2099
T77 0.2099
T78 0.2099
T79 0.2099
T80 0.2099
T81 0.2099
T82 0.2099
T83 0.2099
T84 0.2099
T85 0.2102
T86 0.211
T87 0.211
T88 0.211
T89 0.211
T90 0.211
T91 0.211
T92 0.211
T93 0.211
T94 0.211
T95 0.211
T96 0.211
T97 0.211
T98 0.211
T99 0.2107
T100 0.2099
T101 0.2099
T102 0.2099
T103 0.2099
T104 0.2099
T105 0.2099
T106 0.2099
T107 0.2099
T108 0.2096
T109 0.2099
T110 0.2099
T111 0.2099
T112 0.2099
T113 0.2099
T114 0.2099
T115 0.2099
T116 0.2099
T117 0.2099
T118 0.2099
T119 0.2099
T120 0.2099
T121 0.2099
T122 0.2099
T123 0.2099
T124 0.2099
T125 0.2099
T126 0.2099
T127 0.2099
T128 0.2099
T129 0.2099
T130 0.2099
T131 0.2104
T132 0.211
T133 0.211
T134 0.211
T135 0.211
T136 0.2112
T137 0.2119
T138 0.2119
T139 0.2119
T140 0.2119
T141 0.2119
T142 0.2119
T143 0.2119
T144 0.2119
T145 0.2119
T146 0.2119
T147 0.2119
T148 0.2119
T149 0.2119
T150 0.213
T151 0.2128
T152 0.213
T153 0.2133
T154 0.2142
T155 0.2142
T156 0.2142
T157 0.2142
T158 0.2147
T159 0.2142
T160 0.2147
T161 0.2153
T162 0.2153
T163 0.2153
T164 0.2153
T165 0.2153
T166 0.2153
T167 0.2153
T168 0.2153
T169 0.2153
T170 0.2153
T171 0.2153
T172 0.2153
T173 0.2153
T174 0.2153
T175 0.2153
T176 0.2153
T177 0.2153
T178 0.215
T179 0.2153
T180 0.2153
T181 0.215
T182 0.2145
T183 0.215
T184 0.2145
T185 0.2142
T186 0.2142
T187 0.2142
T188 0.2142
T189 0.2142
T190 0.2142
T191 0.2142
T192 0.2142
T193 0.2142
T194 0.2142
T195 0.2142
T196 0.2142
T197 0.2133
T198 0.213
T199 0.213
T200 0.213
T201 0.2119
T202 0.2119
T203 0.2119
T204 0.2119
T205 0.2119
T206 0.2119
T207 0.2119
T208 0.2119
T209 0.2119
T210 0.2119
T211 0.2119
T212 0.2119
T213 0.2119
T214 0.2119
T215 0.2122
T216 0.2119
T217 0.2119
T218 0.2119
T219 0.2119
T220 0.2119
T221 0.2119
T222 0.2119
T223 0.2119
T224 0.2117
T225 0.211
T226 0.211
T227 0.211
T228 0.211
T229 0.211
T230 0.211
T231 0.211
T232 0.211
T233 0.211
T234 0.211
T235 0.211
T236 0.211
T237 0.211
T238 0.211
T239 0.211
T240 0.211
T241 0.211
T242 0.211
T243 0.211
T244 0.211
T245 0.211
T246 0.211
T247 0.211
T248 0.211
T249 0.2099
T250 0.2099
T251 0.2102
T252 0.2359
T253 0.2578
T254 0.2588
T255 0.2582
T256 0.2581
T257 0.2581
T258 0.2568
T259 0.2567
T260 0.2567
T261 0.2561
T262 0.2554
T263 0.2553
T264 0.2553
T265 0.2553
T266 0.2553
T267 0.2553
T268 0.2553
T269 0.2553
T270 0.2553
T271 0.2553
T272 0.2553
T273 0.2553
T274 0.2553
T275 0.2553
T276 0.2556
T277 0.256
T278 0.2567
T279 0.2567
T280 0.2567
T281 0.2567
T282 0.2561
T283 0.2557
T284 0.2554
T285 0.2553
T286 0.2553
T287 0.2553
T288 0.2553
T289 0.2553
T290 0.2553
T291 0.2553
T292 0.2553
T293 0.2556
T294 0.2566
T295 0.2567
T296 0.2567
T297 0.258
T298 0.2581
T299 0.2581
T300 0.2586
T301 0.2584
T302 0.2584
T303 0.2587
T304 0.259
T305 0.2592
T306 0.2593
T307 0.2593
T308 0.2593
T309 0.2593
T310 0.2593
T311 0.2593
T312 0.2593
T313 0.2593
T314 0.2593
T315 0.2593
T316 0.2593
T317 0.2593
T318 0.2593
T319 0.2593
T320 0.2593
T321 0.2593
T322 0.2593
T323 0.2593
T324 0.2593
T325 0.259
T326 0.2592
T327 0.2593
T328 0.2593
T329 0.2593
T330 0.2593
T331 0.2593
T332 0.2593
T333 0.2593
T334 0.2593
T335 0.2593
T336 0.2593
T337 0.259
T338 0.2582
T339 0.2581
T340 0.2581
T341 0.2581
T342 0.2581
T343 0.2581
T344 0.2581
T345 0.2581
T346 0.2581
T347 0.2581
T348 0.2581
T349 0.2581
T350 0.2581
T351 0.2581
T352 0.2581
T353 0.2568
T354 0.2567
T355 0.2567
T356 0.2567
T357 0.2567
T358 0.2567
T359 0.2567
T360 0.2567
T361 0.2567
T362 0.2561
T363 0.2567
T364 0.2567
T365 0.2567
T366 0.2567
T367 0.2567
T368 0.2567
T369 0.2567
T370 0.2567
T371 0.2567
T372 0.2567
T373 0.257
T374 0.258
T375 0.2581
T376 0.2581
T377 0.2581
T378 0.2584
T379 0.2581
T380 0.2581
T381 0.2581
T382 0.2581
T383 0.2581
T384 0.2581
T385 0.2581
T386 0.2581
T387 0.2581
T388 0.2581
T389 0.2581
T390 0.2581
T391 0.2581
T392 0.2581
T393 0.2572
T394 0.2488
T395 0.2377
T396 0.2262
T397 0.227
T398 0.2255
T399 0.2243
T400 0.2241
T401 0.2241
T402 0.2241
T403 0.2244
T404 0.2242
T405 0.2241
T406 0.2233
T407 0.223
T408 0.2229
T409 0.2229
T410 0.2235
T411 0.2241
T412 0.225
T413 0.2264
T414 0.2275
T415 0.2269
T416 0.2275
T417 0.2276
T418 0.2276
T419 0.2273
T420 0.2255
T421 0.2254
T422 0.2204
T423 0.219
T424 0.2196
T425 0.2196
T426 0.2196
T427 0.2196
T428 0.2196
T429 0.2196
T430 0.2196
T431 0.2196
T432 0.2196
T433 0.2196
T434 0.2196
T435 0.219
T436 0.2185
T437 0.2185
T438 0.2179
T439 0.2173
T440 0.2168
T441 0.2162
T442 0.2162
T443 0.2159
T444 0.2151
T445 0.2154
T446 0.2151
T447 0.2154
T448 0.2151
T449 0.2148
T450 0.2134
T451 0.2128
T452 0.2128
T453 0.2128
T454 0.2123
T455 0.2117
T456 0.2117
T457 0.2128
T458 0.2128
T459 0.2128
T460 0.2125
T461 0.2128
T462 0.2128
T463 0.2139
T464 0.2147
T465 0.2154
T466 0.216
T467 0.2168
T468 0.2174
T469 0.2182
T470 0.2182
T471 0.2188
T472 0.2194
T473 0.2191
T474 0.2182
T475 0.2177
T476 0.2171
T477 0.2165
T478 0.216
T479 0.216
T480 0.2154
T481 0.216
T482 0.2157
T483 0.216
T484 0.216
T485 0.2163
T486 0.216
T487 0.2171
T488 0.2172
T489 0.2189
T490 0.2203
T491 0.2219
T492 0.2222
T493 0.2233
T494 0.225
T495 0.2262
T496 0.2273
T497 0.2282
T498 0.2286
T499 0.2297
T500 0.2273
T501 0.2283
T502 0.23
T503 0.2318
T504 0.2333
T505 0.2347
T506 0.236
T507 0.2363
T508 0.2366
T509 0.2375
T510 0.2376
T511 0.2378
T512 0.2387
T513 0.239
T514 0.2399
T515 0.2412
T516 0.2418
T517 0.243
T518 0.2437
T519 0.2437
T520 0.244
T521 0.2438
T522 0.2437
T523 0.2437
T524 0.2437
T525 0.2437
T526 0.2437
T527 0.2434
T528 0.2427
T529 0.2423
T530 0.2423
T531 0.2412
T532 0.2411
T533 0.2409
T534 0.24
T535 0.2386
T536 0.238
T537 0.2374
T538 0.2368
T539 0.2362
T540 0.2361
T541 0.2348
T542 0.2347
T543 0.2347
T544 0.2341
T545 0.2335
T546 0.2335
T547 0.2329
T548 0.2323
T549 0.2323
T550 0.2317
T551 0.2311
T552 0.2308
T553 0.2297
T554 0.2297
T555 0.2291
T556 0.2285
T557 0.2284
T558 0.2287
T559 0.2299
T560 0.232
T561 0.2353
T562 0.2378
T563 0.2404
T564 0.2432
T565 0.2436
T566 0.2505
T567 0.257
T568 0.2611
T569 0.2643
T570 0.2665
T571 0.269
T572 0.2714
T573 0.2745
T574 0.2792
T575 0.2841
T576 0.2891
T577 0.2977
T578 0.3082
T579 0.3193
T580 0.3305
T581 0.341
T582 0.3492
T583 0.3568
T584 0.3615
T585 0.3642
T586 0.3694
T587 0.3733
T588 0.3753
T589 0.382
T590 0.3865
T591 0.3882
T592 0.3917
T593 0.393
T594 0.3932
T595 0.3921
T596 0.3871
T597 0.3807
T598 0.3732
T599 0.3665
T600 0.3586
T601 0.3516
T602 0.3464
T603 0.3417
T604 0.3377
T605 0.3344
T606 0.3324
T607 0.331
T608 0.3313
T609 0.3322
T610 0.3346
T611 0.3365
T612 0.3399
T613 0.3435
T614 0.3471
T615 0.349
T616 0.3518
T617 0.3544
T618 0.3569
T619 0.3592
T620 0.361
T621 0.3617
T622 0.3605
T623 0.3566
T624 0.3493
T625 0.339
T626 0.3262
T627 0.3116
T628 0.2965
T629 0.2838
T630 0.276
T631 0.2709
T632 0.2677
T633 0.2654
T634 0.2634
T635 0.2621
T636 0.2607
T637 0.2594
T638 0.2587
T639 0.2577
T640 0.2567
T641 0.2563
T642 0.2557
T643 0.2551
T644 0.2551
T645 0.2551
T646 0.2545
T647 0.2538
T648 0.2534
T649 0.2524
T650 0.2523
T651 0.2518
T652 0.2512
T653 0.2511
T654 0.2505
T655 0.2498
T656 0.2497
T657 0.2489
T658 0.2486
T659 0.2485
T660 0.2473
T661 0.2471
T662 0.2461
T663 0.246
T664 0.2439
T665 0.2321
T666 0.2288
T667 0.2286
T668 0.2286
T669 0.2284
T670 0.2278
T671 0.2277
T672 0.2277
T673 0.2277
T674 0.2277
T675 0.2266
T676 0.2265
T677 0.2264
T678 0.2263
T679 0.226
T680 0.2293
T681 0.2293
T682 0.2293
T683 0.2287
T684 0.2295
T685 0.2282
T686 0.2381
T687 0.2424
T688 0.2407
T689 0.2335
T690 0.2288
T691 0.2265
T692 0.2294
T693 0.2287
T694 0.2281
T695 0.228
T696 0.2278
T697 0.2269
T698 0.2268
T699 0.2268
T700 0.2268
T701 0.2268
T702 0.2259
T703 0.2259
T704 0.2258
T705 0.2256
T706 0.2256
T707 0.2256
T708 0.2248
T709 0.2244
T710 0.2244
T711 0.2244
T712 0.2241
T713 0.2233
T714 0.2232
T715 0.2232
T716 0.2232
T717 0.2232
T718 0.2232
T719 0.2232
T720 0.2232
T721 0.2232
T722 0.2232
T723 0.2232
T724 0.2232
T725 0.2232
T726 0.2232
T727 0.2232
T728 0.2232
T729 0.2229
T730 0.2229
T731 0.2231
T732 0.2232
T733 0.2223
T734 0.222
T735 0.2223
T736 0.222
T737 0.2218
T738 0.2215
T739 0.2212
T740 0.2209
T741 0.2209
T742 0.2209
T743 0.2208
T744 0.2207
T745 0.2207
T746 0.2207
T747 0.2207
T748 0.2207
T749 0.2207
T750 0.2207
T751 0.2207
T752 0.2207
T753 0.2207
T754 0.2207
T755 0.2207
T756 0.2207
T757 0.2207
T758 0.2207
T759 0.2207
T760 0.2207
T761 0.2207
T762 0.2207
T763 0.2207
T764 0.2207
T765 0.228
T766 0.2276
T767 0.2275
T768 0.2275
T769 0.2275
T770 0.2275
T771 0.2273
T772 0.2269
T773 0.2269
T774 0.2266
T775 0.2268
T776 0.227
T777 0.227
T778 0.227
T779 0.227
T780 0.227
T781 0.2268
T782 0.2266
T783 0.2263
T784 0.2263
T785 0.2258
T786 0.226
T787 0.2257
T788 0.2257
T789 0.2263
T790 0.2263
T791 0.2263
T792 0.2263
T793 0.2263
T794 0.2263
T795 0.2263
T796 0.2263
T797 0.226
T798 0.2263
T799 0.2263
T800 0.2263
T801 0.2263
T802 0.2263
T803 0.2263
T804 0.2263
T805 0.2261
T806 0.2261
T807 0.2261
T808 0.2261
T809 0.2255
T810 0.2249
T811 0.2251
T812 0.2249
T813 0.2248
T814 0.2248
T815 0.2248
T816 0.2248
T817 0.2248
T818 0.2248
T819 0.2248
T820 0.2248
T821 0.2243
T822 0.2242
T823 0.2237
T824 0.2236
T825 0.2236
T826 0.2236
T827 0.2236
T828 0.2236
T829 0.2236
T830 0.2228
T831 0.2227
T832 0.2233
T833 0.2219
T834 0.2213
T835 0.2211
T836 0.2202
T837 0.2202
T838 0.2202
T839 0.2202
T840 0.2202
T841 0.2202
T842 0.2202
T843 0.2202
T844 0.2202
T845 0.2201
T846 0.2195
T847 0.2195
T848 0.219
T849 0.2189
T850 0.22
T851 0.2197
T852 0.22
T853 0.22
T854 0.22
T855 0.2189
T856 0.2186
T857 0.2177
T858 0.2177
T859 0.2177
T860 0.2177
T861 0.2177
T862 0.2177
T863 0.2177
T864 0.2177
T865 0.2183
T866 0.2189
T867 0.2189
T868 0.2189
T869 0.2189
T870 0.2189
T871 0.2189
T872 0.2189
T873 0.2189
T874 0.2189
T875 0.2189
T876 0.2189
T877 0.2189
T878 0.2189
T879 0.2189
T880 0.2177
T881 0.2177
T882 0.2169
T883 0.2166
T884 0.216
T885 0.216
T886 0.2166
T887 0.2166
T888 0.2171
T889 0.2175
T890 0.2175
T891 0.2175
T892 0.2175
T893 0.2175
T894 0.2178
T895 0.2175
T896 0.2175
T897 0.2175
T898 0.2175
T899 0.2175
T900 0.2175
T901 0.2175
T902 0.2175
T903 0.2172
T904 0.2167
T905 0.2164
T906 0.2164
T907 0.2164
T908 0.2164
T909 0.2164
T910 0.2164
T911 0.2164
T912 0.2164
T913 0.2164
T914 0.2164
T915 0.2167
T916 0.2164
T917 0.2164
T918 0.2167
T919 0.2175
T920 0.2167
T921 0.2164
T922 0.2164
T923 0.2164
T924 0.2164
T925 0.2164
T926 0.2163
T927 0.2159
T928 0.2152
T929 0.2161
T930 0.2152
T931 0.2151
T932 0.215
T933 0.215
T934 0.215
T935 0.215
T936 0.215
T937 0.215
T938 0.2153
T939 0.2153
T940 0.215
T941 0.2161
T942 0.2161
T943 0.2161
T944 0.2161
T945 0.2161
T946 0.2161
T947 0.2161
T948 0.2161
T949 0.217
T950 0.2182
T951 0.2176
T952 0.217
T953 0.2164
T954 0.2159
T955 0.2159
T956 0.2159
T957 0.2159
T958 0.2159
T959 0.2159
T960 0.2159
T961 0.2159
T962 0.2159
T963 0.2159
T964 0.2159
T965 0.2159
T966 0.2159
T967 0.2159
T968 0.2159
T969 0.2159
T970 0.2159
T971 0.2159
T972 0.2159
T973 0.2159
T974 0.2159
T975 0.2159
T976 0.2159
T977 0.2159
T978 0.2159
T979 0.2159
T980 0.2159
T981 0.2158
T982 0.215
T983 0.2148
T984 0.2148
T985 0.2148
T986 0.2146
T987 0.2146
T988 0.2146
T989 0.2146
T990 0.2146
T991 0.2146
T992 0.2146
T993 0.2146
T994 0.2146
T995 0.2146
T996 0.2146
T997 0.2146
T998 0.2146
T999 0.2146
T1000 0.2146
T1001 0.2143
T1002 0.2134
T1003 0.2134
T1004 0.2134
T1005 0.2137
T1006 0.2146
T1007 0.2146
T1008 0.2137
T1009 0.2134
T1010 0.2134
T1011 0.2134
T1012 0.2134
T1013 0.2134
T1014 0.2134
T1015 0.2134
T1016 0.2134
T1017 0.2134
T1018 0.2133
T1019 0.2143
T1020 0.2143
T1021 0.2143
T1022 0.2143
T1023 0.2141
T1024 0.2132
T1025 0.2124
T1026 0.2121
T1027 0.2116
T1028 0.2112
T1029 0.2116
T1030 0.2121
T1031 0.2121
T1032 0.2121
T1033 0.2121
T1034 0.2121
T1035 0.2121
T1036 0.2121
T1037 0.2121
T1038 0.2121
T1039 0.2121
T1040 0.2126
T1041 0.2132
T1042 0.2121
T1043 0.2124
T1044 0.2132
T1045 0.2132
T1046 0.2138
T1047 0.2141
T1048 0.2141
T1049 0.2144
T1050 0.2143
T1051 0.2135
T1052 0.2124
T1053 0.2121
T1054 0.2121
T1055 0.2121
T1056 0.2121
T1057 0.2132
T1058 0.2132
T1059 0.2132
T1060 0.2132
T1061 0.2132
T1062 0.2132
T1063 0.2132
T1064 0.2132
T1065 0.2132
T1066 0.2132
T1067 0.2138
T1068 0.2142
T1069 0.2141
T1070 0.2141
T1071 0.2141
T1072 0.2147
T1073 0.2153
T1074 0.2153
T1075 0.2153
T1076 0.2153
T1077 0.2153
T1078 0.2153
T1079 0.2153
T1080 0.2153
T1081 0.2153
T1082 0.2155
T1083 0.2155
T1084 0.2158
T1085 0.2164
T1086 0.2162
T1087 0.2162
T1088 0.2162
T1089 0.2162
T1090 0.2162
T1091 0.2159
T1092 0.2162
T1093 0.226
T1094 0.2278
T1095 0.227
T1096 0.227
T1097 0.227
T1098 0.2272
T1099 0.2281
T1100 0.2282
T1101 0.2282
T1102 0.2301
T1103 0.2327
T1104 0.2372
T1105 0.2445
T1106 0.2457
T1107 0.2482
T1108 0.2487
T1109 0.2488
T1110 0.2505
T1111 0.253
T1112 0.2576
T1113 0.2616
T1114 0.2682
T1115 0.271
T1116 0.2732
T1117 0.2737
T1118 0.2722
T1119 0.2687
T1120 0.2637
T1121 0.2592
T1122 0.2562
T1123 0.2554
T1124 0.2539
T1125 0.2517
T1126 0.2511
T1127 0.2511
T1128 0.2511
T1129 0.2511
T1130 0.2519
T1131 0.2523
T1132 0.252
T1133 0.2512
T1134 0.2511
T1135 0.2514
T1136 0.252
T1137 0.252
T1138 0.2523
T1139 0.2531
T1140 0.2547
T1141 0.2562
T1142 0.2573
T1143 0.2574
T1144 0.2577
T1145 0.2577
T1146 0.2577
T1147 0.2582
T1148 0.2585
T1149 0.2586
T1150 0.2586
T1151 0.2586
T1152 0.2578
T1153 0.2568
T1154 0.2554
T1155 0.2541
T1156 0.2535
T1157 0.2535
T1158 0.2522
T1159 0.2521
T1160 0.2521
T1161 0.2527
T1162 0.2533
T1163 0.2532
T1164 0.2545
T1165 0.2549
T1166 0.2557
T1167 0.2558
T1168 0.2558
T1169 0.2553
T1170 0.2547
T1171 0.2537
T1172 0.2532
T1173 0.2542
T1174 0.2546
T1175 0.2545
T1176 0.2544
T1177 0.255
T1178 0.2557
T1179 0.2558
T1180 0.2555
T1181 0.2554
T1182 0.2558
T1183 0.2558
T1184 0.2558
T1185 0.2558
T1186 0.2558
T1187 0.2558
T1188 0.2554
T1189 0.2562
T1190 0.2542
T1191 0.2523
T1192 0.2509
T1193 0.2499
T1194 0.2493
T1195 0.248
T1196 0.2478
T1197 0.2478
T1198 0.2478
T1199 0.249
T1200 0.2503
T1201 0.2515
T1202 0.2505
T1203 0.2501
T1204 0.2491
T1205 0.2485
T1206 0.2479
T1207 0.2501
T1208 0.2486
T1209 0.2461
T1210 0.2464
T1211 0.2471
T1212 0.2483
T1213 0.2498
T1214 0.252
T1215 0.2533
T1216 0.2552
T1217 0.256
T1218 0.2575
T1219 0.2594
T1220 0.2629
T1221 0.2659
T1222 0.2691
T1223 0.2719
T1224 0.2724
T1225 0.2724
T1226 0.2715
T1227 0.2711
T1228 0.2698
T1229 0.2687
T1230 0.2683
T1231 0.2683
T1232 0.2689
T1233 0.2711
T1234 0.2737
T1235 0.2775
T1236 0.2803
T1237 0.2824
T1238 0.2829
T1239 0.2842
T1240 0.286
T1241 0.2859
T1242 0.2829
T1243 0.2817
T1244 0.2816
T1245 0.2816
T1246 0.2817
T1247 0.2823
T1248 0.2827
T1249 0.2827
T1250 0.2827
T1251 0.2827
T1252 0.2821
T1253 0.2814
T1254 0.2813
T1255 0.2807
T1256 0.2794
T1257 0.2787
T1258 0.278
T1259 0.2773
T1260 0.2763
T1261 0.2759
T1262 0.275
T1263 0.2699
T1264 0.2666
T1265 0.2642
T1266 0.2629
T1267 0.2618
T1268 0.2604
T1269 0.2592
T1270 0.2588
T1271 0.2575
T1272 0.2569
T1273 0.255
T1274 0.2539
T1275 0.2535
T1276 0.2524
T1277 0.2516
T1278 0.2509
T1279 0.2498
T1280 0.2491
T1281 0.2481
T1282 0.2472
T1283 0.2471
T1284 0.2471
T1285 0.247
T1286 0.2469
T1287 0.2456
T1288 0.2449
T1289 0.243
T1290 0.2417
T1291 0.2447
T1292 0.2438
T1293 0.2437
T1294 0.2445
T1295 0.2449
T1296 0.2449
T1297 0.2438
T1298 0.2437
T1299 0.2437
T1300 0.2424
T1301 0.242
T1302 0.2412
T1303 0.2406
T1304 0.24
T1305 0.2399
T1306 0.2389
T1307 0.2388
T1308 0.2385
T1309 0.2396
T1310 0.2397
T1311 0.2397
T1312 0.2409
T1313 0.243
T1314 0.2455
T1315 0.2495
T1316 0.2627
T1317 0.2729
T1318 0.2847
T1319 0.2976
T1320 0.3097
T1321 0.3174
T1322 0.3241
T1323 0.3295
T1324 0.3335
T1325 0.3364
T1326 0.3397
T1327 0.3419
T1328 0.3446
T1329 0.3462
T1330 0.346
T1331 0.3453
T1332 0.3436
T1333 0.3404
T1334 0.3361
T1335 0.3322
T1336 0.3274
T1337 0.3237
T1338 0.3219
T1339 0.3207
T1340 0.3196
T1341 0.3189
T1342 0.3189
T1343 0.3189
T1344 0.3181
T1345 0.3174
T1346 0.317
T1347 0.3161
T1348 0.3146
T1349 0.3129
T1350 0.3116
T1351 0.3098
T1352 0.3081
T1353 0.3061
T1354 0.3039
T1355 0.3025
T1356 0.3012
T1357 0.2998
T1358 0.2977
T1359 0.2956
T1360 0.2933
T1361 0.2915
T1362 0.2899
T1363 0.2885
T1364 0.2871
T1365 0.2858
T1366 0.2844
T1367 0.283
T1368 0.282
T1369 0.2816
T1370 0.2816
T1371 0.2816
T1372 0.2822
T1373 0.2835
T1374 0.285
T1375 0.2863
T1376 0.2883
T1377 0.2897
T1378 0.2904
T1379 0.2917
T1380 0.2922
T1381 0.2937
T1382 0.2948
T1383 0.2961
T1384 0.2975
T1385 0.2964
T1386 0.2965
T1387 0.2963
T1388 0.2953
T1389 0.294
T1390 0.2923
T1391 0.2906
T1392 0.2896
T1393 0.2893
T1394 0.2893
T1395 0.2905
T1396 0.2925
T1397 0.2948
T1398 0.297
T1399 0.2988
T1400 0.2995
T1401 0.3002
T1402 0.2999
T1403 0.3005
T1404 0.2998
T1405 0.2988
T1406 0.2978
T1407 0.2968
T1408 0.2951
T1409 0.2944
T1410 0.2934
T1411 0.293
T1412 0.2921
T1413 0.292
T1414 0.2917
T1415 0.2919
T1416 0.2905
T1417 0.2904
T1418 0.2904
T1419 0.2904
T1420 0.2904
T1421 0.2892
T1422 0.2887
T1423 0.2878
T1424 0.2864
T1425 0.2863
T1426 0.286
T1427 0.2851
T1428 0.284
T1429 0.283
T1430 0.2823
T1431 0.2819
T1432 0.2813
T1433 0.2809
T1434 0.2812
T1435 0.2815
T1436 0.2816
T1437 0.2809
T1438 0.2809
T1439 0.2809
T1440 0.2809
T1441 0.2806
T1442 0.2799
T1443 0.2796
T1444 0.2786
T1445 0.2776
T1446 0.2768
T1447 0.2765
T1448 0.2755
T1449 0.2754
T1450 0.2754
T1451 0.2754
T1452 0.2751
T1453 0.2744
T1454 0.2741
T1455 0.2737
T1456 0.2721
T1457 0.271
T1458 0.2697
T1459 0.2683
T1460 0.2672
T1461 0.2664
T1462 0.2657
T1463 0.2655
T1464 0.2662
T1465 0.2689
T1466 0.2711
T1467 0.2719
T1468 0.2707
T1469 0.2687
T1470 0.2676
T1471 0.2669
T1472 0.2665
T1473 0.2658
T1474 0.2651
T1475 0.2652
T1476 0.2661
T1477 0.265
T1478 0.2648
T1479 0.2646
T1480 0.264
T1481 0.2633
T1482 0.2632
T1483 0.2619
T1484 0.2618
T1485 0.2618
T1486 0.2623
T1487 0.2629
T1488 0.265
T1489 0.2663
T1490 0.2667
T1491 0.2685
T1492 0.2701
T1493 0.2706
T1494 0.2704
T1495 0.2704
T1496 0.2716
T1497 0.2731
T1498 0.2753
T1499 0.2776
T1500 0.2796
T1501 0.2806
T1502 0.2803
T1503 0.2791
T1504 0.2774
T1505 0.276
T1506 0.2752
T1507 0.2741
T1508 0.2736
T1509 0.2742
T1510 0.2749
T1511 0.2754
T1512 0.2764
T1513 0.277
T1514 0.2775
T1515 0.2791
T1516 0.2798
T1517 0.281
T1518 0.2814
T1519 0.2827
T1520 0.2835
T1521 0.2845
T1522 0.2852
T1523 0.2866
T1524 0.288
T1525 0.29
T1526 0.2926
T1527 0.2936
T1528 0.294
T1529 0.2946
T1530 0.294
T1531 0.2938
T1532 0.2938
T1533 0.2928
T1534 0.2924
T1535 0.2925
T1536 0.2932
T1537 0.2938
T1538 0.2954
T1539 0.297
T1540 0.2989
T1541 0.3006
T1542 0.3022
T1543 0.3033
T1544 0.3034
T1545 0.3034
T1546 0.3034
T1547 0.3034
T1548 0.3034
T1549 0.3034
T1550 0.3034
T1551 0.3034
T1552 0.3034
T1553 0.3034
T1554 0.3034
T1555 0.3034
T1556 0.3034
T1557 0.3034
T1558 0.3034
T1559 0.3034
T1560 0.3034
T1561 0.3034
T1562 0.3034
T1563 0.3034
T1564 0.3034
T1565 0.3034
T1566 0.3034
T1567 0.3034
T1568 0.3034
T1569 0.3034
T1570 0.2898
T1571 0.2845
T1572 0.2832
T1573 0.2828
T1574 0.28
T1575 0.2791
T1576 0.2791
T1577 0.2788
T1578 0.279
T1579 0.2797
T1580 0.2813
T1581 0.2836
T1582 0.285
T1583 0.2853
T1584 0.2856
T1585 0.2847
T1586 0.2853
T1587 0.2862
T1588 0.2873
T1589 0.2886
T1590 0.2893
T1591 0.2888
T1592 0.2881
T1593 0.2871
T1594 0.2861
T1595 0.2857
T1596 0.2856
T1597 0.2872
T1598 0.2877
T1599 0.2874
T1600 0.287
T1601 0.287
T1602 0.287
T1603 0.287
T1604 0.287
T1605 0.2868
T1606 0.2868
T1607 0.2865
T1608 0.2852
T1609 0.2838
T1610 0.2825
T1611 0.2816
T1612 0.2803
T1613 0.2793
T1614 0.2789
T1615 0.2782
T1616 0.2775
T1617 0.2787
T1618 0.2786
T1619 0.2789
T1620 0.2799
T1621 0.28
T1622 0.28
T1623 0.2794
T1624 0.2784
T1625 0.277
T1626 0.2757
T1627 0.2742
T1628 0.2722
T1629 0.2707
T1630 0.27
T1631 0.2693
T1632 0.2682
T1633 0.2678
T1634 0.2661
T1635 0.2647
T1636 0.2634
T1637 0.2628
T1638 0.2618
T1639 0.2614
T1640 0.261
T1641 0.2601
T1642 0.26
T1643 0.26
T1644 0.2596
T1645 0.2587
T1646 0.2583
T1647 0.2572
T1648 0.2559
T1649 0.2546
T1650 0.2539
T1651 0.2535
T1652 0.2531
T1653 0.2521
T1654 0.2521
T1655 0.2521
T1656 0.2521
T1657 0.2521
T1658 0.2527
T1659 0.2531
T1660 0.2537
T1661 0.2546
T1662 0.2567
T1663 0.2608
T1664 0.2638
T1665 0.2668
T1666 0.2698
T1667 0.2721
T1668 0.2771
T1669 0.2815
T1670 0.285
T1671 0.289
T1672 0.2934
T1673 0.2969
T1674 0.2993
T1675 0.3004
T1676 0.3005
T1677 0.2996
T1678 0.2979
T1679 0.2952
T1680 0.2924
T1681 0.2897
T1682 0.2876
T1683 0.2875
T1684 0.2868
T1685 0.2874
T1686 0.2884
T1687 0.2888
T1688 0.2897
T1689 0.2901
T1690 0.2902
T1691 0.2902
T1692 0.2902
T1693 0.2902
T1694 0.2899
T1695 0.2883
T1696 0.2866
T1697 0.2846
T1698 0.2832
T1699 0.2818
T1700 0.2807
T1701 0.2807
T1702 0.2807
T1703 0.2797
T1704 0.2781
T1705 0.2779
T1706 0.2767
T1707 0.2759
T1708 0.2749
T1709 0.2733
T1710 0.2722
T1711 0.2714
T1712 0.27
T1713 0.2693
T1714 0.2686
T1715 0.2685
T1716 0.2679
T1717 0.2669
T1718 0.2659
T1719 0.2647
T1720 0.2633
T1721 0.2632
T1722 0.2632
T1723 0.2645
T1724 0.2646
T1725 0.2645
T1726 0.2644
T1727 0.2647
T1728 0.2657
T1729 0.2648
T1730 0.2644
T1731 0.2644
T1732 0.2644
T1733 0.2633
T1734 0.263
T1735 0.2627
T1736 0.2619
T1737 0.2618
T1738 0.2618
T1739 0.2618
T1740 0.2618
T1741 0.2615
T1742 0.2602
T1743 0.2594
T1744 0.2583
T1745 0.2573
T1746 0.2565
T1747 0.2565
T1748 0.2565
T1749 0.2565
T1750 0.2565
T1751 0.2573
T1752 0.2576
T1753 0.2576
T1754 0.2576
T1755 0.2574
T1756 0.2568
T1757 0.2565
T1758 0.2565
T1759 0.2555
T1760 0.2551
T1761 0.2538
T1762 0.2537
T1763 0.2537
T1764 0.2535
T1765 0.2537
T1766 0.2537
T1767 0.2537
T1768 0.2535
T1769 0.2531
T1770 0.2534
T1771 0.2537
T1772 0.2538
T1773 0.2538
T1774 0.2538
T1775 0.2538
T1776 0.2531
T1777 0.2524
T1778 0.2524
T1779 0.2518
T1780 0.2513
T1781 0.2512
T1782 0.2505
T1783 0.2499
T1784 0.2498
T1785 0.2498
T1786 0.2498
T1787 0.2521
T1788 0.2511
T1789 0.2502
T1790 0.2489
T1791 0.2485
T1792 0.2474
T1793 0.246
T1794 0.2459
T1795 0.2459
T1796 0.2456
T1797 0.2458
T1798 0.2459
T1799 0.2459
T1800 0.2459
T1801 0.2459
T1802 0.2459
T1803 0.2452
T1804 0.2445
T1805 0.2445
T1806 0.244
T1807 0.2439
T1808 0.2434
T1809 0.2433
T1810 0.2433
T1811 0.2433
T1812 0.2436
T1813 0.2434
T1814 0.2433
T1815 0.2433
T1816 0.242
T1817 0.2419
T1818 0.2419
T1819 0.2419
T1820 0.2419
T1821 0.2419
T1822 0.2419
T1823 0.2419
T1824 0.242
T1825 0.242
T1826 0.2455
T1827 0.245
T1828 0.2449
T1829 0.2438
T1830 0.2437
T1831 0.2438
T1832 0.243
T1833 0.2429
T1834 0.2434
T1835 0.2455
T1836 0.2428
T1837 0.2432
T1838 0.2432
T1839 0.2429
T1840 0.2422
T1841 0.2421
T1842 0.2418
T1843 0.2418
T1844 0.2418
T1845 0.2428
T1846 0.243
T1847 0.243
T1848 0.243
T1849 0.243
T1850 0.2425
T1851 0.2419
T1852 0.2457
T1853 0.245
T1854 0.244
T1855 0.2439
T1856 0.2436
T1857 0.2433
T1858 0.2436
T1859 0.2444
T1860 0.2451
T1861 0.2448
T1862 0.2443
T1863 0.2437
T1864 0.2427
T1865 0.2422
T1866 0.2422
T1867 0.2432
T1868 0.2436
T1869 0.2433
T1870 0.2433
T1871 0.243
T1872 0.242
T1873 0.2434
T1874 0.2447
T1875 0.2418
T1876 0.2449
T1877 0.2498
T1878 0.2532
T1879 0.2564
T1880 0.26
T1881 0.2636
T1882 0.2678
T1883 0.273
T1884 0.2789
T1885 0.2834
T1886 0.2875
T1887 0.2901
T1888 0.2906
T1889 0.2903
T1890 0.2884
T1891 0.2861
T1892 0.2843
T1893 0.282
T1894 0.2802
T1895 0.2795
T1896 0.2791
T1897 0.2794
T1898 0.2809
T1899 0.2831
T1900 0.2852
T1901 0.2869
T1902 0.288
T1903 0.2887
T1904 0.2888
T1905 0.2881
T1906 0.2872
T1907 0.2871
T1908 0.2862
T1909 0.2839
T1910 0.2796
T1911 0.2775
T1912 0.2755
T1913 0.2729
T1914 0.272
T1915 0.2723
T1916 0.2699
T1917 0.2666
T1918 0.2657
T1919 0.2648
T1920 0.2635
T1921 0.2634
T1922 0.2621
T1923 0.2611
T1924 0.2601
T1925 0.2595
T1926 0.2582
T1927 0.2578
T1928 0.2568
T1929 0.2559
T1930 0.2558
T1931 0.2576
T1932 0.2581
T1933 0.2575
T1934 0.2565
T1935 0.2559
T1936 0.2556
T1937 0.2543
T1938 0.253
T1939 0.2531
T1940 0.2541
T1941 0.2552
T1942 0.2556
T1943 0.2574
T1944 0.2592
T1945 0.2587
T1946 0.258
T1947 0.2586
T1948 0.2593
T1949 0.2604
T1950 0.2624
T1951 0.2664
T1952 0.2707
T1953 0.2759
T1954 0.2831
T1955 0.2915
T1956 0.2981
T1957 0.3031
T1958 0.3092
T1959 0.3206
T1960 0.329
T1961 0.3355
T1962 0.3397
T1963 0.3444
T1964 0.3497
T1965 0.3548
T1966 0.3619
T1967 0.3672
T1968 0.3734
T1969 0.378
T1970 0.3837
T1971 0.3862
T1972 0.3899
T1973 0.393
T1974 0.395
T1975 0.3972
T1976 0.3985
T1977 0.4004
T1978 0.4006
T1979 0.3999
T1980 0.4001
T1981 0.3997
T1982 0.3982
T1983 0.3971
T1984 0.3956
T1985 0.3943
T1986 0.3946
T1987 0.3932
T1988 0.3917
T1989 0.3913
T1990 0.3912
T1991 0.3901
T1992 0.3896
T1993 0.3886
T1994 0.3878
T1995 0.3857
T1996 0.3839
T1997 0.3828
T1998 0.3807
T1999 0.3788
T2000 0.3766
T2001 0.3743
T2002 0.3714
T2003 0.3681
T2004 0.3652
T2005 0.3629
T2006 0.3603
T2007 0.3587
T2008 0.3583
T2009 0.3572
T2010 0.3564
T2011 0.356
T2012 0.3547
T2013 0.3539
T2014 0.3529
T2015 0.3518
T2016 0.3507
T2017 0.3488
T2018 0.3477
T2019 0.346
T2020 0.3448
T2021 0.3437
T2022 0.3424
T2023 0.3409
T2024 0.3391
T2025 0.338
T2026 0.3369
T2027 0.3354
T2028 0.3344
T2029 0.3333
T2030 0.3319
T2031 0.3318
T2032 0.3312
T2033 0.3298
T2034 0.329
T2035 0.3284
T2036 0.3283
T2037 0.3273
T2038 0.3268
T2039 0.3259
T2040 0.3255
T2041 0.3244
T2042 0.3237
T2043 0.3227
T2044 0.3226
T2045 0.3228
T2046 0.3225
T2047 0.3224
T2048 0.3235
T2049 0.3252
T2050 0.3266
T2051 0.3286
T2052 0.3308
T2053 0.3349
T2054 0.3392
T2055 0.3442
T2056 0.3496
T2057 0.3554
T2058 0.3633
T2059 0.3703
T2060 0.3757
T2061 0.3802
T2062 0.3837
T2063 0.3875
T2064 0.3906
T2065 0.3922
T2066 0.3927
T2067 0.3937
T2068 0.3942
T2069 0.3932
T2070 0.3927
T2071 0.3917
T2072 0.3909
T2073 0.3896
T2074 0.3878
T2075 0.387
T2076 0.3859
T2077 0.3848
T2078 0.3835
T2079 0.3824
T2080 0.3819
T2081 0.3809
T2082 0.3794
T2083 0.3783
T2084 0.3768
T2085 0.3753
T2086 0.3731
T2087 0.3702
T2088 0.3685
T2089 0.3674
T2090 0.3656
T2091 0.3635
T2092 0.3617
T2093 0.3598
T2094 0.3583
T2095 0.3568
T2096 0.3557
T2097 0.3546
T2098 0.3548
T2099 0.3539
T2100 0.3515
T2101 0.3499
T2102 0.3494
T2103 0.3483
T2104 0.3476
T2105 0.3466
T2106 0.3455
T2107 0.3451
T2108 0.345
T2109 0.3447
T2110 0.3436
T2111 0.3421
T2112 0.342
T2113 0.3408
T2114 0.3404
T2115 0.3396
T2116 0.3392
T2117 0.3392
T2118 0.3392
T2119 0.3392
T2120 0.3392
T2121 0.3385
T2122 0.3378
T2123 0.3377
T2124 0.3377
T2125 0.3368
T2126 0.3376
T2127 0.3384
T2128 0.3367
T2129 0.3362
T2130 0.3362
T2131 0.3373
T2132 0.3389
T2133 0.3405
T2134 0.3418
T2135 0.3416
T2136 0.3416
T2137 0.3407
T2138 0.3406
T2139 0.3392
T2140 0.3391
T2141 0.3384
T2142 0.3376
T2143 0.3376
T2144 0.3376
T2145 0.337
T2146 0.3372
T2147 0.3383
T2148 0.3397
T2149 0.3421
T2150 0.3439
T2151 0.3458
T2152 0.3479
T2153 0.3491
T2154 0.3501
T2155 0.3512
T2156 0.352
T2157 0.3524
T2158 0.3521
T2159 0.3513
T2160 0.3506
T2161 0.3505
T2162 0.3505
T2163 0.3491
T2164 0.349
T2165 0.3478
T2166 0.3472
T2167 0.3466
T2168 0.3455
T2169 0.3448
T2170 0.3444
T2171 0.3433
T2172 0.3423
T2173 0.3419
T2174 0.3408
T2175 0.3404
T2176 0.339
T2177 0.3388
T2178 0.3376
T2179 0.3375
T2180 0.3361
T2181 0.336
T2182 0.3353
T2183 0.3346
T2184 0.3345
T2185 0.3336
T2186 0.3318
T2187 0.3317
T2188 0.3317
T2189 0.3308
T2190 0.3304
T2191 0.33
T2192 0.3292
T2193 0.3289
T2194 0.3285
T2195 0.3278
T2196 0.3274
T2197 0.3273
T2198 0.3267
T2199 0.3254
T2200 0.3245
T2201 0.3245
T2202 0.3245
T2203 0.3259
T2204 0.3257
T2205 0.325
T2206 0.3249
T2207 0.3245
T2208 0.3245
T2209 0.3245
T2210 0.3236
T2211 0.3231
T2212 0.323
T2213 0.3224
T2214 0.3217
T2215 0.3217
T2216 0.3217
T2217 0.3217
T2218 0.3214
T2219 0.3202
T2220 0.3202
T2221 0.3199
T2222 0.3192
T2223 0.3189
T2224 0.3188
T2225 0.3189
T2226 0.3189
T2227 0.3189
T2228 0.3189
T2229 0.3189
T2230 0.3189
T2231 0.3189
T2232 0.3187
T2233 0.3181
T2234 0.3174
T2235 0.3173
T2236 0.3174
T2237 0.3174
T2238 0.3161
T2239 0.316
T2240 0.316
T2241 0.3158
T2242 0.3158
T2243 0.3155
T2244 0.3146
T2245 0.3145
T2246 0.3145
T2247 0.3145
T2248 0.3142
T2249 0.3139
T2250 0.3132
T2251 0.313
T2252 0.313
T2253 0.313
T2254 0.313
T2255 0.313
T2256 0.3124
T2257 0.3117
T2258 0.3117
T2259 0.3117
T2260 0.3117
T2261 0.3114
T2262 0.3111
T2263 0.3109
T2264 0.3106
T2265 0.3102
T2266 0.3102
T2267 0.3102
T2268 0.3096
T2269 0.3089
T2270 0.3088
T2271 0.3088
T2272 0.3079
T2273 0.3075
T2274 0.3075
T2275 0.3075
T2276 0.3073
T2277 0.3073
T2278 0.3073
T2279 0.3073
T2280 0.3073
T2281 0.3073
T2282 0.3064
T2283 0.306
T2284 0.306
T2285 0.306
T2286 0.306
T2287 0.306
T2288 0.306
T2289 0.3054
T2290 0.3047
T2291 0.3045
T2292 0.3045
T2293 0.3045
T2294 0.3045
T2295 0.3045
T2296 0.3045
T2297 0.3045
T2298 0.3042
T2299 0.3035
T2300 0.3032
T2301 0.3029
T2302 0.3
T2303 0.2949
T2304 0.2933
T2305 0.2941
T2306 0.2966
T2307 0.2984
T2308 0.2998
T2309 0.3003
T2310 0.3003
T2311 0.3003
T2312 0.3003
T2313 0.3003
T2314 0.3003
T2315 0.3003
T2316 0.3003
T2317 0.3003
T2318 0.3003
T2319 0.3003
T2320 0.2997
T2321 0.299
T2322 0.2999
T2323 0.3003
T2324 0.3004
T2325 0.3004
T2326 0.3004
T2327 0.3004
T2328 0.3004
T2329 0.3002
T2330 0.3002
T2331 0.3002
T2332 0.2989
T2333 0.2988
T2334 0.2988
T2335 0.2988
T2336 0.2988
T2337 0.2988
T2338 0.2988
T2339 0.2985
T2340 0.2979
T2341 0.2985
T2342 0.2988
T2343 0.2982
T2344 0.2979
T2345 0.2975
T2346 0.2975
T2347 0.2975
T2348 0.2975
T2349 0.2973
T2350 0.298
T2351 0.298
T2352 0.2983
T2353 0.2974
T2354 0.2973
T2355 0.2973
T2356 0.2973
T2357 0.2973
T2358 0.2974
T2359 0.2974
T2360 0.2974
T2361 0.2974
T2362 0.2968
T2363 0.297
T2364 0.2967
T2365 0.2967
T2366 0.2967
T2367 0.2961
T2368 0.296
T2369 0.2967
T2370 0.2995
T2371 0.3013
T2372 0.3018
T2373 0.3015
T2374 0.2999
T2375 0.298
T2376 0.297
T2377 0.2959
T2378 0.2949
T2379 0.2945
T2380 0.2945
T2381 0.2945
T2382 0.2955
T2383 0.2959
T2384 0.2959
T2385 0.2959
T2386 0.2959
T2387 0.2959
T2388 0.2959
T2389 0.2959
T2390 0.2959
T2391 0.2959
T2392 0.2959
T2393 0.2959
T2394 0.2959
T2395 0.1905
T2396 0.1858
T2397 0.186
T2398 0.1858
T2399 0.1858
T2400 0.1858
T2401 0.1858
T2402 0.1858
T2403 0.1858
T2404 0.1858
T2405 0.1858
T2406 0.1858
T2407 0.1861
T2408 0.1858
T2409 0.1858
T2410 0.1857
T2411 0.1854
T2412 0.1846
T2413 0.1851
T2414 0.1846
T2415 0.1831
T2416 0.1826
T2417 0.1826
T2418 0.1826
T2419 0.1826
T2420 0.1826
T2421 0.1826
T2422 0.1826
T2423 0.1826
T2424 0.1826
T2425 0.1826
T2426 0.1826
T2427 0.1826
T2428 0.1826
T2429 0.1826
T2430 0.1826
T2431 0.1826
T2432 0.1826
T2433 0.1827
T2434 0.1827
T2435 0.1827
T2436 0.1827
T2437 0.1827
T2438 0.1827
T2439 0.1827
T2440 0.1827
T2441 0.1827
T2442 0.1827
T2443 0.1827
T2444 0.1827
T2445 0.1827
T2446 0.1827
T2447 0.1827
T2448 0.1827
T2449 0.1827
T2450 0.1827
T2451 0.1827
T2452 0.1827
T2453 0.1827
T2454 0.1827
T2455 0.1827
T2456 0.1827
T2457 0.1822
T2458 0.1817
T2459 0.1817
T2460 0.1815
T2461 0.1817
T2462 0.181
T2463 0.1815
T2464 0.1815
T2465 0.1817
T2466 0.1817
T2467 0.1817
T2468 0.1817
T2469 0.1817
T2470 0.1817
T2471 0.1818
T2472 0.1818
T2473 0.1818
T2474 0.1818
T2475 0.1818
T2476 0.1818
T2477 0.1818
T2478 0.1818
T2479 0.1818
T2480 0.1818
T2481 0.1818
T2482 0.1818
T2483 0.1818
T2484 0.1815
T2485 0.1815
T2486 0.1818
T2487 0.181
T2488 0.1813
T2489 0.1913
T2490 0.2233
T2491 0.223
T2492 0.2181
T2493 0.2153
T2494 0.2137
T2495 0.2135
T2496 0.2118
T2497 0.2112
T2498 0.2096
T2499 0.2085
T2500 0.2077
T2501 0.2068
T2502 0.2058
T2503 0.205
T2504 0.2035
T2505 0.2033
T2506 0.2026
T2507 0.2262
T2508 0.2223
T2509 0.2195
T2510 0.2176
T2511 0.2126
T2512 0.2066
T2513 0.2036
T2514 0.2026
T2515 0.2017
T2516 0.2014
T2517 0.2009
T2518 0.2005
T2519 0.1999
T2520 0.199
T2521 0.198
T2522 0.1971
T2523 0.1967
T2524 0.1962
T2525 0.1953
T2526 0.1943
T2527 0.194
T2528 0.1931
T2529 0.1923
T2530 0.1919
T2531 0.1906
T2532 0.1933
T2533 0.1928
T2534 0.1921
T2535 0.1904
T2536 0.1901
T2537 0.1901
T2538 0.1901
T2539 0.1901
T2540 0.1901
T2541 0.1901
T2542 0.1901
T2543 0.1901
T2544 0.1901
T2545 0.1901
T2546 0.1901
T2547 0.1901
T2548 0.1896
T2549 0.1892
T2550 0.1892
T2551 0.1892
T2552 0.1892
T2553 0.1884
T2554 0.1887
T2555 0.1892
T2556 0.1889
T2557 0.1877
T2558 0.1869
T2559 0.1863
T2560 0.2202
T2561 0.2068
T2562 0.2038
T2563 0.2022
T2564 0.2003
T2565 0.1992
T2566 0.1985
T2567 0.1976
T2568 0.1973
T2569 0.1968
T2570 0.196
T2571 0.1954
T2572 0.1951
T2573 0.1944
T2574 0.1939
T2575 0.1933
T2576 0.193
T2577 0.1927
T2578 0.1927
T2579 0.192
T2580 0.1912
T2581 0.1935
T2582 0.1932
T2583 0.1924
T2584 0.1922
T2585 0.1924
T2586 0.1924
T2587 0.1925
T2588 0.1925
T2589 0.1925
T2590 0.1925
T2591 0.1917
T2592 0.1915
T2593 0.1915
T2594 0.1915
T2595 0.1915
T2596 0.1915
T2597 0.1915
T2598 0.1915
T2599 0.1915
T2600 0.1909
T2601 0.1903
T2602 0.1903
T2603 0.1898
T2604 0.1898
T2605 0.1898
T2606 0.1893
T2607 0.1903
T2608 0.1901
T2609 0.1901
T2610 0.1893
T2611 0.1893
T2612 0.1893
T2613 0.1893
T2614 0.1893
T2615 0.1893
T2616 0.1893
T2617 0.1886
T2618 0.1884
T2619 0.1889
T2620 0.1891
T2621 0.1893
T2622 0.1893
T2623 0.1893
T2624 0.1893
T2625 0.1893
T2626 0.1891
T2627 0.1889
T2628 0.1886
T2629 0.1881
T2630 0.1881
T2631 0.1884
T2632 0.1876
T2633 0.1874
T2634 0.1874
T2635 0.1874
T2636 0.1874
T2637 0.1874
T2638 0.1874
T2639 0.1874
T2640 0.1874
T2641 0.1874
T2642 0.1874
T2643 0.1874
T2644 0.1874
T2645 0.1881
T2646 0.1884
T2647 0.1884
T2648 0.1884
T2649 0.1884
T2650 0.1884
T2651 0.1876
T2652 0.1876
T2653 0.1874
T2654 0.1874
T2655 0.1874
T2656 0.1874
T2657 0.1876
T2658 0.1881
T2659 0.1876
T2660 0.1886
T2661 0.1884
T2662 0.1891
T2663 0.1901
T2664 0.1901
T2665 0.1907
T2666 0.1909
T2667 0.1925
T2668 0.1935
T2669 0.1912
T2670 0.1916
T2671 0.1929
T2672 0.194
T2673 0.1964
T2674 0.1977
T2675 0.1999
T2676 0.2031
T2677 0.205
T2678 0.2072
T2679 0.2089
T2680 0.2095
T2681 0.2097
T2682 0.2104
T2683 0.2113
T2684 0.2116
T2685 0.2116
T2686 0.211
T2687 0.2104
T2688 0.21
T2689 0.2092
T2690 0.2083
T2691 0.2075
T2692 0.2072
T2693 0.2072
T2694 0.2072
T2695 0.2072
T2696 0.2072
T2697 0.2072
T2698 0.2072
T2699 0.2072
T2700 0.2072
T2701 0.2062
T2702 0.2048
T2703 0.2036
T2704 0.2029
T2705 0.205
T2706 0.2039
T2707 0.2029
T2708 0.2029
T2709 0.202
T2710 0.2008
T2711 0.2008
T2712 0.1999
T2713 0.1989
T2714 0.1986
T2715 0.1986
T2716 0.1986
T2717 0.1983
T2718 0.1977
T2719 0.1974
T2720 0.1974
T2721 0.1983
T2722 0.1977
T2723 0.198
T2724 0.198
T2725 0.1997
T2726 0.2005
T2727 0.2008
T2728 0.201
T2729 0.2017
T2730 0.202
T2731 0.2029
T2732 0.2029
T2733 0.2036
T2734 0.2039
T2735 0.2042
T2736 0.205
T2737 0.205
T2738 0.205
T2739 0.205
T2740 0.205
T2741 0.2059
T2742 0.2062
T2743 0.2067
T2744 0.2072
T2745 0.2075
T2746 0.2083
T2747 0.2095
T2748 0.2097
T2749 0.2102
T2750 0.211
T2751 0.21
T2752 0.2095
T2753 0.2086
T2754 0.2083
T2755 0.2072
T2756 0.2069
T2757 0.2062
T2758 0.2059
T2759 0.205
T2760 0.2045
T2761 0.2034
T2762 0.2029
T2763 0.2023
T2764 0.2017
T2765 0.2013
T2766 0.2008
T2767 0.1999
T2768 0.1996
T2769 0.1996
T2770 0.1996
T2771 0.1996
T2772 0.1989
T2773 0.1986
T2774 0.198
T2775 0.1974
T2776 0.1974
T2777 0.1974
T2778 0.1974
T2779 0.1974
T2780 0.1974
T2781 0.1967
T2782 0.1965
T2783 0.1965
T2784 0.1962
T2785 0.1953
T2786 0.1953
T2787 0.1953
T2788 0.1945
T2789 0.1943
T2790 0.1943
T2791 0.1853
T2792 0.1853
T2793 0.1853
T2794 0.1853
T2795 0.1853
T2796 0.1853
T2797 0.1853
T2798 0.1853
T2799 0.1853
T2800 0.1853
T2801 0.1853
T2802 0.1853
T2803 0.1853
T2804 0.1853
T2805 0.1853
T2806 0.1853
T2807 0.1853
T2808 0.1853
