# Supplementary material for: FishMORPH - An agent-based model to predict salmonid growth and distribution responses under natural and low flows
Source: Sci Rep. 2016 Jul 19;6:29414. doi: 10.1038/srep29414 (PMC4949470; doi:10.1038/srep29414)
Supplement: Supplementary Information 2 [file srep29414-s2.zip › SR_FishMORPH_Files/Parameters/Baseline_Depth_P30.var]

Depth PatchP30
T1 0.339
T2 0.34
T3 0.34
T4 0.34
T5 0.3397
T6 0.3392
T7 0.3378
T8 0.337
T9 0.3356
T10 0.3378
T11 0.3389
T12 0.3361
T13 0.3344
T14 0.3323
T15 0.3323
T16 0.3323
T17 0.3323
T18 0.3323
T19 0.3318
T20 0.3314
T21 0.3305
T22 0.33
T23 0.33
T24 0.33
T25 0.3292
T26 0.3283
T27 0.3283
T28 0.3283
T29 0.3283
T30 0.3283
T31 0.3283
T32 0.3283
T33 0.3283
T34 0.3283
T35 0.3279
T36 0.3274
T37 0.3265
T38 0.3265
T39 0.3265
T40 0.3265
T41 0.3265
T42 0.3261
T43 0.3345
T44 0.3345
T45 0.3345
T46 0.3345
T47 0.3345
T48 0.3345
T49 0.3345
T50 0.3345
T51 0.3327
T52 0.3327
T53 0.3327
T54 0.3309
T55 0.3309
T56 0.3305
T57 0.3296
T58 0.33
T59 0.3305
T60 0.334
T61 0.3314
T62 0.33
T63 0.3296
T64 0.3291
T65 0.3309
T66 0.3296
T67 0.3291
T68 0.3291
T69 0.3291
T70 0.3291
T71 0.3286
T72 0.3272
T73 0.3265
T74 0.3253
T75 0.3239
T76 0.3239
T77 0.3239
T78 0.3239
T79 0.3239
T80 0.3239
T81 0.3239
T82 0.3239
T83 0.3239
T84 0.3239
T85 0.3244
T86 0.3257
T87 0.3257
T88 0.3257
T89 0.3257
T90 0.3257
T91 0.3257
T92 0.3257
T93 0.3257
T94 0.3257
T95 0.3257
T96 0.3257
T97 0.3257
T98 0.3257
T99 0.3253
T100 0.3239
T101 0.3239
T102 0.3239
T103 0.3239
T104 0.3239
T105 0.3239
T106 0.3239
T107 0.3239
T108 0.3234
T109 0.3239
T110 0.3239
T111 0.3239
T112 0.3239
T113 0.3239
T114 0.3239
T115 0.3239
T116 0.3239
T117 0.3239
T118 0.3239
T119 0.3239
T120 0.3239
T121 0.3239
T122 0.3239
T123 0.3239
T124 0.3239
T125 0.3239
T126 0.3239
T127 0.3239
T128 0.3239
T129 0.3239
T130 0.3239
T131 0.3248
T132 0.3257
T133 0.3257
T134 0.3257
T135 0.3257
T136 0.3261
T137 0.3272
T138 0.3272
T139 0.3272
T140 0.3272
T141 0.3272
T142 0.3272
T143 0.3272
T144 0.3272
T145 0.3272
T146 0.3272
T147 0.3272
T148 0.3272
T149 0.3272
T150 0.3291
T151 0.3286
T152 0.3291
T153 0.3296
T154 0.3309
T155 0.3309
T156 0.3309
T157 0.3309
T158 0.3318
T159 0.3309
T160 0.3318
T161 0.3327
T162 0.3327
T163 0.3327
T164 0.3327
T165 0.3327
T166 0.3327
T167 0.3327
T168 0.3327
T169 0.3327
T170 0.3327
T171 0.3327
T172 0.3327
T173 0.3327
T174 0.3327
T175 0.3327
T176 0.3327
T177 0.3327
T178 0.3323
T179 0.3327
T180 0.3327
T181 0.3323
T182 0.3314
T183 0.3323
T184 0.3314
T185 0.3309
T186 0.3309
T187 0.3309
T188 0.3309
T189 0.3309
T190 0.3309
T191 0.3309
T192 0.3309
T193 0.3309
T194 0.3309
T195 0.3309
T196 0.3309
T197 0.3296
T198 0.3291
T199 0.3291
T200 0.3291
T201 0.3272
T202 0.3272
T203 0.3272
T204 0.3272
T205 0.3272
T206 0.3272
T207 0.3272
T208 0.3272
T209 0.3272
T210 0.3272
T211 0.3272
T212 0.3272
T213 0.3272
T214 0.3272
T215 0.3277
T216 0.3272
T217 0.3272
T218 0.3272
T219 0.3272
T220 0.3272
T221 0.3272
T222 0.3272
T223 0.3272
T224 0.3269
T225 0.3257
T226 0.3257
T227 0.3257
T228 0.3257
T229 0.3257
T230 0.3257
T231 0.3257
T232 0.3257
T233 0.3257
T234 0.3257
T235 0.3257
T236 0.3257
T237 0.3257
T238 0.3257
T239 0.3257
T240 0.3257
T241 0.3257
T242 0.3257
T243 0.3257
T244 0.3257
T245 0.3257
T246 0.3257
T247 0.3257
T248 0.3257
T249 0.3239
T250 0.3239
T251 0.3244
T252 0.3534
T253 0.3911
T254 0.3928
T255 0.3915
T256 0.3913
T257 0.3913
T258 0.3896
T259 0.3891
T260 0.3891
T261 0.3882
T262 0.3934
T263 0.3932
T264 0.3932
T265 0.3932
T266 0.3932
T267 0.3932
T268 0.3932
T269 0.3932
T270 0.3932
T271 0.3932
T272 0.3932
T273 0.3932
T274 0.3932
T275 0.3932
T276 0.3936
T277 0.3878
T278 0.3888
T279 0.3891
T280 0.3891
T281 0.3891
T282 0.3882
T283 0.3939
T284 0.3933
T285 0.3932
T286 0.3932
T287 0.3932
T288 0.3932
T289 0.3932
T290 0.3932
T291 0.3932
T292 0.3932
T293 0.3936
T294 0.3887
T295 0.3891
T296 0.3891
T297 0.3908
T298 0.3913
T299 0.3913
T300 0.392
T301 0.3919
T302 0.3918
T303 0.3922
T304 0.3926
T305 0.3931
T306 0.3932
T307 0.3932
T308 0.3932
T309 0.3932
T310 0.3932
T311 0.3932
T312 0.3932
T313 0.3932
T314 0.3932
T315 0.3932
T316 0.3932
T317 0.3932
T318 0.3932
T319 0.3932
T320 0.3932
T321 0.3932
T322 0.3932
T323 0.3932
T324 0.3932
T325 0.3928
T326 0.3931
T327 0.3932
T328 0.3932
T329 0.3932
T330 0.3932
T331 0.3932
T332 0.3932
T333 0.3932
T334 0.3932
T335 0.3932
T336 0.3932
T337 0.3928
T338 0.3916
T339 0.3913
T340 0.3913
T341 0.3913
T342 0.3913
T343 0.3913
T344 0.3913
T345 0.3913
T346 0.3913
T347 0.3913
T348 0.3913
T349 0.3913
T350 0.3913
T351 0.3913
T352 0.3913
T353 0.3896
T354 0.3891
T355 0.3891
T356 0.3891
T357 0.3891
T358 0.3891
T359 0.3891
T360 0.3891
T361 0.3891
T362 0.3882
T363 0.3888
T364 0.3891
T365 0.3891
T366 0.3891
T367 0.3891
T368 0.3891
T369 0.3891
T370 0.3891
T371 0.3891
T372 0.3891
T373 0.3895
T374 0.391
T375 0.3913
T376 0.3913
T377 0.3913
T378 0.3917
T379 0.3914
T380 0.3913
T381 0.3913
T382 0.3913
T383 0.3913
T384 0.3913
T385 0.3913
T386 0.3913
T387 0.3913
T388 0.3913
T389 0.3913
T390 0.3913
T391 0.3913
T392 0.3913
T393 0.39
T394 0.3844
T395 0.3621
T396 0.3431
T397 0.3431
T398 0.3402
T399 0.3379
T400 0.3375
T401 0.3375
T402 0.3375
T403 0.3379
T404 0.3376
T405 0.3375
T406 0.3362
T407 0.3354
T408 0.3353
T409 0.3353
T410 0.3361
T411 0.3372
T412 0.3387
T413 0.3412
T414 0.3431
T415 0.3425
T416 0.3432
T417 0.3435
T418 0.3435
T419 0.3432
T420 0.3403
T421 0.3396
T422 0.3318
T423 0.3292
T424 0.33
T425 0.33
T426 0.33
T427 0.33
T428 0.33
T429 0.33
T430 0.33
T431 0.33
T432 0.33
T433 0.33
T434 0.33
T435 0.3292
T436 0.3283
T437 0.3283
T438 0.3274
T439 0.3265
T440 0.3256
T441 0.3342
T442 0.3342
T443 0.3337
T444 0.3324
T445 0.3328
T446 0.3324
T447 0.3328
T448 0.3324
T449 0.3319
T450 0.3296
T451 0.3287
T452 0.3287
T453 0.3287
T454 0.3278
T455 0.3269
T456 0.3269
T457 0.3287
T458 0.3287
T459 0.3287
T460 0.3283
T461 0.3287
T462 0.3287
T463 0.3305
T464 0.3317
T465 0.3329
T466 0.3338
T467 0.3257
T468 0.3266
T469 0.3279
T470 0.3279
T471 0.3288
T472 0.3297
T473 0.3293
T474 0.3279
T475 0.327
T476 0.3261
T477 0.3347
T478 0.3338
T479 0.3338
T480 0.3329
T481 0.3338
T482 0.3334
T483 0.3338
T484 0.3338
T485 0.3343
T486 0.3338
T487 0.3261
T488 0.3263
T489 0.3289
T490 0.3311
T491 0.3337
T492 0.3342
T493 0.3359
T494 0.3386
T495 0.3409
T496 0.3428
T497 0.3444
T498 0.3452
T499 0.3394
T500 0.3423
T501 0.3442
T502 0.3471
T503 0.3502
T504 0.3529
T505 0.3553
T506 0.3575
T507 0.3564
T508 0.357
T509 0.3583
T510 0.3586
T511 0.359
T512 0.3603
T513 0.361
T514 0.3623
T515 0.3645
T516 0.3657
T517 0.3676
T518 0.3688
T519 0.369
T520 0.3694
T521 0.3691
T522 0.369
T523 0.369
T524 0.369
T525 0.369
T526 0.369
T527 0.3686
T528 0.3675
T529 0.3668
T530 0.3666
T531 0.3651
T532 0.3646
T533 0.3643
T534 0.363
T535 0.3607
T536 0.3594
T537 0.3584
T538 0.3574
T539 0.3563
T540 0.3561
T541 0.3562
T542 0.3556
T543 0.3556
T544 0.3548
T545 0.3538
T546 0.3536
T547 0.3528
T548 0.3517
T549 0.3515
T550 0.3507
T551 0.3496
T552 0.3489
T553 0.3473
T554 0.3469
T555 0.3461
T556 0.345
T557 0.3448
T558 0.3452
T559 0.347
T560 0.3506
T561 0.356
T562 0.3584
T563 0.3628
T564 0.3675
T565 0.3751
T566 0.3839
T567 0.3881
T568 0.3953
T569 0.4006
T570 0.4042
T571 0.3994
T572 0.4032
T573 0.4079
T574 0.4147
T575 0.4093
T576 0.4169
T577 0.4203
T578 0.4353
T579 0.449
T580 0.4602
T581 0.457
T582 0.4685
T583 0.4657
T584 0.4725
T585 0.4765
T586 0.4762
T587 0.4815
T588 0.4845
T589 0.492
T590 0.4831
T591 0.4858
T592 0.4898
T593 0.4919
T594 0.4923
T595 0.4912
T596 0.4857
T597 0.4931
T598 0.4836
T599 0.4747
T600 0.4711
T601 0.4616
T602 0.4674
T603 0.4609
T604 0.4553
T605 0.4684
T606 0.4655
T607 0.4634
T608 0.4634
T609 0.4646
T610 0.4676
T611 0.4703
T612 0.4568
T613 0.4617
T614 0.4665
T615 0.4695
T616 0.473
T617 0.4634
T618 0.4668
T619 0.4699
T620 0.4724
T621 0.4736
T622 0.4723
T623 0.4677
T624 0.4717
T625 0.4584
T626 0.4589
T627 0.443
T628 0.4233
T629 0.4123
T630 0.4123
T631 0.4039
T632 0.4072
T633 0.4033
T634 0.4002
T635 0.3979
T636 0.3957
T637 0.3937
T638 0.3925
T639 0.3909
T640 0.3893
T641 0.3884
T642 0.3876
T643 0.393
T644 0.3928
T645 0.3928
T646 0.3919
T647 0.3908
T648 0.3901
T649 0.3886
T650 0.3883
T651 0.3875
T652 0.3866
T653 0.3864
T654 0.3855
T655 0.3843
T656 0.3841
T657 0.383
T658 0.3823
T659 0.3822
T660 0.3804
T661 0.3799
T662 0.3784
T663 0.378
T664 0.3751
T665 0.3547
T666 0.3458
T667 0.3451
T668 0.3451
T669 0.3447
T670 0.3437
T671 0.3435
T672 0.3435
T673 0.3435
T674 0.3435
T675 0.3418
T676 0.3414
T677 0.3411
T678 0.341
T679 0.3406
T680 0.3392
T681 0.3388
T682 0.3388
T683 0.338
T684 0.339
T685 0.3436
T686 0.3572
T687 0.3723
T688 0.3654
T689 0.355
T690 0.3463
T691 0.3417
T692 0.3393
T693 0.338
T694 0.3446
T695 0.3443
T696 0.3439
T697 0.3425
T698 0.3422
T699 0.3421
T700 0.3419
T701 0.3418
T702 0.3403
T703 0.3399
T704 0.3397
T705 0.3393
T706 0.3391
T707 0.3389
T708 0.3376
T709 0.3366
T710 0.3364
T711 0.3363
T712 0.3358
T713 0.3342
T714 0.3337
T715 0.3336
T716 0.3335
T717 0.3334
T718 0.3333
T719 0.3331
T720 0.333
T721 0.3329
T722 0.3328
T723 0.3327
T724 0.3325
T725 0.3324
T726 0.3323
T727 0.3322
T728 0.332
T729 0.3315
T730 0.3313
T731 0.3316
T732 0.3316
T733 0.3302
T734 0.3295
T735 0.3299
T736 0.3293
T737 0.3288
T738 0.3282
T739 0.3277
T740 0.3271
T741 0.327
T742 0.3268
T743 0.3266
T744 0.3263
T745 0.3261
T746 0.326
T747 0.3259
T748 0.3258
T749 0.3257
T750 0.3256
T751 0.3349
T752 0.3348
T753 0.3347
T754 0.3345
T755 0.3344
T756 0.3343
T757 0.3342
T758 0.3341
T759 0.334
T760 0.3338
T761 0.3337
T762 0.3336
T763 0.3335
T764 0.3334
T765 0.3348
T766 0.3355
T767 0.335
T768 0.3349
T769 0.3348
T770 0.3347
T771 0.3342
T772 0.3335
T773 0.3333
T774 0.3327
T775 0.3327
T776 0.333
T777 0.333
T778 0.3329
T779 0.3328
T780 0.3326
T781 0.3322
T782 0.3317
T783 0.3311
T784 0.3309
T785 0.33
T786 0.33
T787 0.3296
T788 0.3294
T789 0.3301
T790 0.3302
T791 0.3301
T792 0.33
T793 0.3298
T794 0.3297
T795 0.3296
T796 0.3295
T797 0.329
T798 0.3291
T799 0.3291
T800 0.329
T801 0.3289
T802 0.3288
T803 0.3287
T804 0.3286
T805 0.3282
T806 0.3279
T807 0.3278
T808 0.3277
T809 0.3267
T810 0.3256
T811 0.3256
T812 0.3347
T813 0.3344
T814 0.3343
T815 0.3342
T816 0.3341
T817 0.334
T818 0.3339
T819 0.3338
T820 0.3336
T821 0.3327
T822 0.3324
T823 0.3314
T824 0.3311
T825 0.331
T826 0.3308
T827 0.3307
T828 0.3306
T829 0.3305
T830 0.3292
T831 0.3288
T832 0.3295
T833 0.3274
T834 0.3263
T835 0.3258
T836 0.3244
T837 0.3243
T838 0.3242
T839 0.3241
T840 0.324
T841 0.3239
T842 0.3237
T843 0.3236
T844 0.3235
T845 0.3232
T846 0.3223
T847 0.3222
T848 0.3212
T849 0.3209
T850 0.3225
T851 0.322
T852 0.3223
T853 0.3222
T854 0.3221
T855 0.3203
T856 0.3197
T857 0.3183
T858 0.3182
T859 0.3181
T860 0.318
T861 0.3179
T862 0.3178
T863 0.3177
T864 0.3176
T865 0.3183
T866 0.3191
T867 0.3189
T868 0.3188
T869 0.3187
T870 0.3186
T871 0.3185
T872 0.3184
T873 0.3183
T874 0.3182
T875 0.3181
T876 0.318
T877 0.3179
T878 0.3177
T879 0.3176
T880 0.3158
T881 0.3157
T882 0.32
T883 0.3194
T884 0.3184
T885 0.3183
T886 0.3191
T887 0.319
T888 0.3195
T889 0.3201
T890 0.32
T891 0.3199
T892 0.3198
T893 0.3197
T894 0.32
T895 0.3195
T896 0.3194
T897 0.3193
T898 0.3192
T899 0.319
T900 0.3189
T901 0.3188
T902 0.3187
T903 0.3182
T904 0.3173
T905 0.3167
T906 0.3166
T907 0.3165
T908 0.3164
T909 0.3163
T910 0.3162
T911 0.3161
T912 0.316
T913 0.3159
T914 0.3158
T915 0.3161
T916 0.3156
T917 0.3155
T918 0.3158
T919 0.3169
T920 0.3156
T921 0.315
T922 0.3149
T923 0.3148
T924 0.3147
T925 0.3146
T926 0.3145
T927 0.3137
T928 0.3126
T929 0.3139
T930 0.3124
T931 0.3121
T932 0.3119
T933 0.3118
T934 0.3117
T935 0.3116
T936 0.3115
T937 0.3114
T938 0.3117
T939 0.3116
T940 0.3111
T941 0.3126
T942 0.3125
T943 0.3124
T944 0.3123
T945 0.3122
T946 0.3121
T947 0.312
T948 0.3119
T949 0.3131
T950 0.3147
T951 0.3138
T952 0.3129
T953 0.3118
T954 0.311
T955 0.3109
T956 0.3108
T957 0.3107
T958 0.3106
T959 0.3105
T960 0.3104
T961 0.3103
T962 0.3102
T963 0.3101
T964 0.31
T965 0.3099
T966 0.3098
T967 0.3097
T968 0.3096
T969 0.3095
T970 0.3094
T971 0.3093
T972 0.3092
T973 0.3091
T974 0.309
T975 0.3089
T976 0.3088
T977 0.3087
T978 0.3086
T979 0.3085
T980 0.3084
T981 0.3081
T982 0.3069
T983 0.3064
T984 0.3063
T985 0.3062
T986 0.3058
T987 0.3057
T988 0.3056
T989 0.3055
T990 0.3054
T991 0.3053
T992 0.3052
T993 0.3051
T994 0.305
T995 0.3049
T996 0.3048
T997 0.3047
T998 0.3046
T999 0.3045
T1000 0.3045
T1001 0.304
T1002 0.3026
T1003 0.3025
T1004 0.3024
T1005 0.3027
T1006 0.3039
T1007 0.3038
T1008 0.3024
T1009 0.3019
T1010 0.3018
T1011 0.3017
T1012 0.3016
T1013 0.3015
T1014 0.3014
T1015 0.3013
T1016 0.3012
T1017 0.3012
T1018 0.3009
T1019 0.3023
T1020 0.3022
T1021 0.3021
T1022 0.302
T1023 0.3015
T1024 0.3038
T1025 0.3024
T1026 0.3019
T1027 0.3011
T1028 0.3004
T1029 0.3009
T1030 0.3015
T1031 0.3014
T1032 0.3013
T1033 0.3012
T1034 0.3011
T1035 0.3011
T1036 0.301
T1037 0.3009
T1038 0.3008
T1039 0.3007
T1040 0.3014
T1041 0.3022
T1042 0.3004
T1043 0.3007
T1044 0.3019
T1045 0.3018
T1046 0.3026
T1047 0.3029
T1048 0.3028
T1049 0.3032
T1050 0.3027
T1051 0.3013
T1052 0.2996
T1053 0.2991
T1054 0.299
T1055 0.2989
T1056 0.2988
T1057 0.3004
T1058 0.3003
T1059 0.3002
T1060 0.3001
T1061 0.3
T1062 0.2999
T1063 0.2998
T1064 0.2997
T1065 0.2996
T1066 0.2995
T1067 0.3003
T1068 0.3008
T1069 0.3006
T1070 0.3005
T1071 0.3004
T1072 0.3011
T1073 0.3019
T1074 0.3018
T1075 0.3017
T1076 0.3016
T1077 0.3015
T1078 0.3014
T1079 0.3013
T1080 0.3012
T1081 0.3011
T1082 0.3015
T1083 0.3014
T1084 0.3017
T1085 0.3024
T1086 0.3021
T1087 0.3019
T1088 0.3018
T1089 0.3017
T1090 0.3016
T1091 0.3011
T1092 0.3014
T1093 0.3171
T1094 0.3158
T1095 0.3206
T1096 0.3201
T1097 0.32
T1098 0.3203
T1099 0.3159
T1100 0.3161
T1101 0.316
T1102 0.3185
T1103 0.3224
T1104 0.3289
T1105 0.3299
T1106 0.3386
T1107 0.3429
T1108 0.3439
T1109 0.344
T1110 0.3383
T1111 0.3417
T1112 0.3479
T1113 0.3538
T1114 0.3605
T1115 0.3652
T1116 0.3683
T1117 0.3692
T1118 0.3675
T1119 0.3629
T1120 0.3579
T1121 0.3513
T1122 0.3465
T1123 0.3447
T1124 0.3426
T1125 0.3394
T1126 0.3382
T1127 0.3379
T1128 0.3455
T1129 0.3454
T1130 0.3386
T1131 0.3392
T1132 0.3388
T1133 0.3453
T1134 0.3449
T1135 0.3451
T1136 0.3381
T1137 0.3382
T1138 0.3385
T1139 0.3394
T1140 0.3414
T1141 0.3436
T1142 0.3452
T1143 0.3454
T1144 0.3457
T1145 0.3457
T1146 0.3456
T1147 0.3461
T1148 0.3465
T1149 0.3465
T1150 0.3464
T1151 0.3463
T1152 0.3453
T1153 0.3438
T1154 0.3418
T1155 0.3398
T1156 0.3387
T1157 0.3384
T1158 0.3444
T1159 0.3438
T1160 0.3437
T1161 0.3444
T1162 0.3452
T1163 0.3452
T1164 0.3389
T1165 0.3396
T1166 0.3406
T1167 0.3408
T1168 0.3407
T1169 0.3399
T1170 0.339
T1171 0.3452
T1172 0.3444
T1173 0.3453
T1174 0.3383
T1175 0.3381
T1176 0.3379
T1177 0.3386
T1178 0.3395
T1179 0.3396
T1180 0.3391
T1181 0.3389
T1182 0.3392
T1183 0.3392
T1184 0.3391
T1185 0.339
T1186 0.3389
T1187 0.3388
T1188 0.3382
T1189 0.3391
T1190 0.3445
T1191 0.3415
T1192 0.3393
T1193 0.3377
T1194 0.3367
T1195 0.3348
T1196 0.3342
T1197 0.3341
T1198 0.3341
T1199 0.3354
T1200 0.3372
T1201 0.3388
T1202 0.3378
T1203 0.3369
T1204 0.3356
T1205 0.3345
T1206 0.3335
T1207 0.336
T1208 0.3347
T1209 0.331
T1210 0.3307
T1211 0.3316
T1212 0.3332
T1213 0.3352
T1214 0.3381
T1215 0.3401
T1216 0.3425
T1217 0.3438
T1218 0.338
T1219 0.3406
T1220 0.3449
T1221 0.3491
T1222 0.3534
T1223 0.3573
T1224 0.3565
T1225 0.3566
T1226 0.3574
T1227 0.3566
T1228 0.3549
T1229 0.3533
T1230 0.3525
T1231 0.3523
T1232 0.3529
T1233 0.3554
T1234 0.3569
T1235 0.3618
T1236 0.3657
T1237 0.3685
T1238 0.3695
T1239 0.3708
T1240 0.3731
T1241 0.3733
T1242 0.3698
T1243 0.3676
T1244 0.3672
T1245 0.3671
T1246 0.3671
T1247 0.3677
T1248 0.3682
T1249 0.3682
T1250 0.3681
T1251 0.368
T1252 0.3672
T1253 0.3662
T1254 0.3659
T1255 0.3651
T1256 0.3634
T1257 0.3622
T1258 0.3612
T1259 0.3602
T1260 0.3588
T1261 0.358
T1262 0.3569
T1263 0.3527
T1264 0.3476
T1265 0.344
T1266 0.3419
T1267 0.3403
T1268 0.3384
T1269 0.3442
T1270 0.3434
T1271 0.3418
T1272 0.3406
T1273 0.3382
T1274 0.3363
T1275 0.3355
T1276 0.3341
T1277 0.3328
T1278 0.3318
T1279 0.3302
T1280 0.3289
T1281 0.3275
T1282 0.3261
T1283 0.3258
T1284 0.3257
T1285 0.3349
T1286 0.3347
T1287 0.333
T1288 0.3317
T1289 0.3292
T1290 0.3271
T1291 0.3251
T1292 0.3235
T1293 0.3231
T1294 0.324
T1295 0.3246
T1296 0.3246
T1297 0.3232
T1298 0.3227
T1299 0.3226
T1300 0.321
T1301 0.3201
T1302 0.3189
T1303 0.3178
T1304 0.3169
T1305 0.3166
T1306 0.3153
T1307 0.3204
T1308 0.3199
T1309 0.3155
T1310 0.3158
T1311 0.3158
T1312 0.3172
T1313 0.32
T1314 0.3235
T1315 0.334
T1316 0.3418
T1317 0.3488
T1318 0.3621
T1319 0.3763
T1320 0.3916
T1321 0.3958
T1322 0.4041
T1323 0.4022
T1324 0.4071
T1325 0.4107
T1326 0.4143
T1327 0.4171
T1328 0.4072
T1329 0.4092
T1330 0.4092
T1331 0.4084
T1332 0.4065
T1333 0.4159
T1334 0.411
T1335 0.4062
T1336 0.4005
T1337 0.4043
T1338 0.4016
T1339 0.4
T1340 0.3986
T1341 0.3975
T1342 0.3973
T1343 0.3972
T1344 0.3963
T1345 0.3953
T1346 0.3947
T1347 0.3936
T1348 0.3918
T1349 0.3897
T1350 0.3878
T1351 0.392
T1352 0.3898
T1353 0.3873
T1354 0.3845
T1355 0.3825
T1356 0.3808
T1357 0.379
T1358 0.3764
T1359 0.3757
T1360 0.3728
T1361 0.3703
T1362 0.368
T1363 0.3661
T1364 0.3643
T1365 0.3624
T1366 0.3606
T1367 0.3587
T1368 0.3572
T1369 0.3564
T1370 0.3563
T1371 0.3562
T1372 0.3568
T1373 0.3583
T1374 0.3601
T1375 0.3618
T1376 0.3641
T1377 0.366
T1378 0.367
T1379 0.3685
T1380 0.3691
T1381 0.3708
T1382 0.3722
T1383 0.3737
T1384 0.3754
T1385 0.3744
T1386 0.3742
T1387 0.374
T1388 0.3728
T1389 0.3711
T1390 0.369
T1391 0.3668
T1392 0.3652
T1393 0.3646
T1394 0.3644
T1395 0.3656
T1396 0.3679
T1397 0.3708
T1398 0.3735
T1399 0.3758
T1400 0.3748
T1401 0.3756
T1402 0.3753
T1403 0.3758
T1404 0.3752
T1405 0.3759
T1406 0.3745
T1407 0.3732
T1408 0.3712
T1409 0.37
T1410 0.3687
T1411 0.368
T1412 0.3669
T1413 0.3665
T1414 0.3661
T1415 0.3662
T1416 0.3647
T1417 0.3642
T1418 0.3641
T1419 0.364
T1420 0.3639
T1421 0.3626
T1422 0.3617
T1423 0.3606
T1424 0.3589
T1425 0.3584
T1426 0.358
T1427 0.3568
T1428 0.3574
T1429 0.356
T1430 0.3549
T1431 0.3543
T1432 0.3534
T1433 0.3528
T1434 0.353
T1435 0.3533
T1436 0.3534
T1437 0.3526
T1438 0.3523
T1439 0.3523
T1440 0.3522
T1441 0.3518
T1442 0.351
T1443 0.3503
T1444 0.3492
T1445 0.3478
T1446 0.3467
T1447 0.3461
T1448 0.3449
T1449 0.3445
T1450 0.3444
T1451 0.3444
T1452 0.344
T1453 0.3431
T1454 0.3425
T1455 0.342
T1456 0.3401
T1457 0.3385
T1458 0.3444
T1459 0.3425
T1460 0.3409
T1461 0.3397
T1462 0.3387
T1463 0.3383
T1464 0.3389
T1465 0.3419
T1466 0.345
T1467 0.3387
T1468 0.3451
T1469 0.3426
T1470 0.3408
T1471 0.3397
T1472 0.3391
T1473 0.3382
T1474 0.3372
T1475 0.3371
T1476 0.3381
T1477 0.337
T1478 0.3365
T1479 0.3362
T1480 0.3354
T1481 0.3344
T1482 0.3341
T1483 0.3326
T1484 0.3321
T1485 0.3321
T1486 0.3325
T1487 0.3333
T1488 0.3356
T1489 0.3375
T1490 0.339
T1491 0.341
T1492 0.3432
T1493 0.344
T1494 0.3438
T1495 0.3437
T1496 0.345
T1497 0.3392
T1498 0.3419
T1499 0.3447
T1500 0.3473
T1501 0.3488
T1502 0.3487
T1503 0.3472
T1504 0.345
T1505 0.3431
T1506 0.3419
T1507 0.3405
T1508 0.3397
T1509 0.3401
T1510 0.341
T1511 0.3416
T1512 0.3427
T1513 0.3435
T1514 0.3442
T1515 0.346
T1516 0.347
T1517 0.3483
T1518 0.349
T1519 0.3503
T1520 0.3515
T1521 0.3527
T1522 0.3536
T1523 0.3552
T1524 0.3569
T1525 0.3573
T1526 0.3604
T1527 0.362
T1528 0.3625
T1529 0.3632
T1530 0.3627
T1531 0.3622
T1532 0.3621
T1533 0.3611
T1534 0.3604
T1535 0.3603
T1536 0.361
T1537 0.3618
T1538 0.3635
T1539 0.3654
T1540 0.3677
T1541 0.3697
T1542 0.3718
T1543 0.3731
T1544 0.3734
T1545 0.3734
T1546 0.3733
T1547 0.3732
T1548 0.3732
T1549 0.3731
T1550 0.3731
T1551 0.373
T1552 0.373
T1553 0.3729
T1554 0.3729
T1555 0.3728
T1556 0.3728
T1557 0.3727
T1558 0.3727
T1559 0.3726
T1560 0.3726
T1561 0.3725
T1562 0.3725
T1563 0.3724
T1564 0.3724
T1565 0.3723
T1566 0.3723
T1567 0.3722
T1568 0.3722
T1569 0.3721
T1570 0.3583
T1571 0.3513
T1572 0.3489
T1573 0.3482
T1574 0.3451
T1575 0.3434
T1576 0.3432
T1577 0.3428
T1578 0.343
T1579 0.3437
T1580 0.3455
T1581 0.3482
T1582 0.3502
T1583 0.3507
T1584 0.3511
T1585 0.3502
T1586 0.3504
T1587 0.3516
T1588 0.3528
T1589 0.3544
T1590 0.3554
T1591 0.355
T1592 0.3541
T1593 0.3528
T1594 0.3515
T1595 0.3508
T1596 0.3507
T1597 0.3522
T1598 0.353
T1599 0.3528
T1600 0.3523
T1601 0.3521
T1602 0.3521
T1603 0.3521
T1604 0.352
T1605 0.3521
T1606 0.352
T1607 0.3517
T1608 0.3502
T1609 0.3485
T1610 0.3468
T1611 0.3454
T1612 0.3439
T1613 0.3424
T1614 0.3417
T1615 0.3409
T1616 0.34
T1617 0.341
T1618 0.3412
T1619 0.3415
T1620 0.3425
T1621 0.3428
T1622 0.3427
T1623 0.3421
T1624 0.3408
T1625 0.3392
T1626 0.3451
T1627 0.3431
T1628 0.3406
T1629 0.3386
T1630 0.3374
T1631 0.3365
T1632 0.3351
T1633 0.3343
T1634 0.3325
T1635 0.3305
T1636 0.3288
T1637 0.3277
T1638 0.3265
T1639 0.3257
T1640 0.3347
T1641 0.3335
T1642 0.3331
T1643 0.3331
T1644 0.3327
T1645 0.3315
T1646 0.3309
T1647 0.3295
T1648 0.3277
T1649 0.326
T1650 0.3248
T1651 0.3242
T1652 0.3246
T1653 0.3234
T1654 0.323
T1655 0.323
T1656 0.323
T1657 0.3229
T1658 0.3236
T1659 0.3242
T1660 0.3249
T1661 0.3261
T1662 0.3287
T1663 0.3336
T1664 0.3284
T1665 0.3323
T1666 0.3362
T1667 0.3393
T1668 0.3451
T1669 0.3432
T1670 0.3478
T1671 0.3527
T1672 0.3561
T1673 0.3606
T1674 0.3638
T1675 0.3654
T1676 0.3657
T1677 0.3648
T1678 0.3629
T1679 0.3597
T1680 0.3562
T1681 0.3547
T1682 0.3519
T1683 0.3512
T1684 0.3506
T1685 0.3509
T1686 0.3521
T1687 0.3527
T1688 0.3537
T1689 0.3543
T1690 0.3544
T1691 0.3544
T1692 0.3543
T1693 0.3543
T1694 0.354
T1695 0.3523
T1696 0.3501
T1697 0.3476
T1698 0.3456
T1699 0.3449
T1700 0.3435
T1701 0.3431
T1702 0.3431
T1703 0.3421
T1704 0.3401
T1705 0.3395
T1706 0.3382
T1707 0.3447
T1708 0.3435
T1709 0.3415
T1710 0.34
T1711 0.3388
T1712 0.3371
T1713 0.336
T1714 0.3351
T1715 0.3348
T1716 0.3341
T1717 0.3329
T1718 0.3315
T1719 0.3299
T1720 0.3282
T1721 0.3277
T1722 0.3277
T1723 0.329
T1724 0.3295
T1725 0.3293
T1726 0.3291
T1727 0.3294
T1728 0.3305
T1729 0.3298
T1730 0.3291
T1731 0.329
T1732 0.329
T1733 0.3278
T1734 0.3272
T1735 0.3268
T1736 0.3258
T1737 0.3349
T1738 0.3349
T1739 0.3349
T1740 0.3349
T1741 0.3345
T1742 0.333
T1743 0.3318
T1744 0.3303
T1745 0.3289
T1746 0.3278
T1747 0.3276
T1748 0.3275
T1749 0.3275
T1750 0.3275
T1751 0.3284
T1752 0.3289
T1753 0.3301
T1754 0.329
T1755 0.3287
T1756 0.3281
T1757 0.3276
T1758 0.3274
T1759 0.3263
T1760 0.3257
T1761 0.3242
T1762 0.3237
T1763 0.3237
T1764 0.3234
T1765 0.3236
T1766 0.3237
T1767 0.3237
T1768 0.3234
T1769 0.3229
T1770 0.3231
T1771 0.3236
T1772 0.3237
T1773 0.3237
T1774 0.3237
T1775 0.3238
T1776 0.323
T1777 0.3221
T1778 0.3218
T1779 0.3213
T1780 0.3205
T1781 0.3203
T1782 0.3194
T1783 0.3185
T1784 0.3183
T1785 0.3184
T1786 0.3184
T1787 0.321
T1788 0.3204
T1789 0.3191
T1790 0.3174
T1791 0.3166
T1792 0.3152
T1793 0.319
T1794 0.3185
T1795 0.3185
T1796 0.3182
T1797 0.3184
T1798 0.3185
T1799 0.3185
T1800 0.3185
T1801 0.3185
T1802 0.3185
T1803 0.3178
T1804 0.3168
T1805 0.3166
T1806 0.316
T1807 0.3158
T1808 0.3152
T1809 0.315
T1810 0.315
T1811 0.315
T1812 0.3153
T1813 0.3151
T1814 0.315
T1815 0.315
T1816 0.3135
T1817 0.313
T1818 0.313
T1819 0.313
T1820 0.313
T1821 0.313
T1822 0.313
T1823 0.313
T1824 0.3131
T1825 0.3131
T1826 0.3121
T1827 0.3112
T1828 0.3111
T1829 0.3098
T1830 0.3094
T1831 0.3094
T1832 0.3085
T1833 0.3082
T1834 0.3088
T1835 0.3113
T1836 0.3138
T1837 0.3147
T1838 0.3148
T1839 0.3144
T1840 0.3135
T1841 0.3133
T1842 0.3129
T1843 0.3128
T1844 0.3128
T1845 0.3139
T1846 0.3144
T1847 0.3145
T1848 0.3145
T1849 0.3145
T1850 0.3139
T1851 0.3131
T1852 0.3122
T1853 0.3114
T1854 0.31
T1855 0.3097
T1856 0.3093
T1857 0.3089
T1858 0.3091
T1859 0.3102
T1860 0.3112
T1861 0.311
T1862 0.3103
T1863 0.3095
T1864 0.3081
T1865 0.3074
T1866 0.3073
T1867 0.3084
T1868 0.3092
T1869 0.3089
T1870 0.3088
T1871 0.3084
T1872 0.3072
T1873 0.3085
T1874 0.3105
T1875 0.3126
T1876 0.3165
T1877 0.3172
T1878 0.3222
T1879 0.3267
T1880 0.3314
T1881 0.3267
T1882 0.3321
T1883 0.3386
T1884 0.3384
T1885 0.3445
T1886 0.3497
T1887 0.3533
T1888 0.3544
T1889 0.3542
T1890 0.3522
T1891 0.3493
T1892 0.3469
T1893 0.3441
T1894 0.3418
T1895 0.3406
T1896 0.34
T1897 0.3403
T1898 0.3419
T1899 0.3446
T1900 0.3472
T1901 0.3495
T1902 0.351
T1903 0.352
T1904 0.3522
T1905 0.3516
T1906 0.3504
T1907 0.3501
T1908 0.3491
T1909 0.3465
T1910 0.3416
T1911 0.338
T1912 0.3431
T1913 0.3399
T1914 0.3383
T1915 0.3384
T1916 0.336
T1917 0.3319
T1918 0.3301
T1919 0.329
T1920 0.3274
T1921 0.327
T1922 0.3256
T1923 0.3336
T1924 0.3323
T1925 0.3314
T1926 0.3298
T1927 0.3291
T1928 0.3278
T1929 0.3266
T1930 0.3263
T1931 0.3282
T1932 0.3292
T1933 0.3287
T1934 0.3274
T1935 0.3265
T1936 0.326
T1937 0.3245
T1938 0.3227
T1939 0.3225
T1940 0.3237
T1941 0.3252
T1942 0.326
T1943 0.3281
T1944 0.3304
T1945 0.3303
T1946 0.3294
T1947 0.3299
T1948 0.3308
T1949 0.3322
T1950 0.3347
T1951 0.33
T1952 0.3347
T1953 0.3412
T1954 0.3422
T1955 0.3525
T1956 0.3592
T1957 0.3656
T1958 0.3727
T1959 0.383
T1960 0.3935
T1961 0.3951
T1962 0.4004
T1963 0.4055
T1964 0.4027
T1965 0.4084
T1966 0.4158
T1967 0.4091
T1968 0.4154
T1969 0.4199
T1970 0.4256
T1971 0.4205
T1972 0.424
T1973 0.4274
T1974 0.4297
T1975 0.4319
T1976 0.4335
T1977 0.4353
T1978 0.4358
T1979 0.4353
T1980 0.4353
T1981 0.4351
T1982 0.4338
T1983 0.4326
T1984 0.4311
T1985 0.4298
T1986 0.4297
T1987 0.4287
T1988 0.4272
T1989 0.4265
T1990 0.4264
T1991 0.4254
T1992 0.4248
T1993 0.4238
T1994 0.423
T1995 0.4211
T1996 0.4191
T1997 0.4178
T1998 0.4243
T1999 0.4222
T2000 0.42
T2001 0.4176
T2002 0.4146
T2003 0.4112
T2004 0.408
T2005 0.4182
T2006 0.4155
T2007 0.4136
T2008 0.4128
T2009 0.4118
T2010 0.4109
T2011 0.4104
T2012 0.4091
T2013 0.4081
T2014 0.4071
T2015 0.4059
T2016 0.4047
T2017 0.4028
T2018 0.4014
T2019 0.3997
T2020 0.4068
T2021 0.4055
T2022 0.4041
T2023 0.4025
T2024 0.4005
T2025 0.3991
T2026 0.3978
T2027 0.3962
T2028 0.3949
T2029 0.3937
T2030 0.3922
T2031 0.3918
T2032 0.3913
T2033 0.3898
T2034 0.3888
T2035 0.388
T2036 0.3878
T2037 0.3932
T2038 0.3925
T2039 0.3916
T2040 0.391
T2041 0.3899
T2042 0.389
T2043 0.3879
T2044 0.3876
T2045 0.3878
T2046 0.3875
T2047 0.3874
T2048 0.3884
T2049 0.3903
T2050 0.392
T2051 0.3879
T2052 0.3904
T2053 0.3947
T2054 0.3995
T2055 0.405
T2056 0.4024
T2057 0.4088
T2058 0.417
T2059 0.4119
T2060 0.418
T2061 0.4231
T2062 0.4184
T2063 0.4223
T2064 0.4258
T2065 0.4278
T2066 0.4285
T2067 0.4295
T2068 0.4301
T2069 0.4294
T2070 0.4288
T2071 0.4279
T2072 0.427
T2073 0.4258
T2074 0.424
T2075 0.423
T2076 0.4219
T2077 0.4207
T2078 0.4194
T2079 0.4182
T2080 0.4176
T2081 0.4252
T2082 0.4237
T2083 0.4224
T2084 0.421
T2085 0.4194
T2086 0.4172
T2087 0.4142
T2088 0.4121
T2089 0.4108
T2090 0.4091
T2091 0.4069
T2092 0.4177
T2093 0.4157
T2094 0.4139
T2095 0.4123
T2096 0.411
T2097 0.4098
T2098 0.4098
T2099 0.4091
T2100 0.4067
T2101 0.4047
T2102 0.404
T2103 0.4029
T2104 0.402
T2105 0.401
T2106 0.3998
T2107 0.3992
T2108 0.3991
T2109 0.4074
T2110 0.4063
T2111 0.4047
T2112 0.4043
T2113 0.4032
T2114 0.4025
T2115 0.4018
T2116 0.4012
T2117 0.4011
T2118 0.4012
T2119 0.4012
T2120 0.4012
T2121 0.4006
T2122 0.3997
T2123 0.3995
T2124 0.3995
T2125 0.3987
T2126 0.3993
T2127 0.4002
T2128 0.3989
T2129 0.398
T2130 0.3979
T2131 0.3989
T2132 0.4006
T2133 0.4025
T2134 0.404
T2135 0.4042
T2136 0.4041
T2137 0.4033
T2138 0.403
T2139 0.4017
T2140 0.4013
T2141 0.4007
T2142 0.3998
T2143 0.3996
T2144 0.3996
T2145 0.3991
T2146 0.3992
T2147 0.4002
T2148 0.4018
T2149 0.4043
T2150 0.4065
T2151 0.4
T2152 0.4024
T2153 0.404
T2154 0.4051
T2155 0.4063
T2156 0.4073
T2157 0.4078
T2158 0.4076
T2159 0.4069
T2160 0.4061
T2161 0.4059
T2162 0.4059
T2163 0.4047
T2164 0.4043
T2165 0.4032
T2166 0.4024
T2167 0.4017
T2168 0.4006
T2169 0.3997
T2170 0.3992
T2171 0.4067
T2172 0.4056
T2173 0.405
T2174 0.404
T2175 0.4033
T2176 0.4019
T2177 0.4015
T2178 0.4004
T2179 0.4
T2180 0.3988
T2181 0.3983
T2182 0.3977
T2183 0.3968
T2184 0.3966
T2185 0.3958
T2186 0.3939
T2187 0.3934
T2188 0.3934
T2189 0.3926
T2190 0.392
T2191 0.3916
T2192 0.3908
T2193 0.3903
T2194 0.3899
T2195 0.3891
T2196 0.3886
T2197 0.3885
T2198 0.3879
T2199 0.3928
T2200 0.3918
T2201 0.3915
T2202 0.3916
T2203 0.3929
T2204 0.3931
T2205 0.3923
T2206 0.3921
T2207 0.3918
T2208 0.3917
T2209 0.3917
T2210 0.3909
T2211 0.3902
T2212 0.39
T2213 0.3894
T2214 0.3886
T2215 0.3885
T2216 0.3885
T2217 0.3885
T2218 0.3882
T2219 0.3871
T2220 0.3867
T2221 0.3865
T2222 0.3858
T2223 0.3853
T2224 0.3853
T2225 0.3853
T2226 0.3853
T2227 0.3853
T2228 0.3853
T2229 0.3854
T2230 0.3854
T2231 0.3854
T2232 0.3853
T2233 0.3847
T2234 0.3839
T2235 0.3837
T2236 0.3837
T2237 0.3838
T2238 0.3826
T2239 0.3822
T2240 0.3822
T2241 0.382
T2242 0.382
T2243 0.3817
T2244 0.3808
T2245 0.3805
T2246 0.3805
T2247 0.3805
T2248 0.3803
T2249 0.3799
T2250 0.3792
T2251 0.3788
T2252 0.3788
T2253 0.3788
T2254 0.3788
T2255 0.3788
T2256 0.3783
T2257 0.3775
T2258 0.3773
T2259 0.3773
T2260 0.3773
T2261 0.3771
T2262 0.3767
T2263 0.3765
T2264 0.3761
T2265 0.3757
T2266 0.3756
T2267 0.3756
T2268 0.375
T2269 0.3742
T2270 0.374
T2271 0.3741
T2272 0.3752
T2273 0.3746
T2274 0.3746
T2275 0.3746
T2276 0.3744
T2277 0.3743
T2278 0.3744
T2279 0.3744
T2280 0.3744
T2281 0.3744
T2282 0.3735
T2283 0.3729
T2284 0.3729
T2285 0.3729
T2286 0.3729
T2287 0.3729
T2288 0.3729
T2289 0.3724
T2290 0.3716
T2291 0.3712
T2292 0.3711
T2293 0.3711
T2294 0.3712
T2295 0.3712
T2296 0.3712
T2297 0.3712
T2298 0.3709
T2299 0.3702
T2300 0.3697
T2301 0.3693
T2302 0.3664
T2303 0.3606
T2304 0.3576
T2305 0.3582
T2306 0.3611
T2307 0.3635
T2308 0.3653
T2309 0.3661
T2310 0.3662
T2311 0.3663
T2312 0.3663
T2313 0.3663
T2314 0.3663
T2315 0.3664
T2316 0.3664
T2317 0.3664
T2318 0.3664
T2319 0.3665
T2320 0.3659
T2321 0.365
T2322 0.3658
T2323 0.3664
T2324 0.3666
T2325 0.3666
T2326 0.3666
T2327 0.3666
T2328 0.3667
T2329 0.3665
T2330 0.3664
T2331 0.3665
T2332 0.3652
T2333 0.3648
T2334 0.3648
T2335 0.3649
T2336 0.3649
T2337 0.3649
T2338 0.3649
T2339 0.3646
T2340 0.3639
T2341 0.3644
T2342 0.3649
T2343 0.3644
T2344 0.3639
T2345 0.3635
T2346 0.3634
T2347 0.3635
T2348 0.3634
T2349 0.3633
T2350 0.3639
T2351 0.3641
T2352 0.3645
T2353 0.3636
T2354 0.3633
T2355 0.3634
T2356 0.3634
T2357 0.3634
T2358 0.3634
T2359 0.3635
T2360 0.3635
T2361 0.3635
T2362 0.3629
T2363 0.363
T2364 0.3628
T2365 0.3628
T2366 0.3628
T2367 0.3622
T2368 0.362
T2369 0.3626
T2370 0.3651
T2371 0.3676
T2372 0.3685
T2373 0.3683
T2374 0.3666
T2375 0.3644
T2376 0.3629
T2377 0.3616
T2378 0.3603
T2379 0.3597
T2380 0.3596
T2381 0.3597
T2382 0.3606
T2383 0.3613
T2384 0.3615
T2385 0.3615
T2386 0.3615
T2387 0.3615
T2388 0.3616
T2389 0.3616
T2390 0.3616
T2391 0.3616
T2392 0.3617
T2393 0.3617
T2394 0.3617
T2395 0.2516
T2396 0.2411
T2397 0.2415
T2398 0.2412
T2399 0.2412
T2400 0.2412
T2401 0.2412
T2402 0.2412
T2403 0.2412
T2404 0.2413
T2405 0.2413
T2406 0.2413
T2407 0.2417
T2408 0.2413
T2409 0.2413
T2410 0.2411
T2411 0.2408
T2412 0.2394
T2413 0.2402
T2414 0.2395
T2415 0.2371
T2416 0.2363
T2417 0.2363
T2418 0.2364
T2419 0.2364
T2420 0.2364
T2421 0.2364
T2422 0.2364
T2423 0.2364
T2424 0.2364
T2425 0.2365
T2426 0.2365
T2427 0.2365
T2428 0.2365
T2429 0.2365
T2430 0.2365
T2431 0.2365
T2432 0.2366
T2433 0.2366
T2434 0.2366
T2435 0.2366
T2436 0.2366
T2437 0.2366
T2438 0.2367
T2439 0.2367
T2440 0.2367
T2441 0.2367
T2442 0.2367
T2443 0.2367
T2444 0.2367
T2445 0.2368
T2446 0.2368
T2447 0.2368
T2448 0.2368
T2449 0.2368
T2450 0.2368
T2451 0.2369
T2452 0.2369
T2453 0.2369
T2454 0.2369
T2455 0.2369
T2456 0.2369
T2457 0.2361
T2458 0.2354
T2459 0.2354
T2460 0.235
T2461 0.2354
T2462 0.2342
T2463 0.235
T2464 0.235
T2465 0.2355
T2466 0.2355
T2467 0.2355
T2468 0.2355
T2469 0.2355
T2470 0.2355
T2471 0.2356
T2472 0.2356
T2473 0.2356
T2474 0.2356
T2475 0.2356
T2476 0.2356
T2477 0.2357
T2478 0.2357
T2479 0.2357
T2480 0.2357
T2481 0.2357
T2482 0.2357
T2483 0.2358
T2484 0.2354
T2485 0.2354
T2486 0.2358
T2487 0.2346
T2488 0.235
T2489 0.2417
T2490 0.282
T2491 0.2817
T2492 0.2753
T2493 0.2715
T2494 0.2695
T2495 0.2692
T2496 0.2669
T2497 0.2661
T2498 0.2688
T2499 0.2674
T2500 0.2662
T2501 0.265
T2502 0.2637
T2503 0.2625
T2504 0.2605
T2505 0.2602
T2506 0.2592
T2507 0.2843
T2508 0.2811
T2509 0.2774
T2510 0.2749
T2511 0.2683
T2512 0.265
T2513 0.2608
T2514 0.2593
T2515 0.2581
T2516 0.2577
T2517 0.257
T2518 0.2564
T2519 0.2556
T2520 0.2544
T2521 0.2529
T2522 0.2516
T2523 0.251
T2524 0.255
T2525 0.2537
T2526 0.2522
T2527 0.2518
T2528 0.2505
T2529 0.2493
T2530 0.2486
T2531 0.2467
T2532 0.2453
T2533 0.2446
T2534 0.2435
T2535 0.241
T2536 0.2405
T2537 0.2405
T2538 0.2405
T2539 0.2406
T2540 0.2406
T2541 0.2406
T2542 0.2406
T2543 0.2406
T2544 0.2407
T2545 0.2407
T2546 0.2407
T2547 0.2407
T2548 0.24
T2549 0.2392
T2550 0.2392
T2551 0.2392
T2552 0.2393
T2553 0.2381
T2554 0.2385
T2555 0.2393
T2556 0.239
T2557 0.237
T2558 0.2358
T2559 0.244
T2560 0.2793
T2561 0.266
T2562 0.2618
T2563 0.2595
T2564 0.2569
T2565 0.2553
T2566 0.2543
T2567 0.253
T2568 0.2526
T2569 0.2519
T2570 0.2555
T2571 0.2546
T2572 0.2542
T2573 0.2531
T2574 0.2523
T2575 0.2514
T2576 0.251
T2577 0.2507
T2578 0.2507
T2579 0.2496
T2580 0.2484
T2581 0.2464
T2582 0.2459
T2583 0.2448
T2584 0.2445
T2585 0.2449
T2586 0.2449
T2587 0.2449
T2588 0.2449
T2589 0.245
T2590 0.245
T2591 0.2439
T2592 0.2435
T2593 0.2435
T2594 0.2435
T2595 0.2436
T2596 0.2436
T2597 0.2436
T2598 0.2436
T2599 0.2437
T2600 0.2427
T2601 0.2418
T2602 0.2418
T2603 0.241
T2604 0.2411
T2605 0.2411
T2606 0.2403
T2607 0.2419
T2608 0.2415
T2609 0.2416
T2610 0.2404
T2611 0.2404
T2612 0.2405
T2613 0.2405
T2614 0.2405
T2615 0.2405
T2616 0.2405
T2617 0.2394
T2618 0.239
T2619 0.2398
T2620 0.2402
T2621 0.2406
T2622 0.2406
T2623 0.2406
T2624 0.2406
T2625 0.2406
T2626 0.2402
T2627 0.2398
T2628 0.2394
T2629 0.2386
T2630 0.2386
T2631 0.239
T2632 0.2378
T2633 0.2374
T2634 0.2374
T2635 0.2374
T2636 0.2374
T2637 0.2374
T2638 0.2374
T2639 0.2374
T2640 0.2374
T2641 0.2374
T2642 0.2374
T2643 0.2374
T2644 0.2374
T2645 0.2386
T2646 0.239
T2647 0.239
T2648 0.239
T2649 0.239
T2650 0.239
T2651 0.2378
T2652 0.2378
T2653 0.2374
T2654 0.2374
T2655 0.2374
T2656 0.2374
T2657 0.2378
T2658 0.2386
T2659 0.2378
T2660 0.2394
T2661 0.239
T2662 0.2402
T2663 0.2417
T2664 0.2417
T2665 0.2426
T2666 0.2431
T2667 0.2455
T2668 0.2471
T2669 0.2489
T2670 0.2497
T2671 0.2515
T2672 0.2532
T2673 0.2521
T2674 0.2541
T2675 0.2572
T2676 0.2618
T2677 0.2646
T2678 0.2676
T2679 0.27
T2680 0.2708
T2681 0.2662
T2682 0.2672
T2683 0.2684
T2684 0.2688
T2685 0.2688
T2686 0.268
T2687 0.2672
T2688 0.2665
T2689 0.2704
T2690 0.2692
T2691 0.268
T2692 0.2675
T2693 0.2675
T2694 0.2675
T2695 0.2675
T2696 0.2675
T2697 0.2675
T2698 0.2675
T2699 0.2675
T2700 0.2675
T2701 0.2661
T2702 0.2642
T2703 0.2626
T2704 0.2615
T2705 0.2646
T2706 0.2629
T2707 0.2615
T2708 0.2615
T2709 0.2603
T2710 0.2585
T2711 0.2585
T2712 0.2572
T2713 0.2557
T2714 0.2554
T2715 0.2554
T2716 0.2554
T2717 0.255
T2718 0.2541
T2719 0.2536
T2720 0.2536
T2721 0.255
T2722 0.2541
T2723 0.2545
T2724 0.2545
T2725 0.2569
T2726 0.2581
T2727 0.2585
T2728 0.2588
T2729 0.2599
T2730 0.2603
T2731 0.2615
T2732 0.2615
T2733 0.2626
T2734 0.2629
T2735 0.2633
T2736 0.2646
T2737 0.2646
T2738 0.2646
T2739 0.2646
T2740 0.2646
T2741 0.2658
T2742 0.2662
T2743 0.2669
T2744 0.2675
T2745 0.268
T2746 0.2692
T2747 0.2708
T2748 0.2662
T2749 0.2669
T2750 0.268
T2751 0.2665
T2752 0.2708
T2753 0.2696
T2754 0.2692
T2755 0.2675
T2756 0.2672
T2757 0.2662
T2758 0.2658
T2759 0.2646
T2760 0.2637
T2761 0.2622
T2762 0.2615
T2763 0.2607
T2764 0.2599
T2765 0.2592
T2766 0.2585
T2767 0.2572
T2768 0.2568
T2769 0.2568
T2770 0.2568
T2771 0.2568
T2772 0.2557
T2773 0.2554
T2774 0.2545
T2775 0.2536
T2776 0.2536
T2777 0.2536
T2778 0.2536
T2779 0.2536
T2780 0.2536
T2781 0.2526
T2782 0.2522
T2783 0.2522
T2784 0.2518
T2785 0.2551
T2786 0.2551
T2787 0.2551
T2788 0.254
T2789 0.2537
T2790 0.2537
T2791 0.2432
T2792 0.2432
T2793 0.2432
T2794 0.2432
T2795 0.2432
T2796 0.2432
T2797 0.2432
T2798 0.2432
T2799 0.2432
T2800 0.2432
T2801 0.2432
T2802 0.2432
T2803 0.2432
T2804 0.2432
T2805 0.2432
T2806 0.2432
T2807 0.2432
T2808 0.2432
