# Supplementary material for: FishMORPH - An agent-based model to predict salmonid growth and distribution responses under natural and low flows
Source: Sci Rep. 2016 Jul 19;6:29414. doi: 10.1038/srep29414 (PMC4949470; doi:10.1038/srep29414)
Supplement: Supplementary Information 2 [file srep29414-s2.zip › SR_FishMORPH_Files/Parameters/Baseline_Depth_P31.var]

Depth PatchP31
T1 0.3124
T2 0.3134
T3 0.3134
T4 0.3134
T5 0.3131
T6 0.3126
T7 0.3112
T8 0.3104
T9 0.309
T10 0.3111
T11 0.3122
T12 0.3094
T13 0.3078
T14 0.3056
T15 0.3056
T16 0.3056
T17 0.3056
T18 0.3056
T19 0.3052
T20 0.3047
T21 0.3039
T22 0.3034
T23 0.3034
T24 0.3034
T25 0.3055
T26 0.3046
T27 0.3046
T28 0.3046
T29 0.3046
T30 0.3046
T31 0.3046
T32 0.3046
T33 0.3046
T34 0.3046
T35 0.3041
T36 0.3037
T37 0.3028
T38 0.3028
T39 0.3028
T40 0.3028
T41 0.3028
T42 0.3024
T43 0.3014
T44 0.3014
T45 0.3014
T46 0.3014
T47 0.3014
T48 0.3014
T49 0.3014
T50 0.3014
T51 0.2996
T52 0.2996
T53 0.2996
T54 0.2977
T55 0.2977
T56 0.2973
T57 0.2964
T58 0.2968
T59 0.2973
T60 0.3008
T61 0.2982
T62 0.2968
T63 0.2964
T64 0.2959
T65 0.2977
T66 0.2964
T67 0.2959
T68 0.2959
T69 0.2959
T70 0.2959
T71 0.2955
T72 0.2941
T73 0.2933
T74 0.2921
T75 0.2907
T76 0.2907
T77 0.2907
T78 0.2907
T79 0.2907
T80 0.2907
T81 0.2907
T82 0.2907
T83 0.2907
T84 0.2907
T85 0.2912
T86 0.2926
T87 0.2926
T88 0.2926
T89 0.2926
T90 0.2926
T91 0.2926
T92 0.2926
T93 0.2926
T94 0.2926
T95 0.2926
T96 0.2926
T97 0.2926
T98 0.2926
T99 0.2921
T100 0.2907
T101 0.2907
T102 0.2907
T103 0.2907
T104 0.2907
T105 0.2907
T106 0.2907
T107 0.2907
T108 0.2903
T109 0.2907
T110 0.2907
T111 0.2907
T112 0.2907
T113 0.2907
T114 0.2907
T115 0.2907
T116 0.2907
T117 0.2907
T118 0.2907
T119 0.2907
T120 0.2907
T121 0.2907
T122 0.2907
T123 0.2907
T124 0.2907
T125 0.2907
T126 0.2907
T127 0.2907
T128 0.2907
T129 0.2907
T130 0.2907
T131 0.2916
T132 0.2926
T133 0.2926
T134 0.2926
T135 0.2926
T136 0.2929
T137 0.2941
T138 0.2941
T139 0.2941
T140 0.2941
T141 0.2941
T142 0.2941
T143 0.2941
T144 0.2941
T145 0.2941
T146 0.2941
T147 0.2941
T148 0.2941
T149 0.2941
T150 0.2959
T151 0.2955
T152 0.2959
T153 0.2964
T154 0.2977
T155 0.2977
T156 0.2977
T157 0.2977
T158 0.2986
T159 0.2977
T160 0.2986
T161 0.2996
T162 0.2996
T163 0.2996
T164 0.2996
T165 0.2996
T166 0.2996
T167 0.2996
T168 0.2996
T169 0.2996
T170 0.2996
T171 0.2996
T172 0.2996
T173 0.2996
T174 0.2996
T175 0.2996
T176 0.2996
T177 0.2996
T178 0.2991
T179 0.2996
T180 0.2996
T181 0.2991
T182 0.2982
T183 0.2991
T184 0.2982
T185 0.2977
T186 0.2977
T187 0.2977
T188 0.2977
T189 0.2977
T190 0.2977
T191 0.2977
T192 0.2977
T193 0.2977
T194 0.2977
T195 0.2977
T196 0.2977
T197 0.2964
T198 0.2959
T199 0.2959
T200 0.2959
T201 0.2941
T202 0.2941
T203 0.2941
T204 0.2941
T205 0.2941
T206 0.2941
T207 0.2941
T208 0.2941
T209 0.2941
T210 0.2941
T211 0.2941
T212 0.2941
T213 0.2941
T214 0.2941
T215 0.2945
T216 0.2941
T217 0.2941
T218 0.2941
T219 0.2941
T220 0.2941
T221 0.2941
T222 0.2941
T223 0.2941
T224 0.2937
T225 0.2926
T226 0.2926
T227 0.2926
T228 0.2926
T229 0.2926
T230 0.2926
T231 0.2926
T232 0.2926
T233 0.2926
T234 0.2926
T235 0.2926
T236 0.2926
T237 0.2926
T238 0.2926
T239 0.2926
T240 0.2926
T241 0.2926
T242 0.2926
T243 0.2926
T244 0.2926
T245 0.2926
T246 0.2926
T247 0.2926
T248 0.2926
T249 0.2907
T250 0.2907
T251 0.2912
T252 0.3283
T253 0.3513
T254 0.3469
T255 0.358
T256 0.3578
T257 0.3578
T258 0.3561
T259 0.3556
T260 0.3556
T261 0.3547
T262 0.3536
T263 0.3533
T264 0.3533
T265 0.3533
T266 0.3533
T267 0.3533
T268 0.3533
T269 0.3533
T270 0.3533
T271 0.3533
T272 0.3533
T273 0.3533
T274 0.3533
T275 0.3533
T276 0.3538
T277 0.3543
T278 0.3553
T279 0.3556
T280 0.3556
T281 0.3556
T282 0.3547
T283 0.354
T284 0.3534
T285 0.3533
T286 0.3533
T287 0.3533
T288 0.3533
T289 0.3533
T290 0.3533
T291 0.3533
T292 0.3533
T293 0.3538
T294 0.3552
T295 0.3556
T296 0.3556
T297 0.3573
T298 0.3578
T299 0.3578
T300 0.3462
T301 0.346
T302 0.3459
T303 0.3463
T304 0.3468
T305 0.3472
T306 0.3473
T307 0.3473
T308 0.3473
T309 0.3473
T310 0.3473
T311 0.3473
T312 0.3473
T313 0.3473
T314 0.3473
T315 0.3473
T316 0.3473
T317 0.3473
T318 0.3473
T319 0.3473
T320 0.3473
T321 0.3473
T322 0.3473
T323 0.3473
T324 0.3473
T325 0.347
T326 0.3472
T327 0.3473
T328 0.3473
T329 0.3473
T330 0.3473
T331 0.3473
T332 0.3473
T333 0.3473
T334 0.3473
T335 0.3473
T336 0.3473
T337 0.347
T338 0.3581
T339 0.3578
T340 0.3578
T341 0.3578
T342 0.3578
T343 0.3578
T344 0.3578
T345 0.3578
T346 0.3578
T347 0.3578
T348 0.3578
T349 0.3578
T350 0.3578
T351 0.3578
T352 0.3578
T353 0.3561
T354 0.3556
T355 0.3556
T356 0.3556
T357 0.3556
T358 0.3556
T359 0.3556
T360 0.3556
T361 0.3556
T362 0.3547
T363 0.3553
T364 0.3556
T365 0.3556
T366 0.3556
T367 0.3556
T368 0.3556
T369 0.3556
T370 0.3556
T371 0.3556
T372 0.3556
T373 0.356
T374 0.3575
T375 0.3578
T376 0.3578
T377 0.3578
T378 0.3582
T379 0.3579
T380 0.3578
T381 0.3578
T382 0.3578
T383 0.3578
T384 0.3578
T385 0.3578
T386 0.3578
T387 0.3578
T388 0.3578
T389 0.3578
T390 0.3578
T391 0.3578
T392 0.3578
T393 0.3565
T394 0.3446
T395 0.3328
T396 0.318
T397 0.3165
T398 0.3135
T399 0.3113
T400 0.3108
T401 0.3108
T402 0.3108
T403 0.3112
T404 0.3109
T405 0.3108
T406 0.3095
T407 0.3087
T408 0.3086
T409 0.3086
T410 0.3095
T411 0.3106
T412 0.3121
T413 0.3146
T414 0.3165
T415 0.3158
T416 0.3166
T417 0.3168
T418 0.3168
T419 0.3165
T420 0.3137
T421 0.313
T422 0.3052
T423 0.3055
T424 0.3034
T425 0.3034
T426 0.3034
T427 0.3034
T428 0.3034
T429 0.3034
T430 0.3034
T431 0.3034
T432 0.3034
T433 0.3034
T434 0.3034
T435 0.3055
T436 0.3046
T437 0.3046
T438 0.3037
T439 0.3028
T440 0.3019
T441 0.301
T442 0.301
T443 0.3006
T444 0.2992
T445 0.2997
T446 0.2992
T447 0.2997
T448 0.2992
T449 0.2988
T450 0.2965
T451 0.2955
T452 0.2955
T453 0.2955
T454 0.2946
T455 0.2937
T456 0.2937
T457 0.2955
T458 0.2955
T459 0.2955
T460 0.2951
T461 0.2955
T462 0.2955
T463 0.2974
T464 0.2986
T465 0.2997
T466 0.3006
T467 0.302
T468 0.3029
T469 0.3042
T470 0.3042
T471 0.3051
T472 0.306
T473 0.3056
T474 0.3042
T475 0.3033
T476 0.3024
T477 0.3015
T478 0.3006
T479 0.3006
T480 0.2997
T481 0.3006
T482 0.3002
T483 0.3006
T484 0.3006
T485 0.3011
T486 0.3006
T487 0.3024
T488 0.3026
T489 0.3052
T490 0.3045
T491 0.3071
T492 0.3075
T493 0.3092
T494 0.312
T495 0.3143
T496 0.3162
T497 0.3178
T498 0.3186
T499 0.3204
T500 0.3172
T501 0.3191
T502 0.3219
T503 0.3251
T504 0.3278
T505 0.3302
T506 0.3324
T507 0.3333
T508 0.3338
T509 0.3351
T510 0.3354
T511 0.3359
T512 0.3309
T513 0.3316
T514 0.3329
T515 0.3352
T516 0.3363
T517 0.3382
T518 0.3394
T519 0.3397
T520 0.3401
T521 0.3398
T522 0.3397
T523 0.3397
T524 0.3397
T525 0.3397
T526 0.3397
T527 0.3392
T528 0.3381
T529 0.3374
T530 0.3373
T531 0.3357
T532 0.3353
T533 0.3349
T534 0.3336
T535 0.3313
T536 0.3363
T537 0.3352
T538 0.3342
T539 0.3332
T540 0.333
T541 0.3311
T542 0.3305
T543 0.3305
T544 0.3297
T545 0.3287
T546 0.3285
T547 0.3276
T548 0.3266
T549 0.3264
T550 0.3256
T551 0.3245
T552 0.3238
T553 0.3222
T554 0.3218
T555 0.3209
T556 0.3199
T557 0.3197
T558 0.3201
T559 0.3219
T560 0.3255
T561 0.3309
T562 0.3353
T563 0.3334
T564 0.3382
T565 0.3457
T566 0.344
T567 0.3546
T568 0.3495
T569 0.3547
T570 0.3583
T571 0.3621
T572 0.3567
T573 0.3614
T574 0.3682
T575 0.3756
T576 0.3832
T577 0.3952
T578 0.4069
T579 0.4159
T580 0.4281
T581 0.4428
T582 0.4508
T583 0.4502
T584 0.457
T585 0.461
T586 0.4672
T587 0.4653
T588 0.4683
T589 0.4758
T590 0.4641
T591 0.4668
T592 0.4708
T593 0.4729
T594 0.4733
T595 0.4722
T596 0.4667
T597 0.4768
T598 0.4673
T599 0.4657
T600 0.4556
T601 0.457
T602 0.4496
T603 0.4431
T604 0.4411
T605 0.4364
T606 0.4334
T607 0.4314
T608 0.4314
T609 0.4326
T610 0.4356
T611 0.4383
T612 0.4426
T613 0.4439
T614 0.4488
T615 0.4517
T616 0.4553
T617 0.4588
T618 0.4513
T619 0.4543
T620 0.4569
T621 0.458
T622 0.4568
T623 0.4522
T624 0.454
T625 0.4406
T626 0.4269
T627 0.41
T628 0.3949
T629 0.3787
T630 0.3658
T631 0.3574
T632 0.3613
T633 0.3575
T634 0.3543
T635 0.352
T636 0.3498
T637 0.3479
T638 0.3466
T639 0.3574
T640 0.3558
T641 0.3549
T642 0.3541
T643 0.3532
T644 0.3529
T645 0.3529
T646 0.3521
T647 0.3509
T648 0.3502
T649 0.3488
T650 0.3484
T651 0.3477
T652 0.3467
T653 0.3465
T654 0.3456
T655 0.3445
T656 0.3442
T657 0.3431
T658 0.3424
T659 0.3423
T660 0.3405
T661 0.34
T662 0.3385
T663 0.3506
T664 0.3477
T665 0.3296
T666 0.3207
T667 0.32
T668 0.32
T669 0.3196
T670 0.3186
T671 0.3184
T672 0.3184
T673 0.3184
T674 0.3184
T675 0.3228
T676 0.3224
T677 0.3221
T678 0.322
T679 0.3215
T680 0.3202
T681 0.3198
T682 0.3198
T683 0.319
T684 0.32
T685 0.3185
T686 0.334
T687 0.3429
T688 0.336
T689 0.3299
T690 0.3212
T691 0.3227
T692 0.3203
T693 0.319
T694 0.3179
T695 0.3177
T696 0.3173
T697 0.3159
T698 0.3156
T699 0.3154
T700 0.3153
T701 0.3152
T702 0.3137
T703 0.3132
T704 0.313
T705 0.3126
T706 0.3124
T707 0.3123
T708 0.3109
T709 0.31
T710 0.3098
T711 0.3096
T712 0.3091
T713 0.3076
T714 0.3071
T715 0.307
T716 0.3069
T717 0.3067
T718 0.3066
T719 0.3065
T720 0.3064
T721 0.3063
T722 0.3061
T723 0.306
T724 0.3059
T725 0.3058
T726 0.3056
T727 0.3055
T728 0.3054
T729 0.3049
T730 0.3047
T731 0.3049
T732 0.3049
T733 0.3035
T734 0.3058
T735 0.3032
T736 0.3056
T737 0.3051
T738 0.3045
T739 0.304
T740 0.3034
T741 0.3033
T742 0.3031
T743 0.3029
T744 0.3026
T745 0.3024
T746 0.3023
T747 0.3022
T748 0.3021
T749 0.302
T750 0.3019
T751 0.3017
T752 0.3016
T753 0.3015
T754 0.3014
T755 0.3013
T756 0.3011
T757 0.301
T758 0.3009
T759 0.3008
T760 0.3007
T761 0.3006
T762 0.3004
T763 0.3003
T764 0.3002
T765 0.3081
T766 0.3089
T767 0.3084
T768 0.3083
T769 0.3082
T770 0.308
T771 0.3075
T772 0.3069
T773 0.3066
T774 0.306
T775 0.3061
T776 0.3064
T777 0.3064
T778 0.3062
T779 0.3061
T780 0.306
T781 0.3056
T782 0.305
T783 0.3045
T784 0.3043
T785 0.3033
T786 0.3034
T787 0.3059
T788 0.3057
T789 0.3034
T790 0.3036
T791 0.3034
T792 0.3033
T793 0.3032
T794 0.3031
T795 0.3059
T796 0.3058
T797 0.3053
T798 0.3054
T799 0.3054
T800 0.3053
T801 0.3052
T802 0.3051
T803 0.305
T804 0.3049
T805 0.3045
T806 0.3042
T807 0.3041
T808 0.304
T809 0.303
T810 0.3019
T811 0.3019
T812 0.3015
T813 0.3013
T814 0.3012
T815 0.301
T816 0.3009
T817 0.3008
T818 0.3007
T819 0.3006
T820 0.3005
T821 0.2995
T822 0.2992
T823 0.2982
T824 0.2979
T825 0.2978
T826 0.2977
T827 0.2976
T828 0.2974
T829 0.2973
T830 0.296
T831 0.2956
T832 0.2963
T833 0.2943
T834 0.2932
T835 0.2926
T836 0.2912
T837 0.2911
T838 0.291
T839 0.2909
T840 0.2908
T841 0.2907
T842 0.2906
T843 0.2905
T844 0.2903
T845 0.29
T846 0.2891
T847 0.289
T848 0.288
T849 0.2878
T850 0.2893
T851 0.2888
T852 0.2891
T853 0.289
T854 0.2889
T855 0.2871
T856 0.2866
T857 0.2852
T858 0.2851
T859 0.285
T860 0.2848
T861 0.2847
T862 0.2846
T863 0.2845
T864 0.2844
T865 0.2852
T866 0.2859
T867 0.2858
T868 0.2857
T869 0.2856
T870 0.2854
T871 0.2853
T872 0.2852
T873 0.2851
T874 0.285
T875 0.2849
T876 0.2848
T877 0.2847
T878 0.2846
T879 0.2845
T880 0.2827
T881 0.2826
T882 0.2812
T883 0.2806
T884 0.2797
T885 0.2796
T886 0.2803
T887 0.2802
T888 0.2808
T889 0.2814
T890 0.2813
T891 0.2811
T892 0.281
T893 0.2809
T894 0.2813
T895 0.2807
T896 0.2806
T897 0.2805
T898 0.2804
T899 0.2803
T900 0.2802
T901 0.2801
T902 0.28
T903 0.2795
T904 0.2785
T905 0.278
T906 0.2779
T907 0.2777
T908 0.2776
T909 0.2775
T910 0.2774
T911 0.2773
T912 0.2772
T913 0.2771
T914 0.277
T915 0.2773
T916 0.2768
T917 0.2767
T918 0.277
T919 0.2782
T920 0.2768
T921 0.2763
T922 0.2762
T923 0.2761
T924 0.276
T925 0.2759
T926 0.2757
T927 0.275
T928 0.2739
T929 0.2751
T930 0.2737
T931 0.2733
T932 0.2731
T933 0.273
T934 0.2729
T935 0.2728
T936 0.2727
T937 0.2726
T938 0.273
T939 0.2729
T940 0.2723
T941 0.2739
T942 0.2738
T943 0.2737
T944 0.2736
T945 0.2735
T946 0.2734
T947 0.2733
T948 0.2732
T949 0.2743
T950 0.276
T951 0.275
T952 0.2741
T953 0.273
T954 0.2722
T955 0.2721
T956 0.272
T957 0.2719
T958 0.2718
T959 0.2717
T960 0.2716
T961 0.2715
T962 0.2714
T963 0.2713
T964 0.2712
T965 0.2711
T966 0.271
T967 0.2709
T968 0.2708
T969 0.2707
T970 0.2706
T971 0.2705
T972 0.2704
T973 0.2703
T974 0.2702
T975 0.2701
T976 0.27
T977 0.2699
T978 0.2698
T979 0.2697
T980 0.2696
T981 0.2694
T982 0.2681
T983 0.2677
T984 0.2676
T985 0.2675
T986 0.2671
T987 0.267
T988 0.2669
T989 0.2668
T990 0.2667
T991 0.2666
T992 0.2665
T993 0.2664
T994 0.2663
T995 0.2662
T996 0.2661
T997 0.2686
T998 0.2685
T999 0.2684
T1000 0.2683
T1001 0.2678
T1002 0.2664
T1003 0.2663
T1004 0.2662
T1005 0.2666
T1006 0.2677
T1007 0.2676
T1008 0.2663
T1009 0.2658
T1010 0.2657
T1011 0.2656
T1012 0.2655
T1013 0.2654
T1014 0.2653
T1015 0.2652
T1016 0.2651
T1017 0.265
T1018 0.2647
T1019 0.2661
T1020 0.266
T1021 0.266
T1022 0.2659
T1023 0.2654
T1024 0.264
T1025 0.2627
T1026 0.2621
T1027 0.2614
T1028 0.2606
T1029 0.2612
T1030 0.2618
T1031 0.2617
T1032 0.2616
T1033 0.2615
T1034 0.2614
T1035 0.2613
T1036 0.2612
T1037 0.2611
T1038 0.261
T1039 0.2609
T1040 0.2617
T1041 0.2624
T1042 0.2607
T1043 0.261
T1044 0.2621
T1045 0.262
T1046 0.2629
T1047 0.2632
T1048 0.2631
T1049 0.2634
T1050 0.2629
T1051 0.2616
T1052 0.2598
T1053 0.2593
T1054 0.2592
T1055 0.2591
T1056 0.259
T1057 0.2606
T1058 0.2605
T1059 0.2604
T1060 0.2603
T1061 0.2602
T1062 0.2602
T1063 0.2601
T1064 0.26
T1065 0.2599
T1066 0.2598
T1067 0.2605
T1068 0.261
T1069 0.2608
T1070 0.2607
T1071 0.2607
T1072 0.2614
T1073 0.2621
T1074 0.262
T1075 0.2619
T1076 0.2618
T1077 0.2617
T1078 0.2617
T1079 0.2616
T1080 0.2615
T1081 0.2614
T1082 0.2617
T1083 0.2616
T1084 0.2619
T1085 0.2626
T1086 0.2623
T1087 0.2621
T1088 0.2621
T1089 0.262
T1090 0.2619
T1091 0.2614
T1092 0.2617
T1093 0.2784
T1094 0.2826
T1095 0.2818
T1096 0.2814
T1097 0.2813
T1098 0.2816
T1099 0.2827
T1100 0.2829
T1101 0.2828
T1102 0.2853
T1103 0.2893
T1104 0.2957
T1105 0.3032
T1106 0.3119
T1107 0.3162
T1108 0.3173
T1109 0.3173
T1110 0.3193
T1111 0.3227
T1112 0.3228
T1113 0.3286
T1114 0.3311
T1115 0.3359
T1116 0.3389
T1117 0.3399
T1118 0.3381
T1119 0.3335
T1120 0.3328
T1121 0.3262
T1122 0.3214
T1123 0.3196
T1124 0.3175
T1125 0.3204
T1126 0.3192
T1127 0.3189
T1128 0.3188
T1129 0.3187
T1130 0.3196
T1131 0.3201
T1132 0.3198
T1133 0.3186
T1134 0.3182
T1135 0.3185
T1136 0.3191
T1137 0.3192
T1138 0.3195
T1139 0.3204
T1140 0.3224
T1141 0.3185
T1142 0.3201
T1143 0.3203
T1144 0.3206
T1145 0.3206
T1146 0.3205
T1147 0.321
T1148 0.3214
T1149 0.3214
T1150 0.3213
T1151 0.3212
T1152 0.3202
T1153 0.3187
T1154 0.3228
T1155 0.3208
T1156 0.3197
T1157 0.3194
T1158 0.3177
T1159 0.3172
T1160 0.3171
T1161 0.3177
T1162 0.3186
T1163 0.3185
T1164 0.3199
T1165 0.3206
T1166 0.3215
T1167 0.3217
T1168 0.3216
T1169 0.3209
T1170 0.32
T1171 0.3185
T1172 0.3177
T1173 0.3186
T1174 0.3193
T1175 0.3191
T1176 0.3189
T1177 0.3196
T1178 0.3205
T1179 0.3206
T1180 0.3201
T1181 0.3199
T1182 0.3202
T1183 0.3202
T1184 0.3201
T1185 0.32
T1186 0.3199
T1187 0.3198
T1188 0.3192
T1189 0.3201
T1190 0.3178
T1191 0.3149
T1192 0.3127
T1193 0.3111
T1194 0.31
T1195 0.3082
T1196 0.3076
T1197 0.3075
T1198 0.3074
T1199 0.3087
T1200 0.3105
T1201 0.3121
T1202 0.3112
T1203 0.3103
T1204 0.3089
T1205 0.3078
T1206 0.3069
T1207 0.3094
T1208 0.308
T1209 0.3044
T1210 0.3041
T1211 0.305
T1212 0.3065
T1213 0.3085
T1214 0.3114
T1215 0.3135
T1216 0.3159
T1217 0.3172
T1218 0.319
T1219 0.3216
T1220 0.3198
T1221 0.324
T1222 0.3283
T1223 0.3322
T1224 0.3334
T1225 0.3334
T1226 0.3323
T1227 0.3315
T1228 0.3298
T1229 0.3282
T1230 0.3274
T1231 0.3272
T1232 0.3278
T1233 0.3303
T1234 0.3338
T1235 0.3324
T1236 0.3363
T1237 0.3392
T1238 0.3401
T1239 0.3415
T1240 0.3437
T1241 0.3439
T1242 0.3404
T1243 0.3382
T1244 0.3378
T1245 0.3377
T1246 0.3377
T1247 0.3383
T1248 0.3388
T1249 0.3388
T1250 0.3387
T1251 0.3386
T1252 0.3379
T1253 0.3369
T1254 0.3365
T1255 0.3358
T1256 0.3341
T1257 0.3328
T1258 0.3318
T1259 0.3308
T1260 0.3357
T1261 0.3349
T1262 0.3337
T1263 0.3276
T1264 0.3225
T1265 0.3189
T1266 0.3229
T1267 0.3213
T1268 0.3194
T1269 0.3176
T1270 0.3168
T1271 0.3151
T1272 0.3139
T1273 0.3116
T1274 0.3097
T1275 0.3089
T1276 0.3074
T1277 0.3062
T1278 0.3051
T1279 0.3035
T1280 0.3052
T1281 0.3038
T1282 0.3024
T1283 0.3021
T1284 0.302
T1285 0.3018
T1286 0.3015
T1287 0.2998
T1288 0.2986
T1289 0.2961
T1290 0.2939
T1291 0.2919
T1292 0.2903
T1293 0.2899
T1294 0.2909
T1295 0.2914
T1296 0.2915
T1297 0.2901
T1298 0.2896
T1299 0.2895
T1300 0.2878
T1301 0.2869
T1302 0.2857
T1303 0.2847
T1304 0.2837
T1305 0.2834
T1306 0.2821
T1307 0.2816
T1308 0.2812
T1309 0.2823
T1310 0.2827
T1311 0.2826
T1312 0.2841
T1313 0.2869
T1314 0.2903
T1315 0.3009
T1316 0.3151
T1317 0.3237
T1318 0.3327
T1319 0.349
T1320 0.3518
T1321 0.3499
T1322 0.3582
T1323 0.3649
T1324 0.3606
T1325 0.3642
T1326 0.3678
T1327 0.3706
T1328 0.3735
T1329 0.3755
T1330 0.3756
T1331 0.3747
T1332 0.3728
T1333 0.3694
T1334 0.3645
T1335 0.3597
T1336 0.3632
T1337 0.3584
T1338 0.3558
T1339 0.3541
T1340 0.3527
T1341 0.3517
T1342 0.3514
T1343 0.3513
T1344 0.3505
T1345 0.3495
T1346 0.3489
T1347 0.3478
T1348 0.3459
T1349 0.3562
T1350 0.3543
T1351 0.3521
T1352 0.3499
T1353 0.3474
T1354 0.3447
T1355 0.3427
T1356 0.3409
T1357 0.3391
T1358 0.3491
T1359 0.3463
T1360 0.3434
T1361 0.3409
T1362 0.3387
T1363 0.3367
T1364 0.3349
T1365 0.3331
T1366 0.3312
T1367 0.3356
T1368 0.3341
T1369 0.3333
T1370 0.3331
T1371 0.333
T1372 0.3336
T1373 0.3351
T1374 0.3308
T1375 0.3324
T1376 0.3348
T1377 0.3366
T1378 0.3377
T1379 0.3391
T1380 0.3398
T1381 0.3414
T1382 0.3428
T1383 0.3444
T1384 0.346
T1385 0.3451
T1386 0.3449
T1387 0.3446
T1388 0.3434
T1389 0.3418
T1390 0.3396
T1391 0.3374
T1392 0.3358
T1393 0.3353
T1394 0.3351
T1395 0.3363
T1396 0.3386
T1397 0.3414
T1398 0.3441
T1399 0.3464
T1400 0.3475
T1401 0.3482
T1402 0.348
T1403 0.3485
T1404 0.3479
T1405 0.3465
T1406 0.3452
T1407 0.3438
T1408 0.3418
T1409 0.3406
T1410 0.3393
T1411 0.3386
T1412 0.3375
T1413 0.3371
T1414 0.3367
T1415 0.3368
T1416 0.3353
T1417 0.3348
T1418 0.3347
T1419 0.3346
T1420 0.3346
T1421 0.3332
T1422 0.3324
T1423 0.3312
T1424 0.3357
T1425 0.3352
T1426 0.3348
T1427 0.3337
T1428 0.3323
T1429 0.3309
T1430 0.3298
T1431 0.3292
T1432 0.3283
T1433 0.3277
T1434 0.3279
T1435 0.3282
T1436 0.3283
T1437 0.3275
T1438 0.3272
T1439 0.3272
T1440 0.3271
T1441 0.3267
T1442 0.3259
T1443 0.3252
T1444 0.3241
T1445 0.3227
T1446 0.3216
T1447 0.321
T1448 0.3198
T1449 0.3194
T1450 0.3193
T1451 0.3193
T1452 0.3189
T1453 0.318
T1454 0.3174
T1455 0.323
T1456 0.3211
T1457 0.3195
T1458 0.3177
T1459 0.3158
T1460 0.3143
T1461 0.3131
T1462 0.312
T1463 0.3117
T1464 0.3123
T1465 0.3153
T1466 0.3183
T1467 0.3197
T1468 0.3185
T1469 0.3159
T1470 0.3142
T1471 0.3131
T1472 0.3124
T1473 0.3115
T1474 0.3105
T1475 0.3104
T1476 0.3114
T1477 0.3103
T1478 0.3098
T1479 0.3095
T1480 0.3087
T1481 0.3077
T1482 0.3074
T1483 0.306
T1484 0.3055
T1485 0.3054
T1486 0.3059
T1487 0.3066
T1488 0.309
T1489 0.3109
T1490 0.3124
T1491 0.3144
T1492 0.3165
T1493 0.3174
T1494 0.3172
T1495 0.3171
T1496 0.3183
T1497 0.3202
T1498 0.3228
T1499 0.3196
T1500 0.3222
T1501 0.3237
T1502 0.3236
T1503 0.3221
T1504 0.3199
T1505 0.318
T1506 0.3229
T1507 0.3215
T1508 0.3207
T1509 0.3211
T1510 0.322
T1511 0.3226
T1512 0.3176
T1513 0.3184
T1514 0.3191
T1515 0.3209
T1516 0.3219
T1517 0.3232
T1518 0.3239
T1519 0.3252
T1520 0.3264
T1521 0.3276
T1522 0.3285
T1523 0.3301
T1524 0.3318
T1525 0.3342
T1526 0.3311
T1527 0.3326
T1528 0.3331
T1529 0.3338
T1530 0.3333
T1531 0.3328
T1532 0.3327
T1533 0.3317
T1534 0.331
T1535 0.331
T1536 0.3316
T1537 0.3324
T1538 0.3341
T1539 0.3361
T1540 0.3383
T1541 0.3404
T1542 0.3424
T1543 0.3438
T1544 0.344
T1545 0.344
T1546 0.3439
T1547 0.3439
T1548 0.3438
T1549 0.3438
T1550 0.3437
T1551 0.3437
T1552 0.3436
T1553 0.3436
T1554 0.3435
T1555 0.3434
T1556 0.3434
T1557 0.3433
T1558 0.3433
T1559 0.3432
T1560 0.3432
T1561 0.3431
T1562 0.3431
T1563 0.343
T1564 0.343
T1565 0.3429
T1566 0.3429
T1567 0.3428
T1568 0.3428
T1569 0.3427
T1570 0.3351
T1571 0.3262
T1572 0.3238
T1573 0.3231
T1574 0.32
T1575 0.3183
T1576 0.3181
T1577 0.3177
T1578 0.3179
T1579 0.3186
T1580 0.3204
T1581 0.3231
T1582 0.325
T1583 0.3256
T1584 0.326
T1585 0.3251
T1586 0.3253
T1587 0.3265
T1588 0.3277
T1589 0.3293
T1590 0.3303
T1591 0.3298
T1592 0.3289
T1593 0.3277
T1594 0.3264
T1595 0.3257
T1596 0.3255
T1597 0.3271
T1598 0.3279
T1599 0.3277
T1600 0.3272
T1601 0.327
T1602 0.327
T1603 0.327
T1604 0.3269
T1605 0.327
T1606 0.3269
T1607 0.3266
T1608 0.3251
T1609 0.3234
T1610 0.3217
T1611 0.3203
T1612 0.3187
T1613 0.3173
T1614 0.3227
T1615 0.3219
T1616 0.321
T1617 0.322
T1618 0.3222
T1619 0.3224
T1620 0.3174
T1621 0.3177
T1622 0.3176
T1623 0.3231
T1624 0.3218
T1625 0.3202
T1626 0.3184
T1627 0.3165
T1628 0.314
T1629 0.3119
T1630 0.3108
T1631 0.3098
T1632 0.3084
T1633 0.3077
T1634 0.3058
T1635 0.3039
T1636 0.3051
T1637 0.304
T1638 0.3028
T1639 0.302
T1640 0.3015
T1641 0.3004
T1642 0.3
T1643 0.2999
T1644 0.2996
T1645 0.2984
T1646 0.2977
T1647 0.2963
T1648 0.2945
T1649 0.2928
T1650 0.2916
T1651 0.291
T1652 0.2915
T1653 0.2902
T1654 0.2899
T1655 0.2898
T1656 0.2898
T1657 0.2898
T1658 0.2904
T1659 0.291
T1660 0.2918
T1661 0.2929
T1662 0.2955
T1663 0.3004
T1664 0.3047
T1665 0.3056
T1666 0.3095
T1667 0.3126
T1668 0.3184
T1669 0.3181
T1670 0.3227
T1671 0.3276
T1672 0.3329
T1673 0.3312
T1674 0.3344
T1675 0.336
T1676 0.3363
T1677 0.3354
T1678 0.3335
T1679 0.3366
T1680 0.333
T1681 0.3296
T1682 0.3268
T1683 0.3261
T1684 0.3254
T1685 0.3258
T1686 0.327
T1687 0.3276
T1688 0.3286
T1689 0.3292
T1690 0.3293
T1691 0.3293
T1692 0.3292
T1693 0.3292
T1694 0.3289
T1695 0.3271
T1696 0.325
T1697 0.3225
T1698 0.3205
T1699 0.3198
T1700 0.3184
T1701 0.318
T1702 0.318
T1703 0.317
T1704 0.3211
T1705 0.3205
T1706 0.3192
T1707 0.3181
T1708 0.3168
T1709 0.3148
T1710 0.3133
T1711 0.3121
T1712 0.3105
T1713 0.3094
T1714 0.3084
T1715 0.3082
T1716 0.3075
T1717 0.3062
T1718 0.3048
T1719 0.3033
T1720 0.3045
T1721 0.304
T1722 0.304
T1723 0.3053
T1724 0.3058
T1725 0.3056
T1726 0.3054
T1727 0.3057
T1728 0.3039
T1729 0.3032
T1730 0.3054
T1731 0.3053
T1732 0.3053
T1733 0.3041
T1734 0.3035
T1735 0.3031
T1736 0.3021
T1737 0.3018
T1738 0.3018
T1739 0.3017
T1740 0.3017
T1741 0.3013
T1742 0.2998
T1743 0.2986
T1744 0.2972
T1745 0.2957
T1746 0.2947
T1747 0.2944
T1748 0.2944
T1749 0.2943
T1750 0.2943
T1751 0.2952
T1752 0.2958
T1753 0.2969
T1754 0.2958
T1755 0.2956
T1756 0.2949
T1757 0.2944
T1758 0.2943
T1759 0.2932
T1760 0.2925
T1761 0.291
T1762 0.2905
T1763 0.2905
T1764 0.2902
T1765 0.2904
T1766 0.2905
T1767 0.2905
T1768 0.2903
T1769 0.2897
T1770 0.29
T1771 0.2904
T1772 0.2906
T1773 0.2906
T1774 0.2906
T1775 0.2906
T1776 0.2899
T1777 0.2889
T1778 0.2887
T1779 0.2881
T1780 0.2873
T1781 0.2871
T1782 0.2863
T1783 0.2854
T1784 0.2852
T1785 0.2852
T1786 0.2852
T1787 0.2878
T1788 0.2873
T1789 0.2859
T1790 0.2842
T1791 0.2834
T1792 0.2821
T1793 0.2802
T1794 0.2797
T1795 0.2797
T1796 0.2794
T1797 0.2796
T1798 0.2797
T1799 0.2798
T1800 0.2798
T1801 0.2798
T1802 0.2798
T1803 0.279
T1804 0.2781
T1805 0.2778
T1806 0.2772
T1807 0.277
T1808 0.2764
T1809 0.2762
T1810 0.2762
T1811 0.2762
T1812 0.2765
T1813 0.2763
T1814 0.2762
T1815 0.2762
T1816 0.2748
T1817 0.2743
T1818 0.2743
T1819 0.2743
T1820 0.2743
T1821 0.2743
T1822 0.2743
T1823 0.2743
T1824 0.2743
T1825 0.2743
T1826 0.2733
T1827 0.2725
T1828 0.2723
T1829 0.2711
T1830 0.2707
T1831 0.2707
T1832 0.2698
T1833 0.2694
T1834 0.2701
T1835 0.2726
T1836 0.275
T1837 0.2759
T1838 0.276
T1839 0.2757
T1840 0.2748
T1841 0.2745
T1842 0.2742
T1843 0.2741
T1844 0.2741
T1845 0.2752
T1846 0.2757
T1847 0.2757
T1848 0.2757
T1849 0.2757
T1850 0.2751
T1851 0.2743
T1852 0.2735
T1853 0.2726
T1854 0.2713
T1855 0.2709
T1856 0.2706
T1857 0.2702
T1858 0.2704
T1859 0.2714
T1860 0.2724
T1861 0.2723
T1862 0.2715
T1863 0.2707
T1864 0.2694
T1865 0.2686
T1866 0.2685
T1867 0.2696
T1868 0.2704
T1869 0.2702
T1870 0.27
T1871 0.2697
T1872 0.2685
T1873 0.2698
T1874 0.2718
T1875 0.2738
T1876 0.2777
T1877 0.2841
T1878 0.2891
T1879 0.2935
T1880 0.2983
T1881 0.303
T1882 0.3055
T1883 0.312
T1884 0.3194
T1885 0.3194
T1886 0.3246
T1887 0.3282
T1888 0.3293
T1889 0.3291
T1890 0.3271
T1891 0.3242
T1892 0.3218
T1893 0.319
T1894 0.3228
T1895 0.3216
T1896 0.321
T1897 0.3212
T1898 0.3229
T1899 0.3195
T1900 0.3221
T1901 0.3244
T1902 0.3259
T1903 0.3268
T1904 0.3271
T1905 0.3264
T1906 0.3253
T1907 0.325
T1908 0.324
T1909 0.3214
T1910 0.3226
T1911 0.319
T1912 0.3165
T1913 0.3132
T1914 0.3117
T1915 0.3118
T1916 0.3093
T1917 0.3052
T1918 0.3035
T1919 0.3053
T1920 0.3037
T1921 0.3033
T1922 0.3019
T1923 0.3004
T1924 0.2991
T1925 0.2982
T1926 0.2966
T1927 0.2959
T1928 0.2947
T1929 0.2934
T1930 0.2931
T1931 0.2951
T1932 0.2961
T1933 0.2955
T1934 0.2943
T1935 0.2934
T1936 0.2929
T1937 0.2913
T1938 0.2896
T1939 0.2894
T1940 0.2905
T1941 0.2921
T1942 0.2928
T1943 0.2949
T1944 0.2973
T1945 0.2972
T1946 0.2962
T1947 0.2967
T1948 0.2976
T1949 0.2991
T1950 0.3015
T1951 0.3034
T1952 0.308
T1953 0.3145
T1954 0.3171
T1955 0.3273
T1956 0.336
T1957 0.3362
T1958 0.3434
T1959 0.3431
T1960 0.3537
T1961 0.3492
T1962 0.3545
T1963 0.3596
T1964 0.3655
T1965 0.3619
T1966 0.3693
T1967 0.3754
T1968 0.3818
T1969 0.3862
T1970 0.392
T1971 0.3953
T1972 0.3955
T1973 0.399
T1974 0.4013
T1975 0.4035
T1976 0.405
T1977 0.4068
T1978 0.4074
T1979 0.4068
T1980 0.4068
T1981 0.4066
T1982 0.4054
T1983 0.4041
T1984 0.4026
T1985 0.4013
T1986 0.4013
T1987 0.4003
T1988 0.3987
T1989 0.398
T1990 0.3979
T1991 0.3969
T1992 0.3963
T1993 0.3954
T1994 0.3945
T1995 0.3959
T1996 0.394
T1997 0.3927
T1998 0.3906
T1999 0.3886
T2000 0.3863
T2001 0.3839
T2002 0.381
T2003 0.3775
T2004 0.3743
T2005 0.3717
T2006 0.369
T2007 0.3671
T2008 0.3664
T2009 0.3653
T2010 0.3644
T2011 0.3639
T2012 0.3626
T2013 0.3616
T2014 0.3606
T2015 0.3594
T2016 0.3582
T2017 0.3655
T2018 0.3641
T2019 0.3624
T2020 0.3609
T2021 0.3597
T2022 0.3583
T2023 0.3566
T2024 0.3546
T2025 0.3533
T2026 0.352
T2027 0.3504
T2028 0.3491
T2029 0.3479
T2030 0.3464
T2031 0.3459
T2032 0.3578
T2033 0.3563
T2034 0.3553
T2035 0.3545
T2036 0.3543
T2037 0.3534
T2038 0.3527
T2039 0.3517
T2040 0.3511
T2041 0.35
T2042 0.3491
T2043 0.3481
T2044 0.3478
T2045 0.348
T2046 0.3477
T2047 0.3476
T2048 0.3486
T2049 0.3504
T2050 0.3521
T2051 0.3544
T2052 0.3569
T2053 0.3488
T2054 0.3537
T2055 0.3592
T2056 0.3652
T2057 0.3623
T2058 0.3705
T2059 0.3783
T2060 0.3844
T2061 0.3894
T2062 0.3933
T2063 0.3939
T2064 0.3973
T2065 0.3994
T2066 0.4001
T2067 0.401
T2068 0.4016
T2069 0.4009
T2070 0.4004
T2071 0.3994
T2072 0.3985
T2073 0.3973
T2074 0.3956
T2075 0.3945
T2076 0.3935
T2077 0.3956
T2078 0.3943
T2079 0.3931
T2080 0.3925
T2081 0.3915
T2082 0.3901
T2083 0.3888
T2084 0.3873
T2085 0.3857
T2086 0.3835
T2087 0.3805
T2088 0.3784
T2089 0.3772
T2090 0.3754
T2091 0.3732
T2092 0.3712
T2093 0.3692
T2094 0.3675
T2095 0.3658
T2096 0.3645
T2097 0.3633
T2098 0.3633
T2099 0.3626
T2100 0.3602
T2101 0.3582
T2102 0.3575
T2103 0.3657
T2104 0.3648
T2105 0.3638
T2106 0.3625
T2107 0.3619
T2108 0.3618
T2109 0.3615
T2110 0.3605
T2111 0.3589
T2112 0.3584
T2113 0.3574
T2114 0.3567
T2115 0.3559
T2116 0.3554
T2117 0.3553
T2118 0.3553
T2119 0.3553
T2120 0.3553
T2121 0.3547
T2122 0.3539
T2123 0.3536
T2124 0.3537
T2125 0.3528
T2126 0.3534
T2127 0.3544
T2128 0.353
T2129 0.3521
T2130 0.352
T2131 0.353
T2132 0.3548
T2133 0.3566
T2134 0.3582
T2135 0.3583
T2136 0.3582
T2137 0.3574
T2138 0.3572
T2139 0.3559
T2140 0.3555
T2141 0.3548
T2142 0.354
T2143 0.3538
T2144 0.3538
T2145 0.3532
T2146 0.3533
T2147 0.3544
T2148 0.3559
T2149 0.3585
T2150 0.3607
T2151 0.3628
T2152 0.3651
T2153 0.3575
T2154 0.3586
T2155 0.3598
T2156 0.3608
T2157 0.3613
T2158 0.3611
T2159 0.3604
T2160 0.3596
T2161 0.3594
T2162 0.3594
T2163 0.3582
T2164 0.3578
T2165 0.3567
T2166 0.3651
T2167 0.3644
T2168 0.3634
T2169 0.3624
T2170 0.3619
T2171 0.3609
T2172 0.3597
T2173 0.3592
T2174 0.3581
T2175 0.3575
T2176 0.3561
T2177 0.3557
T2178 0.3546
T2179 0.3542
T2180 0.3529
T2181 0.3525
T2182 0.3518
T2183 0.351
T2184 0.3508
T2185 0.3499
T2186 0.3481
T2187 0.3475
T2188 0.3475
T2189 0.3467
T2190 0.3462
T2191 0.3581
T2192 0.3573
T2193 0.3568
T2194 0.3564
T2195 0.3556
T2196 0.3551
T2197 0.355
T2198 0.3544
T2199 0.353
T2200 0.3519
T2201 0.3517
T2202 0.3517
T2203 0.3531
T2204 0.3532
T2205 0.3525
T2206 0.3523
T2207 0.3519
T2208 0.3518
T2209 0.3519
T2210 0.351
T2211 0.3503
T2212 0.3501
T2213 0.3496
T2214 0.3488
T2215 0.3486
T2216 0.3486
T2217 0.3487
T2218 0.3483
T2219 0.3472
T2220 0.3469
T2221 0.3466
T2222 0.346
T2223 0.3455
T2224 0.3454
T2225 0.3454
T2226 0.3454
T2227 0.3455
T2228 0.3455
T2229 0.3455
T2230 0.3455
T2231 0.3455
T2232 0.3454
T2233 0.3448
T2234 0.344
T2235 0.3439
T2236 0.3439
T2237 0.3439
T2238 0.3428
T2239 0.3424
T2240 0.3423
T2241 0.3422
T2242 0.3422
T2243 0.3419
T2244 0.3409
T2245 0.3406
T2246 0.3407
T2247 0.3407
T2248 0.3404
T2249 0.34
T2250 0.3393
T2251 0.3389
T2252 0.3389
T2253 0.3389
T2254 0.339
T2255 0.339
T2256 0.3384
T2257 0.3501
T2258 0.35
T2259 0.35
T2260 0.35
T2261 0.3497
T2262 0.3493
T2263 0.3492
T2264 0.3488
T2265 0.3484
T2266 0.3483
T2267 0.3483
T2268 0.3477
T2269 0.3469
T2270 0.3467
T2271 0.3467
T2272 0.3459
T2273 0.3453
T2274 0.3452
T2275 0.3452
T2276 0.345
T2277 0.345
T2278 0.345
T2279 0.345
T2280 0.345
T2281 0.3451
T2282 0.3442
T2283 0.3436
T2284 0.3435
T2285 0.3435
T2286 0.3435
T2287 0.3435
T2288 0.3436
T2289 0.343
T2290 0.3422
T2291 0.3418
T2292 0.3418
T2293 0.3418
T2294 0.3418
T2295 0.3418
T2296 0.3418
T2297 0.3418
T2298 0.3416
T2299 0.3409
T2300 0.3404
T2301 0.34
T2302 0.337
T2303 0.3312
T2304 0.3345
T2305 0.335
T2306 0.3317
T2307 0.3342
T2308 0.336
T2309 0.3367
T2310 0.3369
T2311 0.3369
T2312 0.3369
T2313 0.3369
T2314 0.337
T2315 0.337
T2316 0.337
T2317 0.337
T2318 0.3371
T2319 0.3371
T2320 0.3365
T2321 0.3357
T2322 0.3364
T2323 0.3371
T2324 0.3372
T2325 0.3372
T2326 0.3372
T2327 0.3373
T2328 0.3373
T2329 0.3371
T2330 0.3371
T2331 0.3371
T2332 0.3358
T2333 0.3354
T2334 0.3355
T2335 0.3355
T2336 0.3355
T2337 0.3355
T2338 0.3356
T2339 0.3353
T2340 0.3346
T2341 0.335
T2342 0.3355
T2343 0.335
T2344 0.3345
T2345 0.3341
T2346 0.3341
T2347 0.3341
T2348 0.3341
T2349 0.3339
T2350 0.3346
T2351 0.3348
T2352 0.3351
T2353 0.3343
T2354 0.334
T2355 0.334
T2356 0.334
T2357 0.334
T2358 0.3341
T2359 0.3341
T2360 0.3341
T2361 0.3341
T2362 0.3335
T2363 0.3337
T2364 0.3335
T2365 0.3334
T2366 0.3334
T2367 0.3328
T2368 0.3326
T2369 0.3333
T2370 0.3357
T2371 0.3383
T2372 0.3391
T2373 0.339
T2374 0.3373
T2375 0.335
T2376 0.3335
T2377 0.3322
T2378 0.331
T2379 0.3366
T2380 0.3365
T2381 0.3365
T2382 0.3313
T2383 0.3319
T2384 0.3321
T2385 0.3321
T2386 0.3321
T2387 0.3322
T2388 0.3322
T2389 0.3322
T2390 0.3322
T2391 0.3323
T2392 0.3323
T2393 0.3323
T2394 0.3323
T2395 0.2194
T2396 0.2164
T2397 0.2168
T2398 0.2164
T2399 0.2165
T2400 0.2165
T2401 0.2165
T2402 0.2165
T2403 0.2165
T2404 0.2165
T2405 0.2165
T2406 0.2166
T2407 0.217
T2408 0.2166
T2409 0.2166
T2410 0.2164
T2411 0.2161
T2412 0.2147
T2413 0.2155
T2414 0.2147
T2415 0.2124
T2416 0.2116
T2417 0.2116
T2418 0.2116
T2419 0.2116
T2420 0.2117
T2421 0.2117
T2422 0.2117
T2423 0.2117
T2424 0.2117
T2425 0.2117
T2426 0.2117
T2427 0.2118
T2428 0.2118
T2429 0.2118
T2430 0.2118
T2431 0.2118
T2432 0.2118
T2433 0.2119
T2434 0.2119
T2435 0.2119
T2436 0.2119
T2437 0.2119
T2438 0.2119
T2439 0.2119
T2440 0.212
T2441 0.212
T2442 0.212
T2443 0.212
T2444 0.212
T2445 0.212
T2446 0.2121
T2447 0.2121
T2448 0.2121
T2449 0.2121
T2450 0.2121
T2451 0.2121
T2452 0.2121
T2453 0.2122
T2454 0.2122
T2455 0.2122
T2456 0.2122
T2457 0.2114
T2458 0.2106
T2459 0.2106
T2460 0.2103
T2461 0.2107
T2462 0.2095
T2463 0.2103
T2464 0.2103
T2465 0.2107
T2466 0.2108
T2467 0.2108
T2468 0.2108
T2469 0.2108
T2470 0.2108
T2471 0.2108
T2472 0.2109
T2473 0.2109
T2474 0.2109
T2475 0.2109
T2476 0.2109
T2477 0.2109
T2478 0.2109
T2479 0.211
T2480 0.211
T2481 0.211
T2482 0.211
T2483 0.211
T2484 0.2106
T2485 0.2107
T2486 0.2111
T2487 0.2099
T2488 0.2103
T2489 0.2095
T2490 0.243
T2491 0.2427
T2492 0.2363
T2493 0.2325
T2494 0.2375
T2495 0.2372
T2496 0.2349
T2497 0.2342
T2498 0.232
T2499 0.2306
T2500 0.2294
T2501 0.2282
T2502 0.2269
T2503 0.2257
T2504 0.2237
T2505 0.2233
T2506 0.2224
T2507 0.247
T2508 0.2421
T2509 0.2384
T2510 0.2359
T2511 0.2363
T2512 0.2282
T2513 0.2239
T2514 0.2225
T2515 0.2213
T2516 0.2209
T2517 0.2202
T2518 0.2196
T2519 0.2187
T2520 0.2268
T2521 0.2254
T2522 0.2241
T2523 0.2234
T2524 0.2227
T2525 0.2214
T2526 0.2199
T2527 0.2196
T2528 0.2183
T2529 0.2171
T2530 0.2164
T2531 0.2145
T2532 0.2131
T2533 0.2124
T2534 0.2113
T2535 0.2087
T2536 0.2083
T2537 0.2083
T2538 0.2083
T2539 0.2083
T2540 0.2083
T2541 0.2084
T2542 0.2084
T2543 0.2084
T2544 0.2084
T2545 0.2084
T2546 0.2085
T2547 0.2085
T2548 0.2077
T2549 0.2237
T2550 0.2237
T2551 0.2237
T2552 0.2237
T2553 0.2226
T2554 0.223
T2555 0.2238
T2556 0.2234
T2557 0.2215
T2558 0.2202
T2559 0.2193
T2560 0.2403
T2561 0.2292
T2562 0.2249
T2563 0.2227
T2564 0.2201
T2565 0.2185
T2566 0.2267
T2567 0.2255
T2568 0.225
T2569 0.2243
T2570 0.2232
T2571 0.2224
T2572 0.2219
T2573 0.2209
T2574 0.2201
T2575 0.2192
T2576 0.2188
T2577 0.2184
T2578 0.2184
T2579 0.2174
T2580 0.2162
T2581 0.2142
T2582 0.2137
T2583 0.2126
T2584 0.2122
T2585 0.2126
T2586 0.2127
T2587 0.2127
T2588 0.2127
T2589 0.2127
T2590 0.2127
T2591 0.2116
T2592 0.2113
T2593 0.2113
T2594 0.2113
T2595 0.2113
T2596 0.2114
T2597 0.2114
T2598 0.2114
T2599 0.2114
T2600 0.2105
T2601 0.2095
T2602 0.2096
T2603 0.2088
T2604 0.2088
T2605 0.2088
T2606 0.2081
T2607 0.2097
T2608 0.2093
T2609 0.2093
T2610 0.2082
T2611 0.2082
T2612 0.2082
T2613 0.2082
T2614 0.2083
T2615 0.2083
T2616 0.2083
T2617 0.2238
T2618 0.2234
T2619 0.2075
T2620 0.2079
T2621 0.2083
T2622 0.2083
T2623 0.2083
T2624 0.2083
T2625 0.2083
T2626 0.2079
T2627 0.2075
T2628 0.2238
T2629 0.2231
T2630 0.2231
T2631 0.2234
T2632 0.2223
T2633 0.2219
T2634 0.2219
T2635 0.2219
T2636 0.2219
T2637 0.2219
T2638 0.2219
T2639 0.2219
T2640 0.2219
T2641 0.2219
T2642 0.2219
T2643 0.2219
T2644 0.2219
T2645 0.2231
T2646 0.2234
T2647 0.2234
T2648 0.2234
T2649 0.2234
T2650 0.2234
T2651 0.2223
T2652 0.2223
T2653 0.2219
T2654 0.2219
T2655 0.2219
T2656 0.2219
T2657 0.2223
T2658 0.2231
T2659 0.2223
T2660 0.2238
T2661 0.2234
T2662 0.2079
T2663 0.2095
T2664 0.2095
T2665 0.2104
T2666 0.2108
T2667 0.2133
T2668 0.2148
T2669 0.2167
T2670 0.2174
T2671 0.2193
T2672 0.221
T2673 0.2246
T2674 0.2265
T2675 0.2204
T2676 0.225
T2677 0.2277
T2678 0.2308
T2679 0.2332
T2680 0.234
T2681 0.2343
T2682 0.2352
T2683 0.2365
T2684 0.2368
T2685 0.2368
T2686 0.236
T2687 0.2352
T2688 0.2346
T2689 0.2336
T2690 0.2323
T2691 0.2311
T2692 0.2307
T2693 0.2307
T2694 0.2307
T2695 0.2307
T2696 0.2307
T2697 0.2307
T2698 0.2307
T2699 0.2307
T2700 0.2307
T2701 0.2293
T2702 0.2273
T2703 0.2257
T2704 0.2247
T2705 0.2277
T2706 0.2261
T2707 0.2247
T2708 0.2247
T2709 0.2235
T2710 0.2217
T2711 0.2217
T2712 0.2204
T2713 0.2189
T2714 0.2186
T2715 0.2186
T2716 0.2186
T2717 0.2274
T2718 0.2265
T2719 0.2261
T2720 0.2261
T2721 0.2274
T2722 0.2265
T2723 0.227
T2724 0.227
T2725 0.22
T2726 0.2213
T2727 0.2217
T2728 0.222
T2729 0.223
T2730 0.2235
T2731 0.2247
T2732 0.2247
T2733 0.2257
T2734 0.2261
T2735 0.2265
T2736 0.2277
T2737 0.2277
T2738 0.2277
T2739 0.2277
T2740 0.2277
T2741 0.229
T2742 0.2294
T2743 0.23
T2744 0.2307
T2745 0.2311
T2746 0.2323
T2747 0.234
T2748 0.2343
T2749 0.2349
T2750 0.236
T2751 0.2346
T2752 0.234
T2753 0.2328
T2754 0.2323
T2755 0.2307
T2756 0.2304
T2757 0.2294
T2758 0.229
T2759 0.2277
T2760 0.2269
T2761 0.2254
T2762 0.2247
T2763 0.2239
T2764 0.223
T2765 0.2223
T2766 0.2217
T2767 0.2204
T2768 0.2199
T2769 0.2199
T2770 0.2199
T2771 0.2199
T2772 0.2189
T2773 0.2186
T2774 0.227
T2775 0.2261
T2776 0.2261
T2777 0.2261
T2778 0.2261
T2779 0.2261
T2780 0.2261
T2781 0.225
T2782 0.2247
T2783 0.2247
T2784 0.2242
T2785 0.2229
T2786 0.2229
T2787 0.2229
T2788 0.2218
T2789 0.2214
T2790 0.2214
T2791 0.2185
T2792 0.2185
T2793 0.2185
T2794 0.2185
T2795 0.2185
T2796 0.2185
T2797 0.2185
T2798 0.2185
T2799 0.2185
T2800 0.2185
T2801 0.2185
T2802 0.2185
T2803 0.2185
T2804 0.2185
T2805 0.2185
T2806 0.2185
T2807 0.2185
T2808 0.2185
