# Supplementary material for: FishMORPH - An agent-based model to predict salmonid growth and distribution responses under natural and low flows
Source: Sci Rep. 2016 Jul 19;6:29414. doi: 10.1038/srep29414 (PMC4949470; doi:10.1038/srep29414)
Supplement: Supplementary Information 2 [file srep29414-s2.zip › SR_FishMORPH_Files/Parameters/Baseline_Depth_P32.var]

Depth PatchP32
T1 0.343
T2 0.3441
T3 0.3441
T4 0.3441
T5 0.3437
T6 0.3432
T7 0.3418
T8 0.341
T9 0.3396
T10 0.3418
T11 0.3429
T12 0.34
T13 0.3384
T14 0.3362
T15 0.3362
T16 0.3362
T17 0.3362
T18 0.3362
T19 0.3358
T20 0.3353
T21 0.3345
T22 0.334
T23 0.334
T24 0.334
T25 0.3331
T26 0.3322
T27 0.3322
T28 0.3322
T29 0.3322
T30 0.3322
T31 0.3322
T32 0.3322
T33 0.3322
T34 0.3322
T35 0.3318
T36 0.3313
T37 0.3304
T38 0.3304
T39 0.3304
T40 0.3304
T41 0.3304
T42 0.3301
T43 0.329
T44 0.329
T45 0.329
T46 0.329
T47 0.329
T48 0.329
T49 0.329
T50 0.329
T51 0.3272
T52 0.3272
T53 0.3272
T54 0.3254
T55 0.3254
T56 0.3249
T57 0.324
T58 0.3245
T59 0.3249
T60 0.3285
T61 0.3258
T62 0.3245
T63 0.324
T64 0.3235
T65 0.3254
T66 0.324
T67 0.3235
T68 0.3235
T69 0.3235
T70 0.3235
T71 0.3231
T72 0.326
T73 0.3252
T74 0.324
T75 0.3226
T76 0.3226
T77 0.3226
T78 0.3226
T79 0.3226
T80 0.3226
T81 0.3226
T82 0.3226
T83 0.3226
T84 0.3226
T85 0.3231
T86 0.3245
T87 0.3245
T88 0.3245
T89 0.3245
T90 0.3245
T91 0.3245
T92 0.3245
T93 0.3245
T94 0.3245
T95 0.3245
T96 0.3245
T97 0.3245
T98 0.3245
T99 0.324
T100 0.3226
T101 0.3226
T102 0.3226
T103 0.3226
T104 0.3226
T105 0.3226
T106 0.3226
T107 0.3226
T108 0.3222
T109 0.3226
T110 0.3226
T111 0.3226
T112 0.3226
T113 0.3226
T114 0.3226
T115 0.3226
T116 0.3226
T117 0.3226
T118 0.3226
T119 0.3226
T120 0.3226
T121 0.3226
T122 0.3226
T123 0.3226
T124 0.3226
T125 0.3226
T126 0.3226
T127 0.3226
T128 0.3226
T129 0.3226
T130 0.3226
T131 0.3236
T132 0.3245
T133 0.3245
T134 0.3245
T135 0.3245
T136 0.3249
T137 0.326
T138 0.326
T139 0.326
T140 0.326
T141 0.326
T142 0.326
T143 0.326
T144 0.326
T145 0.326
T146 0.326
T147 0.326
T148 0.326
T149 0.326
T150 0.3235
T151 0.3231
T152 0.3235
T153 0.324
T154 0.3254
T155 0.3254
T156 0.3254
T157 0.3254
T158 0.3263
T159 0.3254
T160 0.3263
T161 0.3272
T162 0.3272
T163 0.3272
T164 0.3272
T165 0.3272
T166 0.3272
T167 0.3272
T168 0.3272
T169 0.3272
T170 0.3272
T171 0.3272
T172 0.3272
T173 0.3272
T174 0.3272
T175 0.3272
T176 0.3272
T177 0.3272
T178 0.3268
T179 0.3272
T180 0.3272
T181 0.3268
T182 0.3258
T183 0.3268
T184 0.3258
T185 0.3254
T186 0.3254
T187 0.3254
T188 0.3254
T189 0.3254
T190 0.3254
T191 0.3254
T192 0.3254
T193 0.3254
T194 0.3254
T195 0.3254
T196 0.3254
T197 0.324
T198 0.3235
T199 0.3235
T200 0.3235
T201 0.326
T202 0.326
T203 0.326
T204 0.326
T205 0.326
T206 0.326
T207 0.326
T208 0.326
T209 0.326
T210 0.326
T211 0.326
T212 0.326
T213 0.326
T214 0.326
T215 0.3265
T216 0.326
T217 0.326
T218 0.326
T219 0.326
T220 0.326
T221 0.326
T222 0.326
T223 0.326
T224 0.3256
T225 0.3245
T226 0.3245
T227 0.3245
T228 0.3245
T229 0.3245
T230 0.3245
T231 0.3245
T232 0.3245
T233 0.3245
T234 0.3245
T235 0.3245
T236 0.3245
T237 0.3245
T238 0.3245
T239 0.3245
T240 0.3245
T241 0.3245
T242 0.3245
T243 0.3245
T244 0.3245
T245 0.3245
T246 0.3245
T247 0.3245
T248 0.3245
T249 0.3226
T250 0.3226
T251 0.3231
T252 0.3604
T253 0.3833
T254 0.3915
T255 0.3902
T256 0.39
T257 0.39
T258 0.3883
T259 0.3878
T260 0.3878
T261 0.3869
T262 0.3857
T263 0.3855
T264 0.3855
T265 0.3855
T266 0.3855
T267 0.3855
T268 0.3855
T269 0.3855
T270 0.3855
T271 0.3855
T272 0.3855
T273 0.3855
T274 0.3855
T275 0.3855
T276 0.3859
T277 0.3865
T278 0.3875
T279 0.3878
T280 0.3878
T281 0.3878
T282 0.3869
T283 0.3862
T284 0.3856
T285 0.3855
T286 0.3855
T287 0.3855
T288 0.3855
T289 0.3855
T290 0.3855
T291 0.3855
T292 0.3855
T293 0.3859
T294 0.3874
T295 0.3878
T296 0.3878
T297 0.3895
T298 0.39
T299 0.39
T300 0.3907
T301 0.3906
T302 0.3905
T303 0.3909
T304 0.3913
T305 0.3918
T306 0.3919
T307 0.3919
T308 0.3919
T309 0.3919
T310 0.3919
T311 0.3919
T312 0.3919
T313 0.3919
T314 0.3919
T315 0.3919
T316 0.3919
T317 0.3919
T318 0.3919
T319 0.3919
T320 0.3919
T321 0.3919
T322 0.3919
T323 0.3919
T324 0.3919
T325 0.3915
T326 0.3918
T327 0.3919
T328 0.3919
T329 0.3919
T330 0.3919
T331 0.3919
T332 0.3919
T333 0.3919
T334 0.3919
T335 0.3919
T336 0.3919
T337 0.3915
T338 0.3903
T339 0.39
T340 0.39
T341 0.39
T342 0.39
T343 0.39
T344 0.39
T345 0.39
T346 0.39
T347 0.39
T348 0.39
T349 0.39
T350 0.39
T351 0.39
T352 0.39
T353 0.3883
T354 0.3878
T355 0.3878
T356 0.3878
T357 0.3878
T358 0.3878
T359 0.3878
T360 0.3878
T361 0.3878
T362 0.3869
T363 0.3875
T364 0.3878
T365 0.3878
T366 0.3878
T367 0.3878
T368 0.3878
T369 0.3878
T370 0.3878
T371 0.3878
T372 0.3878
T373 0.3882
T374 0.3896
T375 0.39
T376 0.39
T377 0.39
T378 0.3904
T379 0.3901
T380 0.39
T381 0.39
T382 0.39
T383 0.39
T384 0.39
T385 0.39
T386 0.39
T387 0.39
T388 0.39
T389 0.39
T390 0.39
T391 0.39
T392 0.39
T393 0.3887
T394 0.3863
T395 0.3714
T396 0.3549
T397 0.3472
T398 0.3442
T399 0.3419
T400 0.3414
T401 0.3414
T402 0.3414
T403 0.3419
T404 0.3416
T405 0.3414
T406 0.3402
T407 0.3394
T408 0.3392
T409 0.3392
T410 0.3401
T411 0.3412
T412 0.3427
T413 0.3452
T414 0.3471
T415 0.3465
T416 0.3472
T417 0.3475
T418 0.3475
T419 0.3472
T420 0.3444
T421 0.3436
T422 0.3358
T423 0.3331
T424 0.334
T425 0.334
T426 0.334
T427 0.334
T428 0.334
T429 0.334
T430 0.334
T431 0.334
T432 0.334
T433 0.334
T434 0.334
T435 0.3331
T436 0.3322
T437 0.3322
T438 0.3313
T439 0.3304
T440 0.3295
T441 0.3286
T442 0.3286
T443 0.3282
T444 0.3268
T445 0.3273
T446 0.3268
T447 0.3273
T448 0.3268
T449 0.3264
T450 0.3241
T451 0.3232
T452 0.3232
T453 0.3232
T454 0.3265
T455 0.3256
T456 0.3256
T457 0.3232
T458 0.3232
T459 0.3232
T460 0.3227
T461 0.3232
T462 0.3232
T463 0.325
T464 0.3262
T465 0.3274
T466 0.3283
T467 0.3297
T468 0.3306
T469 0.3319
T470 0.3319
T471 0.3328
T472 0.3336
T473 0.3332
T474 0.3319
T475 0.331
T476 0.3301
T477 0.3292
T478 0.3283
T479 0.3283
T480 0.3274
T481 0.3283
T482 0.3278
T483 0.3283
T484 0.3283
T485 0.3288
T486 0.3283
T487 0.3301
T488 0.3303
T489 0.3329
T490 0.3351
T491 0.3377
T492 0.3381
T493 0.3399
T494 0.3426
T495 0.3449
T496 0.3468
T497 0.3485
T498 0.3492
T499 0.3511
T500 0.354
T501 0.356
T502 0.3588
T503 0.362
T504 0.36
T505 0.3624
T506 0.3647
T507 0.3655
T508 0.3661
T509 0.3674
T510 0.3677
T511 0.3681
T512 0.3694
T513 0.3702
T514 0.3715
T515 0.3737
T516 0.3748
T517 0.3768
T518 0.3685
T519 0.3687
T520 0.3691
T521 0.3688
T522 0.3687
T523 0.3687
T524 0.3687
T525 0.3687
T526 0.3687
T527 0.3778
T528 0.3767
T529 0.376
T530 0.3758
T531 0.3742
T532 0.3738
T533 0.3734
T534 0.3721
T535 0.3699
T536 0.3685
T537 0.3675
T538 0.3665
T539 0.3655
T540 0.3652
T541 0.3633
T542 0.3627
T543 0.3627
T544 0.3619
T545 0.3609
T546 0.3607
T547 0.3598
T548 0.3588
T549 0.3586
T550 0.3625
T551 0.3614
T552 0.3607
T553 0.359
T554 0.3586
T555 0.3578
T556 0.3567
T557 0.3565
T558 0.3569
T559 0.3587
T560 0.3623
T561 0.3631
T562 0.3675
T563 0.3719
T564 0.3767
T565 0.3748
T566 0.3857
T567 0.3868
T568 0.394
T569 0.3921
T570 0.3957
T571 0.3996
T572 0.4034
T573 0.4081
T574 0.4125
T575 0.4199
T576 0.4276
T577 0.4396
T578 0.4521
T579 0.4417
T580 0.4575
T581 0.4621
T582 0.4738
T583 0.4841
T584 0.491
T585 0.495
T586 0.5013
T587 0.5067
T588 0.5097
T589 0.4783
T590 0.4846
T591 0.4873
T592 0.4914
T593 0.4935
T594 0.4939
T595 0.4928
T596 0.4873
T597 0.4794
T598 0.5088
T599 0.4998
T600 0.4897
T601 0.4801
T602 0.4727
T603 0.4661
T604 0.4605
T605 0.4557
T606 0.4527
T607 0.4507
T608 0.4507
T609 0.4519
T610 0.4549
T611 0.4576
T612 0.462
T613 0.4669
T614 0.4718
T615 0.4747
T616 0.4783
T617 0.4819
T618 0.4852
T619 0.4883
T620 0.4909
T621 0.4921
T622 0.4908
T623 0.4862
T624 0.4771
T625 0.4636
T626 0.4564
T627 0.4621
T628 0.4428
T629 0.4231
T630 0.4101
T631 0.4041
T632 0.3987
T633 0.3949
T634 0.3917
T635 0.3966
T636 0.3944
T637 0.3924
T638 0.3912
T639 0.3896
T640 0.3879
T641 0.3871
T642 0.3863
T643 0.3853
T644 0.3851
T645 0.3851
T646 0.3842
T647 0.3831
T648 0.3824
T649 0.3809
T650 0.3805
T651 0.3798
T652 0.3788
T653 0.3882
T654 0.3873
T655 0.3862
T656 0.3859
T657 0.3848
T658 0.3841
T659 0.384
T660 0.3822
T661 0.3817
T662 0.3801
T663 0.3797
T664 0.3768
T665 0.3619
T666 0.3576
T667 0.3569
T668 0.3569
T669 0.3564
T670 0.3555
T671 0.3552
T672 0.3552
T673 0.3552
T674 0.3552
T675 0.3536
T676 0.3531
T677 0.3529
T678 0.3527
T679 0.3523
T680 0.3509
T681 0.3505
T682 0.3505
T683 0.3497
T684 0.3507
T685 0.3553
T686 0.3662
T687 0.3719
T688 0.3746
T689 0.3622
T690 0.3581
T691 0.3535
T692 0.351
T693 0.3497
T694 0.3486
T695 0.3484
T696 0.348
T697 0.3466
T698 0.3462
T699 0.3461
T700 0.346
T701 0.3459
T702 0.3444
T703 0.3439
T704 0.3437
T705 0.3433
T706 0.3432
T707 0.343
T708 0.3417
T709 0.3408
T710 0.3405
T711 0.3404
T712 0.3399
T713 0.3384
T714 0.3379
T715 0.3378
T716 0.3377
T717 0.3376
T718 0.3375
T719 0.3374
T720 0.3373
T721 0.3372
T722 0.337
T723 0.3369
T724 0.3368
T725 0.3367
T726 0.3366
T727 0.3365
T728 0.3364
T729 0.3359
T730 0.3357
T731 0.336
T732 0.336
T733 0.3346
T734 0.3339
T735 0.3343
T736 0.3337
T737 0.3332
T738 0.3326
T739 0.3321
T740 0.3316
T741 0.3315
T742 0.3314
T743 0.3311
T744 0.3308
T745 0.3307
T746 0.3306
T747 0.3305
T748 0.3304
T749 0.3303
T750 0.3302
T751 0.3301
T752 0.33
T753 0.3298
T754 0.3297
T755 0.3296
T756 0.3295
T757 0.3294
T758 0.3293
T759 0.3292
T760 0.3291
T761 0.329
T762 0.3289
T763 0.3288
T764 0.3287
T765 0.3396
T766 0.3404
T767 0.3399
T768 0.3398
T769 0.3397
T770 0.3396
T771 0.3391
T772 0.3385
T773 0.3382
T774 0.3376
T775 0.3377
T776 0.338
T777 0.338
T778 0.3379
T779 0.3378
T780 0.3377
T781 0.3373
T782 0.3367
T783 0.3362
T784 0.336
T785 0.3351
T786 0.3352
T787 0.3347
T788 0.3345
T789 0.3353
T790 0.3354
T791 0.3353
T792 0.3352
T793 0.3351
T794 0.335
T795 0.3349
T796 0.3347
T797 0.3342
T798 0.3344
T799 0.3344
T800 0.3343
T801 0.3342
T802 0.3341
T803 0.334
T804 0.3339
T805 0.3336
T806 0.3333
T807 0.3332
T808 0.3331
T809 0.3321
T810 0.331
T811 0.3311
T812 0.3307
T813 0.3304
T814 0.3303
T815 0.3302
T816 0.3301
T817 0.33
T818 0.3299
T819 0.3298
T820 0.3297
T821 0.3288
T822 0.3285
T823 0.3275
T824 0.3272
T825 0.3271
T826 0.327
T827 0.3269
T828 0.3268
T829 0.3267
T830 0.3253
T831 0.325
T832 0.3257
T833 0.3237
T834 0.3226
T835 0.3263
T836 0.325
T837 0.3249
T838 0.3248
T839 0.3247
T840 0.3246
T841 0.3245
T842 0.3244
T843 0.3243
T844 0.3242
T845 0.3238
T846 0.323
T847 0.3229
T848 0.3219
T849 0.3216
T850 0.3232
T851 0.3227
T852 0.323
T853 0.3229
T854 0.3229
T855 0.3211
T856 0.3205
T857 0.3192
T858 0.3191
T859 0.319
T860 0.3189
T861 0.3188
T862 0.3187
T863 0.3186
T864 0.3185
T865 0.3192
T866 0.32
T867 0.3199
T868 0.3198
T869 0.3197
T870 0.3196
T871 0.3195
T872 0.3194
T873 0.3193
T874 0.3192
T875 0.3191
T876 0.319
T877 0.3189
T878 0.3188
T879 0.3187
T880 0.317
T881 0.3169
T882 0.3155
T883 0.315
T884 0.314
T885 0.3139
T886 0.3147
T887 0.3146
T888 0.3152
T889 0.3158
T890 0.3157
T891 0.3156
T892 0.3155
T893 0.3154
T894 0.3157
T895 0.3152
T896 0.3151
T897 0.315
T898 0.3149
T899 0.3148
T900 0.3147
T901 0.3146
T902 0.3145
T903 0.314
T904 0.3131
T905 0.3126
T906 0.3125
T907 0.3124
T908 0.3123
T909 0.3122
T910 0.3121
T911 0.312
T912 0.3119
T913 0.3118
T914 0.3117
T915 0.3121
T916 0.3116
T917 0.3115
T918 0.3118
T919 0.313
T920 0.3116
T921 0.3111
T922 0.311
T923 0.3109
T924 0.3108
T925 0.3107
T926 0.3106
T927 0.3099
T928 0.3088
T929 0.31
T930 0.3086
T931 0.3083
T932 0.3081
T933 0.308
T934 0.3079
T935 0.3078
T936 0.3077
T937 0.3076
T938 0.308
T939 0.3079
T940 0.3074
T941 0.309
T942 0.3089
T943 0.3088
T944 0.3087
T945 0.3086
T946 0.3085
T947 0.3084
T948 0.3084
T949 0.3095
T950 0.3112
T951 0.3103
T952 0.3093
T953 0.3083
T954 0.3075
T955 0.3074
T956 0.3073
T957 0.3072
T958 0.3072
T959 0.3071
T960 0.307
T961 0.3069
T962 0.3068
T963 0.3109
T964 0.3108
T965 0.3107
T966 0.3106
T967 0.3105
T968 0.3104
T969 0.3103
T970 0.3103
T971 0.3102
T972 0.3101
T973 0.31
T974 0.3099
T975 0.3098
T976 0.3097
T977 0.3097
T978 0.3096
T979 0.3095
T980 0.3094
T981 0.3092
T982 0.3079
T983 0.3075
T984 0.3074
T985 0.3073
T986 0.3069
T987 0.3068
T988 0.3067
T989 0.3066
T990 0.3066
T991 0.3065
T992 0.3064
T993 0.3063
T994 0.3062
T995 0.3061
T996 0.3061
T997 0.306
T998 0.3059
T999 0.3058
T1000 0.3057
T1001 0.3052
T1002 0.3039
T1003 0.3038
T1004 0.3037
T1005 0.3041
T1006 0.3052
T1007 0.3051
T1008 0.3038
T1009 0.3033
T1010 0.3032
T1011 0.3031
T1012 0.3031
T1013 0.303
T1014 0.3029
T1015 0.3028
T1016 0.3027
T1017 0.3026
T1018 0.3024
T1019 0.3038
T1020 0.3037
T1021 0.3037
T1022 0.3036
T1023 0.3031
T1024 0.3017
T1025 0.3004
T1026 0.2999
T1027 0.2991
T1028 0.2984
T1029 0.299
T1030 0.2996
T1031 0.2995
T1032 0.2994
T1033 0.2993
T1034 0.2993
T1035 0.2992
T1036 0.2991
T1037 0.299
T1038 0.2989
T1039 0.2989
T1040 0.2996
T1041 0.3004
T1042 0.2986
T1043 0.299
T1044 0.3001
T1045 0.3001
T1046 0.3009
T1047 0.3012
T1048 0.3012
T1049 0.3015
T1050 0.301
T1051 0.2997
T1052 0.2979
T1053 0.2974
T1054 0.2973
T1055 0.2973
T1056 0.2972
T1057 0.2988
T1058 0.2987
T1059 0.2986
T1060 0.2986
T1061 0.2985
T1062 0.2984
T1063 0.2983
T1064 0.2983
T1065 0.2982
T1066 0.2981
T1067 0.2989
T1068 0.2994
T1069 0.2992
T1070 0.2991
T1071 0.299
T1072 0.2998
T1073 0.3005
T1074 0.3005
T1075 0.3004
T1076 0.3003
T1077 0.3002
T1078 0.3002
T1079 0.3001
T1080 0.3
T1081 0.2999
T1082 0.3003
T1083 0.3002
T1084 0.3005
T1085 0.3013
T1086 0.301
T1087 0.3008
T1088 0.3007
T1089 0.3006
T1090 0.3006
T1091 0.3001
T1092 0.3004
T1093 0.3157
T1094 0.3201
T1095 0.3193
T1096 0.3188
T1097 0.3188
T1098 0.3191
T1099 0.3202
T1100 0.3205
T1101 0.3204
T1102 0.3229
T1103 0.3226
T1104 0.3292
T1105 0.3397
T1106 0.3486
T1107 0.353
T1108 0.3541
T1109 0.3541
T1110 0.3561
T1111 0.3596
T1112 0.3612
T1113 0.3671
T1114 0.376
T1115 0.3712
T1116 0.3744
T1117 0.3753
T1118 0.3735
T1119 0.3689
T1120 0.3714
T1121 0.3647
T1122 0.3599
T1123 0.3582
T1124 0.3607
T1125 0.3575
T1126 0.3562
T1127 0.356
T1128 0.3559
T1129 0.3559
T1130 0.3568
T1131 0.3573
T1132 0.357
T1133 0.3558
T1134 0.3554
T1135 0.3557
T1136 0.3564
T1137 0.3565
T1138 0.3567
T1139 0.3577
T1140 0.3598
T1141 0.362
T1142 0.3589
T1143 0.3592
T1144 0.3594
T1145 0.3595
T1146 0.3594
T1147 0.3599
T1148 0.3604
T1149 0.3604
T1150 0.3603
T1151 0.3602
T1152 0.3592
T1153 0.3624
T1154 0.3604
T1155 0.3584
T1156 0.3572
T1157 0.3569
T1158 0.3553
T1159 0.3547
T1160 0.3546
T1161 0.3553
T1162 0.3562
T1163 0.3562
T1164 0.3576
T1165 0.3583
T1166 0.3593
T1167 0.3595
T1168 0.3594
T1169 0.3587
T1170 0.3578
T1171 0.3563
T1172 0.3555
T1173 0.3565
T1174 0.3571
T1175 0.357
T1176 0.3568
T1177 0.3574
T1178 0.3584
T1179 0.3585
T1180 0.3581
T1181 0.3579
T1182 0.3582
T1183 0.3582
T1184 0.3581
T1185 0.358
T1186 0.358
T1187 0.3579
T1188 0.3573
T1189 0.3582
T1190 0.3559
T1191 0.3529
T1192 0.3507
T1193 0.3491
T1194 0.348
T1195 0.3461
T1196 0.3456
T1197 0.3455
T1198 0.3454
T1199 0.3468
T1200 0.3486
T1201 0.3503
T1202 0.3493
T1203 0.3484
T1204 0.3471
T1205 0.346
T1206 0.345
T1207 0.3476
T1208 0.3462
T1209 0.3425
T1210 0.3422
T1211 0.3432
T1212 0.3448
T1213 0.3468
T1214 0.3498
T1215 0.3519
T1216 0.3543
T1217 0.3556
T1218 0.3575
T1219 0.3602
T1220 0.3599
T1221 0.3642
T1222 0.3686
T1223 0.3725
T1224 0.3737
T1225 0.3738
T1226 0.3726
T1227 0.3718
T1228 0.3702
T1229 0.3685
T1230 0.3677
T1231 0.3675
T1232 0.3682
T1233 0.3707
T1234 0.3742
T1235 0.3696
T1236 0.3736
T1237 0.3766
T1238 0.3775
T1239 0.3789
T1240 0.3812
T1241 0.3814
T1242 0.3779
T1243 0.3757
T1244 0.3753
T1245 0.3752
T1246 0.3752
T1247 0.3759
T1248 0.3764
T1249 0.3764
T1250 0.3763
T1251 0.3763
T1252 0.3755
T1253 0.3745
T1254 0.3742
T1255 0.3734
T1256 0.3717
T1257 0.3704
T1258 0.3694
T1259 0.3684
T1260 0.3766
T1261 0.3758
T1262 0.3747
T1263 0.3684
T1264 0.3632
T1265 0.3597
T1266 0.3622
T1267 0.3606
T1268 0.3587
T1269 0.3569
T1270 0.356
T1271 0.3544
T1272 0.3532
T1273 0.3508
T1274 0.3489
T1275 0.3481
T1276 0.3466
T1277 0.3454
T1278 0.3443
T1279 0.3427
T1280 0.3415
T1281 0.3401
T1282 0.3387
T1283 0.3383
T1284 0.3382
T1285 0.338
T1286 0.3378
T1287 0.3361
T1288 0.3348
T1289 0.3323
T1290 0.3301
T1291 0.3281
T1292 0.3266
T1293 0.3262
T1294 0.3271
T1295 0.3277
T1296 0.3277
T1297 0.3263
T1298 0.3258
T1299 0.3258
T1300 0.3241
T1301 0.3232
T1302 0.3263
T1303 0.3252
T1304 0.3243
T1305 0.324
T1306 0.3227
T1307 0.3222
T1308 0.3218
T1309 0.323
T1310 0.3233
T1311 0.3233
T1312 0.3248
T1313 0.3234
T1314 0.3269
T1315 0.3376
T1316 0.3551
T1317 0.3653
T1318 0.3713
T1319 0.3879
T1320 0.3939
T1321 0.3973
T1322 0.4058
T1323 0.4101
T1324 0.4151
T1325 0.4188
T1326 0.4225
T1327 0.4253
T1328 0.4283
T1329 0.4304
T1330 0.4305
T1331 0.4296
T1332 0.4277
T1333 0.4242
T1334 0.4193
T1335 0.4144
T1336 0.4111
T1337 0.4062
T1338 0.4035
T1339 0.4019
T1340 0.4004
T1341 0.3994
T1342 0.3991
T1343 0.3991
T1344 0.3982
T1345 0.3972
T1346 0.3966
T1347 0.3955
T1348 0.3937
T1349 0.3916
T1350 0.3969
T1351 0.3947
T1352 0.3925
T1353 0.3899
T1354 0.3872
T1355 0.3851
T1356 0.3833
T1357 0.3816
T1358 0.3789
T1359 0.3858
T1360 0.3827
T1361 0.3803
T1362 0.378
T1363 0.376
T1364 0.3742
T1365 0.3723
T1366 0.3704
T1367 0.3686
T1368 0.3766
T1369 0.3758
T1370 0.3757
T1371 0.3756
T1372 0.3762
T1373 0.3778
T1374 0.3701
T1375 0.3718
T1376 0.3742
T1377 0.3761
T1378 0.3772
T1379 0.3787
T1380 0.3794
T1381 0.3811
T1382 0.3825
T1383 0.3841
T1384 0.3858
T1385 0.3848
T1386 0.3846
T1387 0.3844
T1388 0.3832
T1389 0.3815
T1390 0.3794
T1391 0.3771
T1392 0.3755
T1393 0.375
T1394 0.3748
T1395 0.376
T1396 0.3784
T1397 0.3813
T1398 0.3841
T1399 0.3864
T1400 0.3875
T1401 0.3787
T1402 0.3881
T1403 0.379
T1404 0.388
T1405 0.3866
T1406 0.3852
T1407 0.3839
T1408 0.3819
T1409 0.3806
T1410 0.3794
T1411 0.3787
T1412 0.3775
T1413 0.3771
T1414 0.3767
T1415 0.3768
T1416 0.3754
T1417 0.3748
T1418 0.3748
T1419 0.3747
T1420 0.3746
T1421 0.3733
T1422 0.3724
T1423 0.3713
T1424 0.3695
T1425 0.369
T1426 0.3686
T1427 0.377
T1428 0.3756
T1429 0.3742
T1430 0.3731
T1431 0.3725
T1432 0.3717
T1433 0.371
T1434 0.3712
T1435 0.3716
T1436 0.3717
T1437 0.3709
T1438 0.3706
T1439 0.3706
T1440 0.3705
T1441 0.3701
T1442 0.3693
T1443 0.3687
T1444 0.3675
T1445 0.3661
T1446 0.365
T1447 0.3644
T1448 0.3632
T1449 0.3628
T1450 0.3627
T1451 0.3627
T1452 0.3623
T1453 0.3614
T1454 0.3608
T1455 0.3603
T1456 0.3584
T1457 0.3615
T1458 0.3597
T1459 0.3577
T1460 0.3562
T1461 0.355
T1462 0.3539
T1463 0.3535
T1464 0.3542
T1465 0.3573
T1466 0.3604
T1467 0.3618
T1468 0.3606
T1469 0.358
T1470 0.3562
T1471 0.3551
T1472 0.3544
T1473 0.3535
T1474 0.3525
T1475 0.3524
T1476 0.3535
T1477 0.3524
T1478 0.3519
T1479 0.3516
T1480 0.3507
T1481 0.3498
T1482 0.3495
T1483 0.348
T1484 0.3475
T1485 0.3474
T1486 0.3479
T1487 0.3487
T1488 0.3511
T1489 0.3531
T1490 0.3548
T1491 0.3568
T1492 0.359
T1493 0.3599
T1494 0.3597
T1495 0.3596
T1496 0.3609
T1497 0.3581
T1498 0.3609
T1499 0.3638
T1500 0.3665
T1501 0.3679
T1502 0.3679
T1503 0.3663
T1504 0.3642
T1505 0.3622
T1506 0.361
T1507 0.3595
T1508 0.3587
T1509 0.3592
T1510 0.3601
T1511 0.3607
T1512 0.3619
T1513 0.3627
T1514 0.3634
T1515 0.3653
T1516 0.3663
T1517 0.3677
T1518 0.3684
T1519 0.3698
T1520 0.371
T1521 0.3722
T1522 0.3731
T1523 0.3748
T1524 0.3766
T1525 0.3694
T1526 0.3726
T1527 0.3742
T1528 0.3747
T1529 0.3754
T1530 0.3749
T1531 0.3745
T1532 0.3743
T1533 0.3733
T1534 0.3726
T1535 0.3726
T1536 0.3732
T1537 0.3741
T1538 0.3758
T1539 0.3778
T1540 0.3801
T1541 0.3822
T1542 0.3843
T1543 0.3857
T1544 0.386
T1545 0.386
T1546 0.3859
T1547 0.3859
T1548 0.3858
T1549 0.3858
T1550 0.3857
T1551 0.3857
T1552 0.3857
T1553 0.3856
T1554 0.3856
T1555 0.3855
T1556 0.3855
T1557 0.3854
T1558 0.3854
T1559 0.3854
T1560 0.3853
T1561 0.3853
T1562 0.3852
T1563 0.3852
T1564 0.3852
T1565 0.3851
T1566 0.3851
T1567 0.385
T1568 0.385
T1569 0.385
T1570 0.3707
T1571 0.3713
T1572 0.3689
T1573 0.3682
T1574 0.365
T1575 0.3633
T1576 0.363
T1577 0.3627
T1578 0.3629
T1579 0.3636
T1580 0.3655
T1581 0.3683
T1582 0.3702
T1583 0.3708
T1584 0.3712
T1585 0.3703
T1586 0.3706
T1587 0.3717
T1588 0.373
T1589 0.3746
T1590 0.3757
T1591 0.3752
T1592 0.3743
T1593 0.3731
T1594 0.3717
T1595 0.371
T1596 0.3709
T1597 0.3725
T1598 0.3733
T1599 0.3731
T1600 0.3726
T1601 0.3725
T1602 0.3724
T1603 0.3724
T1604 0.3723
T1605 0.3724
T1606 0.3723
T1607 0.3719
T1608 0.3705
T1609 0.3687
T1610 0.3669
T1611 0.3656
T1612 0.364
T1613 0.3625
T1614 0.3618
T1615 0.361
T1616 0.3601
T1617 0.3611
T1618 0.3613
T1619 0.3616
T1620 0.3627
T1621 0.363
T1622 0.3629
T1623 0.3622
T1624 0.361
T1625 0.3593
T1626 0.3622
T1627 0.3602
T1628 0.3577
T1629 0.3556
T1630 0.3544
T1631 0.3535
T1632 0.352
T1633 0.3513
T1634 0.3494
T1635 0.3474
T1636 0.3456
T1637 0.3446
T1638 0.3433
T1639 0.3426
T1640 0.3421
T1641 0.3409
T1642 0.3405
T1643 0.3405
T1644 0.3401
T1645 0.3389
T1646 0.3382
T1647 0.3368
T1648 0.335
T1649 0.3332
T1650 0.332
T1651 0.3314
T1652 0.3316
T1653 0.3304
T1654 0.33
T1655 0.33
T1656 0.33
T1657 0.3299
T1658 0.3307
T1659 0.3312
T1660 0.332
T1661 0.3332
T1662 0.3358
T1663 0.3409
T1664 0.3452
T1665 0.3492
T1666 0.3531
T1667 0.3563
T1668 0.3623
T1669 0.3635
T1670 0.3682
T1671 0.3732
T1672 0.3691
T1673 0.3737
T1674 0.377
T1675 0.3786
T1676 0.3789
T1677 0.3779
T1678 0.376
T1679 0.3728
T1680 0.3692
T1681 0.3752
T1682 0.3724
T1683 0.3717
T1684 0.371
T1685 0.3715
T1686 0.3726
T1687 0.3732
T1688 0.3743
T1689 0.3749
T1690 0.375
T1691 0.375
T1692 0.375
T1693 0.3749
T1694 0.3746
T1695 0.3728
T1696 0.3706
T1697 0.3681
T1698 0.3661
T1699 0.3651
T1700 0.3636
T1701 0.3633
T1702 0.3633
T1703 0.3622
T1704 0.3602
T1705 0.3596
T1706 0.3583
T1707 0.3618
T1708 0.3606
T1709 0.3585
T1710 0.357
T1711 0.3558
T1712 0.3541
T1713 0.3529
T1714 0.352
T1715 0.3518
T1716 0.351
T1717 0.3498
T1718 0.3483
T1719 0.3468
T1720 0.345
T1721 0.3445
T1722 0.3445
T1723 0.3459
T1724 0.3463
T1725 0.3462
T1726 0.346
T1727 0.3463
T1728 0.3475
T1729 0.3467
T1730 0.346
T1731 0.3459
T1732 0.3459
T1733 0.3447
T1734 0.344
T1735 0.3437
T1736 0.3426
T1737 0.3423
T1738 0.3423
T1739 0.3423
T1740 0.3423
T1741 0.3419
T1742 0.3403
T1743 0.3391
T1744 0.3376
T1745 0.3362
T1746 0.3351
T1747 0.3349
T1748 0.3348
T1749 0.3348
T1750 0.3348
T1751 0.3357
T1752 0.3363
T1753 0.3378
T1754 0.337
T1755 0.3367
T1756 0.336
T1757 0.3355
T1758 0.3353
T1759 0.3342
T1760 0.3336
T1761 0.332
T1762 0.3316
T1763 0.3316
T1764 0.3313
T1765 0.3315
T1766 0.3316
T1767 0.3316
T1768 0.3313
T1769 0.3308
T1770 0.331
T1771 0.3315
T1772 0.3316
T1773 0.3316
T1774 0.3316
T1775 0.3316
T1776 0.3309
T1777 0.3299
T1778 0.3297
T1779 0.3291
T1780 0.3283
T1781 0.3281
T1782 0.3272
T1783 0.3264
T1784 0.3262
T1785 0.3262
T1786 0.3262
T1787 0.3288
T1788 0.3283
T1789 0.3269
T1790 0.3252
T1791 0.3244
T1792 0.323
T1793 0.3254
T1794 0.3249
T1795 0.3249
T1796 0.3246
T1797 0.3248
T1798 0.3249
T1799 0.325
T1800 0.325
T1801 0.325
T1802 0.325
T1803 0.3242
T1804 0.3232
T1805 0.323
T1806 0.3224
T1807 0.3222
T1808 0.3216
T1809 0.3214
T1810 0.3214
T1811 0.3214
T1812 0.3217
T1813 0.3215
T1814 0.3214
T1815 0.3214
T1816 0.3199
T1817 0.3194
T1818 0.3194
T1819 0.3194
T1820 0.3194
T1821 0.3194
T1822 0.3194
T1823 0.3194
T1824 0.3194
T1825 0.3194
T1826 0.3184
T1827 0.3176
T1828 0.3174
T1829 0.3162
T1830 0.3158
T1831 0.3158
T1832 0.3148
T1833 0.3145
T1834 0.3152
T1835 0.3177
T1836 0.3202
T1837 0.3211
T1838 0.3212
T1839 0.3208
T1840 0.32
T1841 0.3197
T1842 0.3193
T1843 0.3192
T1844 0.3192
T1845 0.3204
T1846 0.3209
T1847 0.3209
T1848 0.321
T1849 0.321
T1850 0.3203
T1851 0.3195
T1852 0.3187
T1853 0.3178
T1854 0.3164
T1855 0.316
T1856 0.3157
T1857 0.3153
T1858 0.3155
T1859 0.3166
T1860 0.3176
T1861 0.3175
T1862 0.3167
T1863 0.3159
T1864 0.3145
T1865 0.3137
T1866 0.3136
T1867 0.3148
T1868 0.3156
T1869 0.3153
T1870 0.3152
T1871 0.3148
T1872 0.3136
T1873 0.3149
T1874 0.3169
T1875 0.319
T1876 0.323
T1877 0.3252
T1878 0.3303
T1879 0.3348
T1880 0.3396
T1881 0.3445
T1882 0.35
T1883 0.3567
T1884 0.3596
T1885 0.3658
T1886 0.3712
T1887 0.3748
T1888 0.3759
T1889 0.3757
T1890 0.3736
T1891 0.3707
T1892 0.3683
T1893 0.3654
T1894 0.363
T1895 0.3618
T1896 0.3612
T1897 0.3615
T1898 0.3632
T1899 0.3659
T1900 0.3686
T1901 0.3709
T1902 0.3725
T1903 0.3734
T1904 0.3737
T1905 0.373
T1906 0.3718
T1907 0.3715
T1908 0.3705
T1909 0.3679
T1910 0.3628
T1911 0.3592
T1912 0.3614
T1913 0.358
T1914 0.3565
T1915 0.3566
T1916 0.3541
T1917 0.3498
T1918 0.3481
T1919 0.347
T1920 0.3453
T1921 0.3449
T1922 0.3435
T1923 0.3419
T1924 0.3406
T1925 0.3397
T1926 0.3381
T1927 0.3374
T1928 0.3361
T1929 0.3348
T1930 0.3346
T1931 0.3365
T1932 0.3376
T1933 0.337
T1934 0.3357
T1935 0.3348
T1936 0.3343
T1937 0.3327
T1938 0.3309
T1939 0.3307
T1940 0.3319
T1941 0.3335
T1942 0.3343
T1943 0.3364
T1944 0.3388
T1945 0.3387
T1946 0.3377
T1947 0.3382
T1948 0.3392
T1949 0.3406
T1950 0.3432
T1951 0.3481
T1952 0.3531
T1953 0.3598
T1954 0.3639
T1955 0.3745
T1956 0.3738
T1957 0.3803
T1958 0.3876
T1959 0.3907
T1960 0.3942
T1961 0.4023
T1962 0.4077
T1963 0.4104
T1964 0.4164
T1965 0.4223
T1966 0.4298
T1967 0.4361
T1968 0.4426
T1969 0.4465
T1970 0.4497
T1971 0.4531
T1972 0.4568
T1973 0.4603
T1974 0.4626
T1975 0.4649
T1976 0.4401
T1977 0.442
T1978 0.4425
T1979 0.442
T1980 0.442
T1981 0.4417
T1982 0.4405
T1983 0.4655
T1984 0.464
T1985 0.4626
T1986 0.4627
T1987 0.4616
T1988 0.46
T1989 0.4593
T1990 0.4592
T1991 0.4582
T1992 0.4576
T1993 0.4566
T1994 0.4557
T1995 0.4537
T1996 0.4518
T1997 0.4504
T1998 0.4483
T1999 0.4489
T2000 0.4466
T2001 0.4442
T2002 0.4411
T2003 0.4376
T2004 0.4343
T2005 0.4316
T2006 0.4289
T2007 0.4269
T2008 0.4262
T2009 0.4251
T2010 0.4242
T2011 0.4237
T2012 0.4223
T2013 0.4213
T2014 0.4203
T2015 0.4191
T2016 0.4178
T2017 0.4159
T2018 0.4145
T2019 0.4126
T2020 0.4112
T2021 0.4099
T2022 0.4109
T2023 0.4092
T2024 0.4072
T2025 0.4058
T2026 0.4045
T2027 0.4028
T2028 0.4016
T2029 0.4003
T2030 0.3988
T2031 0.3983
T2032 0.3978
T2033 0.3963
T2034 0.3952
T2035 0.3945
T2036 0.3943
T2037 0.3933
T2038 0.3926
T2039 0.3916
T2040 0.3983
T2041 0.3971
T2042 0.3962
T2043 0.3951
T2044 0.3949
T2045 0.3951
T2046 0.3948
T2047 0.3946
T2048 0.3957
T2049 0.3976
T2050 0.3921
T2051 0.3944
T2052 0.3969
T2053 0.4014
T2054 0.4063
T2055 0.4095
T2056 0.4156
T2057 0.4221
T2058 0.4305
T2059 0.4385
T2060 0.4447
T2061 0.4472
T2062 0.4512
T2063 0.4552
T2064 0.4587
T2065 0.4608
T2066 0.4615
T2067 0.4625
T2068 0.4631
T2069 0.4624
T2070 0.4618
T2071 0.4608
T2072 0.4599
T2073 0.4587
T2074 0.4569
T2075 0.4558
T2076 0.4547
T2077 0.4535
T2078 0.4522
T2079 0.4509
T2080 0.4503
T2081 0.4493
T2082 0.4479
T2083 0.4465
T2084 0.4477
T2085 0.4461
T2086 0.4439
T2087 0.4408
T2088 0.4386
T2089 0.4373
T2090 0.4356
T2091 0.4333
T2092 0.4312
T2093 0.4291
T2094 0.4274
T2095 0.4257
T2096 0.4243
T2097 0.4231
T2098 0.4231
T2099 0.4224
T2100 0.4199
T2101 0.4179
T2102 0.4172
T2103 0.4161
T2104 0.4152
T2105 0.4141
T2106 0.4129
T2107 0.4123
T2108 0.4122
T2109 0.4119
T2110 0.4108
T2111 0.4091
T2112 0.4112
T2113 0.4101
T2114 0.4094
T2115 0.4086
T2116 0.4081
T2117 0.408
T2118 0.408
T2119 0.408
T2120 0.408
T2121 0.4074
T2122 0.4065
T2123 0.4063
T2124 0.4063
T2125 0.4055
T2126 0.4061
T2127 0.407
T2128 0.4056
T2129 0.4047
T2130 0.4046
T2131 0.4057
T2132 0.4075
T2133 0.4094
T2134 0.411
T2135 0.4111
T2136 0.411
T2137 0.4102
T2138 0.4099
T2139 0.4086
T2140 0.4082
T2141 0.4075
T2142 0.4066
T2143 0.4064
T2144 0.4065
T2145 0.4059
T2146 0.406
T2147 0.4071
T2148 0.4087
T2149 0.4113
T2150 0.4111
T2151 0.4132
T2152 0.4156
T2153 0.4172
T2154 0.4184
T2155 0.4196
T2156 0.4206
T2157 0.4211
T2158 0.421
T2159 0.4202
T2160 0.4194
T2161 0.4192
T2162 0.4192
T2163 0.4179
T2164 0.4175
T2165 0.4164
T2166 0.4156
T2167 0.4149
T2168 0.4138
T2169 0.4128
T2170 0.4123
T2171 0.4112
T2172 0.4101
T2173 0.4095
T2174 0.4109
T2175 0.4103
T2176 0.4088
T2177 0.4084
T2178 0.4073
T2179 0.4069
T2180 0.4056
T2181 0.4051
T2182 0.4045
T2183 0.4036
T2184 0.4034
T2185 0.4025
T2186 0.4006
T2187 0.4001
T2188 0.4001
T2189 0.3993
T2190 0.3987
T2191 0.3982
T2192 0.3974
T2193 0.3969
T2194 0.3965
T2195 0.3957
T2196 0.3952
T2197 0.3951
T2198 0.3945
T2199 0.393
T2200 0.3919
T2201 0.3917
T2202 0.3917
T2203 0.3931
T2204 0.3933
T2205 0.3925
T2206 0.3923
T2207 0.392
T2208 0.3919
T2209 0.3919
T2210 0.3983
T2211 0.3976
T2212 0.3974
T2213 0.3968
T2214 0.396
T2215 0.3958
T2216 0.3958
T2217 0.3959
T2218 0.3955
T2219 0.3944
T2220 0.3941
T2221 0.3938
T2222 0.3931
T2223 0.3926
T2224 0.3925
T2225 0.3926
T2226 0.3926
T2227 0.3926
T2228 0.3926
T2229 0.3926
T2230 0.3927
T2231 0.3927
T2232 0.3926
T2233 0.3919
T2234 0.3911
T2235 0.3909
T2236 0.391
T2237 0.391
T2238 0.3898
T2239 0.3894
T2240 0.3894
T2241 0.3892
T2242 0.3892
T2243 0.3889
T2244 0.3879
T2245 0.3876
T2246 0.3877
T2247 0.3877
T2248 0.3874
T2249 0.387
T2250 0.3863
T2251 0.3859
T2252 0.3859
T2253 0.3859
T2254 0.3859
T2255 0.3859
T2256 0.3853
T2257 0.3845
T2258 0.3844
T2259 0.3844
T2260 0.3844
T2261 0.3841
T2262 0.3837
T2263 0.3835
T2264 0.3832
T2265 0.3827
T2266 0.3826
T2267 0.3826
T2268 0.382
T2269 0.3812
T2270 0.381
T2271 0.3811
T2272 0.3801
T2273 0.3795
T2274 0.3795
T2275 0.3795
T2276 0.3793
T2277 0.3792
T2278 0.3793
T2279 0.3793
T2280 0.3793
T2281 0.3793
T2282 0.388
T2283 0.3874
T2284 0.3873
T2285 0.3873
T2286 0.3874
T2287 0.3874
T2288 0.3874
T2289 0.3868
T2290 0.386
T2291 0.3856
T2292 0.3856
T2293 0.3856
T2294 0.3856
T2295 0.3856
T2296 0.3856
T2297 0.3856
T2298 0.3853
T2299 0.3846
T2300 0.3841
T2301 0.3837
T2302 0.3807
T2303 0.3747
T2304 0.3717
T2305 0.3723
T2306 0.3753
T2307 0.3778
T2308 0.3796
T2309 0.3804
T2310 0.3806
T2311 0.3806
T2312 0.3806
T2313 0.3806
T2314 0.3806
T2315 0.3807
T2316 0.3807
T2317 0.3807
T2318 0.3807
T2319 0.3808
T2320 0.3801
T2321 0.3793
T2322 0.3801
T2323 0.3807
T2324 0.3809
T2325 0.3809
T2326 0.3809
T2327 0.3809
T2328 0.381
T2329 0.3808
T2330 0.3807
T2331 0.3808
T2332 0.3795
T2333 0.3791
T2334 0.3791
T2335 0.3791
T2336 0.3792
T2337 0.3792
T2338 0.3792
T2339 0.3789
T2340 0.3782
T2341 0.3786
T2342 0.3792
T2343 0.3787
T2344 0.3782
T2345 0.3777
T2346 0.3777
T2347 0.3777
T2348 0.3777
T2349 0.3775
T2350 0.3782
T2351 0.3784
T2352 0.3787
T2353 0.3779
T2354 0.3776
T2355 0.3776
T2356 0.3776
T2357 0.3776
T2358 0.3777
T2359 0.3777
T2360 0.3777
T2361 0.3777
T2362 0.3771
T2363 0.3772
T2364 0.3771
T2365 0.377
T2366 0.377
T2367 0.3764
T2368 0.3762
T2369 0.3769
T2370 0.3795
T2371 0.3821
T2372 0.383
T2373 0.3828
T2374 0.3811
T2375 0.3788
T2376 0.3772
T2377 0.3759
T2378 0.3747
T2379 0.374
T2380 0.3739
T2381 0.374
T2382 0.375
T2383 0.3757
T2384 0.3758
T2385 0.3758
T2386 0.3758
T2387 0.3759
T2388 0.3759
T2389 0.3759
T2390 0.3759
T2391 0.376
T2392 0.376
T2393 0.376
T2394 0.376
T2395 0.2671
T2396 0.2477
T2397 0.2481
T2398 0.2477
T2399 0.2477
T2400 0.2477
T2401 0.2477
T2402 0.2478
T2403 0.2478
T2404 0.2478
T2405 0.2478
T2406 0.2478
T2407 0.2482
T2408 0.2479
T2409 0.2479
T2410 0.2477
T2411 0.2473
T2412 0.2459
T2413 0.2467
T2414 0.246
T2415 0.2436
T2416 0.2428
T2417 0.2428
T2418 0.2428
T2419 0.2428
T2420 0.2428
T2421 0.2428
T2422 0.2429
T2423 0.2429
T2424 0.2429
T2425 0.2429
T2426 0.2429
T2427 0.2429
T2428 0.2429
T2429 0.243
T2430 0.243
T2431 0.243
T2432 0.243
T2433 0.243
T2434 0.243
T2435 0.243
T2436 0.2431
T2437 0.2431
T2438 0.2431
T2439 0.2431
T2440 0.2431
T2441 0.2431
T2442 0.2432
T2443 0.2432
T2444 0.2432
T2445 0.2432
T2446 0.2432
T2447 0.2432
T2448 0.2432
T2449 0.2433
T2450 0.2433
T2451 0.2433
T2452 0.2433
T2453 0.2433
T2454 0.2433
T2455 0.2433
T2456 0.2434
T2457 0.2426
T2458 0.2418
T2459 0.2418
T2460 0.2414
T2461 0.2418
T2462 0.2406
T2463 0.2414
T2464 0.2414
T2465 0.2419
T2466 0.2419
T2467 0.2419
T2468 0.2419
T2469 0.2419
T2470 0.2419
T2471 0.242
T2472 0.242
T2473 0.242
T2474 0.242
T2475 0.242
T2476 0.242
T2477 0.2421
T2478 0.2421
T2479 0.2421
T2480 0.2421
T2481 0.2421
T2482 0.2421
T2483 0.2422
T2484 0.2418
T2485 0.2418
T2486 0.2422
T2487 0.241
T2488 0.2414
T2489 0.2576
T2490 0.2929
T2491 0.2925
T2492 0.286
T2493 0.2822
T2494 0.2801
T2495 0.2798
T2496 0.2774
T2497 0.2845
T2498 0.2822
T2499 0.2808
T2500 0.2796
T2501 0.2784
T2502 0.277
T2503 0.2758
T2504 0.2737
T2505 0.2734
T2506 0.2724
T2507 0.291
T2508 0.292
T2509 0.2881
T2510 0.2856
T2511 0.2788
T2512 0.2783
T2513 0.274
T2514 0.2726
T2515 0.2713
T2516 0.2709
T2517 0.2702
T2518 0.2695
T2519 0.2687
T2520 0.2675
T2521 0.266
T2522 0.2724
T2523 0.2717
T2524 0.271
T2525 0.2697
T2526 0.2681
T2527 0.2678
T2528 0.2665
T2529 0.2653
T2530 0.2645
T2531 0.2626
T2532 0.2612
T2533 0.2605
T2534 0.2593
T2535 0.2568
T2536 0.2563
T2537 0.2563
T2538 0.2563
T2539 0.2563
T2540 0.2563
T2541 0.2564
T2542 0.2564
T2543 0.2564
T2544 0.2564
T2545 0.2564
T2546 0.2565
T2547 0.2565
T2548 0.2557
T2549 0.2549
T2550 0.255
T2551 0.255
T2552 0.255
T2553 0.2538
T2554 0.2542
T2555 0.2551
T2556 0.2547
T2557 0.2527
T2558 0.2515
T2559 0.2505
T2560 0.29
T2561 0.2793
T2562 0.275
T2563 0.2727
T2564 0.27
T2565 0.2684
T2566 0.2673
T2567 0.266
T2568 0.2656
T2569 0.2649
T2570 0.2715
T2571 0.2706
T2572 0.2701
T2573 0.2691
T2574 0.2683
T2575 0.2674
T2576 0.2669
T2577 0.2666
T2578 0.2666
T2579 0.2655
T2580 0.2643
T2581 0.2622
T2582 0.2618
T2583 0.2606
T2584 0.2603
T2585 0.2607
T2586 0.2607
T2587 0.2607
T2588 0.2607
T2589 0.2608
T2590 0.2608
T2591 0.2596
T2592 0.2593
T2593 0.2593
T2594 0.2593
T2595 0.2593
T2596 0.2593
T2597 0.2594
T2598 0.2594
T2599 0.2594
T2600 0.2585
T2601 0.2575
T2602 0.2575
T2603 0.2568
T2604 0.2568
T2605 0.2568
T2606 0.256
T2607 0.2576
T2608 0.2572
T2609 0.2573
T2610 0.2561
T2611 0.2561
T2612 0.2561
T2613 0.2562
T2614 0.2562
T2615 0.2562
T2616 0.2562
T2617 0.255
T2618 0.2547
T2619 0.2554
T2620 0.2558
T2621 0.2562
T2622 0.2562
T2623 0.2562
T2624 0.2562
T2625 0.2562
T2626 0.2558
T2627 0.2554
T2628 0.255
T2629 0.2543
T2630 0.2543
T2631 0.2547
T2632 0.2535
T2633 0.2531
T2634 0.2531
T2635 0.2531
T2636 0.2531
T2637 0.2531
T2638 0.2531
T2639 0.2531
T2640 0.2531
T2641 0.2531
T2642 0.2531
T2643 0.2531
T2644 0.2531
T2645 0.2543
T2646 0.2547
T2647 0.2547
T2648 0.2547
T2649 0.2547
T2650 0.2547
T2651 0.2535
T2652 0.2535
T2653 0.2531
T2654 0.2531
T2655 0.2531
T2656 0.2531
T2657 0.2535
T2658 0.2543
T2659 0.2535
T2660 0.255
T2661 0.2547
T2662 0.2558
T2663 0.2574
T2664 0.2574
T2665 0.2583
T2666 0.2588
T2667 0.2613
T2668 0.2628
T2669 0.2647
T2670 0.2655
T2671 0.2674
T2672 0.2691
T2673 0.2651
T2674 0.267
T2675 0.2702
T2676 0.2749
T2677 0.2777
T2678 0.2809
T2679 0.2833
T2680 0.2841
T2681 0.2844
T2682 0.2776
T2683 0.2788
T2684 0.2792
T2685 0.2792
T2686 0.2784
T2687 0.2776
T2688 0.2848
T2689 0.2837
T2690 0.2825
T2691 0.2812
T2692 0.2808
T2693 0.2808
T2694 0.2808
T2695 0.2808
T2696 0.2808
T2697 0.2808
T2698 0.2808
T2699 0.2808
T2700 0.2808
T2701 0.2794
T2702 0.2773
T2703 0.2757
T2704 0.2747
T2705 0.2777
T2706 0.276
T2707 0.2747
T2708 0.2747
T2709 0.2734
T2710 0.2715
T2711 0.2715
T2712 0.2702
T2713 0.2687
T2714 0.2684
T2715 0.2684
T2716 0.2684
T2717 0.2679
T2718 0.267
T2719 0.2666
T2720 0.2666
T2721 0.2679
T2722 0.267
T2723 0.2675
T2724 0.2675
T2725 0.2699
T2726 0.2711
T2727 0.2715
T2728 0.2719
T2729 0.2729
T2730 0.2734
T2731 0.2747
T2732 0.2747
T2733 0.2757
T2734 0.276
T2735 0.2765
T2736 0.2777
T2737 0.2777
T2738 0.2777
T2739 0.2777
T2740 0.2777
T2741 0.279
T2742 0.2794
T2743 0.2801
T2744 0.2808
T2745 0.2812
T2746 0.2825
T2747 0.2841
T2748 0.2844
T2749 0.2772
T2750 0.2784
T2751 0.2848
T2752 0.2841
T2753 0.2829
T2754 0.2825
T2755 0.2808
T2756 0.2804
T2757 0.2794
T2758 0.279
T2759 0.2777
T2760 0.2769
T2761 0.2754
T2762 0.2747
T2763 0.2738
T2764 0.2729
T2765 0.2722
T2766 0.2715
T2767 0.2702
T2768 0.2698
T2769 0.2698
T2770 0.2698
T2771 0.2698
T2772 0.2687
T2773 0.2684
T2774 0.2675
T2775 0.2666
T2776 0.2666
T2777 0.2666
T2778 0.2666
T2779 0.2666
T2780 0.2666
T2781 0.2655
T2782 0.2651
T2783 0.2651
T2784 0.2724
T2785 0.271
T2786 0.271
T2787 0.271
T2788 0.2699
T2789 0.2696
T2790 0.2696
T2791 0.2496
T2792 0.2496
T2793 0.2496
T2794 0.2496
T2795 0.2496
T2796 0.2496
T2797 0.2496
T2798 0.2496
T2799 0.2496
T2800 0.2496
T2801 0.2496
T2802 0.2496
T2803 0.2496
T2804 0.2496
T2805 0.2496
T2806 0.2496
T2807 0.2496
T2808 0.2496
