# Supplementary material for: FishMORPH - An agent-based model to predict salmonid growth and distribution responses under natural and low flows
Source: Sci Rep. 2016 Jul 19;6:29414. doi: 10.1038/srep29414 (PMC4949470; doi:10.1038/srep29414)
Supplement: Supplementary Information 2 [file srep29414-s2.zip › SR_FishMORPH_Files/Parameters/Baseline_Depth_P33.var]

Depth PatchP33
T1 0.3243
T2 0.3253
T3 0.3253
T4 0.3253
T5 0.325
T6 0.3245
T7 0.3231
T8 0.3223
T9 0.3209
T10 0.323
T11 0.3241
T12 0.3213
T13 0.3196
T14 0.3175
T15 0.3175
T16 0.3175
T17 0.3175
T18 0.3175
T19 0.317
T20 0.3166
T21 0.3157
T22 0.3153
T23 0.3153
T24 0.3153
T25 0.3144
T26 0.3135
T27 0.3135
T28 0.3135
T29 0.3135
T30 0.3135
T31 0.3135
T32 0.3135
T33 0.3135
T34 0.3135
T35 0.3131
T36 0.3126
T37 0.3117
T38 0.3117
T39 0.3117
T40 0.3117
T41 0.3117
T42 0.3114
T43 0.3103
T44 0.3103
T45 0.3103
T46 0.3103
T47 0.3103
T48 0.3103
T49 0.3103
T50 0.3103
T51 0.3167
T52 0.3167
T53 0.3167
T54 0.3149
T55 0.3149
T56 0.3144
T57 0.3135
T58 0.314
T59 0.3144
T60 0.318
T61 0.3153
T62 0.314
T63 0.3135
T64 0.313
T65 0.3149
T66 0.3135
T67 0.313
T68 0.313
T69 0.313
T70 0.313
T71 0.3126
T72 0.3112
T73 0.3104
T74 0.3092
T75 0.3078
T76 0.3078
T77 0.3078
T78 0.3078
T79 0.3078
T80 0.3078
T81 0.3078
T82 0.3078
T83 0.3078
T84 0.3078
T85 0.3083
T86 0.3097
T87 0.3097
T88 0.3097
T89 0.3097
T90 0.3097
T91 0.3097
T92 0.3097
T93 0.3097
T94 0.3097
T95 0.3097
T96 0.3097
T97 0.3097
T98 0.3097
T99 0.3092
T100 0.3078
T101 0.3078
T102 0.3078
T103 0.3078
T104 0.3078
T105 0.3078
T106 0.3078
T107 0.3078
T108 0.3074
T109 0.3078
T110 0.3078
T111 0.3078
T112 0.3078
T113 0.3078
T114 0.3078
T115 0.3078
T116 0.3078
T117 0.3078
T118 0.3078
T119 0.3078
T120 0.3078
T121 0.3078
T122 0.3078
T123 0.3078
T124 0.3078
T125 0.3078
T126 0.3078
T127 0.3078
T128 0.3078
T129 0.3078
T130 0.3078
T131 0.3088
T132 0.3097
T133 0.3097
T134 0.3097
T135 0.3097
T136 0.3101
T137 0.3112
T138 0.3112
T139 0.3112
T140 0.3112
T141 0.3112
T142 0.3112
T143 0.3112
T144 0.3112
T145 0.3112
T146 0.3112
T147 0.3112
T148 0.3112
T149 0.3112
T150 0.313
T151 0.3126
T152 0.313
T153 0.3135
T154 0.3149
T155 0.3149
T156 0.3149
T157 0.3149
T158 0.3158
T159 0.3149
T160 0.3158
T161 0.3167
T162 0.3167
T163 0.3167
T164 0.3167
T165 0.3167
T166 0.3167
T167 0.3167
T168 0.3167
T169 0.3167
T170 0.3167
T171 0.3167
T172 0.3167
T173 0.3167
T174 0.3167
T175 0.3167
T176 0.3167
T177 0.3167
T178 0.3163
T179 0.3167
T180 0.3167
T181 0.3163
T182 0.3153
T183 0.3163
T184 0.3153
T185 0.3149
T186 0.3149
T187 0.3149
T188 0.3149
T189 0.3149
T190 0.3149
T191 0.3149
T192 0.3149
T193 0.3149
T194 0.3149
T195 0.3149
T196 0.3149
T197 0.3135
T198 0.313
T199 0.313
T200 0.313
T201 0.3112
T202 0.3112
T203 0.3112
T204 0.3112
T205 0.3112
T206 0.3112
T207 0.3112
T208 0.3112
T209 0.3112
T210 0.3112
T211 0.3112
T212 0.3112
T213 0.3112
T214 0.3112
T215 0.3117
T216 0.3112
T217 0.3112
T218 0.3112
T219 0.3112
T220 0.3112
T221 0.3112
T222 0.3112
T223 0.3112
T224 0.3108
T225 0.3097
T226 0.3097
T227 0.3097
T228 0.3097
T229 0.3097
T230 0.3097
T231 0.3097
T232 0.3097
T233 0.3097
T234 0.3097
T235 0.3097
T236 0.3097
T237 0.3097
T238 0.3097
T239 0.3097
T240 0.3097
T241 0.3097
T242 0.3097
T243 0.3097
T244 0.3097
T245 0.3097
T246 0.3097
T247 0.3097
T248 0.3097
T249 0.3078
T250 0.3078
T251 0.3083
T252 0.3354
T253 0.3662
T254 0.3685
T255 0.3673
T256 0.367
T257 0.367
T258 0.3653
T259 0.3648
T260 0.3648
T261 0.3639
T262 0.3628
T263 0.3625
T264 0.3625
T265 0.3625
T266 0.3625
T267 0.3625
T268 0.3625
T269 0.3625
T270 0.3625
T271 0.3625
T272 0.3625
T273 0.3625
T274 0.3625
T275 0.3625
T276 0.363
T277 0.3635
T278 0.3645
T279 0.3648
T280 0.3648
T281 0.3648
T282 0.3639
T283 0.3632
T284 0.3626
T285 0.3625
T286 0.3625
T287 0.3625
T288 0.3625
T289 0.3625
T290 0.3625
T291 0.3625
T292 0.3625
T293 0.363
T294 0.3644
T295 0.3648
T296 0.3648
T297 0.3666
T298 0.367
T299 0.367
T300 0.3678
T301 0.3676
T302 0.3675
T303 0.3679
T304 0.3684
T305 0.3688
T306 0.3689
T307 0.3689
T308 0.3689
T309 0.3689
T310 0.3689
T311 0.3689
T312 0.3689
T313 0.3689
T314 0.3689
T315 0.3689
T316 0.3689
T317 0.3689
T318 0.3689
T319 0.3689
T320 0.3689
T321 0.3689
T322 0.3689
T323 0.3689
T324 0.3689
T325 0.3686
T326 0.3688
T327 0.3689
T328 0.3689
T329 0.3689
T330 0.3689
T331 0.3689
T332 0.3689
T333 0.3689
T334 0.3689
T335 0.3689
T336 0.3689
T337 0.3686
T338 0.3674
T339 0.367
T340 0.367
T341 0.367
T342 0.367
T343 0.367
T344 0.367
T345 0.367
T346 0.367
T347 0.367
T348 0.367
T349 0.367
T350 0.367
T351 0.367
T352 0.367
T353 0.3653
T354 0.3648
T355 0.3648
T356 0.3648
T357 0.3648
T358 0.3648
T359 0.3648
T360 0.3648
T361 0.3648
T362 0.3639
T363 0.3645
T364 0.3648
T365 0.3648
T366 0.3648
T367 0.3648
T368 0.3648
T369 0.3648
T370 0.3648
T371 0.3648
T372 0.3648
T373 0.3652
T374 0.3667
T375 0.367
T376 0.367
T377 0.367
T378 0.3674
T379 0.3672
T380 0.367
T381 0.367
T382 0.367
T383 0.367
T384 0.367
T385 0.367
T386 0.367
T387 0.367
T388 0.367
T389 0.367
T390 0.367
T391 0.367
T392 0.367
T393 0.3657
T394 0.3596
T395 0.3408
T396 0.3251
T397 0.3285
T398 0.3254
T399 0.3232
T400 0.3227
T401 0.3227
T402 0.3227
T403 0.3232
T404 0.3228
T405 0.3227
T406 0.3214
T407 0.3206
T408 0.3205
T409 0.3205
T410 0.3214
T411 0.3225
T412 0.324
T413 0.3265
T414 0.3284
T415 0.3278
T416 0.3285
T417 0.3288
T418 0.3288
T419 0.3284
T420 0.3256
T421 0.3249
T422 0.3171
T423 0.3144
T424 0.3153
T425 0.3153
T426 0.3153
T427 0.3153
T428 0.3153
T429 0.3153
T430 0.3153
T431 0.3153
T432 0.3153
T433 0.3153
T434 0.3153
T435 0.3144
T436 0.3135
T437 0.3135
T438 0.3126
T439 0.3117
T440 0.3108
T441 0.3181
T442 0.3181
T443 0.3177
T444 0.3163
T445 0.3168
T446 0.3163
T447 0.3168
T448 0.3163
T449 0.3159
T450 0.3136
T451 0.3127
T452 0.3127
T453 0.3127
T454 0.3117
T455 0.3108
T456 0.3108
T457 0.3127
T458 0.3127
T459 0.3127
T460 0.3122
T461 0.3127
T462 0.3127
T463 0.3145
T464 0.3157
T465 0.3169
T466 0.3178
T467 0.3109
T468 0.3118
T469 0.3131
T470 0.3131
T471 0.314
T472 0.3149
T473 0.3145
T474 0.3131
T475 0.3122
T476 0.3114
T477 0.3105
T478 0.3178
T479 0.3178
T480 0.3169
T481 0.3178
T482 0.3173
T483 0.3178
T484 0.3178
T485 0.31
T486 0.3178
T487 0.3114
T488 0.3115
T489 0.3141
T490 0.3163
T491 0.319
T492 0.3194
T493 0.3211
T494 0.3239
T495 0.3262
T496 0.3281
T497 0.3297
T498 0.3195
T499 0.3213
T500 0.3243
T501 0.3262
T502 0.3291
T503 0.3322
T504 0.335
T505 0.3374
T506 0.3341
T507 0.335
T508 0.3355
T509 0.3368
T510 0.3371
T511 0.3375
T512 0.3388
T513 0.3396
T514 0.3409
T515 0.3431
T516 0.3443
T517 0.3462
T518 0.3474
T519 0.3477
T520 0.3481
T521 0.3478
T522 0.3477
T523 0.3477
T524 0.3477
T525 0.3477
T526 0.3477
T527 0.3472
T528 0.3461
T529 0.3454
T530 0.3452
T531 0.3437
T532 0.3432
T533 0.3428
T534 0.3415
T535 0.3393
T536 0.338
T537 0.3369
T538 0.3359
T539 0.3349
T540 0.3346
T541 0.3383
T542 0.3377
T543 0.3377
T544 0.3369
T545 0.3359
T546 0.3356
T547 0.3348
T548 0.3338
T549 0.3336
T550 0.3327
T551 0.3317
T552 0.331
T553 0.3293
T554 0.3289
T555 0.3281
T556 0.327
T557 0.3268
T558 0.3272
T559 0.329
T560 0.3326
T561 0.338
T562 0.337
T563 0.3414
T564 0.3461
T565 0.348
T566 0.3589
T567 0.3638
T568 0.3711
T569 0.3763
T570 0.38
T571 0.3779
T572 0.3817
T573 0.3864
T574 0.3933
T575 0.4007
T576 0.4084
T577 0.4172
T578 0.4323
T579 0.4384
T580 0.4477
T581 0.4557
T582 0.4674
T583 0.4709
T584 0.4778
T585 0.4818
T586 0.4812
T587 0.4866
T588 0.4896
T589 0.4936
T590 0.5
T591 0.5027
T592 0.5067
T593 0.5089
T594 0.5093
T595 0.5082
T596 0.5026
T597 0.4948
T598 0.4887
T599 0.4797
T600 0.4765
T601 0.4669
T602 0.4663
T603 0.4597
T604 0.4541
T605 0.456
T606 0.4531
T607 0.451
T608 0.451
T609 0.4522
T610 0.4552
T611 0.4512
T612 0.4556
T613 0.4605
T614 0.4654
T615 0.4683
T616 0.4651
T617 0.4687
T618 0.472
T619 0.4751
T620 0.4777
T621 0.4789
T622 0.4776
T623 0.473
T624 0.4639
T625 0.4572
T626 0.4465
T627 0.4326
T628 0.4204
T629 0.4039
T630 0.3909
T631 0.3824
T632 0.3771
T633 0.3792
T634 0.376
T635 0.3737
T636 0.3715
T637 0.3695
T638 0.3682
T639 0.3667
T640 0.365
T641 0.3642
T642 0.3633
T643 0.3623
T644 0.3621
T645 0.3621
T646 0.3671
T647 0.3659
T648 0.3653
T649 0.3638
T650 0.3634
T651 0.3627
T652 0.3617
T653 0.3615
T654 0.3606
T655 0.3595
T656 0.3592
T657 0.3581
T658 0.3574
T659 0.3573
T660 0.3555
T661 0.355
T662 0.3534
T663 0.353
T664 0.3501
T665 0.3368
T666 0.3279
T667 0.3271
T668 0.3271
T669 0.3267
T670 0.3257
T671 0.3255
T672 0.3255
T673 0.3255
T674 0.3255
T675 0.3238
T676 0.3234
T677 0.3231
T678 0.323
T679 0.3225
T680 0.3211
T681 0.3208
T682 0.3208
T683 0.32
T684 0.321
T685 0.3256
T686 0.3356
T687 0.3509
T688 0.344
T689 0.3372
T690 0.3284
T691 0.3237
T692 0.3213
T693 0.32
T694 0.3299
T695 0.3296
T696 0.3292
T697 0.3278
T698 0.3275
T699 0.3274
T700 0.3273
T701 0.3272
T702 0.3257
T703 0.3252
T704 0.325
T705 0.3246
T706 0.3244
T707 0.3243
T708 0.3229
T709 0.322
T710 0.3218
T711 0.3217
T712 0.3212
T713 0.3197
T714 0.3192
T715 0.3191
T716 0.319
T717 0.3189
T718 0.3188
T719 0.3186
T720 0.3185
T721 0.3184
T722 0.3183
T723 0.3182
T724 0.3181
T725 0.318
T726 0.3179
T727 0.3178
T728 0.3177
T729 0.3171
T730 0.3169
T731 0.3172
T732 0.3172
T733 0.3159
T734 0.3152
T735 0.3155
T736 0.315
T737 0.3145
T738 0.3139
T739 0.3134
T740 0.3128
T741 0.3127
T742 0.3126
T743 0.3123
T744 0.3121
T745 0.312
T746 0.3119
T747 0.3118
T748 0.3116
T749 0.3115
T750 0.3114
T751 0.3113
T752 0.3112
T753 0.3111
T754 0.311
T755 0.3109
T756 0.3108
T757 0.3107
T758 0.3106
T759 0.3105
T760 0.3104
T761 0.3103
T762 0.3102
T763 0.3101
T764 0.3182
T765 0.3209
T766 0.3217
T767 0.3212
T768 0.3211
T769 0.321
T770 0.3209
T771 0.3204
T772 0.3197
T773 0.3195
T774 0.3189
T775 0.319
T776 0.3193
T777 0.3193
T778 0.3192
T779 0.3191
T780 0.319
T781 0.3185
T782 0.318
T783 0.3175
T784 0.3173
T785 0.3163
T786 0.3164
T787 0.316
T788 0.3158
T789 0.3165
T790 0.3166
T791 0.3165
T792 0.3164
T793 0.3163
T794 0.3162
T795 0.3161
T796 0.316
T797 0.3155
T798 0.3157
T799 0.3157
T800 0.3156
T801 0.3155
T802 0.3154
T803 0.3153
T804 0.3152
T805 0.3148
T806 0.3146
T807 0.3144
T808 0.3143
T809 0.3134
T810 0.3122
T811 0.3123
T812 0.3119
T813 0.3117
T814 0.3116
T815 0.3115
T816 0.3114
T817 0.3113
T818 0.3112
T819 0.3111
T820 0.311
T821 0.3101
T822 0.318
T823 0.317
T824 0.3167
T825 0.3166
T826 0.3165
T827 0.3164
T828 0.3163
T829 0.3162
T830 0.3148
T831 0.3145
T832 0.3152
T833 0.3132
T834 0.3121
T835 0.3115
T836 0.3102
T837 0.3101
T838 0.31
T839 0.3099
T840 0.3098
T841 0.3097
T842 0.3096
T843 0.3095
T844 0.3094
T845 0.309
T846 0.3082
T847 0.3081
T848 0.3071
T849 0.3068
T850 0.3084
T851 0.3079
T852 0.3082
T853 0.3081
T854 0.3081
T855 0.3063
T856 0.3057
T857 0.3044
T858 0.3043
T859 0.3042
T860 0.3041
T861 0.304
T862 0.3039
T863 0.3038
T864 0.3037
T865 0.3044
T866 0.3052
T867 0.3051
T868 0.305
T869 0.3049
T870 0.3048
T871 0.3047
T872 0.3046
T873 0.3045
T874 0.3044
T875 0.3043
T876 0.3042
T877 0.3041
T878 0.304
T879 0.3039
T880 0.3022
T881 0.3021
T882 0.3007
T883 0.3002
T884 0.2992
T885 0.2991
T886 0.2999
T887 0.2998
T888 0.3004
T889 0.301
T890 0.3009
T891 0.3008
T892 0.3007
T893 0.3006
T894 0.3009
T895 0.3004
T896 0.3003
T897 0.3002
T898 0.3001
T899 0.3
T900 0.2999
T901 0.2998
T902 0.2997
T903 0.2992
T904 0.2983
T905 0.2978
T906 0.2977
T907 0.2976
T908 0.2975
T909 0.2974
T910 0.2973
T911 0.2972
T912 0.2971
T913 0.297
T914 0.2969
T915 0.2973
T916 0.2968
T917 0.2967
T918 0.297
T919 0.2982
T920 0.2968
T921 0.2963
T922 0.2962
T923 0.2961
T924 0.296
T925 0.2959
T926 0.2958
T927 0.2951
T928 0.294
T929 0.2952
T930 0.2938
T931 0.2935
T932 0.2933
T933 0.2932
T934 0.2931
T935 0.293
T936 0.2929
T937 0.2928
T938 0.2932
T939 0.2931
T940 0.2926
T941 0.2942
T942 0.2941
T943 0.294
T944 0.2939
T945 0.2938
T946 0.2937
T947 0.2936
T948 0.2936
T949 0.2947
T950 0.2964
T951 0.2955
T952 0.2945
T953 0.2935
T954 0.2927
T955 0.2926
T956 0.2925
T957 0.2924
T958 0.2924
T959 0.2923
T960 0.2922
T961 0.2921
T962 0.292
T963 0.2919
T964 0.2918
T965 0.2917
T966 0.2917
T967 0.2916
T968 0.2915
T969 0.2914
T970 0.2913
T971 0.2912
T972 0.2911
T973 0.2911
T974 0.291
T975 0.2909
T976 0.2908
T977 0.2907
T978 0.2906
T979 0.2905
T980 0.2905
T981 0.2902
T982 0.289
T983 0.2885
T984 0.2884
T985 0.2884
T986 0.2879
T987 0.2879
T988 0.2878
T989 0.2877
T990 0.2876
T991 0.2875
T992 0.2874
T993 0.2874
T994 0.2873
T995 0.2872
T996 0.2871
T997 0.287
T998 0.2869
T999 0.2869
T1000 0.2868
T1001 0.2863
T1002 0.2849
T1003 0.2848
T1004 0.2848
T1005 0.2851
T1006 0.2863
T1007 0.2862
T1008 0.2849
T1009 0.2843
T1010 0.2843
T1011 0.2842
T1012 0.2841
T1013 0.284
T1014 0.2839
T1015 0.2839
T1016 0.2838
T1017 0.2837
T1018 0.2834
T1019 0.2849
T1020 0.2848
T1021 0.2847
T1022 0.2846
T1023 0.2842
T1024 0.2828
T1025 0.2815
T1026 0.2809
T1027 0.2802
T1028 0.2794
T1029 0.28
T1030 0.2806
T1031 0.2805
T1032 0.2805
T1033 0.2804
T1034 0.2803
T1035 0.2802
T1036 0.2801
T1037 0.2801
T1038 0.28
T1039 0.2799
T1040 0.2807
T1041 0.2814
T1042 0.2797
T1043 0.28
T1044 0.2812
T1045 0.2811
T1046 0.282
T1047 0.2823
T1048 0.2822
T1049 0.2826
T1050 0.2821
T1051 0.2808
T1052 0.279
T1053 0.2785
T1054 0.2784
T1055 0.2783
T1056 0.2782
T1057 0.2799
T1058 0.2798
T1059 0.2797
T1060 0.2796
T1061 0.2795
T1062 0.2795
T1063 0.2794
T1064 0.2793
T1065 0.2792
T1066 0.2792
T1067 0.2799
T1068 0.2804
T1069 0.2803
T1070 0.2802
T1071 0.2801
T1072 0.2809
T1073 0.2816
T1074 0.2815
T1075 0.2814
T1076 0.2814
T1077 0.2813
T1078 0.2812
T1079 0.2811
T1080 0.2811
T1081 0.281
T1082 0.2813
T1083 0.2813
T1084 0.2816
T1085 0.2823
T1086 0.282
T1087 0.2818
T1088 0.2818
T1089 0.2817
T1090 0.2816
T1091 0.2811
T1092 0.2815
T1093 0.3009
T1094 0.3053
T1095 0.3045
T1096 0.304
T1097 0.304
T1098 0.3043
T1099 0.3054
T1100 0.3057
T1101 0.3056
T1102 0.3081
T1103 0.3121
T1104 0.3105
T1105 0.321
T1106 0.3299
T1107 0.3232
T1108 0.3243
T1109 0.3244
T1110 0.3264
T1111 0.3299
T1112 0.3362
T1113 0.3365
T1114 0.3454
T1115 0.3502
T1116 0.3533
T1117 0.3486
T1118 0.3525
T1119 0.3479
T1120 0.3409
T1121 0.3342
T1122 0.3349
T1123 0.3331
T1124 0.331
T1125 0.3278
T1126 0.3265
T1127 0.3263
T1128 0.3262
T1129 0.3261
T1130 0.327
T1131 0.3276
T1132 0.3273
T1133 0.3261
T1134 0.3257
T1135 0.326
T1136 0.3266
T1137 0.3268
T1138 0.327
T1139 0.328
T1140 0.3301
T1141 0.3323
T1142 0.3339
T1143 0.3342
T1144 0.3344
T1145 0.3344
T1146 0.3343
T1147 0.3349
T1148 0.3353
T1149 0.3353
T1150 0.3353
T1151 0.3352
T1152 0.3341
T1153 0.3326
T1154 0.3307
T1155 0.3287
T1156 0.3275
T1157 0.3272
T1158 0.3256
T1159 0.325
T1160 0.3249
T1161 0.3256
T1162 0.3265
T1163 0.3264
T1164 0.3279
T1165 0.3286
T1166 0.3296
T1167 0.3298
T1168 0.3297
T1169 0.329
T1170 0.328
T1171 0.3266
T1172 0.3258
T1173 0.3267
T1174 0.3274
T1175 0.3273
T1176 0.327
T1177 0.3277
T1178 0.3286
T1179 0.3288
T1180 0.3283
T1181 0.3281
T1182 0.3284
T1183 0.3285
T1184 0.3284
T1185 0.3283
T1186 0.3282
T1187 0.3282
T1188 0.3276
T1189 0.3284
T1190 0.3262
T1191 0.3232
T1192 0.3209
T1193 0.3193
T1194 0.3293
T1195 0.3274
T1196 0.3269
T1197 0.3268
T1198 0.3267
T1199 0.3281
T1200 0.3299
T1201 0.3206
T1202 0.3196
T1203 0.3297
T1204 0.3283
T1205 0.3272
T1206 0.3263
T1207 0.3288
T1208 0.3275
T1209 0.3238
T1210 0.3235
T1211 0.3244
T1212 0.326
T1213 0.3281
T1214 0.32
T1215 0.3221
T1216 0.3246
T1217 0.3259
T1218 0.3278
T1219 0.3304
T1220 0.3349
T1221 0.3336
T1222 0.338
T1223 0.3419
T1224 0.3432
T1225 0.3432
T1226 0.342
T1227 0.3413
T1228 0.3396
T1229 0.3379
T1230 0.3371
T1231 0.3369
T1232 0.3376
T1233 0.3402
T1234 0.3437
T1235 0.3486
T1236 0.3526
T1237 0.3498
T1238 0.3508
T1239 0.3522
T1240 0.3545
T1241 0.3547
T1242 0.3512
T1243 0.349
T1244 0.3486
T1245 0.3485
T1246 0.3485
T1247 0.3492
T1248 0.3497
T1249 0.3497
T1250 0.3496
T1251 0.3495
T1252 0.3488
T1253 0.3478
T1254 0.3532
T1255 0.3524
T1256 0.3507
T1257 0.3494
T1258 0.3484
T1259 0.3474
T1260 0.346
T1261 0.3452
T1262 0.3441
T1263 0.3379
T1264 0.3382
T1265 0.3346
T1266 0.3325
T1267 0.3309
T1268 0.329
T1269 0.3271
T1270 0.3263
T1271 0.3246
T1272 0.3235
T1273 0.3211
T1274 0.3192
T1275 0.3294
T1276 0.3279
T1277 0.3267
T1278 0.3256
T1279 0.324
T1280 0.3227
T1281 0.3213
T1282 0.3199
T1283 0.3196
T1284 0.3195
T1285 0.3193
T1286 0.3191
T1287 0.3173
T1288 0.3161
T1289 0.3136
T1290 0.3114
T1291 0.3176
T1292 0.3161
T1293 0.3157
T1294 0.3166
T1295 0.3172
T1296 0.3172
T1297 0.3158
T1298 0.3153
T1299 0.3153
T1300 0.3136
T1301 0.3127
T1302 0.3115
T1303 0.3104
T1304 0.3095
T1305 0.3092
T1306 0.3079
T1307 0.3074
T1308 0.307
T1309 0.3082
T1310 0.3085
T1311 0.3085
T1312 0.31
T1313 0.3129
T1314 0.3164
T1315 0.3189
T1316 0.3254
T1317 0.3348
T1318 0.3502
T1319 0.3612
T1320 0.3709
T1321 0.3816
T1322 0.3841
T1323 0.3909
T1324 0.3959
T1325 0.3996
T1326 0.4033
T1327 0.4061
T1328 0.4091
T1329 0.4112
T1330 0.4112
T1331 0.4104
T1332 0.4085
T1333 0.405
T1334 0.4
T1335 0.3952
T1336 0.3894
T1337 0.3845
T1338 0.3818
T1339 0.3802
T1340 0.3788
T1341 0.3777
T1342 0.3775
T1343 0.3774
T1344 0.3765
T1345 0.3815
T1346 0.3809
T1347 0.3798
T1348 0.378
T1349 0.3758
T1350 0.374
T1351 0.3717
T1352 0.3695
T1353 0.367
T1354 0.3642
T1355 0.3622
T1356 0.3662
T1357 0.3644
T1358 0.3618
T1359 0.359
T1360 0.356
T1361 0.3535
T1362 0.3513
T1363 0.3493
T1364 0.3532
T1365 0.3513
T1366 0.3494
T1367 0.3476
T1368 0.346
T1369 0.3453
T1370 0.3451
T1371 0.345
T1372 0.3456
T1373 0.3472
T1374 0.3491
T1375 0.3508
T1376 0.3532
T1377 0.3494
T1378 0.3505
T1379 0.352
T1380 0.3527
T1381 0.3543
T1382 0.3558
T1383 0.3574
T1384 0.359
T1385 0.3581
T1386 0.3579
T1387 0.3577
T1388 0.3565
T1389 0.3548
T1390 0.3527
T1391 0.3504
T1392 0.3488
T1393 0.3482
T1394 0.3481
T1395 0.3493
T1396 0.3517
T1397 0.3546
T1398 0.3574
T1399 0.3597
T1400 0.3608
T1401 0.3616
T1402 0.3614
T1403 0.3619
T1404 0.3612
T1405 0.3599
T1406 0.3585
T1407 0.3572
T1408 0.3552
T1409 0.3539
T1410 0.3527
T1411 0.3519
T1412 0.3508
T1413 0.3504
T1414 0.35
T1415 0.3501
T1416 0.3487
T1417 0.3481
T1418 0.348
T1419 0.348
T1420 0.3479
T1421 0.3522
T1422 0.3514
T1423 0.3502
T1424 0.3485
T1425 0.348
T1426 0.3476
T1427 0.3464
T1428 0.345
T1429 0.3436
T1430 0.3426
T1431 0.3419
T1432 0.3411
T1433 0.3405
T1434 0.3406
T1435 0.341
T1436 0.3411
T1437 0.3403
T1438 0.3401
T1439 0.34
T1440 0.34
T1441 0.3396
T1442 0.3387
T1443 0.3381
T1444 0.3369
T1445 0.3355
T1446 0.3344
T1447 0.3338
T1448 0.3381
T1449 0.3378
T1450 0.3377
T1451 0.3377
T1452 0.3373
T1453 0.3364
T1454 0.3358
T1455 0.3353
T1456 0.3334
T1457 0.3317
T1458 0.3299
T1459 0.328
T1460 0.3265
T1461 0.3253
T1462 0.3242
T1463 0.3238
T1464 0.3245
T1465 0.3276
T1466 0.3307
T1467 0.332
T1468 0.3308
T1469 0.3282
T1470 0.3264
T1471 0.3253
T1472 0.3247
T1473 0.3238
T1474 0.3228
T1475 0.3227
T1476 0.3237
T1477 0.3226
T1478 0.3221
T1479 0.3218
T1480 0.321
T1481 0.32
T1482 0.3197
T1483 0.3293
T1484 0.3288
T1485 0.3287
T1486 0.3292
T1487 0.33
T1488 0.3214
T1489 0.3233
T1490 0.325
T1491 0.3271
T1492 0.3293
T1493 0.3301
T1494 0.33
T1495 0.3299
T1496 0.3312
T1497 0.3331
T1498 0.3358
T1499 0.3388
T1500 0.3359
T1501 0.3374
T1502 0.3373
T1503 0.3358
T1504 0.3336
T1505 0.3372
T1506 0.336
T1507 0.3345
T1508 0.3337
T1509 0.3342
T1510 0.3351
T1511 0.3357
T1512 0.3368
T1513 0.3377
T1514 0.3384
T1515 0.3347
T1516 0.3358
T1517 0.3371
T1518 0.3378
T1519 0.3392
T1520 0.3404
T1521 0.3416
T1522 0.3426
T1523 0.3442
T1524 0.346
T1525 0.3483
T1526 0.3516
T1527 0.3532
T1528 0.348
T1529 0.3487
T1530 0.3482
T1531 0.3534
T1532 0.3533
T1533 0.3523
T1534 0.3516
T1535 0.3516
T1536 0.3522
T1537 0.353
T1538 0.3491
T1539 0.3511
T1540 0.3534
T1541 0.3555
T1542 0.3576
T1543 0.359
T1544 0.3593
T1545 0.3592
T1546 0.3592
T1547 0.3592
T1548 0.3591
T1549 0.3591
T1550 0.359
T1551 0.359
T1552 0.3589
T1553 0.3589
T1554 0.3589
T1555 0.3588
T1556 0.3588
T1557 0.3587
T1558 0.3587
T1559 0.3586
T1560 0.3586
T1561 0.3586
T1562 0.3585
T1563 0.3585
T1564 0.3584
T1565 0.3584
T1566 0.3584
T1567 0.3583
T1568 0.3583
T1569 0.3582
T1570 0.3497
T1571 0.3407
T1572 0.3383
T1573 0.3376
T1574 0.3344
T1575 0.3383
T1576 0.338
T1577 0.3376
T1578 0.3378
T1579 0.3386
T1580 0.3349
T1581 0.3377
T1582 0.3397
T1583 0.3403
T1584 0.3406
T1585 0.3397
T1586 0.34
T1587 0.3412
T1588 0.3424
T1589 0.3441
T1590 0.3451
T1591 0.3446
T1592 0.3437
T1593 0.3425
T1594 0.3411
T1595 0.3404
T1596 0.3403
T1597 0.3419
T1598 0.3427
T1599 0.3425
T1600 0.342
T1601 0.3419
T1602 0.3418
T1603 0.3418
T1604 0.3418
T1605 0.3418
T1606 0.3417
T1607 0.3413
T1608 0.3399
T1609 0.3381
T1610 0.3363
T1611 0.335
T1612 0.3389
T1613 0.3375
T1614 0.3368
T1615 0.336
T1616 0.3351
T1617 0.3361
T1618 0.3363
T1619 0.3366
T1620 0.3376
T1621 0.3379
T1622 0.3379
T1623 0.3372
T1624 0.336
T1625 0.3343
T1626 0.3325
T1627 0.3305
T1628 0.3279
T1629 0.3258
T1630 0.3247
T1631 0.3237
T1632 0.3223
T1633 0.3216
T1634 0.3197
T1635 0.3287
T1636 0.3269
T1637 0.3259
T1638 0.3246
T1639 0.3239
T1640 0.3234
T1641 0.3221
T1642 0.3218
T1643 0.3217
T1644 0.3214
T1645 0.3201
T1646 0.3195
T1647 0.3181
T1648 0.3163
T1649 0.3145
T1650 0.3133
T1651 0.3127
T1652 0.3129
T1653 0.3117
T1654 0.3113
T1655 0.3113
T1656 0.3112
T1657 0.3112
T1658 0.3119
T1659 0.3125
T1660 0.3133
T1661 0.3145
T1662 0.3171
T1663 0.3221
T1664 0.3265
T1665 0.3194
T1666 0.3234
T1667 0.3266
T1668 0.3325
T1669 0.3385
T1670 0.3376
T1671 0.3426
T1672 0.3481
T1673 0.3527
T1674 0.3502
T1675 0.3519
T1676 0.3522
T1677 0.3512
T1678 0.3493
T1679 0.3518
T1680 0.3482
T1681 0.3447
T1682 0.3418
T1683 0.3411
T1684 0.3405
T1685 0.3409
T1686 0.342
T1687 0.3427
T1688 0.3437
T1689 0.3444
T1690 0.3444
T1691 0.3444
T1692 0.3444
T1693 0.3444
T1694 0.344
T1695 0.3423
T1696 0.3401
T1697 0.3375
T1698 0.3355
T1699 0.3345
T1700 0.3386
T1701 0.3383
T1702 0.3382
T1703 0.3372
T1704 0.3352
T1705 0.3346
T1706 0.3333
T1707 0.3321
T1708 0.3309
T1709 0.3288
T1710 0.3273
T1711 0.3261
T1712 0.3244
T1713 0.3232
T1714 0.3223
T1715 0.322
T1716 0.3213
T1717 0.32
T1718 0.3296
T1719 0.328
T1720 0.3263
T1721 0.3258
T1722 0.3258
T1723 0.3272
T1724 0.3276
T1725 0.3275
T1726 0.3273
T1727 0.3276
T1728 0.3287
T1729 0.328
T1730 0.3273
T1731 0.3272
T1732 0.3271
T1733 0.3259
T1734 0.3253
T1735 0.3249
T1736 0.3239
T1737 0.3236
T1738 0.3236
T1739 0.3236
T1740 0.3235
T1741 0.3232
T1742 0.3216
T1743 0.3204
T1744 0.3189
T1745 0.3175
T1746 0.3164
T1747 0.3161
T1748 0.3161
T1749 0.3161
T1750 0.3161
T1751 0.317
T1752 0.3175
T1753 0.3191
T1754 0.3182
T1755 0.318
T1756 0.3173
T1757 0.3168
T1758 0.3166
T1759 0.3155
T1760 0.3149
T1761 0.3133
T1762 0.3128
T1763 0.3128
T1764 0.3125
T1765 0.3127
T1766 0.3129
T1767 0.3129
T1768 0.3126
T1769 0.312
T1770 0.3123
T1771 0.3128
T1772 0.3129
T1773 0.3129
T1774 0.3129
T1775 0.3129
T1776 0.3122
T1777 0.3112
T1778 0.311
T1779 0.3104
T1780 0.3178
T1781 0.3176
T1782 0.3167
T1783 0.3159
T1784 0.3157
T1785 0.3157
T1786 0.3157
T1787 0.3101
T1788 0.3178
T1789 0.3164
T1790 0.3147
T1791 0.3139
T1792 0.3125
T1793 0.3106
T1794 0.3101
T1795 0.3101
T1796 0.3098
T1797 0.31
T1798 0.3101
T1799 0.3102
T1800 0.3102
T1801 0.3102
T1802 0.3102
T1803 0.3094
T1804 0.3084
T1805 0.3082
T1806 0.3076
T1807 0.3074
T1808 0.3068
T1809 0.3066
T1810 0.3066
T1811 0.3066
T1812 0.3069
T1813 0.3067
T1814 0.3066
T1815 0.3066
T1816 0.3051
T1817 0.3046
T1818 0.3046
T1819 0.3046
T1820 0.3046
T1821 0.3046
T1822 0.3046
T1823 0.3046
T1824 0.3046
T1825 0.3046
T1826 0.3036
T1827 0.3028
T1828 0.3026
T1829 0.3014
T1830 0.301
T1831 0.301
T1832 0.3
T1833 0.2997
T1834 0.3004
T1835 0.3029
T1836 0.3054
T1837 0.3063
T1838 0.3064
T1839 0.306
T1840 0.3052
T1841 0.3049
T1842 0.3045
T1843 0.3044
T1844 0.3044
T1845 0.3056
T1846 0.3061
T1847 0.3061
T1848 0.3062
T1849 0.3062
T1850 0.3055
T1851 0.3047
T1852 0.3039
T1853 0.303
T1854 0.3016
T1855 0.3012
T1856 0.3009
T1857 0.3005
T1858 0.3007
T1859 0.3018
T1860 0.3028
T1861 0.3027
T1862 0.3019
T1863 0.3011
T1864 0.2997
T1865 0.2989
T1866 0.2988
T1867 0.3
T1868 0.3008
T1869 0.3005
T1870 0.3004
T1871 0.3
T1872 0.2988
T1873 0.3001
T1874 0.3021
T1875 0.3042
T1876 0.3082
T1877 0.3147
T1878 0.3116
T1879 0.3161
T1880 0.3209
T1881 0.3258
T1882 0.3203
T1883 0.327
T1884 0.3346
T1885 0.3352
T1886 0.3406
T1887 0.3442
T1888 0.3453
T1889 0.3451
T1890 0.343
T1891 0.3401
T1892 0.3377
T1893 0.3348
T1894 0.338
T1895 0.3367
T1896 0.3362
T1897 0.3364
T1898 0.3382
T1899 0.3353
T1900 0.338
T1901 0.3403
T1902 0.3419
T1903 0.3429
T1904 0.3431
T1905 0.3424
T1906 0.3413
T1907 0.3409
T1908 0.34
T1909 0.3373
T1910 0.3378
T1911 0.3342
T1912 0.3316
T1913 0.3283
T1914 0.3267
T1915 0.3268
T1916 0.3243
T1917 0.3201
T1918 0.3294
T1919 0.3282
T1920 0.3266
T1921 0.3261
T1922 0.3247
T1923 0.3232
T1924 0.3219
T1925 0.321
T1926 0.3194
T1927 0.3186
T1928 0.3174
T1929 0.3161
T1930 0.3158
T1931 0.3178
T1932 0.3188
T1933 0.3182
T1934 0.317
T1935 0.3161
T1936 0.3156
T1937 0.314
T1938 0.3122
T1939 0.312
T1940 0.3132
T1941 0.3148
T1942 0.3155
T1943 0.3177
T1944 0.3201
T1945 0.3199
T1946 0.319
T1947 0.3195
T1948 0.3205
T1949 0.3219
T1950 0.3244
T1951 0.3294
T1952 0.3234
T1953 0.33
T1954 0.3389
T1955 0.3439
T1956 0.3527
T1957 0.3536
T1958 0.3609
T1959 0.3677
T1960 0.3785
T1961 0.3806
T1962 0.386
T1963 0.3912
T1964 0.3972
T1965 0.403
T1966 0.4106
T1967 0.4137
T1968 0.4202
T1969 0.4241
T1970 0.43
T1971 0.4236
T1972 0.4272
T1973 0.4307
T1974 0.433
T1975 0.4353
T1976 0.4369
T1977 0.4387
T1978 0.4393
T1979 0.4387
T1980 0.4387
T1981 0.4385
T1982 0.4372
T1983 0.436
T1984 0.4344
T1985 0.4331
T1986 0.4331
T1987 0.432
T1988 0.4304
T1989 0.4297
T1990 0.4296
T1991 0.4286
T1992 0.428
T1993 0.427
T1994 0.4261
T1995 0.4242
T1996 0.432
T1997 0.4307
T1998 0.4286
T1999 0.4265
T2000 0.4242
T2001 0.4217
T2002 0.4187
T2003 0.4151
T2004 0.4151
T2005 0.4124
T2006 0.4097
T2007 0.4077
T2008 0.4069
T2009 0.4059
T2010 0.405
T2011 0.4044
T2012 0.4031
T2013 0.4021
T2014 0.4011
T2015 0.3999
T2016 0.3986
T2017 0.3967
T2018 0.3952
T2019 0.3934
T2020 0.3919
T2021 0.3907
T2022 0.3892
T2023 0.3875
T2024 0.3855
T2025 0.3841
T2026 0.3828
T2027 0.3812
T2028 0.3799
T2029 0.3786
T2030 0.3771
T2031 0.3767
T2032 0.3761
T2033 0.3806
T2034 0.3795
T2035 0.3787
T2036 0.3786
T2037 0.3776
T2038 0.3769
T2039 0.3759
T2040 0.3753
T2041 0.3742
T2042 0.3732
T2043 0.3722
T2044 0.3719
T2045 0.3721
T2046 0.3718
T2047 0.3717
T2048 0.3727
T2049 0.3746
T2050 0.3763
T2051 0.3787
T2052 0.3812
T2053 0.3797
T2054 0.3846
T2055 0.3903
T2056 0.3964
T2057 0.4029
T2058 0.4113
T2059 0.4161
T2060 0.4223
T2061 0.4274
T2062 0.4314
T2063 0.4256
T2064 0.4291
T2065 0.4312
T2066 0.4319
T2067 0.4329
T2068 0.4335
T2069 0.4328
T2070 0.4322
T2071 0.4313
T2072 0.4303
T2073 0.4291
T2074 0.4273
T2075 0.4262
T2076 0.4251
T2077 0.4239
T2078 0.4324
T2079 0.4312
T2080 0.4306
T2081 0.4296
T2082 0.4281
T2083 0.4268
T2084 0.4253
T2085 0.4237
T2086 0.4214
T2087 0.4183
T2088 0.4162
T2089 0.4149
T2090 0.4131
T2091 0.4141
T2092 0.412
T2093 0.4099
T2094 0.4082
T2095 0.4065
T2096 0.4051
T2097 0.4039
T2098 0.4039
T2099 0.4032
T2100 0.4007
T2101 0.3987
T2102 0.3979
T2103 0.3969
T2104 0.396
T2105 0.3949
T2106 0.3937
T2107 0.3931
T2108 0.393
T2109 0.3927
T2110 0.3916
T2111 0.3899
T2112 0.3895
T2113 0.3884
T2114 0.3877
T2115 0.3869
T2116 0.3864
T2117 0.3863
T2118 0.3863
T2119 0.3863
T2120 0.3864
T2121 0.3857
T2122 0.3848
T2123 0.3846
T2124 0.3846
T2125 0.3838
T2126 0.3844
T2127 0.3854
T2128 0.384
T2129 0.3831
T2130 0.383
T2131 0.384
T2132 0.3858
T2133 0.3877
T2134 0.3893
T2135 0.3894
T2136 0.3893
T2137 0.3885
T2138 0.3882
T2139 0.3869
T2140 0.3865
T2141 0.3858
T2142 0.385
T2143 0.3847
T2144 0.3848
T2145 0.3842
T2146 0.3843
T2147 0.3854
T2148 0.387
T2149 0.3896
T2150 0.3919
T2151 0.394
T2152 0.3964
T2153 0.398
T2154 0.3992
T2155 0.4004
T2156 0.4014
T2157 0.4019
T2158 0.4017
T2159 0.401
T2160 0.4002
T2161 0.4
T2162 0.4
T2163 0.3987
T2164 0.3983
T2165 0.3972
T2166 0.3964
T2167 0.3957
T2168 0.3946
T2169 0.3936
T2170 0.3931
T2171 0.392
T2172 0.3908
T2173 0.3903
T2174 0.3892
T2175 0.3886
T2176 0.3871
T2177 0.3867
T2178 0.3856
T2179 0.3852
T2180 0.3839
T2181 0.3835
T2182 0.3828
T2183 0.3819
T2184 0.3817
T2185 0.3809
T2186 0.3789
T2187 0.3784
T2188 0.3784
T2189 0.3776
T2190 0.377
T2191 0.3765
T2192 0.3817
T2193 0.3812
T2194 0.3808
T2195 0.38
T2196 0.3794
T2197 0.3793
T2198 0.3788
T2199 0.3773
T2200 0.3762
T2201 0.376
T2202 0.376
T2203 0.3774
T2204 0.3776
T2205 0.3768
T2206 0.3766
T2207 0.3762
T2208 0.3761
T2209 0.3762
T2210 0.3753
T2211 0.3746
T2212 0.3744
T2213 0.3738
T2214 0.373
T2215 0.3729
T2216 0.3729
T2217 0.3729
T2218 0.3726
T2219 0.3714
T2220 0.3711
T2221 0.3708
T2222 0.3701
T2223 0.3696
T2224 0.3696
T2225 0.3696
T2226 0.3696
T2227 0.3696
T2228 0.3697
T2229 0.3697
T2230 0.3697
T2231 0.3697
T2232 0.3696
T2233 0.369
T2234 0.3682
T2235 0.368
T2236 0.368
T2237 0.368
T2238 0.3668
T2239 0.3664
T2240 0.3664
T2241 0.3663
T2242 0.3662
T2243 0.3659
T2244 0.365
T2245 0.3647
T2246 0.3647
T2247 0.3647
T2248 0.3644
T2249 0.364
T2250 0.3633
T2251 0.3629
T2252 0.3629
T2253 0.3629
T2254 0.363
T2255 0.363
T2256 0.3624
T2257 0.3674
T2258 0.3672
T2259 0.3673
T2260 0.3673
T2261 0.367
T2262 0.3666
T2263 0.3664
T2264 0.3661
T2265 0.3656
T2266 0.3655
T2267 0.3655
T2268 0.3649
T2269 0.3641
T2270 0.3639
T2271 0.3639
T2272 0.363
T2273 0.3624
T2274 0.3623
T2275 0.3624
T2276 0.3622
T2277 0.3621
T2278 0.3621
T2279 0.3622
T2280 0.3622
T2281 0.3622
T2282 0.3613
T2283 0.3607
T2284 0.3606
T2285 0.3606
T2286 0.3606
T2287 0.3607
T2288 0.3607
T2289 0.3601
T2290 0.3593
T2291 0.3589
T2292 0.3588
T2293 0.3588
T2294 0.3589
T2295 0.3589
T2296 0.3589
T2297 0.3589
T2298 0.3586
T2299 0.3579
T2300 0.3574
T2301 0.357
T2302 0.354
T2303 0.348
T2304 0.3507
T2305 0.3513
T2306 0.3486
T2307 0.3511
T2308 0.3529
T2309 0.3537
T2310 0.3538
T2311 0.3539
T2312 0.3539
T2313 0.3539
T2314 0.3539
T2315 0.354
T2316 0.354
T2317 0.354
T2318 0.354
T2319 0.354
T2320 0.3534
T2321 0.3526
T2322 0.3534
T2323 0.354
T2324 0.3542
T2325 0.3542
T2326 0.3542
T2327 0.3542
T2328 0.3543
T2329 0.3541
T2330 0.354
T2331 0.354
T2332 0.3528
T2333 0.3524
T2334 0.3524
T2335 0.3524
T2336 0.3524
T2337 0.3525
T2338 0.3525
T2339 0.3522
T2340 0.3515
T2341 0.3519
T2342 0.3525
T2343 0.352
T2344 0.3514
T2345 0.351
T2346 0.3509
T2347 0.351
T2348 0.351
T2349 0.3508
T2350 0.3515
T2351 0.3517
T2352 0.352
T2353 0.3512
T2354 0.3509
T2355 0.3509
T2356 0.3509
T2357 0.3509
T2358 0.351
T2359 0.351
T2360 0.351
T2361 0.351
T2362 0.3504
T2363 0.3505
T2364 0.3503
T2365 0.3503
T2366 0.3503
T2367 0.3496
T2368 0.3495
T2369 0.3501
T2370 0.3528
T2371 0.3554
T2372 0.3563
T2373 0.3561
T2374 0.3544
T2375 0.352
T2376 0.3505
T2377 0.3492
T2378 0.3479
T2379 0.353
T2380 0.3529
T2381 0.3529
T2382 0.3483
T2383 0.3489
T2384 0.3491
T2385 0.3491
T2386 0.3491
T2387 0.3491
T2388 0.3492
T2389 0.3492
T2390 0.3492
T2391 0.3493
T2392 0.3493
T2393 0.3493
T2394 0.3493
T2395 0.2404
T2396 0.2277
T2397 0.2281
T2398 0.2278
T2399 0.2278
T2400 0.2278
T2401 0.2278
T2402 0.2278
T2403 0.2278
T2404 0.2279
T2405 0.2279
T2406 0.2279
T2407 0.2283
T2408 0.2279
T2409 0.2279
T2410 0.2277
T2411 0.2274
T2412 0.226
T2413 0.2268
T2414 0.226
T2415 0.2236
T2416 0.2228
T2417 0.2228
T2418 0.2229
T2419 0.2229
T2420 0.2229
T2421 0.2229
T2422 0.2229
T2423 0.2229
T2424 0.2229
T2425 0.223
T2426 0.223
T2427 0.223
T2428 0.223
T2429 0.223
T2430 0.223
T2431 0.223
T2432 0.2231
T2433 0.2231
T2434 0.2231
T2435 0.2231
T2436 0.2231
T2437 0.2231
T2438 0.2232
T2439 0.2232
T2440 0.2232
T2441 0.2232
T2442 0.2232
T2443 0.2232
T2444 0.2232
T2445 0.2233
T2446 0.2233
T2447 0.2233
T2448 0.2233
T2449 0.2233
T2450 0.2233
T2451 0.2233
T2452 0.2234
T2453 0.2234
T2454 0.2234
T2455 0.2234
T2456 0.2234
T2457 0.2226
T2458 0.2218
T2459 0.2218
T2460 0.2214
T2461 0.2219
T2462 0.2206
T2463 0.2215
T2464 0.2215
T2465 0.2219
T2466 0.2219
T2467 0.222
T2468 0.222
T2469 0.222
T2470 0.222
T2471 0.222
T2472 0.222
T2473 0.2221
T2474 0.2221
T2475 0.2221
T2476 0.2221
T2477 0.2221
T2478 0.2221
T2479 0.2222
T2480 0.2222
T2481 0.2222
T2482 0.2222
T2483 0.2222
T2484 0.2218
T2485 0.2218
T2486 0.2223
T2487 0.221
T2488 0.2215
T2489 0.2376
T2490 0.2679
T2491 0.2676
T2492 0.2611
T2493 0.2643
T2494 0.2621
T2495 0.2618
T2496 0.2595
T2497 0.2587
T2498 0.2564
T2499 0.255
T2500 0.2538
T2501 0.2526
T2502 0.2513
T2503 0.25
T2504 0.2479
T2505 0.2476
T2506 0.2466
T2507 0.272
T2508 0.267
T2509 0.2632
T2510 0.2607
T2511 0.2609
T2512 0.2526
T2513 0.2482
T2514 0.2468
T2515 0.2455
T2516 0.252
T2517 0.2513
T2518 0.2506
T2519 0.2498
T2520 0.2486
T2521 0.2471
T2522 0.2458
T2523 0.2451
T2524 0.2444
T2525 0.2431
T2526 0.2415
T2527 0.2412
T2528 0.2398
T2529 0.2386
T2530 0.2379
T2531 0.236
T2532 0.2346
T2533 0.2338
T2534 0.2327
T2535 0.2368
T2536 0.2363
T2537 0.2364
T2538 0.2364
T2539 0.2364
T2540 0.2364
T2541 0.2364
T2542 0.2364
T2543 0.2365
T2544 0.2365
T2545 0.2365
T2546 0.2365
T2547 0.2365
T2548 0.2358
T2549 0.235
T2550 0.235
T2551 0.235
T2552 0.2351
T2553 0.2339
T2554 0.2343
T2555 0.2351
T2556 0.2347
T2557 0.2328
T2558 0.2315
T2559 0.2305
T2560 0.2651
T2561 0.2536
T2562 0.2492
T2563 0.2469
T2564 0.2511
T2565 0.2494
T2566 0.2484
T2567 0.2471
T2568 0.2467
T2569 0.246
T2570 0.2448
T2571 0.2439
T2572 0.2435
T2573 0.2424
T2574 0.2416
T2575 0.2407
T2576 0.2403
T2577 0.2399
T2578 0.2399
T2579 0.2388
T2580 0.2377
T2581 0.2356
T2582 0.2351
T2583 0.234
T2584 0.2336
T2585 0.234
T2586 0.2341
T2587 0.2341
T2588 0.2341
T2589 0.2341
T2590 0.2341
T2591 0.233
T2592 0.2326
T2593 0.2327
T2594 0.2327
T2595 0.2327
T2596 0.2327
T2597 0.2327
T2598 0.2327
T2599 0.2328
T2600 0.2385
T2601 0.2376
T2602 0.2376
T2603 0.2368
T2604 0.2368
T2605 0.2369
T2606 0.2361
T2607 0.2377
T2608 0.2373
T2609 0.2373
T2610 0.2362
T2611 0.2362
T2612 0.2362
T2613 0.2362
T2614 0.2362
T2615 0.2363
T2616 0.2363
T2617 0.2351
T2618 0.2347
T2619 0.2355
T2620 0.2359
T2621 0.2363
T2622 0.2363
T2623 0.2363
T2624 0.2363
T2625 0.2363
T2626 0.2359
T2627 0.2355
T2628 0.2351
T2629 0.2343
T2630 0.2343
T2631 0.2347
T2632 0.2335
T2633 0.2331
T2634 0.2331
T2635 0.2331
T2636 0.2331
T2637 0.2331
T2638 0.2331
T2639 0.2331
T2640 0.2331
T2641 0.2331
T2642 0.2331
T2643 0.2331
T2644 0.2331
T2645 0.2343
T2646 0.2347
T2647 0.2347
T2648 0.2347
T2649 0.2347
T2650 0.2347
T2651 0.2335
T2652 0.2335
T2653 0.2331
T2654 0.2331
T2655 0.2331
T2656 0.2331
T2657 0.2335
T2658 0.2343
T2659 0.2335
T2660 0.2351
T2661 0.2347
T2662 0.2359
T2663 0.2375
T2664 0.2375
T2665 0.2384
T2666 0.2322
T2667 0.2347
T2668 0.2362
T2669 0.2381
T2670 0.2389
T2671 0.2407
T2672 0.2425
T2673 0.2462
T2674 0.2481
T2675 0.2513
T2676 0.2492
T2677 0.252
T2678 0.2551
T2679 0.2575
T2680 0.2583
T2681 0.2587
T2682 0.2596
T2683 0.2609
T2684 0.2613
T2685 0.2613
T2686 0.2605
T2687 0.2596
T2688 0.259
T2689 0.2579
T2690 0.2567
T2691 0.2554
T2692 0.255
T2693 0.255
T2694 0.255
T2695 0.255
T2696 0.255
T2697 0.255
T2698 0.255
T2699 0.255
T2700 0.255
T2701 0.2536
T2702 0.2516
T2703 0.2499
T2704 0.2489
T2705 0.252
T2706 0.2503
T2707 0.2489
T2708 0.2489
T2709 0.2476
T2710 0.2458
T2711 0.2458
T2712 0.2513
T2713 0.2498
T2714 0.2495
T2715 0.2495
T2716 0.2495
T2717 0.249
T2718 0.2481
T2719 0.2477
T2720 0.2477
T2721 0.249
T2722 0.2481
T2723 0.2486
T2724 0.2486
T2725 0.251
T2726 0.2453
T2727 0.2458
T2728 0.2461
T2729 0.2472
T2730 0.2476
T2731 0.2489
T2732 0.2489
T2733 0.2499
T2734 0.2503
T2735 0.2507
T2736 0.252
T2737 0.252
T2738 0.252
T2739 0.252
T2740 0.252
T2741 0.2533
T2742 0.2537
T2743 0.2543
T2744 0.255
T2745 0.2554
T2746 0.2567
T2747 0.2583
T2748 0.2587
T2749 0.2593
T2750 0.2605
T2751 0.259
T2752 0.2583
T2753 0.2571
T2754 0.2567
T2755 0.255
T2756 0.2547
T2757 0.2537
T2758 0.2533
T2759 0.252
T2760 0.2511
T2761 0.2496
T2762 0.2489
T2763 0.248
T2764 0.2472
T2765 0.2465
T2766 0.2458
T2767 0.2513
T2768 0.2509
T2769 0.2509
T2770 0.2509
T2771 0.2509
T2772 0.2498
T2773 0.2495
T2774 0.2486
T2775 0.2477
T2776 0.2477
T2777 0.2477
T2778 0.2477
T2779 0.2477
T2780 0.2477
T2781 0.2466
T2782 0.2462
T2783 0.2462
T2784 0.2458
T2785 0.2444
T2786 0.2444
T2787 0.2444
T2788 0.2433
T2789 0.2429
T2790 0.2429
T2791 0.2297
T2792 0.2297
T2793 0.2297
T2794 0.2297
T2795 0.2297
T2796 0.2297
T2797 0.2297
T2798 0.2297
T2799 0.2297
T2800 0.2297
T2801 0.2297
T2802 0.2297
T2803 0.2297
T2804 0.2297
T2805 0.2297
T2806 0.2297
T2807 0.2297
T2808 0.2297
