# Supplementary material for: FishMORPH - An agent-based model to predict salmonid growth and distribution responses under natural and low flows
Source: Sci Rep. 2016 Jul 19;6:29414. doi: 10.1038/srep29414 (PMC4949470; doi:10.1038/srep29414)
Supplement: Supplementary Information 2 [file srep29414-s2.zip › SR_FishMORPH_Files/Parameters/Baseline_Depth_P34.var]

Depth PatchP34
T1 0.3448
T2 0.3459
T3 0.3459
T4 0.3459
T5 0.3455
T6 0.345
T7 0.3436
T8 0.3428
T9 0.3414
T10 0.3436
T11 0.3447
T12 0.3419
T13 0.3568
T14 0.3547
T15 0.3547
T16 0.3547
T17 0.3547
T18 0.3547
T19 0.3542
T20 0.3538
T21 0.3529
T22 0.3524
T23 0.3524
T24 0.3524
T25 0.3516
T26 0.3507
T27 0.3507
T28 0.3507
T29 0.3507
T30 0.3507
T31 0.3507
T32 0.3507
T33 0.3507
T34 0.3507
T35 0.3502
T36 0.3498
T37 0.3489
T38 0.3489
T39 0.3489
T40 0.3489
T41 0.3489
T42 0.3485
T43 0.3474
T44 0.3474
T45 0.3474
T46 0.3474
T47 0.3474
T48 0.3474
T49 0.3474
T50 0.3474
T51 0.3456
T52 0.3456
T53 0.3456
T54 0.3438
T55 0.3438
T56 0.3434
T57 0.3424
T58 0.3429
T59 0.3434
T60 0.3469
T61 0.3443
T62 0.3429
T63 0.3424
T64 0.342
T65 0.3438
T66 0.3424
T67 0.342
T68 0.342
T69 0.342
T70 0.342
T71 0.3415
T72 0.3401
T73 0.3394
T74 0.3382
T75 0.3409
T76 0.3409
T77 0.3409
T78 0.3409
T79 0.3409
T80 0.3409
T81 0.3409
T82 0.3409
T83 0.3409
T84 0.3409
T85 0.3414
T86 0.3386
T87 0.3386
T88 0.3386
T89 0.3386
T90 0.3386
T91 0.3386
T92 0.3386
T93 0.3386
T94 0.3386
T95 0.3386
T96 0.3386
T97 0.3386
T98 0.3386
T99 0.3382
T100 0.3409
T101 0.3409
T102 0.3409
T103 0.3409
T104 0.3409
T105 0.3409
T106 0.3409
T107 0.3409
T108 0.3405
T109 0.3409
T110 0.3409
T111 0.3409
T112 0.3409
T113 0.3409
T114 0.3409
T115 0.3409
T116 0.3409
T117 0.3409
T118 0.3409
T119 0.3409
T120 0.3409
T121 0.3409
T122 0.3409
T123 0.3409
T124 0.3409
T125 0.3409
T126 0.3409
T127 0.3409
T128 0.3409
T129 0.3409
T130 0.3409
T131 0.3377
T132 0.3386
T133 0.3386
T134 0.3386
T135 0.3386
T136 0.339
T137 0.3401
T138 0.3401
T139 0.3401
T140 0.3401
T141 0.3401
T142 0.3401
T143 0.3401
T144 0.3401
T145 0.3401
T146 0.3401
T147 0.3401
T148 0.3401
T149 0.3401
T150 0.342
T151 0.3415
T152 0.342
T153 0.3424
T154 0.3438
T155 0.3438
T156 0.3438
T157 0.3438
T158 0.3447
T159 0.3438
T160 0.3447
T161 0.3456
T162 0.3456
T163 0.3456
T164 0.3456
T165 0.3456
T166 0.3456
T167 0.3456
T168 0.3456
T169 0.3456
T170 0.3456
T171 0.3456
T172 0.3456
T173 0.3456
T174 0.3456
T175 0.3456
T176 0.3456
T177 0.3456
T178 0.3452
T179 0.3456
T180 0.3456
T181 0.3452
T182 0.3443
T183 0.3452
T184 0.3443
T185 0.3438
T186 0.3438
T187 0.3438
T188 0.3438
T189 0.3438
T190 0.3438
T191 0.3438
T192 0.3438
T193 0.3438
T194 0.3438
T195 0.3438
T196 0.3438
T197 0.3424
T198 0.342
T199 0.342
T200 0.342
T201 0.3401
T202 0.3401
T203 0.3401
T204 0.3401
T205 0.3401
T206 0.3401
T207 0.3401
T208 0.3401
T209 0.3401
T210 0.3401
T211 0.3401
T212 0.3401
T213 0.3401
T214 0.3401
T215 0.3406
T216 0.3401
T217 0.3401
T218 0.3401
T219 0.3401
T220 0.3401
T221 0.3401
T222 0.3401
T223 0.3401
T224 0.3397
T225 0.3386
T226 0.3386
T227 0.3386
T228 0.3386
T229 0.3386
T230 0.3386
T231 0.3386
T232 0.3386
T233 0.3386
T234 0.3386
T235 0.3386
T236 0.3386
T237 0.3386
T238 0.3386
T239 0.3386
T240 0.3386
T241 0.3386
T242 0.3386
T243 0.3386
T244 0.3386
T245 0.3386
T246 0.3386
T247 0.3386
T248 0.3386
T249 0.3409
T250 0.3409
T251 0.3414
T252 0.3648
T253 0.4004
T254 0.4088
T255 0.4075
T256 0.4073
T257 0.4073
T258 0.4055
T259 0.405
T260 0.405
T261 0.4041
T262 0.403
T263 0.4027
T264 0.4027
T265 0.4027
T266 0.4027
T267 0.4027
T268 0.4027
T269 0.4027
T270 0.4027
T271 0.4027
T272 0.4027
T273 0.4027
T274 0.4027
T275 0.4027
T276 0.4032
T277 0.4038
T278 0.4048
T279 0.405
T280 0.405
T281 0.405
T282 0.4041
T283 0.4034
T284 0.4029
T285 0.4027
T286 0.4027
T287 0.4027
T288 0.4027
T289 0.4027
T290 0.4027
T291 0.4027
T292 0.4027
T293 0.4032
T294 0.4046
T295 0.405
T296 0.405
T297 0.4068
T298 0.4073
T299 0.4073
T300 0.408
T301 0.4079
T302 0.4078
T303 0.4081
T304 0.4086
T305 0.4091
T306 0.4092
T307 0.4092
T308 0.4092
T309 0.4092
T310 0.4092
T311 0.4092
T312 0.4092
T313 0.4092
T314 0.4092
T315 0.4092
T316 0.4092
T317 0.4092
T318 0.4092
T319 0.4092
T320 0.4092
T321 0.4092
T322 0.4092
T323 0.4092
T324 0.4092
T325 0.4088
T326 0.4091
T327 0.4092
T328 0.4092
T329 0.4092
T330 0.4092
T331 0.4092
T332 0.4092
T333 0.4092
T334 0.4092
T335 0.4092
T336 0.4092
T337 0.4088
T338 0.4076
T339 0.4073
T340 0.4073
T341 0.4073
T342 0.4073
T343 0.4073
T344 0.4073
T345 0.4073
T346 0.4073
T347 0.4073
T348 0.4073
T349 0.4073
T350 0.4073
T351 0.4073
T352 0.4073
T353 0.4055
T354 0.405
T355 0.405
T356 0.405
T357 0.405
T358 0.405
T359 0.405
T360 0.405
T361 0.405
T362 0.4041
T363 0.4048
T364 0.405
T365 0.405
T366 0.405
T367 0.405
T368 0.405
T369 0.405
T370 0.405
T371 0.405
T372 0.405
T373 0.4055
T374 0.4069
T375 0.4073
T376 0.4073
T377 0.4073
T378 0.4077
T379 0.4074
T380 0.4073
T381 0.4073
T382 0.4073
T383 0.4073
T384 0.4073
T385 0.4073
T386 0.4073
T387 0.4073
T388 0.4073
T389 0.4073
T390 0.4073
T391 0.4073
T392 0.4073
T393 0.406
T394 0.394
T395 0.3761
T396 0.3568
T397 0.349
T398 0.346
T399 0.3437
T400 0.3433
T401 0.3433
T402 0.3433
T403 0.3437
T404 0.3434
T405 0.3433
T406 0.342
T407 0.3412
T408 0.3411
T409 0.3411
T410 0.3419
T411 0.343
T412 0.3446
T413 0.347
T414 0.349
T415 0.3483
T416 0.3491
T417 0.3494
T418 0.3494
T419 0.349
T420 0.3462
T421 0.3454
T422 0.3543
T423 0.3516
T424 0.3524
T425 0.3524
T426 0.3524
T427 0.3524
T428 0.3524
T429 0.3524
T430 0.3524
T431 0.3524
T432 0.3524
T433 0.3524
T434 0.3524
T435 0.3516
T436 0.3507
T437 0.3507
T438 0.3498
T439 0.3489
T440 0.348
T441 0.3471
T442 0.3471
T443 0.3466
T444 0.3453
T445 0.3457
T446 0.3453
T447 0.3457
T448 0.3453
T449 0.3448
T450 0.3425
T451 0.3416
T452 0.3416
T453 0.3416
T454 0.3407
T455 0.3397
T456 0.3397
T457 0.3416
T458 0.3416
T459 0.3416
T460 0.3412
T461 0.3416
T462 0.3416
T463 0.3434
T464 0.3446
T465 0.3458
T466 0.3467
T467 0.3481
T468 0.349
T469 0.3503
T470 0.3503
T471 0.3512
T472 0.3521
T473 0.3517
T474 0.3503
T475 0.3494
T476 0.3485
T477 0.3476
T478 0.3467
T479 0.3467
T480 0.3458
T481 0.3467
T482 0.3463
T483 0.3467
T484 0.3467
T485 0.3472
T486 0.3467
T487 0.3485
T488 0.3487
T489 0.3513
T490 0.3535
T491 0.3561
T492 0.3566
T493 0.3417
T494 0.3444
T495 0.3467
T496 0.3487
T497 0.3503
T498 0.3511
T499 0.3529
T500 0.3559
T501 0.3578
T502 0.3607
T503 0.3618
T504 0.3646
T505 0.367
T506 0.3692
T507 0.3701
T508 0.3706
T509 0.372
T510 0.3723
T511 0.3727
T512 0.374
T513 0.3748
T514 0.3761
T515 0.3783
T516 0.3773
T517 0.3792
T518 0.3805
T519 0.3807
T520 0.3811
T521 0.3808
T522 0.3807
T523 0.3807
T524 0.3807
T525 0.3807
T526 0.3807
T527 0.3802
T528 0.3792
T529 0.3784
T530 0.3783
T531 0.3767
T532 0.3784
T533 0.3781
T534 0.3767
T535 0.3745
T536 0.3731
T537 0.3721
T538 0.3711
T539 0.37
T540 0.3698
T541 0.3679
T542 0.3673
T543 0.3673
T544 0.3665
T545 0.3655
T546 0.3652
T547 0.3644
T548 0.3634
T549 0.3631
T550 0.3623
T551 0.3612
T552 0.3605
T553 0.3589
T554 0.3605
T555 0.3597
T556 0.3586
T557 0.3584
T558 0.3588
T559 0.3606
T560 0.3622
T561 0.3676
T562 0.3721
T563 0.3765
T564 0.3791
T565 0.3868
T566 0.3932
T567 0.404
T568 0.4113
T569 0.4143
T570 0.418
T571 0.4218
T572 0.4257
T573 0.4256
T574 0.4325
T575 0.44
T576 0.4286
T577 0.4407
T578 0.4536
T579 0.4671
T580 0.4756
T581 0.4904
T582 0.4996
T583 0.51
T584 0.5116
T585 0.5157
T586 0.522
T587 0.5042
T588 0.5073
T589 0.5148
T590 0.5212
T591 0.524
T592 0.528
T593 0.5302
T594 0.5306
T595 0.5295
T596 0.524
T597 0.516
T598 0.5064
T599 0.5206
T600 0.5104
T601 0.506
T602 0.4985
T603 0.492
T604 0.4889
T605 0.4841
T606 0.481
T607 0.479
T608 0.479
T609 0.4801
T610 0.4832
T611 0.4859
T612 0.4903
T613 0.4927
T614 0.4976
T615 0.5006
T616 0.5042
T617 0.5077
T618 0.5059
T619 0.509
T620 0.5116
T621 0.5128
T622 0.5115
T623 0.5069
T624 0.503
T625 0.4921
T626 0.4746
T627 0.4614
T628 0.4441
T629 0.4433
T630 0.4302
T631 0.4264
T632 0.421
T633 0.4171
T634 0.414
T635 0.4116
T636 0.4117
T637 0.4097
T638 0.4085
T639 0.4069
T640 0.4052
T641 0.4044
T642 0.4035
T643 0.4026
T644 0.4024
T645 0.4024
T646 0.4015
T647 0.4003
T648 0.3996
T649 0.3982
T650 0.3978
T651 0.397
T652 0.3961
T653 0.3959
T654 0.395
T655 0.3938
T656 0.3935
T657 0.3924
T658 0.3962
T659 0.3961
T660 0.3943
T661 0.3938
T662 0.3922
T663 0.3918
T664 0.3889
T665 0.3665
T666 0.3595
T667 0.3588
T668 0.3588
T669 0.3583
T670 0.3574
T671 0.3571
T672 0.3571
T673 0.3571
T674 0.3571
T675 0.3554
T676 0.355
T677 0.3547
T678 0.3546
T679 0.3541
T680 0.3527
T681 0.3524
T682 0.3524
T683 0.3515
T684 0.3526
T685 0.3572
T686 0.3707
T687 0.3839
T688 0.3771
T689 0.3668
T690 0.36
T691 0.3554
T692 0.3529
T693 0.3515
T694 0.3505
T695 0.3502
T696 0.3498
T697 0.3484
T698 0.3481
T699 0.348
T700 0.3479
T701 0.3478
T702 0.3463
T703 0.3458
T704 0.3456
T705 0.3452
T706 0.3451
T707 0.345
T708 0.3436
T709 0.3427
T710 0.3425
T711 0.3424
T712 0.3419
T713 0.357
T714 0.3565
T715 0.3564
T716 0.3563
T717 0.3562
T718 0.3561
T719 0.356
T720 0.3559
T721 0.3558
T722 0.3557
T723 0.3556
T724 0.3555
T725 0.3554
T726 0.3553
T727 0.3552
T728 0.3551
T729 0.3546
T730 0.3544
T731 0.3547
T732 0.3547
T733 0.3534
T734 0.3527
T735 0.3531
T736 0.3525
T737 0.352
T738 0.3515
T739 0.351
T740 0.3504
T741 0.3503
T742 0.3502
T743 0.35
T744 0.3497
T745 0.3496
T746 0.3495
T747 0.3494
T748 0.3493
T749 0.3492
T750 0.3491
T751 0.349
T752 0.3489
T753 0.3488
T754 0.3487
T755 0.3486
T756 0.3485
T757 0.3485
T758 0.3484
T759 0.3483
T760 0.3482
T761 0.3481
T762 0.348
T763 0.3479
T764 0.3478
T765 0.3421
T766 0.3429
T767 0.3425
T768 0.3424
T769 0.3423
T770 0.3422
T771 0.3417
T772 0.3411
T773 0.3408
T774 0.3569
T775 0.357
T776 0.3573
T777 0.3573
T778 0.3572
T779 0.3571
T780 0.357
T781 0.3566
T782 0.3561
T783 0.3555
T784 0.3553
T785 0.3544
T786 0.3545
T787 0.3541
T788 0.3539
T789 0.3546
T790 0.3548
T791 0.3547
T792 0.3546
T793 0.3545
T794 0.3544
T795 0.3543
T796 0.3542
T797 0.3537
T798 0.3539
T799 0.3539
T800 0.3538
T801 0.3537
T802 0.3536
T803 0.3536
T804 0.3535
T805 0.3531
T806 0.3529
T807 0.3528
T808 0.3527
T809 0.3517
T810 0.3506
T811 0.3507
T812 0.3503
T813 0.3501
T814 0.35
T815 0.3499
T816 0.3498
T817 0.3497
T818 0.3496
T819 0.3495
T820 0.3494
T821 0.3485
T822 0.3482
T823 0.3472
T824 0.3469
T825 0.3468
T826 0.3467
T827 0.3466
T828 0.3466
T829 0.3465
T830 0.3451
T831 0.3448
T832 0.3455
T833 0.3435
T834 0.3424
T835 0.3419
T836 0.3405
T837 0.3404
T838 0.3403
T839 0.3402
T840 0.3401
T841 0.3401
T842 0.34
T843 0.3399
T844 0.3398
T845 0.3395
T846 0.3386
T847 0.3385
T848 0.3376
T849 0.3415
T850 0.3389
T851 0.3384
T852 0.3387
T853 0.3387
T854 0.3386
T855 0.341
T856 0.3405
T857 0.3391
T858 0.339
T859 0.3389
T860 0.3388
T861 0.3387
T862 0.3386
T863 0.3385
T864 0.3385
T865 0.3392
T866 0.34
T867 0.3399
T868 0.3398
T869 0.3397
T870 0.3397
T871 0.3396
T872 0.3395
T873 0.3394
T874 0.3393
T875 0.3392
T876 0.3391
T877 0.3391
T878 0.339
T879 0.3389
T880 0.3371
T881 0.337
T882 0.3357
T883 0.3351
T884 0.3342
T885 0.3341
T886 0.3349
T887 0.3348
T888 0.3354
T889 0.336
T890 0.3359
T891 0.3358
T892 0.3358
T893 0.3357
T894 0.336
T895 0.3355
T896 0.3354
T897 0.3353
T898 0.3353
T899 0.3352
T900 0.3351
T901 0.335
T902 0.3349
T903 0.3344
T904 0.3335
T905 0.333
T906 0.3329
T907 0.3328
T908 0.3327
T909 0.3326
T910 0.3326
T911 0.3325
T912 0.3324
T913 0.3323
T914 0.3322
T915 0.3326
T916 0.3321
T917 0.332
T918 0.3324
T919 0.3335
T920 0.3322
T921 0.3317
T922 0.3316
T923 0.3315
T924 0.3314
T925 0.3314
T926 0.3312
T927 0.3305
T928 0.3294
T929 0.3307
T930 0.3293
T931 0.3289
T932 0.3288
T933 0.3287
T934 0.3286
T935 0.3285
T936 0.3284
T937 0.3284
T938 0.3287
T939 0.3287
T940 0.3281
T941 0.3298
T942 0.3297
T943 0.3296
T944 0.3295
T945 0.3294
T946 0.3294
T947 0.3293
T948 0.3292
T949 0.3304
T950 0.3321
T951 0.3312
T952 0.3302
T953 0.3292
T954 0.3284
T955 0.3283
T956 0.3283
T957 0.3282
T958 0.3281
T959 0.328
T960 0.3279
T961 0.3279
T962 0.3278
T963 0.3277
T964 0.3276
T965 0.3276
T966 0.3275
T967 0.3274
T968 0.3273
T969 0.3273
T970 0.3272
T971 0.3271
T972 0.327
T973 0.327
T974 0.3269
T975 0.3268
T976 0.3267
T977 0.3267
T978 0.3266
T979 0.3265
T980 0.3264
T981 0.3262
T982 0.3249
T983 0.3245
T984 0.3244
T985 0.3244
T986 0.324
T987 0.3239
T988 0.3238
T989 0.3237
T990 0.3237
T991 0.3236
T992 0.3235
T993 0.3234
T994 0.3234
T995 0.3233
T996 0.3232
T997 0.3232
T998 0.3231
T999 0.323
T1000 0.3229
T1001 0.3225
T1002 0.3231
T1003 0.323
T1004 0.323
T1005 0.3233
T1006 0.3225
T1007 0.3224
T1008 0.3231
T1009 0.3226
T1010 0.3225
T1011 0.3224
T1012 0.3224
T1013 0.3223
T1014 0.3222
T1015 0.3222
T1016 0.3221
T1017 0.322
T1018 0.3218
T1019 0.3232
T1020 0.3232
T1021 0.3231
T1022 0.323
T1023 0.3225
T1024 0.3212
T1025 0.3199
T1026 0.3193
T1027 0.3186
T1028 0.3178
T1029 0.3185
T1030 0.3191
T1031 0.319
T1032 0.3189
T1033 0.3189
T1034 0.3188
T1035 0.3187
T1036 0.3187
T1037 0.3186
T1038 0.3185
T1039 0.3184
T1040 0.3192
T1041 0.32
T1042 0.3182
T1043 0.3186
T1044 0.3198
T1045 0.3197
T1046 0.3206
T1047 0.3209
T1048 0.3209
T1049 0.3212
T1050 0.3207
T1051 0.3194
T1052 0.3177
T1053 0.3171
T1054 0.3171
T1055 0.317
T1056 0.3169
T1057 0.3186
T1058 0.3185
T1059 0.3184
T1060 0.3184
T1061 0.3183
T1062 0.3182
T1063 0.3182
T1064 0.3181
T1065 0.318
T1066 0.318
T1067 0.3187
T1068 0.3193
T1069 0.3191
T1070 0.319
T1071 0.319
T1072 0.3197
T1073 0.3205
T1074 0.3204
T1075 0.3204
T1076 0.3203
T1077 0.3202
T1078 0.3202
T1079 0.3201
T1080 0.32
T1081 0.32
T1082 0.3203
T1083 0.3203
T1084 0.3206
T1085 0.3213
T1086 0.3211
T1087 0.3209
T1088 0.3208
T1089 0.3208
T1090 0.3207
T1091 0.3202
T1092 0.3206
T1093 0.3382
T1094 0.3384
T1095 0.3376
T1096 0.3414
T1097 0.3413
T1098 0.3375
T1099 0.3386
T1100 0.3389
T1101 0.3388
T1102 0.3414
T1103 0.3455
T1104 0.3521
T1105 0.3461
T1106 0.355
T1107 0.3595
T1108 0.3606
T1109 0.3607
T1110 0.3607
T1111 0.3642
T1112 0.3705
T1113 0.3766
T1114 0.3833
T1115 0.3882
T1116 0.3914
T1117 0.3924
T1118 0.3906
T1119 0.3859
T1120 0.3788
T1121 0.3743
T1122 0.3694
T1123 0.3676
T1124 0.3655
T1125 0.3622
T1126 0.3609
T1127 0.3607
T1128 0.3607
T1129 0.3606
T1130 0.3615
T1131 0.3621
T1132 0.3618
T1133 0.3606
T1134 0.3602
T1135 0.3605
T1136 0.3612
T1137 0.3613
T1138 0.3616
T1139 0.3626
T1140 0.3647
T1141 0.367
T1142 0.3686
T1143 0.3689
T1144 0.3692
T1145 0.3692
T1146 0.3691
T1147 0.3697
T1148 0.3701
T1149 0.3702
T1150 0.3701
T1151 0.37
T1152 0.369
T1153 0.3675
T1154 0.3655
T1155 0.3635
T1156 0.3623
T1157 0.362
T1158 0.3604
T1159 0.3598
T1160 0.3597
T1161 0.3604
T1162 0.3614
T1163 0.3613
T1164 0.3627
T1165 0.3635
T1166 0.3645
T1167 0.3647
T1168 0.3647
T1169 0.3639
T1170 0.363
T1171 0.3616
T1172 0.3607
T1173 0.3617
T1174 0.3624
T1175 0.3623
T1176 0.3621
T1177 0.3627
T1178 0.3637
T1179 0.3639
T1180 0.3634
T1181 0.3632
T1182 0.3635
T1183 0.3636
T1184 0.3635
T1185 0.3635
T1186 0.3634
T1187 0.3633
T1188 0.3627
T1189 0.3636
T1190 0.3613
T1191 0.3604
T1192 0.3581
T1193 0.3565
T1194 0.3555
T1195 0.3536
T1196 0.353
T1197 0.353
T1198 0.3529
T1199 0.3543
T1200 0.3561
T1201 0.3578
T1202 0.3569
T1203 0.356
T1204 0.3546
T1205 0.3535
T1206 0.3526
T1207 0.3552
T1208 0.3538
T1209 0.3501
T1210 0.3498
T1211 0.3507
T1212 0.3524
T1213 0.3544
T1214 0.3574
T1215 0.3596
T1216 0.36
T1217 0.3614
T1218 0.3633
T1219 0.366
T1220 0.3705
T1221 0.3748
T1222 0.3771
T1223 0.3811
T1224 0.3823
T1225 0.3824
T1226 0.3812
T1227 0.3805
T1228 0.3788
T1229 0.3771
T1230 0.3785
T1231 0.3783
T1232 0.3768
T1233 0.3794
T1234 0.383
T1235 0.388
T1236 0.3921
T1237 0.395
T1238 0.396
T1239 0.3929
T1240 0.3953
T1241 0.3955
T1242 0.3964
T1243 0.3942
T1244 0.3938
T1245 0.3937
T1246 0.3938
T1247 0.3945
T1248 0.395
T1249 0.395
T1250 0.3949
T1251 0.3949
T1252 0.3941
T1253 0.3931
T1254 0.3928
T1255 0.392
T1256 0.3903
T1257 0.389
T1258 0.388
T1259 0.387
T1260 0.3856
T1261 0.3849
T1262 0.3837
T1263 0.3774
T1264 0.3743
T1265 0.3707
T1266 0.3685
T1267 0.3669
T1268 0.365
T1269 0.3631
T1270 0.3623
T1271 0.3606
T1272 0.3595
T1273 0.3591
T1274 0.3572
T1275 0.3564
T1276 0.3549
T1277 0.3537
T1278 0.3526
T1279 0.351
T1280 0.3497
T1281 0.3483
T1282 0.3469
T1283 0.3466
T1284 0.3465
T1285 0.3463
T1286 0.3461
T1287 0.3443
T1288 0.3431
T1289 0.3572
T1290 0.355
T1291 0.353
T1292 0.3514
T1293 0.351
T1294 0.352
T1295 0.3526
T1296 0.3526
T1297 0.3512
T1298 0.3507
T1299 0.3507
T1300 0.349
T1301 0.3481
T1302 0.3469
T1303 0.3458
T1304 0.3449
T1305 0.3446
T1306 0.3433
T1307 0.3428
T1308 0.3424
T1309 0.3436
T1310 0.344
T1311 0.3439
T1312 0.3455
T1313 0.3484
T1314 0.3519
T1315 0.3462
T1316 0.3619
T1317 0.377
T1318 0.3905
T1319 0.4029
T1320 0.4164
T1321 0.4273
T1322 0.431
T1323 0.4379
T1324 0.443
T1325 0.4277
T1326 0.4316
T1327 0.4344
T1328 0.4375
T1329 0.4396
T1330 0.4397
T1331 0.4388
T1332 0.4369
T1333 0.4333
T1334 0.4283
T1335 0.4424
T1336 0.4365
T1337 0.4316
T1338 0.4289
T1339 0.4272
T1340 0.4258
T1341 0.4296
T1342 0.4293
T1343 0.4292
T1344 0.4284
T1345 0.4274
T1346 0.4268
T1347 0.4257
T1348 0.4238
T1349 0.4217
T1350 0.4198
T1351 0.4175
T1352 0.4153
T1353 0.4127
T1354 0.4099
T1355 0.4102
T1356 0.4084
T1357 0.4066
T1358 0.4039
T1359 0.4011
T1360 0.3981
T1361 0.3956
T1362 0.3933
T1363 0.3958
T1364 0.3939
T1365 0.3921
T1366 0.3902
T1367 0.3883
T1368 0.3867
T1369 0.386
T1370 0.3858
T1371 0.3858
T1372 0.3864
T1373 0.388
T1374 0.3899
T1375 0.3917
T1376 0.3941
T1377 0.3961
T1378 0.3926
T1379 0.3941
T1380 0.3949
T1381 0.3966
T1382 0.3981
T1383 0.3997
T1384 0.4014
T1385 0.4004
T1386 0.4003
T1387 0.4
T1388 0.3988
T1389 0.3971
T1390 0.395
T1391 0.3927
T1392 0.3956
T1393 0.395
T1394 0.3948
T1395 0.3961
T1396 0.394
T1397 0.3969
T1398 0.3998
T1399 0.4022
T1400 0.4033
T1401 0.4041
T1402 0.4039
T1403 0.4044
T1404 0.4038
T1405 0.4024
T1406 0.4011
T1407 0.3997
T1408 0.3977
T1409 0.3964
T1410 0.3951
T1411 0.3944
T1412 0.3932
T1413 0.3929
T1414 0.3925
T1415 0.3926
T1416 0.3956
T1417 0.3951
T1418 0.395
T1419 0.395
T1420 0.3949
T1421 0.3935
T1422 0.3927
T1423 0.3915
T1424 0.3898
T1425 0.3893
T1426 0.3889
T1427 0.3877
T1428 0.3863
T1429 0.3849
T1430 0.3838
T1431 0.3832
T1432 0.3823
T1433 0.3817
T1434 0.3819
T1435 0.3823
T1436 0.3823
T1437 0.3816
T1438 0.3813
T1439 0.3813
T1440 0.3812
T1441 0.3808
T1442 0.38
T1443 0.3793
T1444 0.3781
T1445 0.3767
T1446 0.3778
T1447 0.3772
T1448 0.376
T1449 0.3756
T1450 0.3755
T1451 0.3755
T1452 0.3751
T1453 0.3742
T1454 0.3736
T1455 0.3731
T1456 0.3712
T1457 0.3695
T1458 0.3677
T1459 0.3657
T1460 0.3642
T1461 0.363
T1462 0.3619
T1463 0.3615
T1464 0.3622
T1465 0.3653
T1466 0.3685
T1467 0.3699
T1468 0.3687
T1469 0.3661
T1470 0.3642
T1471 0.3631
T1472 0.3625
T1473 0.3616
T1474 0.3606
T1475 0.3605
T1476 0.3615
T1477 0.3604
T1478 0.3599
T1479 0.3596
T1480 0.3588
T1481 0.3599
T1482 0.3596
T1483 0.3581
T1484 0.3576
T1485 0.3576
T1486 0.3581
T1487 0.3589
T1488 0.3592
T1489 0.3612
T1490 0.3628
T1491 0.3648
T1492 0.3671
T1493 0.368
T1494 0.3678
T1495 0.3677
T1496 0.3691
T1497 0.371
T1498 0.3738
T1499 0.3768
T1500 0.3773
T1501 0.3788
T1502 0.3787
T1503 0.3772
T1504 0.3772
T1505 0.3752
T1506 0.374
T1507 0.3725
T1508 0.3717
T1509 0.3722
T1510 0.3731
T1511 0.3737
T1512 0.3749
T1513 0.3758
T1514 0.3765
T1515 0.3784
T1516 0.3773
T1517 0.3787
T1518 0.3794
T1519 0.3808
T1520 0.382
T1521 0.3833
T1522 0.3842
T1523 0.3859
T1524 0.3877
T1525 0.3901
T1526 0.3934
T1527 0.395
T1528 0.3956
T1529 0.3963
T1530 0.3958
T1531 0.3953
T1532 0.3952
T1533 0.3942
T1534 0.3935
T1535 0.3935
T1536 0.3941
T1537 0.395
T1538 0.3923
T1539 0.3943
T1540 0.3966
T1541 0.3988
T1542 0.4009
T1543 0.4024
T1544 0.4026
T1545 0.4026
T1546 0.4026
T1547 0.4025
T1548 0.4025
T1549 0.4025
T1550 0.4024
T1551 0.4024
T1552 0.4023
T1553 0.4023
T1554 0.4023
T1555 0.4022
T1556 0.4022
T1557 0.4022
T1558 0.4021
T1559 0.4021
T1560 0.402
T1561 0.402
T1562 0.402
T1563 0.4019
T1564 0.4019
T1565 0.4019
T1566 0.4018
T1567 0.4018
T1568 0.4017
T1569 0.4017
T1570 0.3918
T1571 0.3827
T1572 0.3802
T1573 0.3795
T1574 0.3784
T1575 0.3767
T1576 0.3765
T1577 0.3761
T1578 0.3763
T1579 0.377
T1580 0.3767
T1581 0.3796
T1582 0.3816
T1583 0.3822
T1584 0.3826
T1585 0.3817
T1586 0.382
T1587 0.3832
T1588 0.3845
T1589 0.3861
T1590 0.3872
T1591 0.3867
T1592 0.3858
T1593 0.3845
T1594 0.3832
T1595 0.3825
T1596 0.3823
T1597 0.384
T1598 0.3848
T1599 0.3846
T1600 0.3841
T1601 0.384
T1602 0.3839
T1603 0.3839
T1604 0.3839
T1605 0.3839
T1606 0.3837
T1607 0.3834
T1608 0.3819
T1609 0.3801
T1610 0.3783
T1611 0.377
T1612 0.3775
T1613 0.376
T1614 0.3753
T1615 0.3745
T1616 0.3736
T1617 0.3746
T1618 0.3749
T1619 0.3751
T1620 0.3762
T1621 0.3765
T1622 0.3765
T1623 0.3758
T1624 0.3745
T1625 0.3728
T1626 0.371
T1627 0.369
T1628 0.3664
T1629 0.3642
T1630 0.3631
T1631 0.3621
T1632 0.3607
T1633 0.3599
T1634 0.3601
T1635 0.3581
T1636 0.3563
T1637 0.3552
T1638 0.3539
T1639 0.3532
T1640 0.3527
T1641 0.3514
T1642 0.351
T1643 0.351
T1644 0.3506
T1645 0.3494
T1646 0.3487
T1647 0.3473
T1648 0.3455
T1649 0.3437
T1650 0.3425
T1651 0.3419
T1652 0.342
T1653 0.3573
T1654 0.3569
T1655 0.3569
T1656 0.3569
T1657 0.3569
T1658 0.341
T1659 0.3416
T1660 0.3424
T1661 0.3436
T1662 0.3462
T1663 0.3514
T1664 0.3558
T1665 0.3598
T1666 0.3617
T1667 0.365
T1668 0.3711
T1669 0.3771
T1670 0.3797
T1671 0.3847
T1672 0.3903
T1673 0.395
T1674 0.3938
T1675 0.3955
T1676 0.3958
T1677 0.3948
T1678 0.3929
T1679 0.3941
T1680 0.3904
T1681 0.3869
T1682 0.384
T1683 0.3833
T1684 0.3826
T1685 0.383
T1686 0.3842
T1687 0.3849
T1688 0.3859
T1689 0.3866
T1690 0.3867
T1691 0.3866
T1692 0.3866
T1693 0.3866
T1694 0.3862
T1695 0.3845
T1696 0.3822
T1697 0.3797
T1698 0.3776
T1699 0.3786
T1700 0.3772
T1701 0.3768
T1702 0.3768
T1703 0.3757
T1704 0.3737
T1705 0.3731
T1706 0.3717
T1707 0.3706
T1708 0.3693
T1709 0.3672
T1710 0.3656
T1711 0.3644
T1712 0.3627
T1713 0.3615
T1714 0.3606
T1715 0.3603
T1716 0.3596
T1717 0.3604
T1718 0.3589
T1719 0.3573
T1720 0.3555
T1721 0.3551
T1722 0.355
T1723 0.3565
T1724 0.3569
T1725 0.3568
T1726 0.3566
T1727 0.3569
T1728 0.3581
T1729 0.3573
T1730 0.3566
T1731 0.3565
T1732 0.3564
T1733 0.3552
T1734 0.3546
T1735 0.3542
T1736 0.3532
T1737 0.3529
T1738 0.3528
T1739 0.3528
T1740 0.3528
T1741 0.3524
T1742 0.3509
T1743 0.3496
T1744 0.3481
T1745 0.3466
T1746 0.3456
T1747 0.3453
T1748 0.3453
T1749 0.3453
T1750 0.3452
T1751 0.3462
T1752 0.3467
T1753 0.3486
T1754 0.348
T1755 0.3477
T1756 0.347
T1757 0.3465
T1758 0.3463
T1759 0.3452
T1760 0.3445
T1761 0.3429
T1762 0.3425
T1763 0.3425
T1764 0.3422
T1765 0.3424
T1766 0.3425
T1767 0.3425
T1768 0.3422
T1769 0.3417
T1770 0.3419
T1771 0.3424
T1772 0.3426
T1773 0.3426
T1774 0.3426
T1775 0.3426
T1776 0.3418
T1777 0.3409
T1778 0.3573
T1779 0.3566
T1780 0.3558
T1781 0.3556
T1782 0.3548
T1783 0.3539
T1784 0.3537
T1785 0.3537
T1786 0.3537
T1787 0.3564
T1788 0.3558
T1789 0.3544
T1790 0.3527
T1791 0.3518
T1792 0.3505
T1793 0.3485
T1794 0.3481
T1795 0.3481
T1796 0.3478
T1797 0.348
T1798 0.3481
T1799 0.3481
T1800 0.3481
T1801 0.3481
T1802 0.3481
T1803 0.3474
T1804 0.3464
T1805 0.3461
T1806 0.3455
T1807 0.3453
T1808 0.3447
T1809 0.3445
T1810 0.3445
T1811 0.3445
T1812 0.3448
T1813 0.3446
T1814 0.3445
T1815 0.3445
T1816 0.343
T1817 0.3425
T1818 0.3425
T1819 0.3425
T1820 0.3425
T1821 0.3425
T1822 0.3425
T1823 0.3425
T1824 0.3425
T1825 0.3425
T1826 0.3415
T1827 0.3407
T1828 0.3405
T1829 0.3392
T1830 0.3388
T1831 0.3388
T1832 0.3379
T1833 0.3376
T1834 0.3382
T1835 0.3408
T1836 0.3434
T1837 0.3443
T1838 0.3444
T1839 0.344
T1840 0.3431
T1841 0.3429
T1842 0.3425
T1843 0.3424
T1844 0.3424
T1845 0.3435
T1846 0.3441
T1847 0.3441
T1848 0.3441
T1849 0.3441
T1850 0.3435
T1851 0.3426
T1852 0.3418
T1853 0.3409
T1854 0.3395
T1855 0.3391
T1856 0.3388
T1857 0.3384
T1858 0.3386
T1859 0.3397
T1860 0.3407
T1861 0.3406
T1862 0.3398
T1863 0.339
T1864 0.3376
T1865 0.341
T1866 0.3409
T1867 0.3379
T1868 0.3387
T1869 0.3384
T1870 0.3383
T1871 0.3379
T1872 0.3408
T1873 0.338
T1874 0.3401
T1875 0.3422
T1876 0.3463
T1877 0.3529
T1878 0.3414
T1879 0.346
T1880 0.3509
T1881 0.3558
T1882 0.3594
T1883 0.3662
T1884 0.3739
T1885 0.3781
T1886 0.3835
T1887 0.3872
T1888 0.3883
T1889 0.3881
T1890 0.386
T1891 0.383
T1892 0.3806
T1893 0.3777
T1894 0.3774
T1895 0.3761
T1896 0.3756
T1897 0.3758
T1898 0.3776
T1899 0.3782
T1900 0.3809
T1901 0.3833
T1902 0.3849
T1903 0.3859
T1904 0.3861
T1905 0.3854
T1906 0.3842
T1907 0.3839
T1908 0.3829
T1909 0.3802
T1910 0.3772
T1911 0.3736
T1912 0.371
T1913 0.3676
T1914 0.366
T1915 0.3661
T1916 0.3636
T1917 0.3593
T1918 0.3596
T1919 0.3585
T1920 0.3568
T1921 0.3563
T1922 0.3549
T1923 0.3533
T1924 0.352
T1925 0.3511
T1926 0.3494
T1927 0.3487
T1928 0.3474
T1929 0.3461
T1930 0.3459
T1931 0.3479
T1932 0.3489
T1933 0.3483
T1934 0.347
T1935 0.3461
T1936 0.3456
T1937 0.344
T1938 0.3422
T1939 0.342
T1940 0.3432
T1941 0.3448
T1942 0.3456
T1943 0.3478
T1944 0.3502
T1945 0.3501
T1946 0.3491
T1947 0.3496
T1948 0.3506
T1949 0.352
T1950 0.3546
T1951 0.3597
T1952 0.3628
T1953 0.3696
T1954 0.3787
T1955 0.3872
T1956 0.3962
T1957 0.3984
T1958 0.4059
T1959 0.4164
T1960 0.4274
T1961 0.4308
T1962 0.4363
T1963 0.4417
T1964 0.4287
T1965 0.4347
T1966 0.4424
T1967 0.4464
T1968 0.4531
T1969 0.4574
T1970 0.4634
T1971 0.4644
T1972 0.4681
T1973 0.4717
T1974 0.4741
T1975 0.4764
T1976 0.478
T1977 0.4799
T1978 0.4805
T1979 0.4799
T1980 0.4799
T1981 0.4797
T1982 0.4784
T1983 0.4771
T1984 0.4755
T1985 0.4741
T1986 0.4741
T1987 0.473
T1988 0.4714
T1989 0.4707
T1990 0.4706
T1991 0.4696
T1992 0.4689
T1993 0.468
T1994 0.4671
T1995 0.465
T1996 0.463
T1997 0.4617
T1998 0.462
T1999 0.4598
T2000 0.4575
T2001 0.455
T2002 0.4519
T2003 0.4483
T2004 0.4449
T2005 0.4446
T2006 0.4418
T2007 0.4397
T2008 0.439
T2009 0.4379
T2010 0.437
T2011 0.4364
T2012 0.4351
T2013 0.434
T2014 0.433
T2015 0.4318
T2016 0.4305
T2017 0.4285
T2018 0.4271
T2019 0.4443
T2020 0.4427
T2021 0.4415
T2022 0.44
T2023 0.4382
T2024 0.4362
T2025 0.4348
T2026 0.4334
T2027 0.4317
T2028 0.4304
T2029 0.4292
T2030 0.4276
T2031 0.4272
T2032 0.4266
T2033 0.4251
T2034 0.4288
T2035 0.428
T2036 0.4278
T2037 0.4268
T2038 0.4261
T2039 0.4251
T2040 0.4245
T2041 0.4233
T2042 0.4224
T2043 0.4213
T2044 0.421
T2045 0.4212
T2046 0.4209
T2047 0.4208
T2048 0.4219
T2049 0.4238
T2050 0.4256
T2051 0.4279
T2052 0.4257
T2053 0.4303
T2054 0.4353
T2055 0.4411
T2056 0.4283
T2057 0.4349
T2058 0.4435
T2059 0.4493
T2060 0.4557
T2061 0.4609
T2062 0.4625
T2063 0.4666
T2064 0.4702
T2065 0.4723
T2066 0.473
T2067 0.4741
T2068 0.4747
T2069 0.4739
T2070 0.4733
T2071 0.4724
T2072 0.4714
T2073 0.4702
T2074 0.4683
T2075 0.4672
T2076 0.4661
T2077 0.4649
T2078 0.4635
T2079 0.4623
T2080 0.4616
T2081 0.4631
T2082 0.4616
T2083 0.4602
T2084 0.4587
T2085 0.457
T2086 0.4548
T2087 0.4516
T2088 0.4494
T2089 0.4481
T2090 0.4463
T2091 0.444
T2092 0.4442
T2093 0.4421
T2094 0.4403
T2095 0.4386
T2096 0.4372
T2097 0.436
T2098 0.436
T2099 0.4352
T2100 0.4327
T2101 0.4306
T2102 0.4299
T2103 0.4288
T2104 0.4279
T2105 0.4268
T2106 0.4446
T2107 0.4439
T2108 0.4438
T2109 0.4435
T2110 0.4424
T2111 0.4407
T2112 0.4403
T2113 0.4392
T2114 0.4385
T2115 0.4377
T2116 0.4371
T2117 0.437
T2118 0.4371
T2119 0.4371
T2120 0.4371
T2121 0.4364
T2122 0.4355
T2123 0.4353
T2124 0.4353
T2125 0.4345
T2126 0.4351
T2127 0.4361
T2128 0.4346
T2129 0.4337
T2130 0.4336
T2131 0.4347
T2132 0.4366
T2133 0.4384
T2134 0.4401
T2135 0.4402
T2136 0.4401
T2137 0.4393
T2138 0.439
T2139 0.4377
T2140 0.4372
T2141 0.4366
T2142 0.4357
T2143 0.4355
T2144 0.4355
T2145 0.4349
T2146 0.435
T2147 0.4361
T2148 0.4377
T2149 0.4404
T2150 0.4427
T2151 0.4449
T2152 0.4283
T2153 0.4299
T2154 0.4311
T2155 0.4324
T2156 0.4334
T2157 0.434
T2158 0.4338
T2159 0.433
T2160 0.4322
T2161 0.432
T2162 0.432
T2163 0.4307
T2164 0.4302
T2165 0.4291
T2166 0.4283
T2167 0.4276
T2168 0.4264
T2169 0.4445
T2170 0.444
T2171 0.4429
T2172 0.4417
T2173 0.4411
T2174 0.44
T2175 0.4394
T2176 0.4379
T2177 0.4375
T2178 0.4363
T2179 0.4359
T2180 0.4346
T2181 0.4341
T2182 0.4335
T2183 0.4326
T2184 0.4324
T2185 0.4315
T2186 0.4295
T2187 0.429
T2188 0.429
T2189 0.4281
T2190 0.4276
T2191 0.4271
T2192 0.4263
T2193 0.4258
T2194 0.4253
T2195 0.4293
T2196 0.4288
T2197 0.4287
T2198 0.4281
T2199 0.4266
T2200 0.4255
T2201 0.4253
T2202 0.4253
T2203 0.4267
T2204 0.4269
T2205 0.4261
T2206 0.4258
T2207 0.4255
T2208 0.4254
T2209 0.4254
T2210 0.4245
T2211 0.4238
T2212 0.4236
T2213 0.423
T2214 0.4222
T2215 0.422
T2216 0.4221
T2217 0.4221
T2218 0.4218
T2219 0.4206
T2220 0.4202
T2221 0.42
T2222 0.4193
T2223 0.4188
T2224 0.4187
T2225 0.4187
T2226 0.4187
T2227 0.4187
T2228 0.4188
T2229 0.4188
T2230 0.4188
T2231 0.4188
T2232 0.4187
T2233 0.4181
T2234 0.4172
T2235 0.417
T2236 0.4171
T2237 0.4171
T2238 0.4159
T2239 0.4155
T2240 0.4155
T2241 0.4153
T2242 0.4153
T2243 0.415
T2244 0.414
T2245 0.4137
T2246 0.4137
T2247 0.4137
T2248 0.4134
T2249 0.413
T2250 0.4123
T2251 0.4119
T2252 0.4119
T2253 0.4119
T2254 0.4119
T2255 0.4119
T2256 0.4113
T2257 0.4105
T2258 0.4103
T2259 0.4103
T2260 0.4104
T2261 0.4101
T2262 0.412
T2263 0.4118
T2264 0.4114
T2265 0.411
T2266 0.4109
T2267 0.4109
T2268 0.4103
T2269 0.4094
T2270 0.4093
T2271 0.4093
T2272 0.4083
T2273 0.4077
T2274 0.4076
T2275 0.4077
T2276 0.4075
T2277 0.4074
T2278 0.4074
T2279 0.4075
T2280 0.4075
T2281 0.4075
T2282 0.4066
T2283 0.406
T2284 0.4059
T2285 0.4059
T2286 0.4059
T2287 0.4059
T2288 0.406
T2289 0.4053
T2290 0.4045
T2291 0.4042
T2292 0.4041
T2293 0.4041
T2294 0.4041
T2295 0.4041
T2296 0.4041
T2297 0.4041
T2298 0.4038
T2299 0.4031
T2300 0.4026
T2301 0.4022
T2302 0.3991
T2303 0.393
T2304 0.3945
T2305 0.3951
T2306 0.3936
T2307 0.3961
T2308 0.398
T2309 0.3988
T2310 0.3989
T2311 0.399
T2312 0.399
T2313 0.399
T2314 0.399
T2315 0.3991
T2316 0.3991
T2317 0.3991
T2318 0.3991
T2319 0.3991
T2320 0.3985
T2321 0.3977
T2322 0.3985
T2323 0.3991
T2324 0.3993
T2325 0.3993
T2326 0.3993
T2327 0.3993
T2328 0.3994
T2329 0.3992
T2330 0.3991
T2331 0.3991
T2332 0.3978
T2333 0.3974
T2334 0.3974
T2335 0.3975
T2336 0.3975
T2337 0.3975
T2338 0.3975
T2339 0.3972
T2340 0.3965
T2341 0.397
T2342 0.3975
T2343 0.397
T2344 0.3965
T2345 0.396
T2346 0.396
T2347 0.396
T2348 0.396
T2349 0.3958
T2350 0.3965
T2351 0.3967
T2352 0.397
T2353 0.3962
T2354 0.3959
T2355 0.3959
T2356 0.3959
T2357 0.3959
T2358 0.3959
T2359 0.396
T2360 0.396
T2361 0.396
T2362 0.3954
T2363 0.3955
T2364 0.3953
T2365 0.3952
T2366 0.3953
T2367 0.3946
T2368 0.3944
T2369 0.3951
T2370 0.3979
T2371 0.4006
T2372 0.4015
T2373 0.4013
T2374 0.3995
T2375 0.3971
T2376 0.3956
T2377 0.3943
T2378 0.3929
T2379 0.3923
T2380 0.3922
T2381 0.3922
T2382 0.3933
T2383 0.394
T2384 0.3941
T2385 0.3941
T2386 0.3941
T2387 0.3942
T2388 0.3942
T2389 0.3942
T2390 0.3942
T2391 0.3943
T2392 0.3943
T2393 0.3943
T2394 0.3943
T2395 0.2772
T2396 0.2576
T2397 0.2581
T2398 0.2577
T2399 0.2577
T2400 0.2577
T2401 0.2577
T2402 0.2577
T2403 0.2577
T2404 0.2578
T2405 0.2578
T2406 0.2578
T2407 0.2582
T2408 0.2578
T2409 0.2578
T2410 0.2576
T2411 0.2573
T2412 0.2559
T2413 0.2567
T2414 0.2559
T2415 0.2534
T2416 0.2526
T2417 0.2526
T2418 0.2527
T2419 0.2527
T2420 0.2527
T2421 0.2527
T2422 0.2527
T2423 0.2527
T2424 0.2527
T2425 0.2528
T2426 0.2528
T2427 0.2528
T2428 0.2528
T2429 0.2528
T2430 0.2528
T2431 0.2528
T2432 0.2529
T2433 0.2529
T2434 0.2529
T2435 0.2529
T2436 0.2529
T2437 0.2529
T2438 0.2529
T2439 0.253
T2440 0.253
T2441 0.253
T2442 0.253
T2443 0.253
T2444 0.253
T2445 0.253
T2446 0.2531
T2447 0.2531
T2448 0.2531
T2449 0.2531
T2450 0.2531
T2451 0.2531
T2452 0.2531
T2453 0.2532
T2454 0.2532
T2455 0.2532
T2456 0.2532
T2457 0.2524
T2458 0.2516
T2459 0.2516
T2460 0.2512
T2461 0.2516
T2462 0.2586
T2463 0.2512
T2464 0.2512
T2465 0.2517
T2466 0.2517
T2467 0.2517
T2468 0.2517
T2469 0.2517
T2470 0.2517
T2471 0.2518
T2472 0.2518
T2473 0.2518
T2474 0.2518
T2475 0.2518
T2476 0.2518
T2477 0.2518
T2478 0.2519
T2479 0.2519
T2480 0.2519
T2481 0.2519
T2482 0.2519
T2483 0.2519
T2484 0.2515
T2485 0.2515
T2486 0.252
T2487 0.259
T2488 0.2512
T2489 0.2676
T2490 0.3119
T2491 0.3116
T2492 0.3049
T2493 0.3048
T2494 0.3027
T2495 0.3024
T2496 0.2999
T2497 0.2991
T2498 0.2969
T2499 0.2954
T2500 0.2942
T2501 0.2929
T2502 0.2916
T2503 0.2903
T2504 0.2882
T2505 0.2878
T2506 0.2905
T2507 0.316
T2508 0.311
T2509 0.307
T2510 0.3045
T2511 0.3014
T2512 0.2929
T2513 0.2884
T2514 0.2906
T2515 0.2894
T2516 0.2889
T2517 0.2882
T2518 0.2875
T2519 0.2867
T2520 0.2854
T2521 0.284
T2522 0.2826
T2523 0.2819
T2524 0.2812
T2525 0.2798
T2526 0.2783
T2527 0.2779
T2528 0.2765
T2529 0.2753
T2530 0.2746
T2531 0.2726
T2532 0.2712
T2533 0.2704
T2534 0.2693
T2535 0.2667
T2536 0.2662
T2537 0.2662
T2538 0.2662
T2539 0.2662
T2540 0.2662
T2541 0.2663
T2542 0.2663
T2543 0.2663
T2544 0.2663
T2545 0.2663
T2546 0.2663
T2547 0.2664
T2548 0.2656
T2549 0.2648
T2550 0.2648
T2551 0.2648
T2552 0.2649
T2553 0.2637
T2554 0.2641
T2555 0.2649
T2556 0.2645
T2557 0.2625
T2558 0.2613
T2559 0.2603
T2560 0.3089
T2561 0.2938
T2562 0.2893
T2563 0.2907
T2564 0.288
T2565 0.2863
T2566 0.2852
T2567 0.2839
T2568 0.2834
T2569 0.2827
T2570 0.2815
T2571 0.2806
T2572 0.2802
T2573 0.2791
T2574 0.2783
T2575 0.2774
T2576 0.2769
T2577 0.2765
T2578 0.2766
T2579 0.2754
T2580 0.2742
T2581 0.2721
T2582 0.2717
T2583 0.2705
T2584 0.2701
T2585 0.2705
T2586 0.2706
T2587 0.2706
T2588 0.2706
T2589 0.2706
T2590 0.2706
T2591 0.2695
T2592 0.2691
T2593 0.2691
T2594 0.2691
T2595 0.2692
T2596 0.2692
T2597 0.2692
T2598 0.2692
T2599 0.2692
T2600 0.2683
T2601 0.2673
T2602 0.2673
T2603 0.2665
T2604 0.2666
T2605 0.2666
T2606 0.2658
T2607 0.2674
T2608 0.267
T2609 0.267
T2610 0.2659
T2611 0.2659
T2612 0.2659
T2613 0.2659
T2614 0.2659
T2615 0.2659
T2616 0.266
T2617 0.2648
T2618 0.2644
T2619 0.2652
T2620 0.2656
T2621 0.266
T2622 0.266
T2623 0.266
T2624 0.266
T2625 0.266
T2626 0.2656
T2627 0.2652
T2628 0.2648
T2629 0.264
T2630 0.264
T2631 0.2644
T2632 0.2632
T2633 0.2628
T2634 0.2628
T2635 0.2628
T2636 0.2628
T2637 0.2628
T2638 0.2628
T2639 0.2628
T2640 0.2628
T2641 0.2628
T2642 0.2628
T2643 0.2628
T2644 0.2628
T2645 0.264
T2646 0.2644
T2647 0.2644
T2648 0.2644
T2649 0.2644
T2650 0.2644
T2651 0.2632
T2652 0.2632
T2653 0.2628
T2654 0.2628
T2655 0.2628
T2656 0.2628
T2657 0.2632
T2658 0.264
T2659 0.2632
T2660 0.2648
T2661 0.2644
T2662 0.2656
T2663 0.2672
T2664 0.2672
T2665 0.2681
T2666 0.2686
T2667 0.2711
T2668 0.2727
T2669 0.2746
T2670 0.2754
T2671 0.2773
T2672 0.2791
T2673 0.2828
T2674 0.2848
T2675 0.2881
T2676 0.2892
T2677 0.292
T2678 0.2952
T2679 0.2977
T2680 0.2985
T2681 0.2988
T2682 0.2999
T2683 0.3011
T2684 0.3015
T2685 0.3015
T2686 0.3007
T2687 0.2999
T2688 0.2992
T2689 0.2981
T2690 0.2968
T2691 0.2956
T2692 0.2951
T2693 0.2951
T2694 0.2951
T2695 0.2951
T2696 0.2951
T2697 0.2951
T2698 0.2951
T2699 0.2951
T2700 0.2951
T2701 0.2937
T2702 0.2916
T2703 0.29
T2704 0.2889
T2705 0.292
T2706 0.2903
T2707 0.2889
T2708 0.2889
T2709 0.2876
T2710 0.2894
T2711 0.2894
T2712 0.2881
T2713 0.2865
T2714 0.2862
T2715 0.2862
T2716 0.2862
T2717 0.2857
T2718 0.2848
T2719 0.2843
T2720 0.2843
T2721 0.2857
T2722 0.2848
T2723 0.2853
T2724 0.2853
T2725 0.2877
T2726 0.289
T2727 0.2894
T2728 0.2897
T2729 0.2908
T2730 0.2876
T2731 0.2889
T2732 0.2889
T2733 0.29
T2734 0.2903
T2735 0.2908
T2736 0.292
T2737 0.292
T2738 0.292
T2739 0.292
T2740 0.292
T2741 0.2933
T2742 0.2938
T2743 0.2944
T2744 0.2951
T2745 0.2956
T2746 0.2968
T2747 0.2985
T2748 0.2988
T2749 0.2995
T2750 0.3007
T2751 0.2992
T2752 0.2985
T2753 0.2973
T2754 0.2968
T2755 0.2951
T2756 0.2948
T2757 0.2938
T2758 0.2933
T2759 0.292
T2760 0.2912
T2761 0.2896
T2762 0.2889
T2763 0.288
T2764 0.2908
T2765 0.2901
T2766 0.2894
T2767 0.2881
T2768 0.2876
T2769 0.2876
T2770 0.2876
T2771 0.2876
T2772 0.2865
T2773 0.2862
T2774 0.2853
T2775 0.2843
T2776 0.2843
T2777 0.2843
T2778 0.2843
T2779 0.2843
T2780 0.2843
T2781 0.2832
T2782 0.2829
T2783 0.2829
T2784 0.2824
T2785 0.281
T2786 0.281
T2787 0.281
T2788 0.2799
T2789 0.2795
T2790 0.2795
T2791 0.2593
T2792 0.2593
T2793 0.2593
T2794 0.2593
T2795 0.2593
T2796 0.2593
T2797 0.2593
T2798 0.2593
T2799 0.2593
T2800 0.2593
T2801 0.2593
T2802 0.2593
T2803 0.2593
T2804 0.2593
T2805 0.2593
T2806 0.2593
T2807 0.2593
T2808 0.2593
