# Supplementary material for: FishMORPH - An agent-based model to predict salmonid growth and distribution responses under natural and low flows
Source: Sci Rep. 2016 Jul 19;6:29414. doi: 10.1038/srep29414 (PMC4949470; doi:10.1038/srep29414)
Supplement: Supplementary Information 2 [file srep29414-s2.zip › SR_FishMORPH_Files/Parameters/Baseline_Depth_P35.var]

Depth PatchP35
T1 0.3091
T2 0.3101
T3 0.3101
T4 0.3101
T5 0.3098
T6 0.3093
T7 0.3079
T8 0.3071
T9 0.3057
T10 0.3078
T11 0.3089
T12 0.3061
T13 0.3044
T14 0.3023
T15 0.3023
T16 0.3023
T17 0.3023
T18 0.3023
T19 0.3018
T20 0.3014
T21 0.3005
T22 0.3
T23 0.3
T24 0.3
T25 0.2992
T26 0.2983
T27 0.2983
T28 0.2983
T29 0.2983
T30 0.2983
T31 0.2983
T32 0.2983
T33 0.2983
T34 0.2983
T35 0.2978
T36 0.2974
T37 0.2965
T38 0.2965
T39 0.2965
T40 0.2965
T41 0.2965
T42 0.2961
T43 0.295
T44 0.295
T45 0.295
T46 0.295
T47 0.295
T48 0.295
T49 0.295
T50 0.295
T51 0.2932
T52 0.2932
T53 0.2932
T54 0.2914
T55 0.2914
T56 0.291
T57 0.2901
T58 0.2905
T59 0.291
T60 0.2945
T61 0.2919
T62 0.2905
T63 0.2901
T64 0.2896
T65 0.2914
T66 0.2901
T67 0.2896
T68 0.2896
T69 0.2896
T70 0.2896
T71 0.2891
T72 0.2877
T73 0.287
T74 0.2984
T75 0.2969
T76 0.2969
T77 0.2969
T78 0.2969
T79 0.2969
T80 0.2969
T81 0.2969
T82 0.2969
T83 0.2969
T84 0.2969
T85 0.2974
T86 0.2988
T87 0.2988
T88 0.2988
T89 0.2988
T90 0.2988
T91 0.2988
T92 0.2988
T93 0.2988
T94 0.2988
T95 0.2988
T96 0.2988
T97 0.2988
T98 0.2988
T99 0.2984
T100 0.2969
T101 0.2969
T102 0.2969
T103 0.2969
T104 0.2969
T105 0.2969
T106 0.2969
T107 0.2969
T108 0.2965
T109 0.2969
T110 0.2969
T111 0.2969
T112 0.2969
T113 0.2969
T114 0.2969
T115 0.2969
T116 0.2969
T117 0.2969
T118 0.2969
T119 0.2969
T120 0.2969
T121 0.2969
T122 0.2969
T123 0.2969
T124 0.2969
T125 0.2969
T126 0.2969
T127 0.2969
T128 0.2969
T129 0.2969
T130 0.2969
T131 0.2979
T132 0.2988
T133 0.2988
T134 0.2988
T135 0.2988
T136 0.2992
T137 0.2877
T138 0.2877
T139 0.2877
T140 0.2877
T141 0.2877
T142 0.2877
T143 0.2877
T144 0.2877
T145 0.2877
T146 0.2877
T147 0.2877
T148 0.2877
T149 0.2877
T150 0.2896
T151 0.2891
T152 0.2896
T153 0.2901
T154 0.2914
T155 0.2914
T156 0.2914
T157 0.2914
T158 0.2923
T159 0.2914
T160 0.2923
T161 0.2932
T162 0.2932
T163 0.2932
T164 0.2932
T165 0.2932
T166 0.2932
T167 0.2932
T168 0.2932
T169 0.2932
T170 0.2932
T171 0.2932
T172 0.2932
T173 0.2932
T174 0.2932
T175 0.2932
T176 0.2932
T177 0.2932
T178 0.2928
T179 0.2932
T180 0.2932
T181 0.2928
T182 0.2919
T183 0.2928
T184 0.2919
T185 0.2914
T186 0.2914
T187 0.2914
T188 0.2914
T189 0.2914
T190 0.2914
T191 0.2914
T192 0.2914
T193 0.2914
T194 0.2914
T195 0.2914
T196 0.2914
T197 0.2901
T198 0.2896
T199 0.2896
T200 0.2896
T201 0.2877
T202 0.2877
T203 0.2877
T204 0.2877
T205 0.2877
T206 0.2877
T207 0.2877
T208 0.2877
T209 0.2877
T210 0.2877
T211 0.2877
T212 0.2877
T213 0.2877
T214 0.2877
T215 0.2882
T216 0.2877
T217 0.2877
T218 0.2877
T219 0.2877
T220 0.2877
T221 0.2877
T222 0.2877
T223 0.2877
T224 0.2874
T225 0.2988
T226 0.2988
T227 0.2988
T228 0.2988
T229 0.2988
T230 0.2988
T231 0.2988
T232 0.2988
T233 0.2988
T234 0.2988
T235 0.2988
T236 0.2988
T237 0.2988
T238 0.2988
T239 0.2988
T240 0.2988
T241 0.2988
T242 0.2988
T243 0.2988
T244 0.2988
T245 0.2988
T246 0.2988
T247 0.2988
T248 0.2988
T249 0.2969
T250 0.2969
T251 0.2974
T252 0.3312
T253 0.3734
T254 0.3818
T255 0.3805
T256 0.3803
T257 0.3803
T258 0.3785
T259 0.378
T260 0.378
T261 0.3771
T262 0.376
T263 0.3757
T264 0.3757
T265 0.3757
T266 0.3757
T267 0.3757
T268 0.3757
T269 0.3757
T270 0.3757
T271 0.3757
T272 0.3757
T273 0.3757
T274 0.3757
T275 0.3757
T276 0.3762
T277 0.3768
T278 0.3778
T279 0.378
T280 0.378
T281 0.378
T282 0.3771
T283 0.3764
T284 0.3759
T285 0.3757
T286 0.3757
T287 0.3757
T288 0.3757
T289 0.3757
T290 0.3757
T291 0.3757
T292 0.3757
T293 0.3762
T294 0.3776
T295 0.378
T296 0.378
T297 0.3798
T298 0.3803
T299 0.3803
T300 0.381
T301 0.3809
T302 0.3808
T303 0.3811
T304 0.3816
T305 0.3821
T306 0.3822
T307 0.3822
T308 0.3822
T309 0.3822
T310 0.3822
T311 0.3822
T312 0.3822
T313 0.3822
T314 0.3822
T315 0.3822
T316 0.3822
T317 0.3822
T318 0.3822
T319 0.3822
T320 0.3822
T321 0.3822
T322 0.3822
T323 0.3822
T324 0.3822
T325 0.3818
T326 0.3821
T327 0.3822
T328 0.3822
T329 0.3822
T330 0.3822
T331 0.3822
T332 0.3822
T333 0.3822
T334 0.3822
T335 0.3822
T336 0.3822
T337 0.3818
T338 0.3806
T339 0.3803
T340 0.3803
T341 0.3803
T342 0.3803
T343 0.3803
T344 0.3803
T345 0.3803
T346 0.3803
T347 0.3803
T348 0.3803
T349 0.3803
T350 0.3803
T351 0.3803
T352 0.3803
T353 0.3785
T354 0.378
T355 0.378
T356 0.378
T357 0.378
T358 0.378
T359 0.378
T360 0.378
T361 0.378
T362 0.3771
T363 0.3778
T364 0.378
T365 0.378
T366 0.378
T367 0.378
T368 0.378
T369 0.378
T370 0.378
T371 0.378
T372 0.378
T373 0.3785
T374 0.3799
T375 0.3803
T376 0.3803
T377 0.3803
T378 0.3807
T379 0.3804
T380 0.3803
T381 0.3803
T382 0.3803
T383 0.3803
T384 0.3803
T385 0.3803
T386 0.3803
T387 0.3803
T388 0.3803
T389 0.3803
T390 0.3803
T391 0.3803
T392 0.3803
T393 0.379
T394 0.367
T395 0.3424
T396 0.3211
T397 0.3133
T398 0.3103
T399 0.308
T400 0.3075
T401 0.3075
T402 0.3075
T403 0.3079
T404 0.3076
T405 0.3075
T406 0.3062
T407 0.3054
T408 0.3053
T409 0.3053
T410 0.3062
T411 0.3073
T412 0.3088
T413 0.3113
T414 0.3132
T415 0.3126
T416 0.3133
T417 0.3136
T418 0.3136
T419 0.3133
T420 0.3104
T421 0.3097
T422 0.3019
T423 0.2992
T424 0.3
T425 0.3
T426 0.3
T427 0.3
T428 0.3
T429 0.3
T430 0.3
T431 0.3
T432 0.3
T433 0.3
T434 0.3
T435 0.2992
T436 0.2983
T437 0.2983
T438 0.2974
T439 0.2965
T440 0.2956
T441 0.2947
T442 0.2947
T443 0.2943
T444 0.2929
T445 0.2933
T446 0.2929
T447 0.2933
T448 0.2929
T449 0.2924
T450 0.2901
T451 0.2892
T452 0.2892
T453 0.2892
T454 0.2883
T455 0.2874
T456 0.2874
T457 0.2892
T458 0.2892
T459 0.2892
T460 0.2888
T461 0.2892
T462 0.2892
T463 0.291
T464 0.2923
T465 0.2934
T466 0.2943
T467 0.2957
T468 0.2966
T469 0.2979
T470 0.2979
T471 0.2988
T472 0.2997
T473 0.2993
T474 0.2979
T475 0.297
T476 0.2961
T477 0.2952
T478 0.2943
T479 0.2943
T480 0.2934
T481 0.2943
T482 0.2939
T483 0.2943
T484 0.2943
T485 0.2948
T486 0.2943
T487 0.2961
T488 0.2963
T489 0.2989
T490 0.3011
T491 0.3037
T492 0.3042
T493 0.3059
T494 0.3087
T495 0.311
T496 0.3129
T497 0.3145
T498 0.3153
T499 0.3171
T500 0.3201
T501 0.3221
T502 0.3249
T503 0.3281
T504 0.3309
T505 0.3333
T506 0.3356
T507 0.3364
T508 0.337
T509 0.3383
T510 0.3386
T511 0.339
T512 0.3403
T513 0.3411
T514 0.3424
T515 0.3446
T516 0.3458
T517 0.3477
T518 0.349
T519 0.3492
T520 0.3496
T521 0.3493
T522 0.3492
T523 0.3492
T524 0.3492
T525 0.3492
T526 0.3492
T527 0.3487
T528 0.3477
T529 0.3469
T530 0.3468
T531 0.3452
T532 0.3448
T533 0.3444
T534 0.3431
T535 0.3408
T536 0.3395
T537 0.3384
T538 0.3374
T539 0.3364
T540 0.3361
T541 0.3342
T542 0.3336
T543 0.3336
T544 0.3328
T545 0.3318
T546 0.3315
T547 0.3307
T548 0.3297
T549 0.3294
T550 0.3286
T551 0.3276
T552 0.3268
T553 0.3252
T554 0.3248
T555 0.3239
T556 0.3229
T557 0.3226
T558 0.3231
T559 0.3249
T560 0.3285
T561 0.3339
T562 0.3384
T563 0.3429
T564 0.3476
T565 0.3553
T566 0.3662
T567 0.377
T568 0.3843
T569 0.3896
T570 0.3933
T571 0.3972
T572 0.401
T573 0.4057
T574 0.3644
T575 0.3719
T576 0.3796
T577 0.3917
T578 0.4069
T579 0.4229
T580 0.4389
T581 0.4537
T582 0.4654
T583 0.4758
T584 0.4591
T585 0.4632
T586 0.4695
T587 0.4684
T588 0.4714
T589 0.4789
T590 0.4853
T591 0.4881
T592 0.4822
T593 0.4844
T594 0.4847
T595 0.4836
T596 0.4881
T597 0.4801
T598 0.4706
T599 0.4681
T600 0.4579
T601 0.4719
T602 0.4644
T603 0.4578
T604 0.4522
T605 0.4474
T606 0.4443
T607 0.4423
T608 0.4423
T609 0.4435
T610 0.4465
T611 0.4492
T612 0.4536
T613 0.4586
T614 0.4635
T615 0.4664
T616 0.47
T617 0.4736
T618 0.477
T619 0.4565
T620 0.4591
T621 0.4603
T622 0.459
T623 0.478
T624 0.4689
T625 0.4554
T626 0.4379
T627 0.4172
T628 0.395
T629 0.3752
T630 0.3621
T631 0.4018
T632 0.3964
T633 0.3925
T634 0.3893
T635 0.387
T636 0.3847
T637 0.3827
T638 0.3815
T639 0.3799
T640 0.3782
T641 0.3774
T642 0.3765
T643 0.3756
T644 0.3754
T645 0.3754
T646 0.3745
T647 0.3733
T648 0.3726
T649 0.3712
T650 0.3708
T651 0.37
T652 0.3691
T653 0.3689
T654 0.368
T655 0.3668
T656 0.3665
T657 0.3654
T658 0.3647
T659 0.3646
T660 0.3628
T661 0.3623
T662 0.3607
T663 0.3603
T664 0.3574
T665 0.3329
T666 0.3237
T667 0.323
T668 0.323
T669 0.3226
T670 0.3216
T671 0.3214
T672 0.3214
T673 0.3214
T674 0.3214
T675 0.3197
T676 0.3192
T677 0.319
T678 0.3188
T679 0.3184
T680 0.317
T681 0.3166
T682 0.3166
T683 0.3158
T684 0.3168
T685 0.3214
T686 0.3371
T687 0.3524
T688 0.3456
T689 0.3331
T690 0.3243
T691 0.3196
T692 0.3171
T693 0.3158
T694 0.3147
T695 0.3145
T696 0.3141
T697 0.3127
T698 0.3123
T699 0.3122
T700 0.3121
T701 0.312
T702 0.3105
T703 0.31
T704 0.3099
T705 0.3095
T706 0.3093
T707 0.3092
T708 0.3078
T709 0.3069
T710 0.3067
T711 0.3066
T712 0.3061
T713 0.3046
T714 0.3041
T715 0.304
T716 0.3039
T717 0.3038
T718 0.3037
T719 0.3036
T720 0.3035
T721 0.3034
T722 0.3033
T723 0.3032
T724 0.3031
T725 0.303
T726 0.3029
T727 0.3028
T728 0.3027
T729 0.3022
T730 0.302
T731 0.3024
T732 0.3024
T733 0.301
T734 0.3003
T735 0.3007
T736 0.3002
T737 0.2996
T738 0.2991
T739 0.2986
T740 0.298
T741 0.2979
T742 0.2978
T743 0.2976
T744 0.2973
T745 0.2972
T746 0.2971
T747 0.297
T748 0.2969
T749 0.2968
T750 0.2967
T751 0.2966
T752 0.2965
T753 0.2964
T754 0.2963
T755 0.2963
T756 0.2962
T757 0.2961
T758 0.296
T759 0.2959
T760 0.2958
T761 0.2957
T762 0.2956
T763 0.2955
T764 0.2954
T765 0.3064
T766 0.3072
T767 0.3067
T768 0.3066
T769 0.3065
T770 0.3064
T771 0.3059
T772 0.3053
T773 0.3051
T774 0.3045
T775 0.3046
T776 0.3049
T777 0.3049
T778 0.3048
T779 0.3047
T780 0.3046
T781 0.3042
T782 0.3037
T783 0.3031
T784 0.303
T785 0.302
T786 0.3021
T787 0.3017
T788 0.3015
T789 0.3022
T790 0.3024
T791 0.3023
T792 0.3022
T793 0.3021
T794 0.302
T795 0.3019
T796 0.3018
T797 0.3013
T798 0.3015
T799 0.3015
T800 0.3014
T801 0.3013
T802 0.3013
T803 0.3012
T804 0.3011
T805 0.3007
T806 0.3005
T807 0.3004
T808 0.3003
T809 0.2993
T810 0.2982
T811 0.2983
T812 0.2979
T813 0.2977
T814 0.2976
T815 0.2975
T816 0.2974
T817 0.2973
T818 0.2972
T819 0.2971
T820 0.297
T821 0.2961
T822 0.2958
T823 0.2949
T824 0.2945
T825 0.2944
T826 0.2943
T827 0.2943
T828 0.2942
T829 0.2941
T830 0.2927
T831 0.2924
T832 0.2931
T833 0.2911
T834 0.29
T835 0.2895
T836 0.2881
T837 0.288
T838 0.2879
T839 0.2878
T840 0.2878
T841 0.2877
T842 0.2876
T843 0.2875
T844 0.2874
T845 0.2871
T846 0.2988
T847 0.2987
T848 0.2978
T849 0.2975
T850 0.2991
T851 0.2986
T852 0.2989
T853 0.2988
T854 0.2988
T855 0.297
T856 0.2965
T857 0.2951
T858 0.295
T859 0.2949
T860 0.2948
T861 0.2947
T862 0.2947
T863 0.2946
T864 0.2945
T865 0.2953
T866 0.296
T867 0.2959
T868 0.2958
T869 0.2958
T870 0.2957
T871 0.2956
T872 0.2955
T873 0.2954
T874 0.2953
T875 0.2953
T876 0.2952
T877 0.2951
T878 0.295
T879 0.2949
T880 0.2931
T881 0.293
T882 0.2917
T883 0.2912
T884 0.2902
T885 0.2901
T886 0.2909
T887 0.2908
T888 0.2914
T889 0.292
T890 0.2919
T891 0.2919
T892 0.2918
T893 0.2917
T894 0.2921
T895 0.2915
T896 0.2914
T897 0.2914
T898 0.2913
T899 0.2912
T900 0.2911
T901 0.291
T902 0.2909
T903 0.2905
T904 0.2895
T905 0.289
T906 0.2889
T907 0.2888
T908 0.2887
T909 0.2887
T910 0.2886
T911 0.2885
T912 0.2884
T913 0.2883
T914 0.2883
T915 0.2886
T916 0.2881
T917 0.288
T918 0.2884
T919 0.2896
T920 0.2882
T921 0.2877
T922 0.2876
T923 0.2875
T924 0.2875
T925 0.2874
T926 0.2872
T927 0.2865
T928 0.2854
T929 0.2867
T930 0.2853
T931 0.285
T932 0.2848
T933 0.2847
T934 0.2846
T935 0.2845
T936 0.2845
T937 0.2844
T938 0.2848
T939 0.2847
T940 0.2842
T941 0.2858
T942 0.2857
T943 0.2856
T944 0.2855
T945 0.2855
T946 0.2854
T947 0.2853
T948 0.2852
T949 0.2864
T950 0.2881
T951 0.2872
T952 0.2863
T953 0.2852
T954 0.2844
T955 0.2843
T956 0.2843
T957 0.2842
T958 0.2841
T959 0.284
T960 0.284
T961 0.2839
T962 0.2838
T963 0.2837
T964 0.2837
T965 0.2836
T966 0.2835
T967 0.2834
T968 0.2834
T969 0.2833
T970 0.2832
T971 0.2831
T972 0.2831
T973 0.283
T974 0.2829
T975 0.2828
T976 0.2828
T977 0.2827
T978 0.2826
T979 0.2825
T980 0.2825
T981 0.2822
T982 0.281
T983 0.2805
T984 0.2805
T985 0.2804
T986 0.28
T987 0.2799
T988 0.2798
T989 0.2798
T990 0.2797
T991 0.2796
T992 0.2795
T993 0.2795
T994 0.2794
T995 0.2793
T996 0.2975
T997 0.2974
T998 0.2974
T999 0.2973
T1000 0.2972
T1001 0.2968
T1002 0.2954
T1003 0.2953
T1004 0.2952
T1005 0.2956
T1006 0.2968
T1007 0.2967
T1008 0.2954
T1009 0.2949
T1010 0.2948
T1011 0.2947
T1012 0.2947
T1013 0.2946
T1014 0.2945
T1015 0.2945
T1016 0.2944
T1017 0.2943
T1018 0.2941
T1019 0.2955
T1020 0.2955
T1021 0.2954
T1022 0.2953
T1023 0.2948
T1024 0.2935
T1025 0.2922
T1026 0.2916
T1027 0.2909
T1028 0.2901
T1029 0.2907
T1030 0.2914
T1031 0.2913
T1032 0.2912
T1033 0.2912
T1034 0.2911
T1035 0.291
T1036 0.2909
T1037 0.2909
T1038 0.2908
T1039 0.2907
T1040 0.2915
T1041 0.2923
T1042 0.2905
T1043 0.2909
T1044 0.2921
T1045 0.292
T1046 0.2929
T1047 0.2932
T1048 0.2932
T1049 0.2935
T1050 0.293
T1051 0.2917
T1052 0.29
T1053 0.2894
T1054 0.2894
T1055 0.2893
T1056 0.2892
T1057 0.2909
T1058 0.2908
T1059 0.2907
T1060 0.2907
T1061 0.2906
T1062 0.2905
T1063 0.2905
T1064 0.2904
T1065 0.2903
T1066 0.2903
T1067 0.291
T1068 0.2916
T1069 0.2914
T1070 0.2913
T1071 0.2913
T1072 0.292
T1073 0.2928
T1074 0.2927
T1075 0.2927
T1076 0.2926
T1077 0.2925
T1078 0.2925
T1079 0.2924
T1080 0.2923
T1081 0.2923
T1082 0.2926
T1083 0.2926
T1084 0.2929
T1085 0.2936
T1086 0.2933
T1087 0.2932
T1088 0.2931
T1089 0.2931
T1090 0.293
T1091 0.2925
T1092 0.2929
T1093 0.2942
T1094 0.2986
T1095 0.2978
T1096 0.2974
T1097 0.2973
T1098 0.2977
T1099 0.2988
T1100 0.2991
T1101 0.299
T1102 0.289
T1103 0.2931
T1104 0.2997
T1105 0.3103
T1106 0.3193
T1107 0.3237
T1108 0.3249
T1109 0.3249
T1110 0.327
T1111 0.3305
T1112 0.3369
T1113 0.3429
T1114 0.3518
T1115 0.3567
T1116 0.3599
T1117 0.3609
T1118 0.3591
T1119 0.3544
T1120 0.3473
T1121 0.3406
T1122 0.3357
T1123 0.3339
T1124 0.3318
T1125 0.3285
T1126 0.3273
T1127 0.3271
T1128 0.327
T1129 0.3269
T1130 0.3279
T1131 0.3284
T1132 0.3281
T1133 0.3269
T1134 0.3265
T1135 0.3268
T1136 0.3275
T1137 0.3277
T1138 0.3279
T1139 0.3289
T1140 0.331
T1141 0.3333
T1142 0.3349
T1143 0.3352
T1144 0.3355
T1145 0.3355
T1146 0.3354
T1147 0.336
T1148 0.3365
T1149 0.3365
T1150 0.3364
T1151 0.3363
T1152 0.3353
T1153 0.3338
T1154 0.3318
T1155 0.3298
T1156 0.3286
T1157 0.3283
T1158 0.3267
T1159 0.3261
T1160 0.326
T1161 0.3268
T1162 0.3277
T1163 0.3276
T1164 0.3291
T1165 0.3298
T1166 0.3308
T1167 0.3311
T1168 0.331
T1169 0.3303
T1170 0.3293
T1171 0.3279
T1172 0.327
T1173 0.328
T1174 0.3287
T1175 0.3286
T1176 0.3284
T1177 0.3291
T1178 0.33
T1179 0.3302
T1180 0.3297
T1181 0.3295
T1182 0.3299
T1183 0.3299
T1184 0.3298
T1185 0.3298
T1186 0.3297
T1187 0.3296
T1188 0.329
T1189 0.3299
T1190 0.3277
T1191 0.3246
T1192 0.3224
T1193 0.3208
T1194 0.3197
T1195 0.3178
T1196 0.3173
T1197 0.3172
T1198 0.3171
T1199 0.3185
T1200 0.3204
T1201 0.3221
T1202 0.3211
T1203 0.3202
T1204 0.3189
T1205 0.3178
T1206 0.3168
T1207 0.3194
T1208 0.318
T1209 0.3143
T1210 0.314
T1211 0.315
T1212 0.3166
T1213 0.3187
T1214 0.3217
T1215 0.3238
T1216 0.3263
T1217 0.3277
T1218 0.3296
T1219 0.3323
T1220 0.3368
T1221 0.3412
T1222 0.3456
T1223 0.3496
T1224 0.3508
T1225 0.3509
T1226 0.3497
T1227 0.349
T1228 0.3473
T1229 0.3456
T1230 0.3448
T1231 0.3446
T1232 0.3453
T1233 0.3479
T1234 0.3515
T1235 0.3565
T1236 0.3606
T1237 0.3635
T1238 0.3645
T1239 0.3659
T1240 0.3683
T1241 0.3685
T1242 0.3649
T1243 0.3627
T1244 0.3623
T1245 0.3622
T1246 0.3623
T1247 0.363
T1248 0.3635
T1249 0.3635
T1250 0.3634
T1251 0.3634
T1252 0.3626
T1253 0.3616
T1254 0.3613
T1255 0.3605
T1256 0.3588
T1257 0.3575
T1258 0.3565
T1259 0.3555
T1260 0.3541
T1261 0.3534
T1262 0.3522
T1263 0.3459
T1264 0.3407
T1265 0.337
T1266 0.3348
T1267 0.3332
T1268 0.3313
T1269 0.3295
T1270 0.3287
T1271 0.327
T1272 0.3258
T1273 0.3233
T1274 0.3215
T1275 0.3206
T1276 0.3192
T1277 0.3179
T1278 0.3168
T1279 0.3152
T1280 0.314
T1281 0.3126
T1282 0.3112
T1283 0.3108
T1284 0.3107
T1285 0.3105
T1286 0.3103
T1287 0.3086
T1288 0.3073
T1289 0.3048
T1290 0.3026
T1291 0.3006
T1292 0.299
T1293 0.2986
T1294 0.2996
T1295 0.3002
T1296 0.3002
T1297 0.2988
T1298 0.2983
T1299 0.2983
T1300 0.2966
T1301 0.2957
T1302 0.2945
T1303 0.2934
T1304 0.2925
T1305 0.2922
T1306 0.2909
T1307 0.2904
T1308 0.29
T1309 0.2912
T1310 0.2916
T1311 0.2915
T1312 0.2931
T1313 0.296
T1314 0.2995
T1315 0.3104
T1316 0.3282
T1317 0.3433
T1318 0.359
T1319 0.3759
T1320 0.3917
T1321 0.4026
T1322 0.3629
T1323 0.3698
T1324 0.375
T1325 0.3787
T1326 0.3825
T1327 0.3854
T1328 0.3884
T1329 0.3906
T1330 0.3906
T1331 0.3897
T1332 0.3879
T1333 0.3843
T1334 0.3793
T1335 0.3743
T1336 0.3685
T1337 0.3635
T1338 0.3608
T1339 0.3592
T1340 0.4059
T1341 0.4049
T1342 0.4046
T1343 0.4046
T1344 0.4037
T1345 0.4027
T1346 0.4021
T1347 0.401
T1348 0.3992
T1349 0.397
T1350 0.3951
T1351 0.3929
T1352 0.3906
T1353 0.3881
T1354 0.3852
T1355 0.3832
T1356 0.3814
T1357 0.3796
T1358 0.3769
T1359 0.3741
T1360 0.3711
T1361 0.3686
T1362 0.3663
T1363 0.3643
T1364 0.3624
T1365 0.3606
T1366 0.3587
T1367 0.3568
T1368 0.3552
T1369 0.3545
T1370 0.3543
T1371 0.3543
T1372 0.3549
T1373 0.3565
T1374 0.3584
T1375 0.3602
T1376 0.3626
T1377 0.3646
T1378 0.3656
T1379 0.3671
T1380 0.3679
T1381 0.3696
T1382 0.3711
T1383 0.3727
T1384 0.3744
T1385 0.3734
T1386 0.3733
T1387 0.373
T1388 0.3718
T1389 0.3701
T1390 0.368
T1391 0.3657
T1392 0.3641
T1393 0.3635
T1394 0.3633
T1395 0.3646
T1396 0.367
T1397 0.3699
T1398 0.3728
T1399 0.3752
T1400 0.3763
T1401 0.3771
T1402 0.3769
T1403 0.3774
T1404 0.3768
T1405 0.3754
T1406 0.3741
T1407 0.3727
T1408 0.3707
T1409 0.3694
T1410 0.3681
T1411 0.3674
T1412 0.3662
T1413 0.3659
T1414 0.3655
T1415 0.3656
T1416 0.3641
T1417 0.3636
T1418 0.3635
T1419 0.3635
T1420 0.3634
T1421 0.362
T1422 0.3612
T1423 0.36
T1424 0.3583
T1425 0.3578
T1426 0.3574
T1427 0.3562
T1428 0.3548
T1429 0.3533
T1430 0.3523
T1431 0.3516
T1432 0.3508
T1433 0.3502
T1434 0.3504
T1435 0.3508
T1436 0.3508
T1437 0.3501
T1438 0.3498
T1439 0.3498
T1440 0.3497
T1441 0.3493
T1442 0.3485
T1443 0.3478
T1444 0.3466
T1445 0.3452
T1446 0.3441
T1447 0.3435
T1448 0.3423
T1449 0.3419
T1450 0.3419
T1451 0.3418
T1452 0.3414
T1453 0.3406
T1454 0.3399
T1455 0.3394
T1456 0.3375
T1457 0.3358
T1458 0.334
T1459 0.3321
T1460 0.3305
T1461 0.3293
T1462 0.3282
T1463 0.3278
T1464 0.3285
T1465 0.3317
T1466 0.3348
T1467 0.3362
T1468 0.335
T1469 0.3324
T1470 0.3306
T1471 0.3295
T1472 0.3288
T1473 0.3279
T1474 0.3269
T1475 0.3268
T1476 0.3279
T1477 0.3267
T1478 0.3262
T1479 0.326
T1480 0.3251
T1481 0.3241
T1482 0.3238
T1483 0.3223
T1484 0.3218
T1485 0.3218
T1486 0.3223
T1487 0.3231
T1488 0.3256
T1489 0.3275
T1490 0.3291
T1491 0.3312
T1492 0.3334
T1493 0.3343
T1494 0.3341
T1495 0.334
T1496 0.3354
T1497 0.3373
T1498 0.3401
T1499 0.3431
T1500 0.3458
T1501 0.3473
T1502 0.3472
T1503 0.3457
T1504 0.3435
T1505 0.3415
T1506 0.3403
T1507 0.3388
T1508 0.338
T1509 0.3385
T1510 0.3394
T1511 0.3401
T1512 0.3412
T1513 0.3421
T1514 0.3428
T1515 0.3447
T1516 0.3458
T1517 0.3472
T1518 0.3479
T1519 0.3493
T1520 0.3505
T1521 0.3518
T1522 0.3527
T1523 0.3544
T1524 0.3562
T1525 0.3586
T1526 0.3619
T1527 0.3635
T1528 0.3641
T1529 0.3648
T1530 0.3643
T1531 0.3638
T1532 0.3637
T1533 0.3627
T1534 0.362
T1535 0.362
T1536 0.3626
T1537 0.3635
T1538 0.3653
T1539 0.3673
T1540 0.3696
T1541 0.3718
T1542 0.3739
T1543 0.3754
T1544 0.3756
T1545 0.3756
T1546 0.3756
T1547 0.3755
T1548 0.3755
T1549 0.3755
T1550 0.3754
T1551 0.3754
T1552 0.3753
T1553 0.3753
T1554 0.3753
T1555 0.3752
T1556 0.3752
T1557 0.3752
T1558 0.3751
T1559 0.3751
T1560 0.375
T1561 0.375
T1562 0.375
T1563 0.3749
T1564 0.3749
T1565 0.3749
T1566 0.3748
T1567 0.3748
T1568 0.3748
T1569 0.3747
T1570 0.3603
T1571 0.3511
T1572 0.3487
T1573 0.348
T1574 0.3448
T1575 0.343
T1576 0.3428
T1577 0.3424
T1578 0.3426
T1579 0.3434
T1580 0.3452
T1581 0.3481
T1582 0.3501
T1583 0.3507
T1584 0.3511
T1585 0.3502
T1586 0.3505
T1587 0.3517
T1588 0.353
T1589 0.3546
T1590 0.3557
T1591 0.3552
T1592 0.3543
T1593 0.353
T1594 0.3517
T1595 0.351
T1596 0.3508
T1597 0.3525
T1598 0.3533
T1599 0.3531
T1600 0.3526
T1601 0.3525
T1602 0.3524
T1603 0.3524
T1604 0.3524
T1605 0.3524
T1606 0.3522
T1607 0.3519
T1608 0.3504
T1609 0.3486
T1610 0.3468
T1611 0.3455
T1612 0.3438
T1613 0.3424
T1614 0.3416
T1615 0.3408
T1616 0.3399
T1617 0.341
T1618 0.3412
T1619 0.3414
T1620 0.3425
T1621 0.3428
T1622 0.3428
T1623 0.3421
T1624 0.3408
T1625 0.3391
T1626 0.3373
T1627 0.3353
T1628 0.3327
T1629 0.3306
T1630 0.3294
T1631 0.3284
T1632 0.327
T1633 0.3262
T1634 0.3243
T1635 0.3223
T1636 0.3205
T1637 0.3194
T1638 0.3181
T1639 0.3174
T1640 0.3169
T1641 0.3157
T1642 0.3153
T1643 0.3153
T1644 0.3149
T1645 0.3136
T1646 0.313
T1647 0.3116
T1648 0.3097
T1649 0.3079
T1650 0.3067
T1651 0.3061
T1652 0.3062
T1653 0.3049
T1654 0.3045
T1655 0.3045
T1656 0.3045
T1657 0.3045
T1658 0.3052
T1659 0.3058
T1660 0.3066
T1661 0.3078
T1662 0.3105
T1663 0.3156
T1664 0.32
T1665 0.324
T1666 0.3281
T1667 0.3313
T1668 0.3374
T1669 0.3434
T1670 0.3482
T1671 0.3532
T1672 0.3588
T1673 0.3635
T1674 0.3668
T1675 0.3685
T1676 0.3688
T1677 0.3678
T1678 0.3659
T1679 0.3626
T1680 0.3589
T1681 0.3554
T1682 0.3525
T1683 0.3518
T1684 0.3511
T1685 0.3515
T1686 0.3527
T1687 0.3534
T1688 0.3544
T1689 0.3551
T1690 0.3552
T1691 0.3551
T1692 0.3551
T1693 0.3551
T1694 0.3547
T1695 0.353
T1696 0.3507
T1697 0.3481
T1698 0.3461
T1699 0.345
T1700 0.3435
T1701 0.3431
T1702 0.3431
T1703 0.3421
T1704 0.34
T1705 0.3394
T1706 0.338
T1707 0.3369
T1708 0.3356
T1709 0.3335
T1710 0.3319
T1711 0.3307
T1712 0.329
T1713 0.3278
T1714 0.3269
T1715 0.3266
T1716 0.3259
T1717 0.3246
T1718 0.3232
T1719 0.3216
T1720 0.3198
T1721 0.3193
T1722 0.3193
T1723 0.3207
T1724 0.3211
T1725 0.321
T1726 0.3208
T1727 0.3211
T1728 0.3223
T1729 0.3216
T1730 0.3208
T1731 0.3207
T1732 0.3207
T1733 0.3195
T1734 0.3188
T1735 0.3184
T1736 0.3174
T1737 0.3171
T1738 0.3171
T1739 0.3171
T1740 0.317
T1741 0.3167
T1742 0.3151
T1743 0.3139
T1744 0.3124
T1745 0.3109
T1746 0.3098
T1747 0.3095
T1748 0.3095
T1749 0.3095
T1750 0.3095
T1751 0.3104
T1752 0.311
T1753 0.3128
T1754 0.3122
T1755 0.3119
T1756 0.3112
T1757 0.3107
T1758 0.3105
T1759 0.3094
T1760 0.3088
T1761 0.3072
T1762 0.3067
T1763 0.3067
T1764 0.3064
T1765 0.3066
T1766 0.3067
T1767 0.3068
T1768 0.3065
T1769 0.3059
T1770 0.3062
T1771 0.3067
T1772 0.3068
T1773 0.3068
T1774 0.3068
T1775 0.3068
T1776 0.3061
T1777 0.3051
T1778 0.3049
T1779 0.3043
T1780 0.3034
T1781 0.3032
T1782 0.3024
T1783 0.3015
T1784 0.3013
T1785 0.3013
T1786 0.3013
T1787 0.304
T1788 0.3034
T1789 0.302
T1790 0.3003
T1791 0.2994
T1792 0.2981
T1793 0.2961
T1794 0.2957
T1795 0.2957
T1796 0.2954
T1797 0.2956
T1798 0.2957
T1799 0.2957
T1800 0.2957
T1801 0.2957
T1802 0.2957
T1803 0.295
T1804 0.294
T1805 0.2937
T1806 0.2931
T1807 0.2929
T1808 0.2923
T1809 0.2921
T1810 0.2921
T1811 0.2921
T1812 0.2924
T1813 0.2922
T1814 0.2921
T1815 0.2921
T1816 0.2906
T1817 0.2901
T1818 0.2901
T1819 0.2901
T1820 0.2901
T1821 0.2901
T1822 0.2901
T1823 0.2901
T1824 0.2902
T1825 0.2902
T1826 0.2891
T1827 0.2883
T1828 0.2881
T1829 0.2868
T1830 0.299
T1831 0.299
T1832 0.298
T1833 0.2977
T1834 0.2984
T1835 0.2884
T1836 0.291
T1837 0.2919
T1838 0.292
T1839 0.2916
T1840 0.2907
T1841 0.2905
T1842 0.2901
T1843 0.29
T1844 0.29
T1845 0.2912
T1846 0.2917
T1847 0.2917
T1848 0.2917
T1849 0.2917
T1850 0.2911
T1851 0.2902
T1852 0.2894
T1853 0.2885
T1854 0.2871
T1855 0.2867
T1856 0.299
T1857 0.2986
T1858 0.2988
T1859 0.2873
T1860 0.2883
T1861 0.2882
T1862 0.2874
T1863 0.2991
T1864 0.2978
T1865 0.297
T1866 0.2969
T1867 0.2981
T1868 0.2989
T1869 0.2986
T1870 0.2985
T1871 0.2981
T1872 0.2969
T1873 0.2982
T1874 0.2877
T1875 0.2898
T1876 0.2939
T1877 0.3005
T1878 0.3056
T1879 0.3102
T1880 0.3151
T1881 0.3201
T1882 0.3257
T1883 0.3325
T1884 0.3402
T1885 0.3466
T1886 0.352
T1887 0.3557
T1888 0.3568
T1889 0.3566
T1890 0.3545
T1891 0.3515
T1892 0.3491
T1893 0.3462
T1894 0.3437
T1895 0.3425
T1896 0.3419
T1897 0.3422
T1898 0.3439
T1899 0.3467
T1900 0.3494
T1901 0.3518
T1902 0.3534
T1903 0.3544
T1904 0.3546
T1905 0.3539
T1906 0.3527
T1907 0.3524
T1908 0.3514
T1909 0.3487
T1910 0.3435
T1911 0.3399
T1912 0.3374
T1913 0.3339
T1914 0.3323
T1915 0.3325
T1916 0.3299
T1917 0.3256
T1918 0.3239
T1919 0.3227
T1920 0.321
T1921 0.3206
T1922 0.3191
T1923 0.3176
T1924 0.3163
T1925 0.3153
T1926 0.3137
T1927 0.3129
T1928 0.3117
T1929 0.3104
T1930 0.3101
T1931 0.3121
T1932 0.3132
T1933 0.3125
T1934 0.3113
T1935 0.3103
T1936 0.3098
T1937 0.3082
T1938 0.3064
T1939 0.3062
T1940 0.3074
T1941 0.309
T1942 0.3098
T1943 0.312
T1944 0.3144
T1945 0.3143
T1946 0.3133
T1947 0.3138
T1948 0.3148
T1949 0.3163
T1950 0.3189
T1951 0.3239
T1952 0.3291
T1953 0.3359
T1954 0.345
T1955 0.3557
T1956 0.3647
T1957 0.3714
T1958 0.3789
T1959 0.3917
T1960 0.4028
T1961 0.3628
T1962 0.3683
T1963 0.3736
T1964 0.3797
T1965 0.3856
T1966 0.3934
T1967 0.3998
T1968 0.4064
T1969 0.4107
T1970 0.4167
T1971 0.4202
T1972 0.4239
T1973 0.4275
T1974 0.4299
T1975 0.4322
T1976 0.4338
T1977 0.4357
T1978 0.4363
T1979 0.4357
T1980 0.4357
T1981 0.4355
T1982 0.4342
T1983 0.4329
T1984 0.4313
T1985 0.4299
T1986 0.4299
T1987 0.4288
T1988 0.4272
T1989 0.4265
T1990 0.4264
T1991 0.4254
T1992 0.4247
T1993 0.4237
T1994 0.4228
T1995 0.4208
T1996 0.4188
T1997 0.4175
T1998 0.4153
T1999 0.4132
T2000 0.4108
T2001 0.4083
T2002 0.4052
T2003 0.4016
T2004 0.3982
T2005 0.3955
T2006 0.3927
T2007 0.3907
T2008 0.39
T2009 0.3889
T2010 0.3879
T2011 0.3874
T2012 0.3861
T2013 0.385
T2014 0.384
T2015 0.3827
T2016 0.3814
T2017 0.3795
T2018 0.378
T2019 0.3762
T2020 0.3747
T2021 0.3734
T2022 0.3719
T2023 0.3702
T2024 0.3681
T2025 0.3667
T2026 0.3654
T2027 0.3637
T2028 0.3624
T2029 0.3611
T2030 0.3595
T2031 0.3591
T2032 0.3585
T2033 0.4052
T2034 0.4041
T2035 0.4033
T2036 0.4032
T2037 0.4021
T2038 0.4015
T2039 0.4005
T2040 0.3998
T2041 0.3987
T2042 0.3977
T2043 0.3967
T2044 0.3964
T2045 0.3966
T2046 0.3963
T2047 0.3961
T2048 0.3972
T2049 0.3991
T2050 0.4009
T2051 0.4033
T2052 0.4059
T2053 0.3622
T2054 0.3673
T2055 0.373
T2056 0.3792
T2057 0.3859
T2058 0.3945
T2059 0.4026
T2060 0.409
T2061 0.4142
T2062 0.4183
T2063 0.4224
T2064 0.426
T2065 0.4281
T2066 0.4288
T2067 0.4299
T2068 0.4305
T2069 0.4297
T2070 0.4291
T2071 0.4282
T2072 0.4272
T2073 0.426
T2074 0.4241
T2075 0.423
T2076 0.4219
T2077 0.4207
T2078 0.4193
T2079 0.418
T2080 0.4174
T2081 0.4164
T2082 0.4149
T2083 0.4136
T2084 0.412
T2085 0.4104
T2086 0.4081
T2087 0.4049
T2088 0.4028
T2089 0.4014
T2090 0.3996
T2091 0.3973
T2092 0.3951
T2093 0.3931
T2094 0.3913
T2095 0.3895
T2096 0.3882
T2097 0.3869
T2098 0.3869
T2099 0.3862
T2100 0.3837
T2101 0.3816
T2102 0.3808
T2103 0.3798
T2104 0.3788
T2105 0.3778
T2106 0.3765
T2107 0.3759
T2108 0.3758
T2109 0.3755
T2110 0.3743
T2111 0.3727
T2112 0.3722
T2113 0.3711
T2114 0.3704
T2115 0.3696
T2116 0.3691
T2117 0.369
T2118 0.369
T2119 0.369
T2120 0.369
T2121 0.3684
T2122 0.3675
T2123 0.3673
T2124 0.3673
T2125 0.3664
T2126 0.367
T2127 0.368
T2128 0.3666
T2129 0.3657
T2130 0.3656
T2131 0.3666
T2132 0.3685
T2133 0.3704
T2134 0.372
T2135 0.3721
T2136 0.3721
T2137 0.3712
T2138 0.3709
T2139 0.3696
T2140 0.3692
T2141 0.3685
T2142 0.3676
T2143 0.3674
T2144 0.3674
T2145 0.3668
T2146 0.367
T2147 0.368
T2148 0.3697
T2149 0.3723
T2150 0.3746
T2151 0.3768
T2152 0.3792
T2153 0.3809
T2154 0.3821
T2155 0.3833
T2156 0.3843
T2157 0.3849
T2158 0.3847
T2159 0.384
T2160 0.3831
T2161 0.3829
T2162 0.3829
T2163 0.3816
T2164 0.3812
T2165 0.3801
T2166 0.3792
T2167 0.3785
T2168 0.3774
T2169 0.3764
T2170 0.3759
T2171 0.3748
T2172 0.3736
T2173 0.373
T2174 0.372
T2175 0.3713
T2176 0.3698
T2177 0.3694
T2178 0.3682
T2179 0.3679
T2180 0.3665
T2181 0.3661
T2182 0.3654
T2183 0.3645
T2184 0.3643
T2185 0.3634
T2186 0.3615
T2187 0.3609
T2188 0.3609
T2189 0.3601
T2190 0.3595
T2191 0.359
T2192 0.4064
T2193 0.4059
T2194 0.4055
T2195 0.4047
T2196 0.4041
T2197 0.404
T2198 0.4034
T2199 0.4019
T2200 0.4008
T2201 0.4006
T2202 0.4006
T2203 0.402
T2204 0.4022
T2205 0.4014
T2206 0.4012
T2207 0.4008
T2208 0.4007
T2209 0.4008
T2210 0.3999
T2211 0.3991
T2212 0.399
T2213 0.3983
T2214 0.3976
T2215 0.3974
T2216 0.3974
T2217 0.3974
T2218 0.3971
T2219 0.3959
T2220 0.3956
T2221 0.3953
T2222 0.3946
T2223 0.3941
T2224 0.394
T2225 0.394
T2226 0.3941
T2227 0.3941
T2228 0.3941
T2229 0.3941
T2230 0.3941
T2231 0.3942
T2232 0.394
T2233 0.3934
T2234 0.3926
T2235 0.3924
T2236 0.3924
T2237 0.3924
T2238 0.3912
T2239 0.3908
T2240 0.3908
T2241 0.3906
T2242 0.3906
T2243 0.3903
T2244 0.3893
T2245 0.389
T2246 0.389
T2247 0.389
T2248 0.3888
T2249 0.3884
T2250 0.3876
T2251 0.3872
T2252 0.3872
T2253 0.3872
T2254 0.3872
T2255 0.3873
T2256 0.3867
T2257 0.3858
T2258 0.3857
T2259 0.3857
T2260 0.3857
T2261 0.3854
T2262 0.385
T2263 0.3848
T2264 0.3844
T2265 0.384
T2266 0.3839
T2267 0.3839
T2268 0.3833
T2269 0.3824
T2270 0.3823
T2271 0.3823
T2272 0.3813
T2273 0.3807
T2274 0.3806
T2275 0.3807
T2276 0.3805
T2277 0.3804
T2278 0.3804
T2279 0.3805
T2280 0.3805
T2281 0.3805
T2282 0.3796
T2283 0.379
T2284 0.3789
T2285 0.3789
T2286 0.3789
T2287 0.3789
T2288 0.379
T2289 0.3783
T2290 0.3775
T2291 0.3772
T2292 0.3771
T2293 0.3771
T2294 0.3771
T2295 0.3771
T2296 0.3771
T2297 0.3772
T2298 0.3769
T2299 0.3761
T2300 0.3756
T2301 0.3752
T2302 0.3721
T2303 0.366
T2304 0.363
T2305 0.3636
T2306 0.3666
T2307 0.3691
T2308 0.371
T2309 0.3718
T2310 0.372
T2311 0.372
T2312 0.372
T2313 0.372
T2314 0.372
T2315 0.3721
T2316 0.3721
T2317 0.3721
T2318 0.3721
T2319 0.3722
T2320 0.3715
T2321 0.3707
T2322 0.3715
T2323 0.3721
T2324 0.3723
T2325 0.3723
T2326 0.3723
T2327 0.3723
T2328 0.3724
T2329 0.3722
T2330 0.3721
T2331 0.3721
T2332 0.3708
T2333 0.3704
T2334 0.3705
T2335 0.3705
T2336 0.3705
T2337 0.3705
T2338 0.3705
T2339 0.3702
T2340 0.3695
T2341 0.37
T2342 0.3705
T2343 0.37
T2344 0.3695
T2345 0.3691
T2346 0.369
T2347 0.369
T2348 0.369
T2349 0.3688
T2350 0.3695
T2351 0.3697
T2352 0.37
T2353 0.3692
T2354 0.3689
T2355 0.3689
T2356 0.3689
T2357 0.3689
T2358 0.369
T2359 0.369
T2360 0.369
T2361 0.369
T2362 0.3684
T2363 0.3685
T2364 0.3683
T2365 0.3682
T2366 0.3683
T2367 0.3676
T2368 0.3674
T2369 0.3681
T2370 0.3709
T2371 0.3736
T2372 0.3745
T2373 0.3743
T2374 0.3725
T2375 0.3701
T2376 0.3686
T2377 0.3673
T2378 0.3659
T2379 0.3653
T2380 0.3652
T2381 0.3652
T2382 0.3663
T2383 0.367
T2384 0.3671
T2385 0.3671
T2386 0.3671
T2387 0.3672
T2388 0.3672
T2389 0.3672
T2390 0.3672
T2391 0.3673
T2392 0.3673
T2393 0.3673
T2394 0.3673
T2395 0.25
T2396 0.2305
T2397 0.2309
T2398 0.2305
T2399 0.2305
T2400 0.2305
T2401 0.2305
T2402 0.2306
T2403 0.2306
T2404 0.2306
T2405 0.2306
T2406 0.2306
T2407 0.231
T2408 0.2306
T2409 0.2307
T2410 0.2305
T2411 0.2301
T2412 0.2287
T2413 0.2295
T2414 0.2287
T2415 0.2263
T2416 0.2255
T2417 0.2255
T2418 0.2255
T2419 0.2255
T2420 0.2255
T2421 0.2255
T2422 0.2255
T2423 0.2256
T2424 0.2256
T2425 0.2256
T2426 0.2256
T2427 0.2256
T2428 0.2256
T2429 0.2256
T2430 0.2256
T2431 0.2257
T2432 0.2257
T2433 0.2257
T2434 0.2257
T2435 0.2257
T2436 0.2257
T2437 0.2257
T2438 0.2258
T2439 0.2258
T2440 0.2258
T2441 0.2258
T2442 0.2258
T2443 0.2258
T2444 0.2258
T2445 0.2259
T2446 0.2259
T2447 0.2259
T2448 0.2259
T2449 0.2259
T2450 0.2259
T2451 0.2259
T2452 0.226
T2453 0.226
T2454 0.226
T2455 0.226
T2456 0.226
T2457 0.2252
T2458 0.2244
T2459 0.2244
T2460 0.224
T2461 0.2244
T2462 0.2232
T2463 0.224
T2464 0.2241
T2465 0.2245
T2466 0.2245
T2467 0.2245
T2468 0.2245
T2469 0.2245
T2470 0.2246
T2471 0.2246
T2472 0.2246
T2473 0.2246
T2474 0.2246
T2475 0.2246
T2476 0.2246
T2477 0.2247
T2478 0.2247
T2479 0.2247
T2480 0.2247
T2481 0.2247
T2482 0.2247
T2483 0.2247
T2484 0.2243
T2485 0.2244
T2486 0.2248
T2487 0.2235
T2488 0.224
T2489 0.2404
T2490 0.2842
T2491 0.2839
T2492 0.2852
T2493 0.2813
T2494 0.2791
T2495 0.2788
T2496 0.2764
T2497 0.2756
T2498 0.2733
T2499 0.2719
T2500 0.2706
T2501 0.2694
T2502 0.268
T2503 0.2668
T2504 0.2647
T2505 0.2643
T2506 0.2633
T2507 0.2883
T2508 0.2833
T2509 0.2793
T2510 0.2848
T2511 0.2778
T2512 0.2693
T2513 0.2649
T2514 0.2635
T2515 0.2622
T2516 0.2617
T2517 0.2611
T2518 0.2604
T2519 0.2595
T2520 0.2583
T2521 0.2568
T2522 0.2554
T2523 0.2547
T2524 0.254
T2525 0.2527
T2526 0.2511
T2527 0.2507
T2528 0.2494
T2529 0.2481
T2530 0.2474
T2531 0.2454
T2532 0.244
T2533 0.2432
T2534 0.2421
T2535 0.2395
T2536 0.239
T2537 0.239
T2538 0.239
T2539 0.239
T2540 0.2391
T2541 0.2391
T2542 0.2391
T2543 0.2391
T2544 0.2391
T2545 0.2392
T2546 0.2392
T2547 0.2392
T2548 0.2384
T2549 0.2376
T2550 0.2376
T2551 0.2377
T2552 0.2377
T2553 0.2365
T2554 0.2369
T2555 0.2377
T2556 0.2373
T2557 0.2354
T2558 0.2341
T2559 0.2331
T2560 0.2812
T2561 0.2703
T2562 0.2658
T2563 0.2635
T2564 0.2608
T2565 0.2591
T2566 0.258
T2567 0.2567
T2568 0.2562
T2569 0.2555
T2570 0.2544
T2571 0.2535
T2572 0.253
T2573 0.2519
T2574 0.2511
T2575 0.2502
T2576 0.2497
T2577 0.2494
T2578 0.2494
T2579 0.2483
T2580 0.2471
T2581 0.245
T2582 0.2445
T2583 0.2433
T2584 0.243
T2585 0.2434
T2586 0.2434
T2587 0.2434
T2588 0.2434
T2589 0.2434
T2590 0.2435
T2591 0.2423
T2592 0.2419
T2593 0.2419
T2594 0.242
T2595 0.242
T2596 0.242
T2597 0.242
T2598 0.242
T2599 0.2421
T2600 0.2411
T2601 0.2401
T2602 0.2401
T2603 0.2394
T2604 0.2394
T2605 0.2394
T2606 0.2386
T2607 0.2402
T2608 0.2398
T2609 0.2399
T2610 0.2387
T2611 0.2387
T2612 0.2387
T2613 0.2387
T2614 0.2388
T2615 0.2388
T2616 0.2388
T2617 0.2376
T2618 0.2372
T2619 0.238
T2620 0.2384
T2621 0.2388
T2622 0.2388
T2623 0.2388
T2624 0.2388
T2625 0.2388
T2626 0.2384
T2627 0.238
T2628 0.2376
T2629 0.2368
T2630 0.2368
T2631 0.2372
T2632 0.236
T2633 0.2356
T2634 0.2356
T2635 0.2356
T2636 0.2356
T2637 0.2356
T2638 0.2356
T2639 0.2356
T2640 0.2356
T2641 0.2356
T2642 0.2356
T2643 0.2356
T2644 0.2356
T2645 0.2368
T2646 0.2372
T2647 0.2372
T2648 0.2372
T2649 0.2372
T2650 0.2372
T2651 0.236
T2652 0.236
T2653 0.2356
T2654 0.2356
T2655 0.2356
T2656 0.2356
T2657 0.236
T2658 0.2368
T2659 0.236
T2660 0.2376
T2661 0.2372
T2662 0.2384
T2663 0.24
T2664 0.24
T2665 0.2409
T2666 0.2414
T2667 0.2439
T2668 0.2455
T2669 0.2474
T2670 0.2482
T2671 0.2501
T2672 0.2519
T2673 0.2556
T2674 0.2576
T2675 0.2609
T2676 0.2657
T2677 0.2685
T2678 0.2717
T2679 0.2742
T2680 0.275
T2681 0.2753
T2682 0.2763
T2683 0.2776
T2684 0.278
T2685 0.278
T2686 0.2772
T2687 0.2763
T2688 0.2757
T2689 0.2746
T2690 0.2733
T2691 0.2721
T2692 0.2716
T2693 0.2716
T2694 0.2716
T2695 0.2716
T2696 0.2716
T2697 0.2716
T2698 0.2716
T2699 0.2716
T2700 0.2716
T2701 0.2702
T2702 0.2681
T2703 0.2664
T2704 0.2654
T2705 0.2685
T2706 0.2668
T2707 0.2654
T2708 0.2654
T2709 0.2641
T2710 0.2622
T2711 0.2622
T2712 0.2609
T2713 0.2593
T2714 0.259
T2715 0.259
T2716 0.259
T2717 0.2585
T2718 0.2576
T2719 0.2572
T2720 0.2572
T2721 0.2585
T2722 0.2576
T2723 0.2581
T2724 0.2581
T2725 0.2605
T2726 0.2618
T2727 0.2622
T2728 0.2626
T2729 0.2636
T2730 0.2641
T2731 0.2654
T2732 0.2654
T2733 0.2664
T2734 0.2668
T2735 0.2672
T2736 0.2685
T2737 0.2685
T2738 0.2685
T2739 0.2685
T2740 0.2685
T2741 0.2698
T2742 0.2702
T2743 0.2709
T2744 0.2716
T2745 0.2721
T2746 0.2733
T2747 0.275
T2748 0.2753
T2749 0.276
T2750 0.2772
T2751 0.2757
T2752 0.275
T2753 0.2738
T2754 0.2733
T2755 0.2716
T2756 0.2713
T2757 0.2702
T2758 0.2698
T2759 0.2685
T2760 0.2677
T2761 0.2661
T2762 0.2654
T2763 0.2645
T2764 0.2636
T2765 0.2629
T2766 0.2622
T2767 0.2609
T2768 0.2604
T2769 0.2604
T2770 0.2604
T2771 0.2604
T2772 0.2593
T2773 0.259
T2774 0.2581
T2775 0.2572
T2776 0.2572
T2777 0.2572
T2778 0.2572
T2779 0.2572
T2780 0.2572
T2781 0.2561
T2782 0.2557
T2783 0.2557
T2784 0.2552
T2785 0.2538
T2786 0.2538
T2787 0.2538
T2788 0.2527
T2789 0.2523
T2790 0.2523
T2791 0.2321
T2792 0.2321
T2793 0.2321
T2794 0.2321
T2795 0.2321
T2796 0.2321
T2797 0.2321
T2798 0.2321
T2799 0.2321
T2800 0.2321
T2801 0.2321
T2802 0.2321
T2803 0.2321
T2804 0.2321
T2805 0.2321
T2806 0.2321
T2807 0.2321
T2808 0.2321
