# Supplementary material for: FishMORPH - An agent-based model to predict salmonid growth and distribution responses under natural and low flows
Source: Sci Rep. 2016 Jul 19;6:29414. doi: 10.1038/srep29414 (PMC4949470; doi:10.1038/srep29414)
Supplement: Supplementary Information 2 [file srep29414-s2.zip › SR_FishMORPH_Files/Parameters/Baseline_Depth_P36.var]

Depth Patch P36
T1 0.3461
T2 0.3472
T3 0.3472
T4 0.3472
T5 0.3469
T6 0.3464
T7 0.345
T8 0.3442
T9 0.3428
T10 0.3449
T11 0.346
T12 0.3432
T13 0.3415
T14 0.3394
T15 0.3394
T16 0.3394
T17 0.3394
T18 0.3394
T19 0.3389
T20 0.3385
T21 0.3376
T22 0.3372
T23 0.3372
T24 0.3372
T25 0.3363
T26 0.3354
T27 0.3354
T28 0.3354
T29 0.3354
T30 0.3354
T31 0.3354
T32 0.3354
T33 0.3354
T34 0.3354
T35 0.335
T36 0.3345
T37 0.3336
T38 0.3336
T39 0.3336
T40 0.3336
T41 0.3336
T42 0.3333
T43 0.3408
T44 0.3408
T45 0.3408
T46 0.3408
T47 0.3408
T48 0.3408
T49 0.3408
T50 0.3408
T51 0.339
T52 0.339
T53 0.339
T54 0.3372
T55 0.3372
T56 0.3368
T57 0.3359
T58 0.3363
T59 0.3368
T60 0.3403
T61 0.3377
T62 0.3363
T63 0.3359
T64 0.3354
T65 0.3372
T66 0.3359
T67 0.3354
T68 0.3354
T69 0.3354
T70 0.3354
T71 0.3349
T72 0.3335
T73 0.3328
T74 0.3316
T75 0.3302
T76 0.3302
T77 0.3302
T78 0.3302
T79 0.3302
T80 0.3302
T81 0.3302
T82 0.3302
T83 0.3302
T84 0.3302
T85 0.3307
T86 0.332
T87 0.332
T88 0.332
T89 0.332
T90 0.332
T91 0.332
T92 0.332
T93 0.332
T94 0.332
T95 0.332
T96 0.332
T97 0.332
T98 0.332
T99 0.3316
T100 0.3302
T101 0.3302
T102 0.3302
T103 0.3302
T104 0.3302
T105 0.3302
T106 0.3302
T107 0.3302
T108 0.3297
T109 0.3302
T110 0.3302
T111 0.3302
T112 0.3302
T113 0.3302
T114 0.3302
T115 0.3302
T116 0.3302
T117 0.3302
T118 0.3302
T119 0.3302
T120 0.3302
T121 0.3302
T122 0.3302
T123 0.3302
T124 0.3302
T125 0.3302
T126 0.3302
T127 0.3302
T128 0.3302
T129 0.3302
T130 0.3302
T131 0.3311
T132 0.332
T133 0.332
T134 0.332
T135 0.332
T136 0.3324
T137 0.3335
T138 0.3335
T139 0.3335
T140 0.3335
T141 0.3335
T142 0.3335
T143 0.3335
T144 0.3335
T145 0.3335
T146 0.3335
T147 0.3335
T148 0.3335
T149 0.3335
T150 0.3354
T151 0.3349
T152 0.3354
T153 0.3359
T154 0.3372
T155 0.3372
T156 0.3372
T157 0.3372
T158 0.3381
T159 0.3372
T160 0.3381
T161 0.339
T162 0.339
T163 0.339
T164 0.339
T165 0.339
T166 0.339
T167 0.339
T168 0.339
T169 0.339
T170 0.339
T171 0.339
T172 0.339
T173 0.339
T174 0.339
T175 0.339
T176 0.339
T177 0.339
T178 0.3386
T179 0.339
T180 0.339
T181 0.3386
T182 0.3377
T183 0.3386
T184 0.3377
T185 0.3372
T186 0.3372
T187 0.3372
T188 0.3372
T189 0.3372
T190 0.3372
T191 0.3372
T192 0.3372
T193 0.3372
T194 0.3372
T195 0.3372
T196 0.3372
T197 0.3359
T198 0.3354
T199 0.3354
T200 0.3354
T201 0.3335
T202 0.3335
T203 0.3335
T204 0.3335
T205 0.3335
T206 0.3335
T207 0.3335
T208 0.3335
T209 0.3335
T210 0.3335
T211 0.3335
T212 0.3335
T213 0.3335
T214 0.3335
T215 0.334
T216 0.3335
T217 0.3335
T218 0.3335
T219 0.3335
T220 0.3335
T221 0.3335
T222 0.3335
T223 0.3335
T224 0.3332
T225 0.332
T226 0.332
T227 0.332
T228 0.332
T229 0.332
T230 0.332
T231 0.332
T232 0.332
T233 0.332
T234 0.332
T235 0.332
T236 0.332
T237 0.332
T238 0.332
T239 0.332
T240 0.332
T241 0.332
T242 0.332
T243 0.332
T244 0.332
T245 0.332
T246 0.332
T247 0.332
T248 0.332
T249 0.3302
T250 0.3302
T251 0.3307
T252 0.3623
T253 0.3924
T254 0.3964
T255 0.3951
T256 0.3949
T257 0.3949
T258 0.3931
T259 0.3926
T260 0.3926
T261 0.3917
T262 0.3906
T263 0.3903
T264 0.3903
T265 0.3903
T266 0.3903
T267 0.3903
T268 0.3903
T269 0.3903
T270 0.3903
T271 0.3903
T272 0.3903
T273 0.3903
T274 0.3903
T275 0.3903
T276 0.3908
T277 0.3913
T278 0.3923
T279 0.3926
T280 0.3926
T281 0.3926
T282 0.3917
T283 0.391
T284 0.3904
T285 0.3903
T286 0.3903
T287 0.3903
T288 0.3903
T289 0.3903
T290 0.3903
T291 0.3903
T292 0.3903
T293 0.3908
T294 0.3922
T295 0.3926
T296 0.3926
T297 0.3943
T298 0.3949
T299 0.3949
T300 0.3956
T301 0.3955
T302 0.3954
T303 0.3957
T304 0.3962
T305 0.3966
T306 0.3968
T307 0.3968
T308 0.3968
T309 0.3968
T310 0.3968
T311 0.3968
T312 0.3968
T313 0.3968
T314 0.3968
T315 0.3968
T316 0.3968
T317 0.3968
T318 0.3968
T319 0.3968
T320 0.3968
T321 0.3968
T322 0.3968
T323 0.3968
T324 0.3968
T325 0.3964
T326 0.3966
T327 0.3968
T328 0.3968
T329 0.3968
T330 0.3968
T331 0.3968
T332 0.3968
T333 0.3968
T334 0.3968
T335 0.3968
T336 0.3968
T337 0.3964
T338 0.3952
T339 0.3949
T340 0.3949
T341 0.3949
T342 0.3949
T343 0.3949
T344 0.3949
T345 0.3949
T346 0.3949
T347 0.3949
T348 0.3949
T349 0.3949
T350 0.3949
T351 0.3949
T352 0.3949
T353 0.3931
T354 0.3926
T355 0.3926
T356 0.3926
T357 0.3926
T358 0.3926
T359 0.3926
T360 0.3926
T361 0.3926
T362 0.3917
T363 0.3923
T364 0.3926
T365 0.3926
T366 0.3926
T367 0.3926
T368 0.3926
T369 0.3926
T370 0.3926
T371 0.3926
T372 0.3926
T373 0.393
T374 0.3945
T375 0.3949
T376 0.3949
T377 0.3949
T378 0.3952
T379 0.395
T380 0.3949
T381 0.3949
T382 0.3949
T383 0.3949
T384 0.3949
T385 0.3949
T386 0.3949
T387 0.3949
T388 0.3949
T389 0.3949
T390 0.3949
T391 0.3949
T392 0.3949
T393 0.3936
T394 0.3863
T395 0.3679
T396 0.3524
T397 0.3504
T398 0.3474
T399 0.3451
T400 0.3446
T401 0.3446
T402 0.3446
T403 0.345
T404 0.3447
T405 0.3446
T406 0.3433
T407 0.3425
T408 0.3424
T409 0.3424
T410 0.3432
T411 0.3443
T412 0.3459
T413 0.3484
T414 0.3503
T415 0.3497
T416 0.3504
T417 0.3507
T418 0.3507
T419 0.3504
T420 0.3476
T421 0.3468
T422 0.339
T423 0.3363
T424 0.3372
T425 0.3372
T426 0.3372
T427 0.3372
T428 0.3372
T429 0.3372
T430 0.3372
T431 0.3372
T432 0.3372
T433 0.3372
T434 0.3372
T435 0.3363
T436 0.3354
T437 0.3354
T438 0.3345
T439 0.3336
T440 0.3327
T441 0.3405
T442 0.3405
T443 0.34
T444 0.3387
T445 0.3391
T446 0.3387
T447 0.3391
T448 0.3387
T449 0.3382
T450 0.3359
T451 0.335
T452 0.335
T453 0.335
T454 0.3341
T455 0.3332
T456 0.3332
T457 0.335
T458 0.335
T459 0.335
T460 0.3346
T461 0.335
T462 0.335
T463 0.3368
T464 0.338
T465 0.3392
T466 0.3401
T467 0.3328
T468 0.3337
T469 0.335
T470 0.335
T471 0.3359
T472 0.3368
T473 0.3364
T474 0.335
T475 0.3342
T476 0.3333
T477 0.341
T478 0.3401
T479 0.3401
T480 0.3392
T481 0.3401
T482 0.3397
T483 0.3401
T484 0.3401
T485 0.3406
T486 0.3401
T487 0.3333
T488 0.3334
T489 0.336
T490 0.3382
T491 0.3408
T492 0.3413
T493 0.343
T494 0.3457
T495 0.3481
T496 0.35
T497 0.3517
T498 0.3466
T499 0.3484
T500 0.3514
T501 0.3533
T502 0.3562
T503 0.3594
T504 0.3622
T505 0.3646
T506 0.3609
T507 0.3618
T508 0.3623
T509 0.3636
T510 0.3639
T511 0.3643
T512 0.3656
T513 0.3664
T514 0.3677
T515 0.3699
T516 0.3711
T517 0.373
T518 0.3743
T519 0.3745
T520 0.3749
T521 0.3747
T522 0.3745
T523 0.3745
T524 0.3745
T525 0.3745
T526 0.3745
T527 0.3741
T528 0.373
T529 0.3722
T530 0.3721
T531 0.3705
T532 0.3701
T533 0.3697
T534 0.3684
T535 0.3661
T536 0.3648
T537 0.3638
T538 0.3627
T539 0.3617
T540 0.3614
T541 0.3655
T542 0.3649
T543 0.3649
T544 0.3641
T545 0.3631
T546 0.3628
T547 0.362
T548 0.361
T549 0.3607
T550 0.3599
T551 0.3589
T552 0.3581
T553 0.3565
T554 0.3561
T555 0.3552
T556 0.3542
T557 0.3539
T558 0.3544
T559 0.3561
T560 0.3597
T561 0.3652
T562 0.3637
T563 0.3682
T564 0.3729
T565 0.3745
T566 0.3854
T567 0.3915
T568 0.3988
T569 0.4042
T570 0.4079
T571 0.4101
T572 0.414
T573 0.4187
T574 0.4256
T575 0.4248
T576 0.4325
T577 0.433
T578 0.4482
T579 0.4592
T580 0.4717
T581 0.4813
T582 0.4931
T583 0.4946
T584 0.5016
T585 0.5003
T586 0.5066
T587 0.512
T588 0.515
T589 0.5171
T590 0.5235
T591 0.5263
T592 0.5303
T593 0.5325
T594 0.5329
T595 0.5318
T596 0.5263
T597 0.5184
T598 0.5143
T599 0.5052
T600 0.5005
T601 0.4908
T602 0.4922
T603 0.4856
T604 0.4799
T605 0.4751
T606 0.4774
T607 0.4753
T608 0.4753
T609 0.4764
T610 0.4794
T611 0.4769
T612 0.4813
T613 0.4863
T614 0.4912
T615 0.4942
T616 0.4889
T617 0.4924
T618 0.4958
T619 0.499
T620 0.5015
T621 0.5027
T622 0.5015
T623 0.4969
T624 0.4878
T625 0.4832
T626 0.4709
T627 0.4537
T628 0.4365
T629 0.4282
T630 0.4233
T631 0.4148
T632 0.4094
T633 0.4071
T634 0.4039
T635 0.4015
T636 0.3993
T637 0.3973
T638 0.3961
T639 0.3945
T640 0.3928
T641 0.392
T642 0.3911
T643 0.3901
T644 0.3899
T645 0.3899
T646 0.3937
T647 0.3926
T648 0.3919
T649 0.3904
T650 0.39
T651 0.3893
T652 0.3883
T653 0.3881
T654 0.3872
T655 0.386
T656 0.3858
T657 0.3847
T658 0.384
T659 0.3838
T660 0.382
T661 0.3815
T662 0.38
T663 0.3795
T664 0.3766
T665 0.3643
T666 0.355
T667 0.3543
T668 0.3543
T669 0.3538
T670 0.3529
T671 0.3526
T672 0.3526
T673 0.3526
T674 0.3526
T675 0.351
T676 0.3505
T677 0.3502
T678 0.3501
T679 0.3496
T680 0.3483
T681 0.3479
T682 0.3479
T683 0.3471
T684 0.3481
T685 0.3527
T686 0.3623
T687 0.3776
T688 0.371
T689 0.3645
T690 0.3556
T691 0.3509
T692 0.3484
T693 0.3471
T694 0.3518
T695 0.3516
T696 0.3512
T697 0.3498
T698 0.3494
T699 0.3493
T700 0.3492
T701 0.3491
T702 0.3477
T703 0.3472
T704 0.347
T705 0.3466
T706 0.3465
T707 0.3464
T708 0.345
T709 0.3441
T710 0.3439
T711 0.3438
T712 0.3433
T713 0.3418
T714 0.3413
T715 0.3412
T716 0.3411
T717 0.341
T718 0.341
T719 0.3409
T720 0.3408
T721 0.3407
T722 0.3406
T723 0.3405
T724 0.3404
T725 0.3403
T726 0.3402
T727 0.3401
T728 0.34
T729 0.3395
T730 0.3393
T731 0.3397
T732 0.3397
T733 0.3383
T734 0.3377
T735 0.338
T736 0.3375
T737 0.337
T738 0.3365
T739 0.336
T740 0.3354
T741 0.3353
T742 0.3352
T743 0.335
T744 0.3347
T745 0.3346
T746 0.3345
T747 0.3344
T748 0.3344
T749 0.3343
T750 0.3342
T751 0.3341
T752 0.334
T753 0.3339
T754 0.3338
T755 0.3337
T756 0.3336
T757 0.3335
T758 0.3335
T759 0.3334
T760 0.3333
T761 0.3332
T762 0.3331
T763 0.333
T764 0.3329
T765 0.3438
T766 0.3447
T767 0.3443
T768 0.3442
T769 0.3441
T770 0.344
T771 0.3435
T772 0.3429
T773 0.3427
T774 0.3421
T775 0.3422
T776 0.3425
T777 0.3425
T778 0.3424
T779 0.3423
T780 0.3423
T781 0.3418
T782 0.3413
T783 0.3408
T784 0.3406
T785 0.3397
T786 0.3398
T787 0.3394
T788 0.3392
T789 0.3399
T790 0.3401
T791 0.34
T792 0.3399
T793 0.3398
T794 0.3397
T795 0.3396
T796 0.3396
T797 0.3391
T798 0.3393
T799 0.3393
T800 0.3392
T801 0.3391
T802 0.339
T803 0.339
T804 0.3389
T805 0.3385
T806 0.3383
T807 0.3382
T808 0.3381
T809 0.3372
T810 0.336
T811 0.3361
T812 0.3357
T813 0.3355
T814 0.3354
T815 0.3354
T816 0.3353
T817 0.3352
T818 0.3351
T819 0.335
T820 0.3349
T821 0.334
T822 0.3337
T823 0.3328
T824 0.3324
T825 0.341
T826 0.3409
T827 0.3408
T828 0.3407
T829 0.3407
T830 0.3393
T831 0.339
T832 0.3397
T833 0.3377
T834 0.3366
T835 0.3361
T836 0.3348
T837 0.3347
T838 0.3346
T839 0.3345
T840 0.3344
T841 0.3343
T842 0.3343
T843 0.3342
T844 0.3341
T845 0.3338
T846 0.3329
T847 0.3328
T848 0.3319
T849 0.3317
T850 0.3333
T851 0.3328
T852 0.3331
T853 0.333
T854 0.333
T855 0.3312
T856 0.3307
T857 0.3293
T858 0.3292
T859 0.3291
T860 0.3291
T861 0.329
T862 0.3289
T863 0.3288
T864 0.3288
T865 0.3295
T866 0.3303
T867 0.3302
T868 0.3301
T869 0.3301
T870 0.33
T871 0.3299
T872 0.3298
T873 0.3297
T874 0.3297
T875 0.3296
T876 0.3295
T877 0.3294
T878 0.3294
T879 0.3293
T880 0.3275
T881 0.3274
T882 0.3261
T883 0.3256
T884 0.3246
T885 0.3245
T886 0.3253
T887 0.3252
T888 0.3259
T889 0.3265
T890 0.3264
T891 0.3263
T892 0.3262
T893 0.3262
T894 0.3265
T895 0.326
T896 0.3259
T897 0.3258
T898 0.3258
T899 0.3257
T900 0.3256
T901 0.3255
T902 0.3255
T903 0.325
T904 0.3241
T905 0.3235
T906 0.3235
T907 0.3234
T908 0.3233
T909 0.3232
T910 0.3232
T911 0.3231
T912 0.323
T913 0.3229
T914 0.3229
T915 0.3232
T916 0.3227
T917 0.3226
T918 0.323
T919 0.3242
T920 0.3229
T921 0.3224
T922 0.3223
T923 0.3222
T924 0.3221
T925 0.3221
T926 0.3219
T927 0.3212
T928 0.3258
T929 0.3214
T930 0.3257
T931 0.3253
T932 0.3252
T933 0.3251
T934 0.325
T935 0.325
T936 0.3249
T937 0.3248
T938 0.3252
T939 0.3251
T940 0.3246
T941 0.3262
T942 0.3261
T943 0.3261
T944 0.326
T945 0.3259
T946 0.3259
T947 0.3258
T948 0.3257
T949 0.3213
T950 0.3229
T951 0.322
T952 0.3211
T953 0.3257
T954 0.325
T955 0.3249
T956 0.3248
T957 0.3248
T958 0.3247
T959 0.3246
T960 0.3245
T961 0.3245
T962 0.3244
T963 0.3243
T964 0.3243
T965 0.3242
T966 0.3241
T967 0.3241
T968 0.324
T969 0.3239
T970 0.3238
T971 0.3238
T972 0.3237
T973 0.3236
T974 0.3236
T975 0.3235
T976 0.3234
T977 0.3234
T978 0.3233
T979 0.3232
T980 0.3232
T981 0.3229
T982 0.3217
T983 0.3213
T984 0.3212
T985 0.3211
T986 0.3207
T987 0.3207
T988 0.3206
T989 0.3205
T990 0.3205
T991 0.3204
T992 0.3203
T993 0.3203
T994 0.3202
T995 0.3201
T996 0.3201
T997 0.32
T998 0.3199
T999 0.3199
T1000 0.3198
T1001 0.3193
T1002 0.318
T1003 0.3179
T1004 0.3178
T1005 0.3182
T1006 0.3194
T1007 0.3193
T1008 0.318
T1009 0.3175
T1010 0.3175
T1011 0.3174
T1012 0.3173
T1013 0.3173
T1014 0.3172
T1015 0.3171
T1016 0.3171
T1017 0.317
T1018 0.3168
T1019 0.3182
T1020 0.3182
T1021 0.3181
T1022 0.318
T1023 0.3176
T1024 0.3162
T1025 0.3149
T1026 0.3144
T1027 0.3136
T1028 0.3129
T1029 0.3135
T1030 0.3141
T1031 0.3141
T1032 0.314
T1033 0.314
T1034 0.3139
T1035 0.3138
T1036 0.3138
T1037 0.3137
T1038 0.3136
T1039 0.3136
T1040 0.3144
T1041 0.3151
T1042 0.3134
T1043 0.3138
T1044 0.315
T1045 0.3149
T1046 0.3158
T1047 0.3161
T1048 0.3161
T1049 0.3164
T1050 0.3159
T1051 0.3146
T1052 0.3129
T1053 0.3124
T1054 0.3123
T1055 0.3123
T1056 0.3122
T1057 0.3138
T1058 0.3138
T1059 0.3137
T1060 0.3136
T1061 0.3136
T1062 0.3135
T1063 0.3135
T1064 0.3134
T1065 0.3133
T1066 0.3133
T1067 0.3141
T1068 0.3146
T1069 0.3144
T1070 0.3144
T1071 0.3143
T1072 0.3151
T1073 0.3159
T1074 0.3158
T1075 0.3157
T1076 0.3157
T1077 0.3156
T1078 0.3156
T1079 0.3155
T1080 0.3154
T1081 0.3154
T1082 0.3157
T1083 0.3157
T1084 0.316
T1085 0.3168
T1086 0.3165
T1087 0.3163
T1088 0.3163
T1089 0.3162
T1090 0.3162
T1091 0.3157
T1092 0.316
T1093 0.3301
T1094 0.3345
T1095 0.3337
T1096 0.3333
T1097 0.3333
T1098 0.3336
T1099 0.3348
T1100 0.3351
T1101 0.335
T1102 0.3376
T1103 0.333
T1104 0.3396
T1105 0.3503
T1106 0.3535
T1107 0.358
T1108 0.3592
T1109 0.3593
T1110 0.3614
T1111 0.3649
T1112 0.3653
T1113 0.3714
T1114 0.3803
T1115 0.3792
T1116 0.3824
T1117 0.3834
T1118 0.3816
T1119 0.377
T1120 0.376
T1121 0.3692
T1122 0.3643
T1123 0.3625
T1124 0.3663
T1125 0.3631
T1126 0.3618
T1127 0.3616
T1128 0.3615
T1129 0.3614
T1130 0.3624
T1131 0.363
T1132 0.3627
T1133 0.3615
T1134 0.3611
T1135 0.3614
T1136 0.3621
T1137 0.3622
T1138 0.3625
T1139 0.3635
T1140 0.3656
T1141 0.3619
T1142 0.3636
T1143 0.3639
T1144 0.3642
T1145 0.3642
T1146 0.3642
T1147 0.3648
T1148 0.3652
T1149 0.3652
T1150 0.3652
T1151 0.3651
T1152 0.3641
T1153 0.3626
T1154 0.3606
T1155 0.3646
T1156 0.3634
T1157 0.3631
T1158 0.3614
T1159 0.3609
T1160 0.3608
T1161 0.3615
T1162 0.3625
T1163 0.3624
T1164 0.3639
T1165 0.3647
T1166 0.3657
T1167 0.3659
T1168 0.3658
T1169 0.3651
T1170 0.3642
T1171 0.3627
T1172 0.3619
T1173 0.3629
T1174 0.3636
T1175 0.3635
T1176 0.3633
T1177 0.364
T1178 0.365
T1179 0.3651
T1180 0.3647
T1181 0.3645
T1182 0.3648
T1183 0.3649
T1184 0.3648
T1185 0.3648
T1186 0.3647
T1187 0.3646
T1188 0.3641
T1189 0.3649
T1190 0.3627
T1191 0.3596
T1192 0.3574
T1193 0.3558
T1194 0.3547
T1195 0.3528
T1196 0.3523
T1197 0.3522
T1198 0.3521
T1199 0.3535
T1200 0.3554
T1201 0.3571
T1202 0.3562
T1203 0.3553
T1204 0.3539
T1205 0.3528
T1206 0.3519
T1207 0.3545
T1208 0.3531
T1209 0.3494
T1210 0.3491
T1211 0.3501
T1212 0.3517
T1213 0.3538
T1214 0.3568
T1215 0.359
T1216 0.3615
T1217 0.3629
T1218 0.3648
T1219 0.3616
T1220 0.3661
T1221 0.3705
T1222 0.375
T1223 0.379
T1224 0.3803
T1225 0.3804
T1226 0.3792
T1227 0.3784
T1228 0.3768
T1229 0.3751
T1230 0.3743
T1231 0.3741
T1232 0.3748
T1233 0.3774
T1234 0.3749
T1235 0.3799
T1236 0.384
T1237 0.387
T1238 0.388
T1239 0.3895
T1240 0.3919
T1241 0.3921
T1242 0.3885
T1243 0.3863
T1244 0.3859
T1245 0.3858
T1246 0.3859
T1247 0.3866
T1248 0.3871
T1249 0.3871
T1250 0.3871
T1251 0.387
T1252 0.3862
T1253 0.3852
T1254 0.3849
T1255 0.3842
T1256 0.3824
T1257 0.3812
T1258 0.3802
T1259 0.3792
T1260 0.3778
T1261 0.377
T1262 0.3759
T1263 0.3757
T1264 0.3704
T1265 0.3667
T1266 0.3645
T1267 0.3629
T1268 0.361
T1269 0.3651
T1270 0.3643
T1271 0.3626
T1272 0.3614
T1273 0.359
T1274 0.3571
T1275 0.3563
T1276 0.3548
T1277 0.3535
T1278 0.3524
T1279 0.3508
T1280 0.3496
T1281 0.3482
T1282 0.3468
T1283 0.3522
T1284 0.3522
T1285 0.352
T1286 0.3518
T1287 0.35
T1288 0.3488
T1289 0.3462
T1290 0.344
T1291 0.342
T1292 0.3404
T1293 0.34
T1294 0.341
T1295 0.3416
T1296 0.3417
T1297 0.3403
T1298 0.3398
T1299 0.3397
T1300 0.3381
T1301 0.3372
T1302 0.336
T1303 0.3349
T1304 0.3339
T1305 0.3337
T1306 0.341
T1307 0.3405
T1308 0.3401
T1309 0.3327
T1310 0.3331
T1311 0.333
T1312 0.3346
T1313 0.3375
T1314 0.3411
T1315 0.352
T1316 0.3641
T1317 0.3734
T1318 0.3831
T1319 0.3954
T1320 0.4098
T1321 0.4208
T1322 0.4211
T1323 0.4281
T1324 0.4333
T1325 0.4371
T1326 0.4293
T1327 0.4322
T1328 0.4353
T1329 0.4375
T1330 0.4376
T1331 0.4367
T1332 0.4348
T1333 0.4312
T1334 0.4378
T1335 0.4328
T1336 0.4269
T1337 0.4219
T1338 0.4275
T1339 0.4258
T1340 0.4244
T1341 0.4233
T1342 0.4231
T1343 0.423
T1344 0.4222
T1345 0.4212
T1346 0.4206
T1347 0.4195
T1348 0.4176
T1349 0.4155
T1350 0.4135
T1351 0.4113
T1352 0.409
T1353 0.4081
T1354 0.4052
T1355 0.4032
T1356 0.4014
T1357 0.3996
T1358 0.3969
T1359 0.3941
T1360 0.391
T1361 0.3932
T1362 0.3908
T1363 0.3889
T1364 0.387
T1365 0.3851
T1366 0.3832
T1367 0.3813
T1368 0.3797
T1369 0.379
T1370 0.3788
T1371 0.3788
T1372 0.3794
T1373 0.381
T1374 0.383
T1375 0.3848
T1376 0.3872
T1377 0.3892
T1378 0.3903
T1379 0.3918
T1380 0.3926
T1381 0.3943
T1382 0.3911
T1383 0.3928
T1384 0.3945
T1385 0.3935
T1386 0.3934
T1387 0.3931
T1388 0.392
T1389 0.3902
T1390 0.3928
T1391 0.3905
T1392 0.3888
T1393 0.3883
T1394 0.3881
T1395 0.3894
T1396 0.3918
T1397 0.3901
T1398 0.393
T1399 0.3954
T1400 0.3966
T1401 0.3974
T1402 0.3972
T1403 0.3977
T1404 0.3971
T1405 0.3957
T1406 0.3943
T1407 0.393
T1408 0.3909
T1409 0.3943
T1410 0.3931
T1411 0.3923
T1412 0.3912
T1413 0.3908
T1414 0.3904
T1415 0.3905
T1416 0.3891
T1417 0.3885
T1418 0.3885
T1419 0.3884
T1420 0.3884
T1421 0.387
T1422 0.3861
T1423 0.385
T1424 0.3832
T1425 0.3827
T1426 0.3823
T1427 0.3811
T1428 0.3797
T1429 0.3783
T1430 0.3772
T1431 0.3766
T1432 0.3757
T1433 0.3751
T1434 0.3753
T1435 0.3757
T1436 0.3758
T1437 0.3751
T1438 0.3748
T1439 0.3747
T1440 0.3747
T1441 0.3804
T1442 0.3796
T1443 0.3789
T1444 0.3777
T1445 0.3763
T1446 0.3752
T1447 0.3746
T1448 0.3734
T1449 0.373
T1450 0.373
T1451 0.3729
T1452 0.3725
T1453 0.3717
T1454 0.371
T1455 0.3705
T1456 0.3686
T1457 0.3669
T1458 0.3651
T1459 0.3631
T1460 0.3616
T1461 0.3663
T1462 0.3652
T1463 0.3649
T1464 0.3655
T1465 0.3627
T1466 0.366
T1467 0.3674
T1468 0.3662
T1469 0.3635
T1470 0.3617
T1471 0.3665
T1472 0.3659
T1473 0.365
T1474 0.364
T1475 0.3639
T1476 0.365
T1477 0.3638
T1478 0.3633
T1479 0.3631
T1480 0.3622
T1481 0.3612
T1482 0.3609
T1483 0.3594
T1484 0.3589
T1485 0.3589
T1486 0.3594
T1487 0.3602
T1488 0.3627
T1489 0.3647
T1490 0.3662
T1491 0.3623
T1492 0.3646
T1493 0.3655
T1494 0.3653
T1495 0.3652
T1496 0.3666
T1497 0.3686
T1498 0.3714
T1499 0.3744
T1500 0.3771
T1501 0.3787
T1502 0.3786
T1503 0.3771
T1504 0.3749
T1505 0.3728
T1506 0.3716
T1507 0.3702
T1508 0.3693
T1509 0.3698
T1510 0.3707
T1511 0.3714
T1512 0.3726
T1513 0.3735
T1514 0.3742
T1515 0.3761
T1516 0.3772
T1517 0.3786
T1518 0.3794
T1519 0.3747
T1520 0.3759
T1521 0.3772
T1522 0.3782
T1523 0.3799
T1524 0.3817
T1525 0.3841
T1526 0.3874
T1527 0.3891
T1528 0.3897
T1529 0.3904
T1530 0.3899
T1531 0.3894
T1532 0.3893
T1533 0.3883
T1534 0.3876
T1535 0.3876
T1536 0.3882
T1537 0.3891
T1538 0.3909
T1539 0.393
T1540 0.3906
T1541 0.3929
T1542 0.395
T1543 0.3965
T1544 0.3968
T1545 0.3967
T1546 0.3967
T1547 0.3967
T1548 0.3966
T1549 0.3966
T1550 0.3966
T1551 0.3965
T1552 0.3965
T1553 0.3965
T1554 0.3964
T1555 0.3964
T1556 0.3964
T1557 0.3963
T1558 0.3963
T1559 0.3963
T1560 0.3963
T1561 0.3962
T1562 0.3962
T1563 0.3962
T1564 0.3961
T1565 0.3961
T1566 0.3961
T1567 0.396
T1568 0.396
T1569 0.396
T1570 0.3861
T1571 0.3769
T1572 0.3805
T1573 0.3798
T1574 0.3765
T1575 0.3748
T1576 0.3745
T1577 0.3742
T1578 0.3744
T1579 0.3751
T1580 0.3771
T1581 0.38
T1582 0.3759
T1583 0.3765
T1584 0.3769
T1585 0.376
T1586 0.3763
T1587 0.3775
T1588 0.3788
T1589 0.3805
T1590 0.3816
T1591 0.3811
T1592 0.3802
T1593 0.3789
T1594 0.3775
T1595 0.3768
T1596 0.3767
T1597 0.3783
T1598 0.3792
T1599 0.379
T1600 0.3785
T1601 0.3783
T1602 0.3783
T1603 0.3783
T1604 0.3783
T1605 0.3782
T1606 0.3781
T1607 0.3778
T1608 0.3763
T1609 0.3806
T1610 0.3788
T1611 0.3774
T1612 0.3758
T1613 0.3743
T1614 0.3736
T1615 0.3727
T1616 0.3718
T1617 0.3729
T1618 0.3731
T1619 0.3734
T1620 0.3745
T1621 0.3748
T1622 0.3748
T1623 0.3741
T1624 0.3728
T1625 0.3711
T1626 0.3693
T1627 0.3672
T1628 0.3646
T1629 0.3624
T1630 0.3612
T1631 0.3663
T1632 0.3648
T1633 0.3641
T1634 0.3621
T1635 0.3601
T1636 0.3583
T1637 0.3572
T1638 0.3559
T1639 0.3551
T1640 0.3546
T1641 0.3534
T1642 0.353
T1643 0.353
T1644 0.3526
T1645 0.3514
T1646 0.3507
T1647 0.3493
T1648 0.3474
T1649 0.3515
T1650 0.3503
T1651 0.3496
T1652 0.3496
T1653 0.3484
T1654 0.348
T1655 0.348
T1656 0.3479
T1657 0.3479
T1658 0.3487
T1659 0.3493
T1660 0.3501
T1661 0.3513
T1662 0.3481
T1663 0.3533
T1664 0.3578
T1665 0.3619
T1666 0.366
T1667 0.3633
T1668 0.3694
T1669 0.3755
T1670 0.3803
T1671 0.3793
T1672 0.385
T1673 0.3897
T1674 0.3931
T1675 0.3901
T1676 0.3904
T1677 0.3941
T1678 0.3922
T1679 0.3889
T1680 0.3852
T1681 0.3816
T1682 0.3787
T1683 0.378
T1684 0.3773
T1685 0.3777
T1686 0.3789
T1687 0.3796
T1688 0.3806
T1689 0.3813
T1690 0.3814
T1691 0.3814
T1692 0.3814
T1693 0.3813
T1694 0.381
T1695 0.3792
T1696 0.3769
T1697 0.3805
T1698 0.3784
T1699 0.3772
T1700 0.3757
T1701 0.3753
T1702 0.3753
T1703 0.3742
T1704 0.3722
T1705 0.3716
T1706 0.3702
T1707 0.369
T1708 0.3677
T1709 0.3656
T1710 0.364
T1711 0.3628
T1712 0.3611
T1713 0.3659
T1714 0.3649
T1715 0.3647
T1716 0.3639
T1717 0.3626
T1718 0.3612
T1719 0.3596
T1720 0.3577
T1721 0.3573
T1722 0.3572
T1723 0.3587
T1724 0.3591
T1725 0.359
T1726 0.3588
T1727 0.3591
T1728 0.3603
T1729 0.3596
T1730 0.3588
T1731 0.3587
T1732 0.3587
T1733 0.3575
T1734 0.3568
T1735 0.3564
T1736 0.3554
T1737 0.3551
T1738 0.3551
T1739 0.3551
T1740 0.3551
T1741 0.3547
T1742 0.3531
T1743 0.3519
T1744 0.3503
T1745 0.3488
T1746 0.3477
T1747 0.3475
T1748 0.3475
T1749 0.3474
T1750 0.3474
T1751 0.3484
T1752 0.3489
T1753 0.3506
T1754 0.35
T1755 0.3497
T1756 0.349
T1757 0.3485
T1758 0.3484
T1759 0.3472
T1760 0.3524
T1761 0.3508
T1762 0.3503
T1763 0.3503
T1764 0.35
T1765 0.3502
T1766 0.3503
T1767 0.3503
T1768 0.35
T1769 0.3495
T1770 0.3497
T1771 0.3502
T1772 0.3504
T1773 0.3504
T1774 0.3504
T1775 0.3504
T1776 0.3496
T1777 0.3486
T1778 0.3484
T1779 0.3478
T1780 0.3469
T1781 0.3467
T1782 0.3459
T1783 0.3449
T1784 0.3447
T1785 0.3447
T1786 0.3448
T1787 0.3475
T1788 0.3469
T1789 0.3455
T1790 0.3437
T1791 0.3429
T1792 0.3415
T1793 0.3395
T1794 0.339
T1795 0.3391
T1796 0.3387
T1797 0.339
T1798 0.3391
T1799 0.3391
T1800 0.3391
T1801 0.3391
T1802 0.3391
T1803 0.3383
T1804 0.3373
T1805 0.3371
T1806 0.3364
T1807 0.3362
T1808 0.3356
T1809 0.3354
T1810 0.3354
T1811 0.3354
T1812 0.3357
T1813 0.3355
T1814 0.3354
T1815 0.3354
T1816 0.3338
T1817 0.3333
T1818 0.3333
T1819 0.3334
T1820 0.3334
T1821 0.3334
T1822 0.3334
T1823 0.3334
T1824 0.3334
T1825 0.3334
T1826 0.341
T1827 0.3401
T1828 0.34
T1829 0.3386
T1830 0.3382
T1831 0.3382
T1832 0.3373
T1833 0.3369
T1834 0.3376
T1835 0.3402
T1836 0.3342
T1837 0.3351
T1838 0.3352
T1839 0.3348
T1840 0.3339
T1841 0.3337
T1842 0.3333
T1843 0.3331
T1844 0.3331
T1845 0.3343
T1846 0.3348
T1847 0.3349
T1848 0.3349
T1849 0.3349
T1850 0.3343
T1851 0.3334
T1852 0.3325
T1853 0.3403
T1854 0.3388
T1855 0.3385
T1856 0.3381
T1857 0.3377
T1858 0.3379
T1859 0.339
T1860 0.3401
T1861 0.3399
T1862 0.3391
T1863 0.3383
T1864 0.3369
T1865 0.3361
T1866 0.336
T1867 0.3372
T1868 0.338
T1869 0.3377
T1870 0.3376
T1871 0.3372
T1872 0.3359
T1873 0.3373
T1874 0.3394
T1875 0.3329
T1876 0.337
T1877 0.3436
T1878 0.3489
T1879 0.3476
T1880 0.3526
T1881 0.3576
T1882 0.3633
T1883 0.3642
T1884 0.372
T1885 0.3784
T1886 0.3778
T1887 0.3815
T1888 0.3827
T1889 0.3825
T1890 0.3804
T1891 0.3773
T1892 0.3749
T1893 0.378
T1894 0.3755
T1895 0.3743
T1896 0.3737
T1897 0.3739
T1898 0.3757
T1899 0.3785
T1900 0.3752
T1901 0.3775
T1902 0.3791
T1903 0.3801
T1904 0.3804
T1905 0.3797
T1906 0.3785
T1907 0.3782
T1908 0.3771
T1909 0.3806
T1910 0.3753
T1911 0.3717
T1912 0.3691
T1913 0.3656
T1914 0.364
T1915 0.3641
T1916 0.3615
T1917 0.3632
T1918 0.3614
T1919 0.3602
T1920 0.3585
T1921 0.358
T1922 0.3566
T1923 0.355
T1924 0.3537
T1925 0.3527
T1926 0.3511
T1927 0.3503
T1928 0.349
T1929 0.3477
T1930 0.3474
T1931 0.3495
T1932 0.3505
T1933 0.3499
T1934 0.3486
T1935 0.3477
T1936 0.3471
T1937 0.3514
T1938 0.3495
T1939 0.3493
T1940 0.3505
T1941 0.3522
T1942 0.3471
T1943 0.3493
T1944 0.3518
T1945 0.3516
T1946 0.3506
T1947 0.3511
T1948 0.3521
T1949 0.3536
T1950 0.3562
T1951 0.3613
T1952 0.3607
T1953 0.3676
T1954 0.3767
T1955 0.3814
T1956 0.3905
T1957 0.3926
T1958 0.4001
T1959 0.4115
T1960 0.4227
T1961 0.4227
T1962 0.4282
T1963 0.4336
T1964 0.4398
T1965 0.4342
T1966 0.442
T1967 0.4435
T1968 0.4502
T1969 0.4547
T1970 0.4608
T1971 0.4609
T1972 0.4646
T1973 0.4682
T1974 0.4707
T1975 0.473
T1976 0.4746
T1977 0.4765
T1978 0.4771
T1979 0.4765
T1980 0.4765
T1981 0.4763
T1982 0.475
T1983 0.4736
T1984 0.4721
T1985 0.4707
T1986 0.4707
T1987 0.4696
T1988 0.4679
T1989 0.4672
T1990 0.4671
T1991 0.466
T1992 0.4654
T1993 0.4644
T1994 0.4635
T1995 0.4614
T1996 0.4628
T1997 0.4614
T1998 0.4593
T1999 0.4571
T2000 0.4547
T2001 0.4522
T2002 0.449
T2003 0.4454
T2004 0.447
T2005 0.4442
T2006 0.4414
T2007 0.4393
T2008 0.4386
T2009 0.4375
T2010 0.4365
T2011 0.436
T2012 0.4346
T2013 0.4335
T2014 0.4325
T2015 0.4312
T2016 0.4299
T2017 0.4396
T2018 0.4381
T2019 0.4362
T2020 0.4347
T2021 0.4334
T2022 0.4319
T2023 0.4301
T2024 0.428
T2025 0.4266
T2026 0.4252
T2027 0.4235
T2028 0.4222
T2029 0.4209
T2030 0.4276
T2031 0.4272
T2032 0.4266
T2033 0.4251
T2034 0.424
T2035 0.4232
T2036 0.423
T2037 0.4219
T2038 0.4212
T2039 0.4202
T2040 0.4196
T2041 0.4184
T2042 0.4175
T2043 0.4164
T2044 0.4161
T2045 0.4163
T2046 0.416
T2047 0.4158
T2048 0.4169
T2049 0.4188
T2050 0.4206
T2051 0.423
T2052 0.4256
T2053 0.4219
T2054 0.427
T2055 0.4328
T2056 0.4391
T2057 0.4342
T2058 0.4429
T2059 0.4461
T2060 0.4526
T2061 0.4579
T2062 0.462
T2063 0.4627
T2064 0.4663
T2065 0.4685
T2066 0.4692
T2067 0.4702
T2068 0.4709
T2069 0.4701
T2070 0.4695
T2071 0.4685
T2072 0.4675
T2073 0.4663
T2074 0.4644
T2075 0.4633
T2076 0.4622
T2077 0.4609
T2078 0.463
T2079 0.4617
T2080 0.4611
T2081 0.46
T2082 0.4585
T2083 0.4571
T2084 0.4556
T2085 0.4539
T2086 0.4516
T2087 0.4484
T2088 0.4462
T2089 0.4448
T2090 0.448
T2091 0.4457
T2092 0.4435
T2093 0.4414
T2094 0.4396
T2095 0.4378
T2096 0.4364
T2097 0.4352
T2098 0.4352
T2099 0.4344
T2100 0.4319
T2101 0.4298
T2102 0.429
T2103 0.4395
T2104 0.4386
T2105 0.4375
T2106 0.4362
T2107 0.4355
T2108 0.4354
T2109 0.4351
T2110 0.434
T2111 0.4323
T2112 0.4318
T2113 0.4307
T2114 0.43
T2115 0.4292
T2116 0.4286
T2117 0.4285
T2118 0.4285
T2119 0.4285
T2120 0.4286
T2121 0.4279
T2122 0.427
T2123 0.4268
T2124 0.4268
T2125 0.4259
T2126 0.4265
T2127 0.4275
T2128 0.4261
T2129 0.4251
T2130 0.425
T2131 0.4261
T2132 0.428
T2133 0.4299
T2134 0.4315
T2135 0.4317
T2136 0.4316
T2137 0.4307
T2138 0.4304
T2139 0.4291
T2140 0.4286
T2141 0.4279
T2142 0.427
T2143 0.4268
T2144 0.4268
T2145 0.4263
T2146 0.4264
T2147 0.4275
T2148 0.4291
T2149 0.4318
T2150 0.4341
T2151 0.4363
T2152 0.4388
T2153 0.4288
T2154 0.43
T2155 0.4313
T2156 0.4323
T2157 0.4329
T2158 0.4327
T2159 0.4319
T2160 0.431
T2161 0.4308
T2162 0.4308
T2163 0.4295
T2164 0.4291
T2165 0.4395
T2166 0.4387
T2167 0.438
T2168 0.4369
T2169 0.4359
T2170 0.4353
T2171 0.4342
T2172 0.433
T2173 0.4324
T2174 0.4313
T2175 0.4306
T2176 0.4292
T2177 0.4287
T2178 0.4275
T2179 0.4271
T2180 0.4258
T2181 0.4253
T2182 0.4247
T2183 0.4237
T2184 0.4235
T2185 0.4226
T2186 0.4207
T2187 0.4201
T2188 0.4201
T2189 0.4275
T2190 0.4269
T2191 0.4265
T2192 0.4256
T2193 0.4251
T2194 0.4247
T2195 0.4239
T2196 0.4233
T2197 0.4232
T2198 0.4226
T2199 0.4211
T2200 0.4199
T2201 0.4197
T2202 0.4197
T2203 0.4212
T2204 0.4213
T2205 0.4205
T2206 0.4203
T2207 0.4199
T2208 0.4198
T2209 0.4199
T2210 0.419
T2211 0.4182
T2212 0.418
T2213 0.4174
T2214 0.4166
T2215 0.4164
T2216 0.4164
T2217 0.4164
T2218 0.4161
T2219 0.4149
T2220 0.4146
T2221 0.4143
T2222 0.4136
T2223 0.4131
T2224 0.413
T2225 0.413
T2226 0.413
T2227 0.413
T2228 0.4131
T2229 0.4131
T2230 0.4131
T2231 0.4131
T2232 0.413
T2233 0.4123
T2234 0.4115
T2235 0.4113
T2236 0.4113
T2237 0.4113
T2238 0.4101
T2239 0.4097
T2240 0.4097
T2241 0.4095
T2242 0.4095
T2243 0.4092
T2244 0.4098
T2245 0.4095
T2246 0.4095
T2247 0.4095
T2248 0.4092
T2249 0.4088
T2250 0.408
T2251 0.4077
T2252 0.4076
T2253 0.4076
T2254 0.4076
T2255 0.4077
T2256 0.4071
T2257 0.4062
T2258 0.406
T2259 0.406
T2260 0.4061
T2261 0.4058
T2262 0.4054
T2263 0.4052
T2264 0.4048
T2265 0.4043
T2266 0.4042
T2267 0.4042
T2268 0.4036
T2269 0.4027
T2270 0.4025
T2271 0.4026
T2272 0.4016
T2273 0.401
T2274 0.4009
T2275 0.4009
T2276 0.4007
T2277 0.4007
T2278 0.4007
T2279 0.4007
T2280 0.4007
T2281 0.4007
T2282 0.3998
T2283 0.3992
T2284 0.3991
T2285 0.3991
T2286 0.3991
T2287 0.3991
T2288 0.3991
T2289 0.3985
T2290 0.3977
T2291 0.3973
T2292 0.3972
T2293 0.3972
T2294 0.3972
T2295 0.3973
T2296 0.3973
T2297 0.3973
T2298 0.397
T2299 0.3962
T2300 0.3957
T2301 0.3953
T2302 0.3922
T2303 0.3907
T2304 0.3877
T2305 0.3882
T2306 0.3913
T2307 0.3939
T2308 0.3911
T2309 0.3919
T2310 0.392
T2311 0.392
T2312 0.392
T2313 0.392
T2314 0.3921
T2315 0.3921
T2316 0.3921
T2317 0.3921
T2318 0.3921
T2319 0.3922
T2320 0.3915
T2321 0.3907
T2322 0.3914
T2323 0.3921
T2324 0.3923
T2325 0.3923
T2326 0.3923
T2327 0.3923
T2328 0.3923
T2329 0.3921
T2330 0.3921
T2331 0.3921
T2332 0.3908
T2333 0.3904
T2334 0.3904
T2335 0.3904
T2336 0.3904
T2337 0.3904
T2338 0.3905
T2339 0.3901
T2340 0.3941
T2341 0.3898
T2342 0.3904
T2343 0.3899
T2344 0.394
T2345 0.3936
T2346 0.3935
T2347 0.3936
T2348 0.3935
T2349 0.3934
T2350 0.394
T2351 0.3942
T2352 0.3899
T2353 0.3937
T2354 0.3934
T2355 0.3934
T2356 0.3934
T2357 0.3935
T2358 0.3935
T2359 0.3935
T2360 0.3935
T2361 0.3935
T2362 0.3929
T2363 0.393
T2364 0.3928
T2365 0.3927
T2366 0.3927
T2367 0.3921
T2368 0.3919
T2369 0.3926
T2370 0.3907
T2371 0.3934
T2372 0.3943
T2373 0.3941
T2374 0.3924
T2375 0.39
T2376 0.3931
T2377 0.3917
T2378 0.3904
T2379 0.3898
T2380 0.3897
T2381 0.3897
T2382 0.3907
T2383 0.3914
T2384 0.3915
T2385 0.3916
T2386 0.3916
T2387 0.3916
T2388 0.3916
T2389 0.3916
T2390 0.3917
T2391 0.3917
T2392 0.3917
T2393 0.3917
T2394 0.3917
T2395 0.2736
T2396 0.2599
T2397 0.2604
T2398 0.26
T2399 0.26
T2400 0.26
T2401 0.26
T2402 0.26
T2403 0.26
T2404 0.26
T2405 0.2601
T2406 0.2601
T2407 0.2605
T2408 0.2601
T2409 0.2601
T2410 0.2599
T2411 0.2619
T2412 0.2605
T2413 0.2613
T2414 0.2605
T2415 0.2581
T2416 0.2573
T2417 0.2573
T2418 0.2573
T2419 0.2573
T2420 0.2573
T2421 0.2573
T2422 0.2573
T2423 0.2573
T2424 0.2574
T2425 0.2574
T2426 0.2574
T2427 0.2574
T2428 0.2574
T2429 0.2574
T2430 0.2574
T2431 0.2574
T2432 0.2574
T2433 0.2575
T2434 0.2575
T2435 0.2575
T2436 0.2575
T2437 0.2575
T2438 0.2575
T2439 0.2575
T2440 0.2575
T2441 0.2576
T2442 0.2576
T2443 0.2576
T2444 0.2576
T2445 0.2576
T2446 0.2576
T2447 0.2576
T2448 0.2576
T2449 0.2576
T2450 0.2577
T2451 0.2577
T2452 0.2577
T2453 0.2577
T2454 0.2577
T2455 0.2577
T2456 0.2577
T2457 0.2569
T2458 0.2561
T2459 0.2561
T2460 0.2557
T2461 0.2561
T2462 0.2549
T2463 0.2557
T2464 0.2557
T2465 0.2562
T2466 0.2562
T2467 0.2562
T2468 0.2562
T2469 0.2562
T2470 0.2562
T2471 0.2562
T2472 0.2562
T2473 0.2563
T2474 0.2563
T2475 0.2563
T2476 0.2563
T2477 0.2563
T2478 0.2563
T2479 0.2563
T2480 0.2563
T2481 0.2564
T2482 0.2564
T2483 0.2564
T2484 0.256
T2485 0.256
T2486 0.2564
T2487 0.2552
T2488 0.2556
T2489 0.2697
T2490 0.3087
T2491 0.3084
T2492 0.3044
T2493 0.3005
T2494 0.2983
T2495 0.298
T2496 0.2956
T2497 0.2948
T2498 0.2925
T2499 0.291
T2500 0.2898
T2501 0.2924
T2502 0.2911
T2503 0.2898
T2504 0.2877
T2505 0.2874
T2506 0.2863
T2507 0.3128
T2508 0.3077
T2509 0.3065
T2510 0.3039
T2511 0.297
T2512 0.2924
T2513 0.2879
T2514 0.2864
T2515 0.2852
T2516 0.2847
T2517 0.284
T2518 0.2833
T2519 0.2825
T2520 0.2812
T2521 0.2797
T2522 0.2784
T2523 0.2776
T2524 0.2769
T2525 0.2756
T2526 0.274
T2527 0.2736
T2528 0.2786
T2529 0.2773
T2530 0.2766
T2531 0.2746
T2532 0.2732
T2533 0.2724
T2534 0.2713
T2535 0.2686
T2536 0.2681
T2537 0.2682
T2538 0.2682
T2539 0.2682
T2540 0.2682
T2541 0.2682
T2542 0.2682
T2543 0.2682
T2544 0.2683
T2545 0.2683
T2546 0.2683
T2547 0.2683
T2548 0.2675
T2549 0.2667
T2550 0.2667
T2551 0.2668
T2552 0.2668
T2553 0.2656
T2554 0.266
T2555 0.2668
T2556 0.2664
T2557 0.2644
T2558 0.2631
T2559 0.2621
T2560 0.3082
T2561 0.2931
T2562 0.2887
T2563 0.2863
T2564 0.2836
T2565 0.2819
T2566 0.2808
T2567 0.2795
T2568 0.279
T2569 0.2783
T2570 0.2772
T2571 0.2763
T2572 0.2758
T2573 0.2747
T2574 0.2739
T2575 0.2793
T2576 0.2788
T2577 0.2784
T2578 0.2784
T2579 0.2773
T2580 0.2761
T2581 0.274
T2582 0.2735
T2583 0.2724
T2584 0.272
T2585 0.2724
T2586 0.2724
T2587 0.2724
T2588 0.2724
T2589 0.2724
T2590 0.2725
T2591 0.2713
T2592 0.2709
T2593 0.2709
T2594 0.271
T2595 0.271
T2596 0.271
T2597 0.271
T2598 0.271
T2599 0.271
T2600 0.2701
T2601 0.2691
T2602 0.2691
T2603 0.2683
T2604 0.2683
T2605 0.2683
T2606 0.2676
T2607 0.2692
T2608 0.2688
T2609 0.2688
T2610 0.2676
T2611 0.2676
T2612 0.2676
T2613 0.2677
T2614 0.2677
T2615 0.2677
T2616 0.2677
T2617 0.2665
T2618 0.2661
T2619 0.2669
T2620 0.2673
T2621 0.2677
T2622 0.2677
T2623 0.2677
T2624 0.2677
T2625 0.2677
T2626 0.2673
T2627 0.2669
T2628 0.2665
T2629 0.2657
T2630 0.2657
T2631 0.2661
T2632 0.2649
T2633 0.2645
T2634 0.2645
T2635 0.2645
T2636 0.2645
T2637 0.2645
T2638 0.2645
T2639 0.2645
T2640 0.2645
T2641 0.2645
T2642 0.2645
T2643 0.2645
T2644 0.2645
T2645 0.2657
T2646 0.2661
T2647 0.2661
T2648 0.2661
T2649 0.2661
T2650 0.2661
T2651 0.2649
T2652 0.2649
T2653 0.2645
T2654 0.2645
T2655 0.2645
T2656 0.2645
T2657 0.2649
T2658 0.2657
T2659 0.2649
T2660 0.2665
T2661 0.2661
T2662 0.2673
T2663 0.2689
T2664 0.2689
T2665 0.2698
T2666 0.2703
T2667 0.2729
T2668 0.2744
T2669 0.2764
T2670 0.2771
T2671 0.279
T2672 0.2746
T2673 0.2783
T2674 0.2803
T2675 0.2836
T2676 0.2884
T2677 0.2912
T2678 0.2905
T2679 0.293
T2680 0.2938
T2681 0.2941
T2682 0.2951
T2683 0.2964
T2684 0.2968
T2685 0.2968
T2686 0.296
T2687 0.2951
T2688 0.2945
T2689 0.2934
T2690 0.2921
T2691 0.2909
T2692 0.2904
T2693 0.2904
T2694 0.2904
T2695 0.2904
T2696 0.2904
T2697 0.2904
T2698 0.2904
T2699 0.2904
T2700 0.2904
T2701 0.2929
T2702 0.2908
T2703 0.2891
T2704 0.2881
T2705 0.2912
T2706 0.2895
T2707 0.2881
T2708 0.2881
T2709 0.2868
T2710 0.2849
T2711 0.2849
T2712 0.2836
T2713 0.282
T2714 0.2817
T2715 0.2817
T2716 0.2817
T2717 0.2812
T2718 0.2803
T2719 0.2798
T2720 0.2798
T2721 0.2812
T2722 0.2803
T2723 0.2807
T2724 0.2807
T2725 0.2832
T2726 0.2845
T2727 0.2849
T2728 0.2853
T2729 0.2863
T2730 0.2868
T2731 0.2881
T2732 0.2881
T2733 0.2891
T2734 0.2895
T2735 0.2899
T2736 0.2912
T2737 0.2912
T2738 0.2912
T2739 0.2912
T2740 0.2912
T2741 0.2925
T2742 0.293
T2743 0.2897
T2744 0.2904
T2745 0.2909
T2746 0.2921
T2747 0.2938
T2748 0.2941
T2749 0.2948
T2750 0.296
T2751 0.2945
T2752 0.2938
T2753 0.2926
T2754 0.2921
T2755 0.2904
T2756 0.2901
T2757 0.293
T2758 0.2925
T2759 0.2912
T2760 0.2904
T2761 0.2888
T2762 0.2881
T2763 0.2872
T2764 0.2863
T2765 0.2856
T2766 0.2849
T2767 0.2836
T2768 0.2831
T2769 0.2831
T2770 0.2831
T2771 0.2831
T2772 0.282
T2773 0.2817
T2774 0.2807
T2775 0.2798
T2776 0.2798
T2777 0.2798
T2778 0.2798
T2779 0.2798
T2780 0.2798
T2781 0.2787
T2782 0.2784
T2783 0.2784
T2784 0.2779
T2785 0.2765
T2786 0.2765
T2787 0.2765
T2788 0.2754
T2789 0.275
T2790 0.275
T2791 0.261
T2792 0.261
T2793 0.261
T2794 0.261
T2795 0.261
T2796 0.261
T2797 0.261
T2798 0.261
T2799 0.261
T2800 0.261
T2801 0.261
T2802 0.261
T2803 0.261
T2804 0.261
T2805 0.261
T2806 0.261
T2807 0.261
T2808 0.261
