# Supplementary material for: FishMORPH - An agent-based model to predict salmonid growth and distribution responses under natural and low flows
Source: Sci Rep. 2016 Jul 19;6:29414. doi: 10.1038/srep29414 (PMC4949470; doi:10.1038/srep29414)
Supplement: Supplementary Information 2 [file srep29414-s2.zip › SR_FishMORPH_Files/Parameters/Baseline_Depth_P37.var]

Depth Patch P37
T1 0.3396
T2 0.3407
T3 0.3407
T4 0.3407
T5 0.3404
T6 0.3399
T7 0.3385
T8 0.3377
T9 0.3363
T10 0.3384
T11 0.3395
T12 0.3367
T13 0.335
T14 0.3329
T15 0.3329
T16 0.3329
T17 0.3329
T18 0.3329
T19 0.3325
T20 0.332
T21 0.3312
T22 0.3307
T23 0.3307
T24 0.3307
T25 0.3299
T26 0.329
T27 0.329
T28 0.329
T29 0.329
T30 0.329
T31 0.329
T32 0.329
T33 0.329
T34 0.329
T35 0.3286
T36 0.3281
T37 0.3272
T38 0.3272
T39 0.3272
T40 0.3272
T41 0.3272
T42 0.3269
T43 0.3258
T44 0.3258
T45 0.3258
T46 0.3258
T47 0.3258
T48 0.3258
T49 0.3258
T50 0.3258
T51 0.324
T52 0.324
T53 0.324
T54 0.3222
T55 0.3222
T56 0.3218
T57 0.3209
T58 0.3213
T59 0.3218
T60 0.3253
T61 0.3227
T62 0.3213
T63 0.3209
T64 0.3204
T65 0.3222
T66 0.3209
T67 0.3204
T68 0.3204
T69 0.3204
T70 0.3204
T71 0.32
T72 0.3186
T73 0.3178
T74 0.3279
T75 0.3265
T76 0.3265
T77 0.3265
T78 0.3265
T79 0.3265
T80 0.3265
T81 0.3265
T82 0.3265
T83 0.3265
T84 0.3265
T85 0.3269
T86 0.3283
T87 0.3283
T88 0.3283
T89 0.3283
T90 0.3283
T91 0.3283
T92 0.3283
T93 0.3283
T94 0.3283
T95 0.3283
T96 0.3283
T97 0.3283
T98 0.3283
T99 0.3279
T100 0.3265
T101 0.3265
T102 0.3265
T103 0.3265
T104 0.3265
T105 0.3265
T106 0.3265
T107 0.3265
T108 0.326
T109 0.3265
T110 0.3265
T111 0.3265
T112 0.3265
T113 0.3265
T114 0.3265
T115 0.3265
T116 0.3265
T117 0.3265
T118 0.3265
T119 0.3265
T120 0.3265
T121 0.3265
T122 0.3265
T123 0.3265
T124 0.3265
T125 0.3265
T126 0.3265
T127 0.3265
T128 0.3265
T129 0.3265
T130 0.3265
T131 0.3274
T132 0.3283
T133 0.3283
T134 0.3283
T135 0.3283
T136 0.3175
T137 0.3186
T138 0.3186
T139 0.3186
T140 0.3186
T141 0.3186
T142 0.3186
T143 0.3186
T144 0.3186
T145 0.3186
T146 0.3186
T147 0.3186
T148 0.3186
T149 0.3186
T150 0.3204
T151 0.32
T152 0.3204
T153 0.3209
T154 0.3222
T155 0.3222
T156 0.3222
T157 0.3222
T158 0.3231
T159 0.3222
T160 0.3231
T161 0.324
T162 0.324
T163 0.324
T164 0.324
T165 0.324
T166 0.324
T167 0.324
T168 0.324
T169 0.324
T170 0.324
T171 0.324
T172 0.324
T173 0.324
T174 0.324
T175 0.324
T176 0.324
T177 0.324
T178 0.3236
T179 0.324
T180 0.324
T181 0.3236
T182 0.3227
T183 0.3236
T184 0.3227
T185 0.3222
T186 0.3222
T187 0.3222
T188 0.3222
T189 0.3222
T190 0.3222
T191 0.3222
T192 0.3222
T193 0.3222
T194 0.3222
T195 0.3222
T196 0.3222
T197 0.3209
T198 0.3204
T199 0.3204
T200 0.3204
T201 0.3186
T202 0.3186
T203 0.3186
T204 0.3186
T205 0.3186
T206 0.3186
T207 0.3186
T208 0.3186
T209 0.3186
T210 0.3186
T211 0.3186
T212 0.3186
T213 0.3186
T214 0.3186
T215 0.319
T216 0.3186
T217 0.3186
T218 0.3186
T219 0.3186
T220 0.3186
T221 0.3186
T222 0.3186
T223 0.3186
T224 0.3182
T225 0.3283
T226 0.3283
T227 0.3283
T228 0.3283
T229 0.3283
T230 0.3283
T231 0.3283
T232 0.3283
T233 0.3283
T234 0.3283
T235 0.3283
T236 0.3283
T237 0.3283
T238 0.3283
T239 0.3283
T240 0.3283
T241 0.3283
T242 0.3283
T243 0.3283
T244 0.3283
T245 0.3283
T246 0.3283
T247 0.3283
T248 0.3283
T249 0.3265
T250 0.3265
T251 0.3269
T252 0.3614
T253 0.3903
T254 0.3993
T255 0.398
T256 0.3978
T257 0.3978
T258 0.396
T259 0.3955
T260 0.3955
T261 0.3946
T262 0.3935
T263 0.3932
T264 0.3932
T265 0.3932
T266 0.3932
T267 0.3932
T268 0.3932
T269 0.3932
T270 0.3932
T271 0.3932
T272 0.3932
T273 0.3932
T274 0.3932
T275 0.3932
T276 0.3936
T277 0.3942
T278 0.3952
T279 0.3955
T280 0.3955
T281 0.3955
T282 0.3946
T283 0.3939
T284 0.3933
T285 0.3932
T286 0.3932
T287 0.3932
T288 0.3932
T289 0.3932
T290 0.3932
T291 0.3932
T292 0.3932
T293 0.3936
T294 0.3951
T295 0.3955
T296 0.3955
T297 0.3972
T298 0.3978
T299 0.3978
T300 0.3985
T301 0.3984
T302 0.3982
T303 0.3986
T304 0.3991
T305 0.3995
T306 0.3996
T307 0.3996
T308 0.3996
T309 0.3996
T310 0.3996
T311 0.3996
T312 0.3996
T313 0.3996
T314 0.3996
T315 0.3996
T316 0.3996
T317 0.3996
T318 0.3996
T319 0.3996
T320 0.3996
T321 0.3996
T322 0.3996
T323 0.3996
T324 0.3996
T325 0.3993
T326 0.3995
T327 0.3996
T328 0.3996
T329 0.3996
T330 0.3996
T331 0.3996
T332 0.3996
T333 0.3996
T334 0.3996
T335 0.3996
T336 0.3996
T337 0.3993
T338 0.3981
T339 0.3978
T340 0.3978
T341 0.3978
T342 0.3978
T343 0.3978
T344 0.3978
T345 0.3978
T346 0.3978
T347 0.3978
T348 0.3978
T349 0.3978
T350 0.3978
T351 0.3978
T352 0.3978
T353 0.396
T354 0.3955
T355 0.3955
T356 0.3955
T357 0.3955
T358 0.3955
T359 0.3955
T360 0.3955
T361 0.3955
T362 0.3946
T363 0.3952
T364 0.3955
T365 0.3955
T366 0.3955
T367 0.3955
T368 0.3955
T369 0.3955
T370 0.3955
T371 0.3955
T372 0.3955
T373 0.3959
T374 0.3974
T375 0.3978
T376 0.3978
T377 0.3978
T378 0.3981
T379 0.3979
T380 0.3978
T381 0.3978
T382 0.3978
T383 0.3978
T384 0.3978
T385 0.3978
T386 0.3978
T387 0.3978
T388 0.3978
T389 0.3978
T390 0.3978
T391 0.3978
T392 0.3978
T393 0.3965
T394 0.3846
T395 0.3733
T396 0.3519
T397 0.3439
T398 0.3409
T399 0.3386
T400 0.3381
T401 0.3381
T402 0.3381
T403 0.3385
T404 0.3382
T405 0.3381
T406 0.3368
T407 0.336
T408 0.3359
T409 0.3359
T410 0.3367
T411 0.3378
T412 0.3394
T413 0.3418
T414 0.3438
T415 0.3432
T416 0.3439
T417 0.3442
T418 0.3442
T419 0.3439
T420 0.3411
T421 0.3403
T422 0.3326
T423 0.3299
T424 0.3307
T425 0.3307
T426 0.3307
T427 0.3307
T428 0.3307
T429 0.3307
T430 0.3307
T431 0.3307
T432 0.3307
T433 0.3307
T434 0.3307
T435 0.3299
T436 0.329
T437 0.329
T438 0.3281
T439 0.3272
T440 0.3263
T441 0.3254
T442 0.3254
T443 0.325
T444 0.3237
T445 0.3241
T446 0.3237
T447 0.3241
T448 0.3237
T449 0.3232
T450 0.3209
T451 0.32
T452 0.32
T453 0.32
T454 0.3191
T455 0.3182
T456 0.3182
T457 0.32
T458 0.32
T459 0.32
T460 0.3196
T461 0.32
T462 0.32
T463 0.3218
T464 0.323
T465 0.3242
T466 0.3251
T467 0.3264
T468 0.3273
T469 0.3286
T470 0.3286
T471 0.3295
T472 0.3304
T473 0.33
T474 0.3286
T475 0.3277
T476 0.3269
T477 0.326
T478 0.3251
T479 0.3251
T480 0.3242
T481 0.3251
T482 0.3247
T483 0.3251
T484 0.3251
T485 0.3255
T486 0.3251
T487 0.3269
T488 0.327
T489 0.3296
T490 0.3318
T491 0.3344
T492 0.3348
T493 0.3365
T494 0.3392
T495 0.3416
T496 0.3435
T497 0.3451
T498 0.3459
T499 0.3477
T500 0.3507
T501 0.3527
T502 0.3555
T503 0.3587
T504 0.3615
T505 0.3639
T506 0.3662
T507 0.367
T508 0.3676
T509 0.3689
T510 0.3692
T511 0.3696
T512 0.3709
T513 0.3717
T514 0.373
T515 0.3752
T516 0.3764
T517 0.3783
T518 0.3796
T519 0.3798
T520 0.3802
T521 0.3799
T522 0.3798
T523 0.3798
T524 0.3798
T525 0.3798
T526 0.3798
T527 0.3793
T528 0.3783
T529 0.3775
T530 0.3774
T531 0.3758
T532 0.3754
T533 0.375
T534 0.3737
T535 0.3714
T536 0.3701
T537 0.369
T538 0.368
T539 0.367
T540 0.3667
T541 0.3648
T542 0.3642
T543 0.3642
T544 0.3634
T545 0.3624
T546 0.3622
T547 0.3613
T548 0.3603
T549 0.3601
T550 0.3592
T551 0.3582
T552 0.3575
T553 0.3558
T554 0.3554
T555 0.3546
T556 0.3535
T557 0.3533
T558 0.3537
T559 0.3555
T560 0.359
T561 0.3645
T562 0.369
T563 0.3734
T564 0.3782
T565 0.3858
T566 0.3967
T567 0.3943
T568 0.4017
T569 0.4004
T570 0.4041
T571 0.408
T572 0.4118
T573 0.4165
T574 0.4167
T575 0.4242
T576 0.4285
T577 0.4405
T578 0.4522
T579 0.461
T580 0.4696
T581 0.4845
T582 0.4889
T583 0.4993
T584 0.4988
T585 0.5029
T586 0.5092
T587 0.5146
T588 0.5177
T589 0.5251
T590 0.5316
T591 0.5344
T592 0.5345
T593 0.5367
T594 0.5371
T595 0.536
T596 0.5345
T597 0.5266
T598 0.517
T599 0.508
T600 0.4978
T601 0.4956
T602 0.4881
T603 0.4889
T604 0.4832
T605 0.4784
T606 0.4754
T607 0.4733
T608 0.4732
T609 0.4744
T610 0.4774
T611 0.4802
T612 0.4845
T613 0.4821
T614 0.487
T615 0.49
T616 0.4936
T617 0.4971
T618 0.5005
T619 0.4962
T620 0.4988
T621 0.5
T622 0.4988
T623 0.5017
T624 0.4926
T625 0.4865
T626 0.4764
T627 0.4629
T628 0.4443
T629 0.4278
T630 0.4146
T631 0.4127
T632 0.4073
T633 0.4034
T634 0.4002
T635 0.3979
T636 0.4022
T637 0.4002
T638 0.3989
T639 0.3974
T640 0.3957
T641 0.3949
T642 0.394
T643 0.393
T644 0.3928
T645 0.3928
T646 0.3919
T647 0.3908
T648 0.3901
T649 0.3886
T650 0.3882
T651 0.3875
T652 0.3865
T653 0.3863
T654 0.3854
T655 0.3843
T656 0.384
T657 0.396
T658 0.3953
T659 0.3952
T660 0.3934
T661 0.3929
T662 0.3914
T663 0.3909
T664 0.388
T665 0.3638
T666 0.3544
T667 0.3536
T668 0.3536
T669 0.3532
T670 0.3522
T671 0.352
T672 0.352
T673 0.352
T674 0.352
T675 0.3503
T676 0.3498
T677 0.3496
T678 0.3494
T679 0.349
T680 0.3476
T681 0.3472
T682 0.3472
T683 0.3464
T684 0.3474
T685 0.352
T686 0.3675
T687 0.3828
T688 0.3764
T689 0.3639
T690 0.355
T691 0.3503
T692 0.3477
T693 0.3464
T694 0.3453
T695 0.3451
T696 0.3447
T697 0.3433
T698 0.3429
T699 0.3428
T700 0.3427
T701 0.3426
T702 0.3412
T703 0.3407
T704 0.3405
T705 0.3402
T706 0.34
T707 0.3399
T708 0.3386
T709 0.3377
T710 0.3374
T711 0.3373
T712 0.3369
T713 0.3354
T714 0.3349
T715 0.3348
T716 0.3347
T717 0.3346
T718 0.3345
T719 0.3344
T720 0.3344
T721 0.3343
T722 0.3342
T723 0.3341
T724 0.334
T725 0.3339
T726 0.3338
T727 0.3337
T728 0.3336
T729 0.3331
T730 0.333
T731 0.3333
T732 0.3333
T733 0.3319
T734 0.3313
T735 0.3317
T736 0.3311
T737 0.3307
T738 0.3301
T739 0.3296
T740 0.3291
T741 0.329
T742 0.3289
T743 0.3287
T744 0.3284
T745 0.3283
T746 0.3282
T747 0.3281
T748 0.3281
T749 0.328
T750 0.3279
T751 0.3278
T752 0.3277
T753 0.3276
T754 0.3275
T755 0.3275
T756 0.3274
T757 0.3273
T758 0.3272
T759 0.3271
T760 0.327
T761 0.327
T762 0.3269
T763 0.3268
T764 0.3267
T765 0.3375
T766 0.3385
T767 0.338
T768 0.3379
T769 0.3378
T770 0.3377
T771 0.3373
T772 0.3366
T773 0.3364
T774 0.3358
T775 0.3359
T776 0.3363
T777 0.3363
T778 0.3362
T779 0.3361
T780 0.336
T781 0.3356
T782 0.3351
T783 0.3346
T784 0.3344
T785 0.3335
T786 0.3336
T787 0.3332
T788 0.333
T789 0.3337
T790 0.3339
T791 0.3338
T792 0.3337
T793 0.3337
T794 0.3336
T795 0.3335
T796 0.3334
T797 0.3329
T798 0.3331
T799 0.3331
T800 0.3331
T801 0.333
T802 0.3329
T803 0.3328
T804 0.3327
T805 0.3324
T806 0.3322
T807 0.3321
T808 0.332
T809 0.3311
T810 0.3299
T811 0.33
T812 0.3296
T813 0.3294
T814 0.3293
T815 0.3293
T816 0.3292
T817 0.3291
T818 0.329
T819 0.3289
T820 0.3289
T821 0.328
T822 0.3276
T823 0.3267
T824 0.3264
T825 0.3263
T826 0.3262
T827 0.3261
T828 0.3261
T829 0.326
T830 0.3247
T831 0.3243
T832 0.325
T833 0.3231
T834 0.322
T835 0.3215
T836 0.3201
T837 0.3201
T838 0.32
T839 0.3199
T840 0.3198
T841 0.3198
T842 0.3197
T843 0.3196
T844 0.3195
T845 0.3192
T846 0.3184
T847 0.3183
T848 0.3174
T849 0.3171
T850 0.3187
T851 0.3182
T852 0.3186
T853 0.3185
T854 0.3184
T855 0.3279
T856 0.3274
T857 0.326
T858 0.326
T859 0.3259
T860 0.3258
T861 0.3257
T862 0.3256
T863 0.3256
T864 0.3255
T865 0.3263
T866 0.327
T867 0.327
T868 0.3269
T869 0.3268
T870 0.3267
T871 0.3267
T872 0.3266
T873 0.3265
T874 0.3264
T875 0.3264
T876 0.3263
T877 0.3262
T878 0.3261
T879 0.3261
T880 0.3243
T881 0.3242
T882 0.3229
T883 0.3224
T884 0.3215
T885 0.3214
T886 0.3222
T887 0.3221
T888 0.3227
T889 0.3233
T890 0.3232
T891 0.3232
T892 0.3231
T893 0.323
T894 0.3234
T895 0.3229
T896 0.3228
T897 0.3227
T898 0.3226
T899 0.3226
T900 0.3225
T901 0.3224
T902 0.3224
T903 0.3219
T904 0.321
T905 0.3204
T906 0.3204
T907 0.3203
T908 0.3202
T909 0.3202
T910 0.3201
T911 0.32
T912 0.3199
T913 0.3199
T914 0.3198
T915 0.3202
T916 0.3197
T917 0.3196
T918 0.32
T919 0.3211
T920 0.3198
T921 0.3193
T922 0.3192
T923 0.3192
T924 0.3191
T925 0.319
T926 0.3189
T927 0.3182
T928 0.3171
T929 0.3184
T930 0.317
T931 0.3167
T932 0.3165
T933 0.3165
T934 0.3164
T935 0.3163
T936 0.3163
T937 0.3162
T938 0.3166
T939 0.3165
T940 0.316
T941 0.3176
T942 0.3175
T943 0.3175
T944 0.3174
T945 0.3173
T946 0.3173
T947 0.3172
T948 0.3171
T949 0.3183
T950 0.32
T951 0.3191
T952 0.3182
T953 0.3171
T954 0.3164
T955 0.3163
T956 0.3163
T957 0.3162
T958 0.3161
T959 0.3161
T960 0.316
T961 0.3159
T962 0.3159
T963 0.3158
T964 0.3157
T965 0.3157
T966 0.3156
T967 0.3155
T968 0.3155
T969 0.3154
T970 0.3153
T971 0.3153
T972 0.3152
T973 0.3151
T974 0.3151
T975 0.315
T976 0.3149
T977 0.3149
T978 0.3148
T979 0.3148
T980 0.3147
T981 0.3145
T982 0.3132
T983 0.3128
T984 0.3128
T985 0.3127
T986 0.3123
T987 0.3122
T988 0.3122
T989 0.3121
T990 0.312
T991 0.312
T992 0.3119
T993 0.3119
T994 0.3118
T995 0.3117
T996 0.3117
T997 0.3116
T998 0.3115
T999 0.3115
T1000 0.3114
T1001 0.3109
T1002 0.3096
T1003 0.3096
T1004 0.3095
T1005 0.3099
T1006 0.311
T1007 0.311
T1008 0.3097
T1009 0.3092
T1010 0.3091
T1011 0.3091
T1012 0.309
T1013 0.3089
T1014 0.3089
T1015 0.3088
T1016 0.3088
T1017 0.3087
T1018 0.3085
T1019 0.3099
T1020 0.3098
T1021 0.3098
T1022 0.3097
T1023 0.3093
T1024 0.3193
T1025 0.3179
T1026 0.3174
T1027 0.3167
T1028 0.316
T1029 0.3166
T1030 0.3172
T1031 0.3172
T1032 0.3171
T1033 0.317
T1034 0.317
T1035 0.3169
T1036 0.3169
T1037 0.3168
T1038 0.3167
T1039 0.3167
T1040 0.3175
T1041 0.3182
T1042 0.3165
T1043 0.3169
T1044 0.3181
T1045 0.318
T1046 0.3189
T1047 0.3192
T1048 0.3192
T1049 0.3195
T1050 0.319
T1051 0.3178
T1052 0.316
T1053 0.3155
T1054 0.3155
T1055 0.3154
T1056 0.3154
T1057 0.317
T1058 0.3169
T1059 0.3169
T1060 0.3168
T1061 0.3168
T1062 0.3167
T1063 0.3166
T1064 0.3166
T1065 0.3165
T1066 0.3165
T1067 0.3172
T1068 0.3178
T1069 0.3176
T1070 0.3176
T1071 0.3175
T1072 0.3183
T1073 0.3191
T1074 0.319
T1075 0.3189
T1076 0.3189
T1077 0.3188
T1078 0.3188
T1079 0.3187
T1080 0.3187
T1081 0.3186
T1082 0.319
T1083 0.3189
T1084 0.3193
T1085 0.3087
T1086 0.3084
T1087 0.3196
T1088 0.3195
T1089 0.3195
T1090 0.3194
T1091 0.319
T1092 0.3193
T1093 0.3275
T1094 0.3208
T1095 0.3201
T1096 0.3196
T1097 0.3196
T1098 0.3199
T1099 0.3211
T1100 0.3214
T1101 0.3213
T1102 0.3239
T1103 0.328
T1104 0.3346
T1105 0.3452
T1106 0.3543
T1107 0.3589
T1108 0.3601
T1109 0.3601
T1110 0.3622
T1111 0.3657
T1112 0.3721
T1113 0.3782
T1114 0.3871
T1115 0.3921
T1116 0.3953
T1117 0.3964
T1118 0.3946
T1119 0.39
T1120 0.3829
T1121 0.3761
T1122 0.3712
T1123 0.3694
T1124 0.3673
T1125 0.364
T1126 0.3627
T1127 0.3625
T1128 0.3625
T1129 0.3624
T1130 0.3633
T1131 0.3639
T1132 0.3636
T1133 0.3625
T1134 0.3621
T1135 0.3624
T1136 0.3631
T1137 0.3632
T1138 0.3635
T1139 0.3645
T1140 0.3666
T1141 0.3689
T1142 0.3706
T1143 0.3709
T1144 0.3712
T1145 0.3712
T1146 0.3712
T1147 0.3718
T1148 0.3722
T1149 0.3723
T1150 0.3722
T1151 0.3721
T1152 0.3711
T1153 0.3696
T1154 0.3676
T1155 0.3656
T1156 0.3644
T1157 0.3642
T1158 0.3625
T1159 0.3619
T1160 0.3619
T1161 0.3626
T1162 0.3635
T1163 0.3635
T1164 0.3649
T1165 0.3657
T1166 0.3667
T1167 0.367
T1168 0.3669
T1169 0.3662
T1170 0.3653
T1171 0.3639
T1172 0.363
T1173 0.364
T1174 0.3647
T1175 0.3646
T1176 0.3644
T1177 0.3651
T1178 0.3661
T1179 0.3663
T1180 0.3658
T1181 0.3657
T1182 0.366
T1183 0.3661
T1184 0.366
T1185 0.3659
T1186 0.3659
T1187 0.3658
T1188 0.3652
T1189 0.3661
T1190 0.3639
T1191 0.3609
T1192 0.3586
T1193 0.357
T1194 0.3559
T1195 0.354
T1196 0.3535
T1197 0.3534
T1198 0.3533
T1199 0.3547
T1200 0.3566
T1201 0.3583
T1202 0.3574
T1203 0.3565
T1204 0.3552
T1205 0.3541
T1206 0.3531
T1207 0.3557
T1208 0.3544
T1209 0.3507
T1210 0.3503
T1211 0.3513
T1212 0.353
T1213 0.3551
T1214 0.3581
T1215 0.3603
T1216 0.3628
T1217 0.3642
T1218 0.3661
T1219 0.3689
T1220 0.3734
T1221 0.3778
T1222 0.3823
T1223 0.3863
T1224 0.3876
T1225 0.3877
T1226 0.3865
T1227 0.3858
T1228 0.3841
T1229 0.3824
T1230 0.3816
T1231 0.3815
T1232 0.3821
T1233 0.3847
T1234 0.3883
T1235 0.3934
T1236 0.3844
T1237 0.3874
T1238 0.3884
T1239 0.3899
T1240 0.3922
T1241 0.3925
T1242 0.3889
T1243 0.3867
T1244 0.3863
T1245 0.3862
T1246 0.3863
T1247 0.387
T1248 0.3875
T1249 0.3876
T1250 0.3875
T1251 0.3874
T1252 0.3867
T1253 0.3857
T1254 0.3854
T1255 0.3846
T1256 0.396
T1257 0.3948
T1258 0.3938
T1259 0.3928
T1260 0.3914
T1261 0.3906
T1262 0.3895
T1263 0.3832
T1264 0.3779
T1265 0.3743
T1266 0.372
T1267 0.3704
T1268 0.3685
T1269 0.3666
T1270 0.3658
T1271 0.3641
T1272 0.363
T1273 0.3605
T1274 0.3586
T1275 0.3578
T1276 0.3563
T1277 0.3551
T1278 0.354
T1279 0.3524
T1280 0.3511
T1281 0.3497
T1282 0.3483
T1283 0.3479
T1284 0.3479
T1285 0.3477
T1286 0.3475
T1287 0.3457
T1288 0.3445
T1289 0.342
T1290 0.3398
T1291 0.3377
T1292 0.3361
T1293 0.3358
T1294 0.3367
T1295 0.3373
T1296 0.3374
T1297 0.336
T1298 0.3355
T1299 0.3355
T1300 0.3338
T1301 0.3329
T1302 0.3317
T1303 0.3306
T1304 0.3297
T1305 0.3294
T1306 0.3281
T1307 0.3276
T1308 0.3272
T1309 0.3284
T1310 0.3288
T1311 0.3288
T1312 0.3303
T1313 0.3333
T1314 0.3368
T1315 0.3477
T1316 0.3656
T1317 0.381
T1318 0.3968
T1319 0.4007
T1320 0.4102
T1321 0.4145
T1322 0.4232
T1323 0.4302
T1324 0.432
T1325 0.4358
T1326 0.4397
T1327 0.4426
T1328 0.4457
T1329 0.4444
T1330 0.4444
T1331 0.4471
T1332 0.4452
T1333 0.4417
T1334 0.4366
T1335 0.4316
T1336 0.4291
T1337 0.4241
T1338 0.4214
T1339 0.4197
T1340 0.4183
T1341 0.4172
T1342 0.417
T1343 0.4169
T1344 0.4161
T1345 0.4151
T1346 0.4145
T1347 0.4134
T1348 0.4115
T1349 0.4161
T1350 0.4142
T1351 0.4119
T1352 0.4097
T1353 0.4071
T1354 0.4043
T1355 0.4022
T1356 0.4004
T1357 0.3986
T1358 0.4025
T1359 0.3997
T1360 0.3966
T1361 0.3941
T1362 0.3917
T1363 0.3898
T1364 0.3879
T1365 0.386
T1366 0.3841
T1367 0.3953
T1368 0.3938
T1369 0.393
T1370 0.3929
T1371 0.3928
T1372 0.3935
T1373 0.395
T1374 0.397
T1375 0.3857
T1376 0.3881
T1377 0.3901
T1378 0.3912
T1379 0.3928
T1380 0.3935
T1381 0.3953
T1382 0.3968
T1383 0.3984
T1384 0.4002
T1385 0.3993
T1386 0.3991
T1387 0.3988
T1388 0.3977
T1389 0.396
T1390 0.3938
T1391 0.3915
T1392 0.3898
T1393 0.3893
T1394 0.3891
T1395 0.3904
T1396 0.3928
T1397 0.3958
T1398 0.3987
T1399 0.4011
T1400 0.4023
T1401 0.4031
T1402 0.403
T1403 0.4035
T1404 0.4029
T1405 0.4015
T1406 0.4001
T1407 0.3988
T1408 0.3967
T1409 0.3954
T1410 0.3942
T1411 0.3934
T1412 0.3923
T1413 0.3919
T1414 0.3915
T1415 0.3917
T1416 0.3902
T1417 0.3896
T1418 0.3896
T1419 0.3895
T1420 0.3895
T1421 0.3881
T1422 0.3873
T1423 0.3861
T1424 0.3844
T1425 0.397
T1426 0.3966
T1427 0.3954
T1428 0.394
T1429 0.3926
T1430 0.3915
T1431 0.3909
T1432 0.39
T1433 0.3894
T1434 0.3896
T1435 0.39
T1436 0.3901
T1437 0.3894
T1438 0.3891
T1439 0.3891
T1440 0.389
T1441 0.3886
T1442 0.3878
T1443 0.3872
T1444 0.386
T1445 0.3845
T1446 0.3834
T1447 0.3828
T1448 0.3816
T1449 0.3812
T1450 0.3812
T1451 0.3812
T1452 0.3808
T1453 0.3799
T1454 0.3793
T1455 0.3788
T1456 0.3769
T1457 0.3752
T1458 0.3734
T1459 0.3714
T1460 0.3698
T1461 0.3686
T1462 0.3675
T1463 0.3671
T1464 0.3678
T1465 0.371
T1466 0.3742
T1467 0.3757
T1468 0.3745
T1469 0.3718
T1470 0.37
T1471 0.3689
T1472 0.3682
T1473 0.3673
T1474 0.3663
T1475 0.3662
T1476 0.3673
T1477 0.3662
T1478 0.3656
T1479 0.3654
T1480 0.3645
T1481 0.3635
T1482 0.3633
T1483 0.3618
T1484 0.3613
T1485 0.3612
T1486 0.3617
T1487 0.3626
T1488 0.365
T1489 0.367
T1490 0.3685
T1491 0.3706
T1492 0.3729
T1493 0.3738
T1494 0.3736
T1495 0.3735
T1496 0.3749
T1497 0.3769
T1498 0.3797
T1499 0.3828
T1500 0.3855
T1501 0.3871
T1502 0.387
T1503 0.3855
T1504 0.3833
T1505 0.3812
T1506 0.38
T1507 0.3786
T1508 0.3777
T1509 0.3782
T1510 0.3791
T1511 0.3798
T1512 0.381
T1513 0.3819
T1514 0.3826
T1515 0.3845
T1516 0.3857
T1517 0.3871
T1518 0.3878
T1519 0.3892
T1520 0.3905
T1521 0.3918
T1522 0.3927
T1523 0.3944
T1524 0.3963
T1525 0.3856
T1526 0.3889
T1527 0.3906
T1528 0.3911
T1529 0.3919
T1530 0.3914
T1531 0.3909
T1532 0.3908
T1533 0.3898
T1534 0.3891
T1535 0.3891
T1536 0.3897
T1537 0.3906
T1538 0.3924
T1539 0.3945
T1540 0.3969
T1541 0.3991
T1542 0.4012
T1543 0.4027
T1544 0.403
T1545 0.403
T1546 0.403
T1547 0.4029
T1548 0.4029
T1549 0.4029
T1550 0.4029
T1551 0.4028
T1552 0.4028
T1553 0.4028
T1554 0.4027
T1555 0.4027
T1556 0.4027
T1557 0.4027
T1558 0.4026
T1559 0.4026
T1560 0.4026
T1561 0.4025
T1562 0.4025
T1563 0.4025
T1564 0.4025
T1565 0.4024
T1566 0.4024
T1567 0.4024
T1568 0.4024
T1569 0.4023
T1570 0.3879
T1571 0.3917
T1572 0.3891
T1573 0.3884
T1574 0.3852
T1575 0.3834
T1576 0.3832
T1577 0.3828
T1578 0.383
T1579 0.3838
T1580 0.3857
T1581 0.3886
T1582 0.3906
T1583 0.3913
T1584 0.3917
T1585 0.3908
T1586 0.391
T1587 0.3923
T1588 0.3936
T1589 0.3952
T1590 0.3964
T1591 0.3959
T1592 0.395
T1593 0.3937
T1594 0.3924
T1595 0.3916
T1596 0.3915
T1597 0.3931
T1598 0.394
T1599 0.3938
T1600 0.3933
T1601 0.3932
T1602 0.3932
T1603 0.3931
T1604 0.3931
T1605 0.3931
T1606 0.393
T1607 0.3926
T1608 0.3911
T1609 0.3893
T1610 0.3875
T1611 0.3862
T1612 0.3845
T1613 0.383
T1614 0.3823
T1615 0.3815
T1616 0.3805
T1617 0.3816
T1618 0.3819
T1619 0.3821
T1620 0.3832
T1621 0.3836
T1622 0.3836
T1623 0.3829
T1624 0.3816
T1625 0.3798
T1626 0.378
T1627 0.376
T1628 0.3733
T1629 0.3712
T1630 0.37
T1631 0.369
T1632 0.3676
T1633 0.3668
T1634 0.3649
T1635 0.3629
T1636 0.361
T1637 0.36
T1638 0.3586
T1639 0.3579
T1640 0.3574
T1641 0.3562
T1642 0.3558
T1643 0.3557
T1644 0.3554
T1645 0.3541
T1646 0.3534
T1647 0.352
T1648 0.3502
T1649 0.3484
T1650 0.3472
T1651 0.3465
T1652 0.3465
T1653 0.3452
T1654 0.3448
T1655 0.3448
T1656 0.3448
T1657 0.3448
T1658 0.3455
T1659 0.3461
T1660 0.3469
T1661 0.3482
T1662 0.3509
T1663 0.356
T1664 0.3606
T1665 0.3647
T1666 0.3688
T1667 0.3721
T1668 0.3782
T1669 0.3843
T1670 0.3892
T1671 0.3943
T1672 0.3868
T1673 0.3916
T1674 0.395
T1675 0.3967
T1676 0.3971
T1677 0.3961
T1678 0.3941
T1679 0.3908
T1680 0.3871
T1681 0.3966
T1682 0.3937
T1683 0.393
T1684 0.3923
T1685 0.3927
T1686 0.3939
T1687 0.3946
T1688 0.3957
T1689 0.3964
T1690 0.3965
T1691 0.3964
T1692 0.3964
T1693 0.3964
T1694 0.3961
T1695 0.3943
T1696 0.392
T1697 0.3894
T1698 0.3874
T1699 0.3861
T1700 0.3846
T1701 0.3842
T1702 0.3842
T1703 0.3832
T1704 0.3811
T1705 0.3805
T1706 0.3791
T1707 0.3779
T1708 0.3766
T1709 0.3745
T1710 0.373
T1711 0.3717
T1712 0.37
T1713 0.3688
T1714 0.3678
T1715 0.3676
T1716 0.3669
T1717 0.3655
T1718 0.3641
T1719 0.3625
T1720 0.3607
T1721 0.3602
T1722 0.3602
T1723 0.3616
T1724 0.3621
T1725 0.3619
T1726 0.3618
T1727 0.3621
T1728 0.3632
T1729 0.3625
T1730 0.3618
T1731 0.3617
T1732 0.3616
T1733 0.3604
T1734 0.3598
T1735 0.3594
T1736 0.3584
T1737 0.358
T1738 0.358
T1739 0.358
T1740 0.358
T1741 0.3576
T1742 0.356
T1743 0.3548
T1744 0.3533
T1745 0.3518
T1746 0.3507
T1747 0.3504
T1748 0.3504
T1749 0.3504
T1750 0.3504
T1751 0.3513
T1752 0.3519
T1753 0.3535
T1754 0.3529
T1755 0.3526
T1756 0.3519
T1757 0.3514
T1758 0.3512
T1759 0.3501
T1760 0.3494
T1761 0.3478
T1762 0.3473
T1763 0.3473
T1764 0.347
T1765 0.3472
T1766 0.3473
T1767 0.3473
T1768 0.347
T1769 0.3465
T1770 0.3467
T1771 0.3472
T1772 0.3473
T1773 0.3473
T1774 0.3473
T1775 0.3473
T1776 0.3466
T1777 0.3456
T1778 0.3453
T1779 0.3447
T1780 0.3439
T1781 0.3437
T1782 0.3428
T1783 0.3419
T1784 0.3417
T1785 0.3417
T1786 0.3417
T1787 0.3444
T1788 0.3439
T1789 0.3424
T1790 0.3407
T1791 0.3398
T1792 0.3384
T1793 0.3364
T1794 0.3359
T1795 0.3359
T1796 0.3356
T1797 0.3358
T1798 0.336
T1799 0.336
T1800 0.336
T1801 0.336
T1802 0.336
T1803 0.3352
T1804 0.3342
T1805 0.3339
T1806 0.3333
T1807 0.3331
T1808 0.3324
T1809 0.3322
T1810 0.3322
T1811 0.3322
T1812 0.3326
T1813 0.3323
T1814 0.3322
T1815 0.3322
T1816 0.3307
T1817 0.3302
T1818 0.3302
T1819 0.3302
T1820 0.3302
T1821 0.3302
T1822 0.3302
T1823 0.3302
T1824 0.3302
T1825 0.3302
T1826 0.3292
T1827 0.3283
T1828 0.3281
T1829 0.3268
T1830 0.3264
T1831 0.3264
T1832 0.3254
T1833 0.3251
T1834 0.3257
T1835 0.3284
T1836 0.331
T1837 0.3319
T1838 0.332
T1839 0.3316
T1840 0.3307
T1841 0.3304
T1842 0.33
T1843 0.3299
T1844 0.3299
T1845 0.3311
T1846 0.3316
T1847 0.3317
T1848 0.3317
T1849 0.3317
T1850 0.331
T1851 0.3302
T1852 0.3293
T1853 0.3284
T1854 0.327
T1855 0.3266
T1856 0.3262
T1857 0.3258
T1858 0.326
T1859 0.3271
T1860 0.3282
T1861 0.328
T1862 0.3272
T1863 0.3264
T1864 0.325
T1865 0.3242
T1866 0.324
T1867 0.3252
T1868 0.326
T1869 0.3258
T1870 0.3256
T1871 0.3252
T1872 0.324
T1873 0.3254
T1874 0.3274
T1875 0.3296
T1876 0.3337
T1877 0.3403
T1878 0.3456
T1879 0.3502
T1880 0.3552
T1881 0.3602
T1882 0.3659
T1883 0.3728
T1884 0.3806
T1885 0.387
T1886 0.3926
T1887 0.3963
T1888 0.3843
T1889 0.3841
T1890 0.3952
T1891 0.3921
T1892 0.3896
T1893 0.3867
T1894 0.3842
T1895 0.3829
T1896 0.3823
T1897 0.3826
T1898 0.3843
T1899 0.3871
T1900 0.3899
T1901 0.3923
T1902 0.3939
T1903 0.3949
T1904 0.3951
T1905 0.3945
T1906 0.3932
T1907 0.3929
T1908 0.3919
T1909 0.3892
T1910 0.384
T1911 0.3803
T1912 0.3777
T1913 0.3742
T1914 0.3726
T1915 0.3727
T1916 0.3701
T1917 0.3658
T1918 0.364
T1919 0.3628
T1920 0.3611
T1921 0.3606
T1922 0.3591
T1923 0.3576
T1924 0.3562
T1925 0.3553
T1926 0.3536
T1927 0.3528
T1928 0.3515
T1929 0.3502
T1930 0.3499
T1931 0.3519
T1932 0.353
T1933 0.3524
T1934 0.3511
T1935 0.3501
T1936 0.3496
T1937 0.348
T1938 0.3461
T1939 0.3459
T1940 0.3471
T1941 0.3488
T1942 0.3496
T1943 0.3518
T1944 0.3542
T1945 0.3541
T1946 0.3531
T1947 0.3536
T1948 0.3546
T1949 0.3561
T1950 0.3587
T1951 0.3638
T1952 0.3692
T1953 0.376
T1954 0.3852
T1955 0.396
T1956 0.3921
T1957 0.3989
T1958 0.3998
T1959 0.4128
T1960 0.4173
T1961 0.4256
T1962 0.4278
T1963 0.4332
T1964 0.4394
T1965 0.4454
T1966 0.4497
T1967 0.4562
T1968 0.463
T1969 0.4603
T1970 0.4664
T1971 0.47
T1972 0.4737
T1973 0.4701
T1974 0.4725
T1975 0.4749
T1976 0.4765
T1977 0.4784
T1978 0.479
T1979 0.4784
T1980 0.4784
T1981 0.4782
T1982 0.4769
T1983 0.4755
T1984 0.4739
T1985 0.4725
T1986 0.4725
T1987 0.4714
T1988 0.4698
T1989 0.4763
T1990 0.4762
T1991 0.4751
T1992 0.4745
T1993 0.4735
T1994 0.4726
T1995 0.4705
T1996 0.4685
T1997 0.4671
T1998 0.4649
T1999 0.4627
T2000 0.4603
T2001 0.4578
T2002 0.4618
T2003 0.4582
T2004 0.4548
T2005 0.452
T2006 0.4491
T2007 0.4471
T2008 0.4463
T2009 0.4452
T2010 0.4442
T2011 0.4472
T2012 0.4459
T2013 0.4448
T2014 0.4437
T2015 0.4424
T2016 0.4411
T2017 0.4391
T2018 0.4377
T2019 0.4358
T2020 0.4342
T2021 0.4329
T2022 0.4314
T2023 0.4296
T2024 0.4276
T2025 0.4295
T2026 0.4282
T2027 0.4265
T2028 0.4251
T2029 0.4238
T2030 0.4222
T2031 0.4218
T2032 0.4212
T2033 0.4197
T2034 0.4185
T2035 0.4177
T2036 0.4175
T2037 0.4165
T2038 0.4158
T2039 0.4148
T2040 0.4141
T2041 0.413
T2042 0.412
T2043 0.4109
T2044 0.4173
T2045 0.4108
T2046 0.4172
T2047 0.417
T2048 0.4114
T2049 0.4133
T2050 0.4151
T2051 0.4175
T2052 0.4201
T2053 0.4247
T2054 0.4298
T2055 0.4322
T2056 0.4385
T2057 0.4453
T2058 0.4504
T2059 0.4587
T2060 0.458
T2061 0.4633
T2062 0.4674
T2063 0.4715
T2064 0.4752
T2065 0.4701
T2066 0.4708
T2067 0.4718
T2068 0.4725
T2069 0.4717
T2070 0.4711
T2071 0.4701
T2072 0.4764
T2073 0.4752
T2074 0.4733
T2075 0.4722
T2076 0.471
T2077 0.4697
T2078 0.4684
T2079 0.4671
T2080 0.4664
T2081 0.4654
T2082 0.4639
T2083 0.4625
T2084 0.4609
T2085 0.4593
T2086 0.457
T2087 0.461
T2088 0.4587
T2089 0.4574
T2090 0.4555
T2091 0.4532
T2092 0.451
T2093 0.4489
T2094 0.447
T2095 0.4453
T2096 0.4439
T2097 0.4461
T2098 0.4461
T2099 0.4454
T2100 0.4428
T2101 0.4407
T2102 0.4399
T2103 0.4388
T2104 0.4379
T2105 0.4368
T2106 0.4355
T2107 0.4348
T2108 0.4347
T2109 0.4344
T2110 0.4333
T2111 0.4316
T2112 0.4311
T2113 0.43
T2114 0.4293
T2115 0.4285
T2116 0.4279
T2117 0.4278
T2118 0.4278
T2119 0.4278
T2120 0.4278
T2121 0.4306
T2122 0.4297
T2123 0.4294
T2124 0.4294
T2125 0.4286
T2126 0.4291
T2127 0.4302
T2128 0.4287
T2129 0.4278
T2130 0.4277
T2131 0.4287
T2132 0.4306
T2133 0.4291
T2134 0.4307
T2135 0.4309
T2136 0.4308
T2137 0.4299
T2138 0.4296
T2139 0.4283
T2140 0.4278
T2141 0.4306
T2142 0.4297
T2143 0.4294
T2144 0.4294
T2145 0.4289
T2146 0.429
T2147 0.43
T2148 0.4283
T2149 0.4309
T2150 0.4333
T2151 0.4355
T2152 0.4379
T2153 0.4396
T2154 0.4408
T2155 0.4421
T2156 0.4431
T2157 0.4437
T2158 0.4435
T2159 0.4427
T2160 0.4418
T2161 0.4416
T2162 0.4416
T2163 0.4403
T2164 0.4399
T2165 0.4387
T2166 0.4379
T2167 0.4372
T2168 0.436
T2169 0.435
T2170 0.4345
T2171 0.4333
T2172 0.4321
T2173 0.4315
T2174 0.4304
T2175 0.4297
T2176 0.4283
T2177 0.4278
T2178 0.4301
T2179 0.4297
T2180 0.4283
T2181 0.4278
T2182 0.4272
T2183 0.4262
T2184 0.426
T2185 0.4251
T2186 0.4232
T2187 0.4226
T2188 0.4226
T2189 0.4217
T2190 0.4211
T2191 0.4206
T2192 0.4198
T2193 0.4193
T2194 0.4188
T2195 0.418
T2196 0.4174
T2197 0.4173
T2198 0.4167
T2199 0.4152
T2200 0.4141
T2201 0.4138
T2202 0.4139
T2203 0.4153
T2204 0.4155
T2205 0.4146
T2206 0.4144
T2207 0.4141
T2208 0.4139
T2209 0.414
T2210 0.4131
T2211 0.4123
T2212 0.4121
T2213 0.4115
T2214 0.4174
T2215 0.4172
T2216 0.4172
T2217 0.4172
T2218 0.4169
T2219 0.4157
T2220 0.4153
T2221 0.415
T2222 0.4143
T2223 0.4138
T2224 0.4137
T2225 0.4138
T2226 0.4138
T2227 0.4138
T2228 0.4138
T2229 0.4138
T2230 0.4138
T2231 0.4138
T2232 0.4137
T2233 0.413
T2234 0.4122
T2235 0.412
T2236 0.412
T2237 0.412
T2238 0.4108
T2239 0.4104
T2240 0.4104
T2241 0.4102
T2242 0.4102
T2243 0.4099
T2244 0.4088
T2245 0.4085
T2246 0.4085
T2247 0.4086
T2248 0.4083
T2249 0.4079
T2250 0.4071
T2251 0.4067
T2252 0.4067
T2253 0.4067
T2254 0.4067
T2255 0.4067
T2256 0.4061
T2257 0.4053
T2258 0.4051
T2259 0.4051
T2260 0.4051
T2261 0.4048
T2262 0.4044
T2263 0.4042
T2264 0.4038
T2265 0.4033
T2266 0.4032
T2267 0.4032
T2268 0.4026
T2269 0.4018
T2270 0.4015
T2271 0.4016
T2272 0.4006
T2273 0.4
T2274 0.3999
T2275 0.3999
T2276 0.3997
T2277 0.3997
T2278 0.3997
T2279 0.3997
T2280 0.3997
T2281 0.3997
T2282 0.3988
T2283 0.3981
T2284 0.398
T2285 0.3981
T2286 0.3981
T2287 0.3981
T2288 0.3981
T2289 0.3975
T2290 0.4032
T2291 0.4028
T2292 0.4027
T2293 0.4027
T2294 0.4027
T2295 0.4028
T2296 0.4028
T2297 0.4028
T2298 0.4025
T2299 0.4017
T2300 0.4012
T2301 0.4008
T2302 0.3977
T2303 0.3916
T2304 0.3885
T2305 0.389
T2306 0.392
T2307 0.3946
T2308 0.3965
T2309 0.3973
T2310 0.3975
T2311 0.3975
T2312 0.3975
T2313 0.3975
T2314 0.3975
T2315 0.3975
T2316 0.3975
T2317 0.3976
T2318 0.3976
T2319 0.3976
T2320 0.397
T2321 0.3961
T2322 0.3969
T2323 0.3975
T2324 0.3977
T2325 0.3977
T2326 0.3977
T2327 0.3977
T2328 0.3977
T2329 0.3975
T2330 0.3975
T2331 0.3975
T2332 0.3962
T2333 0.3958
T2334 0.3958
T2335 0.3958
T2336 0.3958
T2337 0.3958
T2338 0.3959
T2339 0.3955
T2340 0.3948
T2341 0.3952
T2342 0.3958
T2343 0.3953
T2344 0.3947
T2345 0.3943
T2346 0.3942
T2347 0.3942
T2348 0.3942
T2349 0.394
T2350 0.3947
T2351 0.3949
T2352 0.3952
T2353 0.3944
T2354 0.394
T2355 0.3941
T2356 0.3941
T2357 0.3941
T2358 0.3941
T2359 0.3941
T2360 0.3942
T2361 0.3942
T2362 0.3935
T2363 0.3936
T2364 0.3934
T2365 0.3933
T2366 0.3934
T2367 0.3927
T2368 0.3925
T2369 0.3932
T2370 0.396
T2371 0.3987
T2372 0.3997
T2373 0.3995
T2374 0.3977
T2375 0.3953
T2376 0.3937
T2377 0.3924
T2378 0.391
T2379 0.3904
T2380 0.3903
T2381 0.3903
T2382 0.3913
T2383 0.392
T2384 0.3921
T2385 0.3922
T2386 0.3922
T2387 0.3922
T2388 0.3922
T2389 0.3922
T2390 0.3923
T2391 0.3923
T2392 0.3923
T2393 0.3923
T2394 0.3923
T2395 0.2718
T2396 0.2537
T2397 0.2542
T2398 0.2538
T2399 0.2538
T2400 0.2538
T2401 0.2538
T2402 0.2538
T2403 0.2538
T2404 0.2538
T2405 0.2538
T2406 0.2538
T2407 0.2543
T2408 0.2539
T2409 0.2539
T2410 0.2537
T2411 0.2533
T2412 0.2519
T2413 0.2527
T2414 0.2519
T2415 0.2495
T2416 0.2486
T2417 0.2486
T2418 0.2487
T2419 0.2487
T2420 0.2487
T2421 0.2487
T2422 0.2487
T2423 0.2487
T2424 0.2487
T2425 0.2487
T2426 0.2487
T2427 0.2487
T2428 0.2488
T2429 0.2488
T2430 0.2488
T2431 0.2488
T2432 0.2488
T2433 0.2488
T2434 0.2488
T2435 0.2488
T2436 0.2488
T2437 0.2488
T2438 0.2489
T2439 0.2489
T2440 0.2489
T2441 0.2489
T2442 0.2489
T2443 0.2489
T2444 0.2489
T2445 0.2489
T2446 0.2489
T2447 0.2489
T2448 0.249
T2449 0.249
T2450 0.249
T2451 0.249
T2452 0.249
T2453 0.249
T2454 0.249
T2455 0.249
T2456 0.249
T2457 0.2482
T2458 0.2474
T2459 0.2474
T2460 0.247
T2461 0.2474
T2462 0.2462
T2463 0.247
T2464 0.247
T2465 0.2475
T2466 0.2475
T2467 0.2475
T2468 0.2475
T2469 0.2475
T2470 0.2475
T2471 0.2475
T2472 0.2475
T2473 0.2475
T2474 0.2476
T2475 0.2476
T2476 0.2476
T2477 0.2476
T2478 0.2476
T2479 0.2476
T2480 0.2476
T2481 0.2476
T2482 0.2476
T2483 0.2476
T2484 0.2472
T2485 0.2473
T2486 0.2477
T2487 0.2464
T2488 0.2469
T2489 0.2609
T2490 0.3125
T2491 0.3121
T2492 0.3055
T2493 0.3016
T2494 0.2995
T2495 0.2992
T2496 0.2968
T2497 0.296
T2498 0.2937
T2499 0.2922
T2500 0.291
T2501 0.2897
T2502 0.2884
T2503 0.2871
T2504 0.285
T2505 0.2847
T2506 0.2836
T2507 0.3164
T2508 0.3114
T2509 0.3075
T2510 0.305
T2511 0.2981
T2512 0.2896
T2513 0.2852
T2514 0.2837
T2515 0.2825
T2516 0.282
T2517 0.2813
T2518 0.2807
T2519 0.2798
T2520 0.2785
T2521 0.2771
T2522 0.2757
T2523 0.275
T2524 0.2743
T2525 0.2729
T2526 0.2714
T2527 0.271
T2528 0.2696
T2529 0.2684
T2530 0.2677
T2531 0.2657
T2532 0.2643
T2533 0.2635
T2534 0.2624
T2535 0.2598
T2536 0.2617
T2537 0.2617
T2538 0.2617
T2539 0.2617
T2540 0.2617
T2541 0.2617
T2542 0.2617
T2543 0.2618
T2544 0.2618
T2545 0.2618
T2546 0.2618
T2547 0.2618
T2548 0.261
T2549 0.2602
T2550 0.2603
T2551 0.2603
T2552 0.2603
T2553 0.2591
T2554 0.2595
T2555 0.2603
T2556 0.2599
T2557 0.2579
T2558 0.2567
T2559 0.2557
T2560 0.3091
T2561 0.2903
T2562 0.2859
T2563 0.2835
T2564 0.2809
T2565 0.2792
T2566 0.2781
T2567 0.2768
T2568 0.2763
T2569 0.2756
T2570 0.2744
T2571 0.2735
T2572 0.2731
T2573 0.272
T2574 0.2712
T2575 0.2702
T2576 0.2698
T2577 0.2694
T2578 0.2694
T2579 0.2683
T2580 0.2671
T2581 0.265
T2582 0.2645
T2583 0.2634
T2584 0.263
T2585 0.2634
T2586 0.2634
T2587 0.2634
T2588 0.2634
T2589 0.2635
T2590 0.2635
T2591 0.2623
T2592 0.2619
T2593 0.262
T2594 0.262
T2595 0.262
T2596 0.262
T2597 0.262
T2598 0.262
T2599 0.262
T2600 0.2611
T2601 0.2601
T2602 0.2601
T2603 0.2617
T2604 0.2617
T2605 0.2618
T2606 0.261
T2607 0.2602
T2608 0.2598
T2609 0.2598
T2610 0.261
T2611 0.261
T2612 0.2611
T2613 0.2611
T2614 0.2611
T2615 0.2611
T2616 0.2611
T2617 0.2599
T2618 0.2595
T2619 0.2603
T2620 0.2607
T2621 0.2611
T2622 0.2611
T2623 0.2611
T2624 0.2611
T2625 0.2611
T2626 0.2607
T2627 0.2603
T2628 0.2599
T2629 0.2591
T2630 0.2591
T2631 0.2595
T2632 0.2583
T2633 0.2579
T2634 0.2579
T2635 0.2579
T2636 0.2579
T2637 0.2579
T2638 0.2579
T2639 0.2579
T2640 0.2579
T2641 0.2579
T2642 0.2579
T2643 0.2579
T2644 0.2579
T2645 0.2591
T2646 0.2595
T2647 0.2595
T2648 0.2595
T2649 0.2595
T2650 0.2595
T2651 0.2583
T2652 0.2583
T2653 0.2579
T2654 0.2579
T2655 0.2579
T2656 0.2579
T2657 0.2583
T2658 0.2591
T2659 0.2583
T2660 0.2599
T2661 0.2595
T2662 0.2607
T2663 0.2599
T2664 0.2599
T2665 0.2608
T2666 0.2613
T2667 0.2638
T2668 0.2654
T2669 0.2673
T2670 0.2681
T2671 0.27
T2672 0.2718
T2673 0.2755
T2674 0.2775
T2675 0.2807
T2676 0.2855
T2677 0.2883
T2678 0.2915
T2679 0.2939
T2680 0.2948
T2681 0.2951
T2682 0.2961
T2683 0.2973
T2684 0.2977
T2685 0.2977
T2686 0.2969
T2687 0.2961
T2688 0.2954
T2689 0.2944
T2690 0.2931
T2691 0.2918
T2692 0.2914
T2693 0.2914
T2694 0.2914
T2695 0.2914
T2696 0.2914
T2697 0.2914
T2698 0.2914
T2699 0.2914
T2700 0.2914
T2701 0.29
T2702 0.2879
T2703 0.2863
T2704 0.2852
T2705 0.2883
T2706 0.2866
T2707 0.2852
T2708 0.2852
T2709 0.2839
T2710 0.282
T2711 0.282
T2712 0.2807
T2713 0.2792
T2714 0.2788
T2715 0.2788
T2716 0.2788
T2717 0.2784
T2718 0.2775
T2719 0.277
T2720 0.277
T2721 0.2784
T2722 0.2775
T2723 0.2779
T2724 0.2779
T2725 0.2804
T2726 0.2816
T2727 0.282
T2728 0.2824
T2729 0.2835
T2730 0.2839
T2731 0.2852
T2732 0.2852
T2733 0.2863
T2734 0.2866
T2735 0.287
T2736 0.2883
T2737 0.2883
T2738 0.2883
T2739 0.2883
T2740 0.2883
T2741 0.2896
T2742 0.29
T2743 0.2907
T2744 0.2914
T2745 0.2918
T2746 0.2931
T2747 0.2948
T2748 0.2951
T2749 0.2958
T2750 0.2969
T2751 0.2954
T2752 0.2948
T2753 0.2935
T2754 0.2931
T2755 0.2914
T2756 0.2911
T2757 0.29
T2758 0.2896
T2759 0.2883
T2760 0.2875
T2761 0.2859
T2762 0.2852
T2763 0.2843
T2764 0.2835
T2765 0.2828
T2766 0.282
T2767 0.2807
T2768 0.2803
T2769 0.2803
T2770 0.2803
T2771 0.2803
T2772 0.2792
T2773 0.2788
T2774 0.2779
T2775 0.277
T2776 0.277
T2777 0.277
T2778 0.277
T2779 0.277
T2780 0.277
T2781 0.2759
T2782 0.2755
T2783 0.2755
T2784 0.2751
T2785 0.2737
T2786 0.2737
T2787 0.2737
T2788 0.2726
T2789 0.2722
T2790 0.2722
T2791 0.2544
T2792 0.2544
T2793 0.2544
T2794 0.2544
T2795 0.2544
T2796 0.2544
T2797 0.2544
T2798 0.2544
T2799 0.2544
T2800 0.2544
T2801 0.2544
T2802 0.2544
T2803 0.2544
T2804 0.2544
T2805 0.2544
T2806 0.2544
T2807 0.2544
T2808 0.2544
