# Supplementary material for: FishMORPH - An agent-based model to predict salmonid growth and distribution responses under natural and low flows
Source: Sci Rep. 2016 Jul 19;6:29414. doi: 10.1038/srep29414 (PMC4949470; doi:10.1038/srep29414)
Supplement: Supplementary Information 2 [file srep29414-s2.zip › SR_FishMORPH_Files/Parameters/Baseline_Depth_P38.var]

Depth Patch P38
T1 0.3001
T2 0.3013
T3 0.3013
T4 0.3013
T5 0.3009
T6 0.3004
T7 0.299
T8 0.2982
T9 0.2968
T10 0.2989
T11 0.3
T12 0.2973
T13 0.2956
T14 0.305
T15 0.305
T16 0.305
T17 0.305
T18 0.305
T19 0.3045
T20 0.3041
T21 0.3032
T22 0.3028
T23 0.3028
T24 0.3028
T25 0.3019
T26 0.301
T27 0.301
T28 0.301
T29 0.301
T30 0.301
T31 0.301
T32 0.301
T33 0.301
T34 0.301
T35 0.3006
T36 0.3001
T37 0.2993
T38 0.2993
T39 0.2993
T40 0.2993
T41 0.2993
T42 0.2989
T43 0.2978
T44 0.2978
T45 0.2978
T46 0.2978
T47 0.2978
T48 0.2978
T49 0.2978
T50 0.2978
T51 0.2961
T52 0.2961
T53 0.2961
T54 0.2943
T55 0.2943
T56 0.2938
T57 0.2929
T58 0.2934
T59 0.2938
T60 0.2973
T61 0.2947
T62 0.2934
T63 0.2929
T64 0.2924
T65 0.2943
T66 0.2929
T67 0.2924
T68 0.2924
T69 0.2924
T70 0.2924
T71 0.292
T72 0.2906
T73 0.2899
T74 0.2887
T75 0.2873
T76 0.2873
T77 0.2873
T78 0.2873
T79 0.2873
T80 0.2873
T81 0.2873
T82 0.2873
T83 0.2873
T84 0.2873
T85 0.2878
T86 0.2891
T87 0.2891
T88 0.2891
T89 0.2891
T90 0.2891
T91 0.2891
T92 0.2891
T93 0.2891
T94 0.2891
T95 0.2891
T96 0.2891
T97 0.2891
T98 0.2891
T99 0.2887
T100 0.2873
T101 0.2873
T102 0.2873
T103 0.2873
T104 0.2873
T105 0.2873
T106 0.2873
T107 0.2873
T108 0.2868
T109 0.2873
T110 0.2873
T111 0.2873
T112 0.2873
T113 0.2873
T114 0.2873
T115 0.2873
T116 0.2873
T117 0.2873
T118 0.2873
T119 0.2873
T120 0.2873
T121 0.2873
T122 0.2873
T123 0.2873
T124 0.2873
T125 0.2873
T126 0.2873
T127 0.2873
T128 0.2873
T129 0.2873
T130 0.2873
T131 0.2882
T132 0.2891
T133 0.2891
T134 0.2891
T135 0.2891
T136 0.2895
T137 0.2906
T138 0.2906
T139 0.2906
T140 0.2906
T141 0.2906
T142 0.2906
T143 0.2906
T144 0.2906
T145 0.2906
T146 0.2906
T147 0.2906
T148 0.2906
T149 0.2906
T150 0.2924
T151 0.292
T152 0.2924
T153 0.2929
T154 0.2943
T155 0.2943
T156 0.2943
T157 0.2943
T158 0.2952
T159 0.2943
T160 0.2952
T161 0.2961
T162 0.2961
T163 0.2961
T164 0.2961
T165 0.2961
T166 0.2961
T167 0.2961
T168 0.2961
T169 0.2961
T170 0.2961
T171 0.2961
T172 0.2961
T173 0.2961
T174 0.2961
T175 0.2961
T176 0.2961
T177 0.2961
T178 0.2956
T179 0.2961
T180 0.2961
T181 0.2956
T182 0.2947
T183 0.2956
T184 0.2947
T185 0.2943
T186 0.2943
T187 0.2943
T188 0.2943
T189 0.2943
T190 0.2943
T191 0.2943
T192 0.2943
T193 0.2943
T194 0.2943
T195 0.2943
T196 0.2943
T197 0.2929
T198 0.2924
T199 0.2924
T200 0.2924
T201 0.2906
T202 0.2906
T203 0.2906
T204 0.2906
T205 0.2906
T206 0.2906
T207 0.2906
T208 0.2906
T209 0.2906
T210 0.2906
T211 0.2906
T212 0.2906
T213 0.2906
T214 0.2906
T215 0.2911
T216 0.2906
T217 0.2906
T218 0.2906
T219 0.2906
T220 0.2906
T221 0.2906
T222 0.2906
T223 0.2906
T224 0.2902
T225 0.2891
T226 0.2891
T227 0.2891
T228 0.2891
T229 0.2891
T230 0.2891
T231 0.2891
T232 0.2891
T233 0.2891
T234 0.2891
T235 0.2891
T236 0.2891
T237 0.2891
T238 0.2891
T239 0.2891
T240 0.2891
T241 0.2891
T242 0.2891
T243 0.2891
T244 0.2891
T245 0.2891
T246 0.2891
T247 0.2891
T248 0.2891
T249 0.2873
T250 0.2873
T251 0.2878
T252 0.2999
T253 0.3419
T254 0.3509
T255 0.3496
T256 0.3494
T257 0.3494
T258 0.3477
T259 0.3471
T260 0.3471
T261 0.3463
T262 0.3451
T263 0.3449
T264 0.3449
T265 0.3449
T266 0.3449
T267 0.3449
T268 0.3449
T269 0.3449
T270 0.3449
T271 0.3449
T272 0.3449
T273 0.3449
T274 0.3449
T275 0.3449
T276 0.3453
T277 0.3459
T278 0.3469
T279 0.3471
T280 0.3471
T281 0.3471
T282 0.3463
T283 0.3456
T284 0.345
T285 0.3449
T286 0.3449
T287 0.3449
T288 0.3449
T289 0.3449
T290 0.3449
T291 0.3449
T292 0.3449
T293 0.3453
T294 0.3467
T295 0.3471
T296 0.3471
T297 0.3489
T298 0.3494
T299 0.3494
T300 0.3501
T301 0.35
T302 0.3499
T303 0.3502
T304 0.3507
T305 0.3512
T306 0.3513
T307 0.3513
T308 0.3513
T309 0.3513
T310 0.3513
T311 0.3513
T312 0.3513
T313 0.3513
T314 0.3513
T315 0.3513
T316 0.3513
T317 0.3513
T318 0.3513
T319 0.3513
T320 0.3513
T321 0.3513
T322 0.3513
T323 0.3513
T324 0.3513
T325 0.3509
T326 0.3512
T327 0.3513
T328 0.3513
T329 0.3513
T330 0.3513
T331 0.3513
T332 0.3513
T333 0.3513
T334 0.3513
T335 0.3513
T336 0.3513
T337 0.3509
T338 0.3497
T339 0.3494
T340 0.3494
T341 0.3494
T342 0.3494
T343 0.3494
T344 0.3494
T345 0.3494
T346 0.3494
T347 0.3494
T348 0.3494
T349 0.3494
T350 0.3494
T351 0.3494
T352 0.3494
T353 0.3477
T354 0.3471
T355 0.3471
T356 0.3471
T357 0.3471
T358 0.3471
T359 0.3471
T360 0.3471
T361 0.3471
T362 0.3463
T363 0.3469
T364 0.3471
T365 0.3471
T366 0.3471
T367 0.3471
T368 0.3471
T369 0.3471
T370 0.3471
T371 0.3471
T372 0.3471
T373 0.3476
T374 0.349
T375 0.3494
T376 0.3494
T377 0.3494
T378 0.3498
T379 0.3495
T380 0.3494
T381 0.3494
T382 0.3494
T383 0.3494
T384 0.3494
T385 0.3494
T386 0.3494
T387 0.3494
T388 0.3494
T389 0.3494
T390 0.3494
T391 0.3494
T392 0.3494
T393 0.3481
T394 0.3363
T395 0.3118
T396 0.3124
T397 0.3045
T398 0.3014
T399 0.2991
T400 0.2986
T401 0.2986
T402 0.2986
T403 0.2991
T404 0.2988
T405 0.2986
T406 0.2974
T407 0.2966
T408 0.2964
T409 0.2964
T410 0.2973
T411 0.2984
T412 0.2999
T413 0.3024
T414 0.3043
T415 0.3037
T416 0.3044
T417 0.3047
T418 0.3047
T419 0.3044
T420 0.3016
T421 0.3008
T422 0.3046
T423 0.3019
T424 0.3028
T425 0.3028
T426 0.3028
T427 0.3028
T428 0.3028
T429 0.3028
T430 0.3028
T431 0.3028
T432 0.3028
T433 0.3028
T434 0.3028
T435 0.3019
T436 0.301
T437 0.301
T438 0.3001
T439 0.2993
T440 0.2984
T441 0.2975
T442 0.2975
T443 0.2971
T444 0.2957
T445 0.2962
T446 0.2957
T447 0.2962
T448 0.2957
T449 0.2953
T450 0.293
T451 0.2921
T452 0.2921
T453 0.2921
T454 0.2912
T455 0.2902
T456 0.2902
T457 0.2921
T458 0.2921
T459 0.2921
T460 0.2916
T461 0.2921
T462 0.2921
T463 0.2939
T464 0.2951
T465 0.2962
T466 0.2971
T467 0.2985
T468 0.2994
T469 0.3007
T470 0.3007
T471 0.3015
T472 0.3024
T473 0.302
T474 0.3007
T475 0.2998
T476 0.2989
T477 0.298
T478 0.2971
T479 0.2971
T480 0.2962
T481 0.2971
T482 0.2967
T483 0.2971
T484 0.2971
T485 0.2976
T486 0.2971
T487 0.2989
T488 0.2991
T489 0.3017
T490 0.3038
T491 0.2949
T492 0.2953
T493 0.297
T494 0.2998
T495 0.3021
T496 0.304
T497 0.3057
T498 0.3065
T499 0.3083
T500 0.3112
T501 0.3132
T502 0.294
T503 0.2972
T504 0.3
T505 0.3024
T506 0.3047
T507 0.3056
T508 0.3061
T509 0.3074
T510 0.3077
T511 0.3082
T512 0.3095
T513 0.3102
T514 0.3115
T515 0.3137
T516 0.3149
T517 0.3168
T518 0.3181
T519 0.3183
T520 0.3187
T521 0.3185
T522 0.3183
T523 0.3183
T524 0.3183
T525 0.3183
T526 0.3183
T527 0.3179
T528 0.3168
T529 0.3161
T530 0.3159
T531 0.3144
T532 0.3139
T533 0.3135
T534 0.3122
T535 0.31
T536 0.3086
T537 0.3076
T538 0.3065
T539 0.3055
T540 0.3053
T541 0.3033
T542 0.3028
T543 0.3028
T544 0.302
T545 0.3009
T546 0.3007
T547 0.2999
T548 0.2988
T549 0.2986
T550 0.2978
T551 0.2967
T552 0.296
T553 0.2944
T554 0.2939
T555 0.2931
T556 0.292
T557 0.2918
T558 0.2922
T559 0.294
T560 0.2976
T561 0.303
T562 0.3075
T563 0.3119
T564 0.3167
T565 0.3243
T566 0.3352
T567 0.346
T568 0.3533
T569 0.3587
T570 0.3624
T571 0.3662
T572 0.37
T573 0.3748
T574 0.3816
T575 0.3891
T576 0.3968
T577 0.4088
T578 0.4101
T579 0.4059
T580 0.4025
T581 0.4174
T582 0.4291
T583 0.4395
T584 0.4465
T585 0.4506
T586 0.4568
T587 0.4623
T588 0.4653
T589 0.4728
T590 0.4792
T591 0.482
T592 0.4861
T593 0.4883
T594 0.4887
T595 0.4876
T596 0.4821
T597 0.4742
T598 0.4647
T599 0.4556
T600 0.4455
T601 0.4358
T602 0.4283
T603 0.4218
T604 0.4161
T605 0.4113
T606 0.4082
T607 0.4062
T608 0.4061
T609 0.4073
T610 0.4103
T611 0.4131
T612 0.4174
T613 0.4224
T614 0.4272
T615 0.4303
T616 0.4338
T617 0.4374
T618 0.4408
T619 0.4439
T620 0.4465
T621 0.4477
T622 0.4465
T623 0.4419
T624 0.4328
T625 0.4194
T626 0.402
T627 0.4006
T628 0.3986
T629 0.3927
T630 0.3795
T631 0.3709
T632 0.3655
T633 0.3616
T634 0.3584
T635 0.3561
T636 0.3539
T637 0.3519
T638 0.3506
T639 0.3491
T640 0.3473
T641 0.3465
T642 0.3457
T643 0.3447
T644 0.3445
T645 0.3445
T646 0.3436
T647 0.3425
T648 0.3417
T649 0.3403
T650 0.3399
T651 0.3392
T652 0.3382
T653 0.338
T654 0.3371
T655 0.3359
T656 0.3357
T657 0.3346
T658 0.3338
T659 0.3337
T660 0.3319
T661 0.3314
T662 0.3299
T663 0.3294
T664 0.3266
T665 0.3023
T666 0.2929
T667 0.2921
T668 0.2921
T669 0.2917
T670 0.3127
T671 0.3125
T672 0.3125
T673 0.3125
T674 0.3125
T675 0.3108
T676 0.3103
T677 0.3101
T678 0.3099
T679 0.3095
T680 0.3081
T681 0.3078
T682 0.3078
T683 0.3069
T684 0.3079
T685 0.3125
T686 0.306
T687 0.3213
T688 0.3149
T689 0.3024
T690 0.2935
T691 0.3108
T692 0.3083
T693 0.3069
T694 0.3059
T695 0.3056
T696 0.3052
T697 0.3038
T698 0.3034
T699 0.3033
T700 0.3032
T701 0.3032
T702 0.3017
T703 0.3012
T704 0.3011
T705 0.3007
T706 0.3005
T707 0.3004
T708 0.2991
T709 0.2982
T710 0.298
T711 0.2979
T712 0.2974
T713 0.2959
T714 0.2954
T715 0.2953
T716 0.2952
T717 0.2952
T718 0.2951
T719 0.295
T720 0.2949
T721 0.2948
T722 0.2947
T723 0.2946
T724 0.2945
T725 0.2944
T726 0.2944
T727 0.2943
T728 0.2942
T729 0.2937
T730 0.305
T731 0.2938
T732 0.2938
T733 0.304
T734 0.3034
T735 0.3037
T736 0.3032
T737 0.3027
T738 0.3022
T739 0.3017
T740 0.3011
T741 0.3011
T742 0.301
T743 0.3007
T744 0.3005
T745 0.3004
T746 0.3003
T747 0.3002
T748 0.3001
T749 0.3
T750 0.2999
T751 0.2999
T752 0.2998
T753 0.2997
T754 0.2996
T755 0.2995
T756 0.2994
T757 0.2993
T758 0.2993
T759 0.2992
T760 0.2991
T761 0.299
T762 0.2989
T763 0.2988
T764 0.2987
T765 0.298
T766 0.299
T767 0.2985
T768 0.2984
T769 0.2984
T770 0.2983
T771 0.2978
T772 0.2972
T773 0.297
T774 0.2964
T775 0.2965
T776 0.2968
T777 0.2968
T778 0.2967
T779 0.2966
T780 0.2966
T781 0.2962
T782 0.2956
T783 0.2951
T784 0.2949
T785 0.294
T786 0.2941
T787 0.2937
T788 0.305
T789 0.2943
T790 0.2944
T791 0.2944
T792 0.2943
T793 0.2942
T794 0.2941
T795 0.294
T796 0.2939
T797 0.305
T798 0.2936
T799 0.2937
T800 0.2936
T801 0.305
T802 0.3049
T803 0.3049
T804 0.3048
T805 0.3045
T806 0.3042
T807 0.3041
T808 0.304
T809 0.3031
T810 0.302
T811 0.3021
T812 0.3017
T813 0.3015
T814 0.3014
T815 0.3013
T816 0.3012
T817 0.3011
T818 0.3011
T819 0.301
T820 0.3009
T821 0.3
T822 0.2997
T823 0.2988
T824 0.2984
T825 0.2984
T826 0.2983
T827 0.2982
T828 0.2981
T829 0.298
T830 0.2967
T831 0.2963
T832 0.2971
T833 0.2951
T834 0.294
T835 0.2935
T836 0.2922
T837 0.2921
T838 0.292
T839 0.292
T840 0.2919
T841 0.2918
T842 0.2917
T843 0.2916
T844 0.2916
T845 0.2913
T846 0.2904
T847 0.2903
T848 0.2894
T849 0.2892
T850 0.2908
T851 0.2903
T852 0.2906
T853 0.2905
T854 0.2905
T855 0.2887
T856 0.2882
T857 0.2868
T858 0.2868
T859 0.2867
T860 0.2866
T861 0.2865
T862 0.2865
T863 0.2864
T864 0.2863
T865 0.2871
T866 0.2879
T867 0.2878
T868 0.2877
T869 0.2876
T870 0.2876
T871 0.2875
T872 0.2874
T873 0.2873
T874 0.2873
T875 0.2872
T876 0.2871
T877 0.287
T878 0.287
T879 0.2869
T880 0.2851
T881 0.2967
T882 0.2954
T883 0.2948
T884 0.2939
T885 0.2938
T886 0.2946
T887 0.2945
T888 0.2952
T889 0.2958
T890 0.2957
T891 0.2956
T892 0.2955
T893 0.2955
T894 0.2958
T895 0.2953
T896 0.2952
T897 0.2952
T898 0.2951
T899 0.295
T900 0.295
T901 0.2949
T902 0.2948
T903 0.2943
T904 0.2934
T905 0.2929
T906 0.2928
T907 0.2928
T908 0.2927
T909 0.2926
T910 0.2925
T911 0.2925
T912 0.2924
T913 0.2923
T914 0.2923
T915 0.2926
T916 0.2921
T917 0.2921
T918 0.2924
T919 0.2936
T920 0.2923
T921 0.2918
T922 0.2917
T923 0.2916
T924 0.2916
T925 0.2915
T926 0.2914
T927 0.2907
T928 0.2896
T929 0.2909
T930 0.2895
T931 0.2892
T932 0.289
T933 0.2889
T934 0.2889
T935 0.2888
T936 0.2887
T937 0.2886
T938 0.289
T939 0.289
T940 0.2884
T941 0.2901
T942 0.29
T943 0.2899
T944 0.2899
T945 0.2898
T946 0.2897
T947 0.2897
T948 0.2896
T949 0.2908
T950 0.2924
T951 0.2915
T952 0.2907
T953 0.2896
T954 0.2889
T955 0.2888
T956 0.2887
T957 0.2887
T958 0.2886
T959 0.2885
T960 0.2885
T961 0.2884
T962 0.2883
T963 0.2883
T964 0.2882
T965 0.2881
T966 0.2881
T967 0.288
T968 0.2879
T969 0.2879
T970 0.2878
T971 0.2877
T972 0.2877
T973 0.2876
T974 0.2875
T975 0.2875
T976 0.2874
T977 0.2873
T978 0.2873
T979 0.2872
T980 0.2871
T981 0.2869
T982 0.2857
T983 0.2853
T984 0.2852
T985 0.2852
T986 0.2848
T987 0.2847
T988 0.2846
T989 0.2846
T990 0.2845
T991 0.2844
T992 0.2844
T993 0.2843
T994 0.2842
T995 0.2842
T996 0.2841
T997 0.2841
T998 0.284
T999 0.2839
T1000 0.2839
T1001 0.2834
T1002 0.2821
T1003 0.282
T1004 0.2819
T1005 0.2823
T1006 0.2835
T1007 0.2834
T1008 0.2821
T1009 0.2816
T1010 0.2816
T1011 0.2815
T1012 0.2815
T1013 0.2814
T1014 0.2813
T1015 0.2813
T1016 0.2812
T1017 0.2812
T1018 0.2809
T1019 0.2824
T1020 0.2823
T1021 0.2822
T1022 0.2822
T1023 0.2817
T1024 0.2804
T1025 0.2791
T1026 0.2786
T1027 0.2779
T1028 0.2771
T1029 0.2777
T1030 0.2784
T1031 0.2783
T1032 0.2782
T1033 0.2782
T1034 0.2781
T1035 0.2781
T1036 0.278
T1037 0.2779
T1038 0.2779
T1039 0.2778
T1040 0.2786
T1041 0.2794
T1042 0.2777
T1043 0.278
T1044 0.2792
T1045 0.2792
T1046 0.28
T1047 0.2804
T1048 0.2803
T1049 0.2807
T1050 0.2802
T1051 0.2789
T1052 0.2772
T1053 0.2767
T1054 0.2766
T1055 0.2766
T1056 0.2765
T1057 0.2781
T1058 0.2781
T1059 0.278
T1060 0.278
T1061 0.2779
T1062 0.2778
T1063 0.2778
T1064 0.2777
T1065 0.2777
T1066 0.2776
T1067 0.2784
T1068 0.2789
T1069 0.2788
T1070 0.2787
T1071 0.2787
T1072 0.2794
T1073 0.2802
T1074 0.2801
T1075 0.2801
T1076 0.28
T1077 0.28
T1078 0.2799
T1079 0.2799
T1080 0.2798
T1081 0.2797
T1082 0.2801
T1083 0.2801
T1084 0.2804
T1085 0.2812
T1086 0.2809
T1087 0.2807
T1088 0.2807
T1089 0.2806
T1090 0.2805
T1091 0.2801
T1092 0.2804
T1093 0.2883
T1094 0.2929
T1095 0.2921
T1096 0.2917
T1097 0.2916
T1098 0.292
T1099 0.2931
T1100 0.2934
T1101 0.2934
T1102 0.2959
T1103 0.3
T1104 0.2951
T1105 0.3058
T1106 0.2928
T1107 0.2974
T1108 0.2986
T1109 0.2986
T1110 0.3007
T1111 0.3043
T1112 0.3106
T1113 0.3167
T1114 0.3256
T1115 0.3306
T1116 0.3338
T1117 0.3349
T1118 0.3331
T1119 0.3285
T1120 0.3214
T1121 0.3146
T1122 0.3097
T1123 0.3079
T1124 0.3058
T1125 0.3025
T1126 0.3012
T1127 0.301
T1128 0.301
T1129 0.3009
T1130 0.3019
T1131 0.3024
T1132 0.3022
T1133 0.301
T1134 0.3006
T1135 0.3009
T1136 0.3016
T1137 0.3017
T1138 0.302
T1139 0.303
T1140 0.3051
T1141 0.3074
T1142 0.3091
T1143 0.3094
T1144 0.3097
T1145 0.3098
T1146 0.3097
T1147 0.3103
T1148 0.3107
T1149 0.3108
T1150 0.3107
T1151 0.3107
T1152 0.3096
T1153 0.3081
T1154 0.3062
T1155 0.3041
T1156 0.303
T1157 0.3027
T1158 0.301
T1159 0.3005
T1160 0.3004
T1161 0.3011
T1162 0.3021
T1163 0.302
T1164 0.3035
T1165 0.3043
T1166 0.3053
T1167 0.3055
T1168 0.3055
T1169 0.3048
T1170 0.3038
T1171 0.3024
T1172 0.3016
T1173 0.3025
T1174 0.3033
T1175 0.3031
T1176 0.3029
T1177 0.3036
T1178 0.3046
T1179 0.3048
T1180 0.3044
T1181 0.3042
T1182 0.3045
T1183 0.3046
T1184 0.3045
T1185 0.3045
T1186 0.3044
T1187 0.3043
T1188 0.3038
T1189 0.3046
T1190 0.3024
T1191 0.2994
T1192 0.2971
T1193 0.2955
T1194 0.2944
T1195 0.2926
T1196 0.292
T1197 0.2919
T1198 0.2919
T1199 0.2933
T1200 0.2951
T1201 0.2969
T1202 0.2959
T1203 0.2951
T1204 0.2937
T1205 0.2926
T1206 0.2916
T1207 0.2942
T1208 0.2929
T1209 0.3112
T1210 0.3109
T1211 0.3118
T1212 0.3135
T1213 0.2936
T1214 0.2966
T1215 0.2988
T1216 0.3013
T1217 0.3027
T1218 0.3047
T1219 0.3074
T1220 0.3119
T1221 0.3163
T1222 0.3208
T1223 0.3248
T1224 0.3261
T1225 0.3262
T1226 0.3251
T1227 0.3243
T1228 0.3226
T1229 0.321
T1230 0.3202
T1231 0.32
T1232 0.3207
T1233 0.3233
T1234 0.3268
T1235 0.3319
T1236 0.336
T1237 0.339
T1238 0.34
T1239 0.3415
T1240 0.3439
T1241 0.3441
T1242 0.3406
T1243 0.3383
T1244 0.3379
T1245 0.3379
T1246 0.3379
T1247 0.3386
T1248 0.3391
T1249 0.3392
T1250 0.3391
T1251 0.3391
T1252 0.3383
T1253 0.3373
T1254 0.337
T1255 0.3363
T1256 0.3346
T1257 0.3333
T1258 0.3323
T1259 0.3313
T1260 0.3299
T1261 0.3291
T1262 0.328
T1263 0.3217
T1264 0.3164
T1265 0.3128
T1266 0.3106
T1267 0.309
T1268 0.307
T1269 0.3052
T1270 0.3043
T1271 0.3027
T1272 0.3015
T1273 0.2991
T1274 0.2971
T1275 0.2963
T1276 0.2948
T1277 0.2936
T1278 0.2925
T1279 0.3129
T1280 0.3116
T1281 0.3102
T1282 0.3088
T1283 0.3085
T1284 0.3084
T1285 0.3082
T1286 0.308
T1287 0.3063
T1288 0.305
T1289 0.3025
T1290 0.3003
T1291 0.2982
T1292 0.2967
T1293 0.2963
T1294 0.2973
T1295 0.2979
T1296 0.2979
T1297 0.2965
T1298 0.2961
T1299 0.296
T1300 0.2943
T1301 0.3049
T1302 0.3038
T1303 0.3027
T1304 0.3017
T1305 0.3015
T1306 0.3002
T1307 0.2997
T1308 0.2992
T1309 0.3005
T1310 0.3009
T1311 0.3008
T1312 0.3024
T1313 0.2938
T1314 0.2974
T1315 0.3082
T1316 0.3042
T1317 0.3195
T1318 0.3353
T1319 0.3524
T1320 0.3684
T1321 0.3794
T1322 0.3881
T1323 0.3951
T1324 0.4003
T1325 0.4041
T1326 0.408
T1327 0.4109
T1328 0.4001
T1329 0.4023
T1330 0.4023
T1331 0.4015
T1332 0.3996
T1333 0.41
T1334 0.4049
T1335 0.3999
T1336 0.394
T1337 0.389
T1338 0.3863
T1339 0.3846
T1340 0.3832
T1341 0.3821
T1342 0.3819
T1343 0.3818
T1344 0.381
T1345 0.38
T1346 0.3794
T1347 0.3783
T1348 0.3764
T1349 0.3743
T1350 0.3724
T1351 0.3701
T1352 0.3679
T1353 0.3653
T1354 0.3625
T1355 0.3604
T1356 0.3586
T1357 0.3568
T1358 0.3541
T1359 0.3513
T1360 0.3483
T1361 0.3457
T1362 0.3434
T1363 0.3414
T1364 0.3395
T1365 0.3377
T1366 0.3358
T1367 0.3339
T1368 0.3323
T1369 0.3316
T1370 0.3314
T1371 0.3313
T1372 0.332
T1373 0.3336
T1374 0.3356
T1375 0.3373
T1376 0.3398
T1377 0.3418
T1378 0.3429
T1379 0.3444
T1380 0.3452
T1381 0.3469
T1382 0.3485
T1383 0.3501
T1384 0.3518
T1385 0.3509
T1386 0.3507
T1387 0.3505
T1388 0.3493
T1389 0.3476
T1390 0.3454
T1391 0.3431
T1392 0.3415
T1393 0.3409
T1394 0.3408
T1395 0.3421
T1396 0.3445
T1397 0.3475
T1398 0.3504
T1399 0.3528
T1400 0.354
T1401 0.3548
T1402 0.3546
T1403 0.3551
T1404 0.3545
T1405 0.3532
T1406 0.3518
T1407 0.3504
T1408 0.3484
T1409 0.3471
T1410 0.3458
T1411 0.3451
T1412 0.3439
T1413 0.3436
T1414 0.3432
T1415 0.3433
T1416 0.3419
T1417 0.3413
T1418 0.3412
T1419 0.3412
T1420 0.3412
T1421 0.3398
T1422 0.3389
T1423 0.3378
T1424 0.336
T1425 0.3355
T1426 0.3351
T1427 0.3339
T1428 0.3325
T1429 0.3311
T1430 0.33
T1431 0.3294
T1432 0.3286
T1433 0.3279
T1434 0.3281
T1435 0.3285
T1436 0.3286
T1437 0.3279
T1438 0.3276
T1439 0.3276
T1440 0.3275
T1441 0.3272
T1442 0.3263
T1443 0.3257
T1444 0.3245
T1445 0.3231
T1446 0.322
T1447 0.3213
T1448 0.3201
T1449 0.3198
T1450 0.3197
T1451 0.3197
T1452 0.3193
T1453 0.3184
T1454 0.3178
T1455 0.3173
T1456 0.3154
T1457 0.3137
T1458 0.3119
T1459 0.3099
T1460 0.3083
T1461 0.3071
T1462 0.306
T1463 0.3057
T1464 0.3063
T1465 0.3095
T1466 0.3127
T1467 0.3142
T1468 0.313
T1469 0.3103
T1470 0.3085
T1471 0.3074
T1472 0.3067
T1473 0.3058
T1474 0.3048
T1475 0.3047
T1476 0.3058
T1477 0.3047
T1478 0.3042
T1479 0.3039
T1480 0.3031
T1481 0.3021
T1482 0.3018
T1483 0.3003
T1484 0.2998
T1485 0.2997
T1486 0.3003
T1487 0.3011
T1488 0.3036
T1489 0.3056
T1490 0.307
T1491 0.3091
T1492 0.3114
T1493 0.3123
T1494 0.3122
T1495 0.3121
T1496 0.3134
T1497 0.3154
T1498 0.3182
T1499 0.3213
T1500 0.324
T1501 0.3256
T1502 0.3255
T1503 0.324
T1504 0.3218
T1505 0.3198
T1506 0.3185
T1507 0.3171
T1508 0.3162
T1509 0.3167
T1510 0.3177
T1511 0.3183
T1512 0.3195
T1513 0.3204
T1514 0.3211
T1515 0.323
T1516 0.3242
T1517 0.3256
T1518 0.3263
T1519 0.3277
T1520 0.329
T1521 0.3303
T1522 0.3312
T1523 0.3329
T1524 0.3348
T1525 0.3372
T1526 0.3405
T1527 0.3422
T1528 0.3428
T1529 0.3435
T1530 0.343
T1531 0.3426
T1532 0.3425
T1533 0.3415
T1534 0.3407
T1535 0.3407
T1536 0.3414
T1537 0.3423
T1538 0.3441
T1539 0.3462
T1540 0.3485
T1541 0.3507
T1542 0.3529
T1543 0.3544
T1544 0.3547
T1545 0.3547
T1546 0.3546
T1547 0.3546
T1548 0.3546
T1549 0.3545
T1550 0.3545
T1551 0.3545
T1552 0.3545
T1553 0.3544
T1554 0.3544
T1555 0.3544
T1556 0.3543
T1557 0.3543
T1558 0.3543
T1559 0.3543
T1560 0.3542
T1561 0.3542
T1562 0.3542
T1563 0.3541
T1564 0.3541
T1565 0.3541
T1566 0.3541
T1567 0.354
T1568 0.354
T1569 0.354
T1570 0.3395
T1571 0.3302
T1572 0.3276
T1573 0.3269
T1574 0.3237
T1575 0.322
T1576 0.3217
T1577 0.3213
T1578 0.3215
T1579 0.3223
T1580 0.3242
T1581 0.3271
T1582 0.3292
T1583 0.3298
T1584 0.3302
T1585 0.3293
T1586 0.3296
T1587 0.3308
T1588 0.3321
T1589 0.3338
T1590 0.3349
T1591 0.3344
T1592 0.3335
T1593 0.3323
T1594 0.3309
T1595 0.3302
T1596 0.33
T1597 0.3317
T1598 0.3326
T1599 0.3323
T1600 0.3319
T1601 0.3317
T1602 0.3317
T1603 0.3317
T1604 0.3316
T1605 0.3316
T1606 0.3315
T1607 0.3311
T1608 0.3297
T1609 0.3278
T1610 0.3261
T1611 0.3247
T1612 0.323
T1613 0.3216
T1614 0.3208
T1615 0.32
T1616 0.3191
T1617 0.3201
T1618 0.3204
T1619 0.3206
T1620 0.3218
T1621 0.3221
T1622 0.3221
T1623 0.3214
T1624 0.3201
T1625 0.3184
T1626 0.3166
T1627 0.3145
T1628 0.3119
T1629 0.3097
T1630 0.3085
T1631 0.3076
T1632 0.3061
T1633 0.3053
T1634 0.3034
T1635 0.3014
T1636 0.2996
T1637 0.2985
T1638 0.2972
T1639 0.2964
T1640 0.2959
T1641 0.2947
T1642 0.2943
T1643 0.2943
T1644 0.2939
T1645 0.2927
T1646 0.292
T1647 0.3126
T1648 0.3107
T1649 0.3089
T1650 0.3077
T1651 0.307
T1652 0.307
T1653 0.3058
T1654 0.3054
T1655 0.3053
T1656 0.3053
T1657 0.3053
T1658 0.306
T1659 0.3067
T1660 0.3075
T1661 0.3087
T1662 0.3114
T1663 0.2946
T1664 0.2991
T1665 0.3032
T1666 0.3073
T1667 0.3106
T1668 0.3167
T1669 0.3229
T1670 0.3277
T1671 0.3328
T1672 0.3385
T1673 0.3432
T1674 0.3466
T1675 0.3484
T1676 0.3487
T1677 0.3477
T1678 0.3458
T1679 0.3425
T1680 0.3388
T1681 0.3352
T1682 0.3322
T1683 0.3315
T1684 0.3308
T1685 0.3313
T1686 0.3325
T1687 0.3331
T1688 0.3342
T1689 0.3349
T1690 0.335
T1691 0.335
T1692 0.335
T1693 0.3349
T1694 0.3346
T1695 0.3328
T1696 0.3306
T1697 0.328
T1698 0.3259
T1699 0.3246
T1700 0.3231
T1701 0.3227
T1702 0.3227
T1703 0.3217
T1704 0.3196
T1705 0.319
T1706 0.3176
T1707 0.3165
T1708 0.3152
T1709 0.3131
T1710 0.3115
T1711 0.3102
T1712 0.3085
T1713 0.3073
T1714 0.3064
T1715 0.3061
T1716 0.3054
T1717 0.3041
T1718 0.3026
T1719 0.301
T1720 0.2992
T1721 0.2987
T1722 0.2987
T1723 0.3001
T1724 0.3006
T1725 0.3005
T1726 0.3003
T1727 0.3006
T1728 0.3018
T1729 0.3011
T1730 0.3003
T1731 0.3002
T1732 0.3002
T1733 0.299
T1734 0.2983
T1735 0.2979
T1736 0.2969
T1737 0.2966
T1738 0.2965
T1739 0.2965
T1740 0.2965
T1741 0.2962
T1742 0.2946
T1743 0.2933
T1744 0.2918
T1745 0.3123
T1746 0.3112
T1747 0.3109
T1748 0.3109
T1749 0.3109
T1750 0.3109
T1751 0.3118
T1752 0.3124
T1753 0.292
T1754 0.3134
T1755 0.3132
T1756 0.3124
T1757 0.3119
T1758 0.3118
T1759 0.3106
T1760 0.3099
T1761 0.3083
T1762 0.3078
T1763 0.3078
T1764 0.3075
T1765 0.3077
T1766 0.3078
T1767 0.3079
T1768 0.3076
T1769 0.307
T1770 0.3072
T1771 0.3077
T1772 0.3079
T1773 0.3079
T1774 0.3079
T1775 0.3079
T1776 0.3071
T1777 0.3061
T1778 0.3059
T1779 0.3053
T1780 0.3044
T1781 0.3042
T1782 0.3033
T1783 0.3024
T1784 0.3022
T1785 0.3022
T1786 0.3022
T1787 0.3049
T1788 0.3044
T1789 0.303
T1790 0.3012
T1791 0.3003
T1792 0.2989
T1793 0.297
T1794 0.2965
T1795 0.2965
T1796 0.2962
T1797 0.2964
T1798 0.2965
T1799 0.2965
T1800 0.2965
T1801 0.2965
T1802 0.2965
T1803 0.2957
T1804 0.2947
T1805 0.2945
T1806 0.2938
T1807 0.2936
T1808 0.3045
T1809 0.3043
T1810 0.3043
T1811 0.3043
T1812 0.3046
T1813 0.3044
T1814 0.3043
T1815 0.3043
T1816 0.3027
T1817 0.3022
T1818 0.3022
T1819 0.3022
T1820 0.3022
T1821 0.3022
T1822 0.3022
T1823 0.3022
T1824 0.3022
T1825 0.3022
T1826 0.3012
T1827 0.3003
T1828 0.3002
T1829 0.2989
T1830 0.2984
T1831 0.2984
T1832 0.2974
T1833 0.2971
T1834 0.2978
T1835 0.3004
T1836 0.303
T1837 0.3039
T1838 0.304
T1839 0.3036
T1840 0.3027
T1841 0.3025
T1842 0.3021
T1843 0.302
T1844 0.302
T1845 0.3031
T1846 0.3037
T1847 0.3037
T1848 0.3037
T1849 0.3037
T1850 0.3031
T1851 0.3022
T1852 0.3013
T1853 0.3004
T1854 0.299
T1855 0.2986
T1856 0.2983
T1857 0.2978
T1858 0.2981
T1859 0.2992
T1860 0.3002
T1861 0.3001
T1862 0.2993
T1863 0.2984
T1864 0.297
T1865 0.2962
T1866 0.2961
T1867 0.2973
T1868 0.2981
T1869 0.2978
T1870 0.2977
T1871 0.2973
T1872 0.2961
T1873 0.2974
T1874 0.2995
T1875 0.3016
T1876 0.2942
T1877 0.3009
T1878 0.3061
T1879 0.3107
T1880 0.2937
T1881 0.2987
T1882 0.3044
T1883 0.3113
T1884 0.3191
T1885 0.3256
T1886 0.3311
T1887 0.3348
T1888 0.336
T1889 0.3358
T1890 0.3337
T1891 0.3307
T1892 0.3282
T1893 0.3252
T1894 0.3227
T1895 0.3214
T1896 0.3209
T1897 0.3211
T1898 0.3229
T1899 0.3256
T1900 0.3284
T1901 0.3308
T1902 0.3324
T1903 0.3334
T1904 0.3337
T1905 0.333
T1906 0.3318
T1907 0.3314
T1908 0.3304
T1909 0.3277
T1910 0.3225
T1911 0.3188
T1912 0.3162
T1913 0.3128
T1914 0.3111
T1915 0.3112
T1916 0.3087
T1917 0.3043
T1918 0.3025
T1919 0.3013
T1920 0.2996
T1921 0.2991
T1922 0.2977
T1923 0.2961
T1924 0.2947
T1925 0.2938
T1926 0.2921
T1927 0.3133
T1928 0.3121
T1929 0.3107
T1930 0.3104
T1931 0.3125
T1932 0.3135
T1933 0.3129
T1934 0.3116
T1935 0.3107
T1936 0.3101
T1937 0.3085
T1938 0.3067
T1939 0.3065
T1940 0.3077
T1941 0.3093
T1942 0.3101
T1943 0.3123
T1944 0.2928
T1945 0.2926
T1946 0.2916
T1947 0.2921
T1948 0.2931
T1949 0.2946
T1950 0.2972
T1951 0.3023
T1952 0.3077
T1953 0.3146
T1954 0.3237
T1955 0.3346
T1956 0.3437
T1957 0.3505
T1958 0.358
T1959 0.371
T1960 0.3822
T1961 0.3905
T1962 0.3961
T1963 0.4015
T1964 0.4077
T1965 0.3998
T1966 0.4076
T1967 0.4141
T1968 0.4006
T1969 0.4052
T1970 0.4113
T1971 0.4149
T1972 0.3993
T1973 0.403
T1974 0.4054
T1975 0.4077
T1976 0.4094
T1977 0.4113
T1978 0.4119
T1979 0.4113
T1980 0.4113
T1981 0.411
T1982 0.4097
T1983 0.4084
T1984 0.4068
T1985 0.4054
T1986 0.4054
T1987 0.4043
T1988 0.4027
T1989 0.4019
T1990 0.4018
T1991 0.4008
T1992 0.4001
T1993 0.3991
T1994 0.3982
T1995 0.4154
T1996 0.4134
T1997 0.412
T1998 0.4098
T1999 0.4076
T2000 0.4052
T2001 0.4027
T2002 0.3995
T2003 0.416
T2004 0.4126
T2005 0.4099
T2006 0.407
T2007 0.405
T2008 0.4042
T2009 0.4031
T2010 0.4021
T2011 0.4016
T2012 0.4002
T2013 0.3991
T2014 0.3981
T2015 0.4108
T2016 0.4094
T2017 0.4075
T2018 0.406
T2019 0.4041
T2020 0.4026
T2021 0.4012
T2022 0.3997
T2023 0.398
T2024 0.3959
T2025 0.3944
T2026 0.3931
T2027 0.3914
T2028 0.39
T2029 0.3887
T2030 0.3871
T2031 0.3867
T2032 0.3861
T2033 0.3846
T2034 0.3834
T2035 0.3826
T2036 0.3824
T2037 0.3814
T2038 0.3807
T2039 0.3797
T2040 0.379
T2041 0.3779
T2042 0.3769
T2043 0.3758
T2044 0.3755
T2045 0.3757
T2046 0.3754
T2047 0.3753
T2048 0.3763
T2049 0.3782
T2050 0.38
T2051 0.3824
T2052 0.385
T2053 0.3896
T2054 0.3947
T2055 0.4005
T2056 0.4069
T2057 0.3996
T2058 0.4083
T2059 0.4166
T2060 0.4028
T2061 0.4081
T2062 0.4123
T2063 0.4164
T2064 0.4008
T2065 0.4029
T2066 0.4037
T2067 0.4047
T2068 0.4054
T2069 0.4046
T2070 0.404
T2071 0.403
T2072 0.402
T2073 0.4008
T2074 0.3989
T2075 0.417
T2076 0.4159
T2077 0.4146
T2078 0.4132
T2079 0.412
T2080 0.4113
T2081 0.4103
T2082 0.4088
T2083 0.4074
T2084 0.4058
T2085 0.4041
T2086 0.4018
T2087 0.3986
T2088 0.4166
T2089 0.4153
T2090 0.4134
T2091 0.4111
T2092 0.4089
T2093 0.4068
T2094 0.4049
T2095 0.4032
T2096 0.4018
T2097 0.4005
T2098 0.4005
T2099 0.3997
T2100 0.4112
T2101 0.4091
T2102 0.4082
T2103 0.4072
T2104 0.4062
T2105 0.4051
T2106 0.4038
T2107 0.4032
T2108 0.403
T2109 0.4027
T2110 0.4016
T2111 0.3999
T2112 0.3994
T2113 0.3983
T2114 0.3976
T2115 0.3968
T2116 0.3962
T2117 0.3961
T2118 0.3961
T2119 0.3961
T2120 0.3961
T2121 0.3955
T2122 0.3946
T2123 0.3943
T2124 0.3943
T2125 0.3935
T2126 0.394
T2127 0.3951
T2128 0.3936
T2129 0.3927
T2130 0.3926
T2131 0.3936
T2132 0.3955
T2133 0.3974
T2134 0.399
T2135 0.3992
T2136 0.3991
T2137 0.3983
T2138 0.3979
T2139 0.3966
T2140 0.3961
T2141 0.3955
T2142 0.3946
T2143 0.3943
T2144 0.3943
T2145 0.3938
T2146 0.3939
T2147 0.3949
T2148 0.3966
T2149 0.3993
T2150 0.4016
T2151 0.4038
T2152 0.4063
T2153 0.4079
T2154 0.4091
T2155 0.4104
T2156 0.4114
T2157 0.3981
T2158 0.3979
T2159 0.411
T2160 0.4102
T2161 0.4099
T2162 0.41
T2163 0.4087
T2164 0.4082
T2165 0.407
T2166 0.4062
T2167 0.4055
T2168 0.4043
T2169 0.4033
T2170 0.4028
T2171 0.4017
T2172 0.4004
T2173 0.3999
T2174 0.3988
T2175 0.3981
T2176 0.3966
T2177 0.3961
T2178 0.395
T2179 0.3946
T2180 0.3932
T2181 0.3927
T2182 0.3921
T2183 0.3911
T2184 0.3909
T2185 0.39
T2186 0.3881
T2187 0.3875
T2188 0.3875
T2189 0.3866
T2190 0.386
T2191 0.3855
T2192 0.3847
T2193 0.3842
T2194 0.3837
T2195 0.3829
T2196 0.3823
T2197 0.3822
T2198 0.3816
T2199 0.3801
T2200 0.379
T2201 0.3787
T2202 0.3788
T2203 0.3802
T2204 0.3804
T2205 0.3795
T2206 0.3793
T2207 0.379
T2208 0.3788
T2209 0.3789
T2210 0.378
T2211 0.3772
T2212 0.377
T2213 0.3764
T2214 0.3756
T2215 0.3754
T2216 0.3754
T2217 0.3754
T2218 0.3751
T2219 0.3739
T2220 0.3736
T2221 0.3733
T2222 0.3726
T2223 0.3721
T2224 0.372
T2225 0.372
T2226 0.372
T2227 0.372
T2228 0.372
T2229 0.372
T2230 0.372
T2231 0.3721
T2232 0.3719
T2233 0.3713
T2234 0.3704
T2235 0.3702
T2236 0.3702
T2237 0.3702
T2238 0.369
T2239 0.3686
T2240 0.3686
T2241 0.3684
T2242 0.3684
T2243 0.3681
T2244 0.3671
T2245 0.3667
T2246 0.3668
T2247 0.3668
T2248 0.3665
T2249 0.3661
T2250 0.3653
T2251 0.3649
T2252 0.3649
T2253 0.3649
T2254 0.3649
T2255 0.3649
T2256 0.3643
T2257 0.3635
T2258 0.3633
T2259 0.3633
T2260 0.3633
T2261 0.363
T2262 0.3626
T2263 0.3624
T2264 0.362
T2265 0.3615
T2266 0.3614
T2267 0.3614
T2268 0.3608
T2269 0.36
T2270 0.3598
T2271 0.3598
T2272 0.3589
T2273 0.3582
T2274 0.3581
T2275 0.3581
T2276 0.3579
T2277 0.3579
T2278 0.3579
T2279 0.3579
T2280 0.3579
T2281 0.3579
T2282 0.357
T2283 0.3564
T2284 0.3563
T2285 0.3563
T2286 0.3563
T2287 0.3563
T2288 0.3563
T2289 0.3557
T2290 0.3548
T2291 0.3545
T2292 0.3544
T2293 0.3544
T2294 0.3544
T2295 0.3544
T2296 0.3544
T2297 0.3544
T2298 0.3541
T2299 0.3534
T2300 0.3529
T2301 0.3524
T2302 0.3494
T2303 0.3432
T2304 0.3401
T2305 0.3407
T2306 0.3437
T2307 0.3463
T2308 0.3482
T2309 0.349
T2310 0.3491
T2311 0.3491
T2312 0.3491
T2313 0.3492
T2314 0.3492
T2315 0.3492
T2316 0.3492
T2317 0.3492
T2318 0.3492
T2319 0.3493
T2320 0.3486
T2321 0.3477
T2322 0.3485
T2323 0.3492
T2324 0.3493
T2325 0.3494
T2326 0.3494
T2327 0.3494
T2328 0.3494
T2329 0.3492
T2330 0.3491
T2331 0.3492
T2332 0.3479
T2333 0.3474
T2334 0.3474
T2335 0.3475
T2336 0.3475
T2337 0.3475
T2338 0.3475
T2339 0.3472
T2340 0.3464
T2341 0.3469
T2342 0.3475
T2343 0.3469
T2344 0.3464
T2345 0.346
T2346 0.3459
T2347 0.3459
T2348 0.3459
T2349 0.3457
T2350 0.3464
T2351 0.3466
T2352 0.3469
T2353 0.346
T2354 0.3457
T2355 0.3457
T2356 0.3457
T2357 0.3458
T2358 0.3458
T2359 0.3458
T2360 0.3458
T2361 0.3458
T2362 0.3452
T2363 0.3453
T2364 0.3451
T2365 0.345
T2366 0.345
T2367 0.3444
T2368 0.3442
T2369 0.3448
T2370 0.3477
T2371 0.3504
T2372 0.3513
T2373 0.3511
T2374 0.3493
T2375 0.347
T2376 0.3453
T2377 0.344
T2378 0.3427
T2379 0.342
T2380 0.3419
T2381 0.3419
T2382 0.343
T2383 0.3437
T2384 0.3438
T2385 0.3438
T2386 0.3438
T2387 0.3438
T2388 0.3439
T2389 0.3439
T2390 0.3439
T2391 0.3439
T2392 0.3439
T2393 0.344
T2394 0.344
T2395 0.233
T2396 0.2125
T2397 0.2129
T2398 0.2125
T2399 0.2125
T2400 0.2125
T2401 0.2125
T2402 0.2125
T2403 0.2126
T2404 0.2126
T2405 0.2126
T2406 0.2126
T2407 0.213
T2408 0.2126
T2409 0.2126
T2410 0.2124
T2411 0.212
T2412 0.2106
T2413 0.2114
T2414 0.2106
T2415 0.2082
T2416 0.2074
T2417 0.2074
T2418 0.2074
T2419 0.2074
T2420 0.2074
T2421 0.2074
T2422 0.2074
T2423 0.2074
T2424 0.2075
T2425 0.2075
T2426 0.2075
T2427 0.2075
T2428 0.2075
T2429 0.2075
T2430 0.2075
T2431 0.2075
T2432 0.2075
T2433 0.2075
T2434 0.2076
T2435 0.2076
T2436 0.2076
T2437 0.2076
T2438 0.2076
T2439 0.2076
T2440 0.2076
T2441 0.2076
T2442 0.2076
T2443 0.2076
T2444 0.2077
T2445 0.2077
T2446 0.2077
T2447 0.2077
T2448 0.2077
T2449 0.2077
T2450 0.2077
T2451 0.2077
T2452 0.2077
T2453 0.2077
T2454 0.2078
T2455 0.2078
T2456 0.2078
T2457 0.207
T2458 0.2061
T2459 0.2061
T2460 0.2057
T2461 0.2062
T2462 0.2049
T2463 0.2058
T2464 0.2058
T2465 0.2062
T2466 0.2062
T2467 0.2062
T2468 0.2062
T2469 0.2062
T2470 0.2063
T2471 0.2063
T2472 0.2063
T2473 0.2063
T2474 0.2063
T2475 0.2063
T2476 0.2063
T2477 0.2063
T2478 0.2063
T2479 0.2063
T2480 0.2064
T2481 0.2064
T2482 0.2064
T2483 0.2064
T2484 0.206
T2485 0.206
T2486 0.2064
T2487 0.2052
T2488 0.2056
T2489 0.222
T2490 0.2736
T2491 0.2732
T2492 0.2667
T2493 0.2628
T2494 0.2606
T2495 0.2603
T2496 0.2579
T2497 0.2571
T2498 0.2548
T2499 0.2533
T2500 0.2521
T2501 0.2509
T2502 0.2495
T2503 0.2483
T2504 0.2461
T2505 0.2458
T2506 0.2448
T2507 0.2776
T2508 0.2726
T2509 0.2687
T2510 0.2661
T2511 0.2592
T2512 0.2508
T2513 0.2464
T2514 0.2449
T2515 0.2436
T2516 0.2432
T2517 0.2425
T2518 0.2418
T2519 0.2409
T2520 0.2397
T2521 0.2382
T2522 0.2368
T2523 0.2361
T2524 0.2354
T2525 0.2341
T2526 0.2325
T2527 0.2321
T2528 0.2308
T2529 0.2296
T2530 0.2288
T2531 0.2269
T2532 0.2254
T2533 0.2247
T2534 0.2235
T2535 0.2209
T2536 0.2204
T2537 0.2204
T2538 0.2204
T2539 0.2204
T2540 0.2205
T2541 0.2205
T2542 0.2205
T2543 0.2205
T2544 0.2205
T2545 0.2205
T2546 0.2205
T2547 0.2205
T2548 0.2198
T2549 0.219
T2550 0.219
T2551 0.219
T2552 0.219
T2553 0.2178
T2554 0.2182
T2555 0.2191
T2556 0.2187
T2557 0.2167
T2558 0.2154
T2559 0.2144
T2560 0.2702
T2561 0.2515
T2562 0.247
T2563 0.2447
T2564 0.242
T2565 0.2403
T2566 0.2392
T2567 0.2379
T2568 0.2375
T2569 0.2367
T2570 0.2356
T2571 0.2347
T2572 0.2342
T2573 0.2331
T2574 0.2323
T2575 0.2314
T2576 0.2309
T2577 0.2306
T2578 0.2306
T2579 0.2295
T2580 0.2283
T2581 0.2262
T2582 0.2257
T2583 0.2245
T2584 0.2241
T2585 0.2246
T2586 0.2246
T2587 0.2246
T2588 0.2246
T2589 0.2246
T2590 0.2246
T2591 0.2235
T2592 0.2231
T2593 0.2231
T2594 0.2231
T2595 0.2231
T2596 0.2231
T2597 0.2232
T2598 0.2232
T2599 0.2232
T2600 0.2222
T2601 0.2212
T2602 0.2213
T2603 0.2205
T2604 0.2205
T2605 0.2205
T2606 0.2197
T2607 0.2213
T2608 0.2209
T2609 0.2209
T2610 0.2198
T2611 0.2198
T2612 0.2198
T2613 0.2198
T2614 0.2198
T2615 0.2198
T2616 0.2198
T2617 0.2187
T2618 0.2183
T2619 0.2191
T2620 0.2195
T2621 0.2199
T2622 0.2199
T2623 0.2199
T2624 0.2199
T2625 0.2199
T2626 0.2195
T2627 0.2191
T2628 0.2187
T2629 0.2179
T2630 0.2179
T2631 0.2183
T2632 0.217
T2633 0.2166
T2634 0.2166
T2635 0.2166
T2636 0.2166
T2637 0.2166
T2638 0.2166
T2639 0.2166
T2640 0.2166
T2641 0.2166
T2642 0.2166
T2643 0.2166
T2644 0.2166
T2645 0.2179
T2646 0.2183
T2647 0.2183
T2648 0.2183
T2649 0.2183
T2650 0.2183
T2651 0.217
T2652 0.217
T2653 0.2166
T2654 0.2166
T2655 0.2166
T2656 0.2166
T2657 0.217
T2658 0.2179
T2659 0.217
T2660 0.2187
T2661 0.2183
T2662 0.2195
T2663 0.2211
T2664 0.2211
T2665 0.222
T2666 0.2224
T2667 0.225
T2668 0.2265
T2669 0.2285
T2670 0.2292
T2671 0.2311
T2672 0.2329
T2673 0.2366
T2674 0.2386
T2675 0.2419
T2676 0.2466
T2677 0.2495
T2678 0.2526
T2679 0.2551
T2680 0.2559
T2681 0.2562
T2682 0.2572
T2683 0.2585
T2684 0.2589
T2685 0.2589
T2686 0.2581
T2687 0.2572
T2688 0.2566
T2689 0.2555
T2690 0.2542
T2691 0.253
T2692 0.2525
T2693 0.2525
T2694 0.2525
T2695 0.2525
T2696 0.2525
T2697 0.2525
T2698 0.2525
T2699 0.2525
T2700 0.2525
T2701 0.2511
T2702 0.2491
T2703 0.2474
T2704 0.2464
T2705 0.2495
T2706 0.2477
T2707 0.2464
T2708 0.2464
T2709 0.2451
T2710 0.2432
T2711 0.2432
T2712 0.2419
T2713 0.2403
T2714 0.24
T2715 0.24
T2716 0.24
T2717 0.2395
T2718 0.2386
T2719 0.2382
T2720 0.2382
T2721 0.2395
T2722 0.2386
T2723 0.2391
T2724 0.2391
T2725 0.2415
T2726 0.2428
T2727 0.2432
T2728 0.2435
T2729 0.2446
T2730 0.2451
T2731 0.2464
T2732 0.2464
T2733 0.2474
T2734 0.2477
T2735 0.2482
T2736 0.2495
T2737 0.2495
T2738 0.2495
T2739 0.2495
T2740 0.2495
T2741 0.2508
T2742 0.2512
T2743 0.2519
T2744 0.2525
T2745 0.253
T2746 0.2542
T2747 0.2559
T2748 0.2562
T2749 0.2569
T2750 0.2581
T2751 0.2566
T2752 0.2559
T2753 0.2547
T2754 0.2542
T2755 0.2525
T2756 0.2522
T2757 0.2512
T2758 0.2508
T2759 0.2495
T2760 0.2486
T2761 0.247
T2762 0.2464
T2763 0.2455
T2764 0.2446
T2765 0.2439
T2766 0.2432
T2767 0.2419
T2768 0.2414
T2769 0.2414
T2770 0.2414
T2771 0.2414
T2772 0.2403
T2773 0.24
T2774 0.2391
T2775 0.2382
T2776 0.2382
T2777 0.2382
T2778 0.2382
T2779 0.2382
T2780 0.2382
T2781 0.2371
T2782 0.2367
T2783 0.2367
T2784 0.2362
T2785 0.2348
T2786 0.2348
T2787 0.2348
T2788 0.2337
T2789 0.2334
T2790 0.2334
T2791 0.2132
T2792 0.2132
T2793 0.2132
T2794 0.2132
T2795 0.2132
T2796 0.2132
T2797 0.2132
T2798 0.2132
T2799 0.2132
T2800 0.2132
T2801 0.2132
T2802 0.2132
T2803 0.2132
T2804 0.2132
T2805 0.2132
T2806 0.2132
T2807 0.2132
T2808 0.2132
