# Supplementary material for: FishMORPH - An agent-based model to predict salmonid growth and distribution responses under natural and low flows
Source: Sci Rep. 2016 Jul 19;6:29414. doi: 10.1038/srep29414 (PMC4949470; doi:10.1038/srep29414)
Supplement: Supplementary Information 2 [file srep29414-s2.zip › SR_FishMORPH_Files/Parameters/Baseline_Depth_P39.var]

Depth Patch P39
T1 0.4694
T2 0.4462
T3 0.4462
T4 0.4462
T5 0.4459
T6 0.4697
T7 0.4683
T8 0.4675
T9 0.4661
T10 0.4682
T11 0.4694
T12 0.4666
T13 0.4649
T14 0.4628
T15 0.4628
T16 0.4628
T17 0.4628
T18 0.4628
T19 0.4623
T20 0.4619
T21 0.461
T22 0.4606
T23 0.4606
T24 0.4606
T25 0.4597
T26 0.4588
T27 0.4588
T28 0.4588
T29 0.4588
T30 0.4588
T31 0.4588
T32 0.4588
T33 0.4588
T34 0.4588
T35 0.4584
T36 0.4579
T37 0.4571
T38 0.4571
T39 0.4571
T40 0.4571
T41 0.4571
T42 0.4567
T43 0.4556
T44 0.4556
T45 0.4556
T46 0.4556
T47 0.4556
T48 0.4556
T49 0.4556
T50 0.4556
T51 0.4539
T52 0.4539
T53 0.4539
T54 0.4521
T55 0.4521
T56 0.4516
T57 0.4507
T58 0.4512
T59 0.4516
T60 0.4551
T61 0.4525
T62 0.4512
T63 0.4507
T64 0.4502
T65 0.4521
T66 0.4507
T67 0.4502
T68 0.4502
T69 0.4502
T70 0.4502
T71 0.4536
T72 0.4522
T73 0.4515
T74 0.4503
T75 0.4489
T76 0.4489
T77 0.4489
T78 0.4489
T79 0.4489
T80 0.4489
T81 0.4489
T82 0.4489
T83 0.4489
T84 0.4489
T85 0.4494
T86 0.4508
T87 0.4508
T88 0.4508
T89 0.4508
T90 0.4508
T91 0.4508
T92 0.4508
T93 0.4508
T94 0.4508
T95 0.4508
T96 0.4508
T97 0.4508
T98 0.4508
T99 0.4503
T100 0.4489
T101 0.4489
T102 0.4489
T103 0.4489
T104 0.4489
T105 0.4489
T106 0.4489
T107 0.4489
T108 0.4485
T109 0.4489
T110 0.4489
T111 0.4489
T112 0.4489
T113 0.4489
T114 0.4489
T115 0.4489
T116 0.4489
T117 0.4489
T118 0.4489
T119 0.4489
T120 0.4489
T121 0.4489
T122 0.4489
T123 0.4489
T124 0.4489
T125 0.4489
T126 0.4489
T127 0.4489
T128 0.4489
T129 0.4489
T130 0.4489
T131 0.4498
T132 0.4508
T133 0.4508
T134 0.4508
T135 0.4508
T136 0.4511
T137 0.4522
T138 0.4522
T139 0.4522
T140 0.4522
T141 0.4522
T142 0.4522
T143 0.4522
T144 0.4522
T145 0.4522
T146 0.4522
T147 0.4522
T148 0.4522
T149 0.4522
T150 0.4502
T151 0.4536
T152 0.4502
T153 0.4507
T154 0.4521
T155 0.4521
T156 0.4521
T157 0.4521
T158 0.453
T159 0.4521
T160 0.453
T161 0.4539
T162 0.4539
T163 0.4539
T164 0.4539
T165 0.4539
T166 0.4539
T167 0.4539
T168 0.4539
T169 0.4539
T170 0.4539
T171 0.4539
T172 0.4539
T173 0.4539
T174 0.4539
T175 0.4539
T176 0.4539
T177 0.4539
T178 0.4534
T179 0.4539
T180 0.4539
T181 0.4534
T182 0.4525
T183 0.4534
T184 0.4525
T185 0.4521
T186 0.4521
T187 0.4521
T188 0.4521
T189 0.4521
T190 0.4521
T191 0.4521
T192 0.4521
T193 0.4521
T194 0.4521
T195 0.4521
T196 0.4521
T197 0.4507
T198 0.4502
T199 0.4502
T200 0.4502
T201 0.4522
T202 0.4522
T203 0.4522
T204 0.4522
T205 0.4522
T206 0.4522
T207 0.4522
T208 0.4522
T209 0.4522
T210 0.4522
T211 0.4522
T212 0.4522
T213 0.4522
T214 0.4522
T215 0.4527
T216 0.4522
T217 0.4522
T218 0.4522
T219 0.4522
T220 0.4522
T221 0.4522
T222 0.4522
T223 0.4522
T224 0.4519
T225 0.4508
T226 0.4508
T227 0.4508
T228 0.4508
T229 0.4508
T230 0.4508
T231 0.4508
T232 0.4508
T233 0.4508
T234 0.4508
T235 0.4508
T236 0.4508
T237 0.4508
T238 0.4508
T239 0.4508
T240 0.4508
T241 0.4508
T242 0.4508
T243 0.4508
T244 0.4508
T245 0.4508
T246 0.4508
T247 0.4508
T248 0.4508
T249 0.4489
T250 0.4489
T251 0.4494
T252 0.465
T253 0.4994
T254 0.5087
T255 0.5074
T256 0.5071
T257 0.5071
T258 0.5054
T259 0.5049
T260 0.5049
T261 0.504
T262 0.5029
T263 0.5026
T264 0.5026
T265 0.5026
T266 0.5026
T267 0.5026
T268 0.5026
T269 0.5026
T270 0.5026
T271 0.5026
T272 0.5026
T273 0.5026
T274 0.5026
T275 0.5026
T276 0.503
T277 0.5036
T278 0.5046
T279 0.5049
T280 0.5049
T281 0.5049
T282 0.504
T283 0.5033
T284 0.5027
T285 0.5026
T286 0.5026
T287 0.5026
T288 0.5026
T289 0.5026
T290 0.5026
T291 0.5026
T292 0.5026
T293 0.503
T294 0.5045
T295 0.5049
T296 0.5049
T297 0.5066
T298 0.5071
T299 0.5071
T300 0.5079
T301 0.5077
T302 0.5076
T303 0.508
T304 0.5085
T305 0.5089
T306 0.509
T307 0.509
T308 0.509
T309 0.509
T310 0.509
T311 0.509
T312 0.509
T313 0.509
T314 0.509
T315 0.509
T316 0.509
T317 0.509
T318 0.509
T319 0.509
T320 0.509
T321 0.509
T322 0.509
T323 0.509
T324 0.509
T325 0.5087
T326 0.5089
T327 0.509
T328 0.509
T329 0.509
T330 0.509
T331 0.509
T332 0.509
T333 0.509
T334 0.509
T335 0.509
T336 0.509
T337 0.5087
T338 0.5075
T339 0.5071
T340 0.5071
T341 0.5071
T342 0.5071
T343 0.5071
T344 0.5071
T345 0.5071
T346 0.5071
T347 0.5071
T348 0.5071
T349 0.5071
T350 0.5071
T351 0.5071
T352 0.5071
T353 0.5054
T354 0.5049
T355 0.5049
T356 0.5049
T357 0.5049
T358 0.5049
T359 0.5049
T360 0.5049
T361 0.5049
T362 0.504
T363 0.5046
T364 0.5049
T365 0.5049
T366 0.5049
T367 0.5049
T368 0.5049
T369 0.5049
T370 0.5049
T371 0.5049
T372 0.5049
T373 0.5053
T374 0.5067
T375 0.5071
T376 0.5071
T377 0.5071
T378 0.5075
T379 0.5073
T380 0.5071
T381 0.5071
T382 0.5071
T383 0.5071
T384 0.5071
T385 0.5071
T386 0.5071
T387 0.5071
T388 0.5071
T389 0.5071
T390 0.5071
T391 0.5071
T392 0.5071
T393 0.5058
T394 0.4979
T395 0.4772
T396 0.4575
T397 0.4495
T398 0.4464
T399 0.4685
T400 0.4679
T401 0.4679
T402 0.4679
T403 0.4684
T404 0.4681
T405 0.4679
T406 0.4667
T407 0.4659
T408 0.4657
T409 0.4657
T410 0.4666
T411 0.4677
T412 0.4692
T413 0.4474
T414 0.4493
T415 0.4487
T416 0.4494
T417 0.4497
T418 0.4497
T419 0.4494
T420 0.4466
T421 0.4458
T422 0.4625
T423 0.4597
T424 0.4606
T425 0.4606
T426 0.4606
T427 0.4606
T428 0.4606
T429 0.4606
T430 0.4606
T431 0.4606
T432 0.4606
T433 0.4606
T434 0.4606
T435 0.4597
T436 0.4588
T437 0.4588
T438 0.4579
T439 0.4571
T440 0.4562
T441 0.4553
T442 0.4553
T443 0.4549
T444 0.4535
T445 0.454
T446 0.4535
T447 0.454
T448 0.4535
T449 0.4531
T450 0.4508
T451 0.4537
T452 0.4537
T453 0.4537
T454 0.4528
T455 0.4519
T456 0.4519
T457 0.4537
T458 0.4537
T459 0.4537
T460 0.4533
T461 0.4537
T462 0.4537
T463 0.4517
T464 0.4529
T465 0.454
T466 0.4549
T467 0.4563
T468 0.4572
T469 0.4585
T470 0.4585
T471 0.4593
T472 0.4602
T473 0.4598
T474 0.4585
T475 0.4576
T476 0.4567
T477 0.4558
T478 0.4549
T479 0.4549
T480 0.454
T481 0.4549
T482 0.4545
T483 0.4549
T484 0.4549
T485 0.4554
T486 0.4549
T487 0.4567
T488 0.4569
T489 0.4595
T490 0.4616
T491 0.4642
T492 0.4646
T493 0.4663
T494 0.4691
T495 0.4471
T496 0.449
T497 0.4507
T498 0.4515
T499 0.4533
T500 0.4563
T501 0.4582
T502 0.4611
T503 0.4643
T504 0.4652
T505 0.4677
T506 0.4699
T507 0.4708
T508 0.4714
T509 0.4727
T510 0.473
T511 0.4734
T512 0.4747
T513 0.4755
T514 0.4768
T515 0.479
T516 0.4802
T517 0.4821
T518 0.4834
T519 0.4837
T520 0.4802
T521 0.48
T522 0.4837
T523 0.4837
T524 0.4837
T525 0.4837
T526 0.4837
T527 0.4832
T528 0.4821
T529 0.4814
T530 0.4812
T531 0.4797
T532 0.4792
T533 0.4788
T534 0.4775
T535 0.4753
T536 0.4739
T537 0.4729
T538 0.4718
T539 0.4708
T540 0.4705
T541 0.4686
T542 0.468
T543 0.468
T544 0.4672
T545 0.4662
T546 0.4659
T547 0.4651
T548 0.4641
T549 0.4638
T550 0.4649
T551 0.4638
T552 0.4631
T553 0.4614
T554 0.461
T555 0.4602
T556 0.4591
T557 0.4588
T558 0.4593
T559 0.461
T560 0.4646
T561 0.4682
T562 0.4728
T563 0.4772
T564 0.482
T565 0.4858
T566 0.4968
T567 0.5037
T568 0.5111
T569 0.5144
T570 0.5181
T571 0.522
T572 0.5258
T573 0.5306
T574 0.5333
T575 0.5408
T576 0.5486
T577 0.5502
T578 0.549
T579 0.5609
T580 0.5769
T581 0.5876
T582 0.5952
T583 0.6056
T584 0.6061
T585 0.6102
T586 0.6165
T587 0.622
T588 0.6163
T589 0.6237
T590 0.6302
T591 0.633
T592 0.6155
T593 0.6178
T594 0.6182
T595 0.6171
T596 0.6332
T597 0.6252
T598 0.6157
T599 0.6153
T600 0.6052
T601 0.602
T602 0.5944
T603 0.5921
T604 0.5864
T605 0.5816
T606 0.5785
T607 0.5765
T608 0.5764
T609 0.5776
T610 0.5806
T611 0.5833
T612 0.5877
T613 0.5927
T614 0.5933
T615 0.5963
T616 0.5999
T617 0.6035
T618 0.6069
T619 0.61
T620 0.6061
T621 0.6073
T622 0.6061
T623 0.6081
T624 0.599
T625 0.5898
T626 0.5765
T627 0.5599
T628 0.5541
T629 0.5446
T630 0.5313
T631 0.5268
T632 0.5213
T633 0.5174
T634 0.5142
T635 0.5139
T636 0.5116
T637 0.5096
T638 0.5083
T639 0.5068
T640 0.5051
T641 0.5042
T642 0.5034
T643 0.5024
T644 0.5022
T645 0.5022
T646 0.5013
T647 0.5002
T648 0.4995
T649 0.498
T650 0.4976
T651 0.4969
T652 0.4998
T653 0.4996
T654 0.4987
T655 0.4975
T656 0.4972
T657 0.4961
T658 0.4954
T659 0.4953
T660 0.4935
T661 0.493
T662 0.4915
T663 0.491
T664 0.4881
T665 0.4677
T666 0.46
T667 0.4592
T668 0.4592
T669 0.4587
T670 0.4578
T671 0.4575
T672 0.4575
T673 0.4575
T674 0.4575
T675 0.4559
T676 0.4554
T677 0.4551
T678 0.455
T679 0.4546
T680 0.4532
T681 0.4528
T682 0.4528
T683 0.452
T684 0.453
T685 0.4575
T686 0.4712
T687 0.4828
T688 0.4803
T689 0.4677
T690 0.4606
T691 0.4558
T692 0.4533
T693 0.452
T694 0.4509
T695 0.4506
T696 0.4502
T697 0.4488
T698 0.4484
T699 0.4482
T700 0.4481
T701 0.448
T702 0.4466
T703 0.4461
T704 0.4459
T705 0.4699
T706 0.4697
T707 0.4696
T708 0.4683
T709 0.4674
T710 0.4672
T711 0.4671
T712 0.4666
T713 0.4651
T714 0.4646
T715 0.4645
T716 0.4644
T717 0.4643
T718 0.4643
T719 0.4642
T720 0.4641
T721 0.464
T722 0.4639
T723 0.4638
T724 0.4637
T725 0.4637
T726 0.4636
T727 0.4635
T728 0.4634
T729 0.4629
T730 0.4627
T731 0.463
T732 0.4631
T733 0.4617
T734 0.4611
T735 0.4614
T736 0.4609
T737 0.4604
T738 0.4599
T739 0.4594
T740 0.4589
T741 0.4588
T742 0.4587
T743 0.4585
T744 0.4582
T745 0.4581
T746 0.458
T747 0.458
T748 0.4579
T749 0.4578
T750 0.4577
T751 0.4576
T752 0.4575
T753 0.4575
T754 0.4574
T755 0.4573
T756 0.4572
T757 0.4571
T758 0.4571
T759 0.457
T760 0.4569
T761 0.4568
T762 0.4567
T763 0.4566
T764 0.4566
T765 0.4674
T766 0.4684
T767 0.4679
T768 0.4678
T769 0.4677
T770 0.4677
T771 0.4672
T772 0.4666
T773 0.4663
T774 0.4658
T775 0.4659
T776 0.4662
T777 0.4662
T778 0.4661
T779 0.4661
T780 0.466
T781 0.4656
T782 0.4651
T783 0.4645
T784 0.4644
T785 0.4635
T786 0.4635
T787 0.4632
T788 0.463
T789 0.4637
T790 0.4639
T791 0.4638
T792 0.4637
T793 0.4636
T794 0.4635
T795 0.4635
T796 0.4634
T797 0.4629
T798 0.4631
T799 0.4631
T800 0.4631
T801 0.463
T802 0.4629
T803 0.4628
T804 0.4627
T805 0.4624
T806 0.4622
T807 0.4621
T808 0.462
T809 0.4611
T810 0.4599
T811 0.46
T812 0.4597
T813 0.4595
T814 0.4594
T815 0.4593
T816 0.4592
T817 0.4591
T818 0.4591
T819 0.459
T820 0.4589
T821 0.458
T822 0.4577
T823 0.4568
T824 0.4564
T825 0.4564
T826 0.4563
T827 0.4562
T828 0.4561
T829 0.456
T830 0.4548
T831 0.4544
T832 0.4551
T833 0.4531
T834 0.4521
T835 0.4516
T836 0.4502
T837 0.4502
T838 0.4501
T839 0.45
T840 0.4499
T841 0.4537
T842 0.4536
T843 0.4535
T844 0.4534
T845 0.4531
T846 0.4523
T847 0.4522
T848 0.4513
T849 0.451
T850 0.4527
T851 0.4522
T852 0.4525
T853 0.4524
T854 0.4524
T855 0.4506
T856 0.4501
T857 0.4488
T858 0.4487
T859 0.4486
T860 0.4485
T861 0.4485
T862 0.4484
T863 0.4483
T864 0.4483
T865 0.449
T866 0.4498
T867 0.4497
T868 0.4497
T869 0.4496
T870 0.4495
T871 0.4494
T872 0.4494
T873 0.4493
T874 0.4492
T875 0.4492
T876 0.4491
T877 0.449
T878 0.4489
T879 0.4489
T880 0.4471
T881 0.447
T882 0.4457
T883 0.4452
T884 0.4443
T885 0.4442
T886 0.445
T887 0.4449
T888 0.4455
T889 0.4461
T890 0.4461
T891 0.446
T892 0.4459
T893 0.4459
T894 0.4462
T895 0.4457
T896 0.4457
T897 0.4456
T898 0.4455
T899 0.4454
T900 0.4454
T901 0.4453
T902 0.4452
T903 0.4448
T904 0.4438
T905 0.4433
T906 0.4433
T907 0.4432
T908 0.4431
T909 0.4431
T910 0.443
T911 0.4429
T912 0.4429
T913 0.4428
T914 0.4427
T915 0.4431
T916 0.4426
T917 0.4425
T918 0.4429
T919 0.4441
T920 0.4428
T921 0.4423
T922 0.4422
T923 0.4421
T924 0.4421
T925 0.442
T926 0.4419
T927 0.4412
T928 0.4401
T929 0.4414
T930 0.44
T931 0.4397
T932 0.4395
T933 0.4394
T934 0.4394
T935 0.4393
T936 0.4392
T937 0.4392
T938 0.4396
T939 0.4395
T940 0.439
T941 0.4406
T942 0.4405
T943 0.4405
T944 0.4404
T945 0.4404
T946 0.4403
T947 0.4402
T948 0.4402
T949 0.4414
T950 0.443
T951 0.4421
T952 0.4412
T953 0.4402
T954 0.4394
T955 0.4394
T956 0.4393
T957 0.4393
T958 0.4392
T959 0.4391
T960 0.4391
T961 0.439
T962 0.4389
T963 0.4389
T964 0.4388
T965 0.4388
T966 0.4387
T967 0.4386
T968 0.4386
T969 0.4385
T970 0.4384
T971 0.4384
T972 0.4383
T973 0.4383
T974 0.4382
T975 0.4381
T976 0.4381
T977 0.438
T978 0.4379
T979 0.4379
T980 0.4378
T981 0.4376
T982 0.4364
T983 0.436
T984 0.4359
T985 0.4358
T986 0.4355
T987 0.4354
T988 0.4353
T989 0.4353
T990 0.4352
T991 0.4352
T992 0.4351
T993 0.435
T994 0.435
T995 0.4349
T996 0.4349
T997 0.4348
T998 0.4347
T999 0.4347
T1000 0.4346
T1001 0.4342
T1002 0.4347
T1003 0.4346
T1004 0.4346
T1005 0.4349
T1006 0.4343
T1007 0.4342
T1008 0.4348
T1009 0.4343
T1010 0.4342
T1011 0.4341
T1012 0.4341
T1013 0.434
T1014 0.434
T1015 0.4339
T1016 0.4339
T1017 0.4338
T1018 0.4336
T1019 0.435
T1020 0.435
T1021 0.4349
T1022 0.4349
T1023 0.4344
T1024 0.4331
T1025 0.4318
T1026 0.4313
T1027 0.4305
T1028 0.4298
T1029 0.4304
T1030 0.431
T1031 0.431
T1032 0.4309
T1033 0.4309
T1034 0.4308
T1035 0.4308
T1036 0.4307
T1037 0.4307
T1038 0.4306
T1039 0.4305
T1040 0.4313
T1041 0.4321
T1042 0.4304
T1043 0.4308
T1044 0.432
T1045 0.4319
T1046 0.4328
T1047 0.4331
T1048 0.4331
T1049 0.4334
T1050 0.433
T1051 0.4317
T1052 0.4299
T1053 0.4295
T1054 0.4294
T1055 0.4293
T1056 0.4293
T1057 0.4309
T1058 0.4309
T1059 0.4308
T1060 0.4308
T1061 0.4307
T1062 0.4307
T1063 0.4306
T1064 0.4305
T1065 0.4305
T1066 0.4304
T1067 0.4312
T1068 0.4318
T1069 0.4316
T1070 0.4316
T1071 0.4315
T1072 0.4323
T1073 0.4331
T1074 0.433
T1075 0.4329
T1076 0.4329
T1077 0.4328
T1078 0.4328
T1079 0.4327
T1080 0.4327
T1081 0.4326
T1082 0.433
T1083 0.433
T1084 0.4333
T1085 0.4341
T1086 0.4338
T1087 0.4336
T1088 0.4336
T1089 0.4335
T1090 0.4335
T1091 0.433
T1092 0.4334
T1093 0.4511
T1094 0.4519
T1095 0.4512
T1096 0.4508
T1097 0.4507
T1098 0.451
T1099 0.4522
T1100 0.4525
T1101 0.4525
T1102 0.455
T1103 0.4592
T1104 0.4658
T1105 0.4522
T1106 0.4614
T1107 0.4642
T1108 0.4654
T1109 0.4655
T1110 0.4675
T1111 0.4711
T1112 0.4775
T1113 0.4837
T1114 0.4888
T1115 0.4939
T1116 0.4972
T1117 0.4982
T1118 0.4965
T1119 0.4919
T1120 0.4847
T1121 0.4817
T1122 0.4767
T1123 0.4749
T1124 0.4728
T1125 0.4695
T1126 0.4682
T1127 0.468
T1128 0.4679
T1129 0.4679
T1130 0.4688
T1131 0.4694
T1132 0.4691
T1133 0.468
T1134 0.4676
T1135 0.4678
T1136 0.4686
T1137 0.4687
T1138 0.469
T1139 0.47
T1140 0.4722
T1141 0.4745
T1142 0.4762
T1143 0.4765
T1144 0.4768
T1145 0.4769
T1146 0.4768
T1147 0.4774
T1148 0.4779
T1149 0.4779
T1150 0.4779
T1151 0.4778
T1152 0.4768
T1153 0.4753
T1154 0.4733
T1155 0.4713
T1156 0.4701
T1157 0.4698
T1158 0.4681
T1159 0.4676
T1160 0.4675
T1161 0.4682
T1162 0.4692
T1163 0.4692
T1164 0.4706
T1165 0.4714
T1166 0.4724
T1167 0.4727
T1168 0.4727
T1169 0.472
T1170 0.471
T1171 0.4696
T1172 0.4687
T1173 0.4697
T1174 0.4705
T1175 0.4704
T1176 0.4702
T1177 0.4709
T1178 0.4718
T1179 0.4721
T1180 0.4716
T1181 0.4714
T1182 0.4718
T1183 0.4718
T1184 0.4718
T1185 0.4717
T1186 0.4717
T1187 0.4716
T1188 0.4711
T1189 0.4719
T1190 0.4697
T1191 0.4667
T1192 0.4643
T1193 0.4646
T1194 0.4635
T1195 0.4616
T1196 0.461
T1197 0.461
T1198 0.4609
T1199 0.4623
T1200 0.4642
T1201 0.4642
T1202 0.4651
T1203 0.4642
T1204 0.4628
T1205 0.4617
T1206 0.4608
T1207 0.4633
T1208 0.4621
T1209 0.4583
T1210 0.458
T1211 0.4589
T1212 0.4606
T1213 0.4627
T1214 0.4639
T1215 0.4662
T1216 0.4687
T1217 0.4701
T1218 0.4721
T1219 0.4749
T1220 0.4794
T1221 0.4801
T1222 0.4846
T1223 0.4887
T1224 0.49
T1225 0.4901
T1226 0.489
T1227 0.4882
T1228 0.4865
T1229 0.4849
T1230 0.484
T1231 0.4839
T1232 0.4846
T1233 0.4872
T1234 0.4908
T1235 0.4959
T1236 0.4962
T1237 0.4992
T1238 0.5003
T1239 0.5017
T1240 0.5042
T1241 0.5044
T1242 0.5009
T1243 0.4986
T1244 0.4982
T1245 0.4981
T1246 0.4982
T1247 0.4989
T1248 0.4994
T1249 0.4995
T1250 0.4994
T1251 0.4994
T1252 0.4986
T1253 0.4976
T1254 0.4973
T1255 0.4966
T1256 0.4987
T1257 0.4975
T1258 0.4965
T1259 0.4955
T1260 0.4941
T1261 0.4933
T1262 0.4922
T1263 0.4859
T1264 0.4805
T1265 0.4806
T1266 0.4784
T1267 0.4767
T1268 0.4748
T1269 0.4729
T1270 0.4721
T1271 0.4704
T1272 0.4692
T1273 0.4668
T1274 0.4648
T1275 0.464
T1276 0.4644
T1277 0.4631
T1278 0.462
T1279 0.4604
T1280 0.4591
T1281 0.4577
T1282 0.4563
T1283 0.4559
T1284 0.4559
T1285 0.4557
T1286 0.4555
T1287 0.4537
T1288 0.4525
T1289 0.4499
T1290 0.4477
T1291 0.4456
T1292 0.4684
T1293 0.468
T1294 0.469
T1295 0.4696
T1296 0.4697
T1297 0.4683
T1298 0.4678
T1299 0.4678
T1300 0.4661
T1301 0.4652
T1302 0.464
T1303 0.4629
T1304 0.4619
T1305 0.4616
T1306 0.4604
T1307 0.4598
T1308 0.4594
T1309 0.4607
T1310 0.4611
T1311 0.461
T1312 0.4626
T1313 0.4656
T1314 0.4692
T1315 0.4558
T1316 0.4721
T1317 0.4839
T1318 0.4998
T1319 0.5132
T1320 0.5274
T1321 0.5345
T1322 0.5432
T1323 0.5399
T1324 0.5452
T1325 0.5491
T1326 0.553
T1327 0.556
T1328 0.5591
T1329 0.5449
T1330 0.545
T1331 0.5441
T1332 0.5587
T1333 0.5551
T1334 0.55
T1335 0.545
T1336 0.5494
T1337 0.5444
T1338 0.5415
T1339 0.5399
T1340 0.5384
T1341 0.5374
T1342 0.5371
T1343 0.5371
T1344 0.5363
T1345 0.5352
T1346 0.5346
T1347 0.5335
T1348 0.5317
T1349 0.5337
T1350 0.5317
T1351 0.5295
T1352 0.5272
T1353 0.5246
T1354 0.5217
T1355 0.5196
T1356 0.5178
T1357 0.516
T1358 0.5153
T1359 0.5125
T1360 0.5094
T1361 0.5068
T1362 0.5045
T1363 0.5025
T1364 0.5006
T1365 0.4987
T1366 0.4968
T1367 0.4988
T1368 0.4972
T1369 0.4964
T1370 0.4963
T1371 0.4962
T1372 0.4969
T1373 0.4985
T1374 0.4966
T1375 0.4984
T1376 0.5009
T1377 0.5029
T1378 0.5041
T1379 0.5056
T1380 0.5064
T1381 0.5081
T1382 0.5097
T1383 0.5114
T1384 0.5131
T1385 0.5122
T1386 0.512
T1387 0.5118
T1388 0.5106
T1389 0.5089
T1390 0.5067
T1391 0.5044
T1392 0.5027
T1393 0.5022
T1394 0.502
T1395 0.5033
T1396 0.5058
T1397 0.5088
T1398 0.5118
T1399 0.5142
T1400 0.5154
T1401 0.5143
T1402 0.5141
T1403 0.5146
T1404 0.514
T1405 0.5147
T1406 0.5133
T1407 0.5119
T1408 0.5098
T1409 0.5085
T1410 0.5072
T1411 0.5065
T1412 0.5054
T1413 0.505
T1414 0.5046
T1415 0.5047
T1416 0.5033
T1417 0.5027
T1418 0.5026
T1419 0.5026
T1420 0.5026
T1421 0.5012
T1422 0.5003
T1423 0.4992
T1424 0.4974
T1425 0.4969
T1426 0.4965
T1427 0.4992
T1428 0.4978
T1429 0.4964
T1430 0.4953
T1431 0.4946
T1432 0.4938
T1433 0.4932
T1434 0.4934
T1435 0.4938
T1436 0.4939
T1437 0.4932
T1438 0.4929
T1439 0.4929
T1440 0.4928
T1441 0.4924
T1442 0.4916
T1443 0.491
T1444 0.4898
T1445 0.4883
T1446 0.4872
T1447 0.4866
T1448 0.4854
T1449 0.485
T1450 0.485
T1451 0.4849
T1452 0.4845
T1453 0.4837
T1454 0.4831
T1455 0.4825
T1456 0.4806
T1457 0.4827
T1458 0.4809
T1459 0.4789
T1460 0.4773
T1461 0.476
T1462 0.4749
T1463 0.4746
T1464 0.4752
T1465 0.4785
T1466 0.4818
T1467 0.4832
T1468 0.482
T1469 0.4794
T1470 0.4775
T1471 0.4764
T1472 0.4757
T1473 0.4748
T1474 0.4738
T1475 0.4737
T1476 0.4748
T1477 0.4737
T1478 0.4732
T1479 0.4729
T1480 0.4721
T1481 0.471
T1482 0.4708
T1483 0.4693
T1484 0.4687
T1485 0.4687
T1486 0.4692
T1487 0.4701
T1488 0.4726
T1489 0.4746
T1490 0.4761
T1491 0.4782
T1492 0.4805
T1493 0.4815
T1494 0.4813
T1495 0.4812
T1496 0.4826
T1497 0.4808
T1498 0.4837
T1499 0.4868
T1500 0.4896
T1501 0.4912
T1502 0.4911
T1503 0.4896
T1504 0.4873
T1505 0.4853
T1506 0.484
T1507 0.4826
T1508 0.4817
T1509 0.4823
T1510 0.4832
T1511 0.4839
T1512 0.4851
T1513 0.486
T1514 0.4868
T1515 0.4887
T1516 0.4898
T1517 0.4913
T1518 0.4921
T1519 0.4935
T1520 0.4948
T1521 0.4961
T1522 0.4971
T1523 0.4988
T1524 0.4967
T1525 0.4992
T1526 0.5026
T1527 0.5043
T1528 0.5049
T1529 0.5057
T1530 0.5052
T1531 0.5047
T1532 0.5046
T1533 0.5036
T1534 0.5028
T1535 0.5028
T1536 0.5035
T1537 0.5044
T1538 0.5063
T1539 0.5084
T1540 0.5108
T1541 0.5131
T1542 0.5152
T1543 0.5148
T1544 0.5151
T1545 0.5151
T1546 0.515
T1547 0.515
T1548 0.515
T1549 0.515
T1550 0.5149
T1551 0.5149
T1552 0.5149
T1553 0.5149
T1554 0.5149
T1555 0.5148
T1556 0.5148
T1557 0.5148
T1558 0.5148
T1559 0.5147
T1560 0.5147
T1561 0.5147
T1562 0.5147
T1563 0.5147
T1564 0.5146
T1565 0.5146
T1566 0.5146
T1567 0.5146
T1568 0.5146
T1569 0.5145
T1570 0.5019
T1571 0.4963
T1572 0.4937
T1573 0.493
T1574 0.4898
T1575 0.488
T1576 0.4877
T1577 0.4873
T1578 0.4875
T1579 0.4883
T1580 0.4903
T1581 0.4933
T1582 0.4953
T1583 0.496
T1584 0.4964
T1585 0.4955
T1586 0.4958
T1587 0.497
T1588 0.4984
T1589 0.4962
T1590 0.4973
T1591 0.4968
T1592 0.4998
T1593 0.4985
T1594 0.4972
T1595 0.4964
T1596 0.4963
T1597 0.498
T1598 0.4989
T1599 0.4987
T1600 0.4982
T1601 0.498
T1602 0.498
T1603 0.498
T1604 0.498
T1605 0.4979
T1606 0.4978
T1607 0.4975
T1608 0.496
T1609 0.4941
T1610 0.4924
T1611 0.491
T1612 0.4893
T1613 0.4878
T1614 0.4871
T1615 0.4862
T1616 0.4853
T1617 0.4864
T1618 0.4866
T1619 0.4869
T1620 0.488
T1621 0.4884
T1622 0.4884
T1623 0.4877
T1624 0.4864
T1625 0.4846
T1626 0.4828
T1627 0.4807
T1628 0.4818
T1629 0.4797
T1630 0.4784
T1631 0.4775
T1632 0.476
T1633 0.4752
T1634 0.4733
T1635 0.4712
T1636 0.4694
T1637 0.4683
T1638 0.4669
T1639 0.4662
T1640 0.4657
T1641 0.4644
T1642 0.464
T1643 0.464
T1644 0.4655
T1645 0.4642
T1646 0.4635
T1647 0.4621
T1648 0.4602
T1649 0.4584
T1650 0.4572
T1651 0.4565
T1652 0.4565
T1653 0.4552
T1654 0.4548
T1655 0.4548
T1656 0.4547
T1657 0.4547
T1658 0.4555
T1659 0.4561
T1660 0.4569
T1661 0.4582
T1662 0.461
T1663 0.4644
T1664 0.469
T1665 0.4732
T1666 0.4773
T1667 0.4807
T1668 0.4831
T1669 0.4894
T1670 0.4943
T1671 0.4996
T1672 0.5014
T1673 0.5063
T1674 0.5097
T1675 0.5115
T1676 0.5119
T1677 0.5109
T1678 0.5089
T1679 0.5055
T1680 0.5018
T1681 0.4981
T1682 0.499
T1683 0.4983
T1684 0.4976
T1685 0.4981
T1686 0.4993
T1687 0.4961
T1688 0.4972
T1689 0.4979
T1690 0.498
T1691 0.498
T1692 0.498
T1693 0.498
T1694 0.4976
T1695 0.4997
T1696 0.4974
T1697 0.4948
T1698 0.4927
T1699 0.4913
T1700 0.4898
T1701 0.4894
T1702 0.4894
T1703 0.4884
T1704 0.4863
T1705 0.4857
T1706 0.4843
T1707 0.4831
T1708 0.4818
T1709 0.4835
T1710 0.4819
T1711 0.4806
T1712 0.4789
T1713 0.4776
T1714 0.4767
T1715 0.4764
T1716 0.4757
T1717 0.4743
T1718 0.4729
T1719 0.4712
T1720 0.4694
T1721 0.4689
T1722 0.4689
T1723 0.4703
T1724 0.4708
T1725 0.4707
T1726 0.4705
T1727 0.4708
T1728 0.4721
T1729 0.4713
T1730 0.4706
T1731 0.4705
T1732 0.4705
T1733 0.4692
T1734 0.4686
T1735 0.4682
T1736 0.4671
T1737 0.4668
T1738 0.4668
T1739 0.4668
T1740 0.4668
T1741 0.4664
T1742 0.4648
T1743 0.4654
T1744 0.4638
T1745 0.4623
T1746 0.4612
T1747 0.4609
T1748 0.4609
T1749 0.4609
T1750 0.4609
T1751 0.4619
T1752 0.4625
T1753 0.464
T1754 0.4634
T1755 0.4631
T1756 0.4624
T1757 0.4619
T1758 0.4617
T1759 0.4606
T1760 0.4598
T1761 0.4582
T1762 0.4577
T1763 0.4577
T1764 0.4574
T1765 0.4576
T1766 0.4577
T1767 0.4577
T1768 0.4574
T1769 0.4568
T1770 0.4571
T1771 0.4576
T1772 0.4577
T1773 0.4577
T1774 0.4577
T1775 0.4577
T1776 0.4569
T1777 0.4559
T1778 0.4557
T1779 0.455
T1780 0.4542
T1781 0.454
T1782 0.4531
T1783 0.4521
T1784 0.4519
T1785 0.4519
T1786 0.4519
T1787 0.4547
T1788 0.4541
T1789 0.4527
T1790 0.4509
T1791 0.45
T1792 0.4486
T1793 0.4466
T1794 0.446
T1795 0.446
T1796 0.4457
T1797 0.4459
T1798 0.446
T1799 0.446
T1800 0.446
T1801 0.446
T1802 0.446
T1803 0.4696
T1804 0.4686
T1805 0.4683
T1806 0.4676
T1807 0.4674
T1808 0.4668
T1809 0.4665
T1810 0.4665
T1811 0.4665
T1812 0.4669
T1813 0.4667
T1814 0.4665
T1815 0.4665
T1816 0.465
T1817 0.4644
T1818 0.4644
T1819 0.4644
T1820 0.4644
T1821 0.4644
T1822 0.4644
T1823 0.4644
T1824 0.4644
T1825 0.4644
T1826 0.4634
T1827 0.4625
T1828 0.4623
T1829 0.461
T1830 0.4605
T1831 0.4605
T1832 0.4596
T1833 0.4592
T1834 0.4599
T1835 0.4626
T1836 0.4652
T1837 0.4661
T1838 0.4662
T1839 0.4658
T1840 0.4649
T1841 0.4646
T1842 0.4642
T1843 0.4641
T1844 0.4641
T1845 0.4653
T1846 0.4658
T1847 0.4659
T1848 0.4659
T1849 0.4659
T1850 0.4652
T1851 0.4643
T1852 0.4635
T1853 0.4625
T1854 0.4611
T1855 0.4607
T1856 0.4603
T1857 0.4599
T1858 0.4601
T1859 0.4612
T1860 0.4623
T1861 0.4621
T1862 0.4613
T1863 0.4605
T1864 0.459
T1865 0.4582
T1866 0.4581
T1867 0.4593
T1868 0.4601
T1869 0.4598
T1870 0.4597
T1871 0.4593
T1872 0.458
T1873 0.4594
T1874 0.4615
T1875 0.4637
T1876 0.4678
T1877 0.4503
T1878 0.4556
T1879 0.4603
T1880 0.4654
T1881 0.4687
T1882 0.4744
T1883 0.4815
T1884 0.4856
T1885 0.4922
T1886 0.4978
T1887 0.4977
T1888 0.4989
T1889 0.4987
T1890 0.4965
T1891 0.4973
T1892 0.4948
T1893 0.4918
T1894 0.4892
T1895 0.4879
T1896 0.4873
T1897 0.4876
T1898 0.4894
T1899 0.4922
T1900 0.495
T1901 0.4974
T1902 0.4991
T1903 0.4962
T1904 0.4964
T1905 0.4997
T1906 0.4984
T1907 0.4981
T1908 0.497
T1909 0.4943
T1910 0.489
T1911 0.4853
T1912 0.4826
T1913 0.4829
T1914 0.4812
T1915 0.4813
T1916 0.4787
T1917 0.4743
T1918 0.4724
T1919 0.4712
T1920 0.4695
T1921 0.469
T1922 0.4675
T1923 0.4659
T1924 0.4645
T1925 0.4654
T1926 0.4637
T1927 0.4629
T1928 0.4616
T1929 0.4602
T1930 0.4599
T1931 0.462
T1932 0.4631
T1933 0.4624
T1934 0.4611
T1935 0.4601
T1936 0.4596
T1937 0.458
T1938 0.4561
T1939 0.4558
T1940 0.4571
T1941 0.4587
T1942 0.4595
T1943 0.4617
T1944 0.4643
T1945 0.4641
T1946 0.4631
T1947 0.4636
T1948 0.4646
T1949 0.4643
T1950 0.4669
T1951 0.4721
T1952 0.4776
T1953 0.4808
T1954 0.4901
T1955 0.4972
T1956 0.5065
T1957 0.5135
T1958 0.5191
T1959 0.5322
T1960 0.5395
T1961 0.548
T1962 0.5433
T1963 0.5488
T1964 0.5551
T1965 0.5448
T1966 0.5527
T1967 0.5593
T1968 0.562
T1969 0.5668
T1970 0.573
T1971 0.5766
T1972 0.5762
T1973 0.5799
T1974 0.5824
T1975 0.5847
T1976 0.5864
T1977 0.5883
T1978 0.5889
T1979 0.5884
T1980 0.5883
T1981 0.5881
T1982 0.5868
T1983 0.5854
T1984 0.5838
T1985 0.5823
T1986 0.5823
T1987 0.5812
T1988 0.5795
T1989 0.5788
T1990 0.5786
T1991 0.5776
T1992 0.5769
T1993 0.5759
T1994 0.5749
T1995 0.5771
T1996 0.575
T1997 0.5735
T1998 0.5714
T1999 0.5691
T2000 0.5667
T2001 0.5641
T2002 0.5609
T2003 0.5612
T2004 0.5578
T2005 0.555
T2006 0.5521
T2007 0.5499
T2008 0.5492
T2009 0.5481
T2010 0.547
T2011 0.5465
T2012 0.5451
T2013 0.544
T2014 0.5594
T2015 0.5581
T2016 0.5567
T2017 0.5547
T2018 0.5532
T2019 0.5513
T2020 0.5497
T2021 0.5484
T2022 0.5468
T2023 0.545
T2024 0.5429
T2025 0.5414
T2026 0.54
T2027 0.5487
T2028 0.5473
T2029 0.546
T2030 0.5444
T2031 0.5439
T2032 0.5433
T2033 0.5418
T2034 0.5406
T2035 0.5398
T2036 0.5396
T2037 0.5386
T2038 0.5378
T2039 0.5368
T2040 0.5361
T2041 0.535
T2042 0.534
T2043 0.5329
T2044 0.5325
T2045 0.5327
T2046 0.5324
T2047 0.5323
T2048 0.5333
T2049 0.5353
T2050 0.5371
T2051 0.5395
T2052 0.5422
T2053 0.5468
T2054 0.5416
T2055 0.5475
T2056 0.5539
T2057 0.5443
T2058 0.5531
T2059 0.5615
T2060 0.564
T2061 0.5694
T2062 0.5736
T2063 0.5778
T2064 0.5773
T2065 0.5795
T2066 0.5802
T2067 0.5813
T2068 0.5819
T2069 0.5811
T2070 0.5805
T2071 0.5795
T2072 0.5785
T2073 0.5772
T2074 0.5753
T2075 0.5784
T2076 0.5772
T2077 0.5759
T2078 0.5745
T2079 0.5732
T2080 0.5725
T2081 0.5715
T2082 0.5699
T2083 0.5685
T2084 0.5669
T2085 0.5652
T2086 0.5629
T2087 0.5596
T2088 0.5615
T2089 0.5601
T2090 0.5582
T2091 0.5558
T2092 0.5536
T2093 0.5514
T2094 0.5496
T2095 0.5478
T2096 0.5463
T2097 0.5451
T2098 0.545
T2099 0.5443
T2100 0.5582
T2101 0.556
T2102 0.5552
T2103 0.5541
T2104 0.5531
T2105 0.552
T2106 0.5507
T2107 0.55
T2108 0.5499
T2109 0.5496
T2110 0.5484
T2111 0.5467
T2112 0.5462
T2113 0.545
T2114 0.5443
T2115 0.5435
T2116 0.5429
T2117 0.5428
T2118 0.5428
T2119 0.5428
T2120 0.5428
T2121 0.5421
T2122 0.5412
T2123 0.5409
T2124 0.541
T2125 0.5401
T2126 0.5407
T2127 0.5417
T2128 0.5402
T2129 0.5497
T2130 0.5495
T2131 0.5402
T2132 0.5421
T2133 0.544
T2134 0.5457
T2135 0.5459
T2136 0.5458
T2137 0.5449
T2138 0.5446
T2139 0.5432
T2140 0.5427
T2141 0.542
T2142 0.5411
T2143 0.5409
T2144 0.5409
T2145 0.5403
T2146 0.5404
T2147 0.5415
T2148 0.5431
T2149 0.5459
T2150 0.5482
T2151 0.5505
T2152 0.553
T2153 0.5547
T2154 0.5559
T2155 0.5572
T2156 0.5582
T2157 0.5588
T2158 0.5586
T2159 0.5578
T2160 0.5569
T2161 0.5567
T2162 0.5567
T2163 0.5554
T2164 0.5549
T2165 0.5537
T2166 0.5528
T2167 0.5521
T2168 0.5509
T2169 0.5499
T2170 0.5494
T2171 0.5482
T2172 0.547
T2173 0.5464
T2174 0.5453
T2175 0.5446
T2176 0.5431
T2177 0.5426
T2178 0.5414
T2179 0.541
T2180 0.5396
T2181 0.5495
T2182 0.5488
T2183 0.5479
T2184 0.5477
T2185 0.5468
T2186 0.5448
T2187 0.5442
T2188 0.5442
T2189 0.5433
T2190 0.5427
T2191 0.5422
T2192 0.5413
T2193 0.5408
T2194 0.5403
T2195 0.5395
T2196 0.5389
T2197 0.5388
T2198 0.5382
T2199 0.5367
T2200 0.5355
T2201 0.5353
T2202 0.5353
T2203 0.5367
T2204 0.5369
T2205 0.5361
T2206 0.5358
T2207 0.5355
T2208 0.5353
T2209 0.5353
T2210 0.5344
T2211 0.5337
T2212 0.5335
T2213 0.5328
T2214 0.532
T2215 0.5318
T2216 0.5318
T2217 0.5318
T2218 0.5315
T2219 0.5303
T2220 0.5299
T2221 0.5337
T2222 0.533
T2223 0.5325
T2224 0.5324
T2225 0.5324
T2226 0.5324
T2227 0.5324
T2228 0.5325
T2229 0.5325
T2230 0.5325
T2231 0.5325
T2232 0.5324
T2233 0.5317
T2234 0.5308
T2235 0.5306
T2236 0.5306
T2237 0.5306
T2238 0.5294
T2239 0.529
T2240 0.5289
T2241 0.5288
T2242 0.5287
T2243 0.5284
T2244 0.5274
T2245 0.527
T2246 0.527
T2247 0.5271
T2248 0.5268
T2249 0.5263
T2250 0.5256
T2251 0.5252
T2252 0.5251
T2253 0.5251
T2254 0.5252
T2255 0.5252
T2256 0.5245
T2257 0.5237
T2258 0.5235
T2259 0.5235
T2260 0.5235
T2261 0.5232
T2262 0.5228
T2263 0.5226
T2264 0.5222
T2265 0.5217
T2266 0.5216
T2267 0.5216
T2268 0.521
T2269 0.5201
T2270 0.5199
T2271 0.5199
T2272 0.5189
T2273 0.5183
T2274 0.5182
T2275 0.5182
T2276 0.518
T2277 0.5179
T2278 0.5179
T2279 0.518
T2280 0.518
T2281 0.518
T2282 0.517
T2283 0.5164
T2284 0.5163
T2285 0.5163
T2286 0.5163
T2287 0.5163
T2288 0.5163
T2289 0.5157
T2290 0.5148
T2291 0.5144
T2292 0.5143
T2293 0.5143
T2294 0.5143
T2295 0.5144
T2296 0.5144
T2297 0.5144
T2298 0.5141
T2299 0.5153
T2300 0.5148
T2301 0.5143
T2302 0.5112
T2303 0.505
T2304 0.5018
T2305 0.5024
T2306 0.5054
T2307 0.5081
T2308 0.51
T2309 0.5108
T2310 0.5109
T2311 0.5109
T2312 0.511
T2313 0.511
T2314 0.511
T2315 0.511
T2316 0.511
T2317 0.511
T2318 0.511
T2319 0.5111
T2320 0.5104
T2321 0.5095
T2322 0.5103
T2323 0.511
T2324 0.5111
T2325 0.5111
T2326 0.5111
T2327 0.5112
T2328 0.5112
T2329 0.511
T2330 0.5109
T2331 0.5109
T2332 0.5096
T2333 0.5091
T2334 0.5092
T2335 0.5092
T2336 0.5092
T2337 0.5092
T2338 0.5092
T2339 0.5089
T2340 0.5081
T2341 0.5086
T2342 0.5092
T2343 0.5086
T2344 0.5081
T2345 0.5076
T2346 0.5075
T2347 0.5075
T2348 0.5075
T2349 0.5073
T2350 0.508
T2351 0.5082
T2352 0.5085
T2353 0.5077
T2354 0.5073
T2355 0.5074
T2356 0.5074
T2357 0.5074
T2358 0.5074
T2359 0.5074
T2360 0.5074
T2361 0.5074
T2362 0.5068
T2363 0.5069
T2364 0.5067
T2365 0.5066
T2366 0.5066
T2367 0.5059
T2368 0.5057
T2369 0.5064
T2370 0.5093
T2371 0.5121
T2372 0.513
T2373 0.5128
T2374 0.511
T2375 0.5086
T2376 0.5069
T2377 0.5056
T2378 0.5042
T2379 0.5036
T2380 0.5034
T2381 0.5035
T2382 0.5045
T2383 0.5052
T2384 0.5053
T2385 0.5053
T2386 0.5054
T2387 0.5054
T2388 0.5054
T2389 0.5054
T2390 0.5054
T2391 0.5054
T2392 0.5055
T2393 0.5055
T2394 0.5055
T2395 0.3925
T2396 0.3732
T2397 0.3736
T2398 0.3732
T2399 0.3732
T2400 0.3732
T2401 0.3733
T2402 0.3733
T2403 0.3733
T2404 0.3733
T2405 0.3733
T2406 0.3733
T2407 0.3737
T2408 0.3733
T2409 0.3733
T2410 0.3731
T2411 0.3727
T2412 0.3713
T2413 0.3721
T2414 0.3713
T2415 0.3689
T2416 0.368
T2417 0.368
T2418 0.368
T2419 0.368
T2420 0.3681
T2421 0.3681
T2422 0.3681
T2423 0.3681
T2424 0.3681
T2425 0.3681
T2426 0.3681
T2427 0.3681
T2428 0.3681
T2429 0.3681
T2430 0.3681
T2431 0.3681
T2432 0.3682
T2433 0.3682
T2434 0.3682
T2435 0.3682
T2436 0.3682
T2437 0.3682
T2438 0.3682
T2439 0.3682
T2440 0.3682
T2441 0.3682
T2442 0.3682
T2443 0.3683
T2444 0.3683
T2445 0.3683
T2446 0.3683
T2447 0.3683
T2448 0.3683
T2449 0.3683
T2450 0.3683
T2451 0.3683
T2452 0.3683
T2453 0.3683
T2454 0.3683
T2455 0.3684
T2456 0.3684
T2457 0.3675
T2458 0.3667
T2459 0.3667
T2460 0.3663
T2461 0.3667
T2462 0.3655
T2463 0.3663
T2464 0.3663
T2465 0.3668
T2466 0.3668
T2467 0.3668
T2468 0.3668
T2469 0.3668
T2470 0.3668
T2471 0.3668
T2472 0.3668
T2473 0.3668
T2474 0.3668
T2475 0.3668
T2476 0.3669
T2477 0.3669
T2478 0.3669
T2479 0.3669
T2480 0.3669
T2481 0.3669
T2482 0.3669
T2483 0.3669
T2484 0.3665
T2485 0.3665
T2486 0.3669
T2487 0.3657
T2488 0.3661
T2489 0.381
T2490 0.4277
T2491 0.4274
T2492 0.4207
T2493 0.4168
T2494 0.4182
T2495 0.4179
T2496 0.4155
T2497 0.4147
T2498 0.4124
T2499 0.4109
T2500 0.4096
T2501 0.4084
T2502 0.407
T2503 0.4058
T2504 0.4036
T2505 0.4033
T2506 0.4022
T2507 0.4317
T2508 0.4267
T2509 0.4227
T2510 0.4202
T2511 0.4168
T2512 0.4083
T2513 0.4038
T2514 0.4023
T2515 0.401
T2516 0.4006
T2517 0.3999
T2518 0.3992
T2519 0.4
T2520 0.3988
T2521 0.3973
T2522 0.3959
T2523 0.3952
T2524 0.3945
T2525 0.3931
T2526 0.3915
T2527 0.3912
T2528 0.3898
T2529 0.3886
T2530 0.3878
T2531 0.3858
T2532 0.3844
T2533 0.3836
T2534 0.3825
T2535 0.3815
T2536 0.381
T2537 0.381
T2538 0.381
T2539 0.381
T2540 0.381
T2541 0.381
T2542 0.381
T2543 0.381
T2544 0.3811
T2545 0.3811
T2546 0.3811
T2547 0.3811
T2548 0.3803
T2549 0.3795
T2550 0.3795
T2551 0.3795
T2552 0.3795
T2553 0.3784
T2554 0.3788
T2555 0.3796
T2556 0.3792
T2557 0.3772
T2558 0.3759
T2559 0.3749
T2560 0.4242
T2561 0.4089
T2562 0.4044
T2563 0.402
T2564 0.3993
T2565 0.3993
T2566 0.3982
T2567 0.3969
T2568 0.3964
T2569 0.3957
T2570 0.3946
T2571 0.3936
T2572 0.3932
T2573 0.3921
T2574 0.3913
T2575 0.3903
T2576 0.3898
T2577 0.3895
T2578 0.3895
T2579 0.3884
T2580 0.3871
T2581 0.385
T2582 0.3845
T2583 0.3834
T2584 0.383
T2585 0.3834
T2586 0.3834
T2587 0.3834
T2588 0.3834
T2589 0.3835
T2590 0.3835
T2591 0.3823
T2592 0.3819
T2593 0.3819
T2594 0.3819
T2595 0.382
T2596 0.382
T2597 0.382
T2598 0.382
T2599 0.382
T2600 0.381
T2601 0.3817
T2602 0.3817
T2603 0.3809
T2604 0.3809
T2605 0.3809
T2606 0.3802
T2607 0.3818
T2608 0.3814
T2609 0.3814
T2610 0.3802
T2611 0.3802
T2612 0.3802
T2613 0.3802
T2614 0.3803
T2615 0.3803
T2616 0.3803
T2617 0.3791
T2618 0.3787
T2619 0.3795
T2620 0.3799
T2621 0.3803
T2622 0.3803
T2623 0.3803
T2624 0.3803
T2625 0.3803
T2626 0.3799
T2627 0.3795
T2628 0.3791
T2629 0.3783
T2630 0.3783
T2631 0.3787
T2632 0.3775
T2633 0.377
T2634 0.377
T2635 0.377
T2636 0.377
T2637 0.377
T2638 0.377
T2639 0.377
T2640 0.377
T2641 0.377
T2642 0.377
T2643 0.377
T2644 0.377
T2645 0.3783
T2646 0.3787
T2647 0.3787
T2648 0.3787
T2649 0.3787
T2650 0.3787
T2651 0.3775
T2652 0.3775
T2653 0.377
T2654 0.377
T2655 0.377
T2656 0.377
T2657 0.3775
T2658 0.3783
T2659 0.3775
T2660 0.3791
T2661 0.3787
T2662 0.3799
T2663 0.3815
T2664 0.3815
T2665 0.3824
T2666 0.3812
T2667 0.3838
T2668 0.3854
T2669 0.3873
T2670 0.3881
T2671 0.39
T2672 0.3918
T2673 0.3955
T2674 0.3975
T2675 0.4008
T2676 0.4039
T2677 0.4067
T2678 0.4099
T2679 0.4124
T2680 0.4132
T2681 0.4135
T2682 0.4146
T2683 0.4158
T2684 0.4162
T2685 0.4162
T2686 0.4154
T2687 0.4146
T2688 0.4139
T2689 0.4128
T2690 0.4115
T2691 0.4103
T2692 0.4098
T2693 0.4098
T2694 0.4098
T2695 0.4098
T2696 0.4098
T2697 0.4098
T2698 0.4098
T2699 0.4098
T2700 0.4098
T2701 0.4084
T2702 0.4063
T2703 0.4046
T2704 0.4036
T2705 0.4067
T2706 0.405
T2707 0.4036
T2708 0.4036
T2709 0.4023
T2710 0.4004
T2711 0.4004
T2712 0.4008
T2713 0.3992
T2714 0.3989
T2715 0.3989
T2716 0.3989
T2717 0.3984
T2718 0.3975
T2719 0.3971
T2720 0.3971
T2721 0.3984
T2722 0.3975
T2723 0.398
T2724 0.398
T2725 0.4004
T2726 0.4
T2727 0.4004
T2728 0.4008
T2729 0.4018
T2730 0.4023
T2731 0.4036
T2732 0.4036
T2733 0.4046
T2734 0.405
T2735 0.4055
T2736 0.4067
T2737 0.4067
T2738 0.4067
T2739 0.4067
T2740 0.4067
T2741 0.408
T2742 0.4085
T2743 0.4091
T2744 0.4098
T2745 0.4103
T2746 0.4115
T2747 0.4132
T2748 0.4135
T2749 0.4142
T2750 0.4154
T2751 0.4139
T2752 0.4132
T2753 0.412
T2754 0.4115
T2755 0.4098
T2756 0.4095
T2757 0.4085
T2758 0.408
T2759 0.4067
T2760 0.4059
T2761 0.4043
T2762 0.4036
T2763 0.4027
T2764 0.4018
T2765 0.4011
T2766 0.4004
T2767 0.4008
T2768 0.4003
T2769 0.4003
T2770 0.4003
T2771 0.4003
T2772 0.3992
T2773 0.3989
T2774 0.398
T2775 0.3971
T2776 0.3971
T2777 0.3971
T2778 0.3971
T2779 0.3971
T2780 0.3971
T2781 0.396
T2782 0.3956
T2783 0.3956
T2784 0.3951
T2785 0.3937
T2786 0.3937
T2787 0.3937
T2788 0.3926
T2789 0.3922
T2790 0.3922
T2791 0.3735
T2792 0.3735
T2793 0.3735
T2794 0.3735
T2795 0.3735
T2796 0.3735
T2797 0.3735
T2798 0.3735
T2799 0.3735
T2800 0.3735
T2801 0.3735
T2802 0.3735
T2803 0.3735
T2804 0.3735
T2805 0.3735
T2806 0.3735
T2807 0.3735
T2808 0.3735
