# Supplementary material for: FishMORPH - An agent-based model to predict salmonid growth and distribution responses under natural and low flows
Source: Sci Rep. 2016 Jul 19;6:29414. doi: 10.1038/srep29414 (PMC4949470; doi:10.1038/srep29414)
Supplement: Supplementary Information 2 [file srep29414-s2.zip › SR_FishMORPH_Files/Parameters/Baseline_Depth_P4.var]

Depth PatchP4
T1 0.246
T2 0.2464
T3 0.2464
T4 0.2464
T5 0.2461
T6 0.2458
T7 0.2449
T8 0.2445
T9 0.2436
T10 0.2451
T11 0.2457
T12 0.2438
T13 0.2429
T14 0.2414
T15 0.2414
T16 0.2414
T17 0.2414
T18 0.2414
T19 0.2411
T20 0.2409
T21 0.2403
T22 0.24
T23 0.24
T24 0.24
T25 0.2394
T26 0.2388
T27 0.2388
T28 0.2388
T29 0.2388
T30 0.2388
T31 0.2388
T32 0.2388
T33 0.2388
T34 0.2388
T35 0.2385
T36 0.2382
T37 0.2376
T38 0.2376
T39 0.2376
T40 0.2376
T41 0.2376
T42 0.2374
T43 0.2367
T44 0.2367
T45 0.2367
T46 0.2367
T47 0.2367
T48 0.2367
T49 0.2367
T50 0.2367
T51 0.2355
T52 0.2355
T53 0.2355
T54 0.2344
T55 0.2344
T56 0.2341
T57 0.2335
T58 0.2338
T59 0.2341
T60 0.2364
T61 0.2347
T62 0.2338
T63 0.2335
T64 0.2332
T65 0.2344
T66 0.2335
T67 0.2332
T68 0.2332
T69 0.2332
T70 0.2332
T71 0.2329
T72 0.232
T73 0.2315
T74 0.2307
T75 0.2298
T76 0.2298
T77 0.2298
T78 0.2298
T79 0.2298
T80 0.2298
T81 0.2298
T82 0.2298
T83 0.2298
T84 0.2298
T85 0.2302
T86 0.231
T87 0.231
T88 0.231
T89 0.231
T90 0.231
T91 0.231
T92 0.231
T93 0.231
T94 0.231
T95 0.231
T96 0.231
T97 0.231
T98 0.231
T99 0.2307
T100 0.2298
T101 0.2298
T102 0.2298
T103 0.2298
T104 0.2298
T105 0.2298
T106 0.2298
T107 0.2298
T108 0.2296
T109 0.2298
T110 0.2298
T111 0.2298
T112 0.2298
T113 0.2298
T114 0.2298
T115 0.2298
T116 0.2298
T117 0.2298
T118 0.2298
T119 0.2298
T120 0.2298
T121 0.2298
T122 0.2298
T123 0.2298
T124 0.2298
T125 0.2298
T126 0.2298
T127 0.2298
T128 0.2298
T129 0.2298
T130 0.2298
T131 0.2304
T132 0.231
T133 0.231
T134 0.231
T135 0.231
T136 0.2313
T137 0.232
T138 0.232
T139 0.232
T140 0.232
T141 0.232
T142 0.232
T143 0.232
T144 0.232
T145 0.232
T146 0.232
T147 0.232
T148 0.232
T149 0.232
T150 0.2332
T151 0.2329
T152 0.2332
T153 0.2335
T154 0.2344
T155 0.2344
T156 0.2344
T157 0.2344
T158 0.2349
T159 0.2344
T160 0.2349
T161 0.2355
T162 0.2355
T163 0.2355
T164 0.2355
T165 0.2355
T166 0.2355
T167 0.2355
T168 0.2355
T169 0.2355
T170 0.2355
T171 0.2355
T172 0.2355
T173 0.2355
T174 0.2355
T175 0.2355
T176 0.2355
T177 0.2355
T178 0.2353
T179 0.2355
T180 0.2355
T181 0.2353
T182 0.2347
T183 0.2353
T184 0.2347
T185 0.2344
T186 0.2344
T187 0.2344
T188 0.2344
T189 0.2344
T190 0.2344
T191 0.2344
T192 0.2344
T193 0.2344
T194 0.2344
T195 0.2344
T196 0.2344
T197 0.2335
T198 0.2332
T199 0.2332
T200 0.2332
T201 0.232
T202 0.232
T203 0.232
T204 0.232
T205 0.232
T206 0.232
T207 0.232
T208 0.232
T209 0.232
T210 0.232
T211 0.232
T212 0.232
T213 0.232
T214 0.232
T215 0.2323
T216 0.232
T217 0.232
T218 0.232
T219 0.232
T220 0.232
T221 0.232
T222 0.232
T223 0.232
T224 0.2317
T225 0.231
T226 0.231
T227 0.231
T228 0.231
T229 0.231
T230 0.231
T231 0.231
T232 0.231
T233 0.231
T234 0.231
T235 0.231
T236 0.231
T237 0.231
T238 0.231
T239 0.231
T240 0.231
T241 0.231
T242 0.231
T243 0.231
T244 0.231
T245 0.231
T246 0.231
T247 0.231
T248 0.231
T249 0.2298
T250 0.2298
T251 0.2302
T252 0.2541
T253 0.278
T254 0.2808
T255 0.28
T256 0.2799
T257 0.2799
T258 0.2787
T259 0.2785
T260 0.2785
T261 0.2778
T262 0.2771
T263 0.277
T264 0.277
T265 0.277
T266 0.277
T267 0.277
T268 0.277
T269 0.277
T270 0.277
T271 0.277
T272 0.277
T273 0.277
T274 0.277
T275 0.277
T276 0.2773
T277 0.2777
T278 0.2783
T279 0.2785
T280 0.2785
T281 0.2785
T282 0.2778
T283 0.2774
T284 0.277
T285 0.277
T286 0.277
T287 0.277
T288 0.277
T289 0.277
T290 0.277
T291 0.277
T292 0.277
T293 0.2773
T294 0.2783
T295 0.2785
T296 0.2785
T297 0.2797
T298 0.2799
T299 0.2799
T300 0.2805
T301 0.2803
T302 0.2802
T303 0.2805
T304 0.2808
T305 0.2811
T306 0.2812
T307 0.2812
T308 0.2812
T309 0.2812
T310 0.2812
T311 0.2812
T312 0.2812
T313 0.2812
T314 0.2812
T315 0.2812
T316 0.2812
T317 0.2812
T318 0.2812
T319 0.2812
T320 0.2812
T321 0.2812
T322 0.2812
T323 0.2812
T324 0.2812
T325 0.2809
T326 0.2811
T327 0.2812
T328 0.2812
T329 0.2812
T330 0.2812
T331 0.2812
T332 0.2812
T333 0.2812
T334 0.2812
T335 0.2812
T336 0.2812
T337 0.2809
T338 0.2801
T339 0.2799
T340 0.2799
T341 0.2799
T342 0.2799
T343 0.2799
T344 0.2799
T345 0.2799
T346 0.2799
T347 0.2799
T348 0.2799
T349 0.2799
T350 0.2799
T351 0.2799
T352 0.2799
T353 0.2787
T354 0.2785
T355 0.2785
T356 0.2785
T357 0.2785
T358 0.2785
T359 0.2785
T360 0.2785
T361 0.2785
T362 0.2778
T363 0.2783
T364 0.2785
T365 0.2785
T366 0.2785
T367 0.2785
T368 0.2785
T369 0.2785
T370 0.2785
T371 0.2785
T372 0.2785
T373 0.2788
T374 0.2798
T375 0.2799
T376 0.2799
T377 0.2799
T378 0.2802
T379 0.28
T380 0.2799
T381 0.2799
T382 0.2799
T383 0.2799
T384 0.2799
T385 0.2799
T386 0.2799
T387 0.2799
T388 0.2799
T389 0.2799
T390 0.2799
T391 0.2799
T392 0.2799
T393 0.279
T394 0.2725
T395 0.2581
T396 0.2453
T397 0.2412
T398 0.2463
T399 0.245
T400 0.2448
T401 0.2448
T402 0.2448
T403 0.2451
T404 0.2448
T405 0.2448
T406 0.2439
T407 0.2435
T408 0.2434
T409 0.2434
T410 0.244
T411 0.2447
T412 0.2456
T413 0.2404
T414 0.2415
T415 0.241
T416 0.2415
T417 0.2416
T418 0.2416
T419 0.2414
T420 0.2464
T421 0.2461
T422 0.2409
T423 0.2394
T424 0.24
T425 0.24
T426 0.24
T427 0.24
T428 0.24
T429 0.24
T430 0.24
T431 0.24
T432 0.24
T433 0.24
T434 0.24
T435 0.2394
T436 0.2388
T437 0.2388
T438 0.2382
T439 0.2376
T440 0.2371
T441 0.2365
T442 0.2365
T443 0.2362
T444 0.2353
T445 0.2356
T446 0.2353
T447 0.2356
T448 0.2353
T449 0.235
T450 0.2335
T451 0.2329
T452 0.2329
T453 0.2329
T454 0.2323
T455 0.2317
T456 0.2317
T457 0.2329
T458 0.2329
T459 0.2329
T460 0.2327
T461 0.2329
T462 0.2329
T463 0.2341
T464 0.2349
T465 0.2357
T466 0.2362
T467 0.2371
T468 0.2377
T469 0.2386
T470 0.2386
T471 0.2392
T472 0.2397
T473 0.2395
T474 0.2386
T475 0.238
T476 0.2374
T477 0.2368
T478 0.2362
T479 0.2362
T480 0.2357
T481 0.2362
T482 0.236
T483 0.2362
T484 0.2362
T485 0.2365
T486 0.2362
T487 0.2374
T488 0.2375
T489 0.2392
T490 0.2407
T491 0.2424
T492 0.2427
T493 0.2439
T494 0.2456
T495 0.2401
T496 0.2413
T497 0.2423
T498 0.2427
T499 0.2439
T500 0.2458
T501 0.2469
T502 0.2487
T503 0.2507
T504 0.2523
T505 0.2538
T506 0.2552
T507 0.2557
T508 0.256
T509 0.2569
T510 0.257
T511 0.2573
T512 0.2581
T513 0.2586
T514 0.2594
T515 0.2591
T516 0.2597
T517 0.261
T518 0.2618
T519 0.2618
T520 0.2621
T521 0.2619
T522 0.2618
T523 0.2618
T524 0.2618
T525 0.2618
T526 0.2618
T527 0.2615
T528 0.2608
T529 0.2604
T530 0.2603
T531 0.2592
T532 0.259
T533 0.2588
T534 0.2579
T535 0.2582
T536 0.2575
T537 0.2568
T538 0.2562
T539 0.2555
T540 0.2555
T541 0.2541
T542 0.2539
T543 0.2539
T544 0.2534
T545 0.2527
T546 0.2526
T547 0.2521
T548 0.2514
T549 0.2513
T550 0.2508
T551 0.2501
T552 0.2497
T553 0.2486
T554 0.2485
T555 0.2479
T556 0.2473
T557 0.2472
T558 0.2475
T559 0.2486
T560 0.2509
T561 0.2544
T562 0.2571
T563 0.2581
T564 0.2611
T565 0.2662
T566 0.2734
T567 0.2783
T568 0.2829
T569 0.2863
T570 0.2887
T571 0.2912
T572 0.2938
T573 0.293
T574 0.2978
T575 0.3028
T576 0.3081
T577 0.3167
T578 0.3274
T579 0.3365
T580 0.3479
T581 0.3517
T582 0.3601
T583 0.3654
T584 0.3702
T585 0.3731
T586 0.3781
T587 0.3821
T588 0.3842
T589 0.3906
T590 0.3952
T591 0.397
T592 0.3953
T593 0.3967
T594 0.3969
T595 0.3959
T596 0.3963
T597 0.39
T598 0.3825
T599 0.3758
T600 0.368
T601 0.3609
T602 0.358
T603 0.3531
T604 0.3491
T605 0.3456
T606 0.3436
T607 0.3491
T608 0.3492
T609 0.3432
T610 0.3456
T611 0.3475
T612 0.3509
T613 0.3545
T614 0.3581
T615 0.3602
T616 0.3606
T617 0.3632
T618 0.3657
T619 0.368
T620 0.3699
T621 0.3707
T622 0.3695
T623 0.3658
T624 0.361
T625 0.3508
T626 0.3448
T627 0.33
T628 0.3168
T629 0.3035
T630 0.2951
T631 0.2937
T632 0.2902
T633 0.2877
T634 0.2857
T635 0.2842
T636 0.2827
T637 0.2814
T638 0.2806
T639 0.2796
T640 0.2785
T641 0.278
T642 0.2774
T643 0.2768
T644 0.2767
T645 0.2767
T646 0.2761
T647 0.2773
T648 0.2768
T649 0.2758
T650 0.2757
T651 0.2751
T652 0.2745
T653 0.2744
T654 0.2738
T655 0.273
T656 0.2729
T657 0.2721
T658 0.2717
T659 0.2717
T660 0.2704
T661 0.2702
T662 0.2691
T663 0.2689
T664 0.2669
T665 0.252
T666 0.2477
T667 0.2474
T668 0.2474
T669 0.2471
T670 0.2465
T671 0.2464
T672 0.2464
T673 0.2464
T674 0.2464
T675 0.2453
T676 0.2451
T677 0.2449
T678 0.2448
T679 0.2445
T680 0.2436
T681 0.2435
T682 0.2435
T683 0.2429
T684 0.2437
T685 0.2467
T686 0.257
T687 0.2646
T688 0.259
T689 0.253
T690 0.2478
T691 0.2451
T692 0.2437
T693 0.2429
T694 0.2423
T695 0.2422
T696 0.2419
T697 0.241
T698 0.2409
T699 0.2409
T700 0.2408
T701 0.2408
T702 0.2399
T703 0.2398
T704 0.2397
T705 0.2464
T706 0.2464
T707 0.2464
T708 0.2455
T709 0.2451
T710 0.245
T711 0.245
T712 0.2447
T713 0.2438
T714 0.2437
T715 0.2437
T716 0.2437
T717 0.2437
T718 0.2437
T719 0.2437
T720 0.2437
T721 0.2437
T722 0.2436
T723 0.2436
T724 0.2436
T725 0.2436
T726 0.2436
T727 0.2436
T728 0.2436
T729 0.2434
T730 0.2433
T731 0.2436
T732 0.2436
T733 0.2428
T734 0.2424
T735 0.2427
T736 0.2424
T737 0.2421
T738 0.2418
T739 0.2416
T740 0.2413
T741 0.2413
T742 0.2413
T743 0.2411
T744 0.241
T745 0.241
T746 0.241
T747 0.241
T748 0.241
T749 0.241
T750 0.241
T751 0.241
T752 0.241
T753 0.241
T754 0.241
T755 0.241
T756 0.241
T757 0.241
T758 0.241
T759 0.241
T760 0.241
T761 0.241
T762 0.241
T763 0.241
T764 0.241
T765 0.2416
T766 0.2416
T767 0.2415
T768 0.2415
T769 0.2415
T770 0.2415
T771 0.2412
T772 0.2408
T773 0.2408
T774 0.2404
T775 0.2406
T776 0.2409
T777 0.2409
T778 0.2409
T779 0.2409
T780 0.2409
T781 0.2407
T782 0.2404
T783 0.2401
T784 0.2401
T785 0.2464
T786 0.2397
T787 0.2463
T788 0.2463
T789 0.24
T790 0.2401
T791 0.2401
T792 0.2401
T793 0.2401
T794 0.2401
T795 0.2401
T796 0.2401
T797 0.2398
T798 0.24
T799 0.2401
T800 0.2401
T801 0.2401
T802 0.2401
T803 0.2401
T804 0.2401
T805 0.2399
T806 0.2398
T807 0.2398
T808 0.2398
T809 0.2461
T810 0.2454
T811 0.2456
T812 0.2453
T813 0.2453
T814 0.2453
T815 0.2453
T816 0.2453
T817 0.2453
T818 0.2453
T819 0.2453
T820 0.2453
T821 0.2447
T822 0.2446
T823 0.244
T824 0.2439
T825 0.2439
T826 0.2439
T827 0.2439
T828 0.2439
T829 0.2439
T830 0.2431
T831 0.243
T832 0.2435
T833 0.2421
T834 0.2415
T835 0.2412
T836 0.2403
T837 0.2403
T838 0.2403
T839 0.2403
T840 0.2403
T841 0.2403
T842 0.2403
T843 0.2403
T844 0.2403
T845 0.2402
T846 0.2396
T847 0.2396
T848 0.239
T849 0.2389
T850 0.2401
T851 0.2398
T852 0.2401
T853 0.2401
T854 0.2401
T855 0.2389
T856 0.2386
T857 0.2377
T858 0.2377
T859 0.2377
T860 0.2377
T861 0.2377
T862 0.2377
T863 0.2377
T864 0.2377
T865 0.2383
T866 0.2389
T867 0.2389
T868 0.2389
T869 0.2389
T870 0.2389
T871 0.2389
T872 0.2389
T873 0.2389
T874 0.2389
T875 0.2389
T876 0.2389
T877 0.2389
T878 0.2389
T879 0.2389
T880 0.2377
T881 0.2377
T882 0.2368
T883 0.2365
T884 0.2359
T885 0.2359
T886 0.2365
T887 0.2365
T888 0.237
T889 0.2374
T890 0.2374
T891 0.2374
T892 0.2374
T893 0.2374
T894 0.2377
T895 0.2374
T896 0.2374
T897 0.2374
T898 0.2374
T899 0.2374
T900 0.2374
T901 0.2374
T902 0.2374
T903 0.2371
T904 0.2365
T905 0.2362
T906 0.2362
T907 0.2362
T908 0.2362
T909 0.2362
T910 0.2362
T911 0.2362
T912 0.2362
T913 0.2362
T914 0.2362
T915 0.2365
T916 0.2362
T917 0.2362
T918 0.2365
T919 0.2374
T920 0.2365
T921 0.2362
T922 0.2362
T923 0.2362
T924 0.2362
T925 0.2362
T926 0.2362
T927 0.2357
T928 0.235
T929 0.236
T930 0.235
T931 0.2349
T932 0.2348
T933 0.2348
T934 0.2348
T935 0.2348
T936 0.2348
T937 0.2348
T938 0.2351
T939 0.2351
T940 0.2348
T941 0.2359
T942 0.2359
T943 0.2359
T944 0.2359
T945 0.2359
T946 0.2359
T947 0.2359
T948 0.2359
T949 0.2368
T950 0.238
T951 0.2374
T952 0.2369
T953 0.2362
T954 0.2357
T955 0.2357
T956 0.2357
T957 0.2357
T958 0.2357
T959 0.2357
T960 0.2357
T961 0.2357
T962 0.2357
T963 0.2357
T964 0.2357
T965 0.2357
T966 0.2357
T967 0.2357
T968 0.2357
T969 0.2357
T970 0.2357
T971 0.2357
T972 0.2356
T973 0.2356
T974 0.2356
T975 0.2356
T976 0.2356
T977 0.2356
T978 0.2356
T979 0.2356
T980 0.2356
T981 0.2355
T982 0.2347
T983 0.2345
T984 0.2345
T985 0.2345
T986 0.2342
T987 0.2342
T988 0.2342
T989 0.2342
T990 0.2342
T991 0.2342
T992 0.2342
T993 0.2342
T994 0.2342
T995 0.2342
T996 0.2342
T997 0.2342
T998 0.2342
T999 0.2342
T1000 0.2342
T1001 0.2339
T1002 0.233
T1003 0.233
T1004 0.233
T1005 0.2333
T1006 0.2342
T1007 0.2342
T1008 0.2333
T1009 0.233
T1010 0.233
T1011 0.233
T1012 0.233
T1013 0.233
T1014 0.233
T1015 0.233
T1016 0.233
T1017 0.233
T1018 0.2329
T1019 0.2339
T1020 0.2339
T1021 0.2339
T1022 0.2339
T1023 0.2336
T1024 0.2327
T1025 0.2319
T1026 0.2316
T1027 0.2311
T1028 0.2306
T1029 0.2311
T1030 0.2315
T1031 0.2315
T1032 0.2315
T1033 0.2315
T1034 0.2315
T1035 0.2315
T1036 0.2315
T1037 0.2315
T1038 0.2315
T1039 0.2315
T1040 0.2321
T1041 0.2327
T1042 0.2315
T1043 0.2318
T1044 0.2327
T1045 0.2327
T1046 0.2334
T1047 0.2336
T1048 0.2336
T1049 0.2339
T1050 0.2341
T1051 0.2332
T1052 0.2321
T1053 0.2317
T1054 0.2317
T1055 0.2317
T1056 0.2317
T1057 0.2329
T1058 0.2329
T1059 0.2329
T1060 0.2329
T1061 0.2329
T1062 0.2329
T1063 0.2329
T1064 0.2329
T1065 0.2329
T1066 0.2329
T1067 0.2335
T1068 0.2339
T1069 0.2338
T1070 0.2338
T1071 0.2338
T1072 0.2344
T1073 0.235
T1074 0.235
T1075 0.235
T1076 0.235
T1077 0.235
T1078 0.235
T1079 0.235
T1080 0.235
T1081 0.235
T1082 0.2353
T1083 0.2353
T1084 0.2356
T1085 0.2362
T1086 0.236
T1087 0.2359
T1088 0.2359
T1089 0.2359
T1090 0.2359
T1091 0.2357
T1092 0.2359
T1093 0.2435
T1094 0.2458
T1095 0.2452
T1096 0.245
T1097 0.245
T1098 0.2453
T1099 0.2462
T1100 0.2463
T1101 0.2463
T1102 0.2483
T1103 0.2511
T1104 0.2558
T1105 0.2617
T1106 0.2678
T1107 0.2706
T1108 0.2713
T1109 0.2713
T1110 0.273
T1111 0.2756
T1112 0.2785
T1113 0.2828
T1114 0.2895
T1115 0.2927
T1116 0.295
T1117 0.2956
T1118 0.2942
T1119 0.2907
T1120 0.2854
T1121 0.2807
T1122 0.2775
T1123 0.2765
T1124 0.2768
T1125 0.2745
T1126 0.2738
T1127 0.2738
T1128 0.2738
T1129 0.2738
T1130 0.2746
T1131 0.275
T1132 0.2748
T1133 0.2739
T1134 0.2738
T1135 0.274
T1136 0.2746
T1137 0.2747
T1138 0.275
T1139 0.2758
T1140 0.2774
T1141 0.2772
T1142 0.2784
T1143 0.2785
T1144 0.2788
T1145 0.2788
T1146 0.2788
T1147 0.2794
T1148 0.2797
T1149 0.2797
T1150 0.2797
T1151 0.2797
T1152 0.2789
T1153 0.2779
T1154 0.2765
T1155 0.277
T1156 0.2763
T1157 0.2762
T1158 0.2749
T1159 0.2747
T1160 0.2747
T1161 0.2754
T1162 0.2761
T1163 0.276
T1164 0.2772
T1165 0.2777
T1166 0.2766
T1167 0.2768
T1168 0.2768
T1169 0.2762
T1170 0.2775
T1171 0.2765
T1172 0.276
T1173 0.2769
T1174 0.2774
T1175 0.2773
T1176 0.2772
T1177 0.2759
T1178 0.2766
T1179 0.2767
T1180 0.2764
T1181 0.2764
T1182 0.2767
T1183 0.2767
T1184 0.2767
T1185 0.2767
T1186 0.2767
T1187 0.2767
T1188 0.2763
T1189 0.2771
T1190 0.2771
T1191 0.275
T1192 0.2735
T1193 0.2725
T1194 0.2718
T1195 0.2704
T1196 0.2702
T1197 0.2702
T1198 0.2702
T1199 0.2714
T1200 0.2727
T1201 0.274
T1202 0.2731
T1203 0.2726
T1204 0.2716
T1205 0.2709
T1206 0.2703
T1207 0.2725
T1208 0.2711
T1209 0.2684
T1210 0.2686
T1211 0.2693
T1212 0.2706
T1213 0.2721
T1214 0.2744
T1215 0.2759
T1216 0.2759
T1217 0.2768
T1218 0.2784
T1219 0.2804
T1220 0.2839
T1221 0.2871
T1222 0.2905
T1223 0.2934
T1224 0.2941
T1225 0.2942
T1226 0.2932
T1227 0.2928
T1228 0.2915
T1229 0.2904
T1230 0.2899
T1231 0.2898
T1232 0.2905
T1233 0.2926
T1234 0.2953
T1235 0.2953
T1236 0.2982
T1237 0.3004
T1238 0.301
T1239 0.3023
T1240 0.3042
T1241 0.3041
T1242 0.3012
T1243 0.2998
T1244 0.2996
T1245 0.2996
T1246 0.2997
T1247 0.3004
T1248 0.3008
T1249 0.3008
T1250 0.3008
T1251 0.3008
T1252 0.3002
T1253 0.2995
T1254 0.2994
T1255 0.2988
T1256 0.2975
T1257 0.2967
T1258 0.2959
T1259 0.2952
T1260 0.2942
T1261 0.2938
T1262 0.2929
T1263 0.2918
T1264 0.2882
T1265 0.2856
T1266 0.2842
T1267 0.283
T1268 0.2816
T1269 0.2803
T1270 0.2799
T1271 0.2785
T1272 0.2778
T1273 0.2759
T1274 0.2766
T1275 0.2761
T1276 0.275
T1277 0.2742
T1278 0.2734
T1279 0.2723
T1280 0.2714
T1281 0.2704
T1282 0.2695
T1283 0.2693
T1284 0.2693
T1285 0.2692
T1286 0.2691
T1287 0.2677
T1288 0.267
T1289 0.2651
T1290 0.2636
T1291 0.2622
T1292 0.2611
T1293 0.261
T1294 0.2618
T1295 0.2622
T1296 0.2623
T1297 0.2612
T1298 0.261
T1299 0.261
T1300 0.2597
T1301 0.2592
T1302 0.2583
T1303 0.2594
T1304 0.2588
T1305 0.2587
T1306 0.2577
T1307 0.2575
T1308 0.2572
T1309 0.2583
T1310 0.2584
T1311 0.2584
T1312 0.2579
T1313 0.2601
T1314 0.2627
T1315 0.2713
T1316 0.283
T1317 0.294
T1318 0.3022
T1319 0.3153
T1320 0.3278
T1321 0.3337
T1322 0.3406
T1323 0.3461
T1324 0.3433
T1325 0.3463
T1326 0.3496
T1327 0.3519
T1328 0.3546
T1329 0.3563
T1330 0.3562
T1331 0.3554
T1332 0.3538
T1333 0.3507
T1334 0.3464
T1335 0.3493
T1336 0.3445
T1337 0.3407
T1338 0.3387
T1339 0.3375
T1340 0.3364
T1341 0.3357
T1342 0.3356
T1343 0.3356
T1344 0.3349
T1345 0.3341
T1346 0.3337
T1347 0.3328
T1348 0.3313
T1349 0.3319
T1350 0.3304
T1351 0.3286
T1352 0.3269
T1353 0.3249
T1354 0.3226
T1355 0.3212
T1356 0.3198
T1357 0.3184
T1358 0.3162
T1359 0.3141
T1360 0.3118
T1361 0.3099
T1362 0.3082
T1363 0.3067
T1364 0.3053
T1365 0.3039
T1366 0.3025
T1367 0.3011
T1368 0.3
T1369 0.2995
T1370 0.2995
T1371 0.2995
T1372 0.3001
T1373 0.3014
T1374 0.303
T1375 0.3043
T1376 0.3063
T1377 0.3078
T1378 0.3086
T1379 0.3099
T1380 0.3104
T1381 0.312
T1382 0.3131
T1383 0.3144
T1384 0.3158
T1385 0.3148
T1386 0.3149
T1387 0.3147
T1388 0.3137
T1389 0.3124
T1390 0.3107
T1391 0.309
T1392 0.3078
T1393 0.3075
T1394 0.3074
T1395 0.3086
T1396 0.3106
T1397 0.313
T1398 0.3153
T1399 0.3171
T1400 0.318
T1401 0.3187
T1402 0.3184
T1403 0.319
T1404 0.3184
T1405 0.3173
T1406 0.3162
T1407 0.3152
T1408 0.3136
T1409 0.3127
T1410 0.3117
T1411 0.3113
T1412 0.3103
T1413 0.3102
T1414 0.3099
T1415 0.3101
T1416 0.3088
T1417 0.3086
T1418 0.3086
T1419 0.3086
T1420 0.3086
T1421 0.3074
T1422 0.3069
T1423 0.3059
T1424 0.3046
T1425 0.3044
T1426 0.3041
T1427 0.3031
T1428 0.302
T1429 0.301
T1430 0.3002
T1431 0.2998
T1432 0.2992
T1433 0.2988
T1434 0.299
T1435 0.2994
T1436 0.2994
T1437 0.2988
T1438 0.2987
T1439 0.2987
T1440 0.2987
T1441 0.2984
T1442 0.2977
T1443 0.2973
T1444 0.2964
T1445 0.2953
T1446 0.2945
T1447 0.2941
T1448 0.2932
T1449 0.293
T1450 0.293
T1451 0.293
T1452 0.2927
T1453 0.292
T1454 0.2956
T1455 0.2953
T1456 0.2937
T1457 0.2925
T1458 0.2911
T1459 0.2896
T1460 0.2885
T1461 0.2876
T1462 0.2869
T1463 0.2867
T1464 0.2873
T1465 0.29
T1466 0.2924
T1467 0.2933
T1468 0.2922
T1469 0.2901
T1470 0.2889
T1471 0.2881
T1472 0.2877
T1473 0.287
T1474 0.2862
T1475 0.2863
T1476 0.2872
T1477 0.2861
T1478 0.2859
T1479 0.2857
T1480 0.2851
T1481 0.2843
T1482 0.2842
T1483 0.283
T1484 0.2828
T1485 0.2828
T1486 0.2833
T1487 0.2839
T1488 0.286
T1489 0.2874
T1490 0.2878
T1491 0.2896
T1492 0.2914
T1493 0.2919
T1494 0.2918
T1495 0.2917
T1496 0.293
T1497 0.2945
T1498 0.2928
T1499 0.2951
T1500 0.2972
T1501 0.2983
T1502 0.2981
T1503 0.2968
T1504 0.2951
T1505 0.2936
T1506 0.2928
T1507 0.2957
T1508 0.2951
T1509 0.2957
T1510 0.2924
T1511 0.2929
T1512 0.2939
T1513 0.2945
T1514 0.2951
T1515 0.2967
T1516 0.2975
T1517 0.2987
T1518 0.2992
T1519 0.3004
T1520 0.3013
T1521 0.3024
T1522 0.3031
T1523 0.3045
T1524 0.3059
T1525 0.3079
T1526 0.3106
T1527 0.3117
T1528 0.3121
T1529 0.3128
T1530 0.3122
T1531 0.312
T1532 0.3119
T1533 0.311
T1534 0.3106
T1535 0.3106
T1536 0.3113
T1537 0.312
T1538 0.3136
T1539 0.3152
T1540 0.3171
T1541 0.3188
T1542 0.3206
T1543 0.3217
T1544 0.3218
T1545 0.3218
T1546 0.3218
T1547 0.3218
T1548 0.3218
T1549 0.3218
T1550 0.3218
T1551 0.3218
T1552 0.3218
T1553 0.3218
T1554 0.3218
T1555 0.3218
T1556 0.3218
T1557 0.3218
T1558 0.3218
T1559 0.3218
T1560 0.3218
T1561 0.3218
T1562 0.3218
T1563 0.3218
T1564 0.3218
T1565 0.3218
T1566 0.3218
T1567 0.3218
T1568 0.3218
T1569 0.3218
T1570 0.3086
T1571 0.3026
T1572 0.3011
T1573 0.3006
T1574 0.2979
T1575 0.2968
T1576 0.2967
T1577 0.2964
T1578 0.2967
T1579 0.2973
T1580 0.2989
T1581 0.3013
T1582 0.3028
T1583 0.3031
T1584 0.3035
T1585 0.3026
T1586 0.3031
T1587 0.3041
T1588 0.3051
T1589 0.3065
T1590 0.3073
T1591 0.3068
T1592 0.3061
T1593 0.3051
T1594 0.304
T1595 0.3036
T1596 0.3035
T1597 0.305
T1598 0.3056
T1599 0.3053
T1600 0.305
T1601 0.3049
T1602 0.3049
T1603 0.3049
T1604 0.3049
T1605 0.3047
T1606 0.3047
T1607 0.3044
T1608 0.3031
T1609 0.3017
T1610 0.3004
T1611 0.2994
T1612 0.2981
T1613 0.2969
T1614 0.2965
T1615 0.2958
T1616 0.2951
T1617 0.2962
T1618 0.2962
T1619 0.2965
T1620 0.2975
T1621 0.2976
T1622 0.2976
T1623 0.297
T1624 0.296
T1625 0.2946
T1626 0.2933
T1627 0.2957
T1628 0.2936
T1629 0.2921
T1630 0.2912
T1631 0.2905
T1632 0.2894
T1633 0.2889
T1634 0.2873
T1635 0.2858
T1636 0.2844
T1637 0.2837
T1638 0.2827
T1639 0.2822
T1640 0.2819
T1641 0.2809
T1642 0.2807
T1643 0.2807
T1644 0.2804
T1645 0.2794
T1646 0.279
T1647 0.2778
T1648 0.2764
T1649 0.277
T1650 0.2762
T1651 0.2758
T1652 0.2754
T1653 0.2744
T1654 0.2743
T1655 0.2743
T1656 0.2743
T1657 0.2743
T1658 0.2749
T1659 0.2753
T1660 0.276
T1661 0.2769
T1662 0.2772
T1663 0.2813
T1664 0.2845
T1665 0.2877
T1666 0.2908
T1667 0.2933
T1668 0.2943
T1669 0.299
T1670 0.3026
T1671 0.3067
T1672 0.3112
T1673 0.3148
T1674 0.3174
T1675 0.3186
T1676 0.3188
T1677 0.3179
T1678 0.3162
T1679 0.3135
T1680 0.3106
T1681 0.3078
T1682 0.3056
T1683 0.3053
T1684 0.3047
T1685 0.3052
T1686 0.3062
T1687 0.3067
T1688 0.3076
T1689 0.3081
T1690 0.3081
T1691 0.3081
T1692 0.3081
T1693 0.3081
T1694 0.3078
T1695 0.3063
T1696 0.3045
T1697 0.3025
T1698 0.301
T1699 0.2995
T1700 0.2984
T1701 0.2983
T1702 0.2983
T1703 0.2974
T1704 0.2957
T1705 0.2955
T1706 0.2942
T1707 0.2934
T1708 0.2924
T1709 0.2947
T1710 0.2936
T1711 0.2927
T1712 0.2913
T1713 0.2905
T1714 0.2898
T1715 0.2897
T1716 0.289
T1717 0.288
T1718 0.2869
T1719 0.2857
T1720 0.2843
T1721 0.2841
T1722 0.2841
T1723 0.2853
T1724 0.2855
T1725 0.2854
T1726 0.2853
T1727 0.2856
T1728 0.2866
T1729 0.2858
T1730 0.2854
T1731 0.2853
T1732 0.2853
T1733 0.2843
T1734 0.2839
T1735 0.2836
T1736 0.2828
T1737 0.2826
T1738 0.2826
T1739 0.2826
T1740 0.2826
T1741 0.2823
T1742 0.281
T1743 0.2802
T1744 0.279
T1745 0.2779
T1746 0.2771
T1747 0.277
T1748 0.277
T1749 0.277
T1750 0.277
T1751 0.2778
T1752 0.2782
T1753 0.2789
T1754 0.2782
T1755 0.278
T1756 0.2774
T1757 0.2771
T1758 0.277
T1759 0.276
T1760 0.2775
T1761 0.2762
T1762 0.276
T1763 0.276
T1764 0.2758
T1765 0.276
T1766 0.276
T1767 0.276
T1768 0.2758
T1769 0.2754
T1770 0.2756
T1771 0.276
T1772 0.2761
T1773 0.2761
T1774 0.2761
T1775 0.2761
T1776 0.2755
T1777 0.2747
T1778 0.2746
T1779 0.2741
T1780 0.2735
T1781 0.2734
T1782 0.2727
T1783 0.272
T1784 0.272
T1785 0.272
T1786 0.272
T1787 0.2743
T1788 0.2734
T1789 0.2724
T1790 0.2711
T1791 0.2706
T1792 0.2694
T1793 0.268
T1794 0.2678
T1795 0.2678
T1796 0.2675
T1797 0.2678
T1798 0.2678
T1799 0.2678
T1800 0.2678
T1801 0.2678
T1802 0.2678
T1803 0.2672
T1804 0.2664
T1805 0.2663
T1806 0.2658
T1807 0.2657
T1808 0.2652
T1809 0.2651
T1810 0.2651
T1811 0.2651
T1812 0.2654
T1813 0.2652
T1814 0.2652
T1815 0.2652
T1816 0.2639
T1817 0.2637
T1818 0.2637
T1819 0.2637
T1820 0.2637
T1821 0.2637
T1822 0.2637
T1823 0.2637
T1824 0.2637
T1825 0.2637
T1826 0.2628
T1827 0.2623
T1828 0.2622
T1829 0.2611
T1830 0.2609
T1831 0.261
T1832 0.2602
T1833 0.26
T1834 0.2606
T1835 0.2627
T1836 0.2645
T1837 0.265
T1838 0.2651
T1839 0.2647
T1840 0.264
T1841 0.2639
T1842 0.2636
T1843 0.2636
T1844 0.2636
T1845 0.2646
T1846 0.2649
T1847 0.2649
T1848 0.2649
T1849 0.2649
T1850 0.2644
T1851 0.2637
T1852 0.2631
T1853 0.2624
T1854 0.2614
T1855 0.2612
T1856 0.2609
T1857 0.2606
T1858 0.2608
T1859 0.2617
T1860 0.2625
T1861 0.2622
T1862 0.2616
T1863 0.261
T1864 0.2599
T1865 0.2595
T1866 0.2594
T1867 0.2604
T1868 0.2609
T1869 0.2606
T1870 0.2606
T1871 0.2603
T1872 0.2593
T1873 0.2606
T1874 0.2621
T1875 0.2637
T1876 0.2669
T1877 0.272
T1878 0.2756
T1879 0.2772
T1880 0.2809
T1881 0.2847
T1882 0.2891
T1883 0.2945
T1884 0.2966
T1885 0.3014
T1886 0.3057
T1887 0.3084
T1888 0.309
T1889 0.3088
T1890 0.3069
T1891 0.3045
T1892 0.3027
T1893 0.3003
T1894 0.2985
T1895 0.2976
T1896 0.2972
T1897 0.2975
T1898 0.299
T1899 0.3012
T1900 0.3034
T1901 0.3052
T1902 0.3064
T1903 0.3071
T1904 0.3072
T1905 0.3066
T1906 0.3056
T1907 0.3055
T1908 0.3046
T1909 0.3023
T1910 0.298
T1911 0.2957
T1912 0.2936
T1913 0.2949
T1914 0.2939
T1915 0.2941
T1916 0.2918
T1917 0.2884
T1918 0.2873
T1919 0.2864
T1920 0.2851
T1921 0.2849
T1922 0.2836
T1923 0.2825
T1924 0.2815
T1925 0.2808
T1926 0.2795
T1927 0.279
T1928 0.278
T1929 0.277
T1930 0.2769
T1931 0.2786
T1932 0.2792
T1933 0.2787
T1934 0.2777
T1935 0.277
T1936 0.2767
T1937 0.2773
T1938 0.2759
T1939 0.2759
T1940 0.2769
T1941 0.2762
T1942 0.2767
T1943 0.2786
T1944 0.2804
T1945 0.28
T1946 0.2793
T1947 0.2798
T1948 0.2805
T1949 0.2817
T1950 0.2838
T1951 0.2879
T1952 0.2924
T1953 0.2938
T1954 0.3012
T1955 0.3098
T1956 0.3168
T1957 0.3219
T1958 0.3281
T1959 0.3372
T1960 0.346
T1961 0.3458
T1962 0.3502
T1963 0.3548
T1964 0.3602
T1965 0.363
T1966 0.37
T1967 0.3754
T1968 0.3815
T1969 0.3863
T1970 0.3919
T1971 0.3945
T1972 0.3981
T1973 0.3962
T1974 0.3982
T1975 0.4004
T1976 0.4017
T1977 0.4036
T1978 0.4038
T1979 0.4032
T1980 0.4033
T1981 0.403
T1982 0.4016
T1983 0.4005
T1984 0.3989
T1985 0.3977
T1986 0.3979
T1987 0.3967
T1988 0.4003
T1989 0.3999
T1990 0.3998
T1991 0.3987
T1992 0.3982
T1993 0.3972
T1994 0.3964
T1995 0.3944
T1996 0.3926
T1997 0.3915
T1998 0.3894
T1999 0.3875
T2000 0.3853
T2001 0.3831
T2002 0.3802
T2003 0.3769
T2004 0.374
T2005 0.3716
T2006 0.3691
T2007 0.3675
T2008 0.367
T2009 0.3659
T2010 0.3651
T2011 0.3647
T2012 0.3634
T2013 0.3626
T2014 0.3616
T2015 0.3605
T2016 0.3617
T2017 0.36
T2018 0.3588
T2019 0.3571
T2020 0.3559
T2021 0.3548
T2022 0.3535
T2023 0.3519
T2024 0.3502
T2025 0.349
T2026 0.3479
T2027 0.3464
T2028 0.3453
T2029 0.3442
T2030 0.3429
T2031 0.3496
T2032 0.349
T2033 0.3476
T2034 0.3468
T2035 0.3462
T2036 0.3461
T2037 0.3451
T2038 0.3446
T2039 0.3437
T2040 0.3432
T2041 0.3422
T2042 0.3414
T2043 0.3405
T2044 0.3403
T2045 0.3405
T2046 0.3402
T2047 0.3401
T2048 0.3412
T2049 0.3428
T2050 0.3443
T2051 0.3464
T2052 0.3486
T2053 0.3457
T2054 0.35
T2055 0.3551
T2056 0.3605
T2057 0.364
T2058 0.3718
T2059 0.3789
T2060 0.3843
T2061 0.3889
T2062 0.3924
T2063 0.3962
T2064 0.3994
T2065 0.3959
T2066 0.3964
T2067 0.3975
T2068 0.3979
T2069 0.397
T2070 0.3965
T2071 0.3955
T2072 0.3999
T2073 0.3987
T2074 0.3969
T2075 0.3961
T2076 0.395
T2077 0.3938
T2078 0.3926
T2079 0.3915
T2080 0.391
T2081 0.39
T2082 0.3886
T2083 0.3874
T2084 0.386
T2085 0.3845
T2086 0.3824
T2087 0.3794
T2088 0.3777
T2089 0.3766
T2090 0.3748
T2091 0.3727
T2092 0.3709
T2093 0.369
T2094 0.3675
T2095 0.366
T2096 0.3648
T2097 0.3637
T2098 0.3639
T2099 0.3631
T2100 0.3607
T2101 0.3614
T2102 0.3609
T2103 0.3598
T2104 0.3591
T2105 0.3581
T2106 0.357
T2107 0.3565
T2108 0.3565
T2109 0.3562
T2110 0.3551
T2111 0.3536
T2112 0.3534
T2113 0.3523
T2114 0.3518
T2115 0.3511
T2116 0.3507
T2117 0.3506
T2118 0.3506
T2119 0.3506
T2120 0.3507
T2121 0.35
T2122 0.3492
T2123 0.3491
T2124 0.3491
T2125 0.3483
T2126 0.349
T2127 0.3498
T2128 0.3483
T2129 0.3477
T2130 0.3476
T2131 0.3487
T2132 0.3503
T2133 0.3519
T2134 0.3533
T2135 0.3532
T2136 0.3531
T2137 0.3523
T2138 0.3522
T2139 0.3508
T2140 0.3506
T2141 0.35
T2142 0.3492
T2143 0.3491
T2144 0.3491
T2145 0.3486
T2146 0.3488
T2147 0.3498
T2148 0.3512
T2149 0.3536
T2150 0.3555
T2151 0.3573
T2152 0.3595
T2153 0.3608
T2154 0.3618
T2155 0.3605
T2156 0.3613
T2157 0.3618
T2158 0.3615
T2159 0.3608
T2160 0.3624
T2161 0.3623
T2162 0.3623
T2163 0.361
T2164 0.3608
T2165 0.3596
T2166 0.359
T2167 0.3584
T2168 0.3574
T2169 0.3566
T2170 0.3561
T2171 0.3551
T2172 0.3541
T2173 0.3537
T2174 0.3526
T2175 0.3521
T2176 0.3508
T2177 0.3506
T2178 0.3494
T2179 0.3493
T2180 0.3479
T2181 0.3477
T2182 0.3471
T2183 0.3463
T2184 0.3462
T2185 0.3453
T2186 0.3436
T2187 0.3433
T2188 0.3433
T2189 0.3494
T2190 0.349
T2191 0.3485
T2192 0.3478
T2193 0.3474
T2194 0.3471
T2195 0.3464
T2196 0.3459
T2197 0.3459
T2198 0.3453
T2199 0.344
T2200 0.3431
T2201 0.343
T2202 0.343
T2203 0.3444
T2204 0.3443
T2205 0.3435
T2206 0.3434
T2207 0.3431
T2208 0.3431
T2209 0.3431
T2210 0.3422
T2211 0.3417
T2212 0.3415
T2213 0.341
T2214 0.3403
T2215 0.3402
T2216 0.3402
T2217 0.3402
T2218 0.3399
T2219 0.3388
T2220 0.3387
T2221 0.3384
T2222 0.3378
T2223 0.3374
T2224 0.3374
T2225 0.3374
T2226 0.3374
T2227 0.3374
T2228 0.3374
T2229 0.3374
T2230 0.3374
T2231 0.3374
T2232 0.3373
T2233 0.3366
T2234 0.336
T2235 0.3359
T2236 0.3359
T2237 0.3359
T2238 0.3347
T2239 0.3346
T2240 0.3345
T2241 0.3344
T2242 0.3344
T2243 0.3341
T2244 0.3332
T2245 0.333
T2246 0.333
T2247 0.333
T2248 0.3328
T2249 0.3324
T2250 0.3318
T2251 0.3315
T2252 0.3315
T2253 0.3315
T2254 0.3315
T2255 0.3315
T2256 0.3309
T2257 0.3303
T2258 0.3302
T2259 0.3302
T2260 0.3302
T2261 0.3299
T2262 0.3318
T2263 0.3317
T2264 0.3313
T2265 0.3309
T2266 0.3309
T2267 0.3309
T2268 0.3303
T2269 0.3296
T2270 0.3296
T2271 0.3296
T2272 0.3287
T2273 0.3283
T2274 0.3282
T2275 0.3282
T2276 0.328
T2277 0.328
T2278 0.328
T2279 0.328
T2280 0.3281
T2281 0.3281
T2282 0.3272
T2283 0.3268
T2284 0.3267
T2285 0.3267
T2286 0.3267
T2287 0.3267
T2288 0.3268
T2289 0.3262
T2290 0.3255
T2291 0.3253
T2292 0.3252
T2293 0.3252
T2294 0.3252
T2295 0.3252
T2296 0.3252
T2297 0.3252
T2298 0.3249
T2299 0.3243
T2300 0.3239
T2301 0.3236
T2302 0.3208
T2303 0.3157
T2304 0.3137
T2305 0.3144
T2306 0.317
T2307 0.3189
T2308 0.3204
T2309 0.3209
T2310 0.321
T2311 0.321
T2312 0.321
T2313 0.321
T2314 0.321
T2315 0.321
T2316 0.321
T2317 0.321
T2318 0.321
T2319 0.321
T2320 0.3205
T2321 0.3198
T2322 0.3206
T2323 0.321
T2324 0.3211
T2325 0.3211
T2326 0.3211
T2327 0.3211
T2328 0.3211
T2329 0.3209
T2330 0.3209
T2331 0.3209
T2332 0.3197
T2333 0.3196
T2334 0.3196
T2335 0.3196
T2336 0.3196
T2337 0.3196
T2338 0.3196
T2339 0.3193
T2340 0.3187
T2341 0.3192
T2342 0.3196
T2343 0.319
T2344 0.3187
T2345 0.3183
T2346 0.3183
T2347 0.3183
T2348 0.3183
T2349 0.3181
T2350 0.3187
T2351 0.3188
T2352 0.3191
T2353 0.3183
T2354 0.3181
T2355 0.3181
T2356 0.3181
T2357 0.3182
T2358 0.3182
T2359 0.3182
T2360 0.3182
T2361 0.3182
T2362 0.3176
T2363 0.3178
T2364 0.3176
T2365 0.3175
T2366 0.3175
T2367 0.3169
T2368 0.3169
T2369 0.3175
T2370 0.3203
T2371 0.3222
T2372 0.3228
T2373 0.3226
T2374 0.321
T2375 0.3191
T2376 0.3179
T2377 0.3169
T2378 0.3158
T2379 0.3154
T2380 0.3153
T2381 0.3153
T2382 0.3163
T2383 0.3167
T2384 0.3168
T2385 0.3168
T2386 0.3168
T2387 0.3168
T2388 0.3168
T2389 0.3168
T2390 0.3168
T2391 0.3168
T2392 0.3169
T2393 0.3169
T2394 0.3169
T2395 0.2157
T2396 0.219
T2397 0.2193
T2398 0.219
T2399 0.219
T2400 0.2191
T2401 0.2191
T2402 0.2191
T2403 0.2191
T2404 0.2191
T2405 0.2191
T2406 0.2191
T2407 0.2194
T2408 0.2191
T2409 0.2191
T2410 0.219
T2411 0.2187
T2412 0.2177
T2413 0.2183
T2414 0.2178
T2415 0.2161
T2416 0.2156
T2417 0.2156
T2418 0.2156
T2419 0.2156
T2420 0.2156
T2421 0.2156
T2422 0.2156
T2423 0.2156
T2424 0.2156
T2425 0.2156
T2426 0.2156
T2427 0.2156
T2428 0.2156
T2429 0.2156
T2430 0.2156
T2431 0.2156
T2432 0.2156
T2433 0.2157
T2434 0.2157
T2435 0.2157
T2436 0.2157
T2437 0.2157
T2438 0.2157
T2439 0.2157
T2440 0.2157
T2441 0.2157
T2442 0.2157
T2443 0.2157
T2444 0.2157
T2445 0.2157
T2446 0.2157
T2447 0.2157
T2448 0.2157
T2449 0.2157
T2450 0.2157
T2451 0.2158
T2452 0.2158
T2453 0.2158
T2454 0.2158
T2455 0.2158
T2456 0.2158
T2457 0.2152
T2458 0.2147
T2459 0.2147
T2460 0.2144
T2461 0.2147
T2462 0.2139
T2463 0.2144
T2464 0.2144
T2465 0.2147
T2466 0.2147
T2467 0.2147
T2468 0.2147
T2469 0.2147
T2470 0.2147
T2471 0.2148
T2472 0.2148
T2473 0.2148
T2474 0.2148
T2475 0.2148
T2476 0.2148
T2477 0.2148
T2478 0.2148
T2479 0.2148
T2480 0.2148
T2481 0.2148
T2482 0.2148
T2483 0.2148
T2484 0.2145
T2485 0.2145
T2486 0.2148
T2487 0.214
T2488 0.2143
T2489 0.2138
T2490 0.2452
T2491 0.245
T2492 0.2399
T2493 0.2369
T2494 0.2352
T2495 0.235
T2496 0.2332
T2497 0.2325
T2498 0.2308
T2499 0.2297
T2500 0.2288
T2501 0.2279
T2502 0.2269
T2503 0.2326
T2504 0.231
T2505 0.2308
T2506 0.23
T2507 0.2415
T2508 0.2443
T2509 0.2413
T2510 0.2394
T2511 0.2341
T2512 0.2278
T2513 0.2312
T2514 0.2301
T2515 0.2291
T2516 0.2288
T2517 0.2283
T2518 0.2278
T2519 0.2272
T2520 0.2263
T2521 0.2252
T2522 0.2242
T2523 0.2237
T2524 0.2232
T2525 0.2222
T2526 0.2211
T2527 0.2208
T2528 0.2199
T2529 0.219
T2530 0.2185
T2531 0.2171
T2532 0.2161
T2533 0.2156
T2534 0.2148
T2535 0.2245
T2536 0.2242
T2537 0.2242
T2538 0.2242
T2539 0.2242
T2540 0.2242
T2541 0.2242
T2542 0.2242
T2543 0.2242
T2544 0.2243
T2545 0.2243
T2546 0.2243
T2547 0.2243
T2548 0.2237
T2549 0.2232
T2550 0.2232
T2551 0.2232
T2552 0.2232
T2553 0.2224
T2554 0.2227
T2555 0.2232
T2556 0.223
T2557 0.2216
T2558 0.2207
T2559 0.2201
T2560 0.2423
T2561 0.2281
T2562 0.2315
T2563 0.2298
T2564 0.2278
T2565 0.2266
T2566 0.2258
T2567 0.2248
T2568 0.2245
T2569 0.224
T2570 0.2232
T2571 0.2225
T2572 0.2222
T2573 0.2214
T2574 0.2208
T2575 0.2202
T2576 0.2198
T2577 0.2196
T2578 0.2196
T2579 0.2188
T2580 0.218
T2581 0.2165
T2582 0.2162
T2583 0.2154
T2584 0.2151
T2585 0.2154
T2586 0.2154
T2587 0.2154
T2588 0.2154
T2589 0.2154
T2590 0.2154
T2591 0.2146
T2592 0.2143
T2593 0.2143
T2594 0.2143
T2595 0.2144
T2596 0.2144
T2597 0.2144
T2598 0.2144
T2599 0.2144
T2600 0.2137
T2601 0.2246
T2602 0.2246
T2603 0.2241
T2604 0.2241
T2605 0.2241
T2606 0.2235
T2607 0.2246
T2608 0.2244
T2609 0.2244
T2610 0.2236
T2611 0.2236
T2612 0.2236
T2613 0.2236
T2614 0.2236
T2615 0.2236
T2616 0.2236
T2617 0.2228
T2618 0.2225
T2619 0.2231
T2620 0.2233
T2621 0.2236
T2622 0.2236
T2623 0.2236
T2624 0.2236
T2625 0.2236
T2626 0.2233
T2627 0.2231
T2628 0.2228
T2629 0.2222
T2630 0.2222
T2631 0.2225
T2632 0.2217
T2633 0.2214
T2634 0.2214
T2635 0.2214
T2636 0.2214
T2637 0.2214
T2638 0.2214
T2639 0.2214
T2640 0.2214
T2641 0.2214
T2642 0.2214
T2643 0.2214
T2644 0.2214
T2645 0.2222
T2646 0.2225
T2647 0.2225
T2648 0.2225
T2649 0.2225
T2650 0.2225
T2651 0.2217
T2652 0.2217
T2653 0.2214
T2654 0.2214
T2655 0.2214
T2656 0.2214
T2657 0.2217
T2658 0.2222
T2659 0.2217
T2660 0.2228
T2661 0.2225
T2662 0.2233
T2663 0.2244
T2664 0.2244
T2665 0.2135
T2666 0.2138
T2667 0.2156
T2668 0.2166
T2669 0.218
T2670 0.2185
T2671 0.2198
T2672 0.2211
T2673 0.2237
T2674 0.2252
T2675 0.2275
T2676 0.231
T2677 0.2331
T2678 0.2288
T2679 0.2306
T2680 0.2312
T2681 0.2314
T2682 0.2322
T2683 0.2331
T2684 0.2334
T2685 0.2334
T2686 0.2328
T2687 0.2322
T2688 0.2317
T2689 0.2309
T2690 0.2299
T2691 0.229
T2692 0.2287
T2693 0.2287
T2694 0.2287
T2695 0.2287
T2696 0.2287
T2697 0.2287
T2698 0.2287
T2699 0.2287
T2700 0.2287
T2701 0.2276
T2702 0.2328
T2703 0.2315
T2704 0.2308
T2705 0.2331
T2706 0.2318
T2707 0.2308
T2708 0.2308
T2709 0.2298
T2710 0.2285
T2711 0.2285
T2712 0.2275
T2713 0.2264
T2714 0.2261
T2715 0.2261
T2716 0.2261
T2717 0.2258
T2718 0.2252
T2719 0.2248
T2720 0.2248
T2721 0.2258
T2722 0.2252
T2723 0.2255
T2724 0.2255
T2725 0.2273
T2726 0.2282
T2727 0.2285
T2728 0.2287
T2729 0.2295
T2730 0.2298
T2731 0.2308
T2732 0.2308
T2733 0.2315
T2734 0.2318
T2735 0.2321
T2736 0.2331
T2737 0.2331
T2738 0.2331
T2739 0.2331
T2740 0.2331
T2741 0.2274
T2742 0.2277
T2743 0.2282
T2744 0.2287
T2745 0.229
T2746 0.2299
T2747 0.2312
T2748 0.2314
T2749 0.2319
T2750 0.2328
T2751 0.2317
T2752 0.2312
T2753 0.2303
T2754 0.2299
T2755 0.2287
T2756 0.2284
T2757 0.2277
T2758 0.2274
T2759 0.2331
T2760 0.2324
T2761 0.2313
T2762 0.2308
T2763 0.2301
T2764 0.2295
T2765 0.229
T2766 0.2285
T2767 0.2275
T2768 0.2272
T2769 0.2272
T2770 0.2272
T2771 0.2272
T2772 0.2264
T2773 0.2261
T2774 0.2255
T2775 0.2248
T2776 0.2248
T2777 0.2248
T2778 0.2248
T2779 0.2248
T2780 0.2248
T2781 0.2241
T2782 0.2238
T2783 0.2238
T2784 0.2235
T2785 0.2225
T2786 0.2225
T2787 0.2225
T2788 0.2217
T2789 0.2214
T2790 0.2214
T2791 0.2191
T2792 0.2191
T2793 0.2191
T2794 0.2191
T2795 0.2191
T2796 0.2191
T2797 0.2191
T2798 0.2191
T2799 0.2191
T2800 0.2191
T2801 0.2191
T2802 0.2191
T2803 0.2191
T2804 0.2191
T2805 0.2191
T2806 0.2191
T2807 0.2191
T2808 0.2191
