# Supplementary material for: FishMORPH - An agent-based model to predict salmonid growth and distribution responses under natural and low flows
Source: Sci Rep. 2016 Jul 19;6:29414. doi: 10.1038/srep29414 (PMC4949470; doi:10.1038/srep29414)
Supplement: Supplementary Information 2 [file srep29414-s2.zip › SR_FishMORPH_Files/Parameters/Baseline_Depth_P40.var]

Depth Patch P40
T1 0.3417
T2 0.3428
T3 0.3428
T4 0.3428
T5 0.3425
T6 0.342
T7 0.3405
T8 0.3397
T9 0.3383
T10 0.3404
T11 0.3416
T12 0.3388
T13 0.3371
T14 0.335
T15 0.335
T16 0.335
T17 0.335
T18 0.335
T19 0.3345
T20 0.3341
T21 0.3332
T22 0.3328
T23 0.3328
T24 0.3328
T25 0.3319
T26 0.331
T27 0.331
T28 0.331
T29 0.331
T30 0.331
T31 0.331
T32 0.331
T33 0.331
T34 0.331
T35 0.3306
T36 0.3302
T37 0.3293
T38 0.3293
T39 0.3293
T40 0.3293
T41 0.3293
T42 0.3338
T43 0.3327
T44 0.3327
T45 0.3327
T46 0.3327
T47 0.3327
T48 0.3327
T49 0.3327
T50 0.3327
T51 0.3309
T52 0.3309
T53 0.3309
T54 0.3291
T55 0.3291
T56 0.3287
T57 0.3278
T58 0.3282
T59 0.3287
T60 0.3322
T61 0.3296
T62 0.3282
T63 0.3278
T64 0.3273
T65 0.3291
T66 0.3278
T67 0.3273
T68 0.3273
T69 0.3273
T70 0.3273
T71 0.3269
T72 0.3255
T73 0.3248
T74 0.3236
T75 0.3222
T76 0.3222
T77 0.3222
T78 0.3222
T79 0.3222
T80 0.3222
T81 0.3222
T82 0.3222
T83 0.3222
T84 0.3222
T85 0.3227
T86 0.324
T87 0.324
T88 0.324
T89 0.324
T90 0.324
T91 0.324
T92 0.324
T93 0.324
T94 0.324
T95 0.324
T96 0.324
T97 0.324
T98 0.324
T99 0.3236
T100 0.3222
T101 0.3222
T102 0.3222
T103 0.3222
T104 0.3222
T105 0.3222
T106 0.3222
T107 0.3222
T108 0.3217
T109 0.3222
T110 0.3222
T111 0.3222
T112 0.3222
T113 0.3222
T114 0.3222
T115 0.3222
T116 0.3222
T117 0.3222
T118 0.3222
T119 0.3222
T120 0.3222
T121 0.3222
T122 0.3222
T123 0.3222
T124 0.3222
T125 0.3222
T126 0.3222
T127 0.3222
T128 0.3222
T129 0.3222
T130 0.3222
T131 0.3231
T132 0.324
T133 0.324
T134 0.324
T135 0.324
T136 0.3244
T137 0.3255
T138 0.3255
T139 0.3255
T140 0.3255
T141 0.3255
T142 0.3255
T143 0.3255
T144 0.3255
T145 0.3255
T146 0.3255
T147 0.3255
T148 0.3255
T149 0.3255
T150 0.3273
T151 0.3269
T152 0.3273
T153 0.3278
T154 0.3291
T155 0.3291
T156 0.3291
T157 0.3291
T158 0.33
T159 0.3291
T160 0.33
T161 0.3309
T162 0.3309
T163 0.3309
T164 0.3309
T165 0.3309
T166 0.3309
T167 0.3309
T168 0.3309
T169 0.3309
T170 0.3309
T171 0.3309
T172 0.3309
T173 0.3309
T174 0.3309
T175 0.3309
T176 0.3309
T177 0.3309
T178 0.3305
T179 0.3309
T180 0.3309
T181 0.3305
T182 0.3296
T183 0.3305
T184 0.3296
T185 0.3291
T186 0.3291
T187 0.3291
T188 0.3291
T189 0.3291
T190 0.3291
T191 0.3291
T192 0.3291
T193 0.3291
T194 0.3291
T195 0.3291
T196 0.3291
T197 0.3278
T198 0.3273
T199 0.3273
T200 0.3273
T201 0.3255
T202 0.3255
T203 0.3255
T204 0.3255
T205 0.3255
T206 0.3255
T207 0.3255
T208 0.3255
T209 0.3255
T210 0.3255
T211 0.3255
T212 0.3255
T213 0.3255
T214 0.3255
T215 0.326
T216 0.3255
T217 0.3255
T218 0.3255
T219 0.3255
T220 0.3255
T221 0.3255
T222 0.3255
T223 0.3255
T224 0.3251
T225 0.324
T226 0.324
T227 0.324
T228 0.324
T229 0.324
T230 0.324
T231 0.324
T232 0.324
T233 0.324
T234 0.324
T235 0.324
T236 0.324
T237 0.324
T238 0.324
T239 0.324
T240 0.324
T241 0.324
T242 0.324
T243 0.324
T244 0.324
T245 0.324
T246 0.324
T247 0.324
T248 0.324
T249 0.3222
T250 0.3222
T251 0.3227
T252 0.3559
T253 0.3828
T254 0.3868
T255 0.3855
T256 0.3853
T257 0.3853
T258 0.3836
T259 0.383
T260 0.383
T261 0.3821
T262 0.3862
T263 0.3859
T264 0.3859
T265 0.3859
T266 0.3859
T267 0.3859
T268 0.3859
T269 0.3859
T270 0.3859
T271 0.3859
T272 0.3859
T273 0.3859
T274 0.3859
T275 0.3859
T276 0.3812
T277 0.3817
T278 0.3827
T279 0.383
T280 0.383
T281 0.383
T282 0.3821
T283 0.3814
T284 0.3861
T285 0.3859
T286 0.3859
T287 0.3859
T288 0.3859
T289 0.3859
T290 0.3859
T291 0.3859
T292 0.3859
T293 0.3812
T294 0.3826
T295 0.383
T296 0.383
T297 0.3847
T298 0.3853
T299 0.3853
T300 0.386
T301 0.3859
T302 0.3858
T303 0.3861
T304 0.3866
T305 0.3871
T306 0.3872
T307 0.3872
T308 0.3872
T309 0.3872
T310 0.3872
T311 0.3872
T312 0.3872
T313 0.3872
T314 0.3872
T315 0.3872
T316 0.3872
T317 0.3872
T318 0.3872
T319 0.3872
T320 0.3872
T321 0.3872
T322 0.3872
T323 0.3872
T324 0.3872
T325 0.3868
T326 0.3871
T327 0.3872
T328 0.3872
T329 0.3872
T330 0.3872
T331 0.3872
T332 0.3872
T333 0.3872
T334 0.3872
T335 0.3872
T336 0.3872
T337 0.3868
T338 0.3856
T339 0.3853
T340 0.3853
T341 0.3853
T342 0.3853
T343 0.3853
T344 0.3853
T345 0.3853
T346 0.3853
T347 0.3853
T348 0.3853
T349 0.3853
T350 0.3853
T351 0.3853
T352 0.3853
T353 0.3836
T354 0.383
T355 0.383
T356 0.383
T357 0.383
T358 0.383
T359 0.383
T360 0.383
T361 0.383
T362 0.3821
T363 0.3827
T364 0.383
T365 0.383
T366 0.383
T367 0.383
T368 0.383
T369 0.383
T370 0.383
T371 0.383
T372 0.383
T373 0.3834
T374 0.3849
T375 0.3853
T376 0.3853
T377 0.3853
T378 0.3857
T379 0.3854
T380 0.3853
T381 0.3853
T382 0.3853
T383 0.3853
T384 0.3853
T385 0.3853
T386 0.3853
T387 0.3853
T388 0.3853
T389 0.3853
T390 0.3853
T391 0.3853
T392 0.3853
T393 0.384
T394 0.3774
T395 0.3606
T396 0.3466
T397 0.346
T398 0.343
T399 0.3407
T400 0.3402
T401 0.3402
T402 0.3402
T403 0.3406
T404 0.3403
T405 0.3402
T406 0.3389
T407 0.3381
T408 0.3379
T409 0.3379
T410 0.3388
T411 0.3399
T412 0.3414
T413 0.3439
T414 0.3459
T415 0.3453
T416 0.346
T417 0.3463
T418 0.3463
T419 0.346
T420 0.3432
T421 0.3424
T422 0.3347
T423 0.3319
T424 0.3328
T425 0.3328
T426 0.3328
T427 0.3328
T428 0.3328
T429 0.3328
T430 0.3328
T431 0.3328
T432 0.3328
T433 0.3328
T434 0.3328
T435 0.3319
T436 0.331
T437 0.331
T438 0.3302
T439 0.3293
T440 0.3333
T441 0.3324
T442 0.3324
T443 0.3319
T444 0.3306
T445 0.3311
T446 0.3306
T447 0.3311
T448 0.3306
T449 0.3302
T450 0.3279
T451 0.327
T452 0.327
T453 0.327
T454 0.3261
T455 0.3251
T456 0.3251
T457 0.327
T458 0.327
T459 0.327
T460 0.3265
T461 0.327
T462 0.327
T463 0.3288
T464 0.33
T465 0.3311
T466 0.332
T467 0.3334
T468 0.3294
T469 0.3307
T470 0.3307
T471 0.3316
T472 0.3324
T473 0.332
T474 0.3307
T475 0.3298
T476 0.3338
T477 0.3329
T478 0.332
T479 0.332
T480 0.3311
T481 0.332
T482 0.3316
T483 0.332
T484 0.332
T485 0.3325
T486 0.332
T487 0.3338
T488 0.3291
T489 0.3317
T490 0.3338
T491 0.3364
T492 0.3369
T493 0.3386
T494 0.3413
T495 0.3436
T496 0.3455
T497 0.3472
T498 0.348
T499 0.3423
T500 0.3453
T501 0.3473
T502 0.3502
T503 0.3534
T504 0.3561
T505 0.3586
T506 0.3609
T507 0.3542
T508 0.3547
T509 0.356
T510 0.3564
T511 0.3568
T512 0.3581
T513 0.3588
T514 0.3601
T515 0.3624
T516 0.3636
T517 0.3655
T518 0.3667
T519 0.367
T520 0.3674
T521 0.3671
T522 0.367
T523 0.367
T524 0.367
T525 0.367
T526 0.367
T527 0.3665
T528 0.3655
T529 0.3647
T530 0.3646
T531 0.363
T532 0.3625
T533 0.3622
T534 0.3608
T535 0.3586
T536 0.3572
T537 0.3562
T538 0.3552
T539 0.3541
T540 0.3615
T541 0.3595
T542 0.359
T543 0.359
T544 0.3581
T545 0.3571
T546 0.3568
T547 0.356
T548 0.355
T549 0.3547
T550 0.3539
T551 0.3529
T552 0.3521
T553 0.3505
T554 0.3501
T555 0.3492
T556 0.3482
T557 0.3479
T558 0.3483
T559 0.3501
T560 0.3537
T561 0.3591
T562 0.3561
T563 0.3606
T564 0.3653
T565 0.373
T566 0.3762
T567 0.3818
T568 0.3892
T569 0.3946
T570 0.3983
T571 0.3916
T572 0.3954
T573 0.4002
T574 0.407
T575 0.4066
T576 0.4143
T577 0.421
T578 0.4362
T579 0.4468
T580 0.4572
T581 0.4664
T582 0.4782
T583 0.4828
T584 0.4898
T585 0.4939
T586 0.4885
T587 0.494
T588 0.497
T589 0.5015
T590 0.508
T591 0.5108
T592 0.5149
T593 0.5171
T594 0.5175
T595 0.5164
T596 0.511
T597 0.503
T598 0.4964
T599 0.4874
T600 0.4889
T601 0.4792
T602 0.4775
T603 0.4709
T604 0.4652
T605 0.4661
T606 0.463
T607 0.4609
T608 0.4609
T609 0.462
T610 0.465
T611 0.4621
T612 0.4665
T613 0.4714
T614 0.4763
T615 0.4793
T616 0.4771
T617 0.4807
T618 0.4841
T619 0.4872
T620 0.4898
T621 0.491
T622 0.4898
T623 0.4853
T624 0.4762
T625 0.4685
T626 0.4568
T627 0.4416
T628 0.4249
T629 0.4103
T630 0.405
T631 0.3964
T632 0.3909
T633 0.3976
T634 0.3944
T635 0.392
T636 0.3898
T637 0.3878
T638 0.3865
T639 0.3849
T640 0.3832
T641 0.3824
T642 0.3815
T643 0.3858
T644 0.3856
T645 0.3856
T646 0.3847
T647 0.3835
T648 0.3828
T649 0.3814
T650 0.3809
T651 0.3802
T652 0.3793
T653 0.379
T654 0.3781
T655 0.377
T656 0.3767
T657 0.3756
T658 0.3749
T659 0.3748
T660 0.373
T661 0.3724
T662 0.3709
T663 0.3704
T664 0.3676
T665 0.3586
T666 0.349
T667 0.3482
T668 0.3482
T669 0.3478
T670 0.3469
T671 0.3466
T672 0.3466
T673 0.3466
T674 0.3466
T675 0.345
T676 0.3445
T677 0.3442
T678 0.3441
T679 0.3436
T680 0.3422
T681 0.3419
T682 0.3419
T683 0.3485
T684 0.342
T685 0.3466
T686 0.3545
T687 0.3699
T688 0.3636
T689 0.3586
T690 0.3497
T691 0.3449
T692 0.3424
T693 0.3485
T694 0.3474
T695 0.3472
T696 0.3468
T697 0.3454
T698 0.345
T699 0.3447
T700 0.3446
T701 0.3445
T702 0.3431
T703 0.3426
T704 0.3425
T705 0.3421
T706 0.3419
T707 0.3418
T708 0.3405
T709 0.3396
T710 0.3394
T711 0.3393
T712 0.3388
T713 0.3373
T714 0.3368
T715 0.3367
T716 0.3366
T717 0.3366
T718 0.3365
T719 0.3364
T720 0.3363
T721 0.3362
T722 0.3361
T723 0.336
T724 0.3359
T725 0.3359
T726 0.3358
T727 0.3357
T728 0.3356
T729 0.3351
T730 0.3349
T731 0.3352
T732 0.3353
T733 0.3339
T734 0.3333
T735 0.3337
T736 0.3331
T737 0.3326
T738 0.3321
T739 0.3316
T740 0.3311
T741 0.331
T742 0.3309
T743 0.3307
T744 0.3304
T745 0.3303
T746 0.3303
T747 0.3302
T748 0.3301
T749 0.33
T750 0.3299
T751 0.3298
T752 0.3298
T753 0.3297
T754 0.3296
T755 0.3295
T756 0.3294
T757 0.3293
T758 0.3293
T759 0.3292
T760 0.3291
T761 0.3339
T762 0.3338
T763 0.3337
T764 0.3336
T765 0.3396
T766 0.3406
T767 0.3401
T768 0.34
T769 0.34
T770 0.3399
T771 0.3394
T772 0.3388
T773 0.3385
T774 0.338
T775 0.3381
T776 0.3384
T777 0.3384
T778 0.3383
T779 0.3383
T780 0.3382
T781 0.3378
T782 0.3373
T783 0.3368
T784 0.3366
T785 0.3357
T786 0.3358
T787 0.3354
T788 0.3352
T789 0.3359
T790 0.3361
T791 0.336
T792 0.3359
T793 0.3358
T794 0.3358
T795 0.3357
T796 0.3356
T797 0.3351
T798 0.3353
T799 0.3354
T800 0.3353
T801 0.3352
T802 0.3351
T803 0.335
T804 0.335
T805 0.3346
T806 0.3344
T807 0.3343
T808 0.3342
T809 0.3333
T810 0.3322
T811 0.3322
T812 0.3319
T813 0.3317
T814 0.3316
T815 0.3315
T816 0.3314
T817 0.3313
T818 0.3313
T819 0.3312
T820 0.3311
T821 0.3302
T822 0.3299
T823 0.3339
T824 0.3335
T825 0.3334
T826 0.3334
T827 0.3333
T828 0.3332
T829 0.3331
T830 0.3318
T831 0.3315
T832 0.3322
T833 0.3302
T834 0.3291
T835 0.3287
T836 0.3273
T837 0.3272
T838 0.3272
T839 0.3271
T840 0.327
T841 0.3269
T842 0.3269
T843 0.3268
T844 0.3267
T845 0.3264
T846 0.3256
T847 0.3255
T848 0.3246
T849 0.3243
T850 0.3259
T851 0.3255
T852 0.3258
T853 0.3257
T854 0.3256
T855 0.3239
T856 0.3234
T857 0.322
T858 0.322
T859 0.3219
T860 0.3218
T861 0.3217
T862 0.3217
T863 0.3216
T864 0.3215
T865 0.3223
T866 0.3231
T867 0.323
T868 0.3229
T869 0.3229
T870 0.3228
T871 0.3227
T872 0.3226
T873 0.3226
T874 0.3225
T875 0.3224
T876 0.3224
T877 0.3223
T878 0.3222
T879 0.3221
T880 0.3204
T881 0.3203
T882 0.319
T883 0.3185
T884 0.3176
T885 0.3175
T886 0.3183
T887 0.3182
T888 0.3188
T889 0.3194
T890 0.3193
T891 0.3193
T892 0.3192
T893 0.3191
T894 0.3195
T895 0.319
T896 0.3189
T897 0.3189
T898 0.3188
T899 0.3187
T900 0.3186
T901 0.3186
T902 0.3185
T903 0.318
T904 0.3171
T905 0.3166
T906 0.3165
T907 0.3165
T908 0.3164
T909 0.3163
T910 0.3163
T911 0.3162
T912 0.3161
T913 0.3161
T914 0.316
T915 0.3164
T916 0.3159
T917 0.3158
T918 0.3162
T919 0.3173
T920 0.316
T921 0.3155
T922 0.3155
T923 0.3154
T924 0.3153
T925 0.3153
T926 0.3151
T927 0.3145
T928 0.3181
T929 0.3147
T930 0.318
T931 0.3177
T932 0.3175
T933 0.3174
T934 0.3174
T935 0.3173
T936 0.3172
T937 0.3172
T938 0.3176
T939 0.3175
T940 0.317
T941 0.3186
T942 0.3185
T943 0.3185
T944 0.3184
T945 0.3183
T946 0.3183
T947 0.3182
T948 0.3182
T949 0.3146
T950 0.3163
T951 0.3154
T952 0.3145
T953 0.3182
T954 0.3174
T955 0.3174
T956 0.3173
T957 0.3173
T958 0.3172
T959 0.3171
T960 0.3171
T961 0.317
T962 0.3169
T963 0.3169
T964 0.3168
T965 0.3167
T966 0.3167
T967 0.3166
T968 0.3166
T969 0.3165
T970 0.3164
T971 0.3164
T972 0.3163
T973 0.3163
T974 0.3162
T975 0.3161
T976 0.3161
T977 0.316
T978 0.3159
T979 0.3159
T980 0.3158
T981 0.3156
T982 0.3144
T983 0.314
T984 0.3139
T985 0.3138
T986 0.3134
T987 0.3134
T988 0.3133
T989 0.3133
T990 0.3132
T991 0.3131
T992 0.3131
T993 0.313
T994 0.313
T995 0.3129
T996 0.3128
T997 0.3128
T998 0.3127
T999 0.3127
T1000 0.3126
T1001 0.3122
T1002 0.3108
T1003 0.3108
T1004 0.3107
T1005 0.3111
T1006 0.3123
T1007 0.3122
T1008 0.3109
T1009 0.3104
T1010 0.3104
T1011 0.3103
T1012 0.3102
T1013 0.3102
T1014 0.3101
T1015 0.3101
T1016 0.31
T1017 0.31
T1018 0.3097
T1019 0.3112
T1020 0.3111
T1021 0.3111
T1022 0.311
T1023 0.3105
T1024 0.3092
T1025 0.3079
T1026 0.3074
T1027 0.3067
T1028 0.3059
T1029 0.3066
T1030 0.3072
T1031 0.3071
T1032 0.3071
T1033 0.307
T1034 0.307
T1035 0.3069
T1036 0.3069
T1037 0.3068
T1038 0.3068
T1039 0.3067
T1040 0.3075
T1041 0.3083
T1042 0.3065
T1043 0.3069
T1044 0.3081
T1045 0.3081
T1046 0.3089
T1047 0.3093
T1048 0.3092
T1049 0.3096
T1050 0.3091
T1051 0.3078
T1052 0.3061
T1053 0.3056
T1054 0.3055
T1055 0.3055
T1056 0.3054
T1057 0.3071
T1058 0.307
T1059 0.307
T1060 0.3069
T1061 0.3069
T1062 0.3068
T1063 0.3067
T1064 0.3067
T1065 0.3066
T1066 0.3066
T1067 0.3074
T1068 0.3079
T1069 0.3078
T1070 0.3077
T1071 0.3077
T1072 0.3084
T1073 0.3092
T1074 0.3091
T1075 0.3091
T1076 0.309
T1077 0.309
T1078 0.3089
T1079 0.3089
T1080 0.3088
T1081 0.3088
T1082 0.3092
T1083 0.3091
T1084 0.3094
T1085 0.3102
T1086 0.3099
T1087 0.3098
T1088 0.3097
T1089 0.3097
T1090 0.3096
T1091 0.3092
T1092 0.3095
T1093 0.3244
T1094 0.329
T1095 0.3283
T1096 0.3278
T1097 0.3278
T1098 0.3281
T1099 0.3293
T1100 0.3296
T1101 0.3296
T1102 0.3321
T1103 0.3314
T1104 0.338
T1105 0.3488
T1106 0.3505
T1107 0.3551
T1108 0.3563
T1109 0.3564
T1110 0.3585
T1111 0.3545
T1112 0.3609
T1113 0.367
T1114 0.3683
T1115 0.3734
T1116 0.3766
T1117 0.3777
T1118 0.3759
T1119 0.3713
T1120 0.3719
T1121 0.365
T1122 0.36
T1123 0.3582
T1124 0.3561
T1125 0.3604
T1126 0.3591
T1127 0.3589
T1128 0.3588
T1129 0.3588
T1130 0.3597
T1131 0.3603
T1132 0.3601
T1133 0.3589
T1134 0.3585
T1135 0.3588
T1136 0.3595
T1137 0.3597
T1138 0.3599
T1139 0.361
T1140 0.3555
T1141 0.3578
T1142 0.3595
T1143 0.3599
T1144 0.3601
T1145 0.3602
T1146 0.3601
T1147 0.3607
T1148 0.3612
T1149 0.3612
T1150 0.3612
T1151 0.3611
T1152 0.3601
T1153 0.3586
T1154 0.3566
T1155 0.3546
T1156 0.361
T1157 0.3607
T1158 0.3591
T1159 0.3585
T1160 0.3584
T1161 0.3592
T1162 0.3601
T1163 0.3601
T1164 0.3615
T1165 0.3548
T1166 0.3558
T1167 0.3561
T1168 0.356
T1169 0.3553
T1170 0.3544
T1171 0.3605
T1172 0.3597
T1173 0.3606
T1174 0.3614
T1175 0.3613
T1176 0.3611
T1177 0.3542
T1178 0.3552
T1179 0.3554
T1180 0.3549
T1181 0.3548
T1182 0.3551
T1183 0.3552
T1184 0.3551
T1185 0.3551
T1186 0.355
T1187 0.355
T1188 0.3544
T1189 0.3553
T1190 0.3606
T1191 0.3576
T1192 0.3553
T1193 0.3536
T1194 0.3526
T1195 0.3507
T1196 0.3501
T1197 0.3501
T1198 0.35
T1199 0.3514
T1200 0.3533
T1201 0.3551
T1202 0.3542
T1203 0.3533
T1204 0.3519
T1205 0.3508
T1206 0.3498
T1207 0.3524
T1208 0.3511
T1209 0.3474
T1210 0.347
T1211 0.348
T1212 0.3497
T1213 0.3518
T1214 0.3549
T1215 0.3571
T1216 0.3596
T1217 0.3611
T1218 0.3554
T1219 0.3582
T1220 0.3628
T1221 0.3672
T1222 0.3718
T1223 0.3682
T1224 0.3695
T1225 0.3696
T1226 0.3684
T1227 0.3676
T1228 0.3737
T1229 0.372
T1230 0.3712
T1231 0.371
T1232 0.3717
T1233 0.3666
T1234 0.3703
T1235 0.3754
T1236 0.3795
T1237 0.3826
T1238 0.3836
T1239 0.3851
T1240 0.3823
T1241 0.3826
T1242 0.3842
T1243 0.3819
T1244 0.3815
T1245 0.3815
T1246 0.3815
T1247 0.3822
T1248 0.3828
T1249 0.3828
T1250 0.3828
T1251 0.3827
T1252 0.382
T1253 0.381
T1254 0.3807
T1255 0.3799
T1256 0.3782
T1257 0.3769
T1258 0.3759
T1259 0.3749
T1260 0.3735
T1261 0.3727
T1262 0.3716
T1263 0.373
T1264 0.3676
T1265 0.3639
T1266 0.3617
T1267 0.3601
T1268 0.3581
T1269 0.3563
T1270 0.3554
T1271 0.3613
T1272 0.3601
T1273 0.3577
T1274 0.3557
T1275 0.3549
T1276 0.3534
T1277 0.3522
T1278 0.3511
T1279 0.3495
T1280 0.3482
T1281 0.3468
T1282 0.3454
T1283 0.345
T1284 0.3449
T1285 0.3448
T1286 0.3445
T1287 0.3428
T1288 0.349
T1289 0.3465
T1290 0.3443
T1291 0.3422
T1292 0.3406
T1293 0.3402
T1294 0.3412
T1295 0.3418
T1296 0.3419
T1297 0.3405
T1298 0.34
T1299 0.34
T1300 0.3383
T1301 0.3374
T1302 0.3362
T1303 0.3351
T1304 0.3341
T1305 0.3339
T1306 0.3326
T1307 0.3321
T1308 0.3316
T1309 0.3329
T1310 0.3333
T1311 0.3333
T1312 0.3348
T1313 0.3378
T1314 0.3414
T1315 0.3449
T1316 0.3554
T1317 0.371
T1318 0.3793
T1319 0.3913
T1320 0.397
T1321 0.4082
T1322 0.409
T1323 0.4161
T1324 0.4214
T1325 0.4199
T1326 0.4238
T1327 0.4268
T1328 0.4299
T1329 0.4322
T1330 0.4323
T1331 0.4314
T1332 0.4295
T1333 0.4259
T1334 0.4208
T1335 0.4212
T1336 0.4152
T1337 0.4101
T1338 0.4073
T1339 0.4056
T1340 0.4042
T1341 0.4032
T1342 0.4029
T1343 0.4029
T1344 0.41
T1345 0.409
T1346 0.4084
T1347 0.4073
T1348 0.4054
T1349 0.4032
T1350 0.4013
T1351 0.3991
T1352 0.3968
T1353 0.3942
T1354 0.3913
T1355 0.3998
T1356 0.398
T1357 0.3961
T1358 0.3934
T1359 0.3906
T1360 0.3875
T1361 0.385
T1362 0.3826
T1363 0.3858
T1364 0.3839
T1365 0.382
T1366 0.3801
T1367 0.3782
T1368 0.3766
T1369 0.3759
T1370 0.3757
T1371 0.3757
T1372 0.3763
T1373 0.3779
T1374 0.38
T1375 0.3818
T1376 0.3842
T1377 0.3863
T1378 0.3822
T1379 0.3838
T1380 0.3845
T1381 0.3863
T1382 0.3879
T1383 0.3895
T1384 0.3913
T1385 0.3904
T1386 0.3902
T1387 0.3899
T1388 0.3888
T1389 0.3871
T1390 0.3849
T1391 0.3825
T1392 0.3861
T1393 0.3855
T1394 0.3854
T1395 0.3815
T1396 0.3839
T1397 0.3869
T1398 0.3899
T1399 0.3923
T1400 0.3936
T1401 0.3944
T1402 0.3942
T1403 0.3948
T1404 0.3942
T1405 0.3928
T1406 0.3914
T1407 0.39
T1408 0.388
T1409 0.3867
T1410 0.3854
T1411 0.3847
T1412 0.3835
T1413 0.3831
T1414 0.3827
T1415 0.3829
T1416 0.3814
T1417 0.386
T1418 0.386
T1419 0.386
T1420 0.3859
T1421 0.3845
T1422 0.3837
T1423 0.3825
T1424 0.3808
T1425 0.3802
T1426 0.3799
T1427 0.3787
T1428 0.3773
T1429 0.3758
T1430 0.3747
T1431 0.3741
T1432 0.3733
T1433 0.3726
T1434 0.3728
T1435 0.3733
T1436 0.3733
T1437 0.3726
T1438 0.3723
T1439 0.3723
T1440 0.3723
T1441 0.3719
T1442 0.371
T1443 0.3704
T1444 0.3692
T1445 0.3678
T1446 0.3667
T1447 0.3737
T1448 0.3725
T1449 0.3721
T1450 0.3721
T1451 0.3721
T1452 0.3717
T1453 0.3708
T1454 0.3702
T1455 0.3697
T1456 0.3678
T1457 0.366
T1458 0.3642
T1459 0.3622
T1460 0.3606
T1461 0.3594
T1462 0.3583
T1463 0.3579
T1464 0.3586
T1465 0.3618
T1466 0.3651
T1467 0.3666
T1468 0.3654
T1469 0.3627
T1470 0.3608
T1471 0.3597
T1472 0.3591
T1473 0.3581
T1474 0.3571
T1475 0.357
T1476 0.3581
T1477 0.357
T1478 0.3565
T1479 0.3562
T1480 0.3554
T1481 0.3544
T1482 0.3541
T1483 0.3602
T1484 0.3597
T1485 0.3596
T1486 0.3602
T1487 0.361
T1488 0.3559
T1489 0.358
T1490 0.3594
T1491 0.3615
T1492 0.3639
T1493 0.3648
T1494 0.3647
T1495 0.3646
T1496 0.366
T1497 0.368
T1498 0.3708
T1499 0.3739
T1500 0.369
T1501 0.3706
T1502 0.3706
T1503 0.3691
T1504 0.3668
T1505 0.3724
T1506 0.3712
T1507 0.3697
T1508 0.3689
T1509 0.3694
T1510 0.3703
T1511 0.371
T1512 0.3722
T1513 0.3731
T1514 0.3739
T1515 0.3681
T1516 0.3693
T1517 0.3707
T1518 0.3715
T1519 0.3729
T1520 0.3742
T1521 0.3755
T1522 0.3765
T1523 0.3782
T1524 0.3801
T1525 0.3826
T1526 0.386
T1527 0.3825
T1528 0.383
T1529 0.3838
T1530 0.3833
T1531 0.3829
T1532 0.3828
T1533 0.3817
T1534 0.3862
T1535 0.3862
T1536 0.3817
T1537 0.3826
T1538 0.3844
T1539 0.3865
T1540 0.3889
T1541 0.3912
T1542 0.3934
T1543 0.3949
T1544 0.3952
T1545 0.3952
T1546 0.3952
T1547 0.3952
T1548 0.3951
T1549 0.3951
T1550 0.3951
T1551 0.3951
T1552 0.395
T1553 0.395
T1554 0.395
T1555 0.395
T1556 0.395
T1557 0.3949
T1558 0.3949
T1559 0.3949
T1560 0.3949
T1561 0.3949
T1562 0.3948
T1563 0.3948
T1564 0.3948
T1565 0.3948
T1566 0.3948
T1567 0.3947
T1568 0.3947
T1569 0.3947
T1570 0.3853
T1571 0.3758
T1572 0.3732
T1573 0.3725
T1574 0.3692
T1575 0.3674
T1576 0.3672
T1577 0.3668
T1578 0.367
T1579 0.3678
T1580 0.3697
T1581 0.3727
T1582 0.3748
T1583 0.3754
T1584 0.3758
T1585 0.3749
T1586 0.3752
T1587 0.3765
T1588 0.3778
T1589 0.3795
T1590 0.3807
T1591 0.3802
T1592 0.3793
T1593 0.378
T1594 0.3766
T1595 0.3759
T1596 0.3758
T1597 0.3774
T1598 0.3783
T1599 0.3781
T1600 0.3776
T1601 0.3775
T1602 0.3775
T1603 0.3775
T1604 0.3775
T1605 0.3774
T1606 0.3773
T1607 0.3769
T1608 0.3755
T1609 0.3736
T1610 0.3718
T1611 0.3704
T1612 0.3688
T1613 0.3672
T1614 0.3665
T1615 0.3734
T1616 0.3724
T1617 0.3735
T1618 0.3738
T1619 0.3664
T1620 0.3675
T1621 0.3678
T1622 0.3678
T1623 0.3671
T1624 0.3735
T1625 0.3718
T1626 0.3699
T1627 0.3679
T1628 0.3652
T1629 0.363
T1630 0.3618
T1631 0.3608
T1632 0.3593
T1633 0.3586
T1634 0.3566
T1635 0.3545
T1636 0.3603
T1637 0.3592
T1638 0.3579
T1639 0.3571
T1640 0.3566
T1641 0.3553
T1642 0.3549
T1643 0.3549
T1644 0.3545
T1645 0.3533
T1646 0.3526
T1647 0.3512
T1648 0.3493
T1649 0.3475
T1650 0.3462
T1651 0.3456
T1652 0.3455
T1653 0.3442
T1654 0.3438
T1655 0.3438
T1656 0.3438
T1657 0.3438
T1658 0.3446
T1659 0.3452
T1660 0.346
T1661 0.3473
T1662 0.35
T1663 0.3553
T1664 0.3599
T1665 0.3565
T1666 0.3607
T1667 0.3641
T1668 0.3703
T1669 0.3689
T1670 0.3738
T1671 0.379
T1672 0.3848
T1673 0.3844
T1674 0.3879
T1675 0.3897
T1676 0.39
T1677 0.389
T1678 0.387
T1679 0.3837
T1680 0.3851
T1681 0.3815
T1682 0.3785
T1683 0.3778
T1684 0.3771
T1685 0.3775
T1686 0.3788
T1687 0.3794
T1688 0.3806
T1689 0.3812
T1690 0.3813
T1691 0.3813
T1692 0.3813
T1693 0.3813
T1694 0.381
T1695 0.3792
T1696 0.3769
T1697 0.3742
T1698 0.3722
T1699 0.3708
T1700 0.3693
T1701 0.3689
T1702 0.3689
T1703 0.3679
T1704 0.3734
T1705 0.3728
T1706 0.3714
T1707 0.3702
T1708 0.3689
T1709 0.3668
T1710 0.3652
T1711 0.3639
T1712 0.3622
T1713 0.361
T1714 0.36
T1715 0.3597
T1716 0.359
T1717 0.3577
T1718 0.3562
T1719 0.3546
T1720 0.3603
T1721 0.3598
T1722 0.3598
T1723 0.3612
T1724 0.3542
T1725 0.354
T1726 0.3614
T1727 0.3542
T1728 0.3554
T1729 0.3547
T1730 0.3615
T1731 0.3614
T1732 0.3614
T1733 0.3601
T1734 0.3595
T1735 0.3591
T1736 0.3581
T1737 0.3577
T1738 0.3577
T1739 0.3577
T1740 0.3577
T1741 0.3573
T1742 0.3557
T1743 0.3545
T1744 0.3529
T1745 0.3514
T1746 0.3503
T1747 0.35
T1748 0.35
T1749 0.35
T1750 0.35
T1751 0.3509
T1752 0.3515
T1753 0.353
T1754 0.3525
T1755 0.3522
T1756 0.3515
T1757 0.3509
T1758 0.3508
T1759 0.3496
T1760 0.3489
T1761 0.3473
T1762 0.3468
T1763 0.3468
T1764 0.3465
T1765 0.3467
T1766 0.3468
T1767 0.3468
T1768 0.3465
T1769 0.3459
T1770 0.3461
T1771 0.3466
T1772 0.3468
T1773 0.3468
T1774 0.3468
T1775 0.3468
T1776 0.346
T1777 0.345
T1778 0.3447
T1779 0.3441
T1780 0.3432
T1781 0.343
T1782 0.3421
T1783 0.3487
T1784 0.3485
T1785 0.3485
T1786 0.3485
T1787 0.3437
T1788 0.3432
T1789 0.3418
T1790 0.3474
T1791 0.3465
T1792 0.3451
T1793 0.3431
T1794 0.3426
T1795 0.3426
T1796 0.3423
T1797 0.3425
T1798 0.3426
T1799 0.3426
T1800 0.3426
T1801 0.3426
T1802 0.3426
T1803 0.3418
T1804 0.3408
T1805 0.3405
T1806 0.3399
T1807 0.3396
T1808 0.339
T1809 0.3388
T1810 0.3388
T1811 0.3388
T1812 0.3391
T1813 0.3389
T1814 0.3388
T1815 0.3388
T1816 0.3372
T1817 0.3366
T1818 0.3366
T1819 0.3366
T1820 0.3367
T1821 0.3367
T1822 0.3367
T1823 0.3367
T1824 0.3367
T1825 0.3367
T1826 0.3356
T1827 0.3347
T1828 0.3345
T1829 0.3332
T1830 0.3328
T1831 0.3328
T1832 0.3318
T1833 0.3314
T1834 0.3321
T1835 0.3348
T1836 0.3374
T1837 0.3383
T1838 0.3384
T1839 0.338
T1840 0.3371
T1841 0.3369
T1842 0.3365
T1843 0.3363
T1844 0.3363
T1845 0.3375
T1846 0.338
T1847 0.3381
T1848 0.3381
T1849 0.3381
T1850 0.3374
T1851 0.3366
T1852 0.3357
T1853 0.3347
T1854 0.3333
T1855 0.3329
T1856 0.3325
T1857 0.3321
T1858 0.3323
T1859 0.3334
T1860 0.3345
T1861 0.3344
T1862 0.3336
T1863 0.3327
T1864 0.3312
T1865 0.3304
T1866 0.3303
T1867 0.3315
T1868 0.3323
T1869 0.332
T1870 0.3319
T1871 0.3315
T1872 0.3302
T1873 0.3316
T1874 0.3337
T1875 0.3359
T1876 0.3401
T1877 0.3468
T1878 0.3447
T1879 0.3494
T1880 0.3545
T1881 0.3596
T1882 0.3578
T1883 0.3648
T1884 0.3728
T1885 0.3716
T1886 0.3772
T1887 0.381
T1888 0.3822
T1889 0.382
T1890 0.3799
T1891 0.3768
T1892 0.3743
T1893 0.3713
T1894 0.3687
T1895 0.3674
T1896 0.3668
T1897 0.367
T1898 0.3688
T1899 0.3716
T1900 0.3745
T1901 0.3769
T1902 0.3785
T1903 0.3796
T1904 0.3798
T1905 0.3791
T1906 0.3779
T1907 0.3775
T1908 0.3765
T1909 0.3738
T1910 0.3684
T1911 0.3724
T1912 0.3697
T1913 0.3662
T1914 0.3645
T1915 0.3646
T1916 0.362
T1917 0.3576
T1918 0.3557
T1919 0.3545
T1920 0.3604
T1921 0.3599
T1922 0.3584
T1923 0.3568
T1924 0.3554
T1925 0.3545
T1926 0.3528
T1927 0.3519
T1928 0.3506
T1929 0.3493
T1930 0.349
T1931 0.351
T1932 0.3521
T1933 0.3515
T1934 0.3502
T1935 0.3492
T1936 0.3487
T1937 0.347
T1938 0.3451
T1939 0.3449
T1940 0.3461
T1941 0.3478
T1942 0.3486
T1943 0.3508
T1944 0.3533
T1945 0.3532
T1946 0.3522
T1947 0.3527
T1948 0.3537
T1949 0.3552
T1950 0.3579
T1951 0.3554
T1952 0.361
T1953 0.368
T1954 0.3696
T1955 0.3806
T1956 0.3847
T1957 0.3916
T1958 0.3992
T1959 0.4018
T1960 0.4053
T1961 0.4138
T1962 0.4195
T1963 0.4196
T1964 0.4259
T1965 0.432
T1966 0.4344
T1967 0.4411
T1968 0.4479
T1969 0.447
T1970 0.4532
T1971 0.4569
T1972 0.4607
T1973 0.4644
T1974 0.4611
T1975 0.4635
T1976 0.4651
T1977 0.4671
T1978 0.4677
T1979 0.4671
T1980 0.4671
T1981 0.4668
T1982 0.4655
T1983 0.4641
T1984 0.4625
T1985 0.4611
T1986 0.461
T1987 0.4657
T1988 0.464
T1989 0.4632
T1990 0.4631
T1991 0.462
T1992 0.4613
T1993 0.4603
T1994 0.4594
T1995 0.4573
T1996 0.4552
T1997 0.4538
T1998 0.4516
T1999 0.4494
T2000 0.4469
T2001 0.45
T2002 0.4468
T2003 0.443
T2004 0.4395
T2005 0.4367
T2006 0.4338
T2007 0.4317
T2008 0.4364
T2009 0.4353
T2010 0.4343
T2011 0.4338
T2012 0.4324
T2013 0.4313
T2014 0.4302
T2015 0.4289
T2016 0.4275
T2017 0.4255
T2018 0.424
T2019 0.4221
T2020 0.4205
T2021 0.4192
T2022 0.4176
T2023 0.4212
T2024 0.4191
T2025 0.4176
T2026 0.4162
T2027 0.4145
T2028 0.4131
T2029 0.4118
T2030 0.4102
T2031 0.4097
T2032 0.4091
T2033 0.4076
T2034 0.4064
T2035 0.4056
T2036 0.4054
T2037 0.4043
T2038 0.4036
T2039 0.4105
T2040 0.4099
T2041 0.4087
T2042 0.4077
T2043 0.4066
T2044 0.4062
T2045 0.4065
T2046 0.4061
T2047 0.406
T2048 0.4071
T2049 0.409
T2050 0.4029
T2051 0.4053
T2052 0.408
T2053 0.4126
T2054 0.4178
T2055 0.4183
T2056 0.4247
T2057 0.4316
T2058 0.4348
T2059 0.4433
T2060 0.4498
T2061 0.4496
T2062 0.4538
T2063 0.458
T2064 0.4618
T2065 0.4639
T2066 0.4647
T2067 0.4657
T2068 0.4607
T2069 0.4656
T2070 0.465
T2071 0.464
T2072 0.463
T2073 0.4617
T2074 0.4598
T2075 0.4586
T2076 0.4575
T2077 0.4562
T2078 0.4548
T2079 0.4535
T2080 0.4528
T2081 0.4518
T2082 0.4502
T2083 0.4488
T2084 0.4472
T2085 0.4511
T2086 0.4488
T2087 0.4455
T2088 0.4432
T2089 0.4418
T2090 0.44
T2091 0.4376
T2092 0.4353
T2093 0.4332
T2094 0.4368
T2095 0.4351
T2096 0.4336
T2097 0.4323
T2098 0.4323
T2099 0.4315
T2100 0.429
T2101 0.4268
T2102 0.426
T2103 0.4249
T2104 0.4239
T2105 0.4228
T2106 0.4215
T2107 0.4208
T2108 0.4207
T2109 0.4204
T2110 0.4192
T2111 0.4175
T2112 0.4224
T2113 0.4212
T2114 0.4205
T2115 0.4197
T2116 0.4191
T2117 0.419
T2118 0.419
T2119 0.419
T2120 0.419
T2121 0.4183
T2122 0.4174
T2123 0.4171
T2124 0.4171
T2125 0.4163
T2126 0.4168
T2127 0.4179
T2128 0.4164
T2129 0.4154
T2130 0.4153
T2131 0.4164
T2132 0.4183
T2133 0.4202
T2134 0.4219
T2135 0.422
T2136 0.4219
T2137 0.4211
T2138 0.4208
T2139 0.4194
T2140 0.4189
T2141 0.4182
T2142 0.4173
T2143 0.4171
T2144 0.4171
T2145 0.4165
T2146 0.4166
T2147 0.4177
T2148 0.4193
T2149 0.422
T2150 0.419
T2151 0.4213
T2152 0.4238
T2153 0.4255
T2154 0.4267
T2155 0.428
T2156 0.429
T2157 0.4296
T2158 0.4294
T2159 0.4286
T2160 0.4277
T2161 0.4275
T2162 0.4275
T2163 0.4262
T2164 0.4257
T2165 0.4245
T2166 0.4236
T2167 0.4229
T2168 0.4218
T2169 0.4207
T2170 0.4202
T2171 0.419
T2172 0.4178
T2173 0.4226
T2174 0.4215
T2175 0.4207
T2176 0.4192
T2177 0.4188
T2178 0.4176
T2179 0.4172
T2180 0.4158
T2181 0.4153
T2182 0.4146
T2183 0.4137
T2184 0.4134
T2185 0.4125
T2186 0.4105
T2187 0.4099
T2188 0.4099
T2189 0.4091
T2190 0.4084
T2191 0.4079
T2192 0.4071
T2193 0.4066
T2194 0.4061
T2195 0.4053
T2196 0.4047
T2197 0.4046
T2198 0.404
T2199 0.4104
T2200 0.4092
T2201 0.409
T2202 0.409
T2203 0.4104
T2204 0.4027
T2205 0.4098
T2206 0.4095
T2207 0.4092
T2208 0.4091
T2209 0.4091
T2210 0.4082
T2211 0.4074
T2212 0.4072
T2213 0.4066
T2214 0.4057
T2215 0.4055
T2216 0.4055
T2217 0.4056
T2218 0.4052
T2219 0.404
T2220 0.4036
T2221 0.4033
T2222 0.4026
T2223 0.4021
T2224 0.402
T2225 0.402
T2226 0.402
T2227 0.402
T2228 0.402
T2229 0.4021
T2230 0.4021
T2231 0.4021
T2232 0.402
T2233 0.4013
T2234 0.4004
T2235 0.4002
T2236 0.4002
T2237 0.4002
T2238 0.399
T2239 0.3985
T2240 0.3985
T2241 0.3983
T2242 0.3983
T2243 0.398
T2244 0.397
T2245 0.3966
T2246 0.3966
T2247 0.3967
T2248 0.3964
T2249 0.3959
T2250 0.3952
T2251 0.3948
T2252 0.3947
T2253 0.3947
T2254 0.3947
T2255 0.3948
T2256 0.3941
T2257 0.3933
T2258 0.3931
T2259 0.3931
T2260 0.3931
T2261 0.3928
T2262 0.3924
T2263 0.3922
T2264 0.3918
T2265 0.3913
T2266 0.3912
T2267 0.3912
T2268 0.3905
T2269 0.4002
T2270 0.4
T2271 0.4
T2272 0.3991
T2273 0.3984
T2274 0.3983
T2275 0.3983
T2276 0.3981
T2277 0.3981
T2278 0.3981
T2279 0.3981
T2280 0.3981
T2281 0.3981
T2282 0.3972
T2283 0.3965
T2284 0.3964
T2285 0.3964
T2286 0.3964
T2287 0.3965
T2288 0.3965
T2289 0.3958
T2290 0.395
T2291 0.3946
T2292 0.3945
T2293 0.3945
T2294 0.3945
T2295 0.3945
T2296 0.3945
T2297 0.3945
T2298 0.3942
T2299 0.3935
T2300 0.3929
T2301 0.3925
T2302 0.3894
T2303 0.3831
T2304 0.3852
T2305 0.3857
T2306 0.3836
T2307 0.3862
T2308 0.3881
T2309 0.3889
T2310 0.3891
T2311 0.3891
T2312 0.3891
T2313 0.3891
T2314 0.3891
T2315 0.3891
T2316 0.3892
T2317 0.3892
T2318 0.3892
T2319 0.3892
T2320 0.3885
T2321 0.3877
T2322 0.3884
T2323 0.3891
T2324 0.3893
T2325 0.3893
T2326 0.3893
T2327 0.3893
T2328 0.3893
T2329 0.3891
T2330 0.389
T2331 0.3891
T2332 0.3877
T2333 0.3873
T2334 0.3873
T2335 0.3873
T2336 0.3873
T2337 0.3873
T2338 0.3874
T2339 0.387
T2340 0.3863
T2341 0.3867
T2342 0.3873
T2343 0.3868
T2344 0.3862
T2345 0.3858
T2346 0.3857
T2347 0.3857
T2348 0.3857
T2349 0.3855
T2350 0.3862
T2351 0.3864
T2352 0.3867
T2353 0.3858
T2354 0.3855
T2355 0.3855
T2356 0.3855
T2357 0.3855
T2358 0.3855
T2359 0.3855
T2360 0.3856
T2361 0.3856
T2362 0.3849
T2363 0.385
T2364 0.3848
T2365 0.3847
T2366 0.3847
T2367 0.3841
T2368 0.3839
T2369 0.3845
T2370 0.3875
T2371 0.3902
T2372 0.3911
T2373 0.3909
T2374 0.3891
T2375 0.3867
T2376 0.3851
T2377 0.3837
T2378 0.3824
T2379 0.3817
T2380 0.3816
T2381 0.3816
T2382 0.3826
T2383 0.3833
T2384 0.3835
T2385 0.3835
T2386 0.3835
T2387 0.3835
T2388 0.3835
T2389 0.3835
T2390 0.3836
T2391 0.3836
T2392 0.3836
T2393 0.3836
T2394 0.3836
T2395 0.2794
T2396 0.2674
T2397 0.2678
T2398 0.2674
T2399 0.2674
T2400 0.2674
T2401 0.2674
T2402 0.2674
T2403 0.2674
T2404 0.2675
T2405 0.2675
T2406 0.2675
T2407 0.2679
T2408 0.2675
T2409 0.2675
T2410 0.2673
T2411 0.2669
T2412 0.2655
T2413 0.2663
T2414 0.2655
T2415 0.2743
T2416 0.2735
T2417 0.2735
T2418 0.2735
T2419 0.2735
T2420 0.2735
T2421 0.2735
T2422 0.2735
T2423 0.2735
T2424 0.2735
T2425 0.2735
T2426 0.2735
T2427 0.2736
T2428 0.2736
T2429 0.2736
T2430 0.2736
T2431 0.2736
T2432 0.2736
T2433 0.2736
T2434 0.2736
T2435 0.2736
T2436 0.2736
T2437 0.2736
T2438 0.2736
T2439 0.2737
T2440 0.2737
T2441 0.2737
T2442 0.2737
T2443 0.2737
T2444 0.2737
T2445 0.2737
T2446 0.2737
T2447 0.2737
T2448 0.2737
T2449 0.2737
T2450 0.2737
T2451 0.2738
T2452 0.2738
T2453 0.2738
T2454 0.2738
T2455 0.2738
T2456 0.2738
T2457 0.273
T2458 0.2721
T2459 0.2721
T2460 0.2717
T2461 0.2722
T2462 0.2709
T2463 0.2718
T2464 0.2718
T2465 0.2722
T2466 0.2722
T2467 0.2722
T2468 0.2722
T2469 0.2722
T2470 0.2722
T2471 0.2723
T2472 0.2723
T2473 0.2723
T2474 0.2723
T2475 0.2723
T2476 0.2723
T2477 0.2723
T2478 0.2723
T2479 0.2723
T2480 0.2723
T2481 0.2723
T2482 0.2724
T2483 0.2724
T2484 0.2719
T2485 0.272
T2486 0.2724
T2487 0.2711
T2488 0.2716
T2489 0.2768
T2490 0.3039
T2491 0.3035
T2492 0.3038
T2493 0.2998
T2494 0.2977
T2495 0.2974
T2496 0.2949
T2497 0.2941
T2498 0.2918
T2499 0.2903
T2500 0.2891
T2501 0.2878
T2502 0.2865
T2503 0.2943
T2504 0.2921
T2505 0.2918
T2506 0.2908
T2507 0.3079
T2508 0.3028
T2509 0.2989
T2510 0.3032
T2511 0.2963
T2512 0.2877
T2513 0.2923
T2514 0.2909
T2515 0.2896
T2516 0.2891
T2517 0.2884
T2518 0.2877
T2519 0.2868
T2520 0.2856
T2521 0.2841
T2522 0.2827
T2523 0.282
T2524 0.2813
T2525 0.2799
T2526 0.2783
T2527 0.278
T2528 0.2766
T2529 0.2754
T2530 0.2746
T2531 0.2817
T2532 0.2802
T2533 0.2794
T2534 0.2783
T2535 0.2756
T2536 0.2751
T2537 0.2752
T2538 0.2752
T2539 0.2752
T2540 0.2752
T2541 0.2752
T2542 0.2752
T2543 0.2752
T2544 0.2752
T2545 0.2752
T2546 0.2753
T2547 0.2753
T2548 0.2745
T2549 0.2737
T2550 0.2737
T2551 0.2737
T2552 0.2737
T2553 0.2725
T2554 0.2729
T2555 0.2738
T2556 0.2734
T2557 0.2714
T2558 0.2701
T2559 0.269
T2560 0.3003
T2561 0.2883
T2562 0.2929
T2563 0.2906
T2564 0.2878
T2565 0.2861
T2566 0.2851
T2567 0.2837
T2568 0.2833
T2569 0.2825
T2570 0.2814
T2571 0.2805
T2572 0.28
T2573 0.2789
T2574 0.2781
T2575 0.2771
T2576 0.2767
T2577 0.2763
T2578 0.2763
T2579 0.2752
T2580 0.283
T2581 0.2809
T2582 0.2804
T2583 0.2792
T2584 0.2788
T2585 0.2792
T2586 0.2792
T2587 0.2793
T2588 0.2793
T2589 0.2793
T2590 0.2793
T2591 0.2781
T2592 0.2777
T2593 0.2778
T2594 0.2778
T2595 0.2778
T2596 0.2778
T2597 0.2778
T2598 0.2778
T2599 0.2778
T2600 0.2769
T2601 0.2759
T2602 0.2759
T2603 0.2751
T2604 0.2751
T2605 0.2751
T2606 0.2743
T2607 0.2759
T2608 0.2756
T2609 0.2756
T2610 0.2744
T2611 0.2744
T2612 0.2744
T2613 0.2744
T2614 0.2744
T2615 0.2744
T2616 0.2744
T2617 0.2732
T2618 0.2728
T2619 0.2737
T2620 0.2741
T2621 0.2745
T2622 0.2745
T2623 0.2745
T2624 0.2745
T2625 0.2745
T2626 0.2741
T2627 0.2737
T2628 0.2732
T2629 0.2724
T2630 0.2724
T2631 0.2728
T2632 0.2716
T2633 0.2712
T2634 0.2712
T2635 0.2712
T2636 0.2712
T2637 0.2712
T2638 0.2712
T2639 0.2712
T2640 0.2712
T2641 0.2712
T2642 0.2712
T2643 0.2712
T2644 0.2712
T2645 0.2724
T2646 0.2728
T2647 0.2728
T2648 0.2728
T2649 0.2728
T2650 0.2728
T2651 0.2716
T2652 0.2716
T2653 0.2712
T2654 0.2712
T2655 0.2712
T2656 0.2712
T2657 0.2716
T2658 0.2724
T2659 0.2716
T2660 0.2732
T2661 0.2728
T2662 0.2741
T2663 0.2757
T2664 0.2757
T2665 0.2766
T2666 0.2771
T2667 0.2796
T2668 0.2812
T2669 0.2831
T2670 0.2749
T2671 0.2768
T2672 0.2786
T2673 0.2823
T2674 0.2844
T2675 0.2876
T2676 0.2924
T2677 0.2862
T2678 0.2894
T2679 0.2918
T2680 0.2927
T2681 0.293
T2682 0.294
T2683 0.2953
T2684 0.2957
T2685 0.2957
T2686 0.2949
T2687 0.294
T2688 0.2934
T2689 0.2923
T2690 0.291
T2691 0.2897
T2692 0.2893
T2693 0.2893
T2694 0.2893
T2695 0.2893
T2696 0.2893
T2697 0.2893
T2698 0.2893
T2699 0.2893
T2700 0.2893
T2701 0.2879
T2702 0.2858
T2703 0.2932
T2704 0.2921
T2705 0.2862
T2706 0.2935
T2707 0.2921
T2708 0.2921
T2709 0.2908
T2710 0.2889
T2711 0.2889
T2712 0.2876
T2713 0.2861
T2714 0.2857
T2715 0.2857
T2716 0.2857
T2717 0.2853
T2718 0.2844
T2719 0.2839
T2720 0.2839
T2721 0.2853
T2722 0.2844
T2723 0.2848
T2724 0.2848
T2725 0.2873
T2726 0.2885
T2727 0.2889
T2728 0.2893
T2729 0.2904
T2730 0.2908
T2731 0.2921
T2732 0.2921
T2733 0.2932
T2734 0.2935
T2735 0.294
T2736 0.2862
T2737 0.2862
T2738 0.2862
T2739 0.2862
T2740 0.2862
T2741 0.2875
T2742 0.2879
T2743 0.2886
T2744 0.2893
T2745 0.2897
T2746 0.291
T2747 0.2927
T2748 0.293
T2749 0.2937
T2750 0.2949
T2751 0.2934
T2752 0.2927
T2753 0.2914
T2754 0.291
T2755 0.2893
T2756 0.289
T2757 0.2879
T2758 0.2875
T2759 0.2862
T2760 0.2944
T2761 0.2928
T2762 0.2921
T2763 0.2913
T2764 0.2904
T2765 0.2897
T2766 0.2889
T2767 0.2876
T2768 0.2872
T2769 0.2872
T2770 0.2872
T2771 0.2872
T2772 0.2861
T2773 0.2857
T2774 0.2848
T2775 0.2839
T2776 0.2839
T2777 0.2839
T2778 0.2839
T2779 0.2839
T2780 0.2839
T2781 0.2828
T2782 0.2824
T2783 0.2824
T2784 0.282
T2785 0.2805
T2786 0.2805
T2787 0.2805
T2788 0.2794
T2789 0.279
T2790 0.279
T2791 0.2677
T2792 0.2677
T2793 0.2677
T2794 0.2677
T2795 0.2677
T2796 0.2677
T2797 0.2677
T2798 0.2677
T2799 0.2677
T2800 0.2677
T2801 0.2677
T2802 0.2677
T2803 0.2677
T2804 0.2677
T2805 0.2677
T2806 0.2677
T2807 0.2677
T2808 0.2677
