# Supplementary material for: FishMORPH - An agent-based model to predict salmonid growth and distribution responses under natural and low flows
Source: Sci Rep. 2016 Jul 19;6:29414. doi: 10.1038/srep29414 (PMC4949470; doi:10.1038/srep29414)
Supplement: Supplementary Information 2 [file srep29414-s2.zip › SR_FishMORPH_Files/Parameters/Baseline_Depth_P41.var]

Depth Patch P41
T1 0.506
T2 0.5072
T3 0.5072
T4 0.5072
T5 0.5069
T6 0.5063
T7 0.5082
T8 0.5074
T9 0.506
T10 0.5081
T11 0.506
T12 0.5065
T13 0.5048
T14 0.5026
T15 0.5026
T16 0.5026
T17 0.5026
T18 0.5026
T19 0.5022
T20 0.5018
T21 0.5009
T22 0.5004
T23 0.5004
T24 0.5004
T25 0.4995
T26 0.4987
T27 0.4987
T28 0.4987
T29 0.4987
T30 0.4987
T31 0.4987
T32 0.4987
T33 0.4987
T34 0.4987
T35 0.4982
T36 0.4978
T37 0.4969
T38 0.4969
T39 0.4969
T40 0.4969
T41 0.4969
T42 0.4965
T43 0.4955
T44 0.4955
T45 0.4955
T46 0.4955
T47 0.4955
T48 0.4955
T49 0.4955
T50 0.4955
T51 0.4937
T52 0.4937
T53 0.4937
T54 0.4919
T55 0.4919
T56 0.4914
T57 0.4905
T58 0.491
T59 0.4914
T60 0.4949
T61 0.4923
T62 0.491
T63 0.4905
T64 0.49
T65 0.4919
T66 0.4905
T67 0.49
T68 0.49
T69 0.49
T70 0.49
T71 0.4896
T72 0.498
T73 0.4973
T74 0.4961
T75 0.4947
T76 0.4947
T77 0.4947
T78 0.4947
T79 0.4947
T80 0.4947
T81 0.4947
T82 0.4947
T83 0.4947
T84 0.4947
T85 0.4951
T86 0.4965
T87 0.4965
T88 0.4965
T89 0.4965
T90 0.4965
T91 0.4965
T92 0.4965
T93 0.4965
T94 0.4965
T95 0.4965
T96 0.4965
T97 0.4965
T98 0.4965
T99 0.4961
T100 0.4947
T101 0.4947
T102 0.4947
T103 0.4947
T104 0.4947
T105 0.4947
T106 0.4947
T107 0.4947
T108 0.4942
T109 0.4947
T110 0.4947
T111 0.4947
T112 0.4947
T113 0.4947
T114 0.4947
T115 0.4947
T116 0.4947
T117 0.4947
T118 0.4947
T119 0.4947
T120 0.4947
T121 0.4947
T122 0.4947
T123 0.4947
T124 0.4947
T125 0.4947
T126 0.4947
T127 0.4947
T128 0.4947
T129 0.4947
T130 0.4947
T131 0.4956
T132 0.4965
T133 0.4965
T134 0.4965
T135 0.4965
T136 0.4969
T137 0.498
T138 0.498
T139 0.498
T140 0.498
T141 0.498
T142 0.498
T143 0.498
T144 0.498
T145 0.498
T146 0.498
T147 0.498
T148 0.498
T149 0.498
T150 0.49
T151 0.4896
T152 0.49
T153 0.4905
T154 0.4919
T155 0.4919
T156 0.4919
T157 0.4919
T158 0.4928
T159 0.4919
T160 0.4928
T161 0.4937
T162 0.4937
T163 0.4937
T164 0.4937
T165 0.4937
T166 0.4937
T167 0.4937
T168 0.4937
T169 0.4937
T170 0.4937
T171 0.4937
T172 0.4937
T173 0.4937
T174 0.4937
T175 0.4937
T176 0.4937
T177 0.4937
T178 0.4932
T179 0.4937
T180 0.4937
T181 0.4932
T182 0.4923
T183 0.4932
T184 0.4923
T185 0.4919
T186 0.4919
T187 0.4919
T188 0.4919
T189 0.4919
T190 0.4919
T191 0.4919
T192 0.4919
T193 0.4919
T194 0.4919
T195 0.4919
T196 0.4919
T197 0.4905
T198 0.49
T199 0.49
T200 0.49
T201 0.498
T202 0.498
T203 0.498
T204 0.498
T205 0.498
T206 0.498
T207 0.498
T208 0.498
T209 0.498
T210 0.498
T211 0.498
T212 0.498
T213 0.498
T214 0.498
T215 0.4985
T216 0.498
T217 0.498
T218 0.498
T219 0.498
T220 0.498
T221 0.498
T222 0.498
T223 0.498
T224 0.4976
T225 0.4965
T226 0.4965
T227 0.4965
T228 0.4965
T229 0.4965
T230 0.4965
T231 0.4965
T232 0.4965
T233 0.4965
T234 0.4965
T235 0.4965
T236 0.4965
T237 0.4965
T238 0.4965
T239 0.4965
T240 0.4965
T241 0.4965
T242 0.4965
T243 0.4965
T244 0.4965
T245 0.4965
T246 0.4965
T247 0.4965
T248 0.4965
T249 0.4947
T250 0.4947
T251 0.4951
T252 0.5178
T253 0.5483
T254 0.5578
T255 0.5564
T256 0.5562
T257 0.5562
T258 0.5544
T259 0.5539
T260 0.5539
T261 0.553
T262 0.5519
T263 0.5516
T264 0.5516
T265 0.5516
T266 0.5516
T267 0.5516
T268 0.5516
T269 0.5516
T270 0.5516
T271 0.5516
T272 0.5516
T273 0.5516
T274 0.5516
T275 0.5516
T276 0.552
T277 0.5526
T278 0.5536
T279 0.5539
T280 0.5539
T281 0.5539
T282 0.553
T283 0.5523
T284 0.5517
T285 0.5516
T286 0.5516
T287 0.5516
T288 0.5516
T289 0.5516
T290 0.5516
T291 0.5516
T292 0.5516
T293 0.552
T294 0.5535
T295 0.5539
T296 0.5539
T297 0.5556
T298 0.5562
T299 0.5562
T300 0.5569
T301 0.5568
T302 0.5567
T303 0.557
T304 0.5575
T305 0.558
T306 0.5581
T307 0.5581
T308 0.5581
T309 0.5581
T310 0.5581
T311 0.5581
T312 0.5581
T313 0.5581
T314 0.5581
T315 0.5581
T316 0.5581
T317 0.5581
T318 0.5581
T319 0.5581
T320 0.5581
T321 0.5581
T322 0.5581
T323 0.5581
T324 0.5581
T325 0.5577
T326 0.558
T327 0.5581
T328 0.5581
T329 0.5581
T330 0.5581
T331 0.5581
T332 0.5581
T333 0.5581
T334 0.5581
T335 0.5581
T336 0.5581
T337 0.5577
T338 0.5565
T339 0.5562
T340 0.5562
T341 0.5562
T342 0.5562
T343 0.5562
T344 0.5562
T345 0.5562
T346 0.5562
T347 0.5562
T348 0.5562
T349 0.5562
T350 0.5562
T351 0.5562
T352 0.5562
T353 0.5544
T354 0.5539
T355 0.5539
T356 0.5539
T357 0.5539
T358 0.5539
T359 0.5539
T360 0.5539
T361 0.5539
T362 0.553
T363 0.5536
T364 0.5539
T365 0.5539
T366 0.5539
T367 0.5539
T368 0.5539
T369 0.5539
T370 0.5539
T371 0.5539
T372 0.5539
T373 0.5543
T374 0.5558
T375 0.5562
T376 0.5562
T377 0.5562
T378 0.5566
T379 0.5563
T380 0.5562
T381 0.5562
T382 0.5562
T383 0.5562
T384 0.5562
T385 0.5562
T386 0.5562
T387 0.5562
T388 0.5562
T389 0.5562
T390 0.5562
T391 0.5562
T392 0.5562
T393 0.5549
T394 0.5516
T395 0.5303
T396 0.5186
T397 0.5105
T398 0.5074
T399 0.5084
T400 0.5078
T401 0.5078
T402 0.5078
T403 0.5083
T404 0.508
T405 0.5078
T406 0.5066
T407 0.5058
T408 0.5056
T409 0.5056
T410 0.5065
T411 0.5076
T412 0.5058
T413 0.5083
T414 0.5103
T415 0.5097
T416 0.5104
T417 0.5107
T418 0.5107
T419 0.5104
T420 0.5076
T421 0.5068
T422 0.5023
T423 0.4995
T424 0.5004
T425 0.5004
T426 0.5004
T427 0.5004
T428 0.5004
T429 0.5004
T430 0.5004
T431 0.5004
T432 0.5004
T433 0.5004
T434 0.5004
T435 0.4995
T436 0.4987
T437 0.4987
T438 0.4978
T439 0.4969
T440 0.496
T441 0.4951
T442 0.4951
T443 0.4947
T444 0.4933
T445 0.4938
T446 0.4933
T447 0.4938
T448 0.4933
T449 0.4929
T450 0.4906
T451 0.4897
T452 0.4897
T453 0.4897
T454 0.4986
T455 0.4976
T456 0.4976
T457 0.4897
T458 0.4897
T459 0.4897
T460 0.4892
T461 0.4897
T462 0.4897
T463 0.4915
T464 0.4927
T465 0.4939
T466 0.4948
T467 0.4961
T468 0.497
T469 0.4983
T470 0.4983
T471 0.4992
T472 0.5001
T473 0.4997
T474 0.4983
T475 0.4974
T476 0.4965
T477 0.4956
T478 0.4948
T479 0.4948
T480 0.4939
T481 0.4948
T482 0.4943
T483 0.4948
T484 0.4948
T485 0.4952
T486 0.4948
T487 0.4965
T488 0.4967
T489 0.4993
T490 0.5015
T491 0.5041
T492 0.5045
T493 0.5062
T494 0.5057
T495 0.508
T496 0.51
T497 0.5117
T498 0.5125
T499 0.5143
T500 0.5173
T501 0.5193
T502 0.5222
T503 0.5254
T504 0.5181
T505 0.5206
T506 0.5229
T507 0.5238
T508 0.5243
T509 0.5256
T510 0.526
T511 0.5264
T512 0.5277
T513 0.5285
T514 0.5298
T515 0.5321
T516 0.5333
T517 0.5352
T518 0.5331
T519 0.5333
T520 0.5337
T521 0.5335
T522 0.5333
T523 0.5333
T524 0.5333
T525 0.5333
T526 0.5333
T527 0.5329
T528 0.5352
T529 0.5344
T530 0.5343
T531 0.5327
T532 0.5322
T533 0.5319
T534 0.5305
T535 0.5283
T536 0.5269
T537 0.5258
T538 0.5248
T539 0.5237
T540 0.5235
T541 0.5216
T542 0.521
T543 0.521
T544 0.5202
T545 0.5191
T546 0.5189
T547 0.518
T548 0.517
T549 0.5167
T550 0.5159
T551 0.5249
T552 0.5242
T553 0.5225
T554 0.5221
T555 0.5212
T556 0.5202
T557 0.5199
T558 0.5203
T559 0.5221
T560 0.5157
T561 0.5212
T562 0.5258
T563 0.5302
T564 0.5351
T565 0.5393
T566 0.5504
T567 0.5526
T568 0.5601
T569 0.562
T570 0.5658
T571 0.5697
T572 0.5736
T573 0.5783
T574 0.5817
T575 0.5892
T576 0.5844
T577 0.5966
T578 0.6101
T579 0.6226
T580 0.6275
T581 0.6425
T582 0.6432
T583 0.6537
T584 0.6533
T585 0.6575
T586 0.6638
T587 0.6636
T588 0.6667
T589 0.6742
T590 0.6808
T591 0.676
T592 0.68
T593 0.6823
T594 0.6827
T595 0.6816
T596 0.6762
T597 0.6758
T598 0.6662
T599 0.6627
T600 0.6524
T601 0.6501
T602 0.6425
T603 0.6359
T604 0.6413
T605 0.6365
T606 0.6334
T607 0.6313
T608 0.6312
T609 0.6324
T610 0.6354
T611 0.6382
T612 0.6426
T613 0.6364
T614 0.6413
T615 0.6444
T616 0.648
T617 0.6516
T618 0.6551
T619 0.6507
T620 0.6533
T621 0.6546
T622 0.6534
T623 0.6488
T624 0.6471
T625 0.6448
T626 0.6271
T627 0.6212
T628 0.6006
T629 0.5931
T630 0.5797
T631 0.5746
T632 0.569
T633 0.5651
T634 0.5619
T635 0.563
T636 0.5607
T637 0.5587
T638 0.5574
T639 0.5558
T640 0.5541
T641 0.5533
T642 0.5524
T643 0.5514
T644 0.5512
T645 0.5512
T646 0.5503
T647 0.5492
T648 0.5484
T649 0.547
T650 0.5465
T651 0.5458
T652 0.5448
T653 0.5446
T654 0.5437
T655 0.5512
T656 0.5509
T657 0.5498
T658 0.549
T659 0.5489
T660 0.5471
T661 0.5466
T662 0.5451
T663 0.5446
T664 0.5417
T665 0.5207
T666 0.5211
T667 0.5202
T668 0.5202
T669 0.5198
T670 0.5188
T671 0.5186
T672 0.5186
T673 0.5186
T674 0.5186
T675 0.5169
T676 0.5164
T677 0.5162
T678 0.516
T679 0.5156
T680 0.5142
T681 0.5138
T682 0.5138
T683 0.513
T684 0.514
T685 0.5186
T686 0.5241
T687 0.5363
T688 0.5333
T689 0.5207
T690 0.5217
T691 0.5169
T692 0.5143
T693 0.513
T694 0.5119
T695 0.5116
T696 0.5112
T697 0.5098
T698 0.5094
T699 0.509
T700 0.5089
T701 0.5088
T702 0.5074
T703 0.5069
T704 0.5067
T705 0.5063
T706 0.5062
T707 0.5061
T708 0.508
T709 0.5071
T710 0.5069
T711 0.5068
T712 0.5063
T713 0.5048
T714 0.5044
T715 0.5043
T716 0.5042
T717 0.5041
T718 0.504
T719 0.5039
T720 0.5039
T721 0.5038
T722 0.5037
T723 0.5036
T724 0.5035
T725 0.5034
T726 0.5034
T727 0.5033
T728 0.5032
T729 0.5027
T730 0.5025
T731 0.5028
T732 0.5029
T733 0.5015
T734 0.5009
T735 0.5013
T736 0.5007
T737 0.5002
T738 0.4997
T739 0.4992
T740 0.4987
T741 0.4986
T742 0.4985
T743 0.4983
T744 0.498
T745 0.4979
T746 0.4979
T747 0.4978
T748 0.4977
T749 0.4976
T750 0.4975
T751 0.4975
T752 0.4974
T753 0.4973
T754 0.4972
T755 0.4971
T756 0.4971
T757 0.497
T758 0.4969
T759 0.4968
T760 0.4967
T761 0.4967
T762 0.4966
T763 0.4965
T764 0.4964
T765 0.5073
T766 0.5084
T767 0.5079
T768 0.5078
T769 0.5077
T770 0.5076
T771 0.5072
T772 0.5065
T773 0.5063
T774 0.5057
T775 0.5058
T776 0.5062
T777 0.5062
T778 0.5061
T779 0.5061
T780 0.506
T781 0.5056
T782 0.5051
T783 0.5045
T784 0.5044
T785 0.5035
T786 0.5036
T787 0.5032
T788 0.503
T789 0.5037
T790 0.5039
T791 0.5038
T792 0.5037
T793 0.5037
T794 0.5036
T795 0.5035
T796 0.5034
T797 0.503
T798 0.5031
T799 0.5032
T800 0.5031
T801 0.503
T802 0.503
T803 0.5029
T804 0.5028
T805 0.5025
T806 0.5023
T807 0.5021
T808 0.5021
T809 0.5012
T810 0.5
T811 0.5001
T812 0.4997
T813 0.4995
T814 0.4994
T815 0.4994
T816 0.4993
T817 0.4992
T818 0.4991
T819 0.4991
T820 0.499
T821 0.4981
T822 0.4978
T823 0.4969
T824 0.4965
T825 0.4964
T826 0.4964
T827 0.4963
T828 0.4962
T829 0.4961
T830 0.4948
T831 0.4945
T832 0.4952
T833 0.4932
T834 0.4921
T835 0.4917
T836 0.4903
T837 0.4902
T838 0.4902
T839 0.4901
T840 0.49
T841 0.4899
T842 0.4899
T843 0.4898
T844 0.4897
T845 0.4894
T846 0.4984
T847 0.4983
T848 0.4974
T849 0.4971
T850 0.489
T851 0.4983
T852 0.4888
T853 0.4986
T854 0.4985
T855 0.4967
T856 0.4962
T857 0.4949
T858 0.4948
T859 0.4947
T860 0.4947
T861 0.4946
T862 0.4945
T863 0.4945
T864 0.4944
T865 0.4952
T866 0.496
T867 0.4959
T868 0.4958
T869 0.4957
T870 0.4957
T871 0.4956
T872 0.4955
T873 0.4955
T874 0.4954
T875 0.4953
T876 0.4953
T877 0.4952
T878 0.4951
T879 0.4951
T880 0.4933
T881 0.4932
T882 0.4919
T883 0.4914
T884 0.4905
T885 0.4904
T886 0.4912
T887 0.4911
T888 0.4917
T889 0.4923
T890 0.4923
T891 0.4922
T892 0.4921
T893 0.4921
T894 0.4925
T895 0.4919
T896 0.4919
T897 0.4918
T898 0.4917
T899 0.4917
T900 0.4916
T901 0.4915
T902 0.4915
T903 0.491
T904 0.4901
T905 0.4896
T906 0.4895
T907 0.4894
T908 0.4894
T909 0.4893
T910 0.4893
T911 0.4892
T912 0.4891
T913 0.4891
T914 0.489
T915 0.4894
T916 0.4889
T917 0.4888
T918 0.4892
T919 0.4904
T920 0.4891
T921 0.4886
T922 0.4885
T923 0.4884
T924 0.4884
T925 0.4883
T926 0.4882
T927 0.4875
T928 0.4864
T929 0.4877
T930 0.4863
T931 0.486
T932 0.4858
T933 0.4858
T934 0.4857
T935 0.4856
T936 0.4856
T937 0.4855
T938 0.4859
T939 0.4858
T940 0.4853
T941 0.487
T942 0.4869
T943 0.4868
T944 0.4868
T945 0.4867
T946 0.4867
T947 0.4866
T948 0.4865
T949 0.4878
T950 0.4894
T951 0.4885
T952 0.4876
T953 0.4866
T954 0.4858
T955 0.4858
T956 0.4857
T957 0.4857
T958 0.4856
T959 0.4855
T960 0.4855
T961 0.4854
T962 0.4854
T963 0.4853
T964 0.4852
T965 0.4852
T966 0.4851
T967 0.4851
T968 0.485
T969 0.4849
T970 0.4849
T971 0.4848
T972 0.4848
T973 0.4847
T974 0.4847
T975 0.4846
T976 0.4845
T977 0.4845
T978 0.4844
T979 0.4844
T980 0.4843
T981 0.4841
T982 0.4828
T983 0.4824
T984 0.4824
T985 0.4823
T986 0.4819
T987 0.4819
T988 0.4818
T989 0.4818
T990 0.4817
T991 0.4816
T992 0.4816
T993 0.4815
T994 0.4815
T995 0.4814
T996 0.4814
T997 0.4813
T998 0.4813
T999 0.4812
T1000 0.4811
T1001 0.4807
T1002 0.4793
T1003 0.4793
T1004 0.4792
T1005 0.4796
T1006 0.4808
T1007 0.4808
T1008 0.4795
T1009 0.479
T1010 0.4789
T1011 0.4788
T1012 0.4788
T1013 0.4787
T1014 0.4787
T1015 0.4786
T1016 0.4834
T1017 0.4834
T1018 0.4832
T1019 0.4798
T1020 0.4797
T1021 0.4797
T1022 0.4796
T1023 0.4792
T1024 0.4827
T1025 0.4813
T1026 0.4809
T1027 0.4801
T1028 0.4794
T1029 0.48
T1030 0.4806
T1031 0.4806
T1032 0.4805
T1033 0.4805
T1034 0.4804
T1035 0.4804
T1036 0.4803
T1037 0.4803
T1038 0.4802
T1039 0.4802
T1040 0.481
T1041 0.4818
T1042 0.48
T1043 0.4804
T1044 0.4816
T1045 0.4816
T1046 0.4825
T1047 0.4828
T1048 0.4828
T1049 0.4832
T1050 0.4827
T1051 0.4814
T1052 0.4796
T1053 0.4791
T1054 0.4791
T1055 0.479
T1056 0.479
T1057 0.4806
T1058 0.4806
T1059 0.4805
T1060 0.4805
T1061 0.4804
T1062 0.4804
T1063 0.4803
T1064 0.4803
T1065 0.4802
T1066 0.4802
T1067 0.481
T1068 0.4815
T1069 0.4814
T1070 0.4813
T1071 0.4813
T1072 0.4821
T1073 0.4829
T1074 0.4828
T1075 0.4828
T1076 0.4827
T1077 0.4827
T1078 0.4826
T1079 0.4826
T1080 0.4825
T1081 0.4825
T1082 0.4828
T1083 0.4828
T1084 0.4831
T1085 0.4791
T1086 0.4788
T1087 0.4786
T1088 0.4786
T1089 0.4834
T1090 0.4834
T1091 0.4829
T1092 0.4833
T1093 0.4982
T1094 0.4932
T1095 0.4924
T1096 0.492
T1097 0.4919
T1098 0.4923
T1099 0.4935
T1100 0.4938
T1101 0.4938
T1102 0.4964
T1103 0.5005
T1104 0.5073
T1105 0.5149
T1106 0.5242
T1107 0.5189
T1108 0.5201
T1109 0.5202
T1110 0.5223
T1111 0.526
T1112 0.5325
T1113 0.5353
T1114 0.5444
T1115 0.5496
T1116 0.5443
T1117 0.5454
T1118 0.5436
T1119 0.5476
T1120 0.5403
T1121 0.5334
T1122 0.5317
T1123 0.5299
T1124 0.5277
T1125 0.5244
T1126 0.5231
T1127 0.5229
T1128 0.5228
T1129 0.5228
T1130 0.5237
T1131 0.5243
T1132 0.5241
T1133 0.5229
T1134 0.5225
T1135 0.5228
T1136 0.5235
T1137 0.5237
T1138 0.524
T1139 0.5251
T1140 0.5272
T1141 0.5296
T1142 0.5313
T1143 0.5317
T1144 0.532
T1145 0.532
T1146 0.532
T1147 0.5326
T1148 0.5331
T1149 0.5331
T1150 0.5331
T1151 0.533
T1152 0.532
T1153 0.5305
T1154 0.5284
T1155 0.5264
T1156 0.5252
T1157 0.5249
T1158 0.5232
T1159 0.5226
T1160 0.5226
T1161 0.5234
T1162 0.5243
T1163 0.5243
T1164 0.5258
T1165 0.5266
T1166 0.5277
T1167 0.528
T1168 0.5279
T1169 0.5272
T1170 0.5263
T1171 0.5248
T1172 0.5239
T1173 0.5249
T1174 0.5257
T1175 0.5256
T1176 0.5254
T1177 0.5261
T1178 0.5271
T1179 0.5274
T1180 0.5269
T1181 0.5267
T1182 0.5271
T1183 0.5272
T1184 0.5271
T1185 0.5271
T1186 0.527
T1187 0.527
T1188 0.5264
T1189 0.5273
T1190 0.5251
T1191 0.5219
T1192 0.5196
T1193 0.5179
T1194 0.5169
T1195 0.525
T1196 0.5244
T1197 0.5244
T1198 0.5243
T1199 0.5157
T1200 0.5177
T1201 0.5195
T1202 0.5185
T1203 0.5176
T1204 0.5162
T1205 0.5252
T1206 0.5242
T1207 0.5168
T1208 0.5155
T1209 0.5218
T1210 0.5214
T1211 0.5224
T1212 0.5241
T1213 0.5162
T1214 0.5193
T1215 0.5216
T1216 0.5242
T1217 0.5257
T1218 0.5277
T1219 0.5305
T1220 0.5351
T1221 0.5363
T1222 0.5409
T1223 0.5451
T1224 0.5465
T1225 0.5465
T1226 0.5454
T1227 0.5446
T1228 0.5429
T1229 0.5412
T1230 0.5404
T1231 0.5402
T1232 0.5409
T1233 0.5436
T1234 0.5473
T1235 0.5439
T1236 0.5482
T1237 0.5513
T1238 0.5523
T1239 0.5539
T1240 0.5563
T1241 0.5566
T1242 0.553
T1243 0.5507
T1244 0.5502
T1245 0.5502
T1246 0.5503
T1247 0.551
T1248 0.5516
T1249 0.5516
T1250 0.5516
T1251 0.5515
T1252 0.5508
T1253 0.5498
T1254 0.5495
T1255 0.5487
T1256 0.547
T1257 0.5457
T1258 0.5446
T1259 0.5436
T1260 0.5508
T1261 0.5501
T1262 0.5489
T1263 0.5425
T1264 0.537
T1265 0.5333
T1266 0.5344
T1267 0.5327
T1268 0.5308
T1269 0.5289
T1270 0.528
T1271 0.5263
T1272 0.5251
T1273 0.5226
T1274 0.5206
T1275 0.5198
T1276 0.5183
T1277 0.517
T1278 0.5159
T1279 0.5243
T1280 0.523
T1281 0.5216
T1282 0.5202
T1283 0.5198
T1284 0.5197
T1285 0.5196
T1286 0.5193
T1287 0.5176
T1288 0.5163
T1289 0.5137
T1290 0.5114
T1291 0.5094
T1292 0.5077
T1293 0.5073
T1294 0.5084
T1295 0.509
T1296 0.5091
T1297 0.5077
T1298 0.5072
T1299 0.5071
T1300 0.5087
T1301 0.5078
T1302 0.5066
T1303 0.5055
T1304 0.5045
T1305 0.5043
T1306 0.5029
T1307 0.5024
T1308 0.502
T1309 0.5033
T1310 0.5037
T1311 0.5037
T1312 0.5053
T1313 0.5083
T1314 0.5087
T1315 0.5199
T1316 0.5283
T1317 0.5409
T1318 0.5486
T1319 0.5627
T1320 0.5792
T1321 0.5871
T1322 0.5961
T1323 0.5908
T1324 0.5962
T1325 0.6002
T1326 0.6024
T1327 0.6054
T1328 0.6086
T1329 0.6109
T1330 0.611
T1331 0.6102
T1332 0.6082
T1333 0.6046
T1334 0.6012
T1335 0.596
T1336 0.59
T1337 0.5848
T1338 0.5945
T1339 0.5928
T1340 0.5914
T1341 0.5903
T1342 0.5901
T1343 0.59
T1344 0.5892
T1345 0.5882
T1346 0.5876
T1347 0.5864
T1348 0.5845
T1349 0.5824
T1350 0.5804
T1351 0.5781
T1352 0.5793
T1353 0.5767
T1354 0.5738
T1355 0.5716
T1356 0.5698
T1357 0.5679
T1358 0.5652
T1359 0.5623
T1360 0.5626
T1361 0.56
T1362 0.5576
T1363 0.5556
T1364 0.5537
T1365 0.5517
T1366 0.5498
T1367 0.5478
T1368 0.5462
T1369 0.5455
T1370 0.5453
T1371 0.5453
T1372 0.546
T1373 0.5476
T1374 0.5497
T1375 0.5516
T1376 0.5541
T1377 0.5562
T1378 0.5574
T1379 0.559
T1380 0.5598
T1381 0.5616
T1382 0.5632
T1383 0.5614
T1384 0.5632
T1385 0.5623
T1386 0.5621
T1387 0.5618
T1388 0.5607
T1389 0.5624
T1390 0.5602
T1391 0.5578
T1392 0.5561
T1393 0.5556
T1394 0.5554
T1395 0.5567
T1396 0.5593
T1397 0.5624
T1398 0.5619
T1399 0.5644
T1400 0.5657
T1401 0.5666
T1402 0.5664
T1403 0.5669
T1404 0.5663
T1405 0.5649
T1406 0.5635
T1407 0.5621
T1408 0.56
T1409 0.5622
T1410 0.5609
T1411 0.5602
T1412 0.559
T1413 0.5586
T1414 0.5582
T1415 0.5583
T1416 0.5569
T1417 0.5563
T1418 0.5563
T1419 0.5562
T1420 0.5562
T1421 0.5548
T1422 0.5539
T1423 0.5527
T1424 0.5509
T1425 0.5504
T1426 0.55
T1427 0.5488
T1428 0.5474
T1429 0.5459
T1430 0.5448
T1431 0.5442
T1432 0.5519
T1433 0.5513
T1434 0.5515
T1435 0.552
T1436 0.5434
T1437 0.5513
T1438 0.551
T1439 0.551
T1440 0.551
T1441 0.5506
T1442 0.5497
T1443 0.5491
T1444 0.5479
T1445 0.5464
T1446 0.5453
T1447 0.5447
T1448 0.5434
T1449 0.543
T1450 0.543
T1451 0.543
T1452 0.5426
T1453 0.5417
T1454 0.5411
T1455 0.5406
T1456 0.5386
T1457 0.5369
T1458 0.535
T1459 0.5329
T1460 0.5347
T1461 0.5335
T1462 0.5323
T1463 0.532
T1464 0.5327
T1465 0.5326
T1466 0.536
T1467 0.5375
T1468 0.5363
T1469 0.5335
T1470 0.535
T1471 0.5339
T1472 0.5332
T1473 0.5323
T1474 0.5312
T1475 0.5311
T1476 0.5323
T1477 0.5312
T1478 0.5306
T1479 0.5304
T1480 0.5295
T1481 0.5285
T1482 0.5282
T1483 0.5267
T1484 0.5261
T1485 0.5261
T1486 0.5267
T1487 0.5275
T1488 0.5301
T1489 0.5322
T1490 0.5336
T1491 0.5324
T1492 0.5349
T1493 0.5358
T1494 0.5357
T1495 0.5356
T1496 0.537
T1497 0.5391
T1498 0.542
T1499 0.5452
T1500 0.5481
T1501 0.5497
T1502 0.5497
T1503 0.5481
T1504 0.5458
T1505 0.5437
T1506 0.5425
T1507 0.541
T1508 0.5401
T1509 0.5407
T1510 0.5416
T1511 0.5423
T1512 0.5436
T1513 0.5445
T1514 0.5453
T1515 0.5473
T1516 0.5485
T1517 0.55
T1518 0.5508
T1519 0.5436
T1520 0.545
T1521 0.5463
T1522 0.5473
T1523 0.5491
T1524 0.551
T1525 0.5536
T1526 0.5571
T1527 0.5588
T1528 0.5594
T1529 0.5602
T1530 0.5597
T1531 0.5593
T1532 0.5592
T1533 0.5582
T1534 0.5574
T1535 0.5574
T1536 0.5581
T1537 0.559
T1538 0.561
T1539 0.5631
T1540 0.5621
T1541 0.5644
T1542 0.5667
T1543 0.5683
T1544 0.5686
T1545 0.5686
T1546 0.5686
T1547 0.5686
T1548 0.5685
T1549 0.5685
T1550 0.5685
T1551 0.5685
T1552 0.5685
T1553 0.5685
T1554 0.5685
T1555 0.5685
T1556 0.5684
T1557 0.5684
T1558 0.5684
T1559 0.5684
T1560 0.5684
T1561 0.5684
T1562 0.5684
T1563 0.5683
T1564 0.5683
T1565 0.5683
T1566 0.5683
T1567 0.5683
T1568 0.5683
T1569 0.5683
T1570 0.5567
T1571 0.547
T1572 0.5443
T1573 0.5436
T1574 0.5489
T1575 0.547
T1576 0.5468
T1577 0.5464
T1578 0.5466
T1579 0.5475
T1580 0.5495
T1581 0.5439
T1582 0.5461
T1583 0.5467
T1584 0.5472
T1585 0.5462
T1586 0.5466
T1587 0.5478
T1588 0.5492
T1589 0.551
T1590 0.5522
T1591 0.5517
T1592 0.5508
T1593 0.5495
T1594 0.548
T1595 0.5473
T1596 0.5472
T1597 0.5489
T1598 0.5499
T1599 0.5496
T1600 0.5491
T1601 0.549
T1602 0.549
T1603 0.549
T1604 0.549
T1605 0.5489
T1606 0.5488
T1607 0.5485
T1608 0.547
T1609 0.5451
T1610 0.5518
T1611 0.5504
T1612 0.5487
T1613 0.5472
T1614 0.5464
T1615 0.5456
T1616 0.5446
T1617 0.5457
T1618 0.546
T1619 0.5463
T1620 0.5475
T1621 0.5478
T1622 0.5478
T1623 0.5471
T1624 0.5458
T1625 0.544
T1626 0.5421
T1627 0.54
T1628 0.5372
T1629 0.535
T1630 0.5338
T1631 0.5328
T1632 0.5347
T1633 0.5339
T1634 0.5319
T1635 0.5297
T1636 0.5278
T1637 0.5267
T1638 0.5254
T1639 0.5246
T1640 0.5241
T1641 0.5228
T1642 0.5224
T1643 0.5224
T1644 0.522
T1645 0.5207
T1646 0.52
T1647 0.5186
T1648 0.5166
T1649 0.5248
T1650 0.5236
T1651 0.5229
T1652 0.5228
T1653 0.5215
T1654 0.5211
T1655 0.5211
T1656 0.5211
T1657 0.5211
T1658 0.5219
T1659 0.5225
T1660 0.5234
T1661 0.5247
T1662 0.5174
T1663 0.5229
T1664 0.5276
T1665 0.532
T1666 0.5329
T1667 0.5364
T1668 0.5428
T1669 0.5492
T1670 0.5457
T1671 0.5511
T1672 0.5571
T1673 0.5621
T1674 0.5621
T1675 0.564
T1676 0.5643
T1677 0.5633
T1678 0.5613
T1679 0.5613
T1680 0.5575
T1681 0.5537
T1682 0.5507
T1683 0.5499
T1684 0.5492
T1685 0.5497
T1686 0.551
T1687 0.5517
T1688 0.5528
T1689 0.5535
T1690 0.5537
T1691 0.5537
T1692 0.5537
T1693 0.5537
T1694 0.5533
T1695 0.5515
T1696 0.5491
T1697 0.5464
T1698 0.5443
T1699 0.5514
T1700 0.5499
T1701 0.5495
T1702 0.5495
T1703 0.5484
T1704 0.5463
T1705 0.5456
T1706 0.5442
T1707 0.543
T1708 0.5417
T1709 0.5395
T1710 0.5378
T1711 0.5365
T1712 0.5347
T1713 0.5335
T1714 0.5325
T1715 0.5322
T1716 0.5349
T1717 0.5335
T1718 0.532
T1719 0.5303
T1720 0.5284
T1721 0.5279
T1722 0.5279
T1723 0.5294
T1724 0.5299
T1725 0.5298
T1726 0.5297
T1727 0.53
T1728 0.5312
T1729 0.5305
T1730 0.5297
T1731 0.5296
T1732 0.5296
T1733 0.5284
T1734 0.5277
T1735 0.5273
T1736 0.5262
T1737 0.5259
T1738 0.5259
T1739 0.5259
T1740 0.5259
T1741 0.5255
T1742 0.5239
T1743 0.5226
T1744 0.521
T1745 0.5194
T1746 0.5183
T1747 0.518
T1748 0.518
T1749 0.518
T1750 0.518
T1751 0.519
T1752 0.5196
T1753 0.521
T1754 0.5205
T1755 0.5202
T1756 0.5195
T1757 0.5189
T1758 0.5187
T1759 0.5176
T1760 0.5168
T1761 0.5252
T1762 0.5247
T1763 0.5247
T1764 0.5244
T1765 0.5246
T1766 0.5247
T1767 0.5247
T1768 0.5243
T1769 0.5238
T1770 0.524
T1771 0.5245
T1772 0.5246
T1773 0.5246
T1774 0.5246
T1775 0.5246
T1776 0.5239
T1777 0.5228
T1778 0.5225
T1779 0.5219
T1780 0.521
T1781 0.5208
T1782 0.5198
T1783 0.5189
T1784 0.5186
T1785 0.5186
T1786 0.5186
T1787 0.5215
T1788 0.5209
T1789 0.5194
T1790 0.5175
T1791 0.5166
T1792 0.5152
T1793 0.5131
T1794 0.5126
T1795 0.5126
T1796 0.5122
T1797 0.5124
T1798 0.5125
T1799 0.5125
T1800 0.5125
T1801 0.5125
T1802 0.5125
T1803 0.5117
T1804 0.5106
T1805 0.5104
T1806 0.5097
T1807 0.5095
T1808 0.5088
T1809 0.5086
T1810 0.5086
T1811 0.5086
T1812 0.5089
T1813 0.5087
T1814 0.5085
T1815 0.5085
T1816 0.5069
T1817 0.5064
T1818 0.5064
T1819 0.5064
T1820 0.5064
T1821 0.5064
T1822 0.5064
T1823 0.5063
T1824 0.5063
T1825 0.5063
T1826 0.5086
T1827 0.5077
T1828 0.5075
T1829 0.5061
T1830 0.5056
T1831 0.5056
T1832 0.5046
T1833 0.5043
T1834 0.5049
T1835 0.5077
T1836 0.5071
T1837 0.508
T1838 0.5081
T1839 0.5077
T1840 0.5068
T1841 0.5065
T1842 0.5061
T1843 0.506
T1844 0.5059
T1845 0.5072
T1846 0.5077
T1847 0.5078
T1848 0.5078
T1849 0.5078
T1850 0.5071
T1851 0.5062
T1852 0.5086
T1853 0.5076
T1854 0.5061
T1855 0.5057
T1856 0.5053
T1857 0.5049
T1858 0.5051
T1859 0.5063
T1860 0.5073
T1861 0.5072
T1862 0.5064
T1863 0.5054
T1864 0.504
T1865 0.5031
T1866 0.503
T1867 0.5042
T1868 0.5051
T1869 0.5048
T1870 0.5046
T1871 0.5042
T1872 0.5029
T1873 0.5043
T1874 0.5065
T1875 0.5087
T1876 0.5097
T1877 0.5167
T1878 0.5222
T1879 0.5169
T1880 0.5222
T1881 0.5274
T1882 0.5334
T1883 0.5372
T1884 0.5454
T1885 0.5435
T1886 0.5493
T1887 0.5533
T1888 0.5545
T1889 0.5542
T1890 0.552
T1891 0.5488
T1892 0.5462
T1893 0.5518
T1894 0.5491
T1895 0.5478
T1896 0.5472
T1897 0.5474
T1898 0.5492
T1899 0.5435
T1900 0.5464
T1901 0.5489
T1902 0.5506
T1903 0.5516
T1904 0.5519
T1905 0.5512
T1906 0.5499
T1907 0.5495
T1908 0.5485
T1909 0.5456
T1910 0.5488
T1911 0.545
T1912 0.5422
T1913 0.5386
T1914 0.5368
T1915 0.537
T1916 0.5343
T1917 0.5331
T1918 0.5312
T1919 0.5299
T1920 0.5281
T1921 0.5276
T1922 0.5261
T1923 0.5244
T1924 0.523
T1925 0.522
T1926 0.5203
T1927 0.5194
T1928 0.5181
T1929 0.5167
T1930 0.5164
T1931 0.5185
T1932 0.5196
T1933 0.519
T1934 0.5176
T1935 0.5166
T1936 0.516
T1937 0.5244
T1938 0.5224
T1939 0.5222
T1940 0.5235
T1941 0.5252
T1942 0.5159
T1943 0.5182
T1944 0.5208
T1945 0.5207
T1946 0.5196
T1947 0.5201
T1948 0.5212
T1949 0.5227
T1950 0.5254
T1951 0.5307
T1952 0.5331
T1953 0.5403
T1954 0.5499
T1955 0.5526
T1956 0.5622
T1957 0.5658
T1958 0.5737
T1959 0.5837
T1960 0.5954
T1961 0.5916
T1962 0.5974
T1963 0.6031
T1964 0.6078
T1965 0.6141
T1966 0.6185
T1967 0.6254
T1968 0.6324
T1969 0.6374
T1970 0.6325
T1971 0.6363
T1972 0.6402
T1973 0.644
T1974 0.6466
T1975 0.6378
T1976 0.6395
T1977 0.6415
T1978 0.6421
T1979 0.6415
T1980 0.6415
T1981 0.6412
T1982 0.6398
T1983 0.6384
T1984 0.6367
T1985 0.6465
T1986 0.6464
T1987 0.6453
T1988 0.6435
T1989 0.6428
T1990 0.6426
T1991 0.6415
T1992 0.6408
T1993 0.6397
T1994 0.6388
T1995 0.6366
T1996 0.6345
T1997 0.633
T1998 0.6307
T1999 0.6284
T2000 0.6371
T2001 0.6345
T2002 0.6312
T2003 0.6273
T2004 0.6237
T2005 0.6208
T2006 0.6215
T2007 0.6193
T2008 0.6185
T2009 0.6174
T2010 0.6163
T2011 0.6158
T2012 0.6143
T2013 0.6132
T2014 0.612
T2015 0.6107
T2016 0.6093
T2017 0.6072
T2018 0.6057
T2019 0.6037
T2020 0.6021
T2021 0.6025
T2022 0.6009
T2023 0.599
T2024 0.5969
T2025 0.5953
T2026 0.5939
T2027 0.5921
T2028 0.5906
T2029 0.5893
T2030 0.5876
T2031 0.5871
T2032 0.5865
T2033 0.5849
T2034 0.5837
T2035 0.5955
T2036 0.5953
T2037 0.5942
T2038 0.5934
T2039 0.5924
T2040 0.5917
T2041 0.5905
T2042 0.5894
T2043 0.5883
T2044 0.5879
T2045 0.5881
T2046 0.5878
T2047 0.5877
T2048 0.5888
T2049 0.5908
T2050 0.5927
T2051 0.5951
T2052 0.5853
T2053 0.59
T2054 0.5954
T2055 0.6015
T2056 0.6063
T2057 0.6133
T2058 0.6186
T2059 0.6273
T2060 0.6341
T2061 0.6284
T2062 0.6327
T2063 0.637
T2064 0.6409
T2065 0.6431
T2066 0.6439
T2067 0.6449
T2068 0.6456
T2069 0.6448
T2070 0.6441
T2071 0.6431
T2072 0.6421
T2073 0.6407
T2074 0.6388
T2075 0.6376
T2076 0.6364
T2077 0.635
T2078 0.6336
T2079 0.6322
T2080 0.6315
T2081 0.6305
T2082 0.6288
T2083 0.6274
T2084 0.637
T2085 0.6352
T2086 0.6328
T2087 0.6294
T2088 0.6271
T2089 0.6257
T2090 0.6237
T2091 0.6213
T2092 0.619
T2093 0.6205
T2094 0.6185
T2095 0.6167
T2096 0.6152
T2097 0.6139
T2098 0.6138
T2099 0.6131
T2100 0.6104
T2101 0.6082
T2102 0.6073
T2103 0.6062
T2104 0.6052
T2105 0.604
T2106 0.6027
T2107 0.6019
T2108 0.6036
T2109 0.6033
T2110 0.6021
T2111 0.6003
T2112 0.5998
T2113 0.5986
T2114 0.5979
T2115 0.597
T2116 0.5964
T2117 0.5963
T2118 0.5963
T2119 0.5963
T2120 0.5963
T2121 0.5956
T2122 0.5946
T2123 0.5944
T2124 0.5944
T2125 0.5935
T2126 0.5941
T2127 0.5951
T2128 0.5936
T2129 0.5926
T2130 0.5925
T2131 0.5936
T2132 0.5955
T2133 0.5975
T2134 0.5992
T2135 0.5994
T2136 0.5993
T2137 0.5984
T2138 0.598
T2139 0.5966
T2140 0.5961
T2141 0.5954
T2142 0.5945
T2143 0.5942
T2144 0.5942
T2145 0.5936
T2146 0.5937
T2147 0.5948
T2148 0.5965
T2149 0.5993
T2150 0.6018
T2151 0.6022
T2152 0.6048
T2153 0.6065
T2154 0.6078
T2155 0.6091
T2156 0.6102
T2157 0.6108
T2158 0.6105
T2159 0.6097
T2160 0.6088
T2161 0.6086
T2162 0.6086
T2163 0.6072
T2164 0.6067
T2165 0.6055
T2166 0.6046
T2167 0.6038
T2168 0.6026
T2169 0.6034
T2170 0.6028
T2171 0.6016
T2172 0.6004
T2173 0.5997
T2174 0.5986
T2175 0.5979
T2176 0.5963
T2177 0.5958
T2178 0.5946
T2179 0.5942
T2180 0.5927
T2181 0.5922
T2182 0.5915
T2183 0.5905
T2184 0.5903
T2185 0.5894
T2186 0.5873
T2187 0.5867
T2188 0.5867
T2189 0.5858
T2190 0.5851
T2191 0.5846
T2192 0.5837
T2193 0.5958
T2194 0.5953
T2195 0.5945
T2196 0.5939
T2197 0.5937
T2198 0.5931
T2199 0.5915
T2200 0.5903
T2201 0.5901
T2202 0.5901
T2203 0.5915
T2204 0.5917
T2205 0.5909
T2206 0.5906
T2207 0.5902
T2208 0.5901
T2209 0.5901
T2210 0.5892
T2211 0.5884
T2212 0.5882
T2213 0.5875
T2214 0.5867
T2215 0.5865
T2216 0.5865
T2217 0.5865
T2218 0.5861
T2219 0.5849
T2220 0.5845
T2221 0.5842
T2222 0.5834
T2223 0.5829
T2224 0.5828
T2225 0.5828
T2226 0.5828
T2227 0.5828
T2228 0.5828
T2229 0.5828
T2230 0.5828
T2231 0.5828
T2232 0.5827
T2233 0.582
T2234 0.5811
T2235 0.5809
T2236 0.5809
T2237 0.5809
T2238 0.5796
T2239 0.5792
T2240 0.5791
T2241 0.579
T2242 0.5789
T2243 0.5786
T2244 0.5775
T2245 0.5772
T2246 0.5772
T2247 0.5772
T2248 0.5769
T2249 0.5764
T2250 0.5792
T2251 0.5788
T2252 0.5788
T2253 0.5788
T2254 0.5788
T2255 0.5788
T2256 0.5781
T2257 0.5773
T2258 0.577
T2259 0.5771
T2260 0.5771
T2261 0.5767
T2262 0.5763
T2263 0.5761
T2264 0.5757
T2265 0.5752
T2266 0.575
T2267 0.5751
T2268 0.5744
T2269 0.5735
T2270 0.5733
T2271 0.5733
T2272 0.5723
T2273 0.5717
T2274 0.5715
T2275 0.5716
T2276 0.5713
T2277 0.5713
T2278 0.5713
T2279 0.5713
T2280 0.5713
T2281 0.5713
T2282 0.5703
T2283 0.5696
T2284 0.5695
T2285 0.5695
T2286 0.5696
T2287 0.5696
T2288 0.5696
T2289 0.5689
T2290 0.568
T2291 0.5676
T2292 0.5675
T2293 0.5675
T2294 0.5675
T2295 0.5675
T2296 0.5675
T2297 0.5675
T2298 0.5672
T2299 0.5664
T2300 0.5659
T2301 0.5654
T2302 0.5622
T2303 0.5593
T2304 0.5561
T2305 0.5566
T2306 0.5598
T2307 0.5625
T2308 0.5609
T2309 0.5618
T2310 0.5619
T2311 0.5619
T2312 0.5619
T2313 0.5619
T2314 0.5619
T2315 0.5619
T2316 0.5619
T2317 0.562
T2318 0.562
T2319 0.562
T2320 0.5613
T2321 0.5604
T2322 0.5612
T2323 0.5619
T2324 0.562
T2325 0.562
T2326 0.562
T2327 0.5621
T2328 0.5621
T2329 0.5618
T2330 0.5618
T2331 0.5618
T2332 0.5604
T2333 0.56
T2334 0.56
T2335 0.56
T2336 0.56
T2337 0.56
T2338 0.56
T2339 0.5632
T2340 0.5624
T2341 0.5628
T2342 0.5599
T2343 0.5629
T2344 0.5623
T2345 0.5619
T2346 0.5617
T2347 0.5618
T2348 0.5617
T2349 0.5615
T2350 0.5622
T2351 0.5624
T2352 0.5628
T2353 0.5619
T2354 0.5615
T2355 0.5615
T2356 0.5615
T2357 0.5616
T2358 0.5616
T2359 0.5616
T2360 0.5616
T2361 0.5616
T2362 0.5609
T2363 0.561
T2364 0.5608
T2365 0.5607
T2366 0.5607
T2367 0.56
T2368 0.5598
T2369 0.5605
T2370 0.56
T2371 0.5628
T2372 0.5638
T2373 0.5636
T2374 0.5617
T2375 0.5627
T2376 0.561
T2377 0.5597
T2378 0.5583
T2379 0.5576
T2380 0.5575
T2381 0.5575
T2382 0.5585
T2383 0.5592
T2384 0.5594
T2385 0.5594
T2386 0.5594
T2387 0.5594
T2388 0.5594
T2389 0.5594
T2390 0.5594
T2391 0.5595
T2392 0.5595
T2393 0.5595
T2394 0.5595
T2395 0.4491
T2396 0.4306
T2397 0.4311
T2398 0.4306
T2399 0.4307
T2400 0.4307
T2401 0.4307
T2402 0.4307
T2403 0.4307
T2404 0.4307
T2405 0.4307
T2406 0.4307
T2407 0.4311
T2408 0.4307
T2409 0.4307
T2410 0.4305
T2411 0.4301
T2412 0.4287
T2413 0.4295
T2414 0.4287
T2415 0.4261
T2416 0.4253
T2417 0.4253
T2418 0.4253
T2419 0.4253
T2420 0.4253
T2421 0.4253
T2422 0.4253
T2423 0.4253
T2424 0.4254
T2425 0.4254
T2426 0.4254
T2427 0.4254
T2428 0.4254
T2429 0.4254
T2430 0.4254
T2431 0.4254
T2432 0.4254
T2433 0.4254
T2434 0.4254
T2435 0.4254
T2436 0.4254
T2437 0.4254
T2438 0.4255
T2439 0.4255
T2440 0.4255
T2441 0.4255
T2442 0.4255
T2443 0.4255
T2444 0.4255
T2445 0.4255
T2446 0.4255
T2447 0.4255
T2448 0.4255
T2449 0.4255
T2450 0.4255
T2451 0.4255
T2452 0.4256
T2453 0.4256
T2454 0.4256
T2455 0.4256
T2456 0.4256
T2457 0.4247
T2458 0.4239
T2459 0.4239
T2460 0.4235
T2461 0.4239
T2462 0.4226
T2463 0.4235
T2464 0.4235
T2465 0.4239
T2466 0.4239
T2467 0.4239
T2468 0.424
T2469 0.424
T2470 0.424
T2471 0.424
T2472 0.424
T2473 0.424
T2474 0.424
T2475 0.424
T2476 0.424
T2477 0.424
T2478 0.424
T2479 0.424
T2480 0.424
T2481 0.4241
T2482 0.4241
T2483 0.4241
T2484 0.4236
T2485 0.4236
T2486 0.4241
T2487 0.4228
T2488 0.4232
T2489 0.4371
T2490 0.4791
T2491 0.4788
T2492 0.472
T2493 0.468
T2494 0.4657
T2495 0.4654
T2496 0.4693
T2497 0.4685
T2498 0.4661
T2499 0.4646
T2500 0.4633
T2501 0.462
T2502 0.4607
T2503 0.4594
T2504 0.4572
T2505 0.4568
T2506 0.4558
T2507 0.4831
T2508 0.478
T2509 0.474
T2510 0.4714
T2511 0.4643
T2512 0.4619
T2513 0.4574
T2514 0.4558
T2515 0.4545
T2516 0.4541
T2517 0.4534
T2518 0.4526
T2519 0.4517
T2520 0.4505
T2521 0.4536
T2522 0.4522
T2523 0.4515
T2524 0.4507
T2525 0.4493
T2526 0.4477
T2527 0.4474
T2528 0.4459
T2529 0.4447
T2530 0.4439
T2531 0.4419
T2532 0.4404
T2533 0.4396
T2534 0.4385
T2535 0.4358
T2536 0.4353
T2537 0.4353
T2538 0.4353
T2539 0.4353
T2540 0.4353
T2541 0.4353
T2542 0.4353
T2543 0.4353
T2544 0.4353
T2545 0.4353
T2546 0.4354
T2547 0.4354
T2548 0.4346
T2549 0.4368
T2550 0.4368
T2551 0.4368
T2552 0.4368
T2553 0.4356
T2554 0.436
T2555 0.4368
T2556 0.4364
T2557 0.4344
T2558 0.4331
T2559 0.432
T2560 0.4753
T2561 0.4624
T2562 0.4579
T2563 0.4554
T2564 0.4527
T2565 0.4509
T2566 0.4498
T2567 0.4531
T2568 0.4527
T2569 0.4519
T2570 0.4507
T2571 0.4498
T2572 0.4493
T2573 0.4482
T2574 0.4474
T2575 0.4464
T2576 0.4459
T2577 0.4455
T2578 0.4455
T2579 0.4444
T2580 0.4432
T2581 0.441
T2582 0.4405
T2583 0.4393
T2584 0.4389
T2585 0.4393
T2586 0.4394
T2587 0.4394
T2588 0.4394
T2589 0.4394
T2590 0.4394
T2591 0.4382
T2592 0.4378
T2593 0.4378
T2594 0.4378
T2595 0.4378
T2596 0.4379
T2597 0.4379
T2598 0.4379
T2599 0.4379
T2600 0.4369
T2601 0.4359
T2602 0.4359
T2603 0.4351
T2604 0.4351
T2605 0.4351
T2606 0.4373
T2607 0.436
T2608 0.4356
T2609 0.4356
T2610 0.4374
T2611 0.4374
T2612 0.4374
T2613 0.4374
T2614 0.4374
T2615 0.4374
T2616 0.4374
T2617 0.4362
T2618 0.4358
T2619 0.4366
T2620 0.437
T2621 0.4375
T2622 0.4375
T2623 0.4375
T2624 0.4375
T2625 0.4375
T2626 0.437
T2627 0.4366
T2628 0.4362
T2629 0.4354
T2630 0.4354
T2631 0.4358
T2632 0.4346
T2633 0.4341
T2634 0.4341
T2635 0.4341
T2636 0.4341
T2637 0.4341
T2638 0.4341
T2639 0.4341
T2640 0.4341
T2641 0.4341
T2642 0.4341
T2643 0.4341
T2644 0.4341
T2645 0.4354
T2646 0.4358
T2647 0.4358
T2648 0.4358
T2649 0.4358
T2650 0.4358
T2651 0.4346
T2652 0.4346
T2653 0.4341
T2654 0.4341
T2655 0.4341
T2656 0.4341
T2657 0.4346
T2658 0.4354
T2659 0.4346
T2660 0.4362
T2661 0.4358
T2662 0.437
T2663 0.4356
T2664 0.4356
T2665 0.4366
T2666 0.4371
T2667 0.4397
T2668 0.4413
T2669 0.4432
T2670 0.444
T2671 0.446
T2672 0.4478
T2673 0.4516
T2674 0.4537
T2675 0.4523
T2676 0.4572
T2677 0.4601
T2678 0.4634
T2679 0.4659
T2680 0.4667
T2681 0.4671
T2682 0.4681
T2683 0.4694
T2684 0.4698
T2685 0.4698
T2686 0.4689
T2687 0.4681
T2688 0.4674
T2689 0.4663
T2690 0.465
T2691 0.4637
T2692 0.4633
T2693 0.4633
T2694 0.4633
T2695 0.4633
T2696 0.4633
T2697 0.4633
T2698 0.4633
T2699 0.4633
T2700 0.4633
T2701 0.4618
T2702 0.4597
T2703 0.458
T2704 0.4569
T2705 0.4601
T2706 0.4584
T2707 0.4569
T2708 0.4569
T2709 0.4556
T2710 0.4537
T2711 0.4537
T2712 0.4523
T2713 0.4507
T2714 0.4504
T2715 0.4504
T2716 0.4504
T2717 0.4499
T2718 0.4537
T2719 0.4532
T2720 0.4532
T2721 0.4499
T2722 0.4537
T2723 0.4541
T2724 0.4541
T2725 0.452
T2726 0.4532
T2727 0.4537
T2728 0.454
T2729 0.4551
T2730 0.4556
T2731 0.4569
T2732 0.4569
T2733 0.458
T2734 0.4584
T2735 0.4588
T2736 0.4601
T2737 0.4601
T2738 0.4601
T2739 0.4601
T2740 0.4601
T2741 0.4615
T2742 0.4619
T2743 0.4626
T2744 0.4633
T2745 0.4637
T2746 0.465
T2747 0.4667
T2748 0.4671
T2749 0.4678
T2750 0.4689
T2751 0.4674
T2752 0.4667
T2753 0.4655
T2754 0.465
T2755 0.4633
T2756 0.4629
T2757 0.4619
T2758 0.4615
T2759 0.4601
T2760 0.4592
T2761 0.4576
T2762 0.4569
T2763 0.456
T2764 0.4551
T2765 0.4544
T2766 0.4537
T2767 0.4523
T2768 0.4519
T2769 0.4519
T2770 0.4519
T2771 0.4519
T2772 0.4507
T2773 0.4504
T2774 0.4541
T2775 0.4532
T2776 0.4532
T2777 0.4532
T2778 0.4532
T2779 0.4532
T2780 0.4532
T2781 0.4521
T2782 0.4517
T2783 0.4517
T2784 0.4512
T2785 0.4498
T2786 0.4498
T2787 0.4498
T2788 0.4486
T2789 0.4483
T2790 0.4483
T2791 0.4306
T2792 0.4306
T2793 0.4306
T2794 0.4306
T2795 0.4306
T2796 0.4306
T2797 0.4306
T2798 0.4306
T2799 0.4306
T2800 0.4306
T2801 0.4306
T2802 0.4306
T2803 0.4306
T2804 0.4306
T2805 0.4306
T2806 0.4306
T2807 0.4306
T2808 0.4306
