# Supplementary material for: FishMORPH - An agent-based model to predict salmonid growth and distribution responses under natural and low flows
Source: Sci Rep. 2016 Jul 19;6:29414. doi: 10.1038/srep29414 (PMC4949470; doi:10.1038/srep29414)
Supplement: Supplementary Information 2 [file srep29414-s2.zip › SR_FishMORPH_Files/Parameters/Baseline_Depth_P42.var]

Depth Patch P42
T1 0.5376
T2 0.5388
T3 0.5388
T4 0.5388
T5 0.5384
T6 0.5379
T7 0.5365
T8 0.5357
T9 0.5343
T10 0.5363
T11 0.5375
T12 0.5348
T13 0.533
T14 0.5309
T15 0.5309
T16 0.5309
T17 0.5309
T18 0.5309
T19 0.5304
T20 0.53
T21 0.5291
T22 0.5287
T23 0.5287
T24 0.5287
T25 0.5278
T26 0.5269
T27 0.5269
T28 0.5269
T29 0.5269
T30 0.5269
T31 0.5269
T32 0.5269
T33 0.5269
T34 0.5269
T35 0.5265
T36 0.526
T37 0.5251
T38 0.5251
T39 0.5251
T40 0.5251
T41 0.5251
T42 0.5248
T43 0.5237
T44 0.5237
T45 0.5237
T46 0.5237
T47 0.5237
T48 0.5237
T49 0.5237
T50 0.5237
T51 0.5219
T52 0.5219
T53 0.5219
T54 0.5201
T55 0.5201
T56 0.5197
T57 0.5188
T58 0.5192
T59 0.5197
T60 0.5232
T61 0.5206
T62 0.5192
T63 0.5188
T64 0.5183
T65 0.5201
T66 0.5188
T67 0.5183
T68 0.5183
T69 0.5183
T70 0.5183
T71 0.5178
T72 0.5164
T73 0.5157
T74 0.5145
T75 0.5131
T76 0.5131
T77 0.5131
T78 0.5131
T79 0.5131
T80 0.5131
T81 0.5131
T82 0.5131
T83 0.5131
T84 0.5131
T85 0.5136
T86 0.515
T87 0.515
T88 0.515
T89 0.515
T90 0.515
T91 0.515
T92 0.515
T93 0.515
T94 0.515
T95 0.515
T96 0.515
T97 0.515
T98 0.515
T99 0.5145
T100 0.5131
T101 0.5131
T102 0.5131
T103 0.5131
T104 0.5131
T105 0.5131
T106 0.5131
T107 0.5131
T108 0.5126
T109 0.5131
T110 0.5131
T111 0.5131
T112 0.5131
T113 0.5131
T114 0.5131
T115 0.5131
T116 0.5131
T117 0.5131
T118 0.5131
T119 0.5131
T120 0.5131
T121 0.5131
T122 0.5131
T123 0.5131
T124 0.5131
T125 0.5131
T126 0.5131
T127 0.5131
T128 0.5131
T129 0.5131
T130 0.5131
T131 0.514
T132 0.515
T133 0.515
T134 0.515
T135 0.515
T136 0.5153
T137 0.5164
T138 0.5164
T139 0.5164
T140 0.5164
T141 0.5164
T142 0.5164
T143 0.5164
T144 0.5164
T145 0.5164
T146 0.5164
T147 0.5164
T148 0.5164
T149 0.5164
T150 0.5183
T151 0.5178
T152 0.5183
T153 0.5188
T154 0.5201
T155 0.5201
T156 0.5201
T157 0.5201
T158 0.521
T159 0.5201
T160 0.521
T161 0.5219
T162 0.5219
T163 0.5219
T164 0.5219
T165 0.5219
T166 0.5219
T167 0.5219
T168 0.5219
T169 0.5219
T170 0.5219
T171 0.5219
T172 0.5219
T173 0.5219
T174 0.5219
T175 0.5219
T176 0.5219
T177 0.5219
T178 0.5215
T179 0.5219
T180 0.5219
T181 0.5215
T182 0.5206
T183 0.5215
T184 0.5206
T185 0.5201
T186 0.5201
T187 0.5201
T188 0.5201
T189 0.5201
T190 0.5201
T191 0.5201
T192 0.5201
T193 0.5201
T194 0.5201
T195 0.5201
T196 0.5201
T197 0.5188
T198 0.5183
T199 0.5183
T200 0.5183
T201 0.5164
T202 0.5164
T203 0.5164
T204 0.5164
T205 0.5164
T206 0.5164
T207 0.5164
T208 0.5164
T209 0.5164
T210 0.5164
T211 0.5164
T212 0.5164
T213 0.5164
T214 0.5164
T215 0.5169
T216 0.5164
T217 0.5164
T218 0.5164
T219 0.5164
T220 0.5164
T221 0.5164
T222 0.5164
T223 0.5164
T224 0.5161
T225 0.515
T226 0.515
T227 0.515
T228 0.515
T229 0.515
T230 0.515
T231 0.515
T232 0.515
T233 0.515
T234 0.515
T235 0.515
T236 0.515
T237 0.515
T238 0.515
T239 0.515
T240 0.515
T241 0.515
T242 0.515
T243 0.515
T244 0.515
T245 0.515
T246 0.515
T247 0.515
T248 0.515
T249 0.5131
T250 0.5131
T251 0.5136
T252 0.555
T253 0.5712
T254 0.5809
T255 0.5796
T256 0.5793
T257 0.5793
T258 0.5776
T259 0.577
T260 0.577
T261 0.5762
T262 0.575
T263 0.5747
T264 0.5747
T265 0.5747
T266 0.5747
T267 0.5747
T268 0.5747
T269 0.5747
T270 0.5747
T271 0.5747
T272 0.5747
T273 0.5747
T274 0.5747
T275 0.5747
T276 0.5752
T277 0.5757
T278 0.5768
T279 0.577
T280 0.577
T281 0.577
T282 0.5762
T283 0.5754
T284 0.5749
T285 0.5747
T286 0.5747
T287 0.5747
T288 0.5747
T289 0.5747
T290 0.5747
T291 0.5747
T292 0.5747
T293 0.5752
T294 0.5766
T295 0.577
T296 0.577
T297 0.5788
T298 0.5793
T299 0.5793
T300 0.5801
T301 0.58
T302 0.5798
T303 0.5802
T304 0.5807
T305 0.5746
T306 0.5747
T307 0.5747
T308 0.5747
T309 0.5747
T310 0.5747
T311 0.5747
T312 0.5747
T313 0.5747
T314 0.5747
T315 0.5747
T316 0.5747
T317 0.5747
T318 0.5747
T319 0.5747
T320 0.5747
T321 0.5747
T322 0.5747
T323 0.5747
T324 0.5747
T325 0.5809
T326 0.5746
T327 0.5747
T328 0.5747
T329 0.5747
T330 0.5747
T331 0.5747
T332 0.5747
T333 0.5747
T334 0.5747
T335 0.5747
T336 0.5747
T337 0.5809
T338 0.5797
T339 0.5793
T340 0.5793
T341 0.5793
T342 0.5793
T343 0.5793
T344 0.5793
T345 0.5793
T346 0.5793
T347 0.5793
T348 0.5793
T349 0.5793
T350 0.5793
T351 0.5793
T352 0.5793
T353 0.5776
T354 0.577
T355 0.577
T356 0.577
T357 0.577
T358 0.577
T359 0.577
T360 0.577
T361 0.577
T362 0.5762
T363 0.5768
T364 0.577
T365 0.577
T366 0.577
T367 0.577
T368 0.577
T369 0.577
T370 0.577
T371 0.577
T372 0.577
T373 0.5775
T374 0.5789
T375 0.5793
T376 0.5793
T377 0.5793
T378 0.5797
T379 0.5795
T380 0.5793
T381 0.5793
T382 0.5793
T383 0.5793
T384 0.5793
T385 0.5793
T386 0.5793
T387 0.5793
T388 0.5793
T389 0.5793
T390 0.5793
T391 0.5793
T392 0.5793
T393 0.578
T394 0.5661
T395 0.5567
T396 0.5503
T397 0.5421
T398 0.5389
T399 0.5366
T400 0.5361
T401 0.5361
T402 0.5361
T403 0.5365
T404 0.5362
T405 0.5361
T406 0.5348
T407 0.534
T408 0.5339
T409 0.5339
T410 0.5347
T411 0.5358
T412 0.5374
T413 0.5399
T414 0.5419
T415 0.5413
T416 0.542
T417 0.5423
T418 0.5423
T419 0.542
T420 0.5392
T421 0.5383
T422 0.5306
T423 0.5278
T424 0.5287
T425 0.5287
T426 0.5287
T427 0.5287
T428 0.5287
T429 0.5287
T430 0.5287
T431 0.5287
T432 0.5287
T433 0.5287
T434 0.5287
T435 0.5278
T436 0.5269
T437 0.5269
T438 0.526
T439 0.5251
T440 0.5242
T441 0.5234
T442 0.5234
T443 0.5229
T444 0.5216
T445 0.522
T446 0.5216
T447 0.522
T448 0.5216
T449 0.5211
T450 0.5188
T451 0.5179
T452 0.5179
T453 0.5179
T454 0.517
T455 0.5161
T456 0.5161
T457 0.5179
T458 0.5179
T459 0.5179
T460 0.5175
T461 0.5179
T462 0.5179
T463 0.5197
T464 0.5209
T465 0.5221
T466 0.523
T467 0.5244
T468 0.5252
T469 0.5266
T470 0.5266
T471 0.5274
T472 0.5283
T473 0.5279
T474 0.5266
T475 0.5257
T476 0.5248
T477 0.5239
T478 0.523
T479 0.523
T480 0.5221
T481 0.523
T482 0.5226
T483 0.523
T484 0.523
T485 0.5235
T486 0.523
T487 0.5248
T488 0.525
T489 0.5275
T490 0.5297
T491 0.5323
T492 0.5328
T493 0.5345
T494 0.5372
T495 0.5396
T496 0.5415
T497 0.5432
T498 0.5441
T499 0.5459
T500 0.5489
T501 0.5509
T502 0.5494
T503 0.5526
T504 0.5554
T505 0.5579
T506 0.5602
T507 0.5611
T508 0.5617
T509 0.563
T510 0.5633
T511 0.5638
T512 0.5651
T513 0.5658
T514 0.5671
T515 0.5584
T516 0.5596
T517 0.5615
T518 0.5628
T519 0.5631
T520 0.5635
T521 0.5632
T522 0.5631
T523 0.5631
T524 0.5631
T525 0.5631
T526 0.5631
T527 0.5626
T528 0.5615
T529 0.5607
T530 0.5606
T531 0.559
T532 0.5585
T533 0.5582
T534 0.5569
T535 0.5656
T536 0.5642
T537 0.5632
T538 0.5621
T539 0.5611
T540 0.5608
T541 0.5589
T542 0.5583
T543 0.5583
T544 0.5575
T545 0.5564
T546 0.5562
T547 0.5554
T548 0.5543
T549 0.554
T550 0.5532
T551 0.5521
T552 0.5514
T553 0.5498
T554 0.5493
T555 0.5485
T556 0.5518
T557 0.5515
T558 0.5475
T559 0.5493
T560 0.553
T561 0.5585
T562 0.5631
T563 0.5565
T564 0.5614
T565 0.569
T566 0.5648
T567 0.5758
T568 0.5767
T569 0.5822
T570 0.5859
T571 0.5898
T572 0.5937
T573 0.5941
T574 0.601
T575 0.6086
T576 0.6097
T577 0.6219
T578 0.6282
T579 0.6421
T580 0.656
T581 0.6711
T582 0.683
T583 0.6887
T584 0.6958
T585 0.7
T586 0.6988
T587 0.7043
T588 0.7075
T589 0.715
T590 0.7115
T591 0.7144
T592 0.7185
T593 0.7208
T594 0.7212
T595 0.7201
T596 0.7146
T597 0.7166
T598 0.7069
T599 0.6978
T600 0.695
T601 0.6851
T602 0.6824
T603 0.6757
T604 0.67
T605 0.6651
T606 0.662
T607 0.6599
T608 0.6598
T609 0.661
T610 0.664
T611 0.6668
T612 0.6712
T613 0.6762
T614 0.6812
T615 0.6843
T616 0.6879
T617 0.6866
T618 0.69
T619 0.6932
T620 0.6958
T621 0.6971
T622 0.6959
T623 0.6913
T624 0.687
T625 0.6734
T626 0.6558
T627 0.6372
T628 0.617
T629 0.6058
T630 0.5991
T631 0.5903
T632 0.5892
T633 0.5853
T634 0.582
T635 0.5796
T636 0.5774
T637 0.5753
T638 0.5806
T639 0.579
T640 0.5773
T641 0.5764
T642 0.5755
T643 0.5746
T644 0.5743
T645 0.5743
T646 0.5735
T647 0.5723
T648 0.5716
T649 0.5701
T650 0.5697
T651 0.5689
T652 0.568
T653 0.5677
T654 0.5668
T655 0.5657
T656 0.5654
T657 0.5643
T658 0.5635
T659 0.5634
T660 0.5616
T661 0.5763
T662 0.5748
T663 0.5743
T664 0.5715
T665 0.5581
T666 0.5483
T667 0.5475
T668 0.5475
T669 0.5514
T670 0.5504
T671 0.5502
T672 0.5502
T673 0.5502
T674 0.5502
T675 0.5485
T676 0.548
T677 0.5478
T678 0.5476
T679 0.5472
T680 0.5458
T681 0.5454
T682 0.5454
T683 0.5445
T684 0.5455
T685 0.5502
T686 0.5614
T687 0.566
T688 0.5597
T689 0.558
T690 0.5489
T691 0.5485
T692 0.5459
T693 0.5445
T694 0.5434
T695 0.5432
T696 0.5428
T697 0.5414
T698 0.541
T699 0.5405
T700 0.5404
T701 0.5404
T702 0.5389
T703 0.5384
T704 0.5383
T705 0.5379
T706 0.5377
T707 0.5376
T708 0.5363
T709 0.5354
T710 0.5352
T711 0.5351
T712 0.5346
T713 0.5331
T714 0.5326
T715 0.5325
T716 0.5324
T717 0.5324
T718 0.5323
T719 0.5322
T720 0.5321
T721 0.532
T722 0.532
T723 0.5319
T724 0.5318
T725 0.5317
T726 0.5316
T727 0.5315
T728 0.5315
T729 0.531
T730 0.5308
T731 0.5311
T732 0.5311
T733 0.5298
T734 0.5292
T735 0.5295
T736 0.529
T737 0.5285
T738 0.528
T739 0.5275
T740 0.527
T741 0.5269
T742 0.5268
T743 0.5266
T744 0.5263
T745 0.5262
T746 0.5262
T747 0.5261
T748 0.526
T749 0.5259
T750 0.5258
T751 0.5258
T752 0.5257
T753 0.5256
T754 0.5255
T755 0.5254
T756 0.5254
T757 0.5253
T758 0.5252
T759 0.5251
T760 0.5251
T761 0.525
T762 0.5249
T763 0.5248
T764 0.5247
T765 0.5356
T766 0.5367
T767 0.5362
T768 0.5361
T769 0.5361
T770 0.536
T771 0.5355
T772 0.5349
T773 0.5347
T774 0.5341
T775 0.5342
T776 0.5345
T777 0.5346
T778 0.5345
T779 0.5344
T780 0.5343
T781 0.5339
T782 0.5334
T783 0.5329
T784 0.5327
T785 0.5318
T786 0.5319
T787 0.5315
T788 0.5313
T789 0.5321
T790 0.5322
T791 0.5322
T792 0.5321
T793 0.532
T794 0.5319
T795 0.5319
T796 0.5318
T797 0.5313
T798 0.5315
T799 0.5316
T800 0.5315
T801 0.5314
T802 0.5313
T803 0.5313
T804 0.5312
T805 0.5309
T806 0.5306
T807 0.5305
T808 0.5304
T809 0.5295
T810 0.5284
T811 0.5285
T812 0.5281
T813 0.5279
T814 0.5278
T815 0.5277
T816 0.5277
T817 0.5276
T818 0.5275
T819 0.5274
T820 0.5274
T821 0.5265
T822 0.5261
T823 0.5252
T824 0.5249
T825 0.5248
T826 0.5248
T827 0.5247
T828 0.5246
T829 0.5245
T830 0.5232
T831 0.5228
T832 0.5236
T833 0.5216
T834 0.5205
T835 0.52
T836 0.5187
T837 0.5186
T838 0.5186
T839 0.5185
T840 0.5184
T841 0.5183
T842 0.5183
T843 0.5182
T844 0.5181
T845 0.5178
T846 0.517
T847 0.5169
T848 0.516
T849 0.5157
T850 0.5174
T851 0.5169
T852 0.5172
T853 0.5172
T854 0.5171
T855 0.5153
T856 0.5148
T857 0.5135
T858 0.5134
T859 0.5133
T860 0.5133
T861 0.5132
T862 0.5131
T863 0.5131
T864 0.513
T865 0.5138
T866 0.5146
T867 0.5145
T868 0.5144
T869 0.5144
T870 0.5143
T871 0.5142
T872 0.5142
T873 0.5141
T874 0.514
T875 0.514
T876 0.5139
T877 0.5138
T878 0.5138
T879 0.5137
T880 0.5119
T881 0.5119
T882 0.5126
T883 0.5121
T884 0.5111
T885 0.5111
T886 0.5119
T887 0.5118
T888 0.5124
T889 0.513
T890 0.513
T891 0.5129
T892 0.5128
T893 0.5128
T894 0.5132
T895 0.5126
T896 0.5126
T897 0.5125
T898 0.5125
T899 0.5124
T900 0.5123
T901 0.5123
T902 0.5122
T903 0.5117
T904 0.5108
T905 0.5103
T906 0.5102
T907 0.5102
T908 0.5101
T909 0.51
T910 0.51
T911 0.5099
T912 0.5098
T913 0.5098
T914 0.5097
T915 0.5101
T916 0.5096
T917 0.5095
T918 0.5099
T919 0.5111
T920 0.5098
T921 0.5093
T922 0.5092
T923 0.5092
T924 0.5091
T925 0.509
T926 0.5089
T927 0.5082
T928 0.5071
T929 0.5084
T930 0.507
T931 0.5067
T932 0.5066
T933 0.5065
T934 0.5064
T935 0.5064
T936 0.5063
T937 0.5063
T938 0.5066
T939 0.5066
T940 0.5061
T941 0.5077
T942 0.5077
T943 0.5076
T944 0.5075
T945 0.5075
T946 0.5074
T947 0.5074
T948 0.5073
T949 0.5085
T950 0.5102
T951 0.5093
T952 0.5084
T953 0.5073
T954 0.5066
T955 0.5065
T956 0.5065
T957 0.5064
T958 0.5064
T959 0.5063
T960 0.5063
T961 0.5062
T962 0.5061
T963 0.5061
T964 0.506
T965 0.506
T966 0.5059
T967 0.5058
T968 0.5058
T969 0.5057
T970 0.5057
T971 0.5056
T972 0.5056
T973 0.5055
T974 0.5054
T975 0.5054
T976 0.5053
T977 0.5053
T978 0.5052
T979 0.5052
T980 0.5051
T981 0.5049
T982 0.5036
T983 0.5032
T984 0.5032
T985 0.5031
T986 0.5027
T987 0.5027
T988 0.5026
T989 0.5026
T990 0.5025
T991 0.5025
T992 0.5024
T993 0.5023
T994 0.5023
T995 0.5022
T996 0.5022
T997 0.5021
T998 0.5021
T999 0.502
T1000 0.502
T1001 0.5015
T1002 0.5002
T1003 0.5001
T1004 0.5
T1005 0.5004
T1006 0.5016
T1007 0.5016
T1008 0.5003
T1009 0.4998
T1010 0.4997
T1011 0.4997
T1012 0.4996
T1013 0.4996
T1014 0.4995
T1015 0.4995
T1016 0.4994
T1017 0.4994
T1018 0.4991
T1019 0.5006
T1020 0.5006
T1021 0.5005
T1022 0.5005
T1023 0.5
T1024 0.4987
T1025 0.4973
T1026 0.4968
T1027 0.4961
T1028 0.4954
T1029 0.496
T1030 0.4966
T1031 0.4966
T1032 0.4965
T1033 0.4965
T1034 0.4964
T1035 0.4964
T1036 0.4963
T1037 0.4963
T1038 0.4962
T1039 0.4962
T1040 0.497
T1041 0.4978
T1042 0.496
T1043 0.4964
T1044 0.4976
T1045 0.4976
T1046 0.4985
T1047 0.4988
T1048 0.4988
T1049 0.4992
T1050 0.4987
T1051 0.4974
T1052 0.4956
T1053 0.4951
T1054 0.4951
T1055 0.495
T1056 0.495
T1057 0.4967
T1058 0.4966
T1059 0.4966
T1060 0.4965
T1061 0.4965
T1062 0.4964
T1063 0.4964
T1064 0.4963
T1065 0.4963
T1066 0.4962
T1067 0.497
T1068 0.4976
T1069 0.4974
T1070 0.4974
T1071 0.4973
T1072 0.4981
T1073 0.4989
T1074 0.4989
T1075 0.4988
T1076 0.4988
T1077 0.4987
T1078 0.4987
T1079 0.4986
T1080 0.4986
T1081 0.4985
T1082 0.4989
T1083 0.4989
T1084 0.4992
T1085 0.5
T1086 0.4997
T1087 0.4996
T1088 0.4995
T1089 0.4995
T1090 0.4994
T1091 0.499
T1092 0.4993
T1093 0.5171
T1094 0.5219
T1095 0.5212
T1096 0.5208
T1097 0.5207
T1098 0.5211
T1099 0.5223
T1100 0.5226
T1101 0.5226
T1102 0.5252
T1103 0.5294
T1104 0.5362
T1105 0.5471
T1106 0.5522
T1107 0.5569
T1108 0.5582
T1109 0.5583
T1110 0.5604
T1111 0.5641
T1112 0.5595
T1113 0.5658
T1114 0.575
T1115 0.565
T1116 0.5683
T1117 0.5694
T1118 0.5676
T1119 0.5629
T1120 0.5709
T1121 0.5639
T1122 0.5589
T1123 0.557
T1124 0.5659
T1125 0.5625
T1126 0.5612
T1127 0.561
T1128 0.5609
T1129 0.5609
T1130 0.5618
T1131 0.5625
T1132 0.5622
T1133 0.561
T1134 0.5606
T1135 0.5609
T1136 0.5617
T1137 0.5618
T1138 0.5621
T1139 0.5632
T1140 0.5654
T1141 0.5567
T1142 0.5585
T1143 0.5588
T1144 0.5591
T1145 0.5592
T1146 0.5591
T1147 0.5598
T1148 0.5602
T1149 0.5603
T1150 0.5603
T1151 0.5602
T1152 0.5592
T1153 0.5577
T1154 0.5667
T1155 0.5646
T1156 0.5634
T1157 0.5631
T1158 0.5614
T1159 0.5608
T1160 0.5608
T1161 0.5615
T1162 0.5625
T1163 0.5625
T1164 0.564
T1165 0.5648
T1166 0.5659
T1167 0.5662
T1168 0.5661
T1169 0.5654
T1170 0.5645
T1171 0.563
T1172 0.5621
T1173 0.5632
T1174 0.5639
T1175 0.5638
T1176 0.5636
T1177 0.5644
T1178 0.5654
T1179 0.5656
T1180 0.5652
T1181 0.565
T1182 0.5653
T1183 0.5654
T1184 0.5654
T1185 0.5653
T1186 0.5653
T1187 0.5652
T1188 0.5647
T1189 0.5656
T1190 0.5633
T1191 0.5602
T1192 0.5578
T1193 0.5562
T1194 0.5551
T1195 0.5532
T1196 0.5526
T1197 0.5525
T1198 0.5525
T1199 0.5539
T1200 0.5559
T1201 0.5577
T1202 0.5568
T1203 0.5559
T1204 0.5545
T1205 0.5533
T1206 0.5524
T1207 0.555
T1208 0.5537
T1209 0.5499
T1210 0.5495
T1211 0.5505
T1212 0.5523
T1213 0.5544
T1214 0.5576
T1215 0.5599
T1216 0.5625
T1217 0.564
T1218 0.566
T1219 0.5578
T1220 0.5625
T1221 0.5671
T1222 0.5717
T1223 0.5759
T1224 0.5621
T1225 0.5621
T1226 0.5764
T1227 0.5756
T1228 0.5739
T1229 0.5722
T1230 0.5714
T1231 0.5712
T1232 0.5719
T1233 0.5746
T1234 0.563
T1235 0.5683
T1236 0.5726
T1237 0.5757
T1238 0.5768
T1239 0.5784
T1240 0.5809
T1241 0.5746
T1242 0.5775
T1243 0.5752
T1244 0.5747
T1245 0.5747
T1246 0.5748
T1247 0.5755
T1248 0.5761
T1249 0.5762
T1250 0.5761
T1251 0.5761
T1252 0.5753
T1253 0.5743
T1254 0.574
T1255 0.5732
T1256 0.5715
T1257 0.5702
T1258 0.5691
T1259 0.5681
T1260 0.5667
T1261 0.5659
T1262 0.5647
T1263 0.5736
T1264 0.5681
T1265 0.5643
T1266 0.562
T1267 0.5603
T1268 0.5583
T1269 0.5675
T1270 0.5666
T1271 0.5649
T1272 0.5637
T1273 0.5612
T1274 0.5592
T1275 0.5583
T1276 0.5568
T1277 0.5555
T1278 0.5544
T1279 0.5528
T1280 0.5515
T1281 0.55
T1282 0.5486
T1283 0.5482
T1284 0.5481
T1285 0.548
T1286 0.5477
T1287 0.5504
T1288 0.5491
T1289 0.5465
T1290 0.5442
T1291 0.5421
T1292 0.5404
T1293 0.54
T1294 0.5411
T1295 0.5417
T1296 0.5418
T1297 0.5404
T1298 0.5399
T1299 0.5398
T1300 0.5381
T1301 0.5372
T1302 0.536
T1303 0.5349
T1304 0.5339
T1305 0.5336
T1306 0.5323
T1307 0.5318
T1308 0.5313
T1309 0.5326
T1310 0.5331
T1311 0.533
T1312 0.5346
T1313 0.5377
T1314 0.5414
T1315 0.5483
T1316 0.567
T1317 0.572
T1318 0.5732
T1319 0.5844
T1320 0.5968
T1321 0.6083
T1322 0.6107
T1323 0.6181
T1324 0.6145
T1325 0.6185
T1326 0.6226
T1327 0.6257
T1328 0.6289
T1329 0.6312
T1330 0.6314
T1331 0.6305
T1332 0.6286
T1333 0.6249
T1334 0.6196
T1335 0.6144
T1336 0.6173
T1337 0.6121
T1338 0.6092
T1339 0.6075
T1340 0.606
T1341 0.605
T1342 0.6047
T1343 0.6046
T1344 0.6038
T1345 0.6095
T1346 0.6089
T1347 0.6078
T1348 0.6059
T1349 0.6037
T1350 0.6017
T1351 0.5993
T1352 0.597
T1353 0.5943
T1354 0.5914
T1355 0.5937
T1356 0.5918
T1357 0.5899
T1358 0.5871
T1359 0.5842
T1360 0.5811
T1361 0.5784
T1362 0.576
T1363 0.5805
T1364 0.5785
T1365 0.5766
T1366 0.5746
T1367 0.5727
T1368 0.571
T1369 0.5703
T1370 0.5701
T1371 0.5701
T1372 0.5708
T1373 0.5724
T1374 0.5745
T1375 0.5764
T1376 0.579
T1377 0.5811
T1378 0.5758
T1379 0.5774
T1380 0.5782
T1381 0.58
T1382 0.5816
T1383 0.5834
T1384 0.5852
T1385 0.5843
T1386 0.5841
T1387 0.5839
T1388 0.5827
T1389 0.5809
T1390 0.5787
T1391 0.5763
T1392 0.5811
T1393 0.5805
T1394 0.5804
T1395 0.5752
T1396 0.5777
T1397 0.5809
T1398 0.5839
T1399 0.5865
T1400 0.5878
T1401 0.5886
T1402 0.5885
T1403 0.589
T1404 0.5884
T1405 0.587
T1406 0.5856
T1407 0.5842
T1408 0.5821
T1409 0.5807
T1410 0.5794
T1411 0.5787
T1412 0.5775
T1413 0.5771
T1414 0.5767
T1415 0.5769
T1416 0.5754
T1417 0.5748
T1418 0.5748
T1419 0.5747
T1420 0.5747
T1421 0.5798
T1422 0.5789
T1423 0.5777
T1424 0.5759
T1425 0.5754
T1426 0.575
T1427 0.5738
T1428 0.5723
T1429 0.5709
T1430 0.5697
T1431 0.5691
T1432 0.5682
T1433 0.5676
T1434 0.5678
T1435 0.5683
T1436 0.5684
T1437 0.5676
T1438 0.5674
T1439 0.5673
T1440 0.5673
T1441 0.5669
T1442 0.5661
T1443 0.5654
T1444 0.5642
T1445 0.5627
T1446 0.5616
T1447 0.5762
T1448 0.575
T1449 0.5746
T1450 0.5746
T1451 0.5745
T1452 0.5742
T1453 0.5733
T1454 0.5726
T1455 0.5721
T1456 0.5701
T1457 0.5684
T1458 0.5665
T1459 0.5644
T1460 0.5628
T1461 0.5615
T1462 0.5604
T1463 0.56
T1464 0.5607
T1465 0.5641
T1466 0.5675
T1467 0.569
T1468 0.5678
T1469 0.565
T1470 0.5631
T1471 0.562
T1472 0.5613
T1473 0.5603
T1474 0.5593
T1475 0.5592
T1476 0.5604
T1477 0.5592
T1478 0.5587
T1479 0.5584
T1480 0.5576
T1481 0.5565
T1482 0.5673
T1483 0.5657
T1484 0.5652
T1485 0.5652
T1486 0.5657
T1487 0.5666
T1488 0.5582
T1489 0.5603
T1490 0.5617
T1491 0.5639
T1492 0.5664
T1493 0.5674
T1494 0.5672
T1495 0.5671
T1496 0.5686
T1497 0.5707
T1498 0.5737
T1499 0.5616
T1500 0.5645
T1501 0.5662
T1502 0.5661
T1503 0.5646
T1504 0.5622
T1505 0.5754
T1506 0.5741
T1507 0.5726
T1508 0.5717
T1509 0.5723
T1510 0.5733
T1511 0.574
T1512 0.5752
T1513 0.5762
T1514 0.5617
T1515 0.5637
T1516 0.565
T1517 0.5665
T1518 0.5673
T1519 0.5688
T1520 0.5701
T1521 0.5715
T1522 0.5725
T1523 0.5743
T1524 0.5763
T1525 0.5788
T1526 0.5758
T1527 0.5776
T1528 0.5782
T1529 0.579
T1530 0.5785
T1531 0.5781
T1532 0.578
T1533 0.577
T1534 0.5762
T1535 0.5762
T1536 0.5769
T1537 0.5779
T1538 0.5798
T1539 0.582
T1540 0.5845
T1541 0.5869
T1542 0.5891
T1543 0.5907
T1544 0.5911
T1545 0.5911
T1546 0.5911
T1547 0.5911
T1548 0.591
T1549 0.591
T1550 0.591
T1551 0.591
T1552 0.591
T1553 0.591
T1554 0.591
T1555 0.591
T1556 0.591
T1557 0.591
T1558 0.5909
T1559 0.5909
T1560 0.5909
T1561 0.5909
T1562 0.5909
T1563 0.5909
T1564 0.5909
T1565 0.5909
T1566 0.5909
T1567 0.5908
T1568 0.5908
T1569 0.5908
T1570 0.5757
T1571 0.5723
T1572 0.5696
T1573 0.5688
T1574 0.5655
T1575 0.5636
T1576 0.5634
T1577 0.563
T1578 0.5632
T1579 0.5641
T1580 0.5661
T1581 0.5692
T1582 0.5714
T1583 0.5721
T1584 0.5725
T1585 0.5716
T1586 0.5719
T1587 0.5732
T1588 0.5746
T1589 0.5764
T1590 0.5776
T1591 0.5771
T1592 0.5762
T1593 0.5748
T1594 0.5734
T1595 0.5727
T1596 0.5725
T1597 0.5743
T1598 0.5753
T1599 0.575
T1600 0.5745
T1601 0.5744
T1602 0.5744
T1603 0.5744
T1604 0.5744
T1605 0.5743
T1606 0.5742
T1607 0.5739
T1608 0.5723
T1609 0.5704
T1610 0.5686
T1611 0.5671
T1612 0.5654
T1613 0.5638
T1614 0.5631
T1615 0.5622
T1616 0.5613
T1617 0.5624
T1618 0.5627
T1619 0.563
T1620 0.5642
T1621 0.5645
T1622 0.5645
T1623 0.5638
T1624 0.5625
T1625 0.5759
T1626 0.574
T1627 0.5719
T1628 0.5691
T1629 0.5669
T1630 0.5656
T1631 0.5646
T1632 0.5631
T1633 0.5623
T1634 0.5603
T1635 0.5581
T1636 0.5672
T1637 0.5661
T1638 0.5647
T1639 0.5639
T1640 0.5634
T1641 0.5621
T1642 0.5617
T1643 0.5617
T1644 0.5613
T1645 0.5601
T1646 0.5593
T1647 0.5579
T1648 0.5559
T1649 0.554
T1650 0.5527
T1651 0.5521
T1652 0.552
T1653 0.5506
T1654 0.5502
T1655 0.5502
T1656 0.5502
T1657 0.5502
T1658 0.551
T1659 0.5517
T1660 0.5526
T1661 0.5539
T1662 0.5567
T1663 0.5622
T1664 0.567
T1665 0.5604
T1666 0.5647
T1667 0.5683
T1668 0.5748
T1669 0.566
T1670 0.5712
T1671 0.5767
T1672 0.5762
T1673 0.5812
T1674 0.5848
T1675 0.5867
T1676 0.5871
T1677 0.5861
T1678 0.584
T1679 0.5805
T1680 0.5766
T1681 0.5793
T1682 0.5762
T1683 0.5755
T1684 0.5748
T1685 0.5752
T1686 0.5765
T1687 0.5773
T1688 0.5784
T1689 0.5792
T1690 0.5793
T1691 0.5793
T1692 0.5793
T1693 0.5793
T1694 0.579
T1695 0.5771
T1696 0.5747
T1697 0.572
T1698 0.5698
T1699 0.5683
T1700 0.5667
T1701 0.5664
T1702 0.5664
T1703 0.5653
T1704 0.5631
T1705 0.5625
T1706 0.5763
T1707 0.5751
T1708 0.5737
T1709 0.5715
T1710 0.5698
T1711 0.5685
T1712 0.5667
T1713 0.5655
T1714 0.5644
T1715 0.5642
T1716 0.5634
T1717 0.5621
T1718 0.5605
T1719 0.5588
T1720 0.5569
T1721 0.5674
T1722 0.5674
T1723 0.5579
T1724 0.5585
T1725 0.5583
T1726 0.5582
T1727 0.5585
T1728 0.5598
T1729 0.559
T1730 0.5583
T1731 0.5581
T1732 0.5581
T1733 0.5569
T1734 0.5672
T1735 0.5668
T1736 0.5658
T1737 0.5654
T1738 0.5654
T1739 0.5654
T1740 0.5654
T1741 0.5651
T1742 0.5634
T1743 0.5621
T1744 0.5605
T1745 0.5589
T1746 0.5577
T1747 0.5575
T1748 0.5575
T1749 0.5575
T1750 0.5575
T1751 0.5585
T1752 0.5591
T1753 0.5605
T1754 0.56
T1755 0.5597
T1756 0.5589
T1757 0.5584
T1758 0.5582
T1759 0.557
T1760 0.5562
T1761 0.5545
T1762 0.554
T1763 0.554
T1764 0.5537
T1765 0.5539
T1766 0.554
T1767 0.554
T1768 0.5537
T1769 0.5531
T1770 0.5533
T1771 0.5538
T1772 0.554
T1773 0.554
T1774 0.554
T1775 0.554
T1776 0.5532
T1777 0.5521
T1778 0.5518
T1779 0.5511
T1780 0.5502
T1781 0.55
T1782 0.5491
T1783 0.5481
T1784 0.5479
T1785 0.5479
T1786 0.5479
T1787 0.5507
T1788 0.5502
T1789 0.5487
T1790 0.5511
T1791 0.5502
T1792 0.5487
T1793 0.5466
T1794 0.5461
T1795 0.5461
T1796 0.5458
T1797 0.546
T1798 0.5461
T1799 0.5461
T1800 0.5461
T1801 0.5461
T1802 0.5461
T1803 0.5453
T1804 0.5442
T1805 0.5439
T1806 0.5432
T1807 0.543
T1808 0.5423
T1809 0.542
T1810 0.542
T1811 0.542
T1812 0.5424
T1813 0.5421
T1814 0.542
T1815 0.542
T1816 0.5404
T1817 0.5398
T1818 0.5398
T1819 0.5398
T1820 0.5398
T1821 0.5398
T1822 0.5398
T1823 0.5398
T1824 0.5398
T1825 0.5398
T1826 0.5387
T1827 0.5378
T1828 0.5376
T1829 0.5362
T1830 0.5357
T1831 0.5357
T1832 0.5347
T1833 0.5343
T1834 0.535
T1835 0.5378
T1836 0.5405
T1837 0.5415
T1838 0.5416
T1839 0.5412
T1840 0.5402
T1841 0.5399
T1842 0.5395
T1843 0.5394
T1844 0.5394
T1845 0.5406
T1846 0.5412
T1847 0.5412
T1848 0.5412
T1849 0.5412
T1850 0.5405
T1851 0.5396
T1852 0.5387
T1853 0.5377
T1854 0.5362
T1855 0.5358
T1856 0.5354
T1857 0.5349
T1858 0.5352
T1859 0.5363
T1860 0.5374
T1861 0.5373
T1862 0.5364
T1863 0.5355
T1864 0.534
T1865 0.5332
T1866 0.533
T1867 0.5343
T1868 0.5351
T1869 0.5348
T1870 0.5347
T1871 0.5343
T1872 0.533
T1873 0.5344
T1874 0.5366
T1875 0.5388
T1876 0.5432
T1877 0.5502
T1878 0.5514
T1879 0.5563
T1880 0.5616
T1881 0.5669
T1882 0.5619
T1883 0.5692
T1884 0.5622
T1885 0.569
T1886 0.5749
T1887 0.5789
T1888 0.5801
T1889 0.5799
T1890 0.5777
T1891 0.5744
T1892 0.5718
T1893 0.5686
T1894 0.566
T1895 0.5646
T1896 0.564
T1897 0.5642
T1898 0.5661
T1899 0.569
T1900 0.572
T1901 0.5745
T1902 0.5762
T1903 0.5773
T1904 0.5775
T1905 0.5768
T1906 0.5755
T1907 0.5751
T1908 0.5741
T1909 0.5712
T1910 0.5656
T1911 0.5618
T1912 0.5743
T1913 0.5706
T1914 0.5688
T1915 0.5689
T1916 0.5662
T1917 0.5616
T1918 0.5596
T1919 0.5584
T1920 0.5566
T1921 0.5671
T1922 0.5656
T1923 0.5639
T1924 0.5624
T1925 0.5613
T1926 0.5595
T1927 0.5587
T1928 0.5573
T1929 0.5559
T1930 0.5556
T1931 0.5577
T1932 0.5588
T1933 0.5582
T1934 0.5568
T1935 0.5558
T1936 0.5552
T1937 0.5535
T1938 0.5515
T1939 0.5513
T1940 0.5526
T1941 0.5543
T1942 0.5551
T1943 0.5574
T1944 0.56
T1945 0.5599
T1946 0.5589
T1947 0.5594
T1948 0.5604
T1949 0.562
T1950 0.5647
T1951 0.559
T1952 0.5649
T1953 0.5722
T1954 0.5665
T1955 0.578
T1956 0.5812
T1957 0.5884
T1958 0.592
T1959 0.6057
T1960 0.6109
T1961 0.6197
T1962 0.6167
T1963 0.6224
T1964 0.629
T1965 0.6331
T1966 0.6413
T1967 0.6483
T1968 0.6531
T1969 0.6582
T1970 0.6646
T1971 0.6684
T1972 0.6724
T1973 0.6763
T1974 0.6788
T1975 0.6813
T1976 0.683
T1977 0.6851
T1978 0.6857
T1979 0.6851
T1980 0.685
T1981 0.6848
T1982 0.6834
T1983 0.6819
T1984 0.6803
T1985 0.6787
T1986 0.6787
T1987 0.6775
T1988 0.6758
T1989 0.675
T1990 0.6748
T1991 0.6737
T1992 0.673
T1993 0.6719
T1994 0.6709
T1995 0.6688
T1996 0.6666
T1997 0.6651
T1998 0.6628
T1999 0.6604
T2000 0.6579
T2001 0.6552
T2002 0.6518
T2003 0.6502
T2004 0.6466
T2005 0.6437
T2006 0.6406
T2007 0.6384
T2008 0.6376
T2009 0.6364
T2010 0.6354
T2011 0.6348
T2012 0.6333
T2013 0.6322
T2014 0.6333
T2015 0.632
T2016 0.6305
T2017 0.6284
T2018 0.6268
T2019 0.6249
T2020 0.6232
T2021 0.6218
T2022 0.6202
T2023 0.6183
T2024 0.6161
T2025 0.6145
T2026 0.6221
T2027 0.6203
T2028 0.6188
T2029 0.6175
T2030 0.6157
T2031 0.6153
T2032 0.6146
T2033 0.613
T2034 0.6118
T2035 0.6109
T2036 0.6107
T2037 0.6096
T2038 0.6089
T2039 0.6078
T2040 0.6071
T2041 0.6059
T2042 0.6048
T2043 0.6036
T2044 0.61
T2045 0.6035
T2046 0.6099
T2047 0.6097
T2048 0.6041
T2049 0.6062
T2050 0.6081
T2051 0.6106
T2052 0.6133
T2053 0.6181
T2054 0.6146
T2055 0.6207
T2056 0.6274
T2057 0.6323
T2058 0.6414
T2059 0.6502
T2060 0.6547
T2061 0.6604
T2062 0.6647
T2063 0.6691
T2064 0.673
T2065 0.6753
T2066 0.6761
T2067 0.6771
T2068 0.6778
T2069 0.677
T2070 0.6763
T2071 0.6753
T2072 0.6742
T2073 0.6729
T2074 0.6709
T2075 0.6697
T2076 0.6685
T2077 0.6671
T2078 0.6656
T2079 0.6642
T2080 0.6635
T2081 0.6625
T2082 0.6608
T2083 0.6594
T2084 0.6577
T2085 0.6559
T2086 0.6534
T2087 0.65
T2088 0.65
T2089 0.6486
T2090 0.6466
T2091 0.6441
T2092 0.6417
T2093 0.6395
T2094 0.6375
T2095 0.6357
T2096 0.6342
T2097 0.6328
T2098 0.6328
T2099 0.6343
T2100 0.6316
T2101 0.6293
T2102 0.6285
T2103 0.6273
T2104 0.6263
T2105 0.6251
T2106 0.6238
T2107 0.623
T2108 0.6229
T2109 0.6226
T2110 0.6214
T2111 0.6196
T2112 0.6191
T2113 0.6178
T2114 0.6171
T2115 0.6162
T2116 0.6156
T2117 0.6155
T2118 0.6155
T2119 0.6155
T2120 0.6155
T2121 0.6148
T2122 0.6228
T2123 0.6226
T2124 0.6226
T2125 0.6217
T2126 0.6222
T2127 0.6233
T2128 0.6218
T2129 0.6208
T2130 0.6206
T2131 0.6217
T2132 0.6147
T2133 0.6167
T2134 0.6184
T2135 0.6186
T2136 0.6185
T2137 0.6176
T2138 0.6172
T2139 0.6158
T2140 0.6153
T2141 0.6146
T2142 0.6226
T2143 0.6224
T2144 0.6224
T2145 0.6218
T2146 0.6219
T2147 0.623
T2148 0.6157
T2149 0.6185
T2150 0.621
T2151 0.6233
T2152 0.6259
T2153 0.6277
T2154 0.6289
T2155 0.6303
T2156 0.6313
T2157 0.6319
T2158 0.6317
T2159 0.6309
T2160 0.63
T2161 0.6297
T2162 0.6297
T2163 0.6283
T2164 0.6278
T2165 0.6266
T2166 0.6257
T2167 0.6249
T2168 0.6237
T2169 0.6226
T2170 0.6221
T2171 0.6209
T2172 0.6196
T2173 0.6189
T2174 0.6178
T2175 0.617
T2176 0.6155
T2177 0.6149
T2178 0.6228
T2179 0.6223
T2180 0.6209
T2181 0.6203
T2182 0.6196
T2183 0.6187
T2184 0.6184
T2185 0.6175
T2186 0.6154
T2187 0.6147
T2188 0.6147
T2189 0.6138
T2190 0.6132
T2191 0.6126
T2192 0.6118
T2193 0.6112
T2194 0.6107
T2195 0.6099
T2196 0.6092
T2197 0.6091
T2198 0.6085
T2199 0.6069
T2200 0.6057
T2201 0.6054
T2202 0.6054
T2203 0.6069
T2204 0.6071
T2205 0.6062
T2206 0.6059
T2207 0.6056
T2208 0.6054
T2209 0.6055
T2210 0.6045
T2211 0.6037
T2212 0.6035
T2213 0.6096
T2214 0.6087
T2215 0.6085
T2216 0.6085
T2217 0.6085
T2218 0.6081
T2219 0.6069
T2220 0.6065
T2221 0.6062
T2222 0.6054
T2223 0.6049
T2224 0.6048
T2225 0.6048
T2226 0.6048
T2227 0.6048
T2228 0.6048
T2229 0.6048
T2230 0.6048
T2231 0.6048
T2232 0.6047
T2233 0.6039
T2234 0.603
T2235 0.6028
T2236 0.6028
T2237 0.6028
T2238 0.6015
T2239 0.6011
T2240 0.601
T2241 0.6009
T2242 0.6008
T2243 0.6005
T2244 0.5994
T2245 0.5991
T2246 0.5991
T2247 0.5991
T2248 0.5988
T2249 0.5983
T2250 0.5975
T2251 0.5971
T2252 0.597
T2253 0.5971
T2254 0.5971
T2255 0.5971
T2256 0.5964
T2257 0.5955
T2258 0.5953
T2259 0.5953
T2260 0.5953
T2261 0.595
T2262 0.5946
T2263 0.5943
T2264 0.5939
T2265 0.5934
T2266 0.5933
T2267 0.5933
T2268 0.5926
T2269 0.5917
T2270 0.5915
T2271 0.5915
T2272 0.5905
T2273 0.5943
T2274 0.5942
T2275 0.5942
T2276 0.5939
T2277 0.5939
T2278 0.5939
T2279 0.5939
T2280 0.5939
T2281 0.5939
T2282 0.5929
T2283 0.5922
T2284 0.5921
T2285 0.5921
T2286 0.5921
T2287 0.5921
T2288 0.5922
T2289 0.5915
T2290 0.5906
T2291 0.5902
T2292 0.5901
T2293 0.5901
T2294 0.5901
T2295 0.5901
T2296 0.5901
T2297 0.5901
T2298 0.5898
T2299 0.589
T2300 0.5884
T2301 0.588
T2302 0.5847
T2303 0.5783
T2304 0.575
T2305 0.5755
T2306 0.5787
T2307 0.5814
T2308 0.5834
T2309 0.5842
T2310 0.5844
T2311 0.5844
T2312 0.5844
T2313 0.5844
T2314 0.5844
T2315 0.5844
T2316 0.5844
T2317 0.5844
T2318 0.5845
T2319 0.5845
T2320 0.5838
T2321 0.5829
T2322 0.5837
T2323 0.5844
T2324 0.5845
T2325 0.5845
T2326 0.5845
T2327 0.5845
T2328 0.5846
T2329 0.5843
T2330 0.5843
T2331 0.5843
T2332 0.5829
T2333 0.5824
T2334 0.5824
T2335 0.5825
T2336 0.5825
T2337 0.5825
T2338 0.5825
T2339 0.5821
T2340 0.5813
T2341 0.5818
T2342 0.5824
T2343 0.5818
T2344 0.5813
T2345 0.5808
T2346 0.5807
T2347 0.5807
T2348 0.5807
T2349 0.5805
T2350 0.5812
T2351 0.5814
T2352 0.5817
T2353 0.5808
T2354 0.5805
T2355 0.5805
T2356 0.5805
T2357 0.5805
T2358 0.5805
T2359 0.5805
T2360 0.5805
T2361 0.5805
T2362 0.5799
T2363 0.58
T2364 0.5798
T2365 0.5796
T2366 0.5797
T2367 0.579
T2368 0.5787
T2369 0.5794
T2370 0.5825
T2371 0.5853
T2372 0.5863
T2373 0.5861
T2374 0.5842
T2375 0.5817
T2376 0.58
T2377 0.5786
T2378 0.5772
T2379 0.5765
T2380 0.5764
T2381 0.5764
T2382 0.5774
T2383 0.5782
T2384 0.5783
T2385 0.5783
T2386 0.5783
T2387 0.5783
T2388 0.5783
T2389 0.5784
T2390 0.5784
T2391 0.5784
T2392 0.5784
T2393 0.5784
T2394 0.5784
T2395 0.4687
T2396 0.4566
T2397 0.457
T2398 0.4566
T2399 0.4566
T2400 0.4566
T2401 0.4566
T2402 0.4566
T2403 0.4566
T2404 0.4566
T2405 0.4566
T2406 0.4566
T2407 0.4571
T2408 0.4567
T2409 0.4567
T2410 0.4565
T2411 0.456
T2412 0.4546
T2413 0.4554
T2414 0.4546
T2415 0.4521
T2416 0.4512
T2417 0.4512
T2418 0.4512
T2419 0.4512
T2420 0.4512
T2421 0.4512
T2422 0.4512
T2423 0.4513
T2424 0.4513
T2425 0.4513
T2426 0.4513
T2427 0.4513
T2428 0.4513
T2429 0.4513
T2430 0.4513
T2431 0.4513
T2432 0.4513
T2433 0.4513
T2434 0.4513
T2435 0.4513
T2436 0.4513
T2437 0.4514
T2438 0.4514
T2439 0.4514
T2440 0.4514
T2441 0.4514
T2442 0.4514
T2443 0.4514
T2444 0.4514
T2445 0.4514
T2446 0.4514
T2447 0.4514
T2448 0.4514
T2449 0.4514
T2450 0.4514
T2451 0.4515
T2452 0.4515
T2453 0.4515
T2454 0.4515
T2455 0.4515
T2456 0.4515
T2457 0.4506
T2458 0.4498
T2459 0.4498
T2460 0.4494
T2461 0.4498
T2462 0.4485
T2463 0.4494
T2464 0.4494
T2465 0.4498
T2466 0.4498
T2467 0.4498
T2468 0.4498
T2469 0.4499
T2470 0.4499
T2471 0.4499
T2472 0.4499
T2473 0.4499
T2474 0.4499
T2475 0.4499
T2476 0.4499
T2477 0.4499
T2478 0.4499
T2479 0.4499
T2480 0.4499
T2481 0.4499
T2482 0.45
T2483 0.45
T2484 0.4495
T2485 0.4495
T2486 0.45
T2487 0.4487
T2488 0.4491
T2489 0.4623
T2490 0.496
T2491 0.4956
T2492 0.4928
T2493 0.4887
T2494 0.4865
T2495 0.4862
T2496 0.4837
T2497 0.4829
T2498 0.4805
T2499 0.479
T2500 0.4876
T2501 0.4863
T2502 0.4849
T2503 0.4836
T2504 0.4814
T2505 0.481
T2506 0.4799
T2507 0.5
T2508 0.4949
T2509 0.4948
T2510 0.4922
T2511 0.485
T2512 0.4861
T2513 0.4816
T2514 0.48
T2515 0.4787
T2516 0.4782
T2517 0.4775
T2518 0.4768
T2519 0.4759
T2520 0.4746
T2521 0.4731
T2522 0.4717
T2523 0.4709
T2524 0.4702
T2525 0.4688
T2526 0.473
T2527 0.4726
T2528 0.4712
T2529 0.47
T2530 0.4692
T2531 0.4672
T2532 0.4657
T2533 0.4649
T2534 0.4637
T2535 0.461
T2536 0.4605
T2537 0.4605
T2538 0.4605
T2539 0.4605
T2540 0.4605
T2541 0.4605
T2542 0.4605
T2543 0.4605
T2544 0.4605
T2545 0.4605
T2546 0.4606
T2547 0.4606
T2548 0.4598
T2549 0.4589
T2550 0.459
T2551 0.459
T2552 0.459
T2553 0.4577
T2554 0.4582
T2555 0.459
T2556 0.4586
T2557 0.4565
T2558 0.4552
T2559 0.4542
T2560 0.4962
T2561 0.4866
T2562 0.4821
T2563 0.4796
T2564 0.4768
T2565 0.4751
T2566 0.474
T2567 0.4726
T2568 0.4721
T2569 0.4714
T2570 0.4702
T2571 0.4692
T2572 0.4687
T2573 0.4735
T2574 0.4726
T2575 0.4717
T2576 0.4712
T2577 0.4708
T2578 0.4708
T2579 0.4697
T2580 0.4684
T2581 0.4663
T2582 0.4657
T2583 0.4646
T2584 0.4642
T2585 0.4646
T2586 0.4646
T2587 0.4646
T2588 0.4646
T2589 0.4646
T2590 0.4646
T2591 0.4634
T2592 0.463
T2593 0.4631
T2594 0.4631
T2595 0.4631
T2596 0.4631
T2597 0.4631
T2598 0.4631
T2599 0.4631
T2600 0.4621
T2601 0.4611
T2602 0.4611
T2603 0.4603
T2604 0.4603
T2605 0.4603
T2606 0.4595
T2607 0.4612
T2608 0.4608
T2609 0.4608
T2610 0.4596
T2611 0.4596
T2612 0.4596
T2613 0.4596
T2614 0.4596
T2615 0.4596
T2616 0.4596
T2617 0.4584
T2618 0.458
T2619 0.4588
T2620 0.4592
T2621 0.4596
T2622 0.4596
T2623 0.4596
T2624 0.4596
T2625 0.4596
T2626 0.4592
T2627 0.4588
T2628 0.4584
T2629 0.4576
T2630 0.4576
T2631 0.458
T2632 0.4567
T2633 0.4563
T2634 0.4563
T2635 0.4563
T2636 0.4563
T2637 0.4563
T2638 0.4563
T2639 0.4563
T2640 0.4563
T2641 0.4563
T2642 0.4563
T2643 0.4563
T2644 0.4563
T2645 0.4576
T2646 0.458
T2647 0.458
T2648 0.458
T2649 0.458
T2650 0.458
T2651 0.4567
T2652 0.4567
T2653 0.4563
T2654 0.4563
T2655 0.4563
T2656 0.4563
T2657 0.4567
T2658 0.4576
T2659 0.4567
T2660 0.4584
T2661 0.458
T2662 0.4592
T2663 0.4609
T2664 0.4609
T2665 0.4618
T2666 0.4623
T2667 0.4649
T2668 0.4665
T2669 0.4685
T2670 0.4693
T2671 0.4712
T2672 0.4731
T2673 0.4711
T2674 0.4731
T2675 0.4765
T2676 0.4814
T2677 0.4843
T2678 0.4876
T2679 0.4803
T2680 0.4811
T2681 0.4815
T2682 0.4825
T2683 0.4838
T2684 0.4842
T2685 0.4842
T2686 0.4833
T2687 0.4825
T2688 0.4818
T2689 0.4807
T2690 0.4794
T2691 0.4781
T2692 0.4875
T2693 0.4875
T2694 0.4875
T2695 0.4875
T2696 0.4875
T2697 0.4875
T2698 0.4875
T2699 0.4875
T2700 0.4875
T2701 0.486
T2702 0.4839
T2703 0.4822
T2704 0.4811
T2705 0.4843
T2706 0.4826
T2707 0.4811
T2708 0.4811
T2709 0.4798
T2710 0.4779
T2711 0.4779
T2712 0.4765
T2713 0.4749
T2714 0.4745
T2715 0.4745
T2716 0.4745
T2717 0.4741
T2718 0.4731
T2719 0.4726
T2720 0.4726
T2721 0.4741
T2722 0.4731
T2723 0.4736
T2724 0.4736
T2725 0.4761
T2726 0.4774
T2727 0.4779
T2728 0.4782
T2729 0.4793
T2730 0.4798
T2731 0.4811
T2732 0.4811
T2733 0.4822
T2734 0.4826
T2735 0.483
T2736 0.4843
T2737 0.4843
T2738 0.4843
T2739 0.4843
T2740 0.4843
T2741 0.4857
T2742 0.4861
T2743 0.4868
T2744 0.4875
T2745 0.4781
T2746 0.4794
T2747 0.4811
T2748 0.4815
T2749 0.4822
T2750 0.4833
T2751 0.4818
T2752 0.4811
T2753 0.4798
T2754 0.4794
T2755 0.4875
T2756 0.4872
T2757 0.4861
T2758 0.4857
T2759 0.4843
T2760 0.4835
T2761 0.4818
T2762 0.4811
T2763 0.4802
T2764 0.4793
T2765 0.4786
T2766 0.4779
T2767 0.4765
T2768 0.476
T2769 0.476
T2770 0.476
T2771 0.476
T2772 0.4749
T2773 0.4745
T2774 0.4736
T2775 0.4726
T2776 0.4726
T2777 0.4726
T2778 0.4726
T2779 0.4726
T2780 0.4726
T2781 0.4715
T2782 0.4711
T2783 0.4711
T2784 0.4707
T2785 0.4692
T2786 0.4692
T2787 0.4692
T2788 0.4681
T2789 0.4736
T2790 0.4736
T2791 0.4565
T2792 0.4565
T2793 0.4565
T2794 0.4565
T2795 0.4565
T2796 0.4565
T2797 0.4565
T2798 0.4565
T2799 0.4565
T2800 0.4565
T2801 0.4565
T2802 0.4565
T2803 0.4565
T2804 0.4565
T2805 0.4565
T2806 0.4565
T2807 0.4565
T2808 0.4565
