# Supplementary material for: FishMORPH - An agent-based model to predict salmonid growth and distribution responses under natural and low flows
Source: Sci Rep. 2016 Jul 19;6:29414. doi: 10.1038/srep29414 (PMC4949470; doi:10.1038/srep29414)
Supplement: Supplementary Information 2 [file srep29414-s2.zip › SR_FishMORPH_Files/Parameters/Baseline_Depth_P42A.var]

Depth PatchP42A
T1 0.5539
T2 0.5551
T3 0.5551
T4 0.5551
T5 0.5547
T6 0.5542
T7 0.5708
T8 0.57
T9 0.5686
T10 0.5706
T11 0.5538
T12 0.5691
T13 0.5673
T14 0.5652
T15 0.5652
T16 0.5652
T17 0.5652
T18 0.5652
T19 0.5647
T20 0.5643
T21 0.5634
T22 0.563
T23 0.563
T24 0.563
T25 0.5621
T26 0.5612
T27 0.5612
T28 0.5612
T29 0.5612
T30 0.5612
T31 0.5612
T32 0.5612
T33 0.5612
T34 0.5612
T35 0.5608
T36 0.5603
T37 0.5595
T38 0.5595
T39 0.5595
T40 0.5595
T41 0.5595
T42 0.5591
T43 0.558
T44 0.558
T45 0.558
T46 0.558
T47 0.558
T48 0.558
T49 0.558
T50 0.558
T51 0.5562
T52 0.5562
T53 0.5562
T54 0.5544
T55 0.5544
T56 0.554
T57 0.5531
T58 0.5535
T59 0.554
T60 0.5575
T61 0.5549
T62 0.5535
T63 0.5531
T64 0.5526
T65 0.5544
T66 0.5531
T67 0.5526
T68 0.5526
T69 0.5526
T70 0.5526
T71 0.5522
T72 0.5508
T73 0.55
T74 0.5489
T75 0.5474
T76 0.5474
T77 0.5474
T78 0.5474
T79 0.5474
T80 0.5474
T81 0.5474
T82 0.5474
T83 0.5474
T84 0.5474
T85 0.5479
T86 0.5493
T87 0.5493
T88 0.5493
T89 0.5493
T90 0.5493
T91 0.5493
T92 0.5493
T93 0.5493
T94 0.5493
T95 0.5493
T96 0.5493
T97 0.5493
T98 0.5493
T99 0.5489
T100 0.5474
T101 0.5474
T102 0.5474
T103 0.5474
T104 0.5474
T105 0.5474
T106 0.5474
T107 0.5474
T108 0.547
T109 0.5474
T110 0.5474
T111 0.5474
T112 0.5474
T113 0.5474
T114 0.5474
T115 0.5474
T116 0.5474
T117 0.5474
T118 0.5474
T119 0.5474
T120 0.5474
T121 0.5474
T122 0.5474
T123 0.5474
T124 0.5474
T125 0.5474
T126 0.5474
T127 0.5474
T128 0.5474
T129 0.5474
T130 0.5474
T131 0.5484
T132 0.5493
T133 0.5493
T134 0.5493
T135 0.5493
T136 0.5497
T137 0.5508
T138 0.5508
T139 0.5508
T140 0.5508
T141 0.5508
T142 0.5508
T143 0.5508
T144 0.5508
T145 0.5508
T146 0.5508
T147 0.5508
T148 0.5508
T149 0.5508
T150 0.5526
T151 0.5522
T152 0.5526
T153 0.5531
T154 0.5544
T155 0.5544
T156 0.5544
T157 0.5544
T158 0.5553
T159 0.5544
T160 0.5553
T161 0.5562
T162 0.5562
T163 0.5562
T164 0.5562
T165 0.5562
T166 0.5562
T167 0.5562
T168 0.5562
T169 0.5562
T170 0.5562
T171 0.5562
T172 0.5562
T173 0.5562
T174 0.5562
T175 0.5562
T176 0.5562
T177 0.5562
T178 0.5558
T179 0.5562
T180 0.5562
T181 0.5558
T182 0.5549
T183 0.5558
T184 0.5549
T185 0.5544
T186 0.5544
T187 0.5544
T188 0.5544
T189 0.5544
T190 0.5544
T191 0.5544
T192 0.5544
T193 0.5544
T194 0.5544
T195 0.5544
T196 0.5544
T197 0.5531
T198 0.5526
T199 0.5526
T200 0.5526
T201 0.5508
T202 0.5508
T203 0.5508
T204 0.5508
T205 0.5508
T206 0.5508
T207 0.5508
T208 0.5508
T209 0.5508
T210 0.5508
T211 0.5508
T212 0.5508
T213 0.5508
T214 0.5508
T215 0.5513
T216 0.5508
T217 0.5508
T218 0.5508
T219 0.5508
T220 0.5508
T221 0.5508
T222 0.5508
T223 0.5508
T224 0.5504
T225 0.5493
T226 0.5493
T227 0.5493
T228 0.5493
T229 0.5493
T230 0.5493
T231 0.5493
T232 0.5493
T233 0.5493
T234 0.5493
T235 0.5493
T236 0.5493
T237 0.5493
T238 0.5493
T239 0.5493
T240 0.5493
T241 0.5493
T242 0.5493
T243 0.5493
T244 0.5493
T245 0.5493
T246 0.5493
T247 0.5493
T248 0.5493
T249 0.5474
T250 0.5474
T251 0.5479
T252 0.5667
T253 0.607
T254 0.6169
T255 0.6155
T256 0.6153
T257 0.6153
T258 0.6135
T259 0.613
T260 0.613
T261 0.6121
T262 0.6109
T263 0.6106
T264 0.6106
T265 0.6106
T266 0.6106
T267 0.6106
T268 0.6106
T269 0.6106
T270 0.6106
T271 0.6106
T272 0.6106
T273 0.6106
T274 0.6106
T275 0.6106
T276 0.6111
T277 0.6117
T278 0.6127
T279 0.613
T280 0.613
T281 0.613
T282 0.6121
T283 0.6114
T284 0.6108
T285 0.6106
T286 0.6106
T287 0.6106
T288 0.6106
T289 0.6106
T290 0.6106
T291 0.6106
T292 0.6106
T293 0.6111
T294 0.6125
T295 0.613
T296 0.613
T297 0.6147
T298 0.6153
T299 0.6153
T300 0.616
T301 0.6159
T302 0.6158
T303 0.6161
T304 0.6166
T305 0.6171
T306 0.6172
T307 0.6172
T308 0.6172
T309 0.6172
T310 0.6172
T311 0.6172
T312 0.6172
T313 0.6172
T314 0.6172
T315 0.6172
T316 0.6172
T317 0.6172
T318 0.6172
T319 0.6172
T320 0.6172
T321 0.6172
T322 0.6172
T323 0.6172
T324 0.6172
T325 0.6168
T326 0.6171
T327 0.6172
T328 0.6172
T329 0.6172
T330 0.6172
T331 0.6172
T332 0.6172
T333 0.6172
T334 0.6172
T335 0.6172
T336 0.6172
T337 0.6168
T338 0.6156
T339 0.6153
T340 0.6153
T341 0.6153
T342 0.6153
T343 0.6153
T344 0.6153
T345 0.6153
T346 0.6153
T347 0.6153
T348 0.6153
T349 0.6153
T350 0.6153
T351 0.6153
T352 0.6153
T353 0.6135
T354 0.613
T355 0.613
T356 0.613
T357 0.613
T358 0.613
T359 0.613
T360 0.613
T361 0.613
T362 0.6121
T363 0.6127
T364 0.613
T365 0.613
T366 0.613
T367 0.613
T368 0.613
T369 0.613
T370 0.613
T371 0.613
T372 0.613
T373 0.6134
T374 0.6148
T375 0.6153
T376 0.6153
T377 0.6153
T378 0.6156
T379 0.6154
T380 0.6153
T381 0.6153
T382 0.6153
T383 0.6153
T384 0.6153
T385 0.6153
T386 0.6153
T387 0.6153
T388 0.6153
T389 0.6153
T390 0.6153
T391 0.6153
T392 0.6153
T393 0.614
T394 0.6021
T395 0.5797
T396 0.5667
T397 0.5584
T398 0.5553
T399 0.5529
T400 0.5704
T401 0.5704
T402 0.5704
T403 0.5528
T404 0.5705
T405 0.5704
T406 0.5691
T407 0.5683
T408 0.5681
T409 0.5681
T410 0.569
T411 0.5701
T412 0.5537
T413 0.5562
T414 0.5582
T415 0.5576
T416 0.5583
T417 0.5586
T418 0.5586
T419 0.5583
T420 0.5555
T421 0.5546
T422 0.5649
T423 0.5621
T424 0.563
T425 0.563
T426 0.563
T427 0.563
T428 0.563
T429 0.563
T430 0.563
T431 0.563
T432 0.563
T433 0.563
T434 0.563
T435 0.5621
T436 0.5612
T437 0.5612
T438 0.5603
T439 0.5595
T440 0.5586
T441 0.5577
T442 0.5577
T443 0.5572
T444 0.5559
T445 0.5563
T446 0.5559
T447 0.5563
T448 0.5559
T449 0.5554
T450 0.5532
T451 0.5523
T452 0.5523
T453 0.5523
T454 0.5513
T455 0.5504
T456 0.5504
T457 0.5523
T458 0.5523
T459 0.5523
T460 0.5518
T461 0.5523
T462 0.5523
T463 0.5541
T464 0.5553
T465 0.5564
T466 0.5573
T467 0.5587
T468 0.5596
T469 0.5609
T470 0.5609
T471 0.5617
T472 0.5626
T473 0.5622
T474 0.5609
T475 0.56
T476 0.5591
T477 0.5582
T478 0.5573
T479 0.5573
T480 0.5564
T481 0.5573
T482 0.5569
T483 0.5573
T484 0.5573
T485 0.5578
T486 0.5573
T487 0.5591
T488 0.5593
T489 0.5619
T490 0.564
T491 0.5666
T492 0.567
T493 0.5688
T494 0.5535
T495 0.5559
T496 0.5578
T497 0.5595
T498 0.5604
T499 0.5622
T500 0.5652
T501 0.5672
T502 0.5701
T503 0.5644
T504 0.5673
T505 0.5697
T506 0.572
T507 0.573
T508 0.5735
T509 0.5748
T510 0.5752
T511 0.5756
T512 0.5769
T513 0.5777
T514 0.579
T515 0.5812
T516 0.5825
T517 0.5821
T518 0.5834
T519 0.5837
T520 0.5841
T521 0.5838
T522 0.5837
T523 0.5837
T524 0.5837
T525 0.5837
T526 0.5837
T527 0.5832
T528 0.5821
T529 0.5836
T530 0.5835
T531 0.5819
T532 0.5814
T533 0.581
T534 0.5797
T535 0.5775
T536 0.5761
T537 0.575
T538 0.574
T539 0.5729
T540 0.5727
T541 0.5707
T542 0.5701
T543 0.5701
T544 0.5693
T545 0.5683
T546 0.568
T547 0.5672
T548 0.5661
T549 0.5659
T550 0.565
T551 0.564
T552 0.5721
T553 0.5705
T554 0.57
T555 0.5692
T556 0.5681
T557 0.5678
T558 0.5682
T559 0.57
T560 0.5648
T561 0.5703
T562 0.5749
T563 0.5794
T564 0.582
T565 0.5896
T566 0.6007
T567 0.6116
T568 0.6192
T569 0.6175
T570 0.6213
T571 0.6252
T572 0.6291
T573 0.6338
T574 0.6289
T575 0.6365
T576 0.6325
T577 0.6446
T578 0.66
T579 0.6762
T580 0.6775
T581 0.6926
T582 0.6899
T583 0.7004
T584 0.7027
T585 0.7069
T586 0.7131
T587 0.7187
T588 0.7218
T589 0.7293
T590 0.7359
T591 0.7388
T592 0.7428
T593 0.7451
T594 0.7455
T595 0.7445
T596 0.739
T597 0.731
T598 0.7214
T599 0.7122
T600 0.7019
T601 0.697
T602 0.6893
T603 0.6827
T604 0.6916
T605 0.6867
T606 0.6836
T607 0.6815
T608 0.6814
T609 0.6826
T610 0.6856
T611 0.6884
T612 0.6928
T613 0.6831
T614 0.688
T615 0.6911
T616 0.6947
T617 0.6984
T618 0.6969
T619 0.7001
T620 0.7027
T621 0.704
T622 0.7028
T623 0.6982
T624 0.6939
T625 0.6951
T626 0.6775
T627 0.6714
T628 0.649
T629 0.6405
T630 0.627
T631 0.6301
T632 0.6246
T633 0.6206
T634 0.6174
T635 0.615
T636 0.6198
T637 0.6178
T638 0.6165
T639 0.6149
T640 0.6132
T641 0.6123
T642 0.6115
T643 0.6105
T644 0.6103
T645 0.6103
T646 0.6094
T647 0.6082
T648 0.6075
T649 0.606
T650 0.6056
T651 0.6049
T652 0.6039
T653 0.6036
T654 0.6027
T655 0.6016
T656 0.6013
T657 0.6002
T658 0.5994
T659 0.5993
T660 0.5975
T661 0.5969
T662 0.5954
T663 0.595
T664 0.5921
T665 0.57
T666 0.569
T667 0.5682
T668 0.5682
T669 0.5677
T670 0.5668
T671 0.5665
T672 0.5665
T673 0.5665
T674 0.5665
T675 0.5648
T676 0.5643
T677 0.5641
T678 0.5639
T679 0.5635
T680 0.5621
T681 0.5617
T682 0.5617
T683 0.5609
T684 0.5619
T685 0.5665
T686 0.5731
T687 0.5865
T688 0.5826
T689 0.5699
T690 0.5697
T691 0.5648
T692 0.5622
T693 0.5609
T694 0.5598
T695 0.5595
T696 0.5591
T697 0.5577
T698 0.5573
T699 0.5569
T700 0.5568
T701 0.5567
T702 0.5553
T703 0.5547
T704 0.5546
T705 0.5542
T706 0.554
T707 0.554
T708 0.5706
T709 0.5697
T710 0.5695
T711 0.5694
T712 0.5689
T713 0.5674
T714 0.5669
T715 0.5668
T716 0.5667
T717 0.5667
T718 0.5666
T719 0.5665
T720 0.5664
T721 0.5663
T722 0.5663
T723 0.5662
T724 0.5661
T725 0.566
T726 0.5659
T727 0.5658
T728 0.5658
T729 0.5653
T730 0.5651
T731 0.5654
T732 0.5654
T733 0.5641
T734 0.5635
T735 0.5638
T736 0.5633
T737 0.5628
T738 0.5623
T739 0.5618
T740 0.5613
T741 0.5612
T742 0.5611
T743 0.5609
T744 0.5606
T745 0.5606
T746 0.5605
T747 0.5604
T748 0.5603
T749 0.5602
T750 0.5602
T751 0.5601
T752 0.56
T753 0.5599
T754 0.5598
T755 0.5598
T756 0.5597
T757 0.5596
T758 0.5595
T759 0.5595
T760 0.5594
T761 0.5593
T762 0.5592
T763 0.5591
T764 0.5591
T765 0.5699
T766 0.553
T767 0.5705
T768 0.5705
T769 0.5704
T770 0.5703
T771 0.5698
T772 0.5692
T773 0.569
T774 0.5684
T775 0.5685
T776 0.5689
T777 0.5689
T778 0.5688
T779 0.5687
T780 0.5687
T781 0.5682
T782 0.5677
T783 0.5672
T784 0.567
T785 0.5661
T786 0.5662
T787 0.5659
T788 0.5656
T789 0.5664
T790 0.5666
T791 0.5665
T792 0.5664
T793 0.5663
T794 0.5663
T795 0.5662
T796 0.5661
T797 0.5656
T798 0.5658
T799 0.5659
T800 0.5658
T801 0.5657
T802 0.5657
T803 0.5656
T804 0.5655
T805 0.5652
T806 0.565
T807 0.5649
T808 0.5648
T809 0.5639
T810 0.5627
T811 0.5628
T812 0.5624
T813 0.5622
T814 0.5622
T815 0.5621
T816 0.562
T817 0.5619
T818 0.5619
T819 0.5618
T820 0.5617
T821 0.5608
T822 0.5605
T823 0.5596
T824 0.5592
T825 0.5592
T826 0.5591
T827 0.559
T828 0.5589
T829 0.5589
T830 0.5576
T831 0.5572
T832 0.5579
T833 0.556
T834 0.5549
T835 0.5544
T836 0.553
T837 0.553
T838 0.5529
T839 0.5528
T840 0.5528
T841 0.5527
T842 0.5526
T843 0.5525
T844 0.5525
T845 0.5522
T846 0.5513
T847 0.5513
T848 0.5503
T849 0.5501
T850 0.5517
T851 0.5512
T852 0.5516
T853 0.5515
T854 0.5514
T855 0.5497
T856 0.5492
T857 0.5478
T858 0.5478
T859 0.5477
T860 0.5476
T861 0.5476
T862 0.5475
T863 0.5474
T864 0.5474
T865 0.5481
T866 0.5489
T867 0.5489
T868 0.5488
T869 0.5487
T870 0.5487
T871 0.5486
T872 0.5485
T873 0.5485
T874 0.5484
T875 0.5483
T876 0.5483
T877 0.5482
T878 0.5481
T879 0.5481
T880 0.5463
T881 0.5462
T882 0.5449
T883 0.5444
T884 0.5435
T885 0.5434
T886 0.5442
T887 0.5441
T888 0.5447
T889 0.5454
T890 0.5453
T891 0.5452
T892 0.5452
T893 0.5451
T894 0.5455
T895 0.545
T896 0.5449
T897 0.5448
T898 0.5448
T899 0.5447
T900 0.5446
T901 0.5446
T902 0.5445
T903 0.544
T904 0.5431
T905 0.5426
T906 0.5426
T907 0.5425
T908 0.5424
T909 0.5424
T910 0.5423
T911 0.5422
T912 0.5422
T913 0.5421
T914 0.542
T915 0.5424
T916 0.5419
T917 0.5419
T918 0.5422
T919 0.5434
T920 0.5421
T921 0.5416
T922 0.5416
T923 0.5415
T924 0.5414
T925 0.5414
T926 0.5412
T927 0.5406
T928 0.5395
T929 0.5408
T930 0.5394
T931 0.5391
T932 0.5389
T933 0.5388
T934 0.5388
T935 0.5387
T936 0.5387
T937 0.5386
T938 0.539
T939 0.5389
T940 0.5384
T941 0.5401
T942 0.54
T943 0.5399
T944 0.5399
T945 0.5398
T946 0.5398
T947 0.5397
T948 0.5396
T949 0.5409
T950 0.5425
T951 0.5416
T952 0.5407
T953 0.5397
T954 0.5389
T955 0.5389
T956 0.5388
T957 0.5388
T958 0.5387
T959 0.5387
T960 0.5386
T961 0.5385
T962 0.5385
T963 0.5384
T964 0.5384
T965 0.5383
T966 0.5382
T967 0.5382
T968 0.5381
T969 0.5381
T970 0.538
T971 0.538
T972 0.5379
T973 0.5378
T974 0.5378
T975 0.5377
T976 0.5377
T977 0.5376
T978 0.5376
T979 0.5375
T980 0.5375
T981 0.5372
T982 0.536
T983 0.5356
T984 0.5355
T985 0.5355
T986 0.5351
T987 0.535
T988 0.535
T989 0.5349
T990 0.5349
T991 0.5348
T992 0.5348
T993 0.5347
T994 0.5346
T995 0.5346
T996 0.5345
T997 0.5345
T998 0.5344
T999 0.5344
T1000 0.5343
T1001 0.5339
T1002 0.5325
T1003 0.5325
T1004 0.5324
T1005 0.5328
T1006 0.534
T1007 0.5339
T1008 0.5326
T1009 0.5321
T1010 0.5321
T1011 0.532
T1012 0.532
T1013 0.5319
T1014 0.5319
T1015 0.5318
T1016 0.5318
T1017 0.5317
T1018 0.5315
T1019 0.533
T1020 0.5329
T1021 0.5329
T1022 0.5328
T1023 0.5324
T1024 0.531
T1025 0.5297
T1026 0.5292
T1027 0.5285
T1028 0.5277
T1029 0.5284
T1030 0.529
T1031 0.529
T1032 0.5289
T1033 0.5289
T1034 0.5288
T1035 0.5288
T1036 0.5287
T1037 0.5287
T1038 0.5286
T1039 0.5286
T1040 0.5294
T1041 0.5302
T1042 0.5284
T1043 0.5288
T1044 0.53
T1045 0.53
T1046 0.5309
T1047 0.5312
T1048 0.5312
T1049 0.5315
T1050 0.5311
T1051 0.5298
T1052 0.528
T1053 0.5275
T1054 0.5275
T1055 0.5274
T1056 0.5274
T1057 0.529
T1058 0.529
T1059 0.5289
T1060 0.5289
T1061 0.5288
T1062 0.5288
T1063 0.5287
T1064 0.5287
T1065 0.5286
T1066 0.5286
T1067 0.5294
T1068 0.5299
T1069 0.5298
T1070 0.5297
T1071 0.5297
T1072 0.5305
T1073 0.5313
T1074 0.5312
T1075 0.5312
T1076 0.5311
T1077 0.5311
T1078 0.531
T1079 0.531
T1080 0.5309
T1081 0.5309
T1082 0.5313
T1083 0.5312
T1084 0.5316
T1085 0.5324
T1086 0.5321
T1087 0.5319
T1088 0.5319
T1089 0.5318
T1090 0.5318
T1091 0.5314
T1092 0.5317
T1093 0.5515
T1094 0.5564
T1095 0.5556
T1096 0.5552
T1097 0.5552
T1098 0.5555
T1099 0.5567
T1100 0.557
T1101 0.557
T1102 0.5596
T1103 0.5638
T1104 0.5706
T1105 0.5636
T1106 0.5641
T1107 0.5689
T1108 0.5702
T1109 0.5703
T1110 0.5724
T1111 0.5761
T1112 0.5826
T1113 0.5866
T1114 0.5958
T1115 0.6011
T1116 0.6044
T1117 0.6055
T1118 0.6038
T1119 0.5991
T1120 0.5918
T1121 0.5848
T1122 0.582
T1123 0.5801
T1124 0.5779
T1125 0.5746
T1126 0.5732
T1127 0.573
T1128 0.573
T1129 0.5729
T1130 0.5739
T1131 0.5745
T1132 0.5742
T1133 0.5731
T1134 0.5726
T1135 0.5729
T1136 0.5737
T1137 0.5739
T1138 0.5741
T1139 0.5752
T1140 0.5774
T1141 0.5798
T1142 0.5815
T1143 0.5819
T1144 0.5822
T1145 0.5823
T1146 0.5822
T1147 0.5828
T1148 0.5833
T1149 0.5834
T1150 0.5833
T1151 0.5833
T1152 0.5823
T1153 0.5807
T1154 0.5787
T1155 0.5766
T1156 0.5754
T1157 0.5751
T1158 0.5735
T1159 0.5729
T1160 0.5728
T1161 0.5736
T1162 0.5746
T1163 0.5746
T1164 0.576
T1165 0.5769
T1166 0.5779
T1167 0.5782
T1168 0.5782
T1169 0.5775
T1170 0.5765
T1171 0.5751
T1172 0.5742
T1173 0.5752
T1174 0.576
T1175 0.5759
T1176 0.5757
T1177 0.5764
T1178 0.5774
T1179 0.5777
T1180 0.5772
T1181 0.577
T1182 0.5774
T1183 0.5775
T1184 0.5774
T1185 0.5774
T1186 0.5773
T1187 0.5773
T1188 0.5767
T1189 0.5776
T1190 0.5754
T1191 0.5723
T1192 0.5699
T1193 0.5682
T1194 0.5671
T1195 0.5652
T1196 0.5646
T1197 0.5646
T1198 0.5645
T1199 0.566
T1200 0.5679
T1201 0.5697
T1202 0.5688
T1203 0.5679
T1204 0.5665
T1205 0.5654
T1206 0.5644
T1207 0.567
T1208 0.5658
T1209 0.5708
T1210 0.5704
T1211 0.5715
T1212 0.5643
T1213 0.5665
T1214 0.5696
T1215 0.572
T1216 0.5745
T1217 0.576
T1218 0.5781
T1219 0.5809
T1220 0.5833
T1221 0.5879
T1222 0.5926
T1223 0.5968
T1224 0.5982
T1225 0.5983
T1226 0.5974
T1227 0.5966
T1228 0.5949
T1229 0.5932
T1230 0.5924
T1231 0.5922
T1232 0.5929
T1233 0.5956
T1234 0.5994
T1235 0.6046
T1236 0.6089
T1237 0.6121
T1238 0.6132
T1239 0.6147
T1240 0.6172
T1241 0.6175
T1242 0.6139
T1243 0.6115
T1244 0.6111
T1245 0.6111
T1246 0.6111
T1247 0.6119
T1248 0.6124
T1249 0.6125
T1250 0.6125
T1251 0.6124
T1252 0.6117
T1253 0.6107
T1254 0.6103
T1255 0.6096
T1256 0.6078
T1257 0.6065
T1258 0.6055
T1259 0.6045
T1260 0.6031
T1261 0.6022
T1262 0.6011
T1263 0.5947
T1264 0.5891
T1265 0.5853
T1266 0.583
T1267 0.5836
T1268 0.5816
T1269 0.5797
T1270 0.5788
T1271 0.5771
T1272 0.5759
T1273 0.5734
T1274 0.5714
T1275 0.5705
T1276 0.569
T1277 0.5677
T1278 0.5666
T1279 0.565
T1280 0.5725
T1281 0.5711
T1282 0.5696
T1283 0.5692
T1284 0.5692
T1285 0.569
T1286 0.5688
T1287 0.567
T1288 0.5657
T1289 0.5631
T1290 0.5608
T1291 0.5587
T1292 0.5571
T1293 0.5567
T1294 0.5577
T1295 0.5584
T1296 0.5585
T1297 0.557
T1298 0.5565
T1299 0.5565
T1300 0.5548
T1301 0.5538
T1302 0.5706
T1303 0.5695
T1304 0.5685
T1305 0.5682
T1306 0.5669
T1307 0.5664
T1308 0.566
T1309 0.5672
T1310 0.5677
T1311 0.5677
T1312 0.5693
T1313 0.5543
T1314 0.5581
T1315 0.5693
T1316 0.5791
T1317 0.593
T1318 0.6095
T1319 0.6202
T1320 0.6251
T1321 0.6368
T1322 0.634
T1323 0.6414
T1324 0.647
T1325 0.651
T1326 0.655
T1327 0.6581
T1328 0.6614
T1329 0.6637
T1330 0.6639
T1331 0.663
T1332 0.6611
T1333 0.6574
T1334 0.6521
T1335 0.6469
T1336 0.6408
T1337 0.6355
T1338 0.6326
T1339 0.6427
T1340 0.6412
T1341 0.6402
T1342 0.6399
T1343 0.6398
T1344 0.639
T1345 0.638
T1346 0.6374
T1347 0.6362
T1348 0.6343
T1349 0.6321
T1350 0.6301
T1351 0.6278
T1352 0.6255
T1353 0.6228
T1354 0.6317
T1355 0.6296
T1356 0.6277
T1357 0.6258
T1358 0.623
T1359 0.6201
T1360 0.6169
T1361 0.6214
T1362 0.619
T1363 0.6169
T1364 0.615
T1365 0.613
T1366 0.611
T1367 0.6091
T1368 0.6075
T1369 0.6067
T1370 0.6065
T1371 0.6065
T1372 0.6072
T1373 0.6088
T1374 0.6109
T1375 0.6128
T1376 0.6154
T1377 0.6175
T1378 0.6187
T1379 0.6203
T1380 0.6212
T1381 0.6159
T1382 0.6175
T1383 0.6192
T1384 0.6211
T1385 0.6202
T1386 0.62
T1387 0.6197
T1388 0.6186
T1389 0.6168
T1390 0.6216
T1391 0.6192
T1392 0.6175
T1393 0.617
T1394 0.6168
T1395 0.6181
T1396 0.6207
T1397 0.6167
T1398 0.6198
T1399 0.6223
T1400 0.6236
T1401 0.6245
T1402 0.6244
T1403 0.6249
T1404 0.6243
T1405 0.6229
T1406 0.6215
T1407 0.6201
T1408 0.6179
T1409 0.6166
T1410 0.6153
T1411 0.6217
T1412 0.6205
T1413 0.6201
T1414 0.6197
T1415 0.6198
T1416 0.6184
T1417 0.6178
T1418 0.6177
T1419 0.6177
T1420 0.6177
T1421 0.6163
T1422 0.6154
T1423 0.6142
T1424 0.6124
T1425 0.6118
T1426 0.6115
T1427 0.6102
T1428 0.6088
T1429 0.6073
T1430 0.6062
T1431 0.6055
T1432 0.6047
T1433 0.604
T1434 0.6042
T1435 0.6047
T1436 0.6048
T1437 0.6041
T1438 0.6038
T1439 0.6037
T1440 0.6037
T1441 0.6033
T1442 0.6025
T1443 0.6018
T1444 0.6006
T1445 0.5991
T1446 0.598
T1447 0.5973
T1448 0.5961
T1449 0.5957
T1450 0.5957
T1451 0.5956
T1452 0.5953
T1453 0.5944
T1454 0.5937
T1455 0.5932
T1456 0.5913
T1457 0.5895
T1458 0.5876
T1459 0.5855
T1460 0.5839
T1461 0.5826
T1462 0.5837
T1463 0.5833
T1464 0.5818
T1465 0.5851
T1466 0.5886
T1467 0.5901
T1468 0.5889
T1469 0.5861
T1470 0.5842
T1471 0.583
T1472 0.5824
T1473 0.5837
T1474 0.5826
T1475 0.5825
T1476 0.5837
T1477 0.5826
T1478 0.582
T1479 0.5818
T1480 0.5809
T1481 0.5799
T1482 0.5796
T1483 0.578
T1484 0.5775
T1485 0.5775
T1486 0.578
T1487 0.5789
T1488 0.5815
T1489 0.5837
T1490 0.5828
T1491 0.585
T1492 0.5875
T1493 0.5885
T1494 0.5883
T1495 0.5882
T1496 0.5897
T1497 0.5918
T1498 0.5947
T1499 0.598
T1500 0.6009
T1501 0.6026
T1502 0.6026
T1503 0.601
T1504 0.5987
T1505 0.5965
T1506 0.5952
T1507 0.5937
T1508 0.5928
T1509 0.5934
T1510 0.5944
T1511 0.5951
T1512 0.5963
T1513 0.5973
T1514 0.5981
T1515 0.6001
T1516 0.6014
T1517 0.6029
T1518 0.6037
T1519 0.6052
T1520 0.6065
T1521 0.6079
T1522 0.6089
T1523 0.6107
T1524 0.6127
T1525 0.6153
T1526 0.6188
T1527 0.6206
T1528 0.6213
T1529 0.6149
T1530 0.6216
T1531 0.6211
T1532 0.621
T1533 0.62
T1534 0.6192
T1535 0.6192
T1536 0.6199
T1537 0.6209
T1538 0.6157
T1539 0.6179
T1540 0.6204
T1541 0.6228
T1542 0.6251
T1543 0.6267
T1544 0.627
T1545 0.627
T1546 0.627
T1547 0.627
T1548 0.627
T1549 0.627
T1550 0.627
T1551 0.6269
T1552 0.6269
T1553 0.6269
T1554 0.6269
T1555 0.6269
T1556 0.6269
T1557 0.6269
T1558 0.6269
T1559 0.6269
T1560 0.6268
T1561 0.6268
T1562 0.6268
T1563 0.6268
T1564 0.6268
T1565 0.6268
T1566 0.6268
T1567 0.6268
T1568 0.6268
T1569 0.6268
T1570 0.6188
T1571 0.6088
T1572 0.606
T1573 0.6053
T1574 0.6019
T1575 0.6001
T1576 0.5998
T1577 0.5994
T1578 0.5996
T1579 0.6005
T1580 0.6025
T1581 0.6056
T1582 0.6078
T1583 0.6085
T1584 0.6089
T1585 0.608
T1586 0.6083
T1587 0.6096
T1588 0.611
T1589 0.6128
T1590 0.614
T1591 0.6136
T1592 0.6126
T1593 0.6113
T1594 0.6099
T1595 0.6091
T1596 0.609
T1597 0.6107
T1598 0.6117
T1599 0.6115
T1600 0.611
T1601 0.6109
T1602 0.6109
T1603 0.6109
T1604 0.6108
T1605 0.6108
T1606 0.6107
T1607 0.6103
T1608 0.6088
T1609 0.6069
T1610 0.605
T1611 0.6036
T1612 0.6018
T1613 0.6003
T1614 0.5995
T1615 0.5987
T1616 0.5977
T1617 0.5988
T1618 0.5991
T1619 0.5994
T1620 0.6006
T1621 0.601
T1622 0.601
T1623 0.6002
T1624 0.5989
T1625 0.5971
T1626 0.5952
T1627 0.593
T1628 0.5902
T1629 0.588
T1630 0.5867
T1631 0.5857
T1632 0.5842
T1633 0.5834
T1634 0.5836
T1635 0.5815
T1636 0.5795
T1637 0.5784
T1638 0.577
T1639 0.5762
T1640 0.5757
T1641 0.5744
T1642 0.574
T1643 0.574
T1644 0.5736
T1645 0.5723
T1646 0.5716
T1647 0.5701
T1648 0.5682
T1649 0.5663
T1650 0.565
T1651 0.5643
T1652 0.5642
T1653 0.5718
T1654 0.5714
T1655 0.5714
T1656 0.5714
T1657 0.5713
T1658 0.5721
T1659 0.5728
T1660 0.5648
T1661 0.5661
T1662 0.569
T1663 0.5745
T1664 0.5793
T1665 0.5837
T1666 0.5858
T1667 0.5894
T1668 0.5959
T1669 0.6024
T1670 0.6076
T1671 0.6131
T1672 0.6191
T1673 0.6171
T1674 0.6207
T1675 0.6226
T1676 0.623
T1677 0.622
T1678 0.6199
T1679 0.6165
T1680 0.6196
T1681 0.6158
T1682 0.6127
T1683 0.612
T1684 0.6113
T1685 0.6117
T1686 0.613
T1687 0.6137
T1688 0.6149
T1689 0.6156
T1690 0.6158
T1691 0.6158
T1692 0.6158
T1693 0.6158
T1694 0.6154
T1695 0.6136
T1696 0.6112
T1697 0.6084
T1698 0.6062
T1699 0.6047
T1700 0.6032
T1701 0.6028
T1702 0.6028
T1703 0.6017
T1704 0.5995
T1705 0.5989
T1706 0.5974
T1707 0.5962
T1708 0.5948
T1709 0.5926
T1710 0.5909
T1711 0.5896
T1712 0.5878
T1713 0.5865
T1714 0.5855
T1715 0.5853
T1716 0.5845
T1717 0.5831
T1718 0.5839
T1719 0.5822
T1720 0.5802
T1721 0.5797
T1722 0.5797
T1723 0.5812
T1724 0.5818
T1725 0.5817
T1726 0.5815
T1727 0.5818
T1728 0.5831
T1729 0.5824
T1730 0.5816
T1731 0.5815
T1732 0.5815
T1733 0.5802
T1734 0.5795
T1735 0.5791
T1736 0.578
T1737 0.5777
T1738 0.5777
T1739 0.5777
T1740 0.5777
T1741 0.5773
T1742 0.5757
T1743 0.5744
T1744 0.5727
T1745 0.5712
T1746 0.57
T1747 0.5697
T1748 0.5697
T1749 0.5697
T1750 0.5697
T1751 0.5707
T1752 0.5714
T1753 0.5727
T1754 0.5722
T1755 0.5718
T1756 0.5711
T1757 0.5705
T1758 0.5703
T1759 0.5691
T1760 0.5684
T1761 0.5667
T1762 0.5661
T1763 0.5661
T1764 0.5658
T1765 0.566
T1766 0.5661
T1767 0.5661
T1768 0.5658
T1769 0.5652
T1770 0.5654
T1771 0.566
T1772 0.5661
T1773 0.5661
T1774 0.5661
T1775 0.5661
T1776 0.5653
T1777 0.5642
T1778 0.5728
T1779 0.5722
T1780 0.5713
T1781 0.571
T1782 0.5701
T1783 0.5691
T1784 0.5689
T1785 0.5689
T1786 0.5689
T1787 0.5717
T1788 0.5712
T1789 0.5697
T1790 0.5678
T1791 0.5668
T1792 0.5654
T1793 0.5633
T1794 0.5627
T1795 0.5627
T1796 0.5624
T1797 0.5626
T1798 0.5627
T1799 0.5627
T1800 0.5627
T1801 0.5627
T1802 0.5627
T1803 0.5619
T1804 0.5608
T1805 0.5605
T1806 0.5598
T1807 0.5596
T1808 0.5589
T1809 0.5586
T1810 0.5586
T1811 0.5586
T1812 0.559
T1813 0.5588
T1814 0.5586
T1815 0.5586
T1816 0.557
T1817 0.5564
T1818 0.5564
T1819 0.5564
T1820 0.5564
T1821 0.5564
T1822 0.5564
T1823 0.5564
T1824 0.5564
T1825 0.5564
T1826 0.5553
T1827 0.5544
T1828 0.5542
T1829 0.5708
T1830 0.5703
T1831 0.5703
T1832 0.5693
T1833 0.5689
T1834 0.5696
T1835 0.5544
T1836 0.5571
T1837 0.5581
T1838 0.5582
T1839 0.5578
T1840 0.5568
T1841 0.5565
T1842 0.5561
T1843 0.556
T1844 0.556
T1845 0.5572
T1846 0.5578
T1847 0.5578
T1848 0.5578
T1849 0.5578
T1850 0.5571
T1851 0.5562
T1852 0.5553
T1853 0.5543
T1854 0.5708
T1855 0.5703
T1856 0.57
T1857 0.5695
T1858 0.5697
T1859 0.5529
T1860 0.554
T1861 0.5539
T1862 0.553
T1863 0.5701
T1864 0.5686
T1865 0.5677
T1866 0.5676
T1867 0.5688
T1868 0.5697
T1869 0.5694
T1870 0.5693
T1871 0.5689
T1872 0.5675
T1873 0.5689
T1874 0.5532
T1875 0.5554
T1876 0.5598
T1877 0.5668
T1878 0.5724
T1879 0.5684
T1880 0.5737
T1881 0.579
T1882 0.5828
T1883 0.5901
T1884 0.5985
T1885 0.6053
T1886 0.6112
T1887 0.6152
T1888 0.6165
T1889 0.6162
T1890 0.614
T1891 0.6108
T1892 0.6081
T1893 0.605
T1894 0.6023
T1895 0.6009
T1896 0.6003
T1897 0.6005
T1898 0.6024
T1899 0.6053
T1900 0.6083
T1901 0.6108
T1902 0.6125
T1903 0.6136
T1904 0.6138
T1905 0.6131
T1906 0.6118
T1907 0.6114
T1908 0.6104
T1909 0.6075
T1910 0.602
T1911 0.5981
T1912 0.5953
T1913 0.5916
T1914 0.5898
T1915 0.5899
T1916 0.5872
T1917 0.5826
T1918 0.5829
T1919 0.5816
T1920 0.5798
T1921 0.5793
T1922 0.5777
T1923 0.576
T1924 0.5746
T1925 0.5733
T1926 0.5716
T1927 0.5707
T1928 0.5693
T1929 0.5679
T1930 0.5676
T1931 0.5697
T1932 0.5709
T1933 0.5702
T1934 0.5689
T1935 0.5678
T1936 0.5673
T1937 0.5656
T1938 0.5724
T1939 0.5722
T1940 0.5646
T1941 0.5663
T1942 0.5672
T1943 0.5695
T1944 0.5721
T1945 0.572
T1946 0.5709
T1947 0.5714
T1948 0.5725
T1949 0.574
T1950 0.5768
T1951 0.5821
T1952 0.5857
T1953 0.593
T1954 0.6027
T1955 0.6142
T1956 0.6168
T1957 0.624
T1958 0.632
T1959 0.6338
T1960 0.634
T1961 0.6429
T1962 0.6488
T1963 0.6546
T1964 0.6611
T1965 0.6676
T1966 0.6758
T1967 0.6828
T1968 0.6899
T1969 0.6802
T1970 0.6866
T1971 0.6904
T1972 0.6944
T1973 0.6836
T1974 0.6862
T1975 0.6886
T1976 0.6903
T1977 0.6924
T1978 0.693
T1979 0.6924
T1980 0.6924
T1981 0.6921
T1982 0.6907
T1983 0.6893
T1984 0.6876
T1985 0.6861
T1986 0.686
T1987 0.6849
T1988 0.6831
T1989 0.6823
T1990 0.6822
T1991 0.6958
T1992 0.695
T1993 0.694
T1994 0.693
T1995 0.6908
T1996 0.6886
T1997 0.6871
T1998 0.6848
T1999 0.6825
T2000 0.6799
T2001 0.6772
T2002 0.6888
T2003 0.6848
T2004 0.6812
T2005 0.6783
T2006 0.6752
T2007 0.673
T2008 0.6721
T2009 0.671
T2010 0.6699
T2011 0.6693
T2012 0.6679
T2013 0.6667
T2014 0.6656
T2015 0.6642
T2016 0.6628
T2017 0.6607
T2018 0.6591
T2019 0.6571
T2020 0.6555
T2021 0.6541
T2022 0.6524
T2023 0.6506
T2024 0.6484
T2025 0.6468
T2026 0.6453
T2027 0.6435
T2028 0.642
T2029 0.6407
T2030 0.639
T2031 0.6385
T2032 0.6378
T2033 0.6362
T2034 0.635
T2035 0.6342
T2036 0.6339
T2037 0.6328
T2038 0.6321
T2039 0.631
T2040 0.6421
T2041 0.6409
T2042 0.6398
T2043 0.6387
T2044 0.6383
T2045 0.6385
T2046 0.6382
T2047 0.638
T2048 0.6391
T2049 0.6412
T2050 0.6313
T2051 0.6338
T2052 0.6366
T2053 0.6413
T2054 0.6468
T2055 0.6529
T2056 0.6597
T2057 0.6668
T2058 0.676
T2059 0.6848
T2060 0.6767
T2061 0.6824
T2062 0.6868
T2063 0.6912
T2064 0.6951
T2065 0.6826
T2066 0.6834
T2067 0.6845
T2068 0.6852
T2069 0.6844
T2070 0.6837
T2071 0.6827
T2072 0.6816
T2073 0.695
T2074 0.693
T2075 0.6918
T2076 0.6906
T2077 0.6892
T2078 0.6877
T2079 0.6863
T2080 0.6856
T2081 0.6846
T2082 0.6829
T2083 0.6814
T2084 0.6798
T2085 0.678
T2086 0.6904
T2087 0.687
T2088 0.6847
T2089 0.6832
T2090 0.6812
T2091 0.6787
T2092 0.6764
T2093 0.6741
T2094 0.6722
T2095 0.6703
T2096 0.6688
T2097 0.6674
T2098 0.6674
T2099 0.6666
T2100 0.6639
T2101 0.6617
T2102 0.6608
T2103 0.6597
T2104 0.6586
T2105 0.6575
T2106 0.6561
T2107 0.6554
T2108 0.6552
T2109 0.6549
T2110 0.6537
T2111 0.6519
T2112 0.6514
T2113 0.6502
T2114 0.6494
T2115 0.6485
T2116 0.6479
T2117 0.6478
T2118 0.6478
T2119 0.6478
T2120 0.6478
T2121 0.6471
T2122 0.6461
T2123 0.6458
T2124 0.6459
T2125 0.6449
T2126 0.6455
T2127 0.6466
T2128 0.6451
T2129 0.6441
T2130 0.6439
T2131 0.645
T2132 0.647
T2133 0.649
T2134 0.6508
T2135 0.6509
T2136 0.6508
T2137 0.6499
T2138 0.6496
T2139 0.6482
T2140 0.6476
T2141 0.6469
T2142 0.6459
T2143 0.6457
T2144 0.6457
T2145 0.6451
T2146 0.6452
T2147 0.6463
T2148 0.648
T2149 0.6508
T2150 0.6533
T2151 0.6556
T2152 0.6582
T2153 0.66
T2154 0.6613
T2155 0.6626
T2156 0.6637
T2157 0.6643
T2158 0.6641
T2159 0.6633
T2160 0.6624
T2161 0.6621
T2162 0.6621
T2163 0.6607
T2164 0.6602
T2165 0.659
T2166 0.6581
T2167 0.6573
T2168 0.6561
T2169 0.655
T2170 0.6544
T2171 0.6533
T2172 0.6519
T2173 0.6513
T2174 0.6502
T2175 0.6494
T2176 0.6478
T2177 0.6473
T2178 0.6461
T2179 0.6456
T2180 0.6442
T2181 0.6437
T2182 0.643
T2183 0.642
T2184 0.6417
T2185 0.6408
T2186 0.6387
T2187 0.6381
T2188 0.6381
T2189 0.6372
T2190 0.6365
T2191 0.636
T2192 0.6351
T2193 0.6345
T2194 0.6341
T2195 0.6332
T2196 0.6326
T2197 0.6324
T2198 0.6318
T2199 0.642
T2200 0.6408
T2201 0.6405
T2202 0.6405
T2203 0.642
T2204 0.6422
T2205 0.6414
T2206 0.6411
T2207 0.6407
T2208 0.6406
T2209 0.6406
T2210 0.6397
T2211 0.6389
T2212 0.6386
T2213 0.638
T2214 0.6371
T2215 0.6369
T2216 0.6369
T2217 0.6369
T2218 0.6365
T2219 0.6353
T2220 0.6349
T2221 0.6346
T2222 0.6338
T2223 0.6333
T2224 0.6332
T2225 0.6332
T2226 0.6332
T2227 0.6332
T2228 0.6332
T2229 0.6332
T2230 0.6332
T2231 0.6332
T2232 0.6331
T2233 0.6324
T2234 0.6315
T2235 0.6312
T2236 0.6312
T2237 0.6313
T2238 0.63
T2239 0.6295
T2240 0.6295
T2241 0.6293
T2242 0.6292
T2243 0.6289
T2244 0.6278
T2245 0.6275
T2246 0.6275
T2247 0.6275
T2248 0.6272
T2249 0.6267
T2250 0.6259
T2251 0.6255
T2252 0.6255
T2253 0.6255
T2254 0.6255
T2255 0.6255
T2256 0.6248
T2257 0.624
T2258 0.6237
T2259 0.6237
T2260 0.6237
T2261 0.6234
T2262 0.623
T2263 0.6228
T2264 0.6342
T2265 0.6337
T2266 0.6336
T2267 0.6336
T2268 0.6329
T2269 0.6321
T2270 0.6318
T2271 0.6318
T2272 0.6308
T2273 0.6302
T2274 0.63
T2275 0.6301
T2276 0.6298
T2277 0.6298
T2278 0.6298
T2279 0.6298
T2280 0.6298
T2281 0.6298
T2282 0.6288
T2283 0.6281
T2284 0.628
T2285 0.628
T2286 0.628
T2287 0.628
T2288 0.6281
T2289 0.6274
T2290 0.6265
T2291 0.6261
T2292 0.626
T2293 0.626
T2294 0.626
T2295 0.626
T2296 0.626
T2297 0.626
T2298 0.6257
T2299 0.6249
T2300 0.6243
T2301 0.6239
T2302 0.6207
T2303 0.6213
T2304 0.618
T2305 0.6185
T2306 0.6217
T2307 0.6173
T2308 0.6193
T2309 0.6201
T2310 0.6203
T2311 0.6203
T2312 0.6203
T2313 0.6203
T2314 0.6203
T2315 0.6203
T2316 0.6203
T2317 0.6204
T2318 0.6204
T2319 0.6204
T2320 0.6197
T2321 0.6188
T2322 0.6196
T2323 0.6203
T2324 0.6204
T2325 0.6204
T2326 0.6205
T2327 0.6205
T2328 0.6205
T2329 0.6203
T2330 0.6202
T2331 0.6202
T2332 0.6188
T2333 0.6184
T2334 0.6184
T2335 0.6184
T2336 0.6184
T2337 0.6184
T2338 0.6184
T2339 0.6181
T2340 0.6173
T2341 0.6177
T2342 0.6183
T2343 0.6178
T2344 0.6172
T2345 0.6167
T2346 0.6166
T2347 0.6166
T2348 0.6166
T2349 0.6164
T2350 0.6171
T2351 0.6173
T2352 0.6177
T2353 0.6168
T2354 0.6164
T2355 0.6164
T2356 0.6164
T2357 0.6164
T2358 0.6164
T2359 0.6165
T2360 0.6165
T2361 0.6165
T2362 0.6158
T2363 0.6159
T2364 0.6157
T2365 0.6156
T2366 0.6156
T2367 0.6149
T2368 0.6147
T2369 0.6154
T2370 0.6184
T2371 0.6213
T2372 0.6223
T2373 0.6221
T2374 0.6202
T2375 0.6177
T2376 0.616
T2377 0.6217
T2378 0.6203
T2379 0.6196
T2380 0.6194
T2381 0.6195
T2382 0.6205
T2383 0.6212
T2384 0.6214
T2385 0.6214
T2386 0.6214
T2387 0.6214
T2388 0.6214
T2389 0.6215
T2390 0.6215
T2391 0.6215
T2392 0.6215
T2393 0.6215
T2394 0.6215
T2395 0.4937
T2396 0.4776
T2397 0.478
T2398 0.4776
T2399 0.4776
T2400 0.4776
T2401 0.4776
T2402 0.4776
T2403 0.4776
T2404 0.4776
T2405 0.4777
T2406 0.4777
T2407 0.4781
T2408 0.4777
T2409 0.4777
T2410 0.4775
T2411 0.4771
T2412 0.4756
T2413 0.4765
T2414 0.4756
T2415 0.4731
T2416 0.4722
T2417 0.4722
T2418 0.4722
T2419 0.4722
T2420 0.4722
T2421 0.4723
T2422 0.4723
T2423 0.4723
T2424 0.4723
T2425 0.4723
T2426 0.4723
T2427 0.4723
T2428 0.4723
T2429 0.4723
T2430 0.4723
T2431 0.4723
T2432 0.4723
T2433 0.4723
T2434 0.4724
T2435 0.4724
T2436 0.4724
T2437 0.4724
T2438 0.4724
T2439 0.4724
T2440 0.4724
T2441 0.4724
T2442 0.4724
T2443 0.4724
T2444 0.4724
T2445 0.4724
T2446 0.4724
T2447 0.4724
T2448 0.4725
T2449 0.4725
T2450 0.4725
T2451 0.4725
T2452 0.4725
T2453 0.4725
T2454 0.4725
T2455 0.4725
T2456 0.4725
T2457 0.4717
T2458 0.4708
T2459 0.4708
T2460 0.4704
T2461 0.4708
T2462 0.4695
T2463 0.4704
T2464 0.4704
T2465 0.4709
T2466 0.4709
T2467 0.4709
T2468 0.4709
T2469 0.4709
T2470 0.4709
T2471 0.4709
T2472 0.4709
T2473 0.4709
T2474 0.4709
T2475 0.4709
T2476 0.4709
T2477 0.471
T2478 0.471
T2479 0.471
T2480 0.471
T2481 0.471
T2482 0.471
T2483 0.471
T2484 0.4706
T2485 0.4706
T2486 0.471
T2487 0.4697
T2488 0.4702
T2489 0.4812
T2490 0.5286
T2491 0.5283
T2492 0.5214
T2493 0.5174
T2494 0.5152
T2495 0.5149
T2496 0.5124
T2497 0.5115
T2498 0.5092
T2499 0.5076
T2500 0.5064
T2501 0.505
T2502 0.5037
T2503 0.5024
T2504 0.5001
T2505 0.4998
T2506 0.4987
T2507 0.5327
T2508 0.5275
T2509 0.5235
T2510 0.5208
T2511 0.5137
T2512 0.5049
T2513 0.5003
T2514 0.4988
T2515 0.4975
T2516 0.497
T2517 0.4963
T2518 0.4956
T2519 0.4947
T2520 0.4934
T2521 0.4919
T2522 0.4965
T2523 0.4958
T2524 0.495
T2525 0.4936
T2526 0.492
T2527 0.4916
T2528 0.4902
T2529 0.4889
T2530 0.4882
T2531 0.4861
T2532 0.4846
T2533 0.4838
T2534 0.4826
T2535 0.4799
T2536 0.4794
T2537 0.4794
T2538 0.4794
T2539 0.4795
T2540 0.4795
T2541 0.4795
T2542 0.4795
T2543 0.4795
T2544 0.4795
T2545 0.4795
T2546 0.4795
T2547 0.4795
T2548 0.4787
T2549 0.4779
T2550 0.4779
T2551 0.4779
T2552 0.4779
T2553 0.4827
T2554 0.4771
T2555 0.478
T2556 0.4776
T2557 0.4815
T2558 0.4801
T2559 0.4791
T2560 0.5249
T2561 0.5055
T2562 0.5009
T2563 0.4984
T2564 0.4956
T2565 0.4939
T2566 0.4928
T2567 0.4914
T2568 0.4909
T2569 0.4962
T2570 0.495
T2571 0.4941
T2572 0.4936
T2573 0.4925
T2574 0.4916
T2575 0.4907
T2576 0.4902
T2577 0.4898
T2578 0.4898
T2579 0.4887
T2580 0.4874
T2581 0.4853
T2582 0.4847
T2583 0.4836
T2584 0.4832
T2585 0.4836
T2586 0.4836
T2587 0.4836
T2588 0.4836
T2589 0.4836
T2590 0.4836
T2591 0.4824
T2592 0.482
T2593 0.4821
T2594 0.4821
T2595 0.4821
T2596 0.4821
T2597 0.4821
T2598 0.4821
T2599 0.4821
T2600 0.4811
T2601 0.4801
T2602 0.4801
T2603 0.4793
T2604 0.4793
T2605 0.4793
T2606 0.4785
T2607 0.4802
T2608 0.4798
T2609 0.4798
T2610 0.4786
T2611 0.4786
T2612 0.4786
T2613 0.4786
T2614 0.4786
T2615 0.4786
T2616 0.4786
T2617 0.4774
T2618 0.477
T2619 0.4778
T2620 0.4782
T2621 0.4786
T2622 0.4786
T2623 0.4786
T2624 0.4786
T2625 0.4786
T2626 0.4782
T2627 0.4778
T2628 0.4774
T2629 0.4825
T2630 0.4825
T2631 0.477
T2632 0.4817
T2633 0.4813
T2634 0.4813
T2635 0.4813
T2636 0.4813
T2637 0.4813
T2638 0.4813
T2639 0.4813
T2640 0.4813
T2641 0.4813
T2642 0.4813
T2643 0.4813
T2644 0.4813
T2645 0.4825
T2646 0.477
T2647 0.477
T2648 0.477
T2649 0.477
T2650 0.477
T2651 0.4817
T2652 0.4817
T2653 0.4813
T2654 0.4813
T2655 0.4813
T2656 0.4813
T2657 0.4817
T2658 0.4825
T2659 0.4817
T2660 0.4774
T2661 0.477
T2662 0.4782
T2663 0.4799
T2664 0.4799
T2665 0.4808
T2666 0.4813
T2667 0.4839
T2668 0.4855
T2669 0.4875
T2670 0.4883
T2671 0.4903
T2672 0.4921
T2673 0.496
T2674 0.492
T2675 0.4954
T2676 0.5003
T2677 0.5032
T2678 0.5065
T2679 0.509
T2680 0.5099
T2681 0.5102
T2682 0.5113
T2683 0.5125
T2684 0.513
T2685 0.513
T2686 0.5121
T2687 0.5113
T2688 0.5106
T2689 0.5095
T2690 0.5081
T2691 0.5069
T2692 0.5064
T2693 0.5064
T2694 0.5064
T2695 0.5064
T2696 0.5064
T2697 0.5064
T2698 0.5064
T2699 0.5064
T2700 0.5064
T2701 0.5049
T2702 0.5028
T2703 0.5011
T2704 0.5
T2705 0.5032
T2706 0.5014
T2707 0.5
T2708 0.5
T2709 0.4987
T2710 0.4967
T2711 0.4967
T2712 0.4954
T2713 0.4938
T2714 0.4934
T2715 0.4934
T2716 0.4934
T2717 0.4929
T2718 0.492
T2719 0.4915
T2720 0.4915
T2721 0.4929
T2722 0.492
T2723 0.4924
T2724 0.4924
T2725 0.495
T2726 0.4963
T2727 0.4967
T2728 0.4971
T2729 0.4982
T2730 0.4987
T2731 0.5
T2732 0.5
T2733 0.5011
T2734 0.5014
T2735 0.5019
T2736 0.5032
T2737 0.5032
T2738 0.5032
T2739 0.5032
T2740 0.5032
T2741 0.5046
T2742 0.505
T2743 0.5057
T2744 0.5064
T2745 0.5069
T2746 0.5081
T2747 0.5099
T2748 0.5102
T2749 0.5109
T2750 0.5121
T2751 0.5106
T2752 0.5099
T2753 0.5086
T2754 0.5081
T2755 0.5064
T2756 0.506
T2757 0.505
T2758 0.5046
T2759 0.5032
T2760 0.5023
T2761 0.5007
T2762 0.5
T2763 0.4991
T2764 0.4982
T2765 0.4975
T2766 0.4967
T2767 0.4954
T2768 0.4949
T2769 0.4949
T2770 0.4949
T2771 0.4949
T2772 0.4938
T2773 0.4934
T2774 0.4924
T2775 0.4915
T2776 0.4915
T2777 0.4915
T2778 0.4915
T2779 0.4915
T2780 0.4915
T2781 0.4964
T2782 0.4961
T2783 0.4961
T2784 0.4956
T2785 0.4941
T2786 0.4941
T2787 0.4941
T2788 0.493
T2789 0.4926
T2790 0.4926
T2791 0.4777
T2792 0.4777
T2793 0.4777
T2794 0.4777
T2795 0.4777
T2796 0.4777
T2797 0.4777
T2798 0.4777
T2799 0.4777
T2800 0.4777
T2801 0.4777
T2802 0.4777
T2803 0.4777
T2804 0.4777
T2805 0.4777
T2806 0.4777
T2807 0.4777
T2808 0.4777
