# Supplementary material for: FishMORPH - An agent-based model to predict salmonid growth and distribution responses under natural and low flows
Source: Sci Rep. 2016 Jul 19;6:29414. doi: 10.1038/srep29414 (PMC4949470; doi:10.1038/srep29414)
Supplement: Supplementary Information 2 [file srep29414-s2.zip › SR_FishMORPH_Files/Parameters/Baseline_Depth_P43.var]

Depth Patch P43
T1 0.5475
T2 0.5487
T3 0.5487
T4 0.5487
T5 0.5484
T6 0.5479
T7 0.5464
T8 0.5456
T9 0.5442
T10 0.5463
T11 0.5475
T12 0.5447
T13 0.5429
T14 0.5408
T15 0.5408
T16 0.5408
T17 0.5408
T18 0.5408
T19 0.5403
T20 0.5399
T21 0.5391
T22 0.5386
T23 0.5386
T24 0.5386
T25 0.5377
T26 0.5395
T27 0.5395
T28 0.5395
T29 0.5395
T30 0.5395
T31 0.5395
T32 0.5395
T33 0.5395
T34 0.5395
T35 0.5391
T36 0.5386
T37 0.5377
T38 0.5377
T39 0.5377
T40 0.5377
T41 0.5377
T42 0.5374
T43 0.5363
T44 0.5363
T45 0.5363
T46 0.5363
T47 0.5363
T48 0.5363
T49 0.5363
T50 0.5363
T51 0.5345
T52 0.5345
T53 0.5345
T54 0.5327
T55 0.5327
T56 0.5323
T57 0.5314
T58 0.5318
T59 0.5323
T60 0.5358
T61 0.5332
T62 0.5318
T63 0.5314
T64 0.5309
T65 0.5327
T66 0.5314
T67 0.5309
T68 0.5309
T69 0.5309
T70 0.5309
T71 0.5304
T72 0.529
T73 0.5283
T74 0.5271
T75 0.5257
T76 0.5257
T77 0.5257
T78 0.5257
T79 0.5257
T80 0.5257
T81 0.5257
T82 0.5257
T83 0.5257
T84 0.5257
T85 0.5262
T86 0.5276
T87 0.5276
T88 0.5276
T89 0.5276
T90 0.5276
T91 0.5276
T92 0.5276
T93 0.5276
T94 0.5276
T95 0.5276
T96 0.5276
T97 0.5276
T98 0.5276
T99 0.5271
T100 0.5257
T101 0.5257
T102 0.5257
T103 0.5257
T104 0.5257
T105 0.5257
T106 0.5257
T107 0.5257
T108 0.5253
T109 0.5257
T110 0.5257
T111 0.5257
T112 0.5257
T113 0.5257
T114 0.5257
T115 0.5257
T116 0.5257
T117 0.5257
T118 0.5257
T119 0.5257
T120 0.5257
T121 0.5257
T122 0.5257
T123 0.5257
T124 0.5257
T125 0.5257
T126 0.5257
T127 0.5257
T128 0.5257
T129 0.5257
T130 0.5257
T131 0.5266
T132 0.5276
T133 0.5276
T134 0.5276
T135 0.5276
T136 0.5279
T137 0.529
T138 0.529
T139 0.529
T140 0.529
T141 0.529
T142 0.529
T143 0.529
T144 0.529
T145 0.529
T146 0.529
T147 0.529
T148 0.529
T149 0.529
T150 0.5309
T151 0.5304
T152 0.5309
T153 0.5314
T154 0.5327
T155 0.5327
T156 0.5327
T157 0.5327
T158 0.5336
T159 0.5327
T160 0.5336
T161 0.5345
T162 0.5345
T163 0.5345
T164 0.5345
T165 0.5345
T166 0.5345
T167 0.5345
T168 0.5345
T169 0.5345
T170 0.5345
T171 0.5345
T172 0.5345
T173 0.5345
T174 0.5345
T175 0.5345
T176 0.5345
T177 0.5345
T178 0.5341
T179 0.5345
T180 0.5345
T181 0.5341
T182 0.5332
T183 0.5341
T184 0.5332
T185 0.5327
T186 0.5327
T187 0.5327
T188 0.5327
T189 0.5327
T190 0.5327
T191 0.5327
T192 0.5327
T193 0.5327
T194 0.5327
T195 0.5327
T196 0.5327
T197 0.5314
T198 0.5309
T199 0.5309
T200 0.5309
T201 0.529
T202 0.529
T203 0.529
T204 0.529
T205 0.529
T206 0.529
T207 0.529
T208 0.529
T209 0.529
T210 0.529
T211 0.529
T212 0.529
T213 0.529
T214 0.529
T215 0.5295
T216 0.529
T217 0.529
T218 0.529
T219 0.529
T220 0.529
T221 0.529
T222 0.529
T223 0.529
T224 0.5287
T225 0.5276
T226 0.5276
T227 0.5276
T228 0.5276
T229 0.5276
T230 0.5276
T231 0.5276
T232 0.5276
T233 0.5276
T234 0.5276
T235 0.5276
T236 0.5276
T237 0.5276
T238 0.5276
T239 0.5276
T240 0.5276
T241 0.5276
T242 0.5276
T243 0.5276
T244 0.5276
T245 0.5276
T246 0.5276
T247 0.5276
T248 0.5276
T249 0.5257
T250 0.5257
T251 0.5262
T252 0.5693
T253 0.6061
T254 0.6103
T255 0.6089
T256 0.6087
T257 0.6087
T258 0.6069
T259 0.6064
T260 0.6064
T261 0.6114
T262 0.6102
T263 0.6099
T264 0.6099
T265 0.6099
T266 0.6099
T267 0.6099
T268 0.6099
T269 0.6099
T270 0.6099
T271 0.6099
T272 0.6099
T273 0.6099
T274 0.6099
T275 0.6099
T276 0.6103
T277 0.6109
T278 0.6061
T279 0.6064
T280 0.6064
T281 0.6064
T282 0.6114
T283 0.6106
T284 0.61
T285 0.6099
T286 0.6099
T287 0.6099
T288 0.6099
T289 0.6099
T290 0.6099
T291 0.6099
T292 0.6099
T293 0.6103
T294 0.6059
T295 0.6064
T296 0.6064
T297 0.6081
T298 0.6087
T299 0.6087
T300 0.6094
T301 0.6093
T302 0.6092
T303 0.6095
T304 0.61
T305 0.6105
T306 0.6106
T307 0.6106
T308 0.6106
T309 0.6106
T310 0.6106
T311 0.6106
T312 0.6106
T313 0.6106
T314 0.6106
T315 0.6106
T316 0.6106
T317 0.6106
T318 0.6106
T319 0.6106
T320 0.6106
T321 0.6106
T322 0.6106
T323 0.6106
T324 0.6106
T325 0.6102
T326 0.6105
T327 0.6106
T328 0.6106
T329 0.6106
T330 0.6106
T331 0.6106
T332 0.6106
T333 0.6106
T334 0.6106
T335 0.6106
T336 0.6106
T337 0.6102
T338 0.609
T339 0.6087
T340 0.6087
T341 0.6087
T342 0.6087
T343 0.6087
T344 0.6087
T345 0.6087
T346 0.6087
T347 0.6087
T348 0.6087
T349 0.6087
T350 0.6087
T351 0.6087
T352 0.6087
T353 0.6069
T354 0.6064
T355 0.6064
T356 0.6064
T357 0.6064
T358 0.6064
T359 0.6064
T360 0.6064
T361 0.6064
T362 0.6114
T363 0.6061
T364 0.6064
T365 0.6064
T366 0.6064
T367 0.6064
T368 0.6064
T369 0.6064
T370 0.6064
T371 0.6064
T372 0.6064
T373 0.6068
T374 0.6082
T375 0.6087
T376 0.6087
T377 0.6087
T378 0.609
T379 0.6088
T380 0.6087
T381 0.6087
T382 0.6087
T383 0.6087
T384 0.6087
T385 0.6087
T386 0.6087
T387 0.6087
T388 0.6087
T389 0.6087
T390 0.6087
T391 0.6087
T392 0.6087
T393 0.6074
T394 0.6014
T395 0.5824
T396 0.5604
T397 0.5521
T398 0.5489
T399 0.5466
T400 0.546
T401 0.546
T402 0.546
T403 0.5465
T404 0.5462
T405 0.546
T406 0.5448
T407 0.5439
T408 0.5438
T409 0.5438
T410 0.5446
T411 0.5458
T412 0.5473
T413 0.5498
T414 0.5518
T415 0.5513
T416 0.5519
T417 0.5523
T418 0.5523
T419 0.5519
T420 0.5491
T421 0.5483
T422 0.5406
T423 0.5377
T424 0.5386
T425 0.5386
T426 0.5386
T427 0.5386
T428 0.5386
T429 0.5386
T430 0.5386
T431 0.5386
T432 0.5386
T433 0.5386
T434 0.5386
T435 0.5377
T436 0.5395
T437 0.5395
T438 0.5386
T439 0.5377
T440 0.5368
T441 0.536
T442 0.536
T443 0.5355
T444 0.5342
T445 0.5346
T446 0.5342
T447 0.5346
T448 0.5342
T449 0.5337
T450 0.5314
T451 0.5305
T452 0.5305
T453 0.5305
T454 0.5296
T455 0.5287
T456 0.5287
T457 0.5305
T458 0.5305
T459 0.5305
T460 0.5301
T461 0.5305
T462 0.5305
T463 0.5323
T464 0.5335
T465 0.5347
T466 0.5356
T467 0.537
T468 0.5378
T469 0.5391
T470 0.5391
T471 0.5374
T472 0.5383
T473 0.5378
T474 0.5391
T475 0.5383
T476 0.5374
T477 0.5365
T478 0.5356
T479 0.5356
T480 0.5347
T481 0.5356
T482 0.5352
T483 0.5356
T484 0.5356
T485 0.5361
T486 0.5356
T487 0.5374
T488 0.5376
T489 0.5375
T490 0.5397
T491 0.5422
T492 0.5427
T493 0.5444
T494 0.5471
T495 0.5495
T496 0.5515
T497 0.5532
T498 0.554
T499 0.5558
T500 0.5589
T501 0.5609
T502 0.5638
T503 0.567
T504 0.5699
T505 0.5724
T506 0.5746
T507 0.5756
T508 0.5761
T509 0.5774
T510 0.5778
T511 0.5782
T512 0.5795
T513 0.5803
T514 0.5816
T515 0.5839
T516 0.5851
T517 0.587
T518 0.5884
T519 0.5886
T520 0.589
T521 0.5887
T522 0.5886
T523 0.5886
T524 0.5886
T525 0.5886
T526 0.5886
T527 0.5882
T528 0.5871
T529 0.5863
T530 0.5861
T531 0.5846
T532 0.5841
T533 0.5837
T534 0.5824
T535 0.5801
T536 0.5787
T537 0.5777
T538 0.5766
T539 0.5755
T540 0.5753
T541 0.5734
T542 0.5727
T543 0.5727
T544 0.5719
T545 0.5709
T546 0.5706
T547 0.5698
T548 0.5687
T549 0.5685
T550 0.5676
T551 0.5666
T552 0.5658
T553 0.5642
T554 0.5637
T555 0.5629
T556 0.5618
T557 0.5615
T558 0.5619
T559 0.5637
T560 0.5674
T561 0.5729
T562 0.5775
T563 0.582
T564 0.5869
T565 0.5946
T566 0.5999
T567 0.6109
T568 0.6126
T569 0.618
T570 0.6218
T571 0.6111
T572 0.615
T573 0.6198
T574 0.6267
T575 0.6256
T576 0.6335
T577 0.6397
T578 0.6552
T579 0.6597
T580 0.6671
T581 0.6733
T582 0.6854
T583 0.693
T584 0.7002
T585 0.6983
T586 0.7046
T587 0.7102
T588 0.7134
T589 0.6968
T590 0.7035
T591 0.7064
T592 0.7104
T593 0.7128
T594 0.7132
T595 0.7121
T596 0.7067
T597 0.6986
T598 0.713
T599 0.7037
T600 0.6995
T601 0.6896
T602 0.6849
T603 0.6782
T604 0.6724
T605 0.6675
T606 0.6733
T607 0.6711
T608 0.671
T609 0.6722
T610 0.6752
T611 0.6692
T612 0.6736
T613 0.6786
T614 0.6836
T615 0.6837
T616 0.6873
T617 0.691
T618 0.6944
T619 0.6976
T620 0.7003
T621 0.7015
T622 0.7003
T623 0.6958
T624 0.6866
T625 0.6759
T626 0.6671
T627 0.655
T628 0.6442
T629 0.6298
T630 0.6249
T631 0.6161
T632 0.6252
T633 0.6212
T634 0.6179
T635 0.6155
T636 0.6133
T637 0.6112
T638 0.6099
T639 0.6083
T640 0.6066
T641 0.6057
T642 0.6107
T643 0.6098
T644 0.6095
T645 0.6095
T646 0.6086
T647 0.6075
T648 0.6067
T649 0.6053
T650 0.6048
T651 0.6041
T652 0.6031
T653 0.6029
T654 0.602
T655 0.6008
T656 0.6005
T657 0.5994
T658 0.5987
T659 0.5985
T660 0.5967
T661 0.5961
T662 0.5946
T663 0.5941
T664 0.5971
T665 0.5727
T666 0.5627
T667 0.5619
T668 0.5619
T669 0.5614
T670 0.5605
T671 0.5602
T672 0.5602
T673 0.5602
T674 0.5602
T675 0.5585
T676 0.558
T677 0.5578
T678 0.5576
T679 0.5572
T680 0.5558
T681 0.5554
T682 0.5554
T683 0.5545
T684 0.5555
T685 0.5601
T686 0.5757
T687 0.5915
T688 0.5853
T689 0.5725
T690 0.5634
T691 0.5585
T692 0.5559
T693 0.5545
T694 0.5534
T695 0.5532
T696 0.5528
T697 0.5513
T698 0.5509
T699 0.5505
T700 0.5504
T701 0.5503
T702 0.5489
T703 0.5484
T704 0.5482
T705 0.5479
T706 0.5477
T707 0.5476
T708 0.5463
T709 0.5453
T710 0.5451
T711 0.545
T712 0.5445
T713 0.543
T714 0.5425
T715 0.5425
T716 0.5424
T717 0.5423
T718 0.5422
T719 0.5421
T720 0.542
T721 0.542
T722 0.5419
T723 0.5418
T724 0.5417
T725 0.5416
T726 0.5415
T727 0.5415
T728 0.5414
T729 0.5409
T730 0.5407
T731 0.541
T732 0.5411
T733 0.5397
T734 0.5391
T735 0.5394
T736 0.5389
T737 0.5384
T738 0.5379
T739 0.5374
T740 0.5395
T741 0.5395
T742 0.5394
T743 0.5391
T744 0.5389
T745 0.5388
T746 0.5387
T747 0.5386
T748 0.5386
T749 0.5385
T750 0.5384
T751 0.5383
T752 0.5382
T753 0.5382
T754 0.5381
T755 0.538
T756 0.5379
T757 0.5378
T758 0.5378
T759 0.5377
T760 0.5376
T761 0.5375
T762 0.5374
T763 0.5374
T764 0.5373
T765 0.5455
T766 0.5466
T767 0.5461
T768 0.5461
T769 0.546
T770 0.5459
T771 0.5454
T772 0.5448
T773 0.5446
T774 0.544
T775 0.5441
T776 0.5445
T777 0.5445
T778 0.5444
T779 0.5443
T780 0.5442
T781 0.5438
T782 0.5433
T783 0.5428
T784 0.5426
T785 0.5417
T786 0.5418
T787 0.5414
T788 0.5412
T789 0.542
T790 0.5422
T791 0.5421
T792 0.542
T793 0.5419
T794 0.5418
T795 0.5418
T796 0.5417
T797 0.5412
T798 0.5414
T799 0.5415
T800 0.5414
T801 0.5413
T802 0.5412
T803 0.5411
T804 0.5411
T805 0.5408
T806 0.5405
T807 0.5404
T808 0.5403
T809 0.5394
T810 0.5383
T811 0.5383
T812 0.538
T813 0.5378
T814 0.5377
T815 0.5376
T816 0.5375
T817 0.5375
T818 0.5374
T819 0.5373
T820 0.5372
T821 0.539
T822 0.5386
T823 0.5377
T824 0.5374
T825 0.5373
T826 0.5373
T827 0.5372
T828 0.5371
T829 0.537
T830 0.5357
T831 0.5353
T832 0.5361
T833 0.5341
T834 0.533
T835 0.5325
T836 0.5312
T837 0.5311
T838 0.531
T839 0.531
T840 0.5309
T841 0.5308
T842 0.5308
T843 0.5307
T844 0.5306
T845 0.5303
T846 0.5295
T847 0.5294
T848 0.5285
T849 0.5282
T850 0.5299
T851 0.5294
T852 0.5297
T853 0.5296
T854 0.5296
T855 0.5278
T856 0.5273
T857 0.526
T858 0.5259
T859 0.5258
T860 0.5258
T861 0.5257
T862 0.5256
T863 0.5256
T864 0.5255
T865 0.5263
T866 0.527
T867 0.527
T868 0.5269
T869 0.5268
T870 0.5268
T871 0.5267
T872 0.5266
T873 0.5266
T874 0.5265
T875 0.5264
T876 0.5264
T877 0.5263
T878 0.5262
T879 0.5262
T880 0.5244
T881 0.5243
T882 0.523
T883 0.5225
T884 0.5216
T885 0.5215
T886 0.5223
T887 0.5222
T888 0.5228
T889 0.5235
T890 0.5234
T891 0.5233
T892 0.5233
T893 0.5232
T894 0.5236
T895 0.5231
T896 0.523
T897 0.5229
T898 0.5229
T899 0.5228
T900 0.5227
T901 0.5227
T902 0.5226
T903 0.5221
T904 0.5212
T905 0.5207
T906 0.5206
T907 0.5206
T908 0.5205
T909 0.5204
T910 0.5204
T911 0.5203
T912 0.5203
T913 0.5202
T914 0.5201
T915 0.5205
T916 0.52
T917 0.5199
T918 0.5203
T919 0.5215
T920 0.5202
T921 0.5275
T922 0.5274
T923 0.5274
T924 0.5273
T925 0.5272
T926 0.5271
T927 0.5264
T928 0.5253
T929 0.5266
T930 0.5252
T931 0.5249
T932 0.5248
T933 0.5247
T934 0.5246
T935 0.5246
T936 0.5245
T937 0.5245
T938 0.5248
T939 0.5248
T940 0.5243
T941 0.5259
T942 0.5258
T943 0.5258
T944 0.5257
T945 0.5257
T946 0.5256
T947 0.5255
T948 0.5255
T949 0.5267
T950 0.5206
T951 0.5275
T952 0.5266
T953 0.5255
T954 0.5248
T955 0.5247
T956 0.5247
T957 0.5246
T958 0.5246
T959 0.5245
T960 0.5244
T961 0.5244
T962 0.5243
T963 0.5243
T964 0.5242
T965 0.5241
T966 0.5241
T967 0.524
T968 0.524
T969 0.5239
T970 0.5238
T971 0.5238
T972 0.5237
T973 0.5237
T974 0.5236
T975 0.5236
T976 0.5235
T977 0.5234
T978 0.5234
T979 0.5233
T980 0.5233
T981 0.523
T982 0.5218
T983 0.5214
T984 0.5214
T985 0.5213
T986 0.5209
T987 0.5208
T988 0.5208
T989 0.5207
T990 0.5207
T991 0.5206
T992 0.5206
T993 0.5205
T994 0.5205
T995 0.5204
T996 0.5203
T997 0.5203
T998 0.5202
T999 0.5202
T1000 0.5201
T1001 0.5197
T1002 0.5183
T1003 0.5183
T1004 0.5182
T1005 0.5186
T1006 0.5198
T1007 0.5197
T1008 0.5184
T1009 0.5179
T1010 0.5179
T1011 0.5178
T1012 0.5178
T1013 0.5177
T1014 0.5177
T1015 0.5176
T1016 0.5176
T1017 0.5175
T1018 0.5173
T1019 0.5188
T1020 0.5187
T1021 0.5187
T1022 0.5186
T1023 0.5181
T1024 0.5168
T1025 0.5155
T1026 0.515
T1027 0.5143
T1028 0.5135
T1029 0.5142
T1030 0.5148
T1031 0.5147
T1032 0.5147
T1033 0.5146
T1034 0.5146
T1035 0.5145
T1036 0.5145
T1037 0.5144
T1038 0.5144
T1039 0.5143
T1040 0.5151
T1041 0.5159
T1042 0.5142
T1043 0.5146
T1044 0.5158
T1045 0.5157
T1046 0.5166
T1047 0.517
T1048 0.5169
T1049 0.5173
T1050 0.5168
T1051 0.5155
T1052 0.5138
T1053 0.5133
T1054 0.5132
T1055 0.5132
T1056 0.5131
T1057 0.5148
T1058 0.5147
T1059 0.5147
T1060 0.5146
T1061 0.5146
T1062 0.5145
T1063 0.5145
T1064 0.5144
T1065 0.5144
T1066 0.5143
T1067 0.5151
T1068 0.5157
T1069 0.5155
T1070 0.5155
T1071 0.5154
T1072 0.5162
T1073 0.517
T1074 0.517
T1075 0.5169
T1076 0.5169
T1077 0.5168
T1078 0.5168
T1079 0.5167
T1080 0.5167
T1081 0.5166
T1082 0.517
T1083 0.517
T1084 0.5173
T1085 0.5181
T1086 0.5178
T1087 0.5177
T1088 0.5176
T1089 0.5176
T1090 0.5175
T1091 0.5171
T1092 0.5174
T1093 0.5294
T1094 0.5343
T1095 0.5336
T1096 0.5331
T1097 0.5331
T1098 0.5334
T1099 0.5347
T1100 0.535
T1101 0.5349
T1102 0.5375
T1103 0.5391
T1104 0.5459
T1105 0.5569
T1106 0.5663
T1107 0.5712
T1108 0.5724
T1109 0.5725
T1110 0.5746
T1111 0.5783
T1112 0.5849
T1113 0.5912
T1114 0.5945
T1115 0.5999
T1116 0.6032
T1117 0.6044
T1118 0.6026
T1119 0.5979
T1120 0.5964
T1121 0.5894
T1122 0.5842
T1123 0.5823
T1124 0.5802
T1125 0.5768
T1126 0.5754
T1127 0.5753
T1128 0.5752
T1129 0.5751
T1130 0.5761
T1131 0.5767
T1132 0.5765
T1133 0.5753
T1134 0.5749
T1135 0.5752
T1136 0.5759
T1137 0.5761
T1138 0.5764
T1139 0.5775
T1140 0.5796
T1141 0.582
T1142 0.5838
T1143 0.5842
T1144 0.5845
T1145 0.5845
T1146 0.5845
T1147 0.5851
T1148 0.5856
T1149 0.5856
T1150 0.5856
T1151 0.5855
T1152 0.5845
T1153 0.583
T1154 0.581
T1155 0.5789
T1156 0.5776
T1157 0.5774
T1158 0.5757
T1159 0.5751
T1160 0.575
T1161 0.5758
T1162 0.5768
T1163 0.5768
T1164 0.5782
T1165 0.5791
T1166 0.5802
T1167 0.5805
T1168 0.5804
T1169 0.5797
T1170 0.5788
T1171 0.5773
T1172 0.5764
T1173 0.5774
T1174 0.5782
T1175 0.5781
T1176 0.5779
T1177 0.5786
T1178 0.5796
T1179 0.5799
T1180 0.5794
T1181 0.5792
T1182 0.5796
T1183 0.5797
T1184 0.5796
T1185 0.5796
T1186 0.5795
T1187 0.5795
T1188 0.5789
T1189 0.5798
T1190 0.5776
T1191 0.5744
T1192 0.5721
T1193 0.5704
T1194 0.5693
T1195 0.5674
T1196 0.5668
T1197 0.5667
T1198 0.5667
T1199 0.5681
T1200 0.5701
T1201 0.5719
T1202 0.571
T1203 0.5701
T1204 0.5687
T1205 0.5675
T1206 0.5666
T1207 0.5692
T1208 0.5679
T1209 0.5641
T1210 0.5637
T1211 0.5647
T1212 0.5664
T1213 0.5686
T1214 0.5718
T1215 0.5741
T1216 0.5767
T1217 0.5782
T1218 0.5802
T1219 0.5831
T1220 0.5877
T1221 0.5924
T1222 0.597
T1223 0.5955
T1224 0.5969
T1225 0.597
T1226 0.5961
T1227 0.5953
T1228 0.5936
T1229 0.5919
T1230 0.5968
T1231 0.5967
T1232 0.5916
T1233 0.5942
T1234 0.598
T1235 0.6032
T1236 0.6076
T1237 0.6108
T1238 0.606
T1239 0.6075
T1240 0.61
T1241 0.6103
T1242 0.6067
T1243 0.6102
T1244 0.6098
T1245 0.6097
T1246 0.6098
T1247 0.6105
T1248 0.6111
T1249 0.6112
T1250 0.6111
T1251 0.6111
T1252 0.6103
T1253 0.6093
T1254 0.609
T1255 0.6082
T1256 0.6065
T1257 0.6052
T1258 0.6041
T1259 0.6031
T1260 0.6017
T1261 0.6009
T1262 0.5997
T1263 0.5933
T1264 0.5936
T1265 0.5897
T1266 0.5874
T1267 0.5857
T1268 0.5837
T1269 0.5818
T1270 0.5809
T1271 0.5792
T1272 0.578
T1273 0.5755
T1274 0.5735
T1275 0.5726
T1276 0.5711
T1277 0.5698
T1278 0.5687
T1279 0.567
T1280 0.5657
T1281 0.5643
T1282 0.5628
T1283 0.5624
T1284 0.5624
T1285 0.5622
T1286 0.562
T1287 0.5602
T1288 0.5589
T1289 0.5563
T1290 0.554
T1291 0.5519
T1292 0.5502
T1293 0.5498
T1294 0.5508
T1295 0.5515
T1296 0.5516
T1297 0.5502
T1298 0.5497
T1299 0.5496
T1300 0.5479
T1301 0.547
T1302 0.5458
T1303 0.5446
T1304 0.5437
T1305 0.5434
T1306 0.5421
T1307 0.5415
T1308 0.5411
T1309 0.5424
T1310 0.5428
T1311 0.5428
T1312 0.5444
T1313 0.5474
T1314 0.5512
T1315 0.5624
T1316 0.5811
T1317 0.5915
T1318 0.608
T1319 0.62
T1320 0.6221
T1321 0.6251
T1322 0.6342
T1323 0.6416
T1324 0.6412
T1325 0.6453
T1326 0.6493
T1327 0.6524
T1328 0.6557
T1329 0.6462
T1330 0.6464
T1331 0.6455
T1332 0.6554
T1333 0.6517
T1334 0.6465
T1335 0.6412
T1336 0.641
T1337 0.6357
T1338 0.6328
T1339 0.631
T1340 0.6296
T1341 0.6285
T1342 0.6282
T1343 0.6282
T1344 0.6273
T1345 0.6263
T1346 0.6257
T1347 0.6246
T1348 0.6227
T1349 0.6292
T1350 0.6272
T1351 0.6249
T1352 0.6225
T1353 0.6198
T1354 0.6169
T1355 0.6147
T1356 0.6128
T1357 0.611
T1358 0.6229
T1359 0.6199
T1360 0.6167
T1361 0.6141
T1362 0.6117
T1363 0.6096
T1364 0.6076
T1365 0.6057
T1366 0.6096
T1367 0.6076
T1368 0.606
T1369 0.6052
T1370 0.605
T1371 0.605
T1372 0.6057
T1373 0.6073
T1374 0.6094
T1375 0.6113
T1376 0.608
T1377 0.6102
T1378 0.6114
T1379 0.613
T1380 0.6138
T1381 0.6156
T1382 0.6173
T1383 0.619
T1384 0.6208
T1385 0.62
T1386 0.6197
T1387 0.6195
T1388 0.6183
T1389 0.6165
T1390 0.6143
T1391 0.6119
T1392 0.6102
T1393 0.6096
T1394 0.6094
T1395 0.6108
T1396 0.6133
T1397 0.6165
T1398 0.6196
T1399 0.6221
T1400 0.6234
T1401 0.6243
T1402 0.6241
T1403 0.6247
T1404 0.6241
T1405 0.6227
T1406 0.6212
T1407 0.6198
T1408 0.6177
T1409 0.6164
T1410 0.615
T1411 0.6143
T1412 0.6131
T1413 0.6127
T1414 0.6123
T1415 0.6125
T1416 0.611
T1417 0.6104
T1418 0.6103
T1419 0.6103
T1420 0.6103
T1421 0.6089
T1422 0.608
T1423 0.6068
T1424 0.6108
T1425 0.6103
T1426 0.6099
T1427 0.6087
T1428 0.6072
T1429 0.6057
T1430 0.6046
T1431 0.604
T1432 0.6031
T1433 0.6025
T1434 0.6027
T1435 0.6031
T1436 0.6032
T1437 0.6025
T1438 0.6022
T1439 0.6022
T1440 0.6022
T1441 0.6018
T1442 0.6009
T1443 0.6003
T1444 0.599
T1445 0.5975
T1446 0.5964
T1447 0.5958
T1448 0.5945
T1449 0.5941
T1450 0.5941
T1451 0.5941
T1452 0.5937
T1453 0.5928
T1454 0.5922
T1455 0.5916
T1456 0.5955
T1457 0.5937
T1458 0.5918
T1459 0.5897
T1460 0.5881
T1461 0.5868
T1462 0.5857
T1463 0.5853
T1464 0.586
T1465 0.5893
T1466 0.5927
T1467 0.5943
T1468 0.5931
T1469 0.5903
T1470 0.5884
T1471 0.5872
T1472 0.5866
T1473 0.5856
T1474 0.5846
T1475 0.5844
T1476 0.5856
T1477 0.5845
T1478 0.5839
T1479 0.5837
T1480 0.5828
T1481 0.5818
T1482 0.5815
T1483 0.58
T1484 0.5794
T1485 0.5794
T1486 0.5799
T1487 0.5808
T1488 0.5834
T1489 0.5856
T1490 0.587
T1491 0.5892
T1492 0.5916
T1493 0.5926
T1494 0.5925
T1495 0.5924
T1496 0.5938
T1497 0.5959
T1498 0.5931
T1499 0.5964
T1500 0.5993
T1501 0.6009
T1502 0.6009
T1503 0.5994
T1504 0.597
T1505 0.5949
T1506 0.5936
T1507 0.5921
T1508 0.597
T1509 0.5917
T1510 0.5927
T1511 0.5935
T1512 0.5947
T1513 0.5957
T1514 0.5965
T1515 0.5985
T1516 0.5997
T1517 0.6012
T1518 0.602
T1519 0.6035
T1520 0.6049
T1521 0.6063
T1522 0.6073
T1523 0.6091
T1524 0.6111
T1525 0.6078
T1526 0.6113
T1527 0.6131
T1528 0.6137
T1529 0.6145
T1530 0.614
T1531 0.6136
T1532 0.6135
T1533 0.6125
T1534 0.6117
T1535 0.6117
T1536 0.6124
T1537 0.6133
T1538 0.6153
T1539 0.6175
T1540 0.62
T1541 0.6223
T1542 0.6246
T1543 0.6116
T1544 0.6119
T1545 0.6119
T1546 0.6119
T1547 0.6119
T1548 0.6119
T1549 0.6119
T1550 0.6119
T1551 0.6118
T1552 0.6118
T1553 0.6118
T1554 0.6118
T1555 0.6118
T1556 0.6118
T1557 0.6118
T1558 0.6118
T1559 0.6118
T1560 0.6117
T1561 0.6117
T1562 0.6117
T1563 0.6117
T1564 0.6117
T1565 0.6117
T1566 0.6117
T1567 0.6117
T1568 0.6117
T1569 0.6116
T1570 0.6113
T1571 0.6071
T1572 0.6043
T1573 0.6036
T1574 0.6003
T1575 0.5984
T1576 0.5981
T1577 0.5977
T1578 0.5979
T1579 0.5988
T1580 0.6008
T1581 0.6039
T1582 0.6061
T1583 0.6068
T1584 0.6072
T1585 0.6063
T1586 0.6066
T1587 0.6079
T1588 0.6093
T1589 0.6111
T1590 0.6064
T1591 0.606
T1592 0.6109
T1593 0.6096
T1594 0.6082
T1595 0.6074
T1596 0.6073
T1597 0.609
T1598 0.61
T1599 0.6098
T1600 0.6093
T1601 0.6091
T1602 0.6091
T1603 0.6091
T1604 0.6091
T1605 0.6091
T1606 0.609
T1607 0.6086
T1608 0.6071
T1609 0.6051
T1610 0.6033
T1611 0.6018
T1612 0.6001
T1613 0.5985
T1614 0.5978
T1615 0.5969
T1616 0.5959
T1617 0.597
T1618 0.5974
T1619 0.5976
T1620 0.5988
T1621 0.5992
T1622 0.5992
T1623 0.5985
T1624 0.5972
T1625 0.5953
T1626 0.5934
T1627 0.5971
T1628 0.5943
T1629 0.592
T1630 0.5908
T1631 0.5897
T1632 0.5882
T1633 0.5874
T1634 0.5854
T1635 0.5832
T1636 0.5813
T1637 0.5802
T1638 0.5788
T1639 0.578
T1640 0.5775
T1641 0.5762
T1642 0.5758
T1643 0.5758
T1644 0.5754
T1645 0.5741
T1646 0.5734
T1647 0.5719
T1648 0.5699
T1649 0.568
T1650 0.5668
T1651 0.5661
T1652 0.566
T1653 0.5647
T1654 0.5642
T1655 0.5642
T1656 0.5642
T1657 0.5642
T1658 0.565
T1659 0.5657
T1660 0.5665
T1661 0.5678
T1662 0.5707
T1663 0.5762
T1664 0.581
T1665 0.5854
T1666 0.5898
T1667 0.5934
T1668 0.594
T1669 0.6006
T1670 0.6058
T1671 0.6113
T1672 0.6114
T1673 0.6165
T1674 0.6202
T1675 0.6221
T1676 0.6225
T1677 0.6215
T1678 0.6194
T1679 0.6159
T1680 0.612
T1681 0.6082
T1682 0.6109
T1683 0.6102
T1684 0.6095
T1685 0.6099
T1686 0.6112
T1687 0.6061
T1688 0.6072
T1689 0.608
T1690 0.6081
T1691 0.6081
T1692 0.6081
T1693 0.6081
T1694 0.6077
T1695 0.6059
T1696 0.6094
T1697 0.6066
T1698 0.6044
T1699 0.6029
T1700 0.6014
T1701 0.601
T1702 0.601
T1703 0.5999
T1704 0.5977
T1705 0.5971
T1706 0.5956
T1707 0.5944
T1708 0.593
T1709 0.5966
T1710 0.5949
T1711 0.5936
T1712 0.5918
T1713 0.5905
T1714 0.5895
T1715 0.5893
T1716 0.5885
T1717 0.5871
T1718 0.5856
T1719 0.5839
T1720 0.582
T1721 0.5814
T1722 0.5814
T1723 0.5829
T1724 0.5835
T1725 0.5834
T1726 0.5832
T1727 0.5835
T1728 0.5848
T1729 0.5841
T1730 0.5833
T1731 0.5832
T1732 0.5832
T1733 0.5819
T1734 0.5812
T1735 0.5808
T1736 0.5798
T1737 0.5794
T1738 0.5794
T1739 0.5794
T1740 0.5794
T1741 0.579
T1742 0.5774
T1743 0.5761
T1744 0.5744
T1745 0.5729
T1746 0.5717
T1747 0.5714
T1748 0.5714
T1749 0.5714
T1750 0.5714
T1751 0.5724
T1752 0.5731
T1753 0.5744
T1754 0.5737
T1755 0.5734
T1756 0.5727
T1757 0.5721
T1758 0.5719
T1759 0.5707
T1760 0.57
T1761 0.5683
T1762 0.5677
T1763 0.5677
T1764 0.5674
T1765 0.5676
T1766 0.5677
T1767 0.5677
T1768 0.5674
T1769 0.5668
T1770 0.567
T1771 0.5676
T1772 0.5677
T1773 0.5677
T1774 0.5677
T1775 0.5677
T1776 0.5669
T1777 0.5658
T1778 0.5655
T1779 0.5649
T1780 0.564
T1781 0.5638
T1782 0.5628
T1783 0.5618
T1784 0.5616
T1785 0.5616
T1786 0.5616
T1787 0.5644
T1788 0.5639
T1789 0.5624
T1790 0.5605
T1791 0.5596
T1792 0.5581
T1793 0.556
T1794 0.5554
T1795 0.5554
T1796 0.5551
T1797 0.5553
T1798 0.5554
T1799 0.5554
T1800 0.5554
T1801 0.5554
T1802 0.5554
T1803 0.5546
T1804 0.5535
T1805 0.5532
T1806 0.5525
T1807 0.5523
T1808 0.5516
T1809 0.5514
T1810 0.5514
T1811 0.5514
T1812 0.5517
T1813 0.5515
T1814 0.5514
T1815 0.5514
T1816 0.5497
T1817 0.5492
T1818 0.5492
T1819 0.5491
T1820 0.5491
T1821 0.5491
T1822 0.5491
T1823 0.5491
T1824 0.5491
T1825 0.5491
T1826 0.548
T1827 0.5471
T1828 0.5469
T1829 0.5455
T1830 0.5451
T1831 0.545
T1832 0.544
T1833 0.5437
T1834 0.5444
T1835 0.5471
T1836 0.5499
T1837 0.5508
T1838 0.551
T1839 0.5505
T1840 0.5496
T1841 0.5493
T1842 0.5489
T1843 0.5487
T1844 0.5487
T1845 0.55
T1846 0.5505
T1847 0.5506
T1848 0.5506
T1849 0.5506
T1850 0.5499
T1851 0.549
T1852 0.548
T1853 0.5471
T1854 0.5456
T1855 0.5451
T1856 0.5448
T1857 0.5443
T1858 0.5445
T1859 0.5457
T1860 0.5468
T1861 0.5466
T1862 0.5458
T1863 0.5449
T1864 0.5434
T1865 0.5425
T1866 0.5424
T1867 0.5436
T1868 0.5445
T1869 0.5442
T1870 0.5441
T1871 0.5436
T1872 0.5423
T1873 0.5437
T1874 0.5459
T1875 0.5482
T1876 0.5525
T1877 0.5595
T1878 0.5651
T1879 0.57
T1880 0.5753
T1881 0.5807
T1882 0.5867
T1883 0.594
T1884 0.5965
T1885 0.6034
T1886 0.6093
T1887 0.6074
T1888 0.6087
T1889 0.6084
T1890 0.6062
T1891 0.6089
T1892 0.6062
T1893 0.6031
T1894 0.6004
T1895 0.599
T1896 0.5984
T1897 0.5986
T1898 0.6005
T1899 0.6034
T1900 0.6064
T1901 0.6089
T1902 0.6106
T1903 0.6058
T1904 0.6061
T1905 0.6112
T1906 0.6099
T1907 0.6095
T1908 0.6085
T1909 0.6056
T1910 0.6001
T1911 0.5962
T1912 0.5934
T1913 0.5955
T1914 0.5937
T1915 0.5938
T1916 0.5911
T1917 0.5865
T1918 0.5845
T1919 0.5833
T1920 0.5815
T1921 0.5809
T1922 0.5794
T1923 0.5777
T1924 0.5763
T1925 0.575
T1926 0.5732
T1927 0.5724
T1928 0.571
T1929 0.5696
T1930 0.5693
T1931 0.5714
T1932 0.5725
T1933 0.5719
T1934 0.5705
T1935 0.5695
T1936 0.5689
T1937 0.5672
T1938 0.5652
T1939 0.565
T1940 0.5663
T1941 0.568
T1942 0.5688
T1943 0.5711
T1944 0.5737
T1945 0.5736
T1946 0.5726
T1947 0.5731
T1948 0.5741
T1949 0.5757
T1950 0.5784
T1951 0.5838
T1952 0.5896
T1953 0.5969
T1954 0.6008
T1955 0.6064
T1956 0.6161
T1957 0.6234
T1958 0.6166
T1959 0.6303
T1960 0.6335
T1961 0.6365
T1962 0.6425
T1963 0.6483
T1964 0.6548
T1965 0.6494
T1966 0.6577
T1967 0.6558
T1968 0.6629
T1969 0.6681
T1970 0.6745
T1971 0.6695
T1972 0.6734
T1973 0.6773
T1974 0.6799
T1975 0.6824
T1976 0.6841
T1977 0.6861
T1978 0.6838
T1979 0.6862
T1980 0.6861
T1981 0.6859
T1982 0.6845
T1983 0.6831
T1984 0.6814
T1985 0.6798
T1986 0.6798
T1987 0.6787
T1988 0.6769
T1989 0.6761
T1990 0.6759
T1991 0.6749
T1992 0.6741
T1993 0.6731
T1994 0.6721
T1995 0.6699
T1996 0.6677
T1997 0.6751
T1998 0.6728
T1999 0.6705
T2000 0.6679
T2001 0.6652
T2002 0.6619
T2003 0.6579
T2004 0.6632
T2005 0.6602
T2006 0.6572
T2007 0.6549
T2008 0.6541
T2009 0.653
T2010 0.6519
T2011 0.6513
T2012 0.6499
T2013 0.6487
T2014 0.6475
T2015 0.6462
T2016 0.6448
T2017 0.6545
T2018 0.6529
T2019 0.6509
T2020 0.6493
T2021 0.6479
T2022 0.6462
T2023 0.6444
T2024 0.6422
T2025 0.6406
T2026 0.6391
T2027 0.6373
T2028 0.6417
T2029 0.6404
T2030 0.6387
T2031 0.6381
T2032 0.6375
T2033 0.6359
T2034 0.6347
T2035 0.6338
T2036 0.6336
T2037 0.6325
T2038 0.6318
T2039 0.6307
T2040 0.63
T2041 0.6288
T2042 0.6277
T2043 0.6265
T2044 0.6262
T2045 0.6264
T2046 0.6261
T2047 0.6259
T2048 0.627
T2049 0.629
T2050 0.631
T2051 0.6335
T2052 0.6362
T2053 0.641
T2054 0.6406
T2055 0.6467
T2056 0.6534
T2057 0.6488
T2058 0.6579
T2059 0.6579
T2060 0.6648
T2061 0.6704
T2062 0.6748
T2063 0.6703
T2064 0.6742
T2065 0.6765
T2066 0.6773
T2067 0.6784
T2068 0.679
T2069 0.6783
T2070 0.6776
T2071 0.6765
T2072 0.6755
T2073 0.6742
T2074 0.6722
T2075 0.6709
T2076 0.6697
T2077 0.6684
T2078 0.6669
T2079 0.6744
T2080 0.6737
T2081 0.6727
T2082 0.671
T2083 0.6695
T2084 0.6679
T2085 0.6661
T2086 0.6636
T2087 0.6602
T2088 0.6578
T2089 0.6564
T2090 0.6633
T2091 0.6608
T2092 0.6584
T2093 0.6562
T2094 0.6542
T2095 0.6524
T2096 0.6508
T2097 0.6495
T2098 0.6494
T2099 0.6487
T2100 0.646
T2101 0.6556
T2102 0.6547
T2103 0.6535
T2104 0.6525
T2105 0.6514
T2106 0.65
T2107 0.6492
T2108 0.6491
T2109 0.6488
T2110 0.6476
T2111 0.6458
T2112 0.6453
T2113 0.6441
T2114 0.6433
T2115 0.6424
T2116 0.6418
T2117 0.6417
T2118 0.6417
T2119 0.6417
T2120 0.6417
T2121 0.641
T2122 0.64
T2123 0.6397
T2124 0.6397
T2125 0.6388
T2126 0.6394
T2127 0.6405
T2128 0.639
T2129 0.6379
T2130 0.6378
T2131 0.6389
T2132 0.6409
T2133 0.6429
T2134 0.6446
T2135 0.6448
T2136 0.6447
T2137 0.6438
T2138 0.6435
T2139 0.6421
T2140 0.6415
T2141 0.6408
T2142 0.6399
T2143 0.6396
T2144 0.6396
T2145 0.639
T2146 0.6391
T2147 0.6402
T2148 0.6419
T2149 0.6447
T2150 0.6472
T2151 0.6495
T2152 0.6521
T2153 0.6539
T2154 0.6552
T2155 0.6447
T2156 0.6458
T2157 0.6464
T2158 0.6462
T2159 0.6454
T2160 0.6445
T2161 0.656
T2162 0.656
T2163 0.6547
T2164 0.6541
T2165 0.6529
T2166 0.652
T2167 0.6513
T2168 0.65
T2169 0.649
T2170 0.6484
T2171 0.6472
T2172 0.6459
T2173 0.6452
T2174 0.6441
T2175 0.6433
T2176 0.6418
T2177 0.6413
T2178 0.64
T2179 0.6396
T2180 0.6382
T2181 0.6376
T2182 0.6369
T2183 0.6418
T2184 0.6416
T2185 0.6407
T2186 0.6386
T2187 0.6379
T2188 0.6379
T2189 0.637
T2190 0.6363
T2191 0.6358
T2192 0.6349
T2193 0.6344
T2194 0.6339
T2195 0.6331
T2196 0.6324
T2197 0.6323
T2198 0.6317
T2199 0.6301
T2200 0.6288
T2201 0.6286
T2202 0.6286
T2203 0.63
T2204 0.6303
T2205 0.6294
T2206 0.6291
T2207 0.6288
T2208 0.6286
T2209 0.6286
T2210 0.6277
T2211 0.6269
T2212 0.6267
T2213 0.626
T2214 0.6252
T2215 0.6249
T2216 0.6249
T2217 0.6249
T2218 0.6246
T2219 0.6234
T2220 0.6229
T2221 0.6226
T2222 0.6306
T2223 0.6301
T2224 0.63
T2225 0.63
T2226 0.63
T2227 0.63
T2228 0.63
T2229 0.63
T2230 0.63
T2231 0.63
T2232 0.6299
T2233 0.6292
T2234 0.6283
T2235 0.6281
T2236 0.6281
T2237 0.6281
T2238 0.6268
T2239 0.6263
T2240 0.6263
T2241 0.6261
T2242 0.6261
T2243 0.6257
T2244 0.6247
T2245 0.6243
T2246 0.6243
T2247 0.6243
T2248 0.624
T2249 0.6236
T2250 0.6228
T2251 0.6223
T2252 0.6223
T2253 0.6223
T2254 0.6223
T2255 0.6223
T2256 0.6217
T2257 0.6208
T2258 0.6206
T2259 0.6206
T2260 0.6206
T2261 0.6203
T2262 0.6198
T2263 0.6196
T2264 0.6192
T2265 0.6187
T2266 0.6185
T2267 0.6186
T2268 0.6179
T2269 0.617
T2270 0.6168
T2271 0.6168
T2272 0.6158
T2273 0.6151
T2274 0.615
T2275 0.615
T2276 0.6148
T2277 0.6147
T2278 0.6147
T2279 0.6148
T2280 0.6148
T2281 0.6148
T2282 0.6138
T2283 0.6131
T2284 0.613
T2285 0.613
T2286 0.613
T2287 0.613
T2288 0.613
T2289 0.6124
T2290 0.6115
T2291 0.6111
T2292 0.611
T2293 0.6109
T2294 0.6109
T2295 0.611
T2296 0.611
T2297 0.611
T2298 0.6253
T2299 0.6246
T2300 0.624
T2301 0.6235
T2302 0.6203
T2303 0.6139
T2304 0.6105
T2305 0.611
T2306 0.6142
T2307 0.6169
T2308 0.6189
T2309 0.6198
T2310 0.6199
T2311 0.62
T2312 0.62
T2313 0.62
T2314 0.62
T2315 0.62
T2316 0.62
T2317 0.62
T2318 0.62
T2319 0.6201
T2320 0.6194
T2321 0.6185
T2322 0.6192
T2323 0.62
T2324 0.6201
T2325 0.6201
T2326 0.6201
T2327 0.6201
T2328 0.6202
T2329 0.6199
T2330 0.6199
T2331 0.6199
T2332 0.6185
T2333 0.618
T2334 0.6181
T2335 0.6181
T2336 0.6181
T2337 0.6181
T2338 0.6181
T2339 0.6178
T2340 0.617
T2341 0.6174
T2342 0.618
T2343 0.6175
T2344 0.6169
T2345 0.6164
T2346 0.6163
T2347 0.6163
T2348 0.6163
T2349 0.6161
T2350 0.6168
T2351 0.617
T2352 0.6174
T2353 0.6165
T2354 0.6161
T2355 0.6161
T2356 0.6161
T2357 0.6161
T2358 0.6162
T2359 0.6162
T2360 0.6162
T2361 0.6162
T2362 0.6155
T2363 0.6156
T2364 0.6154
T2365 0.6153
T2366 0.6153
T2367 0.6146
T2368 0.6144
T2369 0.6151
T2370 0.6181
T2371 0.621
T2372 0.622
T2373 0.6218
T2374 0.62
T2375 0.6174
T2376 0.6157
T2377 0.6143
T2378 0.6129
T2379 0.6122
T2380 0.6121
T2381 0.6121
T2382 0.6131
T2383 0.6139
T2384 0.614
T2385 0.614
T2386 0.614
T2387 0.614
T2388 0.6141
T2389 0.6141
T2390 0.6141
T2391 0.6141
T2392 0.6141
T2393 0.6141
T2394 0.6141
T2395 0.508
T2396 0.4911
T2397 0.4915
T2398 0.4911
T2399 0.4911
T2400 0.4911
T2401 0.4912
T2402 0.4912
T2403 0.4912
T2404 0.4912
T2405 0.4912
T2406 0.4912
T2407 0.4916
T2408 0.4912
T2409 0.4912
T2410 0.491
T2411 0.4906
T2412 0.4891
T2413 0.49
T2414 0.4892
T2415 0.4919
T2416 0.4911
T2417 0.4911
T2418 0.4911
T2419 0.4911
T2420 0.4911
T2421 0.4911
T2422 0.4911
T2423 0.4911
T2424 0.4911
T2425 0.4912
T2426 0.4912
T2427 0.4912
T2428 0.4912
T2429 0.4912
T2430 0.4912
T2431 0.4912
T2432 0.4912
T2433 0.4912
T2434 0.4912
T2435 0.4912
T2436 0.4912
T2437 0.4912
T2438 0.4913
T2439 0.4913
T2440 0.4913
T2441 0.4913
T2442 0.4913
T2443 0.4913
T2444 0.4913
T2445 0.4913
T2446 0.4913
T2447 0.4913
T2448 0.4913
T2449 0.4913
T2450 0.4914
T2451 0.4914
T2452 0.4914
T2453 0.4914
T2454 0.4914
T2455 0.4914
T2456 0.4914
T2457 0.4905
T2458 0.4897
T2459 0.4897
T2460 0.4893
T2461 0.4897
T2462 0.4884
T2463 0.4893
T2464 0.4893
T2465 0.4897
T2466 0.4898
T2467 0.4898
T2468 0.4898
T2469 0.4898
T2470 0.4898
T2471 0.4898
T2472 0.4898
T2473 0.4898
T2474 0.4898
T2475 0.4898
T2476 0.4898
T2477 0.4898
T2478 0.4899
T2479 0.4899
T2480 0.4899
T2481 0.4899
T2482 0.4899
T2483 0.4899
T2484 0.4895
T2485 0.4895
T2486 0.4899
T2487 0.4886
T2488 0.4891
T2489 0.5007
T2490 0.5142
T2491 0.5138
T2492 0.5227
T2493 0.5187
T2494 0.5164
T2495 0.5161
T2496 0.5136
T2497 0.5128
T2498 0.5104
T2499 0.5089
T2500 0.5076
T2501 0.5063
T2502 0.505
T2503 0.5037
T2504 0.5203
T2505 0.5199
T2506 0.5189
T2507 0.5182
T2508 0.5131
T2509 0.509
T2510 0.5221
T2511 0.515
T2512 0.5062
T2513 0.5205
T2514 0.519
T2515 0.5176
T2516 0.5172
T2517 0.5165
T2518 0.5157
T2519 0.5148
T2520 0.5136
T2521 0.512
T2522 0.5106
T2523 0.5099
T2524 0.5091
T2525 0.5077
T2526 0.5061
T2527 0.5057
T2528 0.5043
T2529 0.503
T2530 0.5023
T2531 0.5057
T2532 0.5042
T2533 0.5034
T2534 0.5022
T2535 0.4995
T2536 0.499
T2537 0.499
T2538 0.499
T2539 0.499
T2540 0.499
T2541 0.499
T2542 0.499
T2543 0.499
T2544 0.4991
T2545 0.4991
T2546 0.4991
T2547 0.4991
T2548 0.4983
T2549 0.4975
T2550 0.4975
T2551 0.4975
T2552 0.4975
T2553 0.4963
T2554 0.4967
T2555 0.4975
T2556 0.4971
T2557 0.4951
T2558 0.4937
T2559 0.4927
T2560 0.5105
T2561 0.5068
T2562 0.521
T2563 0.5186
T2564 0.5158
T2565 0.5141
T2566 0.513
T2567 0.5116
T2568 0.5111
T2569 0.5104
T2570 0.5092
T2571 0.5082
T2572 0.5077
T2573 0.5066
T2574 0.5058
T2575 0.5048
T2576 0.5043
T2577 0.5039
T2578 0.504
T2579 0.5028
T2580 0.507
T2581 0.5048
T2582 0.5043
T2583 0.5031
T2584 0.5027
T2585 0.5031
T2586 0.5032
T2587 0.5032
T2588 0.5032
T2589 0.5032
T2590 0.5032
T2591 0.502
T2592 0.5016
T2593 0.5016
T2594 0.5016
T2595 0.5016
T2596 0.5017
T2597 0.5017
T2598 0.5017
T2599 0.5017
T2600 0.5007
T2601 0.4997
T2602 0.4997
T2603 0.4989
T2604 0.4989
T2605 0.4989
T2606 0.4981
T2607 0.4997
T2608 0.4993
T2609 0.4994
T2610 0.4981
T2611 0.4981
T2612 0.4982
T2613 0.4982
T2614 0.4982
T2615 0.4982
T2616 0.4982
T2617 0.497
T2618 0.4966
T2619 0.4974
T2620 0.4978
T2621 0.4982
T2622 0.4982
T2623 0.4982
T2624 0.4982
T2625 0.4982
T2626 0.4978
T2627 0.4974
T2628 0.497
T2629 0.4961
T2630 0.4961
T2631 0.4966
T2632 0.4953
T2633 0.4949
T2634 0.4949
T2635 0.4949
T2636 0.4949
T2637 0.4949
T2638 0.4949
T2639 0.4949
T2640 0.4949
T2641 0.4949
T2642 0.4949
T2643 0.4949
T2644 0.4949
T2645 0.4961
T2646 0.4966
T2647 0.4966
T2648 0.4966
T2649 0.4966
T2650 0.4966
T2651 0.4953
T2652 0.4953
T2653 0.4949
T2654 0.4949
T2655 0.4949
T2656 0.4949
T2657 0.4953
T2658 0.4961
T2659 0.4953
T2660 0.497
T2661 0.4966
T2662 0.4978
T2663 0.4994
T2664 0.4994
T2665 0.5004
T2666 0.5009
T2667 0.5035
T2668 0.5051
T2669 0.5071
T2670 0.5025
T2671 0.5044
T2672 0.5063
T2673 0.5101
T2674 0.5122
T2675 0.5156
T2676 0.5205
T2677 0.5046
T2678 0.5079
T2679 0.5104
T2680 0.5112
T2681 0.5116
T2682 0.5126
T2683 0.5139
T2684 0.5143
T2685 0.5143
T2686 0.5135
T2687 0.5126
T2688 0.5119
T2689 0.5108
T2690 0.5095
T2691 0.5082
T2692 0.5078
T2693 0.5078
T2694 0.5078
T2695 0.5078
T2696 0.5078
T2697 0.5078
T2698 0.5078
T2699 0.5078
T2700 0.5078
T2701 0.5063
T2702 0.5041
T2703 0.5213
T2704 0.5202
T2705 0.5046
T2706 0.5216
T2707 0.5202
T2708 0.5202
T2709 0.5189
T2710 0.5169
T2711 0.5169
T2712 0.5156
T2713 0.514
T2714 0.5136
T2715 0.5136
T2716 0.5136
T2717 0.5131
T2718 0.5122
T2719 0.5117
T2720 0.5117
T2721 0.5131
T2722 0.5122
T2723 0.5126
T2724 0.5126
T2725 0.5152
T2726 0.5165
T2727 0.5169
T2728 0.5173
T2729 0.5184
T2730 0.5189
T2731 0.5202
T2732 0.5202
T2733 0.5213
T2734 0.5216
T2735 0.5221
T2736 0.5046
T2737 0.5046
T2738 0.5046
T2739 0.5046
T2740 0.5046
T2741 0.5059
T2742 0.5063
T2743 0.507
T2744 0.5078
T2745 0.5082
T2746 0.5095
T2747 0.5112
T2748 0.5116
T2749 0.5123
T2750 0.5135
T2751 0.5119
T2752 0.5112
T2753 0.5099
T2754 0.5095
T2755 0.5078
T2756 0.5074
T2757 0.5063
T2758 0.5059
T2759 0.5046
T2760 0.5037
T2761 0.5209
T2762 0.5202
T2763 0.5193
T2764 0.5184
T2765 0.5177
T2766 0.5169
T2767 0.5156
T2768 0.5151
T2769 0.5151
T2770 0.5151
T2771 0.5151
T2772 0.514
T2773 0.5136
T2774 0.5126
T2775 0.5117
T2776 0.5117
T2777 0.5117
T2778 0.5117
T2779 0.5117
T2780 0.5117
T2781 0.5106
T2782 0.5102
T2783 0.5102
T2784 0.5097
T2785 0.5083
T2786 0.5083
T2787 0.5083
T2788 0.5071
T2789 0.5067
T2790 0.5067
T2791 0.4913
T2792 0.4913
T2793 0.4913
T2794 0.4913
T2795 0.4913
T2796 0.4913
T2797 0.4913
T2798 0.4913
T2799 0.4913
T2800 0.4913
T2801 0.4913
T2802 0.4913
T2803 0.4913
T2804 0.4913
T2805 0.4913
T2806 0.4913
T2807 0.4913
T2808 0.4913
