# Supplementary material for: FishMORPH - An agent-based model to predict salmonid growth and distribution responses under natural and low flows
Source: Sci Rep. 2016 Jul 19;6:29414. doi: 10.1038/srep29414 (PMC4949470; doi:10.1038/srep29414)
Supplement: Supplementary Information 2 [file srep29414-s2.zip › SR_FishMORPH_Files/Parameters/Baseline_Depth_P44.var]

Depth Patch P44
T1 0.4492
T2 0.4505
T3 0.4505
T4 0.4505
T5 0.4501
T6 0.4496
T7 0.4482
T8 0.4473
T9 0.4539
T10 0.448
T11 0.4492
T12 0.4544
T13 0.4526
T14 0.4505
T15 0.4505
T16 0.4505
T17 0.4505
T18 0.4505
T19 0.45
T20 0.4496
T21 0.4487
T22 0.4483
T23 0.4483
T24 0.4483
T25 0.4474
T26 0.4465
T27 0.4465
T28 0.4465
T29 0.4465
T30 0.4465
T31 0.4465
T32 0.4465
T33 0.4465
T34 0.4465
T35 0.4461
T36 0.4456
T37 0.4447
T38 0.4447
T39 0.4447
T40 0.4447
T41 0.4447
T42 0.4444
T43 0.4433
T44 0.4433
T45 0.4433
T46 0.4433
T47 0.4433
T48 0.4433
T49 0.4433
T50 0.4433
T51 0.4415
T52 0.4415
T53 0.4415
T54 0.4397
T55 0.4397
T56 0.4392
T57 0.4383
T58 0.4387
T59 0.4392
T60 0.4427
T61 0.4401
T62 0.4387
T63 0.4383
T64 0.4378
T65 0.4397
T66 0.4383
T67 0.4378
T68 0.4378
T69 0.4378
T70 0.4378
T71 0.4374
T72 0.436
T73 0.4352
T74 0.446
T75 0.4446
T76 0.4446
T77 0.4446
T78 0.4446
T79 0.4446
T80 0.4446
T81 0.4446
T82 0.4446
T83 0.4446
T84 0.4446
T85 0.4451
T86 0.4465
T87 0.4465
T88 0.4465
T89 0.4465
T90 0.4465
T91 0.4465
T92 0.4465
T93 0.4465
T94 0.4465
T95 0.4465
T96 0.4465
T97 0.4465
T98 0.4465
T99 0.446
T100 0.4446
T101 0.4446
T102 0.4446
T103 0.4446
T104 0.4446
T105 0.4446
T106 0.4446
T107 0.4446
T108 0.4441
T109 0.4446
T110 0.4446
T111 0.4446
T112 0.4446
T113 0.4446
T114 0.4446
T115 0.4446
T116 0.4446
T117 0.4446
T118 0.4446
T119 0.4446
T120 0.4446
T121 0.4446
T122 0.4446
T123 0.4446
T124 0.4446
T125 0.4446
T126 0.4446
T127 0.4446
T128 0.4446
T129 0.4446
T130 0.4446
T131 0.4455
T132 0.4465
T133 0.4465
T134 0.4465
T135 0.4465
T136 0.4468
T137 0.436
T138 0.436
T139 0.436
T140 0.436
T141 0.436
T142 0.436
T143 0.436
T144 0.436
T145 0.436
T146 0.436
T147 0.436
T148 0.436
T149 0.436
T150 0.4378
T151 0.4374
T152 0.4378
T153 0.4383
T154 0.4397
T155 0.4397
T156 0.4397
T157 0.4397
T158 0.4406
T159 0.4397
T160 0.4406
T161 0.4415
T162 0.4415
T163 0.4415
T164 0.4415
T165 0.4415
T166 0.4415
T167 0.4415
T168 0.4415
T169 0.4415
T170 0.4415
T171 0.4415
T172 0.4415
T173 0.4415
T174 0.4415
T175 0.4415
T176 0.4415
T177 0.4415
T178 0.441
T179 0.4415
T180 0.4415
T181 0.441
T182 0.4401
T183 0.441
T184 0.4401
T185 0.4397
T186 0.4397
T187 0.4397
T188 0.4397
T189 0.4397
T190 0.4397
T191 0.4397
T192 0.4397
T193 0.4397
T194 0.4397
T195 0.4397
T196 0.4397
T197 0.4383
T198 0.4378
T199 0.4378
T200 0.4378
T201 0.436
T202 0.436
T203 0.436
T204 0.436
T205 0.436
T206 0.436
T207 0.436
T208 0.436
T209 0.436
T210 0.436
T211 0.436
T212 0.436
T213 0.436
T214 0.436
T215 0.4365
T216 0.436
T217 0.436
T218 0.436
T219 0.436
T220 0.436
T221 0.436
T222 0.436
T223 0.436
T224 0.4356
T225 0.4465
T226 0.4465
T227 0.4465
T228 0.4465
T229 0.4465
T230 0.4465
T231 0.4465
T232 0.4465
T233 0.4465
T234 0.4465
T235 0.4465
T236 0.4465
T237 0.4465
T238 0.4465
T239 0.4465
T240 0.4465
T241 0.4465
T242 0.4465
T243 0.4465
T244 0.4465
T245 0.4465
T246 0.4465
T247 0.4465
T248 0.4465
T249 0.4446
T250 0.4446
T251 0.4451
T252 0.4553
T253 0.4943
T254 0.5045
T255 0.5031
T256 0.5029
T257 0.5029
T258 0.5011
T259 0.5006
T260 0.5006
T261 0.4997
T262 0.4985
T263 0.4982
T264 0.4982
T265 0.4982
T266 0.4982
T267 0.4982
T268 0.4982
T269 0.4982
T270 0.4982
T271 0.4982
T272 0.4982
T273 0.4982
T274 0.4982
T275 0.4982
T276 0.4986
T277 0.4992
T278 0.5003
T279 0.5006
T280 0.5006
T281 0.5006
T282 0.4997
T283 0.4989
T284 0.4984
T285 0.4982
T286 0.4982
T287 0.4982
T288 0.4982
T289 0.4982
T290 0.4982
T291 0.4982
T292 0.4982
T293 0.4986
T294 0.5001
T295 0.5006
T296 0.5006
T297 0.5023
T298 0.5029
T299 0.5029
T300 0.5036
T301 0.5035
T302 0.5034
T303 0.5037
T304 0.5042
T305 0.5047
T306 0.5048
T307 0.5048
T308 0.5048
T309 0.5048
T310 0.5048
T311 0.5048
T312 0.5048
T313 0.5048
T314 0.5048
T315 0.5048
T316 0.5048
T317 0.5048
T318 0.5048
T319 0.5048
T320 0.5048
T321 0.5048
T322 0.5048
T323 0.5048
T324 0.5048
T325 0.5045
T326 0.5047
T327 0.5048
T328 0.5048
T329 0.5048
T330 0.5048
T331 0.5048
T332 0.5048
T333 0.5048
T334 0.5048
T335 0.5048
T336 0.5048
T337 0.5045
T338 0.5033
T339 0.5029
T340 0.5029
T341 0.5029
T342 0.5029
T343 0.5029
T344 0.5029
T345 0.5029
T346 0.5029
T347 0.5029
T348 0.5029
T349 0.5029
T350 0.5029
T351 0.5029
T352 0.5029
T353 0.5011
T354 0.5006
T355 0.5006
T356 0.5006
T357 0.5006
T358 0.5006
T359 0.5006
T360 0.5006
T361 0.5006
T362 0.4997
T363 0.5003
T364 0.5006
T365 0.5006
T366 0.5006
T367 0.5006
T368 0.5006
T369 0.5006
T370 0.5006
T371 0.5006
T372 0.5006
T373 0.501
T374 0.5025
T375 0.5029
T376 0.5029
T377 0.5029
T378 0.5033
T379 0.503
T380 0.5029
T381 0.5029
T382 0.5029
T383 0.5029
T384 0.5029
T385 0.5029
T386 0.5029
T387 0.5029
T388 0.5029
T389 0.5029
T390 0.5029
T391 0.5029
T392 0.5029
T393 0.5016
T394 0.4896
T395 0.4687
T396 0.4623
T397 0.4539
T398 0.4507
T399 0.4483
T400 0.4478
T401 0.4478
T402 0.4478
T403 0.4482
T404 0.4479
T405 0.4478
T406 0.4545
T407 0.4536
T408 0.4535
T409 0.4535
T410 0.4543
T411 0.4475
T412 0.449
T413 0.4516
T414 0.4536
T415 0.453
T416 0.4537
T417 0.454
T418 0.454
T419 0.4537
T420 0.4509
T421 0.45
T422 0.4502
T423 0.4474
T424 0.4483
T425 0.4483
T426 0.4483
T427 0.4483
T428 0.4483
T429 0.4483
T430 0.4483
T431 0.4483
T432 0.4483
T433 0.4483
T434 0.4483
T435 0.4474
T436 0.4465
T437 0.4465
T438 0.4456
T439 0.4447
T440 0.4438
T441 0.4429
T442 0.4429
T443 0.4425
T444 0.4411
T445 0.4416
T446 0.4411
T447 0.4416
T448 0.4411
T449 0.4407
T450 0.4384
T451 0.4375
T452 0.4375
T453 0.4375
T454 0.4365
T455 0.4356
T456 0.4356
T457 0.4375
T458 0.4375
T459 0.4375
T460 0.437
T461 0.4375
T462 0.4375
T463 0.4393
T464 0.4405
T465 0.4417
T466 0.4426
T467 0.4439
T468 0.4448
T469 0.4461
T470 0.4461
T471 0.447
T472 0.4479
T473 0.4475
T474 0.4461
T475 0.4453
T476 0.4444
T477 0.4435
T478 0.4426
T479 0.4426
T480 0.4417
T481 0.4426
T482 0.4421
T483 0.4426
T484 0.4426
T485 0.443
T486 0.4426
T487 0.4444
T488 0.4445
T489 0.4471
T490 0.4493
T491 0.4519
T492 0.4524
T493 0.4541
T494 0.4489
T495 0.4513
T496 0.4533
T497 0.455
T498 0.4558
T499 0.4576
T500 0.4607
T501 0.4628
T502 0.4656
T503 0.4531
T504 0.456
T505 0.4585
T506 0.4608
T507 0.4617
T508 0.4623
T509 0.4636
T510 0.464
T511 0.4644
T512 0.4657
T513 0.4665
T514 0.4678
T515 0.4701
T516 0.4694
T517 0.4713
T518 0.4727
T519 0.4729
T520 0.4733
T521 0.473
T522 0.4729
T523 0.4729
T524 0.4729
T525 0.4729
T526 0.4729
T527 0.4724
T528 0.4714
T529 0.4706
T530 0.4704
T531 0.4708
T532 0.4703
T533 0.4699
T534 0.4686
T535 0.4663
T536 0.4649
T537 0.4638
T538 0.4628
T539 0.4617
T540 0.4614
T541 0.4595
T542 0.4589
T543 0.4589
T544 0.4581
T545 0.457
T546 0.4567
T547 0.4559
T548 0.4548
T549 0.4546
T550 0.4537
T551 0.4526
T552 0.4519
T553 0.4661
T554 0.4656
T555 0.4648
T556 0.4637
T557 0.4634
T558 0.4638
T559 0.4656
T560 0.4534
T561 0.459
T562 0.4637
T563 0.4682
T564 0.4712
T565 0.4789
T566 0.488
T567 0.4992
T568 0.5068
T569 0.5102
T570 0.5141
T571 0.518
T572 0.522
T573 0.5203
T574 0.5273
T575 0.535
T576 0.5175
T577 0.5298
T578 0.5412
T579 0.5534
T580 0.5612
T581 0.5765
T582 0.5887
T583 0.5972
T584 0.6044
T585 0.6087
T586 0.584
T587 0.5897
T588 0.5929
T589 0.6004
T590 0.605
T591 0.6079
T592 0.612
T593 0.6144
T594 0.6148
T595 0.6137
T596 0.6082
T597 0.6023
T598 0.5925
T599 0.5832
T600 0.6038
T601 0.5961
T602 0.5883
T603 0.5815
T604 0.5756
T605 0.5707
T606 0.5675
T607 0.5654
T608 0.5653
T609 0.5664
T610 0.5695
T611 0.5723
T612 0.5768
T613 0.5819
T614 0.5869
T615 0.5901
T616 0.5937
T617 0.5951
T618 0.5986
T619 0.6018
T620 0.6045
T621 0.6058
T622 0.6046
T623 0.6
T624 0.593
T625 0.5792
T626 0.5614
T627 0.5487
T628 0.5302
T629 0.5138
T630 0.5255
T631 0.5231
T632 0.5175
T633 0.5134
T634 0.5101
T635 0.5077
T636 0.5054
T637 0.5055
T638 0.5041
T639 0.5026
T640 0.5008
T641 0.4999
T642 0.499
T643 0.4981
T644 0.4978
T645 0.4978
T646 0.4969
T647 0.4957
T648 0.495
T649 0.4935
T650 0.4931
T651 0.4923
T652 0.4913
T653 0.4911
T654 0.4902
T655 0.489
T656 0.4887
T657 0.4876
T658 0.4889
T659 0.4888
T660 0.487
T661 0.4864
T662 0.4849
T663 0.4844
T664 0.4815
T665 0.4589
T666 0.4646
T667 0.4637
T668 0.4637
T669 0.4633
T670 0.4623
T671 0.4621
T672 0.4621
T673 0.4621
T674 0.4621
T675 0.4604
T676 0.4598
T677 0.4596
T678 0.4594
T679 0.459
T680 0.4576
T681 0.4572
T682 0.4572
T683 0.4563
T684 0.4573
T685 0.462
T686 0.4618
T687 0.4757
T688 0.4696
T689 0.4587
T690 0.4653
T691 0.4603
T692 0.4577
T693 0.4563
T694 0.4552
T695 0.4549
T696 0.4545
T697 0.4531
T698 0.4527
T699 0.4523
T700 0.4522
T701 0.4521
T702 0.4507
T703 0.4501
T704 0.45
T705 0.4496
T706 0.4494
T707 0.4493
T708 0.448
T709 0.4551
T710 0.4548
T711 0.4547
T712 0.4543
T713 0.4527
T714 0.4522
T715 0.4522
T716 0.4521
T717 0.452
T718 0.4519
T719 0.4518
T720 0.4517
T721 0.4517
T722 0.4516
T723 0.4515
T724 0.4514
T725 0.4513
T726 0.4512
T727 0.4512
T728 0.4511
T729 0.4506
T730 0.4504
T731 0.4507
T732 0.4507
T733 0.4494
T734 0.4488
T735 0.4491
T736 0.4486
T737 0.4481
T738 0.4476
T739 0.4471
T740 0.4466
T741 0.4465
T742 0.4464
T743 0.4461
T744 0.4459
T745 0.4458
T746 0.4457
T747 0.4457
T748 0.4456
T749 0.4455
T750 0.4454
T751 0.4453
T752 0.4453
T753 0.4452
T754 0.4451
T755 0.445
T756 0.4449
T757 0.4449
T758 0.4448
T759 0.4447
T760 0.4446
T761 0.4445
T762 0.4445
T763 0.4444
T764 0.4443
T765 0.4472
T766 0.4484
T767 0.4479
T768 0.4478
T769 0.4478
T770 0.4477
T771 0.4472
T772 0.4546
T773 0.4543
T774 0.4538
T775 0.4538
T776 0.4542
T777 0.4542
T778 0.4542
T779 0.4541
T780 0.454
T781 0.4536
T782 0.4531
T783 0.4525
T784 0.4524
T785 0.4515
T786 0.4515
T787 0.4512
T788 0.4509
T789 0.4517
T790 0.4519
T791 0.4518
T792 0.4517
T793 0.4517
T794 0.4516
T795 0.4515
T796 0.4514
T797 0.451
T798 0.4511
T799 0.4512
T800 0.4511
T801 0.451
T802 0.451
T803 0.4509
T804 0.4508
T805 0.4505
T806 0.4502
T807 0.4501
T808 0.4501
T809 0.4492
T810 0.448
T811 0.4481
T812 0.4477
T813 0.4475
T814 0.4474
T815 0.4473
T816 0.4473
T817 0.4472
T818 0.4471
T819 0.447
T820 0.447
T821 0.4461
T822 0.4457
T823 0.4448
T824 0.4444
T825 0.4444
T826 0.4443
T827 0.4442
T828 0.4442
T829 0.4441
T830 0.4428
T831 0.4424
T832 0.4431
T833 0.4411
T834 0.44
T835 0.4396
T836 0.4382
T837 0.4381
T838 0.4381
T839 0.438
T840 0.4379
T841 0.4378
T842 0.4378
T843 0.4377
T844 0.4376
T845 0.4373
T846 0.4365
T847 0.4364
T848 0.4355
T849 0.4352
T850 0.4369
T851 0.4364
T852 0.4367
T853 0.4366
T854 0.4366
T855 0.4468
T856 0.4463
T857 0.4449
T858 0.4449
T859 0.4448
T860 0.4447
T861 0.4447
T862 0.4446
T863 0.4445
T864 0.4444
T865 0.4452
T866 0.446
T867 0.4459
T868 0.4459
T869 0.4458
T870 0.4457
T871 0.4457
T872 0.4456
T873 0.4455
T874 0.4455
T875 0.4454
T876 0.4453
T877 0.4453
T878 0.4452
T879 0.4451
T880 0.4434
T881 0.4433
T882 0.442
T883 0.4414
T884 0.4405
T885 0.4404
T886 0.4412
T887 0.4412
T888 0.4418
T889 0.4424
T890 0.4423
T891 0.4423
T892 0.4422
T893 0.4421
T894 0.4425
T895 0.442
T896 0.4419
T897 0.4419
T898 0.4418
T899 0.4418
T900 0.4417
T901 0.4416
T902 0.4416
T903 0.4411
T904 0.4402
T905 0.4396
T906 0.4396
T907 0.4395
T908 0.4395
T909 0.4394
T910 0.4393
T911 0.4393
T912 0.4392
T913 0.4391
T914 0.4391
T915 0.4395
T916 0.4389
T917 0.4389
T918 0.4393
T919 0.4405
T920 0.4391
T921 0.4386
T922 0.4386
T923 0.4385
T924 0.4384
T925 0.4384
T926 0.4382
T927 0.4376
T928 0.4365
T929 0.4378
T930 0.4364
T931 0.4361
T932 0.4359
T933 0.4358
T934 0.4358
T935 0.4357
T936 0.4356
T937 0.4356
T938 0.436
T939 0.4359
T940 0.4354
T941 0.437
T942 0.437
T943 0.4369
T944 0.4369
T945 0.4368
T946 0.4367
T947 0.4367
T948 0.4366
T949 0.4379
T950 0.4395
T951 0.4386
T952 0.4377
T953 0.4367
T954 0.4359
T955 0.4359
T956 0.4358
T957 0.4357
T958 0.4357
T959 0.4356
T960 0.4356
T961 0.4355
T962 0.4355
T963 0.4354
T964 0.4353
T965 0.4353
T966 0.4352
T967 0.4352
T968 0.4351
T969 0.435
T970 0.435
T971 0.4349
T972 0.4349
T973 0.4348
T974 0.4347
T975 0.4347
T976 0.4346
T977 0.4346
T978 0.4345
T979 0.4345
T980 0.4344
T981 0.4342
T982 0.4329
T983 0.4325
T984 0.4325
T985 0.4324
T986 0.432
T987 0.432
T988 0.4319
T989 0.4319
T990 0.4318
T991 0.4317
T992 0.4317
T993 0.4316
T994 0.4316
T995 0.4315
T996 0.4315
T997 0.4314
T998 0.4314
T999 0.4313
T1000 0.4312
T1001 0.4308
T1002 0.4294
T1003 0.4294
T1004 0.4293
T1005 0.4297
T1006 0.4309
T1007 0.4309
T1008 0.4295
T1009 0.429
T1010 0.429
T1011 0.4289
T1012 0.4289
T1013 0.4288
T1014 0.4288
T1015 0.4287
T1016 0.4287
T1017 0.4286
T1018 0.4284
T1019 0.4299
T1020 0.4298
T1021 0.4298
T1022 0.4297
T1023 0.4293
T1024 0.4279
T1025 0.4346
T1026 0.4341
T1027 0.4333
T1028 0.4326
T1029 0.4332
T1030 0.4339
T1031 0.4338
T1032 0.4338
T1033 0.4337
T1034 0.4337
T1035 0.4336
T1036 0.4336
T1037 0.4335
T1038 0.4335
T1039 0.4334
T1040 0.4342
T1041 0.435
T1042 0.4332
T1043 0.4336
T1044 0.4349
T1045 0.4348
T1046 0.4277
T1047 0.4281
T1048 0.428
T1049 0.4284
T1050 0.4279
T1051 0.4346
T1052 0.4328
T1053 0.4324
T1054 0.4323
T1055 0.4323
T1056 0.4322
T1057 0.4339
T1058 0.4338
T1059 0.4338
T1060 0.4337
T1061 0.4337
T1062 0.4336
T1063 0.4336
T1064 0.4335
T1065 0.4335
T1066 0.4334
T1067 0.4342
T1068 0.4348
T1069 0.4346
T1070 0.4346
T1071 0.4345
T1072 0.4273
T1073 0.4281
T1074 0.4281
T1075 0.428
T1076 0.428
T1077 0.4279
T1078 0.4279
T1079 0.4278
T1080 0.4278
T1081 0.4277
T1082 0.4281
T1083 0.4281
T1084 0.4284
T1085 0.4292
T1086 0.4289
T1087 0.4288
T1088 0.4287
T1089 0.4287
T1090 0.4286
T1091 0.4282
T1092 0.4285
T1093 0.4365
T1094 0.4414
T1095 0.4407
T1096 0.4403
T1097 0.4402
T1098 0.4406
T1099 0.4418
T1100 0.4421
T1101 0.4421
T1102 0.4447
T1103 0.4489
T1104 0.4478
T1105 0.4589
T1106 0.4526
T1107 0.4575
T1108 0.4588
T1109 0.4589
T1110 0.461
T1111 0.4648
T1112 0.4713
T1113 0.4757
T1114 0.485
T1115 0.4883
T1116 0.4917
T1117 0.4929
T1118 0.4911
T1119 0.4884
T1120 0.4811
T1121 0.4739
T1122 0.4708
T1123 0.4688
T1124 0.4667
T1125 0.4633
T1126 0.4619
T1127 0.4617
T1128 0.4616
T1129 0.4616
T1130 0.4625
T1131 0.4632
T1132 0.4629
T1133 0.4617
T1134 0.4613
T1135 0.4616
T1136 0.4623
T1137 0.4625
T1138 0.4628
T1139 0.4639
T1140 0.4661
T1141 0.4685
T1142 0.4703
T1143 0.4707
T1144 0.471
T1145 0.471
T1146 0.471
T1147 0.4696
T1148 0.4701
T1149 0.4702
T1150 0.4701
T1151 0.4701
T1152 0.471
T1153 0.4695
T1154 0.4674
T1155 0.4653
T1156 0.4641
T1157 0.4638
T1158 0.4621
T1159 0.4615
T1160 0.4614
T1161 0.4622
T1162 0.4632
T1163 0.4632
T1164 0.4647
T1165 0.4656
T1166 0.4666
T1167 0.4669
T1168 0.4669
T1169 0.4662
T1170 0.4652
T1171 0.4637
T1172 0.4628
T1173 0.4638
T1174 0.4646
T1175 0.4645
T1176 0.4643
T1177 0.4651
T1178 0.4661
T1179 0.4663
T1180 0.4659
T1181 0.4657
T1182 0.4661
T1183 0.4661
T1184 0.4661
T1185 0.4661
T1186 0.466
T1187 0.466
T1188 0.4654
T1189 0.4663
T1190 0.464
T1191 0.4609
T1192 0.4585
T1193 0.4568
T1194 0.4557
T1195 0.4537
T1196 0.4531
T1197 0.453
T1198 0.453
T1199 0.4544
T1200 0.4564
T1201 0.4583
T1202 0.4574
T1203 0.4564
T1204 0.455
T1205 0.4539
T1206 0.4529
T1207 0.4555
T1208 0.4543
T1209 0.4663
T1210 0.4658
T1211 0.4669
T1212 0.4528
T1213 0.455
T1214 0.4581
T1215 0.4605
T1216 0.4631
T1217 0.4647
T1218 0.4667
T1219 0.4696
T1220 0.4723
T1221 0.477
T1222 0.4817
T1223 0.4859
T1224 0.4874
T1225 0.4875
T1226 0.4866
T1227 0.4858
T1228 0.4841
T1229 0.4823
T1230 0.4815
T1231 0.4813
T1232 0.482
T1233 0.4847
T1234 0.4885
T1235 0.4917
T1236 0.4961
T1237 0.4993
T1238 0.5005
T1239 0.502
T1240 0.5045
T1241 0.5049
T1242 0.5012
T1243 0.4988
T1244 0.4984
T1245 0.4983
T1246 0.4984
T1247 0.4991
T1248 0.4997
T1249 0.4998
T1250 0.4997
T1251 0.4997
T1252 0.4989
T1253 0.4979
T1254 0.4976
T1255 0.4968
T1256 0.495
T1257 0.4937
T1258 0.4927
T1259 0.4916
T1260 0.4902
T1261 0.4894
T1262 0.4882
T1263 0.4838
T1264 0.4782
T1265 0.4743
T1266 0.472
T1267 0.4703
T1268 0.4702
T1269 0.4683
T1270 0.4674
T1271 0.4657
T1272 0.4644
T1273 0.4619
T1274 0.4599
T1275 0.459
T1276 0.4575
T1277 0.4562
T1278 0.455
T1279 0.4534
T1280 0.452
T1281 0.4664
T1282 0.4649
T1283 0.4645
T1284 0.4645
T1285 0.4643
T1286 0.4641
T1287 0.4623
T1288 0.461
T1289 0.4584
T1290 0.456
T1291 0.4539
T1292 0.4522
T1293 0.4518
T1294 0.4528
T1295 0.4535
T1296 0.4536
T1297 0.4522
T1298 0.4516
T1299 0.4516
T1300 0.4499
T1301 0.4489
T1302 0.4477
T1303 0.4546
T1304 0.4536
T1305 0.4533
T1306 0.452
T1307 0.4514
T1308 0.451
T1309 0.4523
T1310 0.4527
T1311 0.4527
T1312 0.4543
T1313 0.4494
T1314 0.4532
T1315 0.4645
T1316 0.4675
T1317 0.4819
T1318 0.4965
T1319 0.5124
T1320 0.5229
T1321 0.5347
T1322 0.5185
T1323 0.526
T1324 0.5316
T1325 0.5315
T1326 0.5356
T1327 0.5388
T1328 0.5421
T1329 0.5444
T1330 0.5446
T1331 0.5437
T1332 0.5418
T1333 0.5381
T1334 0.5328
T1335 0.5316
T1336 0.5254
T1337 0.5201
T1338 0.5171
T1339 0.5154
T1340 0.5139
T1341 0.5382
T1342 0.538
T1343 0.5379
T1344 0.5371
T1345 0.536
T1346 0.5354
T1347 0.5343
T1348 0.5323
T1349 0.5301
T1350 0.5281
T1351 0.5257
T1352 0.5233
T1353 0.5207
T1354 0.5242
T1355 0.522
T1356 0.5201
T1357 0.5182
T1358 0.5154
T1359 0.5124
T1360 0.5092
T1361 0.5065
T1362 0.5062
T1363 0.5041
T1364 0.5021
T1365 0.5001
T1366 0.4982
T1367 0.4962
T1368 0.4945
T1369 0.4937
T1370 0.4935
T1371 0.4935
T1372 0.4942
T1373 0.4959
T1374 0.498
T1375 0.4999
T1376 0.5025
T1377 0.5047
T1378 0.5059
T1379 0.5054
T1380 0.5062
T1381 0.508
T1382 0.5097
T1383 0.5114
T1384 0.5133
T1385 0.5124
T1386 0.5122
T1387 0.512
T1388 0.5108
T1389 0.509
T1390 0.5067
T1391 0.5064
T1392 0.5047
T1393 0.5041
T1394 0.5039
T1395 0.5053
T1396 0.5057
T1397 0.5089
T1398 0.512
T1399 0.5146
T1400 0.5159
T1401 0.5168
T1402 0.5166
T1403 0.5172
T1404 0.5166
T1405 0.5152
T1406 0.5137
T1407 0.5123
T1408 0.5102
T1409 0.5088
T1410 0.5075
T1411 0.5067
T1412 0.5055
T1413 0.5072
T1414 0.5068
T1415 0.507
T1416 0.5055
T1417 0.5049
T1418 0.5048
T1419 0.5048
T1420 0.5048
T1421 0.5034
T1422 0.5024
T1423 0.5012
T1424 0.4994
T1425 0.4988
T1426 0.4985
T1427 0.4972
T1428 0.4958
T1429 0.4943
T1430 0.4931
T1431 0.4925
T1432 0.4916
T1433 0.4909
T1434 0.4911
T1435 0.4916
T1436 0.4917
T1437 0.491
T1438 0.4907
T1439 0.4907
T1440 0.4906
T1441 0.4902
T1442 0.4894
T1443 0.4887
T1444 0.4875
T1445 0.488
T1446 0.4869
T1447 0.4862
T1448 0.485
T1449 0.4845
T1450 0.4845
T1451 0.4845
T1452 0.4841
T1453 0.4832
T1454 0.4826
T1455 0.4821
T1456 0.4801
T1457 0.4783
T1458 0.4764
T1459 0.4742
T1460 0.4726
T1461 0.4713
T1462 0.4701
T1463 0.4698
T1464 0.4705
T1465 0.4738
T1466 0.4773
T1467 0.4789
T1468 0.4777
T1469 0.4749
T1470 0.4729
T1471 0.4717
T1472 0.4711
T1473 0.4701
T1474 0.471
T1475 0.4709
T1476 0.4701
T1477 0.471
T1478 0.4704
T1479 0.4701
T1480 0.4693
T1481 0.4682
T1482 0.4679
T1483 0.4664
T1484 0.4658
T1485 0.4658
T1486 0.4663
T1487 0.4672
T1488 0.4698
T1489 0.47
T1490 0.4714
T1491 0.4736
T1492 0.4761
T1493 0.4771
T1494 0.477
T1495 0.4769
T1496 0.4784
T1497 0.4805
T1498 0.4835
T1499 0.4868
T1500 0.4876
T1501 0.4893
T1502 0.4893
T1503 0.4878
T1504 0.4875
T1505 0.4853
T1506 0.484
T1507 0.4825
T1508 0.4816
T1509 0.4821
T1510 0.4831
T1511 0.4838
T1512 0.4851
T1513 0.4861
T1514 0.4869
T1515 0.4889
T1516 0.4881
T1517 0.4896
T1518 0.4905
T1519 0.4919
T1520 0.4933
T1521 0.4947
T1522 0.4957
T1523 0.4975
T1524 0.4995
T1525 0.5021
T1526 0.5057
T1527 0.5054
T1528 0.5061
T1529 0.5069
T1530 0.5064
T1531 0.5059
T1532 0.5058
T1533 0.5069
T1534 0.5061
T1535 0.5061
T1536 0.5068
T1537 0.5056
T1538 0.5076
T1539 0.5098
T1540 0.5123
T1541 0.5147
T1542 0.517
T1543 0.5187
T1544 0.519
T1545 0.519
T1546 0.519
T1547 0.519
T1548 0.519
T1549 0.519
T1550 0.519
T1551 0.519
T1552 0.5189
T1553 0.5189
T1554 0.5189
T1555 0.5189
T1556 0.5189
T1557 0.5189
T1558 0.5189
T1559 0.5189
T1560 0.5188
T1561 0.5188
T1562 0.5188
T1563 0.5188
T1564 0.5188
T1565 0.5188
T1566 0.5188
T1567 0.5188
T1568 0.5188
T1569 0.5187
T1570 0.5058
T1571 0.4955
T1572 0.4927
T1573 0.492
T1574 0.4886
T1575 0.4888
T1576 0.4885
T1577 0.4881
T1578 0.4883
T1579 0.4892
T1580 0.4891
T1581 0.4923
T1582 0.4945
T1583 0.4952
T1584 0.4957
T1585 0.4947
T1586 0.495
T1587 0.4963
T1588 0.4978
T1589 0.4995
T1590 0.5008
T1591 0.5003
T1592 0.4994
T1593 0.498
T1594 0.4966
T1595 0.4958
T1596 0.4957
T1597 0.4974
T1598 0.4984
T1599 0.4982
T1600 0.4977
T1601 0.4976
T1602 0.4976
T1603 0.4976
T1604 0.4975
T1605 0.4975
T1606 0.4974
T1607 0.497
T1608 0.4955
T1609 0.4935
T1610 0.4916
T1611 0.4902
T1612 0.4884
T1613 0.4889
T1614 0.4881
T1615 0.4873
T1616 0.4863
T1617 0.4874
T1618 0.4877
T1619 0.488
T1620 0.4892
T1621 0.4875
T1622 0.4875
T1623 0.4889
T1624 0.4875
T1625 0.4857
T1626 0.4838
T1627 0.4816
T1628 0.4788
T1629 0.4765
T1630 0.4752
T1631 0.4742
T1632 0.4726
T1633 0.4718
T1634 0.4698
T1635 0.4696
T1636 0.4676
T1637 0.4665
T1638 0.4651
T1639 0.4643
T1640 0.4638
T1641 0.4625
T1642 0.4621
T1643 0.4621
T1644 0.4617
T1645 0.4604
T1646 0.4596
T1647 0.4581
T1648 0.4562
T1649 0.4542
T1650 0.4529
T1651 0.4523
T1652 0.4521
T1653 0.4666
T1654 0.4662
T1655 0.4662
T1656 0.4662
T1657 0.4662
T1658 0.467
T1659 0.4518
T1660 0.4527
T1661 0.454
T1662 0.4569
T1663 0.4624
T1664 0.4673
T1665 0.4698
T1666 0.4742
T1667 0.4778
T1668 0.4843
T1669 0.4889
T1670 0.4941
T1671 0.4996
T1672 0.5057
T1673 0.5087
T1674 0.5124
T1675 0.5144
T1676 0.5147
T1677 0.5137
T1678 0.5116
T1679 0.5081
T1680 0.5063
T1681 0.5024
T1682 0.4993
T1683 0.4985
T1684 0.4978
T1685 0.4982
T1686 0.4995
T1687 0.5003
T1688 0.5015
T1689 0.5022
T1690 0.5023
T1691 0.5023
T1692 0.5023
T1693 0.5023
T1694 0.502
T1695 0.5001
T1696 0.4977
T1697 0.4949
T1698 0.4927
T1699 0.4912
T1700 0.4896
T1701 0.4892
T1702 0.4892
T1703 0.4881
T1704 0.488
T1705 0.4873
T1706 0.4859
T1707 0.4846
T1708 0.4832
T1709 0.481
T1710 0.4793
T1711 0.478
T1712 0.4762
T1713 0.4749
T1714 0.4739
T1715 0.4736
T1716 0.4728
T1717 0.4714
T1718 0.4699
T1719 0.4702
T1720 0.4682
T1721 0.4677
T1722 0.4677
T1723 0.4692
T1724 0.4698
T1725 0.4696
T1726 0.4695
T1727 0.4698
T1728 0.4711
T1729 0.4704
T1730 0.4696
T1731 0.4694
T1732 0.4694
T1733 0.4682
T1734 0.4674
T1735 0.4671
T1736 0.466
T1737 0.4656
T1738 0.4656
T1739 0.4656
T1740 0.4656
T1741 0.4652
T1742 0.4636
T1743 0.4622
T1744 0.4606
T1745 0.459
T1746 0.4578
T1747 0.4575
T1748 0.4576
T1749 0.4576
T1750 0.4576
T1751 0.4585
T1752 0.4592
T1753 0.4606
T1754 0.4599
T1755 0.4596
T1756 0.4588
T1757 0.4582
T1758 0.458
T1759 0.4569
T1760 0.4561
T1761 0.4544
T1762 0.4538
T1763 0.4538
T1764 0.4535
T1765 0.4537
T1766 0.4538
T1767 0.4538
T1768 0.4535
T1769 0.4529
T1770 0.4531
T1771 0.4536
T1772 0.4538
T1773 0.4538
T1774 0.4538
T1775 0.4538
T1776 0.453
T1777 0.4519
T1778 0.4516
T1779 0.4668
T1780 0.4659
T1781 0.4656
T1782 0.4647
T1783 0.4637
T1784 0.4635
T1785 0.4635
T1786 0.4635
T1787 0.4663
T1788 0.4658
T1789 0.4643
T1790 0.4624
T1791 0.4614
T1792 0.4599
T1793 0.4578
T1794 0.4573
T1795 0.4572
T1796 0.4569
T1797 0.4571
T1798 0.4572
T1799 0.4572
T1800 0.4572
T1801 0.4572
T1802 0.4572
T1803 0.4564
T1804 0.4553
T1805 0.455
T1806 0.4543
T1807 0.4541
T1808 0.4534
T1809 0.4532
T1810 0.4532
T1811 0.4532
T1812 0.4535
T1813 0.4533
T1814 0.4532
T1815 0.4532
T1816 0.4515
T1817 0.4509
T1818 0.4509
T1819 0.4509
T1820 0.4509
T1821 0.4509
T1822 0.4509
T1823 0.4509
T1824 0.4509
T1825 0.4509
T1826 0.4498
T1827 0.4489
T1828 0.4487
T1829 0.4473
T1830 0.4548
T1831 0.4548
T1832 0.4537
T1833 0.4534
T1834 0.4541
T1835 0.4489
T1836 0.4516
T1837 0.4526
T1838 0.4528
T1839 0.4523
T1840 0.4514
T1841 0.4511
T1842 0.4507
T1843 0.4505
T1844 0.4505
T1845 0.4517
T1846 0.4523
T1847 0.4524
T1848 0.4524
T1849 0.4524
T1850 0.4517
T1851 0.4508
T1852 0.4498
T1853 0.4488
T1854 0.4473
T1855 0.4549
T1856 0.4545
T1857 0.454
T1858 0.4542
T1859 0.4474
T1860 0.4485
T1861 0.4484
T1862 0.4476
T1863 0.4546
T1864 0.4531
T1865 0.4522
T1866 0.4521
T1867 0.4533
T1868 0.4542
T1869 0.4539
T1870 0.4538
T1871 0.4534
T1872 0.452
T1873 0.4534
T1874 0.4477
T1875 0.45
T1876 0.4543
T1877 0.4614
T1878 0.4671
T1879 0.4562
T1880 0.4615
T1881 0.4669
T1882 0.471
T1883 0.4784
T1884 0.4867
T1885 0.4916
T1886 0.4976
T1887 0.5016
T1888 0.5029
T1889 0.5027
T1890 0.5005
T1891 0.4972
T1892 0.4945
T1893 0.4913
T1894 0.4886
T1895 0.4893
T1896 0.4887
T1897 0.4889
T1898 0.4887
T1899 0.4917
T1900 0.4946
T1901 0.4972
T1902 0.4989
T1903 0.5
T1904 0.5003
T1905 0.4996
T1906 0.4983
T1907 0.4979
T1908 0.4968
T1909 0.4939
T1910 0.4884
T1911 0.4865
T1912 0.4837
T1913 0.48
T1914 0.4781
T1915 0.4782
T1916 0.4755
T1917 0.4709
T1918 0.4708
T1919 0.4696
T1920 0.4677
T1921 0.4672
T1922 0.4657
T1923 0.464
T1924 0.4625
T1925 0.4612
T1926 0.4594
T1927 0.4586
T1928 0.4572
T1929 0.4558
T1930 0.4554
T1931 0.4576
T1932 0.4587
T1933 0.4581
T1934 0.4567
T1935 0.4557
T1936 0.4551
T1937 0.4534
T1938 0.4514
T1939 0.467
T1940 0.4524
T1941 0.4541
T1942 0.455
T1943 0.4573
T1944 0.46
T1945 0.4599
T1946 0.4588
T1947 0.4593
T1948 0.4604
T1949 0.4619
T1950 0.4647
T1951 0.4701
T1952 0.474
T1953 0.4813
T1954 0.489
T1955 0.5006
T1956 0.5083
T1957 0.5157
T1958 0.5237
T1959 0.5309
T1960 0.5176
T1961 0.5266
T1962 0.5327
T1963 0.5343
T1964 0.5409
T1965 0.5474
T1966 0.5514
T1967 0.5585
T1968 0.557
T1969 0.5623
T1970 0.5688
T1971 0.5727
T1972 0.5766
T1973 0.5806
T1974 0.5832
T1975 0.5857
T1976 0.5874
T1977 0.5895
T1978 0.5901
T1979 0.5895
T1980 0.5895
T1981 0.5892
T1982 0.5878
T1983 0.5864
T1984 0.5847
T1985 0.5832
T1986 0.5831
T1987 0.582
T1988 0.5802
T1989 0.5794
T1990 0.5792
T1991 0.5781
T1992 0.5774
T1993 0.5763
T1994 0.5753
T1995 0.5732
T1996 0.5709
T1997 0.5694
T1998 0.5671
T1999 0.5647
T2000 0.5622
T2001 0.5595
T2002 0.5647
T2003 0.5607
T2004 0.5571
T2005 0.5541
T2006 0.551
T2007 0.5488
T2008 0.5479
T2009 0.5468
T2010 0.5457
T2011 0.5451
T2012 0.5479
T2013 0.5467
T2014 0.5456
T2015 0.5442
T2016 0.5428
T2017 0.5407
T2018 0.539
T2019 0.537
T2020 0.5354
T2021 0.5339
T2022 0.5323
T2023 0.5304
T2024 0.5324
T2025 0.5308
T2026 0.5293
T2027 0.5275
T2028 0.526
T2029 0.5246
T2030 0.5229
T2031 0.5224
T2032 0.5218
T2033 0.5201
T2034 0.5189
T2035 0.518
T2036 0.5178
T2037 0.5167
T2038 0.5159
T2039 0.5149
T2040 0.5141
T2041 0.5384
T2042 0.5373
T2043 0.5361
T2044 0.5358
T2045 0.536
T2046 0.5356
T2047 0.5355
T2048 0.5366
T2049 0.5386
T2050 0.5151
T2051 0.5176
T2052 0.5204
T2053 0.5253
T2054 0.5308
T2055 0.5328
T2056 0.5396
T2057 0.5468
T2058 0.5517
T2059 0.5606
T2060 0.559
T2061 0.5647
T2062 0.5691
T2063 0.5736
T2064 0.5775
T2065 0.5798
T2066 0.5806
T2067 0.5817
T2068 0.5824
T2069 0.5816
T2070 0.5809
T2071 0.5799
T2072 0.5788
T2073 0.5775
T2074 0.5755
T2075 0.5742
T2076 0.573
T2077 0.5716
T2078 0.5702
T2079 0.5688
T2080 0.5681
T2081 0.567
T2082 0.5653
T2083 0.5638
T2084 0.5622
T2085 0.5604
T2086 0.5579
T2087 0.5631
T2088 0.5607
T2089 0.5592
T2090 0.5572
T2091 0.5547
T2092 0.5523
T2093 0.5501
T2094 0.5481
T2095 0.5462
T2096 0.5489
T2097 0.5476
T2098 0.5475
T2099 0.5467
T2100 0.544
T2101 0.5418
T2102 0.5409
T2103 0.5397
T2104 0.5386
T2105 0.5375
T2106 0.5361
T2107 0.5354
T2108 0.5352
T2109 0.5349
T2110 0.5337
T2111 0.5319
T2112 0.5314
T2113 0.5302
T2114 0.5293
T2115 0.5327
T2116 0.532
T2117 0.5319
T2118 0.5319
T2119 0.5319
T2120 0.5319
T2121 0.5312
T2122 0.5302
T2123 0.53
T2124 0.53
T2125 0.5291
T2126 0.5296
T2127 0.5307
T2128 0.5292
T2129 0.5282
T2130 0.528
T2131 0.5291
T2132 0.5311
T2133 0.5331
T2134 0.5307
T2135 0.5309
T2136 0.5308
T2137 0.5299
T2138 0.5296
T2139 0.5323
T2140 0.5318
T2141 0.5311
T2142 0.5301
T2143 0.5298
T2144 0.5298
T2145 0.5292
T2146 0.5293
T2147 0.5304
T2148 0.5322
T2149 0.5308
T2150 0.5334
T2151 0.5357
T2152 0.5383
T2153 0.5401
T2154 0.5414
T2155 0.5428
T2156 0.5438
T2157 0.5445
T2158 0.5443
T2159 0.5435
T2160 0.5425
T2161 0.5422
T2162 0.5423
T2163 0.5409
T2164 0.5403
T2165 0.5391
T2166 0.5382
T2167 0.5374
T2168 0.5362
T2169 0.5351
T2170 0.5345
T2171 0.5333
T2172 0.532
T2173 0.5314
T2174 0.5302
T2175 0.5294
T2176 0.5321
T2177 0.5315
T2178 0.5303
T2179 0.5298
T2180 0.5284
T2181 0.5278
T2182 0.5271
T2183 0.5262
T2184 0.5259
T2185 0.525
T2186 0.5229
T2187 0.5222
T2188 0.5222
T2189 0.5213
T2190 0.5206
T2191 0.5201
T2192 0.5192
T2193 0.5186
T2194 0.5182
T2195 0.5173
T2196 0.5166
T2197 0.5165
T2198 0.5159
T2199 0.5143
T2200 0.5385
T2201 0.5382
T2202 0.5382
T2203 0.5142
T2204 0.5145
T2205 0.5136
T2206 0.5133
T2207 0.5384
T2208 0.5383
T2209 0.5383
T2210 0.5374
T2211 0.5365
T2212 0.5363
T2213 0.5357
T2214 0.5348
T2215 0.5345
T2216 0.5346
T2217 0.5346
T2218 0.5342
T2219 0.533
T2220 0.5325
T2221 0.5322
T2222 0.5315
T2223 0.5309
T2224 0.5308
T2225 0.5308
T2226 0.5308
T2227 0.5308
T2228 0.5308
T2229 0.5308
T2230 0.5309
T2231 0.5309
T2232 0.5307
T2233 0.53
T2234 0.5291
T2235 0.5289
T2236 0.5289
T2237 0.5289
T2238 0.5276
T2239 0.5271
T2240 0.5271
T2241 0.5269
T2242 0.5268
T2243 0.5265
T2244 0.5254
T2245 0.5251
T2246 0.5251
T2247 0.5251
T2248 0.5248
T2249 0.5243
T2250 0.5235
T2251 0.5231
T2252 0.523
T2253 0.5231
T2254 0.5231
T2255 0.5231
T2256 0.5224
T2257 0.5215
T2258 0.5213
T2259 0.5213
T2260 0.5213
T2261 0.521
T2262 0.5206
T2263 0.5203
T2264 0.5199
T2265 0.5194
T2266 0.5193
T2267 0.5193
T2268 0.5251
T2269 0.5242
T2270 0.524
T2271 0.524
T2272 0.523
T2273 0.5223
T2274 0.5222
T2275 0.5222
T2276 0.522
T2277 0.5219
T2278 0.5219
T2279 0.5219
T2280 0.522
T2281 0.522
T2282 0.521
T2283 0.5203
T2284 0.5202
T2285 0.5202
T2286 0.5202
T2287 0.5202
T2288 0.5202
T2289 0.5196
T2290 0.5186
T2291 0.5182
T2292 0.5181
T2293 0.5181
T2294 0.5181
T2295 0.5181
T2296 0.5181
T2297 0.5181
T2298 0.5178
T2299 0.517
T2300 0.5165
T2301 0.516
T2302 0.5128
T2303 0.5063
T2304 0.505
T2305 0.5055
T2306 0.5065
T2307 0.5093
T2308 0.5114
T2309 0.5122
T2310 0.5124
T2311 0.5124
T2312 0.5124
T2313 0.5124
T2314 0.5124
T2315 0.5124
T2316 0.5125
T2317 0.5125
T2318 0.5125
T2319 0.5125
T2320 0.5118
T2321 0.5109
T2322 0.5117
T2323 0.5124
T2324 0.5125
T2325 0.5126
T2326 0.5126
T2327 0.5126
T2328 0.5126
T2329 0.5124
T2330 0.5123
T2331 0.5123
T2332 0.511
T2333 0.5105
T2334 0.5105
T2335 0.5105
T2336 0.5105
T2337 0.5105
T2338 0.5105
T2339 0.5102
T2340 0.5094
T2341 0.5098
T2342 0.5104
T2343 0.5099
T2344 0.5093
T2345 0.5088
T2346 0.5087
T2347 0.5087
T2348 0.5087
T2349 0.5085
T2350 0.5092
T2351 0.5095
T2352 0.5098
T2353 0.5089
T2354 0.5085
T2355 0.5085
T2356 0.5085
T2357 0.5086
T2358 0.5086
T2359 0.5086
T2360 0.5086
T2361 0.5086
T2362 0.5079
T2363 0.508
T2364 0.5078
T2365 0.5077
T2366 0.5077
T2367 0.507
T2368 0.5068
T2369 0.5075
T2370 0.5106
T2371 0.5135
T2372 0.5145
T2373 0.5143
T2374 0.5124
T2375 0.5099
T2376 0.5081
T2377 0.5067
T2378 0.5053
T2379 0.5067
T2380 0.5066
T2381 0.5066
T2382 0.5055
T2383 0.5063
T2384 0.5064
T2385 0.5064
T2386 0.5064
T2387 0.5064
T2388 0.5065
T2389 0.5065
T2390 0.5065
T2391 0.5065
T2392 0.5065
T2393 0.5065
T2394 0.5065
T2395 0.4002
T2396 0.3831
T2397 0.3835
T2398 0.3831
T2399 0.3831
T2400 0.3831
T2401 0.3831
T2402 0.3831
T2403 0.3831
T2404 0.3832
T2405 0.3832
T2406 0.3832
T2407 0.3836
T2408 0.3832
T2409 0.3832
T2410 0.383
T2411 0.3826
T2412 0.3811
T2413 0.382
T2414 0.3811
T2415 0.3786
T2416 0.3777
T2417 0.3777
T2418 0.3777
T2419 0.3777
T2420 0.3777
T2421 0.3777
T2422 0.3777
T2423 0.3778
T2424 0.3778
T2425 0.3778
T2426 0.3778
T2427 0.3778
T2428 0.3778
T2429 0.3778
T2430 0.3778
T2431 0.3778
T2432 0.3778
T2433 0.3778
T2434 0.3778
T2435 0.3778
T2436 0.3779
T2437 0.3779
T2438 0.3779
T2439 0.3779
T2440 0.3779
T2441 0.3779
T2442 0.3779
T2443 0.3779
T2444 0.3779
T2445 0.3779
T2446 0.3779
T2447 0.3779
T2448 0.378
T2449 0.378
T2450 0.378
T2451 0.378
T2452 0.378
T2453 0.378
T2454 0.378
T2455 0.378
T2456 0.378
T2457 0.3772
T2458 0.3763
T2459 0.3763
T2460 0.3759
T2461 0.3763
T2462 0.375
T2463 0.3759
T2464 0.3759
T2465 0.3764
T2466 0.3764
T2467 0.3764
T2468 0.3764
T2469 0.3764
T2470 0.3764
T2471 0.3764
T2472 0.3764
T2473 0.3764
T2474 0.3764
T2475 0.3764
T2476 0.3764
T2477 0.3765
T2478 0.3765
T2479 0.3765
T2480 0.3765
T2481 0.3765
T2482 0.3765
T2483 0.3765
T2484 0.3761
T2485 0.3761
T2486 0.3765
T2487 0.3752
T2488 0.3757
T2489 0.3872
T2490 0.4332
T2491 0.4329
T2492 0.426
T2493 0.422
T2494 0.4197
T2495 0.4194
T2496 0.4169
T2497 0.4161
T2498 0.4176
T2499 0.4161
T2500 0.4148
T2501 0.4135
T2502 0.4121
T2503 0.4108
T2504 0.4086
T2505 0.4082
T2506 0.4072
T2507 0.4293
T2508 0.4322
T2509 0.4281
T2510 0.4254
T2511 0.4183
T2512 0.4134
T2513 0.4088
T2514 0.4072
T2515 0.4059
T2516 0.4054
T2517 0.4047
T2518 0.404
T2519 0.4031
T2520 0.4018
T2521 0.4002
T2522 0.4026
T2523 0.4019
T2524 0.4011
T2525 0.3997
T2526 0.3981
T2527 0.3977
T2528 0.3963
T2529 0.395
T2530 0.3942
T2531 0.3922
T2532 0.3907
T2533 0.3899
T2534 0.3887
T2535 0.386
T2536 0.3855
T2537 0.3855
T2538 0.3855
T2539 0.3855
T2540 0.3855
T2541 0.3855
T2542 0.3855
T2543 0.3855
T2544 0.3855
T2545 0.3855
T2546 0.3856
T2547 0.3856
T2548 0.3848
T2549 0.3839
T2550 0.384
T2551 0.384
T2552 0.384
T2553 0.3883
T2554 0.3832
T2555 0.384
T2556 0.3836
T2557 0.3871
T2558 0.3857
T2559 0.3847
T2560 0.4295
T2561 0.414
T2562 0.4093
T2563 0.4069
T2564 0.4041
T2565 0.4023
T2566 0.4012
T2567 0.3998
T2568 0.3993
T2569 0.4024
T2570 0.4012
T2571 0.4002
T2572 0.3998
T2573 0.3986
T2574 0.3978
T2575 0.3968
T2576 0.3963
T2577 0.3959
T2578 0.3959
T2579 0.3948
T2580 0.3935
T2581 0.3913
T2582 0.3908
T2583 0.3896
T2584 0.3892
T2585 0.3897
T2586 0.3897
T2587 0.3897
T2588 0.3897
T2589 0.3897
T2590 0.3897
T2591 0.3885
T2592 0.3881
T2593 0.3881
T2594 0.3881
T2595 0.3881
T2596 0.3882
T2597 0.3882
T2598 0.3882
T2599 0.3882
T2600 0.3872
T2601 0.3862
T2602 0.3862
T2603 0.3854
T2604 0.3854
T2605 0.3854
T2606 0.3846
T2607 0.3862
T2608 0.3858
T2609 0.3858
T2610 0.3846
T2611 0.3846
T2612 0.3846
T2613 0.3847
T2614 0.3847
T2615 0.3847
T2616 0.3847
T2617 0.3834
T2618 0.383
T2619 0.3839
T2620 0.3843
T2621 0.3847
T2622 0.3847
T2623 0.3847
T2624 0.3847
T2625 0.3847
T2626 0.3843
T2627 0.3839
T2628 0.3834
T2629 0.3882
T2630 0.3882
T2631 0.383
T2632 0.3873
T2633 0.3869
T2634 0.3869
T2635 0.3869
T2636 0.3869
T2637 0.3869
T2638 0.3869
T2639 0.3869
T2640 0.3869
T2641 0.3869
T2642 0.3869
T2643 0.3869
T2644 0.3869
T2645 0.3882
T2646 0.383
T2647 0.383
T2648 0.383
T2649 0.383
T2650 0.383
T2651 0.3873
T2652 0.3873
T2653 0.3869
T2654 0.3869
T2655 0.3869
T2656 0.3869
T2657 0.3873
T2658 0.3882
T2659 0.3873
T2660 0.3834
T2661 0.383
T2662 0.3843
T2663 0.3859
T2664 0.3859
T2665 0.3869
T2666 0.3874
T2667 0.39
T2668 0.3916
T2669 0.3936
T2670 0.3944
T2671 0.3964
T2672 0.3983
T2673 0.4022
T2674 0.4004
T2675 0.4038
T2676 0.4088
T2677 0.4117
T2678 0.415
T2679 0.4176
T2680 0.4184
T2681 0.4188
T2682 0.4159
T2683 0.4172
T2684 0.4176
T2685 0.4176
T2686 0.4167
T2687 0.4159
T2688 0.4152
T2689 0.418
T2690 0.4167
T2691 0.4154
T2692 0.4149
T2693 0.4149
T2694 0.4149
T2695 0.4149
T2696 0.4149
T2697 0.4149
T2698 0.4149
T2699 0.4149
T2700 0.4149
T2701 0.4134
T2702 0.4113
T2703 0.4096
T2704 0.4085
T2705 0.4117
T2706 0.4099
T2707 0.4085
T2708 0.4085
T2709 0.4071
T2710 0.4052
T2711 0.4052
T2712 0.4038
T2713 0.4022
T2714 0.4018
T2715 0.4018
T2716 0.4018
T2717 0.4014
T2718 0.4004
T2719 0.4
T2720 0.4
T2721 0.4014
T2722 0.4004
T2723 0.4009
T2724 0.4009
T2725 0.4034
T2726 0.4047
T2727 0.4052
T2728 0.4056
T2729 0.4067
T2730 0.4071
T2731 0.4085
T2732 0.4085
T2733 0.4096
T2734 0.4099
T2735 0.4104
T2736 0.4117
T2737 0.4117
T2738 0.4117
T2739 0.4117
T2740 0.4117
T2741 0.4131
T2742 0.4135
T2743 0.4142
T2744 0.4149
T2745 0.4154
T2746 0.4167
T2747 0.4184
T2748 0.4188
T2749 0.4155
T2750 0.4167
T2751 0.4152
T2752 0.4184
T2753 0.4171
T2754 0.4167
T2755 0.4149
T2756 0.4146
T2757 0.4135
T2758 0.4131
T2759 0.4117
T2760 0.4108
T2761 0.4092
T2762 0.4085
T2763 0.4076
T2764 0.4067
T2765 0.4059
T2766 0.4052
T2767 0.4038
T2768 0.4033
T2769 0.4033
T2770 0.4033
T2771 0.4033
T2772 0.4022
T2773 0.4018
T2774 0.4009
T2775 0.4
T2776 0.4
T2777 0.4
T2778 0.4
T2779 0.4
T2780 0.4
T2781 0.4026
T2782 0.4022
T2783 0.4022
T2784 0.4018
T2785 0.4003
T2786 0.4003
T2787 0.4003
T2788 0.3991
T2789 0.3988
T2790 0.3988
T2791 0.3833
T2792 0.3833
T2793 0.3833
T2794 0.3833
T2795 0.3833
T2796 0.3833
T2797 0.3833
T2798 0.3833
T2799 0.3833
T2800 0.3833
T2801 0.3833
T2802 0.3833
T2803 0.3833
T2804 0.3833
T2805 0.3833
T2806 0.3833
T2807 0.3833
T2808 0.3833
