# Supplementary material for: FishMORPH - An agent-based model to predict salmonid growth and distribution responses under natural and low flows
Source: Sci Rep. 2016 Jul 19;6:29414. doi: 10.1038/srep29414 (PMC4949470; doi:10.1038/srep29414)
Supplement: Supplementary Information 2 [file srep29414-s2.zip › SR_FishMORPH_Files/Parameters/Baseline_Depth_P45.var]

Depth Patch P45
T1 0.4014
T2 0.4027
T3 0.4027
T4 0.4027
T5 0.4023
T6 0.4018
T7 0.4003
T8 0.3995
T9 0.3981
T10 0.4001
T11 0.4014
T12 0.3986
T13 0.3968
T14 0.3946
T15 0.3946
T16 0.3946
T17 0.3946
T18 0.3946
T19 0.3941
T20 0.3937
T21 0.3928
T22 0.3924
T23 0.3924
T24 0.3924
T25 0.3915
T26 0.3906
T27 0.3906
T28 0.3906
T29 0.3906
T30 0.3906
T31 0.3906
T32 0.3906
T33 0.3906
T34 0.3906
T35 0.3901
T36 0.3969
T37 0.396
T38 0.396
T39 0.396
T40 0.396
T41 0.396
T42 0.3957
T43 0.3946
T44 0.3946
T45 0.3946
T46 0.3946
T47 0.3946
T48 0.3946
T49 0.3946
T50 0.3946
T51 0.3928
T52 0.3928
T53 0.3928
T54 0.3909
T55 0.3909
T56 0.3905
T57 0.3896
T58 0.39
T59 0.3905
T60 0.3941
T61 0.3914
T62 0.39
T63 0.3896
T64 0.3891
T65 0.3909
T66 0.3896
T67 0.3891
T68 0.3891
T69 0.3891
T70 0.3891
T71 0.3886
T72 0.3872
T73 0.3865
T74 0.3853
T75 0.3838
T76 0.3838
T77 0.3838
T78 0.3838
T79 0.3838
T80 0.3838
T81 0.3838
T82 0.3838
T83 0.3838
T84 0.3838
T85 0.3843
T86 0.3857
T87 0.3857
T88 0.3857
T89 0.3857
T90 0.3857
T91 0.3857
T92 0.3857
T93 0.3857
T94 0.3857
T95 0.3857
T96 0.3857
T97 0.3857
T98 0.3857
T99 0.3853
T100 0.3838
T101 0.3838
T102 0.3838
T103 0.3838
T104 0.3838
T105 0.3838
T106 0.3838
T107 0.3838
T108 0.3834
T109 0.3838
T110 0.3838
T111 0.3838
T112 0.3838
T113 0.3838
T114 0.3838
T115 0.3838
T116 0.3838
T117 0.3838
T118 0.3838
T119 0.3838
T120 0.3838
T121 0.3838
T122 0.3838
T123 0.3838
T124 0.3838
T125 0.3838
T126 0.3838
T127 0.3838
T128 0.3838
T129 0.3838
T130 0.3838
T131 0.3848
T132 0.3857
T133 0.3857
T134 0.3857
T135 0.3857
T136 0.3861
T137 0.3872
T138 0.3872
T139 0.3872
T140 0.3872
T141 0.3872
T142 0.3872
T143 0.3872
T144 0.3872
T145 0.3872
T146 0.3872
T147 0.3872
T148 0.3872
T149 0.3872
T150 0.3891
T151 0.3886
T152 0.3891
T153 0.3896
T154 0.3909
T155 0.3909
T156 0.3909
T157 0.3909
T158 0.3919
T159 0.3909
T160 0.3919
T161 0.3928
T162 0.3928
T163 0.3928
T164 0.3928
T165 0.3928
T166 0.3928
T167 0.3928
T168 0.3928
T169 0.3928
T170 0.3928
T171 0.3928
T172 0.3928
T173 0.3928
T174 0.3928
T175 0.3928
T176 0.3928
T177 0.3928
T178 0.3923
T179 0.3928
T180 0.3928
T181 0.3923
T182 0.3914
T183 0.3923
T184 0.3914
T185 0.3909
T186 0.3909
T187 0.3909
T188 0.3909
T189 0.3909
T190 0.3909
T191 0.3909
T192 0.3909
T193 0.3909
T194 0.3909
T195 0.3909
T196 0.3909
T197 0.3896
T198 0.3891
T199 0.3891
T200 0.3891
T201 0.3872
T202 0.3872
T203 0.3872
T204 0.3872
T205 0.3872
T206 0.3872
T207 0.3872
T208 0.3872
T209 0.3872
T210 0.3872
T211 0.3872
T212 0.3872
T213 0.3872
T214 0.3872
T215 0.3877
T216 0.3872
T217 0.3872
T218 0.3872
T219 0.3872
T220 0.3872
T221 0.3872
T222 0.3872
T223 0.3872
T224 0.3868
T225 0.3857
T226 0.3857
T227 0.3857
T228 0.3857
T229 0.3857
T230 0.3857
T231 0.3857
T232 0.3857
T233 0.3857
T234 0.3857
T235 0.3857
T236 0.3857
T237 0.3857
T238 0.3857
T239 0.3857
T240 0.3857
T241 0.3857
T242 0.3857
T243 0.3857
T244 0.3857
T245 0.3857
T246 0.3857
T247 0.3857
T248 0.3857
T249 0.3838
T250 0.3838
T251 0.3843
T252 0.4068
T253 0.4455
T254 0.4559
T255 0.4545
T256 0.4543
T257 0.4543
T258 0.4525
T259 0.4519
T260 0.4519
T261 0.451
T262 0.4498
T263 0.4495
T264 0.4495
T265 0.4495
T266 0.4495
T267 0.4495
T268 0.4495
T269 0.4495
T270 0.4495
T271 0.4495
T272 0.4495
T273 0.4495
T274 0.4495
T275 0.4495
T276 0.45
T277 0.4506
T278 0.4516
T279 0.4519
T280 0.4519
T281 0.4519
T282 0.451
T283 0.4503
T284 0.4497
T285 0.4495
T286 0.4495
T287 0.4495
T288 0.4495
T289 0.4495
T290 0.4495
T291 0.4495
T292 0.4495
T293 0.45
T294 0.4515
T295 0.4519
T296 0.4519
T297 0.4537
T298 0.4543
T299 0.4543
T300 0.455
T301 0.4549
T302 0.4548
T303 0.4551
T304 0.4556
T305 0.4561
T306 0.4562
T307 0.4562
T308 0.4562
T309 0.4562
T310 0.4562
T311 0.4562
T312 0.4562
T313 0.4562
T314 0.4562
T315 0.4562
T316 0.4562
T317 0.4562
T318 0.4562
T319 0.4562
T320 0.4562
T321 0.4562
T322 0.4562
T323 0.4562
T324 0.4562
T325 0.4559
T326 0.4561
T327 0.4562
T328 0.4562
T329 0.4562
T330 0.4562
T331 0.4562
T332 0.4562
T333 0.4562
T334 0.4562
T335 0.4562
T336 0.4562
T337 0.4559
T338 0.4547
T339 0.4543
T340 0.4543
T341 0.4543
T342 0.4543
T343 0.4543
T344 0.4543
T345 0.4543
T346 0.4543
T347 0.4543
T348 0.4543
T349 0.4543
T350 0.4543
T351 0.4543
T352 0.4543
T353 0.4525
T354 0.4519
T355 0.4519
T356 0.4519
T357 0.4519
T358 0.4519
T359 0.4519
T360 0.4519
T361 0.4519
T362 0.451
T363 0.4516
T364 0.4519
T365 0.4519
T366 0.4519
T367 0.4519
T368 0.4519
T369 0.4519
T370 0.4519
T371 0.4519
T372 0.4519
T373 0.4524
T374 0.4538
T375 0.4543
T376 0.4543
T377 0.4543
T378 0.4547
T379 0.4544
T380 0.4543
T381 0.4543
T382 0.4543
T383 0.4543
T384 0.4543
T385 0.4543
T386 0.4543
T387 0.4543
T388 0.4543
T389 0.4543
T390 0.4543
T391 0.4543
T392 0.4543
T393 0.453
T394 0.4409
T395 0.4156
T396 0.3979
T397 0.4061
T398 0.4029
T399 0.4005
T400 0.3999
T401 0.3999
T402 0.3999
T403 0.4004
T404 0.4001
T405 0.3999
T406 0.3986
T407 0.3978
T408 0.3976
T409 0.3976
T410 0.3985
T411 0.3996
T412 0.4012
T413 0.4038
T414 0.4058
T415 0.4053
T416 0.406
T417 0.4063
T418 0.4063
T419 0.406
T420 0.4031
T421 0.4022
T422 0.3944
T423 0.3915
T424 0.3924
T425 0.3924
T426 0.3924
T427 0.3924
T428 0.3924
T429 0.3924
T430 0.3924
T431 0.3924
T432 0.3924
T433 0.3924
T434 0.3924
T435 0.3915
T436 0.3906
T437 0.3906
T438 0.3969
T439 0.396
T440 0.3951
T441 0.3942
T442 0.3942
T443 0.3938
T444 0.3924
T445 0.3929
T446 0.3924
T447 0.3929
T448 0.3924
T449 0.392
T450 0.3896
T451 0.3887
T452 0.3887
T453 0.3887
T454 0.3878
T455 0.3868
T456 0.3868
T457 0.3887
T458 0.3887
T459 0.3887
T460 0.3883
T461 0.3887
T462 0.3887
T463 0.3906
T464 0.3918
T465 0.393
T466 0.3939
T467 0.3953
T468 0.3962
T469 0.3902
T470 0.3902
T471 0.3911
T472 0.392
T473 0.3916
T474 0.3902
T475 0.3966
T476 0.3957
T477 0.3948
T478 0.3939
T479 0.3939
T480 0.393
T481 0.3939
T482 0.3934
T483 0.3939
T484 0.3939
T485 0.3943
T486 0.3939
T487 0.3957
T488 0.3959
T489 0.3912
T490 0.3934
T491 0.3961
T492 0.3965
T493 0.3982
T494 0.401
T495 0.4035
T496 0.4055
T497 0.4072
T498 0.4081
T499 0.4099
T500 0.3962
T501 0.3983
T502 0.4012
T503 0.4046
T504 0.4075
T505 0.41
T506 0.4124
T507 0.4086
T508 0.4091
T509 0.4104
T510 0.4108
T511 0.4113
T512 0.4126
T513 0.4134
T514 0.4147
T515 0.417
T516 0.4183
T517 0.4202
T518 0.4216
T519 0.4219
T520 0.4223
T521 0.422
T522 0.4219
T523 0.4219
T524 0.4219
T525 0.4219
T526 0.4219
T527 0.4214
T528 0.4203
T529 0.4195
T530 0.4194
T531 0.4178
T532 0.4172
T533 0.4169
T534 0.4155
T535 0.4132
T536 0.4118
T537 0.4107
T538 0.4096
T539 0.4085
T540 0.413
T541 0.4111
T542 0.4104
T543 0.4104
T544 0.4096
T545 0.4085
T546 0.4082
T547 0.4074
T548 0.4063
T549 0.4061
T550 0.4052
T551 0.4041
T552 0.4034
T553 0.4017
T554 0.4012
T555 0.4003
T556 0.3992
T557 0.399
T558 0.3994
T559 0.4012
T560 0.4049
T561 0.4106
T562 0.4105
T563 0.4151
T564 0.4201
T565 0.4279
T566 0.4392
T567 0.4505
T568 0.4583
T569 0.4638
T570 0.4677
T571 0.4611
T572 0.4651
T573 0.47
T574 0.4771
T575 0.4744
T576 0.4824
T577 0.4742
T578 0.4848
T579 0.5015
T580 0.5181
T581 0.5336
T582 0.5459
T583 0.5567
T584 0.5554
T585 0.5597
T586 0.5661
T587 0.5718
T588 0.547
T589 0.5546
T590 0.5614
T591 0.5644
T592 0.563
T593 0.5654
T594 0.5659
T595 0.5648
T596 0.5647
T597 0.5565
T598 0.5466
T599 0.5653
T600 0.5547
T601 0.5533
T602 0.5455
T603 0.5386
T604 0.5327
T605 0.5277
T606 0.5245
T607 0.5223
T608 0.5222
T609 0.5234
T610 0.5265
T611 0.5293
T612 0.5338
T613 0.539
T614 0.5441
T615 0.5472
T616 0.5509
T617 0.5547
T618 0.5582
T619 0.5614
T620 0.5555
T621 0.5568
T622 0.5556
T623 0.5596
T624 0.5502
T625 0.5363
T626 0.5183
T627 0.4968
T628 0.4788
T629 0.4787
T630 0.4753
T631 0.4663
T632 0.4606
T633 0.4671
T634 0.4638
T635 0.4613
T636 0.459
T637 0.4569
T638 0.4555
T639 0.4539
T640 0.4522
T641 0.4513
T642 0.4504
T643 0.4494
T644 0.4491
T645 0.4491
T646 0.4483
T647 0.4471
T648 0.4463
T649 0.4448
T650 0.4444
T651 0.4436
T652 0.4426
T653 0.4424
T654 0.4415
T655 0.4402
T656 0.4399
T657 0.4388
T658 0.4381
T659 0.4379
T660 0.4361
T661 0.4355
T662 0.434
T663 0.4334
T664 0.4305
T665 0.4105
T666 0.4002
T667 0.3993
T668 0.3993
T669 0.3989
T670 0.3979
T671 0.3976
T672 0.3976
T673 0.3976
T674 0.3976
T675 0.3959
T676 0.3954
T677 0.3951
T678 0.395
T679 0.3945
T680 0.4099
T681 0.4095
T682 0.4095
T683 0.4086
T684 0.4096
T685 0.3975
T686 0.4086
T687 0.4247
T688 0.4185
T689 0.4103
T690 0.4009
T691 0.3959
T692 0.3932
T693 0.4086
T694 0.4075
T695 0.4072
T696 0.4068
T697 0.4054
T698 0.4049
T699 0.4045
T700 0.4044
T701 0.4043
T702 0.4029
T703 0.4023
T704 0.4022
T705 0.4018
T706 0.4016
T707 0.4015
T708 0.4002
T709 0.3992
T710 0.399
T711 0.3989
T712 0.3984
T713 0.3969
T714 0.3964
T715 0.3963
T716 0.3962
T717 0.3961
T718 0.396
T719 0.396
T720 0.3959
T721 0.3958
T722 0.3957
T723 0.3956
T724 0.3955
T725 0.3955
T726 0.3954
T727 0.3953
T728 0.3952
T729 0.3947
T730 0.3945
T731 0.3948
T732 0.3949
T733 0.3935
T734 0.3929
T735 0.3932
T736 0.3927
T737 0.3922
T738 0.3917
T739 0.3912
T740 0.3906
T741 0.3905
T742 0.3905
T743 0.3902
T744 0.3972
T745 0.3971
T746 0.3971
T747 0.397
T748 0.3969
T749 0.3968
T750 0.3967
T751 0.3966
T752 0.3966
T753 0.3965
T754 0.3964
T755 0.3963
T756 0.3962
T757 0.3962
T758 0.3961
T759 0.396
T760 0.3959
T761 0.3958
T762 0.3958
T763 0.3957
T764 0.3956
T765 0.3993
T766 0.4006
T767 0.4001
T768 0.4
T769 0.3999
T770 0.3998
T771 0.3993
T772 0.3987
T773 0.3985
T774 0.3979
T775 0.398
T776 0.3983
T777 0.3984
T778 0.3983
T779 0.3982
T780 0.3981
T781 0.3977
T782 0.3972
T783 0.3967
T784 0.3965
T785 0.3955
T786 0.3956
T787 0.3953
T788 0.395
T789 0.3958
T790 0.396
T791 0.3959
T792 0.3958
T793 0.3957
T794 0.3957
T795 0.3956
T796 0.3955
T797 0.395
T798 0.3952
T799 0.3953
T800 0.3952
T801 0.3951
T802 0.395
T803 0.395
T804 0.3949
T805 0.3946
T806 0.3943
T807 0.3942
T808 0.3941
T809 0.3932
T810 0.392
T811 0.3921
T812 0.3917
T813 0.3915
T814 0.3914
T815 0.3914
T816 0.3913
T817 0.3912
T818 0.3911
T819 0.391
T820 0.391
T821 0.3901
T822 0.397
T823 0.396
T824 0.3957
T825 0.3956
T826 0.3955
T827 0.3955
T828 0.3954
T829 0.3953
T830 0.394
T831 0.3936
T832 0.3943
T833 0.3923
T834 0.3912
T835 0.3907
T836 0.3894
T837 0.3893
T838 0.3892
T839 0.3891
T840 0.3891
T841 0.389
T842 0.3889
T843 0.3889
T844 0.3888
T845 0.3885
T846 0.3876
T847 0.3875
T848 0.3866
T849 0.3864
T850 0.388
T851 0.3875
T852 0.3879
T853 0.3878
T854 0.3877
T855 0.3859
T856 0.3854
T857 0.3841
T858 0.384
T859 0.3839
T860 0.3838
T861 0.3838
T862 0.3837
T863 0.3836
T864 0.3836
T865 0.3844
T866 0.3851
T867 0.3851
T868 0.385
T869 0.3849
T870 0.3849
T871 0.3848
T872 0.3847
T873 0.3846
T874 0.3846
T875 0.3845
T876 0.3844
T877 0.3844
T878 0.3843
T879 0.3842
T880 0.3824
T881 0.3824
T882 0.381
T883 0.3805
T884 0.3796
T885 0.3795
T886 0.3803
T887 0.3802
T888 0.3809
T889 0.3815
T890 0.3814
T891 0.3813
T892 0.3813
T893 0.3812
T894 0.3816
T895 0.3811
T896 0.381
T897 0.3809
T898 0.3809
T899 0.3808
T900 0.3807
T901 0.3807
T902 0.3806
T903 0.3801
T904 0.3792
T905 0.3787
T906 0.3786
T907 0.3785
T908 0.3785
T909 0.3784
T910 0.3783
T911 0.3783
T912 0.3782
T913 0.3781
T914 0.3781
T915 0.3785
T916 0.3779
T917 0.3779
T918 0.3783
T919 0.3795
T920 0.3781
T921 0.3776
T922 0.3776
T923 0.3775
T924 0.3774
T925 0.3774
T926 0.3868
T927 0.3862
T928 0.3851
T929 0.3864
T930 0.3849
T931 0.3846
T932 0.3845
T933 0.3844
T934 0.3843
T935 0.3843
T936 0.3842
T937 0.3841
T938 0.3845
T939 0.3845
T940 0.384
T941 0.3856
T942 0.3856
T943 0.3855
T944 0.3854
T945 0.3854
T946 0.3853
T947 0.3852
T948 0.3852
T949 0.3864
T950 0.3785
T951 0.3776
T952 0.3863
T953 0.3852
T954 0.3845
T955 0.3844
T956 0.3844
T957 0.3843
T958 0.3842
T959 0.3842
T960 0.3841
T961 0.384
T962 0.384
T963 0.3839
T964 0.3839
T965 0.3838
T966 0.3837
T967 0.3837
T968 0.3836
T969 0.3836
T970 0.3835
T971 0.3834
T972 0.3834
T973 0.3833
T974 0.3833
T975 0.3832
T976 0.3831
T977 0.3831
T978 0.383
T979 0.383
T980 0.3829
T981 0.3827
T982 0.3814
T983 0.381
T984 0.381
T985 0.3809
T986 0.3805
T987 0.3804
T988 0.3804
T989 0.3803
T990 0.3803
T991 0.3802
T992 0.3802
T993 0.3801
T994 0.38
T995 0.38
T996 0.3799
T997 0.3799
T998 0.3798
T999 0.3798
T1000 0.3797
T1001 0.3792
T1002 0.3779
T1003 0.3778
T1004 0.3777
T1005 0.3781
T1006 0.3794
T1007 0.3793
T1008 0.378
T1009 0.3775
T1010 0.3774
T1011 0.3774
T1012 0.3773
T1013 0.3772
T1014 0.3772
T1015 0.3771
T1016 0.3771
T1017 0.377
T1018 0.3768
T1019 0.3783
T1020 0.3782
T1021 0.3782
T1022 0.3781
T1023 0.3777
T1024 0.3763
T1025 0.375
T1026 0.3745
T1027 0.3737
T1028 0.373
T1029 0.3736
T1030 0.3742
T1031 0.3742
T1032 0.3741
T1033 0.3741
T1034 0.374
T1035 0.374
T1036 0.3739
T1037 0.3739
T1038 0.3738
T1039 0.3738
T1040 0.3746
T1041 0.3754
T1042 0.3736
T1043 0.374
T1044 0.3752
T1045 0.3752
T1046 0.3761
T1047 0.3764
T1048 0.3764
T1049 0.3768
T1050 0.3763
T1051 0.375
T1052 0.3732
T1053 0.3727
T1054 0.3726
T1055 0.3726
T1056 0.3725
T1057 0.3742
T1058 0.3742
T1059 0.3741
T1060 0.3741
T1061 0.374
T1062 0.374
T1063 0.3739
T1064 0.3739
T1065 0.3738
T1066 0.3738
T1067 0.3746
T1068 0.3751
T1069 0.375
T1070 0.3749
T1071 0.3749
T1072 0.3757
T1073 0.3765
T1074 0.3764
T1075 0.3764
T1076 0.3763
T1077 0.3763
T1078 0.3762
T1079 0.3762
T1080 0.3761
T1081 0.3761
T1082 0.3765
T1083 0.3764
T1084 0.3768
T1085 0.3776
T1086 0.3773
T1087 0.3771
T1088 0.3771
T1089 0.377
T1090 0.377
T1091 0.3765
T1092 0.3769
T1093 0.3873
T1094 0.3924
T1095 0.3917
T1096 0.3912
T1097 0.3912
T1098 0.3915
T1099 0.3927
T1100 0.3931
T1101 0.393
T1102 0.3957
T1103 0.3927
T1104 0.3996
T1105 0.394
T1106 0.4038
T1107 0.4087
T1108 0.41
T1109 0.4101
T1110 0.4123
T1111 0.4113
T1112 0.4179
T1113 0.4244
T1114 0.4337
T1115 0.4392
T1116 0.4426
T1117 0.4438
T1118 0.442
T1119 0.4372
T1120 0.4298
T1121 0.4226
T1122 0.4173
T1123 0.4154
T1124 0.4132
T1125 0.4098
T1126 0.4131
T1127 0.4129
T1128 0.4128
T1129 0.4128
T1130 0.409
T1131 0.4096
T1132 0.4094
T1133 0.4129
T1134 0.4125
T1135 0.4128
T1136 0.4088
T1137 0.409
T1138 0.4093
T1139 0.4104
T1140 0.4126
T1141 0.415
T1142 0.4168
T1143 0.4172
T1144 0.4175
T1145 0.4176
T1146 0.4175
T1147 0.4181
T1148 0.4187
T1149 0.4187
T1150 0.4187
T1151 0.4186
T1152 0.4176
T1153 0.416
T1154 0.4139
T1155 0.4118
T1156 0.4105
T1157 0.4102
T1158 0.4086
T1159 0.4127
T1160 0.4126
T1161 0.4086
T1162 0.4096
T1163 0.4096
T1164 0.4111
T1165 0.412
T1166 0.4131
T1167 0.4134
T1168 0.4133
T1169 0.4126
T1170 0.4117
T1171 0.4101
T1172 0.4092
T1173 0.4103
T1174 0.4111
T1175 0.411
T1176 0.4108
T1177 0.4115
T1178 0.4125
T1179 0.4128
T1180 0.4123
T1181 0.4121
T1182 0.4125
T1183 0.4126
T1184 0.4125
T1185 0.4125
T1186 0.4124
T1187 0.4124
T1188 0.4118
T1189 0.4127
T1190 0.4105
T1191 0.412
T1192 0.4096
T1193 0.4079
T1194 0.4067
T1195 0.4048
T1196 0.4041
T1197 0.4041
T1198 0.404
T1199 0.4055
T1200 0.4075
T1201 0.4094
T1202 0.4085
T1203 0.4075
T1204 0.4061
T1205 0.4049
T1206 0.4039
T1207 0.4066
T1208 0.4053
T1209 0.4014
T1210 0.401
T1211 0.402
T1212 0.4038
T1213 0.406
T1214 0.4092
T1215 0.4116
T1216 0.4095
T1217 0.411
T1218 0.4131
T1219 0.416
T1220 0.4208
T1221 0.4255
T1222 0.4302
T1223 0.4346
T1224 0.4361
T1225 0.4361
T1226 0.4352
T1227 0.4344
T1228 0.4327
T1229 0.4309
T1230 0.4301
T1231 0.4299
T1232 0.4306
T1233 0.4333
T1234 0.4371
T1235 0.4425
T1236 0.4469
T1237 0.4502
T1238 0.4513
T1239 0.4529
T1240 0.4554
T1241 0.4557
T1242 0.4521
T1243 0.4496
T1244 0.4492
T1245 0.4491
T1246 0.4492
T1247 0.4499
T1248 0.4505
T1249 0.4506
T1250 0.4506
T1251 0.4505
T1252 0.4497
T1253 0.4487
T1254 0.4484
T1255 0.4476
T1256 0.4458
T1257 0.4445
T1258 0.4434
T1259 0.4423
T1260 0.4409
T1261 0.4401
T1262 0.4389
T1263 0.4324
T1264 0.4267
T1265 0.4227
T1266 0.4204
T1267 0.4186
T1268 0.4166
T1269 0.4146
T1270 0.4137
T1271 0.412
T1272 0.4107
T1273 0.413
T1274 0.4109
T1275 0.41
T1276 0.4085
T1277 0.4071
T1278 0.406
T1279 0.4043
T1280 0.4029
T1281 0.4015
T1282 0.4
T1283 0.3995
T1284 0.3995
T1285 0.3993
T1286 0.3991
T1287 0.3973
T1288 0.396
T1289 0.3933
T1290 0.4077
T1291 0.4056
T1292 0.4039
T1293 0.4034
T1294 0.4045
T1295 0.4052
T1296 0.4053
T1297 0.4038
T1298 0.4033
T1299 0.4032
T1300 0.4015
T1301 0.4005
T1302 0.3993
T1303 0.3981
T1304 0.3971
T1305 0.3968
T1306 0.3955
T1307 0.3949
T1308 0.3945
T1309 0.3958
T1310 0.3963
T1311 0.3962
T1312 0.3978
T1313 0.401
T1314 0.4048
T1315 0.3994
T1316 0.4137
T1317 0.4303
T1318 0.4472
T1319 0.4654
T1320 0.472
T1321 0.4734
T1322 0.4827
T1323 0.4697
T1324 0.4753
T1325 0.4794
T1326 0.4836
T1327 0.4817
T1328 0.485
T1329 0.4874
T1330 0.4876
T1331 0.4867
T1332 0.4847
T1333 0.4861
T1334 0.4807
T1335 0.4754
T1336 0.4691
T1337 0.4843
T1338 0.4813
T1339 0.4795
T1340 0.478
T1341 0.4769
T1342 0.4766
T1343 0.4766
T1344 0.4758
T1345 0.4747
T1346 0.4741
T1347 0.4729
T1348 0.471
T1349 0.4687
T1350 0.4772
T1351 0.4748
T1352 0.4724
T1353 0.4697
T1354 0.4667
T1355 0.4644
T1356 0.4625
T1357 0.4606
T1358 0.4684
T1359 0.4654
T1360 0.4621
T1361 0.4594
T1362 0.4569
T1363 0.4548
T1364 0.4528
T1365 0.4508
T1366 0.4488
T1367 0.4468
T1368 0.4451
T1369 0.4443
T1370 0.4441
T1371 0.4441
T1372 0.4448
T1373 0.4465
T1374 0.4486
T1375 0.4505
T1376 0.4532
T1377 0.4553
T1378 0.4566
T1379 0.4582
T1380 0.4591
T1381 0.4609
T1382 0.4626
T1383 0.4643
T1384 0.4662
T1385 0.4653
T1386 0.4651
T1387 0.4649
T1388 0.4637
T1389 0.4619
T1390 0.4595
T1391 0.4571
T1392 0.4553
T1393 0.4547
T1394 0.4546
T1395 0.4559
T1396 0.4585
T1397 0.4617
T1398 0.4649
T1399 0.4675
T1400 0.4582
T1401 0.4591
T1402 0.459
T1403 0.4595
T1404 0.4589
T1405 0.4681
T1406 0.4666
T1407 0.4651
T1408 0.463
T1409 0.4616
T1410 0.4603
T1411 0.4595
T1412 0.4583
T1413 0.4578
T1414 0.4575
T1415 0.4576
T1416 0.4561
T1417 0.4555
T1418 0.4554
T1419 0.4554
T1420 0.4554
T1421 0.454
T1422 0.453
T1423 0.4518
T1424 0.45
T1425 0.4494
T1426 0.449
T1427 0.4478
T1428 0.4463
T1429 0.4448
T1430 0.4436
T1431 0.4429
T1432 0.4421
T1433 0.4414
T1434 0.4416
T1435 0.4421
T1436 0.4422
T1437 0.4414
T1438 0.4411
T1439 0.4411
T1440 0.4411
T1441 0.4407
T1442 0.4398
T1443 0.4391
T1444 0.4379
T1445 0.4364
T1446 0.4352
T1447 0.4345
T1448 0.4333
T1449 0.4328
T1450 0.4328
T1451 0.4328
T1452 0.4324
T1453 0.4315
T1454 0.4308
T1455 0.4303
T1456 0.4283
T1457 0.4265
T1458 0.4245
T1459 0.4224
T1460 0.4207
T1461 0.4194
T1462 0.4182
T1463 0.4178
T1464 0.4185
T1465 0.4219
T1466 0.4254
T1467 0.4271
T1468 0.4258
T1469 0.423
T1470 0.421
T1471 0.4198
T1472 0.4192
T1473 0.4182
T1474 0.4171
T1475 0.417
T1476 0.4181
T1477 0.417
T1478 0.4165
T1479 0.4162
T1480 0.4153
T1481 0.4142
T1482 0.4139
T1483 0.4124
T1484 0.4118
T1485 0.4118
T1486 0.4123
T1487 0.4132
T1488 0.4159
T1489 0.4181
T1490 0.4195
T1491 0.4217
T1492 0.4242
T1493 0.4252
T1494 0.4251
T1495 0.425
T1496 0.4265
T1497 0.4286
T1498 0.4316
T1499 0.435
T1500 0.4379
T1501 0.4396
T1502 0.4396
T1503 0.438
T1504 0.4357
T1505 0.4335
T1506 0.4321
T1507 0.4306
T1508 0.4297
T1509 0.4302
T1510 0.4312
T1511 0.432
T1512 0.4332
T1513 0.4342
T1514 0.4351
T1515 0.4371
T1516 0.4384
T1517 0.4399
T1518 0.4407
T1519 0.4422
T1520 0.4436
T1521 0.445
T1522 0.4461
T1523 0.4479
T1524 0.4499
T1525 0.4525
T1526 0.4561
T1527 0.458
T1528 0.4586
T1529 0.4594
T1530 0.4589
T1531 0.4585
T1532 0.4584
T1533 0.4573
T1534 0.4565
T1535 0.4565
T1536 0.4572
T1537 0.4582
T1538 0.4601
T1539 0.4624
T1540 0.4649
T1541 0.4674
T1542 0.4591
T1543 0.4608
T1544 0.4611
T1545 0.4611
T1546 0.4611
T1547 0.4611
T1548 0.4611
T1549 0.4611
T1550 0.461
T1551 0.461
T1552 0.461
T1553 0.461
T1554 0.461
T1555 0.461
T1556 0.461
T1557 0.4609
T1558 0.4609
T1559 0.4609
T1560 0.4609
T1561 0.4609
T1562 0.4609
T1563 0.4609
T1564 0.4608
T1565 0.4608
T1566 0.4608
T1567 0.4608
T1568 0.4608
T1569 0.4608
T1570 0.4562
T1571 0.4458
T1572 0.443
T1573 0.4422
T1574 0.4388
T1575 0.4369
T1576 0.4366
T1577 0.4362
T1578 0.4364
T1579 0.4373
T1580 0.4393
T1581 0.4425
T1582 0.4447
T1583 0.4455
T1584 0.4459
T1585 0.445
T1586 0.4452
T1587 0.4466
T1588 0.448
T1589 0.4498
T1590 0.451
T1591 0.4506
T1592 0.4496
T1593 0.4483
T1594 0.4468
T1595 0.446
T1596 0.4459
T1597 0.4476
T1598 0.4487
T1599 0.4484
T1600 0.4479
T1601 0.4478
T1602 0.4478
T1603 0.4478
T1604 0.4478
T1605 0.4477
T1606 0.4476
T1607 0.4472
T1608 0.4457
T1609 0.4437
T1610 0.4418
T1611 0.4403
T1612 0.4386
T1613 0.4369
T1614 0.4362
T1615 0.4353
T1616 0.4343
T1617 0.4354
T1618 0.4357
T1619 0.436
T1620 0.4372
T1621 0.4376
T1622 0.4376
T1623 0.4369
T1624 0.4355
T1625 0.4337
T1626 0.4317
T1627 0.4295
T1628 0.4267
T1629 0.4244
T1630 0.4231
T1631 0.422
T1632 0.4205
T1633 0.4196
T1634 0.4176
T1635 0.4154
T1636 0.4134
T1637 0.4123
T1638 0.4109
T1639 0.41
T1640 0.4095
T1641 0.413
T1642 0.4125
T1643 0.4125
T1644 0.4121
T1645 0.4108
T1646 0.4101
T1647 0.4086
T1648 0.4066
T1649 0.4046
T1650 0.4033
T1651 0.4026
T1652 0.4025
T1653 0.4011
T1654 0.4007
T1655 0.4007
T1656 0.4007
T1657 0.4007
T1658 0.4015
T1659 0.4022
T1660 0.403
T1661 0.4044
T1662 0.4073
T1663 0.4129
T1664 0.413
T1665 0.4175
T1666 0.422
T1667 0.4256
T1668 0.4321
T1669 0.4389
T1670 0.4442
T1671 0.4497
T1672 0.4559
T1673 0.4611
T1674 0.4648
T1675 0.4667
T1676 0.4671
T1677 0.4661
T1678 0.464
T1679 0.4605
T1680 0.4565
T1681 0.4526
T1682 0.4494
T1683 0.4486
T1684 0.4479
T1685 0.4483
T1686 0.4496
T1687 0.4504
T1688 0.4516
T1689 0.4523
T1690 0.4525
T1691 0.4525
T1692 0.4525
T1693 0.4525
T1694 0.4521
T1695 0.4502
T1696 0.4478
T1697 0.445
T1698 0.4428
T1699 0.4412
T1700 0.4396
T1701 0.4392
T1702 0.4392
T1703 0.4381
T1704 0.4359
T1705 0.4352
T1706 0.4337
T1707 0.4324
T1708 0.4311
T1709 0.4288
T1710 0.4271
T1711 0.4257
T1712 0.4239
T1713 0.4226
T1714 0.4216
T1715 0.4213
T1716 0.4205
T1717 0.4191
T1718 0.4176
T1719 0.4158
T1720 0.4139
T1721 0.4133
T1722 0.4133
T1723 0.4148
T1724 0.4154
T1725 0.4153
T1726 0.4151
T1727 0.4154
T1728 0.4167
T1729 0.416
T1730 0.4152
T1731 0.4151
T1732 0.4151
T1733 0.4138
T1734 0.4131
T1735 0.4127
T1736 0.4116
T1737 0.4112
T1738 0.4112
T1739 0.4112
T1740 0.4112
T1741 0.4108
T1742 0.4091
T1743 0.4126
T1744 0.4109
T1745 0.4093
T1746 0.4081
T1747 0.4078
T1748 0.4078
T1749 0.4078
T1750 0.4078
T1751 0.4088
T1752 0.4095
T1753 0.4108
T1754 0.4101
T1755 0.4098
T1756 0.4091
T1757 0.4085
T1758 0.4083
T1759 0.4071
T1760 0.4063
T1761 0.4046
T1762 0.404
T1763 0.404
T1764 0.4037
T1765 0.4039
T1766 0.404
T1767 0.404
T1768 0.4037
T1769 0.4031
T1770 0.4033
T1771 0.4038
T1772 0.404
T1773 0.404
T1774 0.404
T1775 0.404
T1776 0.4032
T1777 0.4021
T1778 0.4018
T1779 0.4011
T1780 0.4002
T1781 0.4
T1782 0.399
T1783 0.398
T1784 0.3978
T1785 0.3978
T1786 0.3978
T1787 0.4006
T1788 0.4002
T1789 0.3986
T1790 0.3967
T1791 0.3957
T1792 0.3942
T1793 0.4089
T1794 0.4083
T1795 0.4083
T1796 0.408
T1797 0.4082
T1798 0.4083
T1799 0.4083
T1800 0.4083
T1801 0.4083
T1802 0.4083
T1803 0.4075
T1804 0.4063
T1805 0.406
T1806 0.4054
T1807 0.4051
T1808 0.4044
T1809 0.4042
T1810 0.4042
T1811 0.4042
T1812 0.4045
T1813 0.4043
T1814 0.4042
T1815 0.4042
T1816 0.4025
T1817 0.4019
T1818 0.4019
T1819 0.4019
T1820 0.4019
T1821 0.4019
T1822 0.4019
T1823 0.4019
T1824 0.4019
T1825 0.4019
T1826 0.4008
T1827 0.3998
T1828 0.3996
T1829 0.3982
T1830 0.3977
T1831 0.3977
T1832 0.3967
T1833 0.3963
T1834 0.397
T1835 0.3998
T1836 0.4026
T1837 0.4036
T1838 0.4038
T1839 0.4033
T1840 0.4024
T1841 0.4021
T1842 0.4016
T1843 0.4015
T1844 0.4015
T1845 0.4027
T1846 0.4033
T1847 0.4034
T1848 0.4034
T1849 0.4034
T1850 0.4027
T1851 0.4017
T1852 0.4008
T1853 0.3998
T1854 0.3983
T1855 0.3978
T1856 0.3974
T1857 0.397
T1858 0.3972
T1859 0.3984
T1860 0.3995
T1861 0.3994
T1862 0.3985
T1863 0.3976
T1864 0.3961
T1865 0.3952
T1866 0.395
T1867 0.3963
T1868 0.3972
T1869 0.3969
T1870 0.3967
T1871 0.3963
T1872 0.395
T1873 0.3964
T1874 0.3986
T1875 0.4009
T1876 0.4053
T1877 0.3957
T1878 0.4014
T1879 0.4064
T1880 0.4118
T1881 0.4125
T1882 0.4186
T1883 0.4261
T1884 0.4345
T1885 0.4416
T1886 0.4476
T1887 0.4517
T1888 0.453
T1889 0.4527
T1890 0.4505
T1891 0.4472
T1892 0.4445
T1893 0.4413
T1894 0.4386
T1895 0.4371
T1896 0.4365
T1897 0.4367
T1898 0.4386
T1899 0.4416
T1900 0.4446
T1901 0.4472
T1902 0.449
T1903 0.4501
T1904 0.4503
T1905 0.4496
T1906 0.4483
T1907 0.4479
T1908 0.4468
T1909 0.4439
T1910 0.4383
T1911 0.4343
T1912 0.4315
T1913 0.4278
T1914 0.4259
T1915 0.426
T1916 0.4233
T1917 0.4186
T1918 0.4165
T1919 0.4153
T1920 0.4134
T1921 0.4128
T1922 0.4113
T1923 0.4096
T1924 0.4129
T1925 0.4116
T1926 0.4098
T1927 0.4089
T1928 0.4076
T1929 0.4061
T1930 0.4058
T1931 0.4079
T1932 0.4091
T1933 0.4085
T1934 0.4071
T1935 0.406
T1936 0.4054
T1937 0.4037
T1938 0.4017
T1939 0.4014
T1940 0.4027
T1941 0.4044
T1942 0.4053
T1943 0.4076
T1944 0.4103
T1945 0.4102
T1946 0.4092
T1947 0.4097
T1948 0.4107
T1949 0.4123
T1950 0.4103
T1951 0.4157
T1952 0.4217
T1953 0.4291
T1954 0.439
T1955 0.4507
T1956 0.4607
T1957 0.4681
T1958 0.4655
T1959 0.4689
T1960 0.4811
T1961 0.4696
T1962 0.4757
T1963 0.4815
T1964 0.4831
T1965 0.4897
T1966 0.498
T1967 0.5052
T1968 0.5124
T1969 0.5178
T1970 0.5243
T1971 0.5283
T1972 0.5323
T1973 0.5362
T1974 0.5389
T1975 0.5414
T1976 0.5432
T1977 0.5452
T1978 0.5459
T1979 0.5453
T1980 0.5453
T1981 0.545
T1982 0.5436
T1983 0.5421
T1984 0.5404
T1985 0.5389
T1986 0.5388
T1987 0.5377
T1988 0.5359
T1989 0.5351
T1990 0.5349
T1991 0.5338
T1992 0.533
T1993 0.532
T1994 0.5309
T1995 0.5288
T1996 0.5266
T1997 0.525
T1998 0.5227
T1999 0.5203
T2000 0.5177
T2001 0.515
T2002 0.5116
T2003 0.5076
T2004 0.5039
T2005 0.5008
T2006 0.4977
T2007 0.4955
T2008 0.4946
T2009 0.4934
T2010 0.4923
T2011 0.4917
T2012 0.4903
T2013 0.4891
T2014 0.4879
T2015 0.4866
T2016 0.4851
T2017 0.483
T2018 0.4864
T2019 0.4844
T2020 0.4827
T2021 0.4813
T2022 0.4797
T2023 0.4778
T2024 0.4755
T2025 0.4739
T2026 0.4724
T2027 0.4706
T2028 0.4691
T2029 0.4677
T2030 0.4866
T2031 0.486
T2032 0.4854
T2033 0.4838
T2034 0.4826
T2035 0.4817
T2036 0.4814
T2037 0.4804
T2038 0.4796
T2039 0.4785
T2040 0.4777
T2041 0.4765
T2042 0.4754
T2043 0.4742
T2044 0.4739
T2045 0.4741
T2046 0.4737
T2047 0.4736
T2048 0.4747
T2049 0.4768
T2050 0.4787
T2051 0.4813
T2052 0.4841
T2053 0.4683
T2054 0.4739
T2055 0.4801
T2056 0.4819
T2057 0.4892
T2058 0.4984
T2059 0.5074
T2060 0.5145
T2061 0.5203
T2062 0.5248
T2063 0.5292
T2064 0.5332
T2065 0.5355
T2066 0.5364
T2067 0.5374
T2068 0.5381
T2069 0.5374
T2070 0.5366
T2071 0.5356
T2072 0.5345
T2073 0.5332
T2074 0.5312
T2075 0.5299
T2076 0.5287
T2077 0.5273
T2078 0.5258
T2079 0.5244
T2080 0.5237
T2081 0.5226
T2082 0.5209
T2083 0.5194
T2084 0.5177
T2085 0.5159
T2086 0.5134
T2087 0.51
T2088 0.5075
T2089 0.506
T2090 0.5041
T2091 0.5015
T2092 0.4991
T2093 0.4968
T2094 0.4948
T2095 0.4929
T2096 0.4914
T2097 0.49
T2098 0.4899
T2099 0.4892
T2100 0.4865
T2101 0.4841
T2102 0.4832
T2103 0.4821
T2104 0.4861
T2105 0.4849
T2106 0.4835
T2107 0.4828
T2108 0.4826
T2109 0.4823
T2110 0.4811
T2111 0.4793
T2112 0.4787
T2113 0.4775
T2114 0.4767
T2115 0.4759
T2116 0.4752
T2117 0.4751
T2118 0.4751
T2119 0.4751
T2120 0.4751
T2121 0.4744
T2122 0.4734
T2123 0.4731
T2124 0.4731
T2125 0.4722
T2126 0.4728
T2127 0.4739
T2128 0.4724
T2129 0.4713
T2130 0.4712
T2131 0.4723
T2132 0.4743
T2133 0.4763
T2134 0.4781
T2135 0.4783
T2136 0.4782
T2137 0.4773
T2138 0.4769
T2139 0.4755
T2140 0.475
T2141 0.4743
T2142 0.4733
T2143 0.473
T2144 0.473
T2145 0.4724
T2146 0.4725
T2147 0.4736
T2148 0.4753
T2149 0.4782
T2150 0.4808
T2151 0.4831
T2152 0.4858
T2153 0.4825
T2154 0.4838
T2155 0.4852
T2156 0.4863
T2157 0.4869
T2158 0.4867
T2159 0.4859
T2160 0.4849
T2161 0.4846
T2162 0.4847
T2163 0.4833
T2164 0.4827
T2165 0.4866
T2166 0.4857
T2167 0.4849
T2168 0.4837
T2169 0.4826
T2170 0.482
T2171 0.4808
T2172 0.4794
T2173 0.4788
T2174 0.4776
T2175 0.4768
T2176 0.4753
T2177 0.4747
T2178 0.4735
T2179 0.473
T2180 0.4716
T2181 0.471
T2182 0.4703
T2183 0.4693
T2184 0.469
T2185 0.4681
T2186 0.4866
T2187 0.4859
T2188 0.4859
T2189 0.485
T2190 0.4843
T2191 0.4838
T2192 0.4829
T2193 0.4823
T2194 0.4819
T2195 0.481
T2196 0.4803
T2197 0.4802
T2198 0.4796
T2199 0.478
T2200 0.4767
T2201 0.4764
T2202 0.4764
T2203 0.4779
T2204 0.4781
T2205 0.4773
T2206 0.477
T2207 0.4766
T2208 0.4765
T2209 0.4765
T2210 0.4756
T2211 0.4747
T2212 0.4745
T2213 0.4738
T2214 0.473
T2215 0.4727
T2216 0.4727
T2217 0.4727
T2218 0.4724
T2219 0.4711
T2220 0.4707
T2221 0.4704
T2222 0.4696
T2223 0.469
T2224 0.4689
T2225 0.4689
T2226 0.4689
T2227 0.469
T2228 0.469
T2229 0.469
T2230 0.469
T2231 0.469
T2232 0.4689
T2233 0.4681
T2234 0.4778
T2235 0.4775
T2236 0.4775
T2237 0.4776
T2238 0.4763
T2239 0.4758
T2240 0.4757
T2241 0.4756
T2242 0.4755
T2243 0.4752
T2244 0.4741
T2245 0.4737
T2246 0.4737
T2247 0.4737
T2248 0.4734
T2249 0.473
T2250 0.4722
T2251 0.4717
T2252 0.4717
T2253 0.4717
T2254 0.4717
T2255 0.4717
T2256 0.4711
T2257 0.4702
T2258 0.4699
T2259 0.4699
T2260 0.4699
T2261 0.4696
T2262 0.4692
T2263 0.4689
T2264 0.4685
T2265 0.468
T2266 0.4678
T2267 0.4679
T2268 0.4672
T2269 0.4663
T2270 0.466
T2271 0.4661
T2272 0.4651
T2273 0.4644
T2274 0.4642
T2275 0.4643
T2276 0.464
T2277 0.464
T2278 0.464
T2279 0.464
T2280 0.464
T2281 0.464
T2282 0.463
T2283 0.4623
T2284 0.4622
T2285 0.4622
T2286 0.4622
T2287 0.4622
T2288 0.4622
T2289 0.4616
T2290 0.4607
T2291 0.4602
T2292 0.4601
T2293 0.4601
T2294 0.4601
T2295 0.4601
T2296 0.4601
T2297 0.4602
T2298 0.4598
T2299 0.459
T2300 0.4584
T2301 0.458
T2302 0.4653
T2303 0.4588
T2304 0.4553
T2305 0.4558
T2306 0.459
T2307 0.4618
T2308 0.4639
T2309 0.4648
T2310 0.4649
T2311 0.4649
T2312 0.4649
T2313 0.465
T2314 0.465
T2315 0.465
T2316 0.465
T2317 0.465
T2318 0.465
T2319 0.465
T2320 0.4644
T2321 0.4634
T2322 0.4642
T2323 0.4649
T2324 0.4651
T2325 0.4651
T2326 0.4651
T2327 0.4651
T2328 0.4651
T2329 0.4649
T2330 0.4649
T2331 0.4649
T2332 0.4635
T2333 0.463
T2334 0.463
T2335 0.463
T2336 0.463
T2337 0.463
T2338 0.4631
T2339 0.4627
T2340 0.4619
T2341 0.4623
T2342 0.463
T2343 0.4624
T2344 0.4618
T2345 0.4614
T2346 0.4612
T2347 0.4613
T2348 0.4612
T2349 0.461
T2350 0.4617
T2351 0.462
T2352 0.4623
T2353 0.4614
T2354 0.461
T2355 0.461
T2356 0.4611
T2357 0.4611
T2358 0.4611
T2359 0.4611
T2360 0.4611
T2361 0.4611
T2362 0.4604
T2363 0.4605
T2364 0.4603
T2365 0.4602
T2366 0.4602
T2367 0.4595
T2368 0.4593
T2369 0.46
T2370 0.4631
T2371 0.466
T2372 0.4671
T2373 0.4669
T2374 0.465
T2375 0.4624
T2376 0.4607
T2377 0.4592
T2378 0.4578
T2379 0.457
T2380 0.4569
T2381 0.4569
T2382 0.458
T2383 0.4588
T2384 0.4589
T2385 0.4589
T2386 0.4589
T2387 0.459
T2388 0.459
T2389 0.459
T2390 0.459
T2391 0.459
T2392 0.459
T2393 0.459
T2394 0.4591
T2395 0.3369
T2396 0.3138
T2397 0.3142
T2398 0.3138
T2399 0.3138
T2400 0.3138
T2401 0.3138
T2402 0.3138
T2403 0.3138
T2404 0.3138
T2405 0.3139
T2406 0.3139
T2407 0.3143
T2408 0.3139
T2409 0.3139
T2410 0.3137
T2411 0.3133
T2412 0.3118
T2413 0.3126
T2414 0.3118
T2415 0.3218
T2416 0.3209
T2417 0.3209
T2418 0.3209
T2419 0.3209
T2420 0.3209
T2421 0.3209
T2422 0.3209
T2423 0.3209
T2424 0.321
T2425 0.321
T2426 0.321
T2427 0.321
T2428 0.321
T2429 0.321
T2430 0.321
T2431 0.321
T2432 0.321
T2433 0.321
T2434 0.321
T2435 0.321
T2436 0.3211
T2437 0.3211
T2438 0.3211
T2439 0.3211
T2440 0.3211
T2441 0.3211
T2442 0.3211
T2443 0.3211
T2444 0.3211
T2445 0.3211
T2446 0.3211
T2447 0.3211
T2448 0.3212
T2449 0.3212
T2450 0.3212
T2451 0.3212
T2452 0.3212
T2453 0.3212
T2454 0.3212
T2455 0.3212
T2456 0.3212
T2457 0.3203
T2458 0.3195
T2459 0.3195
T2460 0.3191
T2461 0.3195
T2462 0.3182
T2463 0.3191
T2464 0.3191
T2465 0.3195
T2466 0.3195
T2467 0.3196
T2468 0.3196
T2469 0.3196
T2470 0.3196
T2471 0.3196
T2472 0.3196
T2473 0.3196
T2474 0.3196
T2475 0.3196
T2476 0.3196
T2477 0.3196
T2478 0.3197
T2479 0.3197
T2480 0.3197
T2481 0.3197
T2482 0.3197
T2483 0.3197
T2484 0.3193
T2485 0.3193
T2486 0.3197
T2487 0.3184
T2488 0.3189
T2489 0.3236
T2490 0.373
T2491 0.3726
T2492 0.3705
T2493 0.3664
T2494 0.3641
T2495 0.3638
T2496 0.3613
T2497 0.3604
T2498 0.358
T2499 0.3565
T2500 0.3552
T2501 0.3539
T2502 0.3525
T2503 0.3512
T2504 0.3489
T2505 0.3486
T2506 0.3475
T2507 0.3771
T2508 0.3719
T2509 0.3678
T2510 0.3699
T2511 0.3626
T2512 0.3538
T2513 0.3491
T2514 0.3476
T2515 0.3462
T2516 0.3458
T2517 0.345
T2518 0.3443
T2519 0.3434
T2520 0.3421
T2521 0.3405
T2522 0.3391
T2523 0.3383
T2524 0.3376
T2525 0.3362
T2526 0.3345
T2527 0.3341
T2528 0.3327
T2529 0.3314
T2530 0.3306
T2531 0.3286
T2532 0.3271
T2533 0.3263
T2534 0.325
T2535 0.3223
T2536 0.3218
T2537 0.3218
T2538 0.3218
T2539 0.3218
T2540 0.3218
T2541 0.3218
T2542 0.3218
T2543 0.3219
T2544 0.3219
T2545 0.3219
T2546 0.3219
T2547 0.3219
T2548 0.3211
T2549 0.3203
T2550 0.3203
T2551 0.3203
T2552 0.3203
T2553 0.319
T2554 0.3195
T2555 0.3203
T2556 0.3199
T2557 0.3178
T2558 0.3165
T2559 0.3154
T2560 0.3693
T2561 0.3543
T2562 0.3497
T2563 0.3472
T2564 0.3444
T2565 0.3426
T2566 0.3415
T2567 0.3401
T2568 0.3396
T2569 0.3389
T2570 0.3377
T2571 0.3367
T2572 0.3362
T2573 0.3351
T2574 0.3342
T2575 0.3332
T2576 0.3327
T2577 0.3324
T2578 0.3324
T2579 0.3312
T2580 0.3299
T2581 0.3277
T2582 0.3272
T2583 0.326
T2584 0.3256
T2585 0.326
T2586 0.326
T2587 0.326
T2588 0.3261
T2589 0.3261
T2590 0.3261
T2591 0.3249
T2592 0.3245
T2593 0.3245
T2594 0.3245
T2595 0.3245
T2596 0.3245
T2597 0.3245
T2598 0.3245
T2599 0.3246
T2600 0.3235
T2601 0.3225
T2602 0.3225
T2603 0.3217
T2604 0.3217
T2605 0.3217
T2606 0.3209
T2607 0.3226
T2608 0.3222
T2609 0.3222
T2610 0.3209
T2611 0.321
T2612 0.321
T2613 0.321
T2614 0.321
T2615 0.321
T2616 0.321
T2617 0.3198
T2618 0.3193
T2619 0.3202
T2620 0.3206
T2621 0.321
T2622 0.321
T2623 0.321
T2624 0.321
T2625 0.321
T2626 0.3206
T2627 0.3202
T2628 0.3198
T2629 0.3189
T2630 0.3189
T2631 0.3193
T2632 0.3181
T2633 0.3176
T2634 0.3176
T2635 0.3176
T2636 0.3176
T2637 0.3176
T2638 0.3176
T2639 0.3176
T2640 0.3176
T2641 0.3176
T2642 0.3176
T2643 0.3176
T2644 0.3176
T2645 0.3189
T2646 0.3193
T2647 0.3193
T2648 0.3193
T2649 0.3193
T2650 0.3193
T2651 0.3181
T2652 0.3181
T2653 0.3176
T2654 0.3176
T2655 0.3176
T2656 0.3176
T2657 0.3181
T2658 0.3189
T2659 0.3181
T2660 0.3198
T2661 0.3193
T2662 0.3206
T2663 0.3223
T2664 0.3223
T2665 0.3232
T2666 0.3237
T2667 0.3264
T2668 0.328
T2669 0.3301
T2670 0.3309
T2671 0.3328
T2672 0.3347
T2673 0.3386
T2674 0.3407
T2675 0.3441
T2676 0.3491
T2677 0.3521
T2678 0.3554
T2679 0.358
T2680 0.3589
T2681 0.3592
T2682 0.3602
T2683 0.3616
T2684 0.362
T2685 0.362
T2686 0.3611
T2687 0.3602
T2688 0.3596
T2689 0.3584
T2690 0.3571
T2691 0.3558
T2692 0.3553
T2693 0.3553
T2694 0.3553
T2695 0.3553
T2696 0.3553
T2697 0.3553
T2698 0.3553
T2699 0.3553
T2700 0.3553
T2701 0.3538
T2702 0.3517
T2703 0.3499
T2704 0.3488
T2705 0.3521
T2706 0.3503
T2707 0.3488
T2708 0.3488
T2709 0.3475
T2710 0.3455
T2711 0.3455
T2712 0.3441
T2713 0.3425
T2714 0.3421
T2715 0.3421
T2716 0.3421
T2717 0.3417
T2718 0.3407
T2719 0.3402
T2720 0.3402
T2721 0.3417
T2722 0.3407
T2723 0.3412
T2724 0.3412
T2725 0.3438
T2726 0.3451
T2727 0.3455
T2728 0.3459
T2729 0.347
T2730 0.3475
T2731 0.3488
T2732 0.3488
T2733 0.3499
T2734 0.3503
T2735 0.3508
T2736 0.3521
T2737 0.3521
T2738 0.3521
T2739 0.3521
T2740 0.3521
T2741 0.3535
T2742 0.3539
T2743 0.3546
T2744 0.3553
T2745 0.3558
T2746 0.3571
T2747 0.3589
T2748 0.3592
T2749 0.3599
T2750 0.3611
T2751 0.3596
T2752 0.3589
T2753 0.3576
T2754 0.3571
T2755 0.3553
T2756 0.355
T2757 0.3539
T2758 0.3535
T2759 0.3521
T2760 0.3512
T2761 0.3496
T2762 0.3488
T2763 0.3479
T2764 0.347
T2765 0.3463
T2766 0.3455
T2767 0.3441
T2768 0.3437
T2769 0.3437
T2770 0.3437
T2771 0.3437
T2772 0.3425
T2773 0.3421
T2774 0.3412
T2775 0.3402
T2776 0.3402
T2777 0.3402
T2778 0.3402
T2779 0.3402
T2780 0.3402
T2781 0.3391
T2782 0.3387
T2783 0.3387
T2784 0.3382
T2785 0.3368
T2786 0.3368
T2787 0.3368
T2788 0.3356
T2789 0.3352
T2790 0.3352
T2791 0.314
T2792 0.314
T2793 0.314
T2794 0.314
T2795 0.314
T2796 0.314
T2797 0.314
T2798 0.314
T2799 0.314
T2800 0.314
T2801 0.314
T2802 0.314
T2803 0.314
T2804 0.314
T2805 0.314
T2806 0.314
T2807 0.314
T2808 0.314
