# Supplementary material for: FishMORPH - An agent-based model to predict salmonid growth and distribution responses under natural and low flows
Source: Sci Rep. 2016 Jul 19;6:29414. doi: 10.1038/srep29414 (PMC4949470; doi:10.1038/srep29414)
Supplement: Supplementary Information 2 [file srep29414-s2.zip › SR_FishMORPH_Files/Parameters/Baseline_Depth_P46.var]

Depth Patch P46
T1 0.4159
T2 0.4172
T3 0.4172
T4 0.4172
T5 0.4168
T6 0.4163
T7 0.4149
T8 0.414
T9 0.4125
T10 0.4146
T11 0.4159
T12 0.4131
T13 0.4112
T14 0.4161
T15 0.4161
T16 0.4161
T17 0.4161
T18 0.4161
T19 0.4156
T20 0.4152
T21 0.4143
T22 0.4139
T23 0.4139
T24 0.4139
T25 0.413
T26 0.4121
T27 0.4121
T28 0.4121
T29 0.4121
T30 0.4121
T31 0.4121
T32 0.4121
T33 0.4121
T34 0.4121
T35 0.4116
T36 0.4112
T37 0.4103
T38 0.4103
T39 0.4103
T40 0.4103
T41 0.4103
T42 0.4099
T43 0.4088
T44 0.4088
T45 0.4088
T46 0.4088
T47 0.4088
T48 0.4088
T49 0.4088
T50 0.4088
T51 0.407
T52 0.407
T53 0.407
T54 0.4051
T55 0.4051
T56 0.4047
T57 0.4037
T58 0.4042
T59 0.4047
T60 0.4082
T61 0.4056
T62 0.4042
T63 0.4037
T64 0.4032
T65 0.4051
T66 0.4037
T67 0.4032
T68 0.4032
T69 0.4032
T70 0.4032
T71 0.4028
T72 0.4014
T73 0.4006
T74 0.3994
T75 0.3979
T76 0.3979
T77 0.3979
T78 0.3979
T79 0.3979
T80 0.3979
T81 0.3979
T82 0.3979
T83 0.3979
T84 0.3979
T85 0.3984
T86 0.3998
T87 0.3998
T88 0.3998
T89 0.3998
T90 0.3998
T91 0.3998
T92 0.3998
T93 0.3998
T94 0.3998
T95 0.3998
T96 0.3998
T97 0.3998
T98 0.3998
T99 0.3994
T100 0.3979
T101 0.3979
T102 0.3979
T103 0.3979
T104 0.3979
T105 0.3979
T106 0.3979
T107 0.3979
T108 0.4044
T109 0.3979
T110 0.3979
T111 0.3979
T112 0.3979
T113 0.3979
T114 0.3979
T115 0.3979
T116 0.3979
T117 0.3979
T118 0.3979
T119 0.3979
T120 0.3979
T121 0.3979
T122 0.3979
T123 0.3979
T124 0.3979
T125 0.3979
T126 0.3979
T127 0.3979
T128 0.3979
T129 0.3979
T130 0.3979
T131 0.3989
T132 0.3998
T133 0.3998
T134 0.3998
T135 0.3998
T136 0.4002
T137 0.4014
T138 0.4014
T139 0.4014
T140 0.4014
T141 0.4014
T142 0.4014
T143 0.4014
T144 0.4014
T145 0.4014
T146 0.4014
T147 0.4014
T148 0.4014
T149 0.4014
T150 0.4032
T151 0.4028
T152 0.4032
T153 0.4037
T154 0.4051
T155 0.4051
T156 0.4051
T157 0.4051
T158 0.406
T159 0.4051
T160 0.406
T161 0.407
T162 0.407
T163 0.407
T164 0.407
T165 0.407
T166 0.407
T167 0.407
T168 0.407
T169 0.407
T170 0.407
T171 0.407
T172 0.407
T173 0.407
T174 0.407
T175 0.407
T176 0.407
T177 0.407
T178 0.4065
T179 0.407
T180 0.407
T181 0.4065
T182 0.4056
T183 0.4065
T184 0.4056
T185 0.4051
T186 0.4051
T187 0.4051
T188 0.4051
T189 0.4051
T190 0.4051
T191 0.4051
T192 0.4051
T193 0.4051
T194 0.4051
T195 0.4051
T196 0.4051
T197 0.4037
T198 0.4032
T199 0.4032
T200 0.4032
T201 0.4014
T202 0.4014
T203 0.4014
T204 0.4014
T205 0.4014
T206 0.4014
T207 0.4014
T208 0.4014
T209 0.4014
T210 0.4014
T211 0.4014
T212 0.4014
T213 0.4014
T214 0.4014
T215 0.4019
T216 0.4014
T217 0.4014
T218 0.4014
T219 0.4014
T220 0.4014
T221 0.4014
T222 0.4014
T223 0.4014
T224 0.401
T225 0.3998
T226 0.3998
T227 0.3998
T228 0.3998
T229 0.3998
T230 0.3998
T231 0.3998
T232 0.3998
T233 0.3998
T234 0.3998
T235 0.3998
T236 0.3998
T237 0.3998
T238 0.3998
T239 0.3998
T240 0.3998
T241 0.3998
T242 0.3998
T243 0.3998
T244 0.3998
T245 0.3998
T246 0.3998
T247 0.3998
T248 0.3998
T249 0.3979
T250 0.3979
T251 0.3984
T252 0.4346
T253 0.462
T254 0.4615
T255 0.4601
T256 0.4598
T257 0.4598
T258 0.4692
T259 0.4686
T260 0.4686
T261 0.4677
T262 0.4665
T263 0.4662
T264 0.4662
T265 0.4662
T266 0.4662
T267 0.4662
T268 0.4662
T269 0.4662
T270 0.4662
T271 0.4662
T272 0.4662
T273 0.4662
T274 0.4662
T275 0.4662
T276 0.4666
T277 0.4672
T278 0.4682
T279 0.4686
T280 0.4686
T281 0.4686
T282 0.4677
T283 0.4669
T284 0.4663
T285 0.4662
T286 0.4662
T287 0.4662
T288 0.4662
T289 0.4662
T290 0.4662
T291 0.4662
T292 0.4662
T293 0.4666
T294 0.4681
T295 0.4686
T296 0.4686
T297 0.4703
T298 0.4598
T299 0.4598
T300 0.4606
T301 0.4605
T302 0.4603
T303 0.4607
T304 0.4612
T305 0.4617
T306 0.4618
T307 0.4618
T308 0.4618
T309 0.4618
T310 0.4618
T311 0.4618
T312 0.4618
T313 0.4618
T314 0.4618
T315 0.4618
T316 0.4618
T317 0.4618
T318 0.4618
T319 0.4618
T320 0.4618
T321 0.4618
T322 0.4618
T323 0.4618
T324 0.4618
T325 0.4614
T326 0.4617
T327 0.4618
T328 0.4618
T329 0.4618
T330 0.4618
T331 0.4618
T332 0.4618
T333 0.4618
T334 0.4618
T335 0.4618
T336 0.4618
T337 0.4614
T338 0.4602
T339 0.4598
T340 0.4598
T341 0.4598
T342 0.4598
T343 0.4598
T344 0.4598
T345 0.4598
T346 0.4598
T347 0.4598
T348 0.4598
T349 0.4598
T350 0.4598
T351 0.4598
T352 0.4598
T353 0.4692
T354 0.4686
T355 0.4686
T356 0.4686
T357 0.4686
T358 0.4686
T359 0.4686
T360 0.4686
T361 0.4686
T362 0.4677
T363 0.4682
T364 0.4686
T365 0.4686
T366 0.4686
T367 0.4686
T368 0.4686
T369 0.4686
T370 0.4686
T371 0.4686
T372 0.4686
T373 0.469
T374 0.4705
T375 0.4598
T376 0.4598
T377 0.4598
T378 0.4602
T379 0.46
T380 0.4598
T381 0.4598
T382 0.4598
T383 0.4598
T384 0.4598
T385 0.4598
T386 0.4598
T387 0.4598
T388 0.4598
T389 0.4598
T390 0.4598
T391 0.4598
T392 0.4598
T393 0.4696
T394 0.4574
T395 0.4375
T396 0.4293
T397 0.4207
T398 0.4174
T399 0.415
T400 0.4144
T401 0.4144
T402 0.4144
T403 0.4149
T404 0.4146
T405 0.4144
T406 0.4131
T407 0.4123
T408 0.4121
T409 0.4121
T410 0.413
T411 0.4141
T412 0.4157
T413 0.4183
T414 0.4204
T415 0.4198
T416 0.4205
T417 0.4209
T418 0.4209
T419 0.4205
T420 0.4176
T421 0.4167
T422 0.4159
T423 0.413
T424 0.4139
T425 0.4139
T426 0.4139
T427 0.4139
T428 0.4139
T429 0.4139
T430 0.4139
T431 0.4139
T432 0.4139
T433 0.4139
T434 0.4139
T435 0.413
T436 0.4121
T437 0.4121
T438 0.4112
T439 0.4103
T440 0.4093
T441 0.4084
T442 0.4084
T443 0.408
T444 0.4066
T445 0.4071
T446 0.4066
T447 0.4071
T448 0.4066
T449 0.4061
T450 0.4038
T451 0.4029
T452 0.4029
T453 0.4029
T454 0.4019
T455 0.401
T456 0.401
T457 0.4029
T458 0.4029
T459 0.4029
T460 0.4024
T461 0.4029
T462 0.4029
T463 0.4047
T464 0.406
T465 0.4071
T466 0.4081
T467 0.4095
T468 0.4104
T469 0.4117
T470 0.4117
T471 0.4126
T472 0.4135
T473 0.4131
T474 0.4117
T475 0.4108
T476 0.4099
T477 0.409
T478 0.4081
T479 0.4081
T480 0.4071
T481 0.4081
T482 0.4076
T483 0.4081
T484 0.4081
T485 0.4085
T486 0.4081
T487 0.4099
T488 0.4101
T489 0.4127
T490 0.4149
T491 0.4176
T492 0.411
T493 0.4127
T494 0.4155
T495 0.418
T496 0.42
T497 0.4218
T498 0.4227
T499 0.4245
T500 0.4276
T501 0.4297
T502 0.4291
T503 0.4324
T504 0.4354
T505 0.4379
T506 0.4403
T507 0.4413
T508 0.4418
T509 0.4432
T510 0.4436
T511 0.444
T512 0.4454
T513 0.4462
T514 0.4366
T515 0.4389
T516 0.4402
T517 0.4421
T518 0.4435
T519 0.4438
T520 0.4442
T521 0.4439
T522 0.4438
T523 0.4438
T524 0.4438
T525 0.4438
T526 0.4438
T527 0.4433
T528 0.4422
T529 0.4414
T530 0.4412
T531 0.4396
T532 0.4391
T533 0.4387
T534 0.4374
T535 0.446
T536 0.4445
T537 0.4434
T538 0.4423
T539 0.4413
T540 0.441
T541 0.439
T542 0.4384
T543 0.4384
T544 0.4375
T545 0.4364
T546 0.4362
T547 0.4353
T548 0.4342
T549 0.4339
T550 0.4331
T551 0.432
T552 0.4312
T553 0.4295
T554 0.429
T555 0.4282
T556 0.4271
T557 0.4304
T558 0.4272
T559 0.4291
T560 0.4328
T561 0.4385
T562 0.4433
T563 0.437
T564 0.442
T565 0.4499
T566 0.4558
T567 0.4671
T568 0.4638
T569 0.4694
T570 0.4734
T571 0.4774
T572 0.4758
T573 0.4808
T574 0.4879
T575 0.4919
T576 0.5
T577 0.501
T578 0.5168
T579 0.5297
T580 0.5366
T581 0.5443
T582 0.5567
T583 0.5577
T584 0.5652
T585 0.5596
T586 0.566
T587 0.5718
T588 0.5751
T589 0.5787
T590 0.5855
T591 0.5886
T592 0.5927
T593 0.585
T594 0.5854
T595 0.5843
T596 0.5889
T597 0.5806
T598 0.5747
T599 0.5652
T600 0.5645
T601 0.5544
T602 0.5564
T603 0.5494
T604 0.5435
T605 0.5384
T606 0.5431
T607 0.5409
T608 0.5408
T609 0.542
T610 0.5372
T611 0.5401
T612 0.5446
T613 0.5498
T614 0.5549
T615 0.5482
T616 0.5519
T617 0.5557
T618 0.5592
T619 0.5625
T620 0.5652
T621 0.5665
T622 0.5653
T623 0.5607
T624 0.5512
T625 0.5472
T626 0.5369
T627 0.5251
T628 0.5058
T629 0.4964
T630 0.4861
T631 0.477
T632 0.4769
T633 0.4727
T634 0.4694
T635 0.4669
T636 0.4646
T637 0.4624
T638 0.4611
T639 0.4595
T640 0.4688
T641 0.4679
T642 0.467
T643 0.466
T644 0.4658
T645 0.4658
T646 0.4649
T647 0.4637
T648 0.4629
T649 0.4614
T650 0.4609
T651 0.4602
T652 0.4592
T653 0.4589
T654 0.458
T655 0.4568
T656 0.4565
T657 0.4553
T658 0.4546
T659 0.4544
T660 0.4526
T661 0.452
T662 0.456
T663 0.4554
T664 0.4525
T665 0.4385
T666 0.428
T667 0.4271
T668 0.4271
T669 0.4303
T670 0.4293
T671 0.429
T672 0.429
T673 0.429
T674 0.429
T675 0.4273
T676 0.4268
T677 0.4265
T678 0.4264
T679 0.4259
T680 0.4245
T681 0.424
T682 0.424
T683 0.4232
T684 0.4242
T685 0.4289
T686 0.4413
T687 0.4466
T688 0.4404
T689 0.4382
T690 0.4287
T691 0.4273
T692 0.4246
T693 0.4232
T694 0.4221
T695 0.4218
T696 0.4214
T697 0.4199
T698 0.4195
T699 0.4191
T700 0.419
T701 0.4189
T702 0.4174
T703 0.4169
T704 0.4167
T705 0.4163
T706 0.4162
T707 0.4161
T708 0.4147
T709 0.4138
T710 0.4135
T711 0.4134
T712 0.4129
T713 0.4114
T714 0.4109
T715 0.4108
T716 0.4107
T717 0.4106
T718 0.4176
T719 0.4175
T720 0.4174
T721 0.4173
T722 0.4172
T723 0.4171
T724 0.417
T725 0.417
T726 0.4169
T727 0.4168
T728 0.4167
T729 0.4162
T730 0.416
T731 0.4163
T732 0.4164
T733 0.415
T734 0.4143
T735 0.4147
T736 0.4142
T737 0.4137
T738 0.4131
T739 0.4126
T740 0.4121
T741 0.412
T742 0.4119
T743 0.4117
T744 0.4114
T745 0.4113
T746 0.4112
T747 0.4112
T748 0.4111
T749 0.411
T750 0.4109
T751 0.4108
T752 0.4107
T753 0.4107
T754 0.4106
T755 0.4105
T756 0.4104
T757 0.4103
T758 0.4102
T759 0.4102
T760 0.4101
T761 0.41
T762 0.4099
T763 0.4098
T764 0.4098
T765 0.4138
T766 0.415
T767 0.4145
T768 0.4145
T769 0.4144
T770 0.4143
T771 0.4138
T772 0.4131
T773 0.4129
T774 0.4123
T775 0.4124
T776 0.4128
T777 0.4128
T778 0.4127
T779 0.4126
T780 0.4126
T781 0.4121
T782 0.4116
T783 0.4111
T784 0.4109
T785 0.417
T786 0.4171
T787 0.4167
T788 0.4165
T789 0.4172
T790 0.4174
T791 0.4174
T792 0.4173
T793 0.4172
T794 0.4171
T795 0.417
T796 0.417
T797 0.4165
T798 0.4167
T799 0.4167
T800 0.4166
T801 0.4166
T802 0.4165
T803 0.4164
T804 0.4163
T805 0.416
T806 0.4157
T807 0.4156
T808 0.4156
T809 0.4146
T810 0.4134
T811 0.4135
T812 0.4131
T813 0.4129
T814 0.4128
T815 0.4128
T816 0.4127
T817 0.4126
T818 0.4125
T819 0.4124
T820 0.4124
T821 0.4114
T822 0.4111
T823 0.4102
T824 0.4098
T825 0.4097
T826 0.4096
T827 0.4096
T828 0.4095
T829 0.4094
T830 0.4081
T831 0.4077
T832 0.4084
T833 0.4064
T834 0.4053
T835 0.4048
T836 0.4034
T837 0.4033
T838 0.4033
T839 0.4032
T840 0.4031
T841 0.403
T842 0.403
T843 0.4029
T844 0.4028
T845 0.4025
T846 0.4016
T847 0.4016
T848 0.4006
T849 0.4004
T850 0.402
T851 0.4015
T852 0.4019
T853 0.4018
T854 0.4017
T855 0.3999
T856 0.3994
T857 0.398
T858 0.398
T859 0.3979
T860 0.3978
T861 0.3978
T862 0.3977
T863 0.3976
T864 0.4045
T865 0.3983
T866 0.3991
T867 0.3991
T868 0.399
T869 0.3989
T870 0.3988
T871 0.3988
T872 0.3987
T873 0.3986
T874 0.3986
T875 0.3985
T876 0.3984
T877 0.3983
T878 0.3983
T879 0.3982
T880 0.4033
T881 0.4033
T882 0.4019
T883 0.4014
T884 0.4004
T885 0.4004
T886 0.4012
T887 0.4011
T888 0.4017
T889 0.4024
T890 0.4023
T891 0.4022
T892 0.4022
T893 0.4021
T894 0.4025
T895 0.402
T896 0.4019
T897 0.4018
T898 0.4017
T899 0.4017
T900 0.4016
T901 0.4015
T902 0.4015
T903 0.401
T904 0.4
T905 0.3995
T906 0.3995
T907 0.3994
T908 0.3993
T909 0.3993
T910 0.3992
T911 0.3991
T912 0.3991
T913 0.399
T914 0.3989
T915 0.3993
T916 0.3988
T917 0.3987
T918 0.3991
T919 0.4003
T920 0.399
T921 0.3985
T922 0.3984
T923 0.3983
T924 0.3983
T925 0.3982
T926 0.3981
T927 0.3974
T928 0.3963
T929 0.3976
T930 0.3961
T931 0.3958
T932 0.3957
T933 0.3956
T934 0.3955
T935 0.3955
T936 0.3954
T937 0.3953
T938 0.3957
T939 0.3957
T940 0.3951
T941 0.3968
T942 0.3967
T943 0.3967
T944 0.3966
T945 0.3966
T946 0.3965
T947 0.3964
T948 0.3964
T949 0.3976
T950 0.3993
T951 0.3984
T952 0.3975
T953 0.3964
T954 0.3956
T955 0.3956
T956 0.3955
T957 0.3955
T958 0.3954
T959 0.3953
T960 0.3953
T961 0.3952
T962 0.3951
T963 0.3951
T964 0.395
T965 0.395
T966 0.3949
T967 0.3948
T968 0.3948
T969 0.3947
T970 0.3946
T971 0.3946
T972 0.3945
T973 0.3945
T974 0.3944
T975 0.3943
T976 0.3943
T977 0.3942
T978 0.3942
T979 0.3941
T980 0.394
T981 0.3938
T982 0.3925
T983 0.3921
T984 0.3921
T985 0.392
T986 0.3916
T987 0.3915
T988 0.3915
T989 0.3914
T990 0.3914
T991 0.3913
T992 0.3912
T993 0.3912
T994 0.3911
T995 0.3911
T996 0.391
T997 0.391
T998 0.3909
T999 0.3908
T1000 0.3908
T1001 0.3903
T1002 0.3889
T1003 0.3889
T1004 0.3888
T1005 0.3892
T1006 0.3904
T1007 0.3904
T1008 0.389
T1009 0.3885
T1010 0.3885
T1011 0.3884
T1012 0.3884
T1013 0.3883
T1014 0.3882
T1015 0.3882
T1016 0.3881
T1017 0.3881
T1018 0.3878
T1019 0.3893
T1020 0.3893
T1021 0.3892
T1022 0.3892
T1023 0.3887
T1024 0.3873
T1025 0.386
T1026 0.3855
T1027 0.3847
T1028 0.3908
T1029 0.3846
T1030 0.3853
T1031 0.3852
T1032 0.3852
T1033 0.3851
T1034 0.385
T1035 0.385
T1036 0.3849
T1037 0.3849
T1038 0.3848
T1039 0.3848
T1040 0.3856
T1041 0.3864
T1042 0.3846
T1043 0.385
T1044 0.3862
T1045 0.3862
T1046 0.3871
T1047 0.3875
T1048 0.3874
T1049 0.3878
T1050 0.3873
T1051 0.386
T1052 0.391
T1053 0.3905
T1054 0.3905
T1055 0.3904
T1056 0.3904
T1057 0.3852
T1058 0.3851
T1059 0.3851
T1060 0.385
T1061 0.385
T1062 0.3849
T1063 0.3849
T1064 0.3848
T1065 0.3848
T1066 0.3847
T1067 0.3855
T1068 0.3861
T1069 0.386
T1070 0.3859
T1071 0.3858
T1072 0.3867
T1073 0.3875
T1074 0.3874
T1075 0.3873
T1076 0.3873
T1077 0.3872
T1078 0.3872
T1079 0.3871
T1080 0.3871
T1081 0.387
T1082 0.3874
T1083 0.3874
T1084 0.3877
T1085 0.3885
T1086 0.3882
T1087 0.3881
T1088 0.388
T1089 0.388
T1090 0.3879
T1091 0.3875
T1092 0.3878
T1093 0.4011
T1094 0.4062
T1095 0.4055
T1096 0.405
T1097 0.4049
T1098 0.4053
T1099 0.4065
T1100 0.4069
T1101 0.4068
T1102 0.4095
T1103 0.4138
T1104 0.4137
T1105 0.425
T1106 0.4312
T1107 0.4362
T1108 0.4375
T1109 0.4376
T1110 0.4398
T1111 0.4436
T1112 0.4393
T1113 0.4458
T1114 0.4552
T1115 0.4553
T1116 0.4587
T1117 0.4599
T1118 0.4581
T1119 0.4533
T1120 0.4513
T1121 0.4441
T1122 0.4388
T1123 0.4368
T1124 0.4455
T1125 0.4421
T1126 0.4406
T1127 0.4404
T1128 0.4403
T1129 0.4403
T1130 0.4413
T1131 0.4419
T1132 0.4417
T1133 0.4404
T1134 0.44
T1135 0.4403
T1136 0.4411
T1137 0.4413
T1138 0.4415
T1139 0.4426
T1140 0.4449
T1141 0.4364
T1142 0.4382
T1143 0.4386
T1144 0.4389
T1145 0.439
T1146 0.4389
T1147 0.4395
T1148 0.44
T1149 0.4401
T1150 0.4401
T1151 0.44
T1152 0.439
T1153 0.4374
T1154 0.4462
T1155 0.4441
T1156 0.4428
T1157 0.4425
T1158 0.4408
T1159 0.4401
T1160 0.4401
T1161 0.4409
T1162 0.4419
T1163 0.4419
T1164 0.4434
T1165 0.4443
T1166 0.4453
T1167 0.4457
T1168 0.4456
T1169 0.4449
T1170 0.4439
T1171 0.4424
T1172 0.4415
T1173 0.4425
T1174 0.4433
T1175 0.4432
T1176 0.443
T1177 0.4437
T1178 0.4448
T1179 0.445
T1180 0.4446
T1181 0.4444
T1182 0.4447
T1183 0.4448
T1184 0.4448
T1185 0.4447
T1186 0.4447
T1187 0.4446
T1188 0.444
T1189 0.4449
T1190 0.4427
T1191 0.4394
T1192 0.437
T1193 0.4352
T1194 0.4341
T1195 0.4321
T1196 0.4315
T1197 0.4314
T1198 0.4314
T1199 0.4328
T1200 0.4349
T1201 0.4367
T1202 0.4358
T1203 0.4349
T1204 0.4334
T1205 0.4322
T1206 0.4313
T1207 0.4339
T1208 0.4327
T1209 0.4288
T1210 0.4283
T1211 0.4293
T1212 0.4311
T1213 0.4333
T1214 0.4366
T1215 0.439
T1216 0.4416
T1217 0.4432
T1218 0.4453
T1219 0.4372
T1220 0.442
T1221 0.4468
T1222 0.4516
T1223 0.456
T1224 0.4519
T1225 0.452
T1226 0.4511
T1227 0.4558
T1228 0.454
T1229 0.4523
T1230 0.4514
T1231 0.4512
T1232 0.4519
T1233 0.4546
T1234 0.453
T1235 0.4584
T1236 0.4628
T1237 0.4661
T1238 0.4673
T1239 0.4688
T1240 0.4603
T1241 0.4606
T1242 0.468
T1243 0.4656
T1244 0.4651
T1245 0.465
T1246 0.4651
T1247 0.4658
T1248 0.4664
T1249 0.4665
T1250 0.4665
T1251 0.4664
T1252 0.4657
T1253 0.4646
T1254 0.4643
T1255 0.4635
T1256 0.4617
T1257 0.4603
T1258 0.4593
T1259 0.4582
T1260 0.4567
T1261 0.4559
T1262 0.4547
T1263 0.4537
T1264 0.4479
T1265 0.444
T1266 0.4416
T1267 0.4399
T1268 0.4378
T1269 0.4468
T1270 0.4459
T1271 0.4441
T1272 0.4428
T1273 0.4403
T1274 0.4382
T1275 0.4373
T1276 0.4357
T1277 0.4344
T1278 0.4332
T1279 0.4315
T1280 0.4302
T1281 0.4287
T1282 0.4272
T1283 0.4303
T1284 0.4303
T1285 0.4301
T1286 0.4299
T1287 0.4281
T1288 0.4267
T1289 0.4241
T1290 0.4217
T1291 0.4195
T1292 0.4178
T1293 0.4173
T1294 0.4184
T1295 0.4191
T1296 0.4192
T1297 0.4177
T1298 0.4171
T1299 0.4171
T1300 0.4154
T1301 0.4144
T1302 0.4131
T1303 0.412
T1304 0.411
T1305 0.4107
T1306 0.4164
T1307 0.4158
T1308 0.4154
T1309 0.4166
T1310 0.4171
T1311 0.4171
T1312 0.4117
T1313 0.4148
T1314 0.4187
T1315 0.4301
T1316 0.4457
T1317 0.4515
T1318 0.4629
T1319 0.4701
T1320 0.4818
T1321 0.4901
T1322 0.4994
T1323 0.5071
T1324 0.5012
T1325 0.5053
T1326 0.5095
T1327 0.5127
T1328 0.5161
T1329 0.5146
T1330 0.5148
T1331 0.5177
T1332 0.5158
T1333 0.512
T1334 0.5066
T1335 0.5012
T1336 0.5065
T1337 0.5011
T1338 0.498
T1339 0.4962
T1340 0.4947
T1341 0.4936
T1342 0.4933
T1343 0.4933
T1344 0.4924
T1345 0.4914
T1346 0.4907
T1347 0.4934
T1348 0.4914
T1349 0.4891
T1350 0.4871
T1351 0.4847
T1352 0.4823
T1353 0.4795
T1354 0.4765
T1355 0.4742
T1356 0.4779
T1357 0.476
T1358 0.4731
T1359 0.4701
T1360 0.4668
T1361 0.4641
T1362 0.4616
T1363 0.4595
T1364 0.4686
T1365 0.4665
T1366 0.4645
T1367 0.4625
T1368 0.4608
T1369 0.46
T1370 0.4598
T1371 0.4598
T1372 0.4605
T1373 0.4622
T1374 0.4643
T1375 0.4663
T1376 0.4689
T1377 0.46
T1378 0.4612
T1379 0.4628
T1380 0.4637
T1381 0.4655
T1382 0.4672
T1383 0.469
T1384 0.4709
T1385 0.47
T1386 0.4698
T1387 0.4695
T1388 0.4683
T1389 0.4665
T1390 0.4642
T1391 0.4617
T1392 0.4599
T1393 0.4704
T1394 0.4703
T1395 0.4605
T1396 0.4631
T1397 0.4663
T1398 0.4695
T1399 0.4721
T1400 0.4735
T1401 0.4744
T1402 0.4742
T1403 0.4748
T1404 0.4742
T1405 0.4727
T1406 0.4713
T1407 0.4698
T1408 0.4676
T1409 0.4662
T1410 0.4649
T1411 0.4641
T1412 0.4629
T1413 0.4624
T1414 0.4621
T1415 0.4622
T1416 0.4607
T1417 0.46
T1418 0.46
T1419 0.46
T1420 0.46
T1421 0.4696
T1422 0.4687
T1423 0.4675
T1424 0.4656
T1425 0.465
T1426 0.4646
T1427 0.4634
T1428 0.4619
T1429 0.4604
T1430 0.4592
T1431 0.4585
T1432 0.4576
T1433 0.457
T1434 0.4572
T1435 0.4576
T1436 0.4577
T1437 0.457
T1438 0.4567
T1439 0.4567
T1440 0.4566
T1441 0.4562
T1442 0.4553
T1443 0.4547
T1444 0.4534
T1445 0.4519
T1446 0.4507
T1447 0.4555
T1448 0.4543
T1449 0.4538
T1450 0.4538
T1451 0.4538
T1452 0.4534
T1453 0.4525
T1454 0.4518
T1455 0.4513
T1456 0.4493
T1457 0.4474
T1458 0.4455
T1459 0.4433
T1460 0.4416
T1461 0.4403
T1462 0.4392
T1463 0.4387
T1464 0.4394
T1465 0.4428
T1466 0.4464
T1467 0.448
T1468 0.4468
T1469 0.444
T1470 0.442
T1471 0.4407
T1472 0.4401
T1473 0.4391
T1474 0.438
T1475 0.4379
T1476 0.439
T1477 0.4379
T1478 0.4373
T1479 0.4371
T1480 0.4362
T1481 0.4461
T1482 0.4457
T1483 0.4442
T1484 0.4436
T1485 0.4436
T1486 0.4441
T1487 0.445
T1488 0.4367
T1489 0.4389
T1490 0.4403
T1491 0.4425
T1492 0.4451
T1493 0.4461
T1494 0.446
T1495 0.4459
T1496 0.4473
T1497 0.4495
T1498 0.4525
T1499 0.4559
T1500 0.4533
T1501 0.4551
T1502 0.4551
T1503 0.4535
T1504 0.4511
T1505 0.4544
T1506 0.453
T1507 0.4515
T1508 0.4506
T1509 0.4511
T1510 0.4521
T1511 0.4529
T1512 0.4541
T1513 0.4551
T1514 0.456
T1515 0.4525
T1516 0.4537
T1517 0.4553
T1518 0.4561
T1519 0.4576
T1520 0.459
T1521 0.4604
T1522 0.4615
T1523 0.4633
T1524 0.4653
T1525 0.468
T1526 0.4605
T1527 0.4623
T1528 0.463
T1529 0.4638
T1530 0.4633
T1531 0.4628
T1532 0.4627
T1533 0.4617
T1534 0.4609
T1535 0.4608
T1536 0.4616
T1537 0.4625
T1538 0.4645
T1539 0.4668
T1540 0.4693
T1541 0.4718
T1542 0.4741
T1543 0.4757
T1544 0.4761
T1545 0.4761
T1546 0.4761
T1547 0.4761
T1548 0.4761
T1549 0.476
T1550 0.476
T1551 0.476
T1552 0.476
T1553 0.476
T1554 0.476
T1555 0.476
T1556 0.4759
T1557 0.4759
T1558 0.4759
T1559 0.4759
T1560 0.4759
T1561 0.4759
T1562 0.4758
T1563 0.4758
T1564 0.4758
T1565 0.4758
T1566 0.4758
T1567 0.4758
T1568 0.4758
T1569 0.4757
T1570 0.4606
T1571 0.4612
T1572 0.4583
T1573 0.4575
T1574 0.4542
T1575 0.4522
T1576 0.4519
T1577 0.4515
T1578 0.4517
T1579 0.4525
T1580 0.4546
T1581 0.4578
T1582 0.4601
T1583 0.4608
T1584 0.4612
T1585 0.4603
T1586 0.4606
T1587 0.4619
T1588 0.4633
T1589 0.4652
T1590 0.4664
T1591 0.466
T1592 0.465
T1593 0.4636
T1594 0.4621
T1595 0.4614
T1596 0.4612
T1597 0.463
T1598 0.464
T1599 0.4638
T1600 0.4633
T1601 0.4631
T1602 0.4631
T1603 0.4631
T1604 0.4631
T1605 0.463
T1606 0.4629
T1607 0.4625
T1608 0.461
T1609 0.459
T1610 0.4571
T1611 0.4556
T1612 0.4538
T1613 0.4522
T1614 0.4514
T1615 0.4505
T1616 0.455
T1617 0.4506
T1618 0.451
T1619 0.4512
T1620 0.4524
T1621 0.4529
T1622 0.4528
T1623 0.4521
T1624 0.4508
T1625 0.4544
T1626 0.4524
T1627 0.4502
T1628 0.4474
T1629 0.445
T1630 0.4437
T1631 0.4427
T1632 0.4411
T1633 0.4403
T1634 0.4383
T1635 0.436
T1636 0.445
T1637 0.4438
T1638 0.4424
T1639 0.4416
T1640 0.441
T1641 0.4397
T1642 0.4393
T1643 0.4393
T1644 0.4389
T1645 0.4376
T1646 0.4368
T1647 0.4353
T1648 0.4333
T1649 0.4313
T1650 0.43
T1651 0.4293
T1652 0.4291
T1653 0.4278
T1654 0.4273
T1655 0.4273
T1656 0.4273
T1657 0.4273
T1658 0.4281
T1659 0.4288
T1660 0.4297
T1661 0.431
T1662 0.4339
T1663 0.4395
T1664 0.4445
T1665 0.438
T1666 0.4425
T1667 0.4462
T1668 0.4528
T1669 0.454
T1670 0.4593
T1671 0.4649
T1672 0.46
T1673 0.4652
T1674 0.4689
T1675 0.4709
T1676 0.4713
T1677 0.4703
T1678 0.4682
T1679 0.4646
T1680 0.4606
T1681 0.4678
T1682 0.4646
T1683 0.4638
T1684 0.4631
T1685 0.4635
T1686 0.4648
T1687 0.4656
T1688 0.4668
T1689 0.4675
T1690 0.4677
T1691 0.4677
T1692 0.4677
T1693 0.4677
T1694 0.4673
T1695 0.4654
T1696 0.463
T1697 0.4602
T1698 0.4579
T1699 0.4563
T1700 0.4547
T1701 0.4543
T1702 0.4543
T1703 0.4532
T1704 0.4509
T1705 0.4558
T1706 0.4543
T1707 0.453
T1708 0.4516
T1709 0.4494
T1710 0.4476
T1711 0.4463
T1712 0.4444
T1713 0.4431
T1714 0.4421
T1715 0.4418
T1716 0.441
T1717 0.4396
T1718 0.4381
T1719 0.4363
T1720 0.4453
T1721 0.4447
T1722 0.4447
T1723 0.4462
T1724 0.4468
T1725 0.4467
T1726 0.4465
T1727 0.4469
T1728 0.4372
T1729 0.4365
T1730 0.4466
T1731 0.4465
T1732 0.4465
T1733 0.4452
T1734 0.4445
T1735 0.4441
T1736 0.443
T1737 0.4426
T1738 0.4426
T1739 0.4426
T1740 0.4426
T1741 0.4422
T1742 0.4405
T1743 0.4392
T1744 0.4375
T1745 0.4359
T1746 0.4347
T1747 0.4344
T1748 0.4344
T1749 0.4344
T1750 0.4344
T1751 0.4354
T1752 0.4361
T1753 0.4373
T1754 0.4367
T1755 0.4364
T1756 0.4356
T1757 0.435
T1758 0.4348
T1759 0.4336
T1760 0.4328
T1761 0.4311
T1762 0.4305
T1763 0.4305
T1764 0.4302
T1765 0.4304
T1766 0.4305
T1767 0.4305
T1768 0.4302
T1769 0.4296
T1770 0.4298
T1771 0.4304
T1772 0.4305
T1773 0.4305
T1774 0.4305
T1775 0.4305
T1776 0.4297
T1777 0.4286
T1778 0.4283
T1779 0.4277
T1780 0.4303
T1781 0.4301
T1782 0.4292
T1783 0.4281
T1784 0.4279
T1785 0.4279
T1786 0.4279
T1787 0.4271
T1788 0.4303
T1789 0.4287
T1790 0.4268
T1791 0.4258
T1792 0.4243
T1793 0.4222
T1794 0.4216
T1795 0.4216
T1796 0.4212
T1797 0.4214
T1798 0.4216
T1799 0.4216
T1800 0.4216
T1801 0.4216
T1802 0.4216
T1803 0.4207
T1804 0.4196
T1805 0.4193
T1806 0.4186
T1807 0.4184
T1808 0.4177
T1809 0.4174
T1810 0.4174
T1811 0.4174
T1812 0.4178
T1813 0.4176
T1814 0.4174
T1815 0.4174
T1816 0.4158
T1817 0.4151
T1818 0.4151
T1819 0.4151
T1820 0.4151
T1821 0.4151
T1822 0.4151
T1823 0.4151
T1824 0.4151
T1825 0.4151
T1826 0.414
T1827 0.4131
T1828 0.4129
T1829 0.4115
T1830 0.411
T1831 0.411
T1832 0.417
T1833 0.4166
T1834 0.4173
T1835 0.413
T1836 0.4159
T1837 0.4169
T1838 0.417
T1839 0.4166
T1840 0.4156
T1841 0.4153
T1842 0.4149
T1843 0.4148
T1844 0.4148
T1845 0.416
T1846 0.4166
T1847 0.4166
T1848 0.4166
T1849 0.4166
T1850 0.416
T1851 0.415
T1852 0.4141
T1853 0.4131
T1854 0.4115
T1855 0.4111
T1856 0.4107
T1857 0.4173
T1858 0.4175
T1859 0.4116
T1860 0.4128
T1861 0.4126
T1862 0.4118
T1863 0.4108
T1864 0.4164
T1865 0.4155
T1866 0.4153
T1867 0.4166
T1868 0.4174
T1869 0.4172
T1870 0.417
T1871 0.4166
T1872 0.4153
T1873 0.4167
T1874 0.4119
T1875 0.4142
T1876 0.4186
T1877 0.4258
T1878 0.428
T1879 0.433
T1880 0.4384
T1881 0.4439
T1882 0.4391
T1883 0.4466
T1884 0.4551
T1885 0.4566
T1886 0.4627
T1887 0.4668
T1888 0.4681
T1889 0.4679
T1890 0.4657
T1891 0.4624
T1892 0.4596
T1893 0.4564
T1894 0.4537
T1895 0.4522
T1896 0.4516
T1897 0.4518
T1898 0.4537
T1899 0.4567
T1900 0.4597
T1901 0.4623
T1902 0.4641
T1903 0.4652
T1904 0.4655
T1905 0.4648
T1906 0.4635
T1907 0.463
T1908 0.462
T1909 0.4591
T1910 0.4534
T1911 0.455
T1912 0.4521
T1913 0.4483
T1914 0.4465
T1915 0.4466
T1916 0.4438
T1917 0.4391
T1918 0.437
T1919 0.4467
T1920 0.4449
T1921 0.4443
T1922 0.4428
T1923 0.441
T1924 0.4395
T1925 0.4383
T1926 0.4365
T1927 0.4356
T1928 0.4342
T1929 0.4327
T1930 0.4324
T1931 0.4345
T1932 0.4357
T1933 0.4351
T1934 0.4337
T1935 0.4326
T1936 0.432
T1937 0.4303
T1938 0.4283
T1939 0.428
T1940 0.4293
T1941 0.4311
T1942 0.432
T1943 0.4343
T1944 0.437
T1945 0.4369
T1946 0.4358
T1947 0.4363
T1948 0.4374
T1949 0.439
T1950 0.4418
T1951 0.4363
T1952 0.4423
T1953 0.4497
T1954 0.4541
T1955 0.4659
T1956 0.4648
T1957 0.4722
T1958 0.4747
T1959 0.4886
T1960 0.4972
T1961 0.5063
T1962 0.5009
T1963 0.5067
T1964 0.5134
T1965 0.5161
T1966 0.5245
T1967 0.5317
T1968 0.5291
T1969 0.5346
T1970 0.5411
T1971 0.5372
T1972 0.5412
T1973 0.5452
T1974 0.5479
T1975 0.5504
T1976 0.5522
T1977 0.5542
T1978 0.5549
T1979 0.5543
T1980 0.5543
T1981 0.554
T1982 0.5526
T1983 0.5511
T1984 0.5494
T1985 0.5479
T1986 0.5478
T1987 0.5467
T1988 0.5449
T1989 0.544
T1990 0.5439
T1991 0.5428
T1992 0.542
T1993 0.5409
T1994 0.5399
T1995 0.5378
T1996 0.5434
T1997 0.5419
T1998 0.5396
T1999 0.5372
T2000 0.5345
T2001 0.5318
T2002 0.5284
T2003 0.5342
T2004 0.5305
T2005 0.5275
T2006 0.5243
T2007 0.5221
T2008 0.5212
T2009 0.52
T2010 0.5189
T2011 0.5183
T2012 0.5169
T2013 0.5156
T2014 0.5184
T2015 0.517
T2016 0.5156
T2017 0.5134
T2018 0.5118
T2019 0.5098
T2020 0.508
T2021 0.5066
T2022 0.505
T2023 0.5031
T2024 0.5008
T2025 0.4992
T2026 0.5093
T2027 0.5074
T2028 0.5059
T2029 0.5045
T2030 0.5028
T2031 0.5022
T2032 0.5016
T2033 0.5
T2034 0.4987
T2035 0.4978
T2036 0.4976
T2037 0.4965
T2038 0.4957
T2039 0.4946
T2040 0.4939
T2041 0.4926
T2042 0.4916
T2043 0.4904
T2044 0.49
T2045 0.4902
T2046 0.4937
T2047 0.4935
T2048 0.4908
T2049 0.4929
T2050 0.4949
T2051 0.4974
T2052 0.5003
T2053 0.5051
T2054 0.4992
T2055 0.5054
T2056 0.5123
T2057 0.5157
T2058 0.525
T2059 0.5341
T2060 0.5313
T2061 0.5371
T2062 0.5416
T2063 0.5382
T2064 0.5422
T2065 0.5446
T2066 0.5454
T2067 0.5465
T2068 0.5472
T2069 0.5464
T2070 0.5457
T2071 0.5446
T2072 0.5436
T2073 0.5422
T2074 0.5402
T2075 0.5389
T2076 0.5377
T2077 0.5442
T2078 0.5427
T2079 0.5413
T2080 0.5406
T2081 0.5395
T2082 0.5378
T2083 0.5363
T2084 0.5346
T2085 0.5328
T2086 0.5303
T2087 0.5269
T2088 0.5342
T2089 0.5327
T2090 0.5307
T2091 0.5282
T2092 0.5258
T2093 0.5235
T2094 0.5215
T2095 0.5196
T2096 0.518
T2097 0.5166
T2098 0.5166
T2099 0.5158
T2100 0.517
T2101 0.5146
T2102 0.5137
T2103 0.5125
T2104 0.5115
T2105 0.5103
T2106 0.5089
T2107 0.5081
T2108 0.508
T2109 0.5077
T2110 0.5065
T2111 0.5046
T2112 0.5041
T2113 0.5029
T2114 0.502
T2115 0.5012
T2116 0.5006
T2117 0.5004
T2118 0.5004
T2119 0.5004
T2120 0.5004
T2121 0.4997
T2122 0.4987
T2123 0.4985
T2124 0.4985
T2125 0.5091
T2126 0.5096
T2127 0.4992
T2128 0.5093
T2129 0.5082
T2130 0.508
T2131 0.5091
T2132 0.4996
T2133 0.5017
T2134 0.5035
T2135 0.5037
T2136 0.5036
T2137 0.5027
T2138 0.5023
T2139 0.5009
T2140 0.5003
T2141 0.4996
T2142 0.4986
T2143 0.5099
T2144 0.5099
T2145 0.5093
T2146 0.5093
T2147 0.4989
T2148 0.5007
T2149 0.5036
T2150 0.5061
T2151 0.5085
T2152 0.5111
T2153 0.513
T2154 0.5143
T2155 0.5157
T2156 0.5168
T2157 0.5174
T2158 0.5172
T2159 0.5164
T2160 0.5154
T2161 0.5152
T2162 0.5152
T2163 0.5138
T2164 0.5132
T2165 0.512
T2166 0.5111
T2167 0.5103
T2168 0.5091
T2169 0.508
T2170 0.5073
T2171 0.5062
T2172 0.5048
T2173 0.5042
T2174 0.503
T2175 0.5022
T2176 0.5007
T2177 0.5001
T2178 0.4989
T2179 0.5099
T2180 0.5085
T2181 0.5079
T2182 0.5072
T2183 0.5062
T2184 0.5059
T2185 0.505
T2186 0.5029
T2187 0.5022
T2188 0.5022
T2189 0.5013
T2190 0.5006
T2191 0.5001
T2192 0.4992
T2193 0.4986
T2194 0.4981
T2195 0.4972
T2196 0.4966
T2197 0.4964
T2198 0.4958
T2199 0.4942
T2200 0.4929
T2201 0.4926
T2202 0.4927
T2203 0.4941
T2204 0.4944
T2205 0.4935
T2206 0.4932
T2207 0.4929
T2208 0.4927
T2209 0.4927
T2210 0.4918
T2211 0.4909
T2212 0.4907
T2213 0.4901
T2214 0.493
T2215 0.4927
T2216 0.4927
T2217 0.4928
T2218 0.4924
T2219 0.4911
T2220 0.4907
T2221 0.4904
T2222 0.4896
T2223 0.4891
T2224 0.4889
T2225 0.489
T2226 0.489
T2227 0.489
T2228 0.489
T2229 0.489
T2230 0.489
T2231 0.489
T2232 0.4889
T2233 0.4881
T2234 0.4872
T2235 0.487
T2236 0.487
T2237 0.487
T2238 0.4857
T2239 0.4852
T2240 0.4852
T2241 0.485
T2242 0.4849
T2243 0.4846
T2244 0.4835
T2245 0.4831
T2246 0.4832
T2247 0.4832
T2248 0.4829
T2249 0.4824
T2250 0.4816
T2251 0.4811
T2252 0.4811
T2253 0.4811
T2254 0.4811
T2255 0.4811
T2256 0.4805
T2257 0.4796
T2258 0.4793
T2259 0.4793
T2260 0.4793
T2261 0.479
T2262 0.4786
T2263 0.4783
T2264 0.4779
T2265 0.4774
T2266 0.4773
T2267 0.4773
T2268 0.4766
T2269 0.4757
T2270 0.4754
T2271 0.4755
T2272 0.4745
T2273 0.4794
T2274 0.4792
T2275 0.4792
T2276 0.479
T2277 0.479
T2278 0.479
T2279 0.479
T2280 0.479
T2281 0.479
T2282 0.478
T2283 0.4773
T2284 0.4772
T2285 0.4772
T2286 0.4772
T2287 0.4772
T2288 0.4772
T2289 0.4766
T2290 0.4756
T2291 0.4752
T2292 0.4751
T2293 0.4751
T2294 0.4751
T2295 0.4751
T2296 0.4751
T2297 0.4751
T2298 0.4748
T2299 0.474
T2300 0.4734
T2301 0.473
T2302 0.4697
T2303 0.4631
T2304 0.4596
T2305 0.4601
T2306 0.4633
T2307 0.4662
T2308 0.4682
T2309 0.4691
T2310 0.4693
T2311 0.4693
T2312 0.4693
T2313 0.4693
T2314 0.4693
T2315 0.4694
T2316 0.4694
T2317 0.4694
T2318 0.4694
T2319 0.4694
T2320 0.4687
T2321 0.4678
T2322 0.4686
T2323 0.4693
T2324 0.4695
T2325 0.4695
T2326 0.4695
T2327 0.4695
T2328 0.4695
T2329 0.4693
T2330 0.4692
T2331 0.4692
T2332 0.4679
T2333 0.4674
T2334 0.4674
T2335 0.4674
T2336 0.4674
T2337 0.4674
T2338 0.4674
T2339 0.4671
T2340 0.4663
T2341 0.4667
T2342 0.4673
T2343 0.4668
T2344 0.4662
T2345 0.4657
T2346 0.4656
T2347 0.4656
T2348 0.4656
T2349 0.4654
T2350 0.4661
T2351 0.4663
T2352 0.4667
T2353 0.4658
T2354 0.4654
T2355 0.4654
T2356 0.4654
T2357 0.4654
T2358 0.4655
T2359 0.4655
T2360 0.4655
T2361 0.4655
T2362 0.4648
T2363 0.4649
T2364 0.4647
T2365 0.4646
T2366 0.4646
T2367 0.4639
T2368 0.4637
T2369 0.4644
T2370 0.4675
T2371 0.4704
T2372 0.4715
T2373 0.4713
T2374 0.4694
T2375 0.4668
T2376 0.465
T2377 0.4636
T2378 0.4622
T2379 0.4614
T2380 0.4613
T2381 0.4613
T2382 0.4624
T2383 0.4631
T2384 0.4633
T2385 0.4633
T2386 0.4633
T2387 0.4633
T2388 0.4634
T2389 0.4634
T2390 0.4634
T2391 0.4634
T2392 0.4634
T2393 0.4634
T2394 0.4635
T2395 0.3646
T2396 0.3493
T2397 0.3497
T2398 0.3493
T2399 0.3493
T2400 0.3493
T2401 0.3493
T2402 0.3493
T2403 0.3493
T2404 0.3494
T2405 0.3494
T2406 0.3494
T2407 0.3498
T2408 0.3494
T2409 0.3494
T2410 0.3492
T2411 0.3488
T2412 0.3473
T2413 0.3481
T2414 0.3473
T2415 0.3447
T2416 0.3438
T2417 0.3438
T2418 0.3438
T2419 0.3438
T2420 0.3439
T2421 0.3439
T2422 0.3439
T2423 0.3439
T2424 0.3439
T2425 0.3439
T2426 0.3439
T2427 0.3439
T2428 0.3439
T2429 0.3439
T2430 0.3439
T2431 0.3439
T2432 0.344
T2433 0.344
T2434 0.344
T2435 0.344
T2436 0.344
T2437 0.344
T2438 0.344
T2439 0.344
T2440 0.344
T2441 0.344
T2442 0.344
T2443 0.344
T2444 0.3441
T2445 0.3441
T2446 0.3441
T2447 0.3441
T2448 0.3441
T2449 0.3441
T2450 0.3441
T2451 0.3441
T2452 0.3441
T2453 0.3441
T2454 0.3441
T2455 0.3442
T2456 0.3442
T2457 0.3433
T2458 0.3424
T2459 0.3424
T2460 0.342
T2461 0.3424
T2462 0.3411
T2463 0.342
T2464 0.342
T2465 0.3425
T2466 0.3425
T2467 0.3425
T2468 0.3425
T2469 0.3425
T2470 0.3425
T2471 0.3425
T2472 0.3425
T2473 0.3425
T2474 0.3426
T2475 0.3426
T2476 0.3426
T2477 0.3426
T2478 0.3426
T2479 0.3426
T2480 0.3426
T2481 0.3426
T2482 0.3426
T2483 0.3426
T2484 0.3422
T2485 0.3422
T2486 0.3427
T2487 0.3413
T2488 0.3418
T2489 0.3509
T2490 0.3902
T2491 0.3899
T2492 0.3829
T2493 0.3788
T2494 0.3766
T2495 0.3763
T2496 0.3737
T2497 0.3729
T2498 0.3789
T2499 0.3774
T2500 0.3761
T2501 0.3748
T2502 0.3733
T2503 0.372
T2504 0.3698
T2505 0.3694
T2506 0.3683
T2507 0.3875
T2508 0.3891
T2509 0.385
T2510 0.3824
T2511 0.3751
T2512 0.3746
T2513 0.37
T2514 0.3684
T2515 0.3671
T2516 0.3666
T2517 0.3659
T2518 0.3651
T2519 0.3642
T2520 0.3629
T2521 0.3613
T2522 0.3599
T2523 0.3658
T2524 0.3651
T2525 0.3636
T2526 0.362
T2527 0.3616
T2528 0.3601
T2529 0.3588
T2530 0.3581
T2531 0.356
T2532 0.3545
T2533 0.3537
T2534 0.3524
T2535 0.3497
T2536 0.3492
T2537 0.3492
T2538 0.3492
T2539 0.3492
T2540 0.3492
T2541 0.3492
T2542 0.3492
T2543 0.3492
T2544 0.3492
T2545 0.3493
T2546 0.3493
T2547 0.3493
T2548 0.3484
T2549 0.3476
T2550 0.3476
T2551 0.3476
T2552 0.3477
T2553 0.3546
T2554 0.3468
T2555 0.3477
T2556 0.3473
T2557 0.3534
T2558 0.352
T2559 0.351
T2560 0.3865
T2561 0.3752
T2562 0.3706
T2563 0.3681
T2564 0.3652
T2565 0.3635
T2566 0.3623
T2567 0.3609
T2568 0.3604
T2569 0.3664
T2570 0.3651
T2571 0.3642
T2572 0.3637
T2573 0.3625
T2574 0.3617
T2575 0.3607
T2576 0.3602
T2577 0.3598
T2578 0.3598
T2579 0.3586
T2580 0.3574
T2581 0.3551
T2582 0.3546
T2583 0.3534
T2584 0.353
T2585 0.3534
T2586 0.3534
T2587 0.3535
T2588 0.3535
T2589 0.3535
T2590 0.3535
T2591 0.3523
T2592 0.3519
T2593 0.3519
T2594 0.3519
T2595 0.3519
T2596 0.3519
T2597 0.3519
T2598 0.3519
T2599 0.352
T2600 0.3509
T2601 0.3499
T2602 0.3499
T2603 0.3491
T2604 0.3491
T2605 0.3491
T2606 0.3483
T2607 0.35
T2608 0.3496
T2609 0.3496
T2610 0.3483
T2611 0.3483
T2612 0.3483
T2613 0.3484
T2614 0.3484
T2615 0.3484
T2616 0.3484
T2617 0.3471
T2618 0.3467
T2619 0.3476
T2620 0.348
T2621 0.3484
T2622 0.3484
T2623 0.3484
T2624 0.3484
T2625 0.3484
T2626 0.348
T2627 0.3476
T2628 0.3471
T2629 0.3545
T2630 0.3545
T2631 0.3467
T2632 0.3536
T2633 0.3532
T2634 0.3532
T2635 0.3532
T2636 0.3532
T2637 0.3532
T2638 0.3532
T2639 0.3532
T2640 0.3532
T2641 0.3532
T2642 0.3532
T2643 0.3532
T2644 0.3532
T2645 0.3545
T2646 0.3467
T2647 0.3467
T2648 0.3467
T2649 0.3467
T2650 0.3467
T2651 0.3536
T2652 0.3536
T2653 0.3532
T2654 0.3532
T2655 0.3532
T2656 0.3532
T2657 0.3536
T2658 0.3545
T2659 0.3536
T2660 0.3471
T2661 0.3467
T2662 0.348
T2663 0.3497
T2664 0.3497
T2665 0.3506
T2666 0.3511
T2667 0.3538
T2668 0.3555
T2669 0.3575
T2670 0.3583
T2671 0.3603
T2672 0.3622
T2673 0.3661
T2674 0.3616
T2675 0.365
T2676 0.37
T2677 0.373
T2678 0.3763
T2679 0.3789
T2680 0.3798
T2681 0.3717
T2682 0.3727
T2683 0.374
T2684 0.3745
T2685 0.3745
T2686 0.3736
T2687 0.3727
T2688 0.372
T2689 0.3794
T2690 0.378
T2691 0.3767
T2692 0.3762
T2693 0.3762
T2694 0.3762
T2695 0.3762
T2696 0.3762
T2697 0.3762
T2698 0.3762
T2699 0.3762
T2700 0.3762
T2701 0.3747
T2702 0.3726
T2703 0.3708
T2704 0.3697
T2705 0.373
T2706 0.3712
T2707 0.3697
T2708 0.3697
T2709 0.3684
T2710 0.3664
T2711 0.3664
T2712 0.365
T2713 0.3634
T2714 0.363
T2715 0.363
T2716 0.363
T2717 0.3625
T2718 0.3616
T2719 0.3611
T2720 0.3611
T2721 0.3625
T2722 0.3616
T2723 0.362
T2724 0.362
T2725 0.3646
T2726 0.3659
T2727 0.3664
T2728 0.3668
T2729 0.3679
T2730 0.3684
T2731 0.3697
T2732 0.3697
T2733 0.3708
T2734 0.3712
T2735 0.3717
T2736 0.373
T2737 0.373
T2738 0.373
T2739 0.373
T2740 0.373
T2741 0.3744
T2742 0.3748
T2743 0.3755
T2744 0.3762
T2745 0.3767
T2746 0.378
T2747 0.3798
T2748 0.3717
T2749 0.3724
T2750 0.3736
T2751 0.372
T2752 0.3798
T2753 0.3785
T2754 0.378
T2755 0.3762
T2756 0.3759
T2757 0.3748
T2758 0.3744
T2759 0.373
T2760 0.3721
T2761 0.3705
T2762 0.3697
T2763 0.3688
T2764 0.3679
T2765 0.3671
T2766 0.3664
T2767 0.365
T2768 0.3645
T2769 0.3645
T2770 0.3645
T2771 0.3645
T2772 0.3634
T2773 0.363
T2774 0.362
T2775 0.3611
T2776 0.3611
T2777 0.3611
T2778 0.3611
T2779 0.3611
T2780 0.3611
T2781 0.3599
T2782 0.3662
T2783 0.3662
T2784 0.3657
T2785 0.3642
T2786 0.3642
T2787 0.3642
T2788 0.3631
T2789 0.3627
T2790 0.3627
T2791 0.3495
T2792 0.3495
T2793 0.3495
T2794 0.3495
T2795 0.3495
T2796 0.3495
T2797 0.3495
T2798 0.3495
T2799 0.3495
T2800 0.3495
T2801 0.3495
T2802 0.3495
T2803 0.3495
T2804 0.3495
T2805 0.3495
T2806 0.3495
T2807 0.3495
T2808 0.3495
