# Supplementary material for: FishMORPH - An agent-based model to predict salmonid growth and distribution responses under natural and low flows
Source: Sci Rep. 2016 Jul 19;6:29414. doi: 10.1038/srep29414 (PMC4949470; doi:10.1038/srep29414)
Supplement: Supplementary Information 2 [file srep29414-s2.zip › SR_FishMORPH_Files/Parameters/Baseline_Depth_P47.var]

Depth Patch P47
T1 0.4173
T2 0.4186
T3 0.4186
T4 0.4186
T5 0.4182
T6 0.4177
T7 0.4162
T8 0.4153
T9 0.4138
T10 0.416
T11 0.4172
T12 0.4144
T13 0.4125
T14 0.4103
T15 0.4103
T16 0.4103
T17 0.4103
T18 0.4103
T19 0.4098
T20 0.4094
T21 0.4085
T22 0.408
T23 0.408
T24 0.408
T25 0.4071
T26 0.4062
T27 0.4062
T28 0.4062
T29 0.4062
T30 0.4062
T31 0.4062
T32 0.4062
T33 0.4062
T34 0.4062
T35 0.4058
T36 0.4053
T37 0.4044
T38 0.4044
T39 0.4044
T40 0.4044
T41 0.4044
T42 0.404
T43 0.4029
T44 0.4029
T45 0.4029
T46 0.4029
T47 0.4029
T48 0.4029
T49 0.4029
T50 0.4029
T51 0.4072
T52 0.4072
T53 0.4072
T54 0.4053
T55 0.4053
T56 0.4049
T57 0.4039
T58 0.4044
T59 0.4049
T60 0.4023
T61 0.4058
T62 0.4044
T63 0.4039
T64 0.4034
T65 0.4053
T66 0.4039
T67 0.4034
T68 0.4034
T69 0.4034
T70 0.4034
T71 0.403
T72 0.4015
T73 0.4007
T74 0.3995
T75 0.398
T76 0.398
T77 0.398
T78 0.398
T79 0.398
T80 0.398
T81 0.398
T82 0.398
T83 0.398
T84 0.398
T85 0.3985
T86 0.4
T87 0.4
T88 0.4
T89 0.4
T90 0.4
T91 0.4
T92 0.4
T93 0.4
T94 0.4
T95 0.4
T96 0.4
T97 0.4
T98 0.4
T99 0.3995
T100 0.398
T101 0.398
T102 0.398
T103 0.398
T104 0.398
T105 0.398
T106 0.398
T107 0.398
T108 0.3976
T109 0.398
T110 0.398
T111 0.398
T112 0.398
T113 0.398
T114 0.398
T115 0.398
T116 0.398
T117 0.398
T118 0.398
T119 0.398
T120 0.398
T121 0.398
T122 0.398
T123 0.398
T124 0.398
T125 0.398
T126 0.398
T127 0.398
T128 0.398
T129 0.398
T130 0.398
T131 0.399
T132 0.4
T133 0.4
T134 0.4
T135 0.4
T136 0.4004
T137 0.4015
T138 0.4015
T139 0.4015
T140 0.4015
T141 0.4015
T142 0.4015
T143 0.4015
T144 0.4015
T145 0.4015
T146 0.4015
T147 0.4015
T148 0.4015
T149 0.4015
T150 0.4034
T151 0.403
T152 0.4034
T153 0.4039
T154 0.4053
T155 0.4053
T156 0.4053
T157 0.4053
T158 0.4063
T159 0.4053
T160 0.4063
T161 0.4072
T162 0.4072
T163 0.4072
T164 0.4072
T165 0.4072
T166 0.4072
T167 0.4072
T168 0.4072
T169 0.4072
T170 0.4072
T171 0.4072
T172 0.4072
T173 0.4072
T174 0.4072
T175 0.4072
T176 0.4072
T177 0.4072
T178 0.4067
T179 0.4072
T180 0.4072
T181 0.4067
T182 0.4058
T183 0.4067
T184 0.4058
T185 0.4053
T186 0.4053
T187 0.4053
T188 0.4053
T189 0.4053
T190 0.4053
T191 0.4053
T192 0.4053
T193 0.4053
T194 0.4053
T195 0.4053
T196 0.4053
T197 0.4039
T198 0.4034
T199 0.4034
T200 0.4034
T201 0.4015
T202 0.4015
T203 0.4015
T204 0.4015
T205 0.4015
T206 0.4015
T207 0.4015
T208 0.4015
T209 0.4015
T210 0.4015
T211 0.4015
T212 0.4015
T213 0.4015
T214 0.4015
T215 0.402
T216 0.4015
T217 0.4015
T218 0.4015
T219 0.4015
T220 0.4015
T221 0.4015
T222 0.4015
T223 0.4015
T224 0.4011
T225 0.4
T226 0.4
T227 0.4
T228 0.4
T229 0.4
T230 0.4
T231 0.4
T232 0.4
T233 0.4
T234 0.4
T235 0.4
T236 0.4
T237 0.4
T238 0.4
T239 0.4
T240 0.4
T241 0.4
T242 0.4
T243 0.4
T244 0.4
T245 0.4
T246 0.4
T247 0.4
T248 0.4
T249 0.398
T250 0.398
T251 0.3985
T252 0.4336
T253 0.4587
T254 0.4695
T255 0.468
T256 0.4678
T257 0.4678
T258 0.466
T259 0.4654
T260 0.4654
T261 0.4645
T262 0.4632
T263 0.4629
T264 0.4629
T265 0.4629
T266 0.4629
T267 0.4629
T268 0.4629
T269 0.4629
T270 0.4629
T271 0.4629
T272 0.4629
T273 0.4629
T274 0.4629
T275 0.4629
T276 0.4634
T277 0.464
T278 0.465
T279 0.4654
T280 0.4654
T281 0.4654
T282 0.4645
T283 0.4637
T284 0.4631
T285 0.4629
T286 0.4629
T287 0.4629
T288 0.4629
T289 0.4629
T290 0.4629
T291 0.4629
T292 0.4629
T293 0.4634
T294 0.4649
T295 0.4654
T296 0.4654
T297 0.4672
T298 0.4678
T299 0.4678
T300 0.4685
T301 0.4684
T302 0.4683
T303 0.4687
T304 0.4692
T305 0.4697
T306 0.4698
T307 0.4698
T308 0.4698
T309 0.4698
T310 0.4698
T311 0.4698
T312 0.4698
T313 0.4698
T314 0.4698
T315 0.4698
T316 0.4698
T317 0.4698
T318 0.4698
T319 0.4698
T320 0.4698
T321 0.4698
T322 0.4698
T323 0.4698
T324 0.4698
T325 0.4694
T326 0.4697
T327 0.4698
T328 0.4698
T329 0.4698
T330 0.4698
T331 0.4698
T332 0.4698
T333 0.4698
T334 0.4698
T335 0.4698
T336 0.4698
T337 0.4694
T338 0.4682
T339 0.4678
T340 0.4678
T341 0.4678
T342 0.4678
T343 0.4678
T344 0.4678
T345 0.4678
T346 0.4678
T347 0.4678
T348 0.4678
T349 0.4678
T350 0.4678
T351 0.4678
T352 0.4678
T353 0.466
T354 0.4654
T355 0.4654
T356 0.4654
T357 0.4654
T358 0.4654
T359 0.4654
T360 0.4654
T361 0.4654
T362 0.4645
T363 0.465
T364 0.4654
T365 0.4654
T366 0.4654
T367 0.4654
T368 0.4654
T369 0.4654
T370 0.4654
T371 0.4654
T372 0.4654
T373 0.4658
T374 0.4673
T375 0.4678
T376 0.4678
T377 0.4678
T378 0.4682
T379 0.4679
T380 0.4678
T381 0.4678
T382 0.4678
T383 0.4678
T384 0.4678
T385 0.4678
T386 0.4678
T387 0.4678
T388 0.4678
T389 0.4678
T390 0.4678
T391 0.4678
T392 0.4678
T393 0.4664
T394 0.4585
T395 0.4412
T396 0.4246
T397 0.4158
T398 0.4188
T399 0.4163
T400 0.4157
T401 0.4157
T402 0.4157
T403 0.4162
T404 0.4159
T405 0.4157
T406 0.4144
T407 0.4135
T408 0.4134
T409 0.4134
T410 0.4143
T411 0.4155
T412 0.4171
T413 0.4197
T414 0.4155
T415 0.4212
T416 0.4157
T417 0.416
T418 0.416
T419 0.4157
T420 0.419
T421 0.4181
T422 0.4101
T423 0.4071
T424 0.408
T425 0.408
T426 0.408
T427 0.408
T428 0.408
T429 0.408
T430 0.408
T431 0.408
T432 0.408
T433 0.408
T434 0.408
T435 0.4071
T436 0.4062
T437 0.4062
T438 0.4053
T439 0.4044
T440 0.4035
T441 0.4025
T442 0.4025
T443 0.4021
T444 0.4068
T445 0.4073
T446 0.4068
T447 0.4073
T448 0.4068
T449 0.4064
T450 0.404
T451 0.403
T452 0.403
T453 0.403
T454 0.4021
T455 0.4011
T456 0.4011
T457 0.403
T458 0.403
T459 0.403
T460 0.4026
T461 0.403
T462 0.403
T463 0.4049
T464 0.4062
T465 0.4074
T466 0.4022
T467 0.4036
T468 0.4045
T469 0.4058
T470 0.4058
T471 0.4068
T472 0.4077
T473 0.4072
T474 0.4058
T475 0.4049
T476 0.404
T477 0.4031
T478 0.4022
T479 0.4022
T480 0.4074
T481 0.4022
T482 0.4017
T483 0.4022
T484 0.4022
T485 0.4026
T486 0.4022
T487 0.404
T488 0.4042
T489 0.4069
T490 0.4091
T491 0.4118
T492 0.4123
T493 0.414
T494 0.4169
T495 0.4194
T496 0.4215
T497 0.417
T498 0.4179
T499 0.4197
T500 0.4229
T501 0.425
T502 0.428
T503 0.4314
T504 0.4344
T505 0.4306
T506 0.433
T507 0.434
T508 0.4346
T509 0.4359
T510 0.4363
T511 0.4368
T512 0.4381
T513 0.4389
T514 0.4403
T515 0.4426
T516 0.4439
T517 0.4459
T518 0.4473
T519 0.4476
T520 0.448
T521 0.4477
T522 0.4476
T523 0.4476
T524 0.4476
T525 0.4476
T526 0.4476
T527 0.4471
T528 0.446
T529 0.4452
T530 0.445
T531 0.4434
T532 0.4429
T533 0.4425
T534 0.4411
T535 0.4387
T536 0.4373
T537 0.4362
T538 0.4351
T539 0.434
T540 0.4337
T541 0.4317
T542 0.431
T543 0.431
T544 0.4302
T545 0.4291
T546 0.4352
T547 0.4343
T548 0.4332
T549 0.4329
T550 0.4321
T551 0.431
T552 0.4302
T553 0.4285
T554 0.428
T555 0.4271
T556 0.426
T557 0.4257
T558 0.4261
T559 0.428
T560 0.4318
T561 0.4311
T562 0.436
T563 0.4407
T564 0.4458
T565 0.4452
T566 0.4567
T567 0.4639
T568 0.4718
T569 0.4753
T570 0.4793
T571 0.4833
T572 0.4874
T573 0.4924
T574 0.4973
T575 0.5053
T576 0.4928
T577 0.5054
T578 0.5124
T579 0.5226
T580 0.5304
T581 0.5415
T582 0.5541
T583 0.5628
T584 0.5703
T585 0.5747
T586 0.5787
T587 0.5846
T588 0.5879
T589 0.5956
T590 0.5975
T591 0.6006
T592 0.6048
T593 0.6072
T594 0.6077
T595 0.6066
T596 0.6009
T597 0.5926
T598 0.5875
T599 0.5779
T600 0.5696
T601 0.5594
T602 0.5537
T603 0.5467
T604 0.5453
T605 0.5402
T606 0.5369
T607 0.5347
T608 0.5346
T609 0.5358
T610 0.5389
T611 0.5419
T612 0.5418
T613 0.547
T614 0.5522
T615 0.5555
T616 0.5593
T617 0.5607
T618 0.5643
T619 0.5676
T620 0.5703
T621 0.5717
T622 0.5705
T623 0.5657
T624 0.5586
T625 0.5444
T626 0.5306
T627 0.5179
T628 0.5103
T629 0.5098
T630 0.4955
T631 0.4886
T632 0.4828
T633 0.4786
T634 0.4752
T635 0.4749
T636 0.4726
T637 0.4704
T638 0.4691
T639 0.4674
T640 0.4656
T641 0.4647
T642 0.4638
T643 0.4628
T644 0.4625
T645 0.4625
T646 0.4616
T647 0.4604
T648 0.4596
T649 0.4581
T650 0.4576
T651 0.4569
T652 0.4602
T653 0.4599
T654 0.459
T655 0.4578
T656 0.4575
T657 0.4563
T658 0.4555
T659 0.4554
T660 0.4536
T661 0.4529
T662 0.4514
T663 0.4508
T664 0.4479
T665 0.4311
T666 0.4269
T667 0.426
T668 0.426
T669 0.4256
T670 0.4246
T671 0.4243
T672 0.4243
T673 0.4243
T674 0.4243
T675 0.4226
T676 0.422
T677 0.4218
T678 0.4216
T679 0.4211
T680 0.4197
T681 0.4192
T682 0.4192
T683 0.4184
T684 0.4194
T685 0.4242
T686 0.434
T687 0.4419
T688 0.4442
T689 0.4309
T690 0.4277
T691 0.4225
T692 0.4198
T693 0.4184
T694 0.4172
T695 0.4169
T696 0.4165
T697 0.4213
T698 0.4209
T699 0.4205
T700 0.4204
T701 0.4203
T702 0.4188
T703 0.4183
T704 0.4181
T705 0.4177
T706 0.4175
T707 0.4174
T708 0.416
T709 0.4151
T710 0.4148
T711 0.4147
T712 0.4142
T713 0.4127
T714 0.4121
T715 0.412
T716 0.4119
T717 0.4118
T718 0.4118
T719 0.4117
T720 0.4116
T721 0.4115
T722 0.4114
T723 0.4113
T724 0.4112
T725 0.4111
T726 0.411
T727 0.4109
T728 0.4109
T729 0.4103
T730 0.4101
T731 0.4105
T732 0.4105
T733 0.4091
T734 0.4085
T735 0.4088
T736 0.4083
T737 0.4078
T738 0.4072
T739 0.4067
T740 0.4062
T741 0.4061
T742 0.406
T743 0.4057
T744 0.4055
T745 0.4054
T746 0.4053
T747 0.4052
T748 0.4051
T749 0.405
T750 0.4049
T751 0.4048
T752 0.4048
T753 0.4047
T754 0.4046
T755 0.4045
T756 0.4044
T757 0.4043
T758 0.4042
T759 0.4042
T760 0.4041
T761 0.404
T762 0.4039
T763 0.4038
T764 0.4037
T765 0.4149
T766 0.4162
T767 0.4157
T768 0.4156
T769 0.4155
T770 0.4154
T771 0.415
T772 0.4143
T773 0.414
T774 0.4135
T775 0.4135
T776 0.4139
T777 0.4139
T778 0.4138
T779 0.4138
T780 0.4137
T781 0.4132
T782 0.4127
T783 0.4122
T784 0.412
T785 0.411
T786 0.4111
T787 0.4107
T788 0.4105
T789 0.4112
T790 0.4115
T791 0.4114
T792 0.4113
T793 0.4112
T794 0.4111
T795 0.411
T796 0.4109
T797 0.4105
T798 0.4106
T799 0.4107
T800 0.4106
T801 0.4105
T802 0.4104
T803 0.4104
T804 0.4103
T805 0.41
T806 0.4097
T807 0.4096
T808 0.4095
T809 0.4086
T810 0.4073
T811 0.4074
T812 0.407
T813 0.4068
T814 0.4067
T815 0.4066
T816 0.4065
T817 0.4065
T818 0.4064
T819 0.4063
T820 0.4062
T821 0.4053
T822 0.4049
T823 0.404
T824 0.4036
T825 0.4035
T826 0.4034
T827 0.4034
T828 0.4033
T829 0.4032
T830 0.4019
T831 0.4076
T832 0.4022
T833 0.4063
T834 0.4052
T835 0.4047
T836 0.4033
T837 0.4032
T838 0.4031
T839 0.403
T840 0.403
T841 0.4029
T842 0.4028
T843 0.4027
T844 0.4026
T845 0.4023
T846 0.4014
T847 0.4014
T848 0.4004
T849 0.4001
T850 0.4018
T851 0.4013
T852 0.4017
T853 0.4016
T854 0.4015
T855 0.3997
T856 0.3992
T857 0.3978
T858 0.3977
T859 0.3976
T860 0.3975
T861 0.3975
T862 0.3974
T863 0.3973
T864 0.3972
T865 0.398
T866 0.3989
T867 0.3988
T868 0.3987
T869 0.3986
T870 0.3985
T871 0.3985
T872 0.3984
T873 0.3983
T874 0.3982
T875 0.3982
T876 0.3981
T877 0.398
T878 0.398
T879 0.3979
T880 0.396
T881 0.396
T882 0.3946
T883 0.3941
T884 0.3931
T885 0.393
T886 0.3938
T887 0.3938
T888 0.3944
T889 0.395
T890 0.395
T891 0.3949
T892 0.3948
T893 0.3947
T894 0.3951
T895 0.3946
T896 0.3945
T897 0.3945
T898 0.3944
T899 0.3943
T900 0.3942
T901 0.3942
T902 0.3941
T903 0.3936
T904 0.3926
T905 0.3921
T906 0.392
T907 0.392
T908 0.3919
T909 0.3918
T910 0.3918
T911 0.3917
T912 0.3916
T913 0.3916
T914 0.3915
T915 0.3919
T916 0.3913
T917 0.3913
T918 0.3917
T919 0.3929
T920 0.3915
T921 0.391
T922 0.3909
T923 0.3909
T924 0.3908
T925 0.3907
T926 0.3906
T927 0.3899
T928 0.3887
T929 0.3901
T930 0.3886
T931 0.3883
T932 0.3881
T933 0.3881
T934 0.388
T935 0.3879
T936 0.3879
T937 0.3878
T938 0.3882
T939 0.3881
T940 0.3977
T941 0.3893
T942 0.3892
T943 0.3891
T944 0.3891
T945 0.389
T946 0.3889
T947 0.3889
T948 0.3888
T949 0.3901
T950 0.3918
T951 0.3909
T952 0.3899
T953 0.3888
T954 0.3881
T955 0.388
T956 0.3879
T957 0.3879
T958 0.3878
T959 0.3979
T960 0.3978
T961 0.3977
T962 0.3977
T963 0.3976
T964 0.3975
T965 0.3975
T966 0.3974
T967 0.3974
T968 0.3973
T969 0.3972
T970 0.3972
T971 0.3971
T972 0.397
T973 0.397
T974 0.3969
T975 0.3968
T976 0.3968
T977 0.3967
T978 0.3966
T979 0.3966
T980 0.3965
T981 0.3963
T982 0.395
T983 0.3946
T984 0.3945
T985 0.3945
T986 0.394
T987 0.394
T988 0.3939
T989 0.3938
T990 0.3938
T991 0.3937
T992 0.3937
T993 0.3936
T994 0.3935
T995 0.3935
T996 0.3934
T997 0.3934
T998 0.3933
T999 0.3932
T1000 0.3932
T1001 0.3927
T1002 0.3913
T1003 0.3912
T1004 0.3912
T1005 0.3916
T1006 0.3928
T1007 0.3927
T1008 0.3914
T1009 0.3909
T1010 0.3908
T1011 0.3907
T1012 0.3907
T1013 0.3906
T1014 0.3906
T1015 0.3905
T1016 0.3904
T1017 0.3904
T1018 0.3901
T1019 0.3917
T1020 0.3916
T1021 0.3915
T1022 0.3915
T1023 0.391
T1024 0.3896
T1025 0.3883
T1026 0.3877
T1027 0.387
T1028 0.3862
T1029 0.3869
T1030 0.3875
T1031 0.3874
T1032 0.3874
T1033 0.3873
T1034 0.3873
T1035 0.3872
T1036 0.3872
T1037 0.3871
T1038 0.387
T1039 0.387
T1040 0.3878
T1041 0.3886
T1042 0.3868
T1043 0.3872
T1044 0.3885
T1045 0.3884
T1046 0.3893
T1047 0.3897
T1048 0.3896
T1049 0.39
T1050 0.3895
T1051 0.3882
T1052 0.3864
T1053 0.3858
T1054 0.3858
T1055 0.3857
T1056 0.3857
T1057 0.3874
T1058 0.3873
T1059 0.3873
T1060 0.3872
T1061 0.3872
T1062 0.3871
T1063 0.387
T1064 0.387
T1065 0.3869
T1066 0.3869
T1067 0.3877
T1068 0.3883
T1069 0.3881
T1070 0.388
T1071 0.388
T1072 0.3888
T1073 0.3896
T1074 0.3895
T1075 0.3895
T1076 0.3894
T1077 0.3894
T1078 0.3893
T1079 0.3893
T1080 0.3892
T1081 0.3892
T1082 0.3896
T1083 0.3895
T1084 0.3899
T1085 0.3907
T1086 0.3904
T1087 0.3902
T1088 0.3902
T1089 0.3901
T1090 0.39
T1091 0.3896
T1092 0.3899
T1093 0.4002
T1094 0.4053
T1095 0.4046
T1096 0.4041
T1097 0.4041
T1098 0.4044
T1099 0.4057
T1100 0.406
T1101 0.406
T1102 0.4025
T1103 0.4069
T1104 0.4139
T1105 0.4191
T1106 0.429
T1107 0.434
T1108 0.429
T1109 0.4291
T1110 0.4313
T1111 0.4351
T1112 0.4418
T1113 0.4484
T1114 0.4493
T1115 0.4549
T1116 0.4584
T1117 0.4596
T1118 0.4578
T1119 0.4529
T1120 0.4454
T1121 0.4466
T1122 0.4413
T1123 0.4393
T1124 0.437
T1125 0.4335
T1126 0.4321
T1127 0.4318
T1128 0.4318
T1129 0.4317
T1130 0.4327
T1131 0.4334
T1132 0.4331
T1133 0.4319
T1134 0.4314
T1135 0.4317
T1136 0.4325
T1137 0.4327
T1138 0.433
T1139 0.4341
T1140 0.4363
T1141 0.4388
T1142 0.4406
T1143 0.441
T1144 0.4413
T1145 0.4414
T1146 0.4413
T1147 0.442
T1148 0.4425
T1149 0.4425
T1150 0.4425
T1151 0.4424
T1152 0.4414
T1153 0.4398
T1154 0.4376
T1155 0.4355
T1156 0.4342
T1157 0.4339
T1158 0.4322
T1159 0.4315
T1160 0.4314
T1161 0.4322
T1162 0.4332
T1163 0.4332
T1164 0.4347
T1165 0.4356
T1166 0.4367
T1167 0.437
T1168 0.437
T1169 0.4362
T1170 0.4352
T1171 0.4337
T1172 0.4328
T1173 0.4338
T1174 0.4346
T1175 0.4345
T1176 0.4343
T1177 0.435
T1178 0.4361
T1179 0.4364
T1180 0.4359
T1181 0.4357
T1182 0.436
T1183 0.4361
T1184 0.4361
T1185 0.436
T1186 0.436
T1187 0.4359
T1188 0.4353
T1189 0.4362
T1190 0.434
T1191 0.4307
T1192 0.4345
T1193 0.4328
T1194 0.4316
T1195 0.4297
T1196 0.429
T1197 0.4289
T1198 0.4289
T1199 0.4303
T1200 0.4324
T1201 0.4343
T1202 0.4334
T1203 0.4324
T1204 0.4309
T1205 0.4297
T1206 0.4287
T1207 0.4314
T1208 0.4302
T1209 0.4262
T1210 0.4257
T1211 0.4267
T1212 0.4285
T1213 0.4308
T1214 0.4341
T1215 0.4301
T1216 0.4328
T1217 0.4344
T1218 0.4365
T1219 0.4394
T1220 0.4442
T1221 0.4404
T1222 0.4453
T1223 0.4497
T1224 0.4512
T1225 0.4513
T1226 0.4503
T1227 0.4495
T1228 0.4477
T1229 0.4459
T1230 0.445
T1231 0.4448
T1232 0.4456
T1233 0.4483
T1234 0.4522
T1235 0.4576
T1236 0.4578
T1237 0.4611
T1238 0.4623
T1239 0.4638
T1240 0.4664
T1241 0.4667
T1242 0.463
T1243 0.4605
T1244 0.46
T1245 0.46
T1246 0.4601
T1247 0.4608
T1248 0.4614
T1249 0.4615
T1250 0.4614
T1251 0.4614
T1252 0.4606
T1253 0.4595
T1254 0.4592
T1255 0.4584
T1256 0.4566
T1257 0.4596
T1258 0.4585
T1259 0.4574
T1260 0.4559
T1261 0.4551
T1262 0.4539
T1263 0.4473
T1264 0.4415
T1265 0.4461
T1266 0.4436
T1267 0.4419
T1268 0.4398
T1269 0.4378
T1270 0.4369
T1271 0.4351
T1272 0.4338
T1273 0.4312
T1274 0.4291
T1275 0.4346
T1276 0.433
T1277 0.4317
T1278 0.4305
T1279 0.4288
T1280 0.4274
T1281 0.4259
T1282 0.4243
T1283 0.4239
T1284 0.4239
T1285 0.4237
T1286 0.4235
T1287 0.4216
T1288 0.4203
T1289 0.4176
T1290 0.4214
T1291 0.4192
T1292 0.4175
T1293 0.417
T1294 0.4181
T1295 0.4188
T1296 0.4189
T1297 0.4174
T1298 0.4168
T1299 0.4168
T1300 0.415
T1301 0.414
T1302 0.4127
T1303 0.4116
T1304 0.4106
T1305 0.4102
T1306 0.4089
T1307 0.4083
T1308 0.4079
T1309 0.4091
T1310 0.4097
T1311 0.4096
T1312 0.4112
T1313 0.4144
T1314 0.4183
T1315 0.4236
T1316 0.4365
T1317 0.4448
T1318 0.4575
T1319 0.476
T1320 0.4912
T1321 0.5011
T1322 0.5105
T1323 0.4975
T1324 0.5033
T1325 0.5074
T1326 0.5026
T1327 0.5058
T1328 0.5092
T1329 0.5116
T1330 0.5118
T1331 0.5109
T1332 0.5089
T1333 0.5051
T1334 0.5087
T1335 0.5033
T1336 0.4969
T1337 0.4915
T1338 0.5091
T1339 0.5073
T1340 0.5058
T1341 0.5046
T1342 0.5043
T1343 0.5043
T1344 0.5034
T1345 0.5024
T1346 0.5017
T1347 0.5005
T1348 0.4986
T1349 0.4962
T1350 0.4942
T1351 0.4917
T1352 0.4916
T1353 0.4888
T1354 0.4858
T1355 0.4835
T1356 0.4815
T1357 0.4796
T1358 0.4767
T1359 0.4759
T1360 0.4726
T1361 0.4698
T1362 0.4673
T1363 0.4652
T1364 0.4632
T1365 0.4611
T1366 0.4591
T1367 0.457
T1368 0.4597
T1369 0.4588
T1370 0.4587
T1371 0.4586
T1372 0.4593
T1373 0.4566
T1374 0.4588
T1375 0.4608
T1376 0.4634
T1377 0.4656
T1378 0.4669
T1379 0.4685
T1380 0.4694
T1381 0.4712
T1382 0.473
T1383 0.4747
T1384 0.4744
T1385 0.4758
T1386 0.4755
T1387 0.4753
T1388 0.4741
T1389 0.4722
T1390 0.4699
T1391 0.4674
T1392 0.4656
T1393 0.465
T1394 0.4648
T1395 0.4661
T1396 0.4688
T1397 0.472
T1398 0.4752
T1399 0.4756
T1400 0.4769
T1401 0.4779
T1402 0.4777
T1403 0.4782
T1404 0.4777
T1405 0.4762
T1406 0.4747
T1407 0.4755
T1408 0.4733
T1409 0.4719
T1410 0.4705
T1411 0.4697
T1412 0.4685
T1413 0.468
T1414 0.4676
T1415 0.4678
T1416 0.4663
T1417 0.4656
T1418 0.4656
T1419 0.4655
T1420 0.4655
T1421 0.4641
T1422 0.4631
T1423 0.4619
T1424 0.46
T1425 0.4594
T1426 0.459
T1427 0.4578
T1428 0.4562
T1429 0.459
T1430 0.4579
T1431 0.4572
T1432 0.4563
T1433 0.4556
T1434 0.4558
T1435 0.4563
T1436 0.4564
T1437 0.4556
T1438 0.4553
T1439 0.4553
T1440 0.4552
T1441 0.4549
T1442 0.454
T1443 0.4533
T1444 0.452
T1445 0.4505
T1446 0.4493
T1447 0.4486
T1448 0.4473
T1449 0.4468
T1450 0.4468
T1451 0.4468
T1452 0.4464
T1453 0.4455
T1454 0.4448
T1455 0.4442
T1456 0.4422
T1457 0.449
T1458 0.447
T1459 0.4448
T1460 0.4431
T1461 0.4418
T1462 0.4406
T1463 0.4402
T1464 0.4409
T1465 0.4443
T1466 0.4479
T1467 0.4409
T1468 0.4483
T1469 0.4454
T1470 0.4434
T1471 0.4422
T1472 0.4415
T1473 0.4405
T1474 0.4394
T1475 0.4393
T1476 0.4404
T1477 0.4393
T1478 0.4387
T1479 0.4384
T1480 0.4376
T1481 0.4365
T1482 0.4361
T1483 0.4346
T1484 0.434
T1485 0.4339
T1486 0.4345
T1487 0.4354
T1488 0.4381
T1489 0.4403
T1490 0.4417
T1491 0.4439
T1492 0.4464
T1493 0.4475
T1494 0.4474
T1495 0.4472
T1496 0.4487
T1497 0.4423
T1498 0.4453
T1499 0.4487
T1500 0.4517
T1501 0.4535
T1502 0.4535
T1503 0.4518
T1504 0.4494
T1505 0.4472
T1506 0.4459
T1507 0.4443
T1508 0.4433
T1509 0.4439
T1510 0.4449
T1511 0.4456
T1512 0.4469
T1513 0.4479
T1514 0.4488
T1515 0.4508
T1516 0.4521
T1517 0.4536
T1518 0.4545
T1519 0.456
T1520 0.4574
T1521 0.4588
T1522 0.4599
T1523 0.4574
T1524 0.4594
T1525 0.462
T1526 0.4656
T1527 0.4676
T1528 0.4682
T1529 0.469
T1530 0.4685
T1531 0.468
T1532 0.4679
T1533 0.4669
T1534 0.466
T1535 0.466
T1536 0.4668
T1537 0.4677
T1538 0.4697
T1539 0.472
T1540 0.4745
T1541 0.4747
T1542 0.4771
T1543 0.4788
T1544 0.4791
T1545 0.4791
T1546 0.4791
T1547 0.4791
T1548 0.4791
T1549 0.479
T1550 0.479
T1551 0.479
T1552 0.479
T1553 0.479
T1554 0.479
T1555 0.4789
T1556 0.4789
T1557 0.4789
T1558 0.4789
T1559 0.4789
T1560 0.4788
T1561 0.4788
T1562 0.4788
T1563 0.4788
T1564 0.4788
T1565 0.4788
T1566 0.4787
T1567 0.4787
T1568 0.4787
T1569 0.4787
T1570 0.4657
T1571 0.4595
T1572 0.4566
T1573 0.4558
T1574 0.4524
T1575 0.4504
T1576 0.4501
T1577 0.4497
T1578 0.4499
T1579 0.4507
T1580 0.4528
T1581 0.456
T1582 0.4583
T1583 0.459
T1584 0.4595
T1585 0.4585
T1586 0.4588
T1587 0.4601
T1588 0.4572
T1589 0.459
T1590 0.4603
T1591 0.4598
T1592 0.4588
T1593 0.4575
T1594 0.4604
T1595 0.4596
T1596 0.4594
T1597 0.4568
T1598 0.4578
T1599 0.4576
T1600 0.4571
T1601 0.457
T1602 0.4569
T1603 0.4569
T1604 0.4569
T1605 0.4568
T1606 0.4567
T1607 0.4563
T1608 0.4591
T1609 0.4571
T1610 0.4552
T1611 0.4537
T1612 0.4519
T1613 0.4503
T1614 0.4495
T1615 0.4486
T1616 0.4476
T1617 0.4487
T1618 0.449
T1619 0.4493
T1620 0.4505
T1621 0.4509
T1622 0.4509
T1623 0.4502
T1624 0.4488
T1625 0.4469
T1626 0.445
T1627 0.4427
T1628 0.4485
T1629 0.4461
T1630 0.4448
T1631 0.4437
T1632 0.4422
T1633 0.4413
T1634 0.4393
T1635 0.437
T1636 0.435
T1637 0.4338
T1638 0.4324
T1639 0.4316
T1640 0.431
T1641 0.4297
T1642 0.4292
T1643 0.4292
T1644 0.4352
T1645 0.4339
T1646 0.4331
T1647 0.4316
T1648 0.4296
T1649 0.4276
T1650 0.4263
T1651 0.4256
T1652 0.4254
T1653 0.424
T1654 0.4235
T1655 0.4235
T1656 0.4235
T1657 0.4235
T1658 0.4243
T1659 0.425
T1660 0.4259
T1661 0.4272
T1662 0.4302
T1663 0.4294
T1664 0.4344
T1665 0.4389
T1666 0.4434
T1667 0.4471
T1668 0.4451
T1669 0.4519
T1670 0.4573
T1671 0.4586
T1672 0.4648
T1673 0.47
T1674 0.4738
T1675 0.4758
T1676 0.4739
T1677 0.4751
T1678 0.473
T1679 0.4695
T1680 0.4654
T1681 0.4615
T1682 0.4583
T1683 0.4574
T1684 0.4567
T1685 0.4571
T1686 0.4584
T1687 0.4592
T1688 0.4604
T1689 0.4612
T1690 0.4613
T1691 0.4613
T1692 0.4613
T1693 0.4613
T1694 0.4609
T1695 0.459
T1696 0.4566
T1697 0.4581
T1698 0.4558
T1699 0.4542
T1700 0.4526
T1701 0.4521
T1702 0.4521
T1703 0.451
T1704 0.4488
T1705 0.4481
T1706 0.4466
T1707 0.4453
T1708 0.4439
T1709 0.4417
T1710 0.4485
T1711 0.4471
T1712 0.4453
T1713 0.444
T1714 0.4429
T1715 0.4426
T1716 0.4419
T1717 0.4404
T1718 0.4389
T1719 0.4371
T1720 0.4351
T1721 0.4345
T1722 0.4345
T1723 0.436
T1724 0.4366
T1725 0.4365
T1726 0.4363
T1727 0.4367
T1728 0.4379
T1729 0.4373
T1730 0.4364
T1731 0.4363
T1732 0.4363
T1733 0.435
T1734 0.4343
T1735 0.4338
T1736 0.4328
T1737 0.4324
T1738 0.4324
T1739 0.4324
T1740 0.4324
T1741 0.432
T1742 0.4303
T1743 0.4353
T1744 0.4336
T1745 0.432
T1746 0.4308
T1747 0.4305
T1748 0.4305
T1749 0.4305
T1750 0.4305
T1751 0.4315
T1752 0.4321
T1753 0.4334
T1754 0.4328
T1755 0.4324
T1756 0.4317
T1757 0.4311
T1758 0.4309
T1759 0.4297
T1760 0.4289
T1761 0.4272
T1762 0.4266
T1763 0.4266
T1764 0.4262
T1765 0.4264
T1766 0.4266
T1767 0.4266
T1768 0.4262
T1769 0.4256
T1770 0.4259
T1771 0.4264
T1772 0.4266
T1773 0.4266
T1774 0.4266
T1775 0.4266
T1776 0.4258
T1777 0.4247
T1778 0.4244
T1779 0.4237
T1780 0.4228
T1781 0.4225
T1782 0.4216
T1783 0.4205
T1784 0.4203
T1785 0.4203
T1786 0.4203
T1787 0.4232
T1788 0.4227
T1789 0.4211
T1790 0.4192
T1791 0.4182
T1792 0.4167
T1793 0.4208
T1794 0.4202
T1795 0.4202
T1796 0.4199
T1797 0.4201
T1798 0.4202
T1799 0.4202
T1800 0.4202
T1801 0.4202
T1802 0.4202
T1803 0.4194
T1804 0.4183
T1805 0.4179
T1806 0.4173
T1807 0.417
T1808 0.4163
T1809 0.416
T1810 0.416
T1811 0.416
T1812 0.4164
T1813 0.4162
T1814 0.416
T1815 0.416
T1816 0.4144
T1817 0.4138
T1818 0.4138
T1819 0.4138
T1820 0.4138
T1821 0.4138
T1822 0.4138
T1823 0.4138
T1824 0.4138
T1825 0.4138
T1826 0.4127
T1827 0.4117
T1828 0.4115
T1829 0.4101
T1830 0.4095
T1831 0.4095
T1832 0.4085
T1833 0.4081
T1834 0.4088
T1835 0.4116
T1836 0.4145
T1837 0.4155
T1838 0.4157
T1839 0.4153
T1840 0.4143
T1841 0.414
T1842 0.4135
T1843 0.4134
T1844 0.4134
T1845 0.4146
T1846 0.4152
T1847 0.4153
T1848 0.4153
T1849 0.4153
T1850 0.4146
T1851 0.4136
T1852 0.4127
T1853 0.4117
T1854 0.4101
T1855 0.4097
T1856 0.4093
T1857 0.4088
T1858 0.409
T1859 0.4102
T1860 0.4114
T1861 0.4112
T1862 0.4104
T1863 0.4094
T1864 0.4079
T1865 0.407
T1866 0.4069
T1867 0.4081
T1868 0.409
T1869 0.4088
T1870 0.4086
T1871 0.4082
T1872 0.4069
T1873 0.4082
T1874 0.4105
T1875 0.4128
T1876 0.4173
T1877 0.4182
T1878 0.4241
T1879 0.4291
T1880 0.4346
T1881 0.4337
T1882 0.4399
T1883 0.4474
T1884 0.4474
T1885 0.4545
T1886 0.4562
T1887 0.4604
T1888 0.4617
T1889 0.4615
T1890 0.4593
T1891 0.4603
T1892 0.4576
T1893 0.4543
T1894 0.4516
T1895 0.4501
T1896 0.4495
T1897 0.4497
T1898 0.4516
T1899 0.4546
T1900 0.4577
T1901 0.4603
T1902 0.4577
T1903 0.4588
T1904 0.4591
T1905 0.4584
T1906 0.4571
T1907 0.4566
T1908 0.4599
T1909 0.457
T1910 0.4514
T1911 0.4473
T1912 0.4444
T1913 0.4407
T1914 0.4474
T1915 0.4474
T1916 0.4447
T1917 0.44
T1918 0.4379
T1919 0.4366
T1920 0.4347
T1921 0.4342
T1922 0.4326
T1923 0.4309
T1924 0.4294
T1925 0.4345
T1926 0.4327
T1927 0.4318
T1928 0.4304
T1929 0.429
T1930 0.4286
T1931 0.4307
T1932 0.4319
T1933 0.4313
T1934 0.4299
T1935 0.4288
T1936 0.4282
T1937 0.4265
T1938 0.4245
T1939 0.4242
T1940 0.4255
T1941 0.4272
T1942 0.4282
T1943 0.4305
T1944 0.4332
T1945 0.4331
T1946 0.4321
T1947 0.4325
T1948 0.4336
T1949 0.4352
T1950 0.4317
T1951 0.4371
T1952 0.4432
T1953 0.4421
T1954 0.452
T1955 0.4595
T1956 0.4696
T1957 0.4749
T1958 0.483
T1959 0.4946
T1960 0.5071
T1961 0.4956
T1962 0.5018
T1963 0.5076
T1964 0.5053
T1965 0.5119
T1966 0.5204
T1967 0.5208
T1968 0.5281
T1969 0.5336
T1970 0.531
T1971 0.535
T1972 0.539
T1973 0.543
T1974 0.5411
T1975 0.5436
T1976 0.5454
T1977 0.5474
T1978 0.5482
T1979 0.5476
T1980 0.5475
T1981 0.5473
T1982 0.5459
T1983 0.5444
T1984 0.5427
T1985 0.5411
T1986 0.5457
T1987 0.5445
T1988 0.5427
T1989 0.5419
T1990 0.5417
T1991 0.5406
T1992 0.5399
T1993 0.5388
T1994 0.5378
T1995 0.5356
T1996 0.5334
T1997 0.5318
T1998 0.5295
T1999 0.5271
T2000 0.5336
T2001 0.5309
T2002 0.5275
T2003 0.5234
T2004 0.5197
T2005 0.5166
T2006 0.5203
T2007 0.518
T2008 0.5171
T2009 0.516
T2010 0.5149
T2011 0.5143
T2012 0.5128
T2013 0.5116
T2014 0.5104
T2015 0.5091
T2016 0.5076
T2017 0.5055
T2018 0.5038
T2019 0.5018
T2020 0.5091
T2021 0.5077
T2022 0.506
T2023 0.5041
T2024 0.5018
T2025 0.5002
T2026 0.4987
T2027 0.4968
T2028 0.4953
T2029 0.4939
T2030 0.4922
T2031 0.4916
T2032 0.491
T2033 0.5101
T2034 0.5089
T2035 0.508
T2036 0.5077
T2037 0.5066
T2038 0.5058
T2039 0.5047
T2040 0.504
T2041 0.5027
T2042 0.5017
T2043 0.5005
T2044 0.5001
T2045 0.5003
T2046 0.5
T2047 0.4998
T2048 0.5009
T2049 0.503
T2050 0.505
T2051 0.5075
T2052 0.5104
T2053 0.4945
T2054 0.5002
T2055 0.5065
T2056 0.5043
T2057 0.5117
T2058 0.521
T2059 0.5233
T2060 0.5304
T2061 0.5271
T2062 0.5316
T2063 0.5361
T2064 0.5401
T2065 0.5425
T2066 0.5434
T2067 0.5444
T2068 0.5452
T2069 0.5444
T2070 0.5437
T2071 0.5426
T2072 0.5415
T2073 0.5402
T2074 0.5382
T2075 0.5369
T2076 0.5356
T2077 0.5342
T2078 0.5327
T2079 0.5313
T2080 0.5306
T2081 0.5295
T2082 0.5279
T2083 0.5263
T2084 0.5338
T2085 0.532
T2086 0.5295
T2087 0.526
T2088 0.5235
T2089 0.522
T2090 0.52
T2091 0.5175
T2092 0.5151
T2093 0.5196
T2094 0.5175
T2095 0.5156
T2096 0.5141
T2097 0.5127
T2098 0.5126
T2099 0.5118
T2100 0.5091
T2101 0.5068
T2102 0.5058
T2103 0.5047
T2104 0.5036
T2105 0.5024
T2106 0.5101
T2107 0.5093
T2108 0.5091
T2109 0.5088
T2110 0.5076
T2111 0.5058
T2112 0.5052
T2113 0.504
T2114 0.5032
T2115 0.5023
T2116 0.5017
T2117 0.5015
T2118 0.5015
T2119 0.5015
T2120 0.5015
T2121 0.5008
T2122 0.4998
T2123 0.4995
T2124 0.4996
T2125 0.4986
T2126 0.4992
T2127 0.5003
T2128 0.4988
T2129 0.4977
T2130 0.4976
T2131 0.4987
T2132 0.5007
T2133 0.5028
T2134 0.5046
T2135 0.5048
T2136 0.5047
T2137 0.5038
T2138 0.5034
T2139 0.502
T2140 0.5014
T2141 0.5007
T2142 0.4997
T2143 0.4994
T2144 0.4995
T2145 0.4989
T2146 0.4989
T2147 0.5001
T2148 0.5018
T2149 0.5047
T2150 0.5073
T2151 0.5097
T2152 0.5033
T2153 0.5052
T2154 0.5065
T2155 0.5079
T2156 0.509
T2157 0.5096
T2158 0.5094
T2159 0.5086
T2160 0.5076
T2161 0.5074
T2162 0.5074
T2163 0.506
T2164 0.5054
T2165 0.5042
T2166 0.5032
T2167 0.5025
T2168 0.5103
T2169 0.5092
T2170 0.5085
T2171 0.5074
T2172 0.506
T2173 0.5053
T2174 0.5042
T2175 0.5034
T2176 0.5018
T2177 0.5012
T2178 0.5
T2179 0.4995
T2180 0.4981
T2181 0.4975
T2182 0.4968
T2183 0.4958
T2184 0.4955
T2185 0.4946
T2186 0.4925
T2187 0.4917
T2188 0.4918
T2189 0.4908
T2190 0.5109
T2191 0.5104
T2192 0.5095
T2193 0.5089
T2194 0.5084
T2195 0.5075
T2196 0.5068
T2197 0.5067
T2198 0.5061
T2199 0.5045
T2200 0.5032
T2201 0.5029
T2202 0.5029
T2203 0.5044
T2204 0.5046
T2205 0.5038
T2206 0.5035
T2207 0.5031
T2208 0.503
T2209 0.503
T2210 0.502
T2211 0.5012
T2212 0.501
T2213 0.5003
T2214 0.4994
T2215 0.4992
T2216 0.4992
T2217 0.4992
T2218 0.4988
T2219 0.4976
T2220 0.4971
T2221 0.4968
T2222 0.496
T2223 0.4955
T2224 0.4953
T2225 0.4954
T2226 0.4954
T2227 0.4954
T2228 0.4954
T2229 0.4954
T2230 0.4954
T2231 0.4954
T2232 0.4953
T2233 0.4946
T2234 0.4936
T2235 0.4934
T2236 0.4934
T2237 0.4934
T2238 0.4921
T2239 0.4916
T2240 0.4916
T2241 0.4937
T2242 0.4936
T2243 0.4933
T2244 0.4922
T2245 0.4918
T2246 0.4919
T2247 0.4919
T2248 0.4916
T2249 0.4911
T2250 0.4903
T2251 0.4898
T2252 0.4898
T2253 0.4898
T2254 0.4898
T2255 0.4898
T2256 0.4892
T2257 0.4883
T2258 0.488
T2259 0.488
T2260 0.488
T2261 0.4877
T2262 0.4873
T2263 0.487
T2264 0.4866
T2265 0.4861
T2266 0.4859
T2267 0.4859
T2268 0.4853
T2269 0.4844
T2270 0.4841
T2271 0.4841
T2272 0.4831
T2273 0.4824
T2274 0.4823
T2275 0.4823
T2276 0.4821
T2277 0.482
T2278 0.482
T2279 0.482
T2280 0.4821
T2281 0.4821
T2282 0.4811
T2283 0.4804
T2284 0.4802
T2285 0.4802
T2286 0.4803
T2287 0.4803
T2288 0.4803
T2289 0.4796
T2290 0.4787
T2291 0.4783
T2292 0.4782
T2293 0.4781
T2294 0.4782
T2295 0.4782
T2296 0.4782
T2297 0.4782
T2298 0.4779
T2299 0.4771
T2300 0.4765
T2301 0.476
T2302 0.475
T2303 0.4684
T2304 0.4648
T2305 0.4653
T2306 0.4686
T2307 0.4714
T2308 0.4735
T2309 0.4744
T2310 0.4746
T2311 0.4746
T2312 0.4746
T2313 0.4746
T2314 0.4746
T2315 0.4746
T2316 0.4747
T2317 0.4747
T2318 0.4747
T2319 0.4747
T2320 0.474
T2321 0.4731
T2322 0.4738
T2323 0.4746
T2324 0.4748
T2325 0.4748
T2326 0.4748
T2327 0.4748
T2328 0.4748
T2329 0.4746
T2330 0.4745
T2331 0.4745
T2332 0.4732
T2333 0.4726
T2334 0.4727
T2335 0.4727
T2336 0.4727
T2337 0.4727
T2338 0.4727
T2339 0.4724
T2340 0.4716
T2341 0.472
T2342 0.4726
T2343 0.4721
T2344 0.4715
T2345 0.471
T2346 0.4709
T2347 0.4709
T2348 0.4709
T2349 0.4707
T2350 0.4714
T2351 0.4716
T2352 0.472
T2353 0.4711
T2354 0.4707
T2355 0.4707
T2356 0.4707
T2357 0.4707
T2358 0.4707
T2359 0.4708
T2360 0.4708
T2361 0.4708
T2362 0.4701
T2363 0.4702
T2364 0.47
T2365 0.4699
T2366 0.4699
T2367 0.4692
T2368 0.4689
T2369 0.4697
T2370 0.4728
T2371 0.4758
T2372 0.4746
T2373 0.4744
T2374 0.4748
T2375 0.4722
T2376 0.4704
T2377 0.4689
T2378 0.4675
T2379 0.4667
T2380 0.4666
T2381 0.4666
T2382 0.4677
T2383 0.4685
T2384 0.4686
T2385 0.4686
T2386 0.4687
T2387 0.4687
T2388 0.4687
T2389 0.4687
T2390 0.4687
T2391 0.4687
T2392 0.4687
T2393 0.4688
T2394 0.4688
T2395 0.3539
T2396 0.3396
T2397 0.34
T2398 0.3396
T2399 0.3396
T2400 0.3396
T2401 0.3396
T2402 0.3396
T2403 0.3396
T2404 0.3396
T2405 0.3396
T2406 0.3396
T2407 0.3401
T2408 0.3397
T2409 0.3397
T2410 0.3395
T2411 0.339
T2412 0.3413
T2413 0.3384
T2414 0.3413
T2415 0.3387
T2416 0.3378
T2417 0.3378
T2418 0.3378
T2419 0.3379
T2420 0.3379
T2421 0.3379
T2422 0.3379
T2423 0.3379
T2424 0.3379
T2425 0.3379
T2426 0.3379
T2427 0.3379
T2428 0.3379
T2429 0.3379
T2430 0.3379
T2431 0.338
T2432 0.338
T2433 0.338
T2434 0.338
T2435 0.338
T2436 0.338
T2437 0.338
T2438 0.338
T2439 0.338
T2440 0.338
T2441 0.338
T2442 0.3381
T2443 0.3381
T2444 0.3381
T2445 0.3381
T2446 0.3381
T2447 0.3381
T2448 0.3381
T2449 0.3381
T2450 0.3381
T2451 0.3381
T2452 0.3381
T2453 0.3382
T2454 0.3382
T2455 0.3382
T2456 0.3382
T2457 0.3373
T2458 0.3364
T2459 0.3364
T2460 0.336
T2461 0.3365
T2462 0.3351
T2463 0.336
T2464 0.336
T2465 0.3365
T2466 0.3365
T2467 0.3365
T2468 0.3365
T2469 0.3365
T2470 0.3365
T2471 0.3365
T2472 0.3366
T2473 0.3366
T2474 0.3366
T2475 0.3366
T2476 0.3366
T2477 0.3366
T2478 0.3366
T2479 0.3366
T2480 0.3366
T2481 0.3366
T2482 0.3367
T2483 0.3367
T2484 0.3362
T2485 0.3362
T2486 0.3367
T2487 0.3353
T2488 0.3358
T2489 0.3495
T2490 0.3845
T2491 0.3841
T2492 0.3874
T2493 0.3832
T2494 0.381
T2495 0.3806
T2496 0.3781
T2497 0.3772
T2498 0.3748
T2499 0.3733
T2500 0.372
T2501 0.3706
T2502 0.3692
T2503 0.3679
T2504 0.3656
T2505 0.3653
T2506 0.3642
T2507 0.3887
T2508 0.3834
T2509 0.3793
T2510 0.3868
T2511 0.3795
T2512 0.3705
T2513 0.3658
T2514 0.3643
T2515 0.3629
T2516 0.3624
T2517 0.3617
T2518 0.361
T2519 0.36
T2520 0.3587
T2521 0.3571
T2522 0.3557
T2523 0.3549
T2524 0.3542
T2525 0.3527
T2526 0.3511
T2527 0.3507
T2528 0.3492
T2529 0.3575
T2530 0.3567
T2531 0.3547
T2532 0.3531
T2533 0.3523
T2534 0.3511
T2535 0.3483
T2536 0.3478
T2537 0.3478
T2538 0.3478
T2539 0.3478
T2540 0.3478
T2541 0.3478
T2542 0.3478
T2543 0.3478
T2544 0.3479
T2545 0.3479
T2546 0.3479
T2547 0.3479
T2548 0.3471
T2549 0.3462
T2550 0.3462
T2551 0.3463
T2552 0.3463
T2553 0.345
T2554 0.3454
T2555 0.3463
T2556 0.3459
T2557 0.3438
T2558 0.3424
T2559 0.3413
T2560 0.3808
T2561 0.3712
T2562 0.3665
T2563 0.364
T2564 0.3611
T2565 0.3593
T2566 0.3582
T2567 0.3568
T2568 0.3563
T2569 0.3555
T2570 0.3543
T2571 0.3533
T2572 0.3528
T2573 0.3516
T2574 0.3508
T2575 0.3498
T2576 0.3493
T2577 0.3489
T2578 0.3489
T2579 0.3573
T2580 0.3561
T2581 0.3538
T2582 0.3533
T2583 0.3521
T2584 0.3517
T2585 0.3521
T2586 0.3521
T2587 0.3521
T2588 0.3521
T2589 0.3522
T2590 0.3522
T2591 0.3509
T2592 0.3505
T2593 0.3505
T2594 0.3506
T2595 0.3506
T2596 0.3506
T2597 0.3506
T2598 0.3506
T2599 0.3506
T2600 0.3496
T2601 0.3485
T2602 0.3486
T2603 0.3477
T2604 0.3477
T2605 0.3478
T2606 0.3469
T2607 0.3486
T2608 0.3482
T2609 0.3482
T2610 0.347
T2611 0.347
T2612 0.347
T2613 0.347
T2614 0.347
T2615 0.347
T2616 0.347
T2617 0.3458
T2618 0.3453
T2619 0.3462
T2620 0.3466
T2621 0.3471
T2622 0.3471
T2623 0.3471
T2624 0.3471
T2625 0.3471
T2626 0.3466
T2627 0.3462
T2628 0.3458
T2629 0.3449
T2630 0.3449
T2631 0.3453
T2632 0.3441
T2633 0.3436
T2634 0.3436
T2635 0.3436
T2636 0.3436
T2637 0.3436
T2638 0.3436
T2639 0.3436
T2640 0.3436
T2641 0.3436
T2642 0.3436
T2643 0.3436
T2644 0.3436
T2645 0.3449
T2646 0.3453
T2647 0.3453
T2648 0.3453
T2649 0.3453
T2650 0.3453
T2651 0.3441
T2652 0.3441
T2653 0.3436
T2654 0.3436
T2655 0.3436
T2656 0.3436
T2657 0.3441
T2658 0.3449
T2659 0.3441
T2660 0.3458
T2661 0.3453
T2662 0.3466
T2663 0.3483
T2664 0.3483
T2665 0.3493
T2666 0.3498
T2667 0.3525
T2668 0.3542
T2669 0.3562
T2670 0.357
T2671 0.3494
T2672 0.3513
T2673 0.3553
T2674 0.3574
T2675 0.3609
T2676 0.3659
T2677 0.3689
T2678 0.3723
T2679 0.3749
T2680 0.3758
T2681 0.3761
T2682 0.3772
T2683 0.3785
T2684 0.3789
T2685 0.3789
T2686 0.378
T2687 0.3772
T2688 0.3765
T2689 0.3753
T2690 0.374
T2691 0.3727
T2692 0.3722
T2693 0.3722
T2694 0.3722
T2695 0.3722
T2696 0.3722
T2697 0.3722
T2698 0.3722
T2699 0.3722
T2700 0.3722
T2701 0.3707
T2702 0.3685
T2703 0.3667
T2704 0.3656
T2705 0.3689
T2706 0.3671
T2707 0.3656
T2708 0.3656
T2709 0.3643
T2710 0.3623
T2711 0.3623
T2712 0.3609
T2713 0.3592
T2714 0.3589
T2715 0.3589
T2716 0.3589
T2717 0.3584
T2718 0.3574
T2719 0.3569
T2720 0.3569
T2721 0.3584
T2722 0.3574
T2723 0.3579
T2724 0.3579
T2725 0.3605
T2726 0.3618
T2727 0.3623
T2728 0.3627
T2729 0.3638
T2730 0.3643
T2731 0.3656
T2732 0.3656
T2733 0.3667
T2734 0.3671
T2735 0.3676
T2736 0.3689
T2737 0.3689
T2738 0.3689
T2739 0.3689
T2740 0.3689
T2741 0.3703
T2742 0.3708
T2743 0.3715
T2744 0.3722
T2745 0.3727
T2746 0.374
T2747 0.3758
T2748 0.3761
T2749 0.3768
T2750 0.378
T2751 0.3765
T2752 0.3758
T2753 0.3744
T2754 0.374
T2755 0.3722
T2756 0.3718
T2757 0.3708
T2758 0.3703
T2759 0.3689
T2760 0.368
T2761 0.3664
T2762 0.3656
T2763 0.3647
T2764 0.3638
T2765 0.363
T2766 0.3623
T2767 0.3609
T2768 0.3604
T2769 0.3604
T2770 0.3604
T2771 0.3604
T2772 0.3592
T2773 0.3589
T2774 0.3579
T2775 0.3569
T2776 0.3569
T2777 0.3569
T2778 0.3569
T2779 0.3569
T2780 0.3569
T2781 0.3558
T2782 0.3554
T2783 0.3554
T2784 0.3549
T2785 0.3534
T2786 0.3534
T2787 0.3534
T2788 0.3522
T2789 0.3518
T2790 0.3518
T2791 0.3399
T2792 0.3399
T2793 0.3399
T2794 0.3399
T2795 0.3399
T2796 0.3399
T2797 0.3399
T2798 0.3399
T2799 0.3399
T2800 0.3399
T2801 0.3399
T2802 0.3399
T2803 0.3399
T2804 0.3399
T2805 0.3399
T2806 0.3399
T2807 0.3399
T2808 0.3399
