# Supplementary material for: FishMORPH - An agent-based model to predict salmonid growth and distribution responses under natural and low flows
Source: Sci Rep. 2016 Jul 19;6:29414. doi: 10.1038/srep29414 (PMC4949470; doi:10.1038/srep29414)
Supplement: Supplementary Information 2 [file srep29414-s2.zip › SR_FishMORPH_Files/Parameters/Baseline_Depth_P48.var]

Depth Patch P48
T1 0.3994
T2 0.4007
T3 0.4007
T4 0.4007
T5 0.4004
T6 0.3998
T7 0.3983
T8 0.3975
T9 0.396
T10 0.3981
T11 0.3994
T12 0.3965
T13 0.3946
T14 0.3924
T15 0.3924
T16 0.3924
T17 0.3924
T18 0.3924
T19 0.3919
T20 0.3915
T21 0.3905
T22 0.3901
T23 0.3901
T24 0.3901
T25 0.3892
T26 0.3882
T27 0.3882
T28 0.3882
T29 0.3882
T30 0.3882
T31 0.3882
T32 0.3882
T33 0.3882
T34 0.3882
T35 0.3878
T36 0.3873
T37 0.3864
T38 0.3864
T39 0.3864
T40 0.3864
T41 0.3864
T42 0.386
T43 0.3849
T44 0.3849
T45 0.3849
T46 0.3849
T47 0.3849
T48 0.3849
T49 0.3849
T50 0.3849
T51 0.383
T52 0.383
T53 0.383
T54 0.3811
T55 0.3811
T56 0.3806
T57 0.3797
T58 0.3801
T59 0.3806
T60 0.3843
T61 0.3816
T62 0.3801
T63 0.3797
T64 0.3792
T65 0.3811
T66 0.3797
T67 0.3792
T68 0.3792
T69 0.3792
T70 0.3792
T71 0.3787
T72 0.3792
T73 0.3784
T74 0.3772
T75 0.3757
T76 0.3757
T77 0.3757
T78 0.3757
T79 0.3757
T80 0.3757
T81 0.3757
T82 0.3757
T83 0.3757
T84 0.3757
T85 0.3762
T86 0.3776
T87 0.3776
T88 0.3776
T89 0.3776
T90 0.3776
T91 0.3776
T92 0.3776
T93 0.3776
T94 0.3776
T95 0.3776
T96 0.3776
T97 0.3776
T98 0.3776
T99 0.3772
T100 0.3757
T101 0.3757
T102 0.3757
T103 0.3757
T104 0.3757
T105 0.3757
T106 0.3757
T107 0.3757
T108 0.3752
T109 0.3757
T110 0.3757
T111 0.3757
T112 0.3757
T113 0.3757
T114 0.3757
T115 0.3757
T116 0.3757
T117 0.3757
T118 0.3757
T119 0.3757
T120 0.3757
T121 0.3757
T122 0.3757
T123 0.3757
T124 0.3757
T125 0.3757
T126 0.3757
T127 0.3757
T128 0.3757
T129 0.3757
T130 0.3757
T131 0.3767
T132 0.3776
T133 0.3776
T134 0.3776
T135 0.3776
T136 0.378
T137 0.3792
T138 0.3792
T139 0.3792
T140 0.3792
T141 0.3792
T142 0.3792
T143 0.3792
T144 0.3792
T145 0.3792
T146 0.3792
T147 0.3792
T148 0.3792
T149 0.3792
T150 0.3792
T151 0.3787
T152 0.3792
T153 0.3797
T154 0.3811
T155 0.3811
T156 0.3811
T157 0.3811
T158 0.382
T159 0.3811
T160 0.382
T161 0.383
T162 0.383
T163 0.383
T164 0.383
T165 0.383
T166 0.383
T167 0.383
T168 0.383
T169 0.383
T170 0.383
T171 0.383
T172 0.383
T173 0.383
T174 0.383
T175 0.383
T176 0.383
T177 0.383
T178 0.3825
T179 0.383
T180 0.383
T181 0.3825
T182 0.3816
T183 0.3825
T184 0.3816
T185 0.3811
T186 0.3811
T187 0.3811
T188 0.3811
T189 0.3811
T190 0.3811
T191 0.3811
T192 0.3811
T193 0.3811
T194 0.3811
T195 0.3811
T196 0.3811
T197 0.3797
T198 0.3792
T199 0.3792
T200 0.3792
T201 0.3792
T202 0.3792
T203 0.3792
T204 0.3792
T205 0.3792
T206 0.3792
T207 0.3792
T208 0.3792
T209 0.3792
T210 0.3792
T211 0.3792
T212 0.3792
T213 0.3792
T214 0.3792
T215 0.3777
T216 0.3792
T217 0.3792
T218 0.3792
T219 0.3792
T220 0.3792
T221 0.3792
T222 0.3792
T223 0.3792
T224 0.3788
T225 0.3776
T226 0.3776
T227 0.3776
T228 0.3776
T229 0.3776
T230 0.3776
T231 0.3776
T232 0.3776
T233 0.3776
T234 0.3776
T235 0.3776
T236 0.3776
T237 0.3776
T238 0.3776
T239 0.3776
T240 0.3776
T241 0.3776
T242 0.3776
T243 0.3776
T244 0.3776
T245 0.3776
T246 0.3776
T247 0.3776
T248 0.3776
T249 0.3757
T250 0.3757
T251 0.3762
T252 0.4223
T253 0.4627
T254 0.4551
T255 0.4721
T256 0.4719
T257 0.4719
T258 0.4701
T259 0.4694
T260 0.4694
T261 0.4685
T262 0.4673
T263 0.467
T264 0.467
T265 0.467
T266 0.467
T267 0.467
T268 0.467
T269 0.467
T270 0.467
T271 0.467
T272 0.467
T273 0.467
T274 0.467
T275 0.467
T276 0.4674
T277 0.4681
T278 0.4691
T279 0.4694
T280 0.4694
T281 0.4694
T282 0.4685
T283 0.4678
T284 0.4671
T285 0.467
T286 0.467
T287 0.467
T288 0.467
T289 0.467
T290 0.467
T291 0.467
T292 0.467
T293 0.4674
T294 0.469
T295 0.4694
T296 0.4694
T297 0.4713
T298 0.4719
T299 0.4719
T300 0.4726
T301 0.4725
T302 0.4724
T303 0.4542
T304 0.4548
T305 0.4553
T306 0.4554
T307 0.4554
T308 0.4554
T309 0.4554
T310 0.4554
T311 0.4554
T312 0.4554
T313 0.4554
T314 0.4554
T315 0.4554
T316 0.4554
T317 0.4554
T318 0.4554
T319 0.4554
T320 0.4554
T321 0.4554
T322 0.4554
T323 0.4554
T324 0.4554
T325 0.455
T326 0.4553
T327 0.4554
T328 0.4554
T329 0.4554
T330 0.4554
T331 0.4554
T332 0.4554
T333 0.4554
T334 0.4554
T335 0.4554
T336 0.4554
T337 0.455
T338 0.4723
T339 0.4719
T340 0.4719
T341 0.4719
T342 0.4719
T343 0.4719
T344 0.4719
T345 0.4719
T346 0.4719
T347 0.4719
T348 0.4719
T349 0.4719
T350 0.4719
T351 0.4719
T352 0.4719
T353 0.4701
T354 0.4694
T355 0.4694
T356 0.4694
T357 0.4694
T358 0.4694
T359 0.4694
T360 0.4694
T361 0.4694
T362 0.4685
T363 0.4691
T364 0.4694
T365 0.4694
T366 0.4694
T367 0.4694
T368 0.4694
T369 0.4694
T370 0.4694
T371 0.4694
T372 0.4694
T373 0.4699
T374 0.4714
T375 0.4719
T376 0.4719
T377 0.4719
T378 0.4723
T379 0.472
T380 0.4719
T381 0.4719
T382 0.4719
T383 0.4719
T384 0.4719
T385 0.4719
T386 0.4719
T387 0.4719
T388 0.4719
T389 0.4719
T390 0.4719
T391 0.4719
T392 0.4719
T393 0.4705
T394 0.458
T395 0.4365
T396 0.4132
T397 0.4043
T398 0.401
T399 0.3985
T400 0.3979
T401 0.3979
T402 0.3979
T403 0.3984
T404 0.398
T405 0.3979
T406 0.3966
T407 0.3957
T408 0.3955
T409 0.3955
T410 0.3964
T411 0.3976
T412 0.3992
T413 0.4019
T414 0.404
T415 0.4035
T416 0.4042
T417 0.4045
T418 0.4045
T419 0.4042
T420 0.4012
T421 0.4003
T422 0.3921
T423 0.3892
T424 0.3901
T425 0.3901
T426 0.3901
T427 0.3901
T428 0.3901
T429 0.3901
T430 0.3901
T431 0.3901
T432 0.3901
T433 0.3901
T434 0.3901
T435 0.3892
T436 0.3882
T437 0.3882
T438 0.3873
T439 0.3864
T440 0.3854
T441 0.3845
T442 0.3845
T443 0.384
T444 0.3826
T445 0.3831
T446 0.3826
T447 0.3831
T448 0.3826
T449 0.3822
T450 0.3798
T451 0.3788
T452 0.3788
T453 0.3788
T454 0.3778
T455 0.3788
T456 0.3788
T457 0.3788
T458 0.3788
T459 0.3788
T460 0.3783
T461 0.3788
T462 0.3788
T463 0.3807
T464 0.382
T465 0.3832
T466 0.3841
T467 0.3856
T468 0.3865
T469 0.3879
T470 0.3879
T471 0.3888
T472 0.3897
T473 0.3893
T474 0.3879
T475 0.3869
T476 0.386
T477 0.3851
T478 0.3841
T479 0.3841
T480 0.3832
T481 0.3841
T482 0.3837
T483 0.3841
T484 0.3841
T485 0.3846
T486 0.3841
T487 0.386
T488 0.3862
T489 0.3889
T490 0.3912
T491 0.3939
T492 0.3944
T493 0.3962
T494 0.399
T495 0.4016
T496 0.4037
T497 0.4055
T498 0.4064
T499 0.4083
T500 0.4115
T501 0.4136
T502 0.4167
T503 0.4201
T504 0.4231
T505 0.4258
T506 0.4282
T507 0.4292
T508 0.4298
T509 0.4311
T510 0.4316
T511 0.432
T512 0.4334
T513 0.4342
T514 0.4356
T515 0.438
T516 0.4393
T517 0.4413
T518 0.4427
T519 0.443
T520 0.4434
T521 0.4431
T522 0.443
T523 0.443
T524 0.443
T525 0.443
T526 0.443
T527 0.4425
T528 0.4413
T529 0.4405
T530 0.4404
T531 0.4387
T532 0.4382
T533 0.4378
T534 0.4364
T535 0.434
T536 0.4325
T537 0.4314
T538 0.4303
T539 0.4292
T540 0.4289
T541 0.4269
T542 0.4262
T543 0.4262
T544 0.4253
T545 0.4242
T546 0.4239
T547 0.4231
T548 0.4219
T549 0.4217
T550 0.4208
T551 0.4197
T552 0.4189
T553 0.4171
T554 0.4166
T555 0.4158
T556 0.4146
T557 0.4143
T558 0.4148
T559 0.4166
T560 0.4205
T561 0.4263
T562 0.4312
T563 0.436
T564 0.4411
T565 0.4492
T566 0.4563
T567 0.4679
T568 0.4574
T569 0.4632
T570 0.4673
T571 0.4714
T572 0.4577
T573 0.4627
T574 0.4701
T575 0.465
T576 0.4734
T577 0.4862
T578 0.5025
T579 0.5197
T580 0.5369
T581 0.5479
T582 0.5507
T583 0.5619
T584 0.5595
T585 0.564
T586 0.5706
T587 0.5765
T588 0.5556
T589 0.5634
T590 0.5704
T591 0.5735
T592 0.5659
T593 0.5684
T594 0.5689
T595 0.5677
T596 0.5738
T597 0.5654
T598 0.5552
T599 0.5697
T600 0.5589
T601 0.5585
T602 0.5503
T603 0.5532
T604 0.5471
T605 0.5419
T606 0.5386
T607 0.5413
T608 0.5412
T609 0.5424
T610 0.5406
T611 0.5436
T612 0.5482
T613 0.5535
T614 0.5488
T615 0.5521
T616 0.5559
T617 0.5598
T618 0.5634
T619 0.5668
T620 0.5596
T621 0.561
T622 0.5597
T623 0.5649
T624 0.5552
T625 0.5509
T626 0.5372
T627 0.515
T628 0.4911
T629 0.4696
T630 0.4683
T631 0.4589
T632 0.4709
T633 0.4666
T634 0.4632
T635 0.4606
T636 0.4582
T637 0.456
T638 0.4547
T639 0.4715
T640 0.4697
T641 0.4688
T642 0.4679
T643 0.4668
T644 0.4666
T645 0.4666
T646 0.4656
T647 0.4644
T648 0.4636
T649 0.4621
T650 0.4616
T651 0.4608
T652 0.4598
T653 0.4595
T654 0.4586
T655 0.4574
T656 0.457
T657 0.4559
T658 0.4551
T659 0.4549
T660 0.4531
T661 0.4571
T662 0.4555
T663 0.455
T664 0.452
T665 0.4263
T666 0.4156
T667 0.4147
T668 0.4147
T669 0.4142
T670 0.4132
T671 0.4129
T672 0.4129
T673 0.4129
T674 0.4129
T675 0.4112
T676 0.4106
T677 0.4103
T678 0.4102
T679 0.4097
T680 0.4082
T681 0.4078
T682 0.4078
T683 0.4069
T684 0.408
T685 0.4128
T686 0.4292
T687 0.4459
T688 0.4395
T689 0.426
T690 0.4163
T691 0.4111
T692 0.4084
T693 0.4069
T694 0.4057
T695 0.4055
T696 0.405
T697 0.4035
T698 0.4031
T699 0.4027
T700 0.4026
T701 0.4025
T702 0.401
T703 0.4005
T704 0.4003
T705 0.3999
T706 0.3997
T707 0.3996
T708 0.3982
T709 0.3972
T710 0.3969
T711 0.3969
T712 0.3963
T713 0.3947
T714 0.3942
T715 0.3941
T716 0.394
T717 0.3939
T718 0.3938
T719 0.3937
T720 0.3936
T721 0.3935
T722 0.3934
T723 0.3934
T724 0.3933
T725 0.3932
T726 0.3931
T727 0.393
T728 0.3929
T729 0.3924
T730 0.3922
T731 0.3925
T732 0.3925
T733 0.3911
T734 0.3904
T735 0.3908
T736 0.3902
T737 0.3897
T738 0.3892
T739 0.3886
T740 0.3881
T741 0.388
T742 0.3879
T743 0.3876
T744 0.3874
T745 0.3873
T746 0.3872
T747 0.3871
T748 0.387
T749 0.3869
T750 0.3868
T751 0.3867
T752 0.3866
T753 0.3866
T754 0.3865
T755 0.3864
T756 0.3863
T757 0.3862
T758 0.3861
T759 0.386
T760 0.3859
T761 0.3858
T762 0.3857
T763 0.3857
T764 0.3856
T765 0.3969
T766 0.3982
T767 0.3977
T768 0.3976
T769 0.3975
T770 0.3974
T771 0.3969
T772 0.3962
T773 0.396
T774 0.3954
T775 0.3955
T776 0.3958
T777 0.3959
T778 0.3958
T779 0.3957
T780 0.3956
T781 0.3952
T782 0.3946
T783 0.3941
T784 0.3939
T785 0.3929
T786 0.393
T787 0.3926
T788 0.3923
T789 0.3931
T790 0.3933
T791 0.3932
T792 0.3931
T793 0.3931
T794 0.393
T795 0.3929
T796 0.3928
T797 0.3923
T798 0.3925
T799 0.3925
T800 0.3924
T801 0.3923
T802 0.3923
T803 0.3922
T804 0.3921
T805 0.3918
T806 0.3915
T807 0.3914
T808 0.3913
T809 0.3903
T810 0.3891
T811 0.3892
T812 0.3888
T813 0.3885
T814 0.3884
T815 0.3884
T816 0.3883
T817 0.3882
T818 0.3881
T819 0.388
T820 0.3879
T821 0.387
T822 0.3866
T823 0.3857
T824 0.3853
T825 0.3852
T826 0.3851
T827 0.385
T828 0.3849
T829 0.3849
T830 0.3835
T831 0.383
T832 0.3838
T833 0.3818
T834 0.3806
T835 0.3801
T836 0.3787
T837 0.3786
T838 0.3785
T839 0.3784
T840 0.3783
T841 0.3783
T842 0.3782
T843 0.3781
T844 0.378
T845 0.3777
T846 0.3787
T847 0.3787
T848 0.3777
T849 0.3774
T850 0.3791
T851 0.3786
T852 0.379
T853 0.3789
T854 0.3788
T855 0.3769
T856 0.3764
T857 0.375
T858 0.3749
T859 0.3748
T860 0.3748
T861 0.3747
T862 0.3746
T863 0.3745
T864 0.3745
T865 0.3753
T866 0.3761
T867 0.376
T868 0.3759
T869 0.3758
T870 0.3758
T871 0.3757
T872 0.3756
T873 0.3755
T874 0.3754
T875 0.3754
T876 0.3753
T877 0.3752
T878 0.3751
T879 0.375
T880 0.3732
T881 0.3731
T882 0.3717
T883 0.3712
T884 0.3702
T885 0.3701
T886 0.3709
T887 0.3709
T888 0.3715
T889 0.3721
T890 0.3721
T891 0.372
T892 0.3719
T893 0.3718
T894 0.3722
T895 0.3717
T896 0.3716
T897 0.3715
T898 0.3715
T899 0.3714
T900 0.3713
T901 0.3712
T902 0.3712
T903 0.3706
T904 0.3697
T905 0.3691
T906 0.3691
T907 0.369
T908 0.3689
T909 0.3688
T910 0.3688
T911 0.3687
T912 0.3686
T913 0.3685
T914 0.3685
T915 0.3689
T916 0.3683
T917 0.3683
T918 0.3686
T919 0.3699
T920 0.3685
T921 0.368
T922 0.3679
T923 0.3678
T924 0.3677
T925 0.3677
T926 0.3675
T927 0.3668
T928 0.3657
T929 0.367
T930 0.3655
T931 0.3652
T932 0.365
T933 0.365
T934 0.3649
T935 0.3648
T936 0.3647
T937 0.3647
T938 0.3651
T939 0.365
T940 0.3645
T941 0.3662
T942 0.3661
T943 0.366
T944 0.3659
T945 0.3659
T946 0.3658
T947 0.3657
T948 0.3657
T949 0.3669
T950 0.3687
T951 0.3677
T952 0.3668
T953 0.3657
T954 0.3649
T955 0.3648
T956 0.3647
T957 0.3647
T958 0.3646
T959 0.3645
T960 0.3645
T961 0.3644
T962 0.3643
T963 0.3643
T964 0.3642
T965 0.3641
T966 0.3641
T967 0.364
T968 0.3639
T969 0.3639
T970 0.3638
T971 0.3637
T972 0.3636
T973 0.3636
T974 0.3635
T975 0.3634
T976 0.3634
T977 0.3633
T978 0.3632
T979 0.3632
T980 0.3631
T981 0.3629
T982 0.3616
T983 0.3611
T984 0.3611
T985 0.361
T986 0.3606
T987 0.3605
T988 0.3604
T989 0.3604
T990 0.3603
T991 0.3602
T992 0.3602
T993 0.3601
T994 0.36
T995 0.36
T996 0.3599
T997 0.3599
T998 0.3598
T999 0.3597
T1000 0.3597
T1001 0.361
T1002 0.3596
T1003 0.3596
T1004 0.3595
T1005 0.3599
T1006 0.3611
T1007 0.3611
T1008 0.3597
T1009 0.3592
T1010 0.3591
T1011 0.359
T1012 0.359
T1013 0.3589
T1014 0.3589
T1015 0.3588
T1016 0.3587
T1017 0.3587
T1018 0.3584
T1019 0.36
T1020 0.3599
T1021 0.3598
T1022 0.3598
T1023 0.3593
T1024 0.3579
T1025 0.3565
T1026 0.356
T1027 0.3552
T1028 0.3544
T1029 0.3551
T1030 0.3557
T1031 0.3557
T1032 0.3556
T1033 0.3555
T1034 0.3555
T1035 0.3554
T1036 0.3553
T1037 0.3553
T1038 0.3552
T1039 0.3552
T1040 0.356
T1041 0.3568
T1042 0.355
T1043 0.3554
T1044 0.3566
T1045 0.3566
T1046 0.3575
T1047 0.3579
T1048 0.3578
T1049 0.3582
T1050 0.3577
T1051 0.3563
T1052 0.3545
T1053 0.354
T1054 0.3539
T1055 0.3538
T1056 0.3538
T1057 0.3555
T1058 0.3554
T1059 0.3554
T1060 0.3553
T1061 0.3553
T1062 0.3552
T1063 0.3551
T1064 0.3551
T1065 0.355
T1066 0.355
T1067 0.3558
T1068 0.3564
T1069 0.3562
T1070 0.3561
T1071 0.3561
T1072 0.3569
T1073 0.3577
T1074 0.3576
T1075 0.3576
T1076 0.3575
T1077 0.3575
T1078 0.3574
T1079 0.3574
T1080 0.3573
T1081 0.3572
T1082 0.3576
T1083 0.3576
T1084 0.3579
T1085 0.3587
T1086 0.3584
T1087 0.3583
T1088 0.3582
T1089 0.3582
T1090 0.3581
T1091 0.3576
T1092 0.358
T1093 0.3767
T1094 0.38
T1095 0.3792
T1096 0.3787
T1097 0.3787
T1098 0.379
T1099 0.3803
T1100 0.3807
T1101 0.3806
T1102 0.3833
T1103 0.3877
T1104 0.3948
T1105 0.4063
T1106 0.4163
T1107 0.4214
T1108 0.4228
T1109 0.4229
T1110 0.4251
T1111 0.4289
T1112 0.4357
T1113 0.4424
T1114 0.4519
T1115 0.4529
T1116 0.4564
T1117 0.4577
T1118 0.4558
T1119 0.4556
T1120 0.4479
T1121 0.4405
T1122 0.4351
T1123 0.4331
T1124 0.4308
T1125 0.4273
T1126 0.4258
T1127 0.4256
T1128 0.4255
T1129 0.4254
T1130 0.4264
T1131 0.4271
T1132 0.4268
T1133 0.4256
T1134 0.4251
T1135 0.4254
T1136 0.4262
T1137 0.4264
T1138 0.4267
T1139 0.4278
T1140 0.43
T1141 0.4325
T1142 0.4344
T1143 0.4348
T1144 0.4351
T1145 0.4352
T1146 0.4351
T1147 0.4357
T1148 0.4362
T1149 0.4363
T1150 0.4362
T1151 0.4362
T1152 0.4351
T1153 0.4335
T1154 0.4313
T1155 0.4291
T1156 0.4278
T1157 0.4275
T1158 0.4258
T1159 0.4251
T1160 0.425
T1161 0.4258
T1162 0.4268
T1163 0.4268
T1164 0.4283
T1165 0.4292
T1166 0.4303
T1167 0.4307
T1168 0.4306
T1169 0.4299
T1170 0.4288
T1171 0.4273
T1172 0.4264
T1173 0.4274
T1174 0.4282
T1175 0.4281
T1176 0.4279
T1177 0.4286
T1178 0.4297
T1179 0.4299
T1180 0.4295
T1181 0.4292
T1182 0.4296
T1183 0.4297
T1184 0.4296
T1185 0.4296
T1186 0.4295
T1187 0.4295
T1188 0.4289
T1189 0.4297
T1190 0.4275
T1191 0.4241
T1192 0.4216
T1193 0.4199
T1194 0.4187
T1195 0.4167
T1196 0.416
T1197 0.4159
T1198 0.4159
T1199 0.4174
T1200 0.4194
T1201 0.4213
T1202 0.4204
T1203 0.4194
T1204 0.418
T1205 0.4167
T1206 0.4157
T1207 0.4184
T1208 0.4172
T1209 0.4132
T1210 0.4126
T1211 0.4137
T1212 0.4155
T1213 0.4178
T1214 0.421
T1215 0.4235
T1216 0.4262
T1217 0.4278
T1218 0.4299
T1219 0.4328
T1220 0.4377
T1221 0.4425
T1222 0.4474
T1223 0.4519
T1224 0.4534
T1225 0.4535
T1226 0.4525
T1227 0.4516
T1228 0.4499
T1229 0.448
T1230 0.4471
T1231 0.4469
T1232 0.4477
T1233 0.4504
T1234 0.4543
T1235 0.4551
T1236 0.4597
T1237 0.463
T1238 0.4642
T1239 0.4658
T1240 0.4683
T1241 0.4687
T1242 0.465
T1243 0.4624
T1244 0.4619
T1245 0.4619
T1246 0.4619
T1247 0.4627
T1248 0.4633
T1249 0.4634
T1250 0.4633
T1251 0.4633
T1252 0.4625
T1253 0.4614
T1254 0.461
T1255 0.4602
T1256 0.4584
T1257 0.457
T1258 0.4559
T1259 0.4548
T1260 0.4533
T1261 0.4571
T1262 0.4559
T1263 0.4493
T1264 0.4434
T1265 0.4394
T1266 0.4369
T1267 0.4351
T1268 0.4331
T1269 0.431
T1270 0.4301
T1271 0.4283
T1272 0.427
T1273 0.4244
T1274 0.4222
T1275 0.4213
T1276 0.4198
T1277 0.4184
T1278 0.4172
T1279 0.4155
T1280 0.4141
T1281 0.4125
T1282 0.411
T1283 0.4105
T1284 0.4105
T1285 0.4103
T1286 0.4101
T1287 0.4083
T1288 0.4068
T1289 0.4041
T1290 0.4017
T1291 0.3995
T1292 0.3977
T1293 0.3973
T1294 0.3983
T1295 0.399
T1296 0.3991
T1297 0.3976
T1298 0.397
T1299 0.397
T1300 0.3952
T1301 0.3942
T1302 0.3929
T1303 0.3917
T1304 0.3907
T1305 0.3904
T1306 0.389
T1307 0.3884
T1308 0.388
T1309 0.3893
T1310 0.3898
T1311 0.3897
T1312 0.3914
T1313 0.3945
T1314 0.3984
T1315 0.4101
T1316 0.4295
T1317 0.4465
T1318 0.459
T1319 0.4591
T1320 0.4588
T1321 0.4711
T1322 0.4675
T1323 0.4753
T1324 0.4811
T1325 0.4853
T1326 0.4895
T1327 0.4928
T1328 0.4961
T1329 0.4986
T1330 0.4988
T1331 0.4979
T1332 0.4959
T1333 0.492
T1334 0.4866
T1335 0.4811
T1336 0.4747
T1337 0.4692
T1338 0.4661
T1339 0.4642
T1340 0.4758
T1341 0.4746
T1342 0.4743
T1343 0.4743
T1344 0.4734
T1345 0.4723
T1346 0.4716
T1347 0.4705
T1348 0.4685
T1349 0.4661
T1350 0.4641
T1351 0.4616
T1352 0.4591
T1353 0.4563
T1354 0.4711
T1355 0.4688
T1356 0.4668
T1357 0.4649
T1358 0.462
T1359 0.4589
T1360 0.4556
T1361 0.4713
T1362 0.4688
T1363 0.4666
T1364 0.4646
T1365 0.4625
T1366 0.4604
T1367 0.4584
T1368 0.4567
T1369 0.4558
T1370 0.4556
T1371 0.4556
T1372 0.4563
T1373 0.458
T1374 0.4601
T1375 0.4621
T1376 0.4648
T1377 0.467
T1378 0.4682
T1379 0.4699
T1380 0.4708
T1381 0.4726
T1382 0.4558
T1383 0.4576
T1384 0.4595
T1385 0.4586
T1386 0.4584
T1387 0.4581
T1388 0.4569
T1389 0.455
T1390 0.4712
T1391 0.4687
T1392 0.4669
T1393 0.4663
T1394 0.4661
T1395 0.4674
T1396 0.47
T1397 0.4548
T1398 0.458
T1399 0.4606
T1400 0.462
T1401 0.4629
T1402 0.4628
T1403 0.4633
T1404 0.4627
T1405 0.4612
T1406 0.4597
T1407 0.4582
T1408 0.456
T1409 0.4546
T1410 0.4718
T1411 0.4709
T1412 0.4697
T1413 0.4693
T1414 0.4689
T1415 0.469
T1416 0.4675
T1417 0.4668
T1418 0.4668
T1419 0.4667
T1420 0.4667
T1421 0.4652
T1422 0.4643
T1423 0.463
T1424 0.4611
T1425 0.4605
T1426 0.4601
T1427 0.4589
T1428 0.4573
T1429 0.4558
T1430 0.4546
T1431 0.4539
T1432 0.453
T1433 0.457
T1434 0.4571
T1435 0.4529
T1436 0.4531
T1437 0.457
T1438 0.4566
T1439 0.4566
T1440 0.4566
T1441 0.4562
T1442 0.4553
T1443 0.4546
T1444 0.4533
T1445 0.4517
T1446 0.4505
T1447 0.4498
T1448 0.4486
T1449 0.4481
T1450 0.448
T1451 0.448
T1452 0.4476
T1453 0.4467
T1454 0.446
T1455 0.4454
T1456 0.4434
T1457 0.4415
T1458 0.4396
T1459 0.4374
T1460 0.4357
T1461 0.4343
T1462 0.4331
T1463 0.4327
T1464 0.4334
T1465 0.4368
T1466 0.4404
T1467 0.442
T1468 0.4408
T1469 0.438
T1470 0.4359
T1471 0.4347
T1472 0.434
T1473 0.433
T1474 0.4319
T1475 0.4317
T1476 0.4329
T1477 0.4318
T1478 0.4312
T1479 0.4309
T1480 0.43
T1481 0.4289
T1482 0.4286
T1483 0.427
T1484 0.4264
T1485 0.4263
T1486 0.4269
T1487 0.4278
T1488 0.4304
T1489 0.4327
T1490 0.434
T1491 0.4363
T1492 0.4388
T1493 0.4399
T1494 0.4398
T1495 0.4396
T1496 0.4411
T1497 0.4433
T1498 0.4463
T1499 0.4497
T1500 0.4527
T1501 0.4545
T1502 0.4545
T1503 0.4529
T1504 0.4505
T1505 0.4482
T1506 0.4468
T1507 0.4453
T1508 0.4443
T1509 0.4448
T1510 0.4458
T1511 0.4466
T1512 0.4479
T1513 0.4489
T1514 0.4497
T1515 0.4518
T1516 0.4531
T1517 0.4546
T1518 0.4555
T1519 0.457
T1520 0.4537
T1521 0.4551
T1522 0.4562
T1523 0.458
T1524 0.4601
T1525 0.4627
T1526 0.4664
T1527 0.4683
T1528 0.4689
T1529 0.4697
T1530 0.4693
T1531 0.4688
T1532 0.4687
T1533 0.4676
T1534 0.4668
T1535 0.4667
T1536 0.4675
T1537 0.4684
T1538 0.4704
T1539 0.4541
T1540 0.4567
T1541 0.4592
T1542 0.4615
T1543 0.4632
T1544 0.4636
T1545 0.4636
T1546 0.4636
T1547 0.4635
T1548 0.4635
T1549 0.4635
T1550 0.4635
T1551 0.4634
T1552 0.4634
T1553 0.4634
T1554 0.4634
T1555 0.4633
T1556 0.4633
T1557 0.4633
T1558 0.4633
T1559 0.4633
T1560 0.4632
T1561 0.4632
T1562 0.4632
T1563 0.4632
T1564 0.4631
T1565 0.4631
T1566 0.4631
T1567 0.4631
T1568 0.4631
T1569 0.463
T1570 0.4664
T1571 0.4557
T1572 0.4527
T1573 0.4566
T1574 0.4532
T1575 0.4511
T1576 0.4508
T1577 0.4504
T1578 0.4506
T1579 0.4515
T1580 0.4535
T1581 0.4567
T1582 0.4544
T1583 0.4551
T1584 0.4556
T1585 0.4546
T1586 0.4549
T1587 0.4562
T1588 0.4577
T1589 0.4595
T1590 0.4608
T1591 0.4603
T1592 0.4593
T1593 0.458
T1594 0.4565
T1595 0.4557
T1596 0.4555
T1597 0.4572
T1598 0.4583
T1599 0.4581
T1600 0.4575
T1601 0.4574
T1602 0.4574
T1603 0.4574
T1604 0.4573
T1605 0.4572
T1606 0.4571
T1607 0.4567
T1608 0.4552
T1609 0.4532
T1610 0.4559
T1611 0.4544
T1612 0.4526
T1613 0.4509
T1614 0.4501
T1615 0.4492
T1616 0.4482
T1617 0.4493
T1618 0.4496
T1619 0.4499
T1620 0.4511
T1621 0.4515
T1622 0.4515
T1623 0.4508
T1624 0.4494
T1625 0.4475
T1626 0.4455
T1627 0.4433
T1628 0.4404
T1629 0.438
T1630 0.4367
T1631 0.4356
T1632 0.4341
T1633 0.4332
T1634 0.4311
T1635 0.4289
T1636 0.4269
T1637 0.4257
T1638 0.4243
T1639 0.4234
T1640 0.4228
T1641 0.4215
T1642 0.4211
T1643 0.421
T1644 0.4206
T1645 0.4193
T1646 0.4185
T1647 0.417
T1648 0.415
T1649 0.413
T1650 0.4117
T1651 0.4109
T1652 0.4107
T1653 0.4094
T1654 0.4089
T1655 0.4089
T1656 0.4089
T1657 0.4089
T1658 0.4096
T1659 0.4103
T1660 0.4112
T1661 0.4126
T1662 0.4155
T1663 0.4211
T1664 0.4261
T1665 0.4307
T1666 0.4352
T1667 0.4389
T1668 0.4455
T1669 0.4523
T1670 0.4531
T1671 0.4587
T1672 0.4649
T1673 0.4702
T1674 0.4554
T1675 0.4574
T1676 0.4579
T1677 0.4568
T1678 0.4547
T1679 0.4697
T1680 0.4656
T1681 0.4617
T1682 0.4584
T1683 0.4575
T1684 0.4568
T1685 0.4572
T1686 0.4586
T1687 0.4593
T1688 0.4605
T1689 0.4613
T1690 0.4614
T1691 0.4614
T1692 0.4614
T1693 0.4614
T1694 0.461
T1695 0.4592
T1696 0.4567
T1697 0.4538
T1698 0.4562
T1699 0.4546
T1700 0.4529
T1701 0.4525
T1702 0.4525
T1703 0.4514
T1704 0.4491
T1705 0.4484
T1706 0.4469
T1707 0.4456
T1708 0.4442
T1709 0.4419
T1710 0.4402
T1711 0.4388
T1712 0.4369
T1713 0.4356
T1714 0.4345
T1715 0.4342
T1716 0.4335
T1717 0.4321
T1718 0.4305
T1719 0.4287
T1720 0.4267
T1721 0.4261
T1722 0.4261
T1723 0.4276
T1724 0.4282
T1725 0.4281
T1726 0.4279
T1727 0.4282
T1728 0.4295
T1729 0.4288
T1730 0.428
T1731 0.4278
T1732 0.4278
T1733 0.4266
T1734 0.4258
T1735 0.4254
T1736 0.4243
T1737 0.4239
T1738 0.4239
T1739 0.4239
T1740 0.4239
T1741 0.4235
T1742 0.4218
T1743 0.4204
T1744 0.4188
T1745 0.4171
T1746 0.4159
T1747 0.4156
T1748 0.4156
T1749 0.4156
T1750 0.4156
T1751 0.4166
T1752 0.4173
T1753 0.4184
T1754 0.4178
T1755 0.4175
T1756 0.4168
T1757 0.4162
T1758 0.416
T1759 0.4148
T1760 0.414
T1761 0.4123
T1762 0.4116
T1763 0.4116
T1764 0.4113
T1765 0.4115
T1766 0.4116
T1767 0.4116
T1768 0.4113
T1769 0.4107
T1770 0.4109
T1771 0.4115
T1772 0.4116
T1773 0.4116
T1774 0.4116
T1775 0.4116
T1776 0.4108
T1777 0.4097
T1778 0.4094
T1779 0.4088
T1780 0.4078
T1781 0.4076
T1782 0.4066
T1783 0.4056
T1784 0.4053
T1785 0.4053
T1786 0.4053
T1787 0.4082
T1788 0.4078
T1789 0.4062
T1790 0.4043
T1791 0.4033
T1792 0.4018
T1793 0.3996
T1794 0.399
T1795 0.399
T1796 0.3987
T1797 0.3989
T1798 0.399
T1799 0.399
T1800 0.399
T1801 0.399
T1802 0.399
T1803 0.3982
T1804 0.397
T1805 0.3967
T1806 0.396
T1807 0.3958
T1808 0.3951
T1809 0.3948
T1810 0.3948
T1811 0.3948
T1812 0.3952
T1813 0.395
T1814 0.3948
T1815 0.3948
T1816 0.3932
T1817 0.3925
T1818 0.3925
T1819 0.3925
T1820 0.3925
T1821 0.3925
T1822 0.3925
T1823 0.3925
T1824 0.3925
T1825 0.3925
T1826 0.3914
T1827 0.3904
T1828 0.3902
T1829 0.3888
T1830 0.3883
T1831 0.3883
T1832 0.3873
T1833 0.3869
T1834 0.3876
T1835 0.3904
T1836 0.3933
T1837 0.3943
T1838 0.3944
T1839 0.394
T1840 0.3931
T1841 0.3927
T1842 0.3923
T1843 0.3922
T1844 0.3922
T1845 0.3934
T1846 0.394
T1847 0.3941
T1848 0.3941
T1849 0.3941
T1850 0.3934
T1851 0.3924
T1852 0.3915
T1853 0.3905
T1854 0.3889
T1855 0.3884
T1856 0.3881
T1857 0.3876
T1858 0.3878
T1859 0.389
T1860 0.3901
T1861 0.39
T1862 0.3892
T1863 0.3882
T1864 0.3867
T1865 0.3858
T1866 0.3856
T1867 0.3869
T1868 0.3878
T1869 0.3875
T1870 0.3874
T1871 0.387
T1872 0.3856
T1873 0.387
T1874 0.3893
T1875 0.3916
T1876 0.396
T1877 0.4033
T1878 0.4092
T1879 0.4143
T1880 0.4197
T1881 0.4252
T1882 0.4314
T1883 0.439
T1884 0.4476
T1885 0.4547
T1886 0.4562
T1887 0.4604
T1888 0.4617
T1889 0.4615
T1890 0.4593
T1891 0.456
T1892 0.4532
T1893 0.4546
T1894 0.4518
T1895 0.4504
T1896 0.4497
T1897 0.4499
T1898 0.4518
T1899 0.4549
T1900 0.4533
T1901 0.4559
T1902 0.4577
T1903 0.4588
T1904 0.4591
T1905 0.4584
T1906 0.4571
T1907 0.4566
T1908 0.4556
T1909 0.4527
T1910 0.4517
T1911 0.4476
T1912 0.4447
T1913 0.4409
T1914 0.439
T1915 0.4391
T1916 0.4364
T1917 0.4316
T1918 0.4295
T1919 0.4282
T1920 0.4264
T1921 0.4258
T1922 0.4242
T1923 0.4225
T1924 0.421
T1925 0.4197
T1926 0.4179
T1927 0.417
T1928 0.4156
T1929 0.4142
T1930 0.4138
T1931 0.4159
T1932 0.4172
T1933 0.4165
T1934 0.4151
T1935 0.414
T1936 0.4135
T1937 0.4117
T1938 0.4097
T1939 0.4094
T1940 0.4107
T1941 0.4124
T1942 0.4134
T1943 0.4157
T1944 0.4184
T1945 0.4184
T1946 0.4173
T1947 0.4178
T1948 0.4189
T1949 0.4205
T1950 0.4233
T1951 0.4287
T1952 0.4349
T1953 0.4424
T1954 0.4523
T1955 0.4595
T1956 0.4697
T1957 0.4587
T1958 0.4668
T1959 0.4629
T1960 0.4755
T1961 0.4716
T1962 0.4779
T1963 0.4838
T1964 0.4905
T1965 0.4972
T1966 0.5056
T1967 0.5129
T1968 0.5202
T1969 0.5258
T1970 0.5324
T1971 0.5365
T1972 0.5405
T1973 0.5395
T1974 0.5423
T1975 0.5448
T1976 0.5466
T1977 0.5487
T1978 0.5494
T1979 0.5488
T1980 0.5487
T1981 0.5485
T1982 0.5471
T1983 0.5456
T1984 0.5439
T1985 0.5423
T1986 0.5422
T1987 0.5411
T1988 0.5393
T1989 0.5385
T1990 0.5383
T1991 0.5422
T1992 0.5414
T1993 0.5403
T1994 0.5393
T1995 0.5371
T1996 0.5349
T1997 0.5333
T1998 0.531
T1999 0.5286
T2000 0.5259
T2001 0.5232
T2002 0.5197
T2003 0.5157
T2004 0.5119
T2005 0.5089
T2006 0.5057
T2007 0.5034
T2008 0.5025
T2009 0.5014
T2010 0.5003
T2011 0.4996
T2012 0.4982
T2013 0.4969
T2014 0.4958
T2015 0.4944
T2016 0.4929
T2017 0.4908
T2018 0.4891
T2019 0.4871
T2020 0.4854
T2021 0.4839
T2022 0.4823
T2023 0.4803
T2024 0.4781
T2025 0.4764
T2026 0.4749
T2027 0.4731
T2028 0.4715
T2029 0.4701
T2030 0.4684
T2031 0.4678
T2032 0.4672
T2033 0.4656
T2034 0.4643
T2035 0.4634
T2036 0.4631
T2037 0.4752
T2038 0.4744
T2039 0.4733
T2040 0.4725
T2041 0.4713
T2042 0.4702
T2043 0.469
T2044 0.4686
T2045 0.4688
T2046 0.4685
T2047 0.4683
T2048 0.4694
T2049 0.4715
T2050 0.4735
T2051 0.4761
T2052 0.4659
T2053 0.4707
T2054 0.4764
T2055 0.4827
T2056 0.4896
T2057 0.497
T2058 0.5064
T2059 0.5155
T2060 0.5227
T2061 0.5286
T2062 0.5331
T2063 0.5376
T2064 0.5417
T2065 0.5391
T2066 0.54
T2067 0.5411
T2068 0.5418
T2069 0.541
T2070 0.5403
T2071 0.5393
T2072 0.5382
T2073 0.5418
T2074 0.5398
T2075 0.5384
T2076 0.5372
T2077 0.5358
T2078 0.5343
T2079 0.5329
T2080 0.5322
T2081 0.5311
T2082 0.5294
T2083 0.5279
T2084 0.5262
T2085 0.5243
T2086 0.5219
T2087 0.5184
T2088 0.5159
T2089 0.5144
T2090 0.5124
T2091 0.5098
T2092 0.5074
T2093 0.505
T2094 0.503
T2095 0.5011
T2096 0.4995
T2097 0.4981
T2098 0.498
T2099 0.4973
T2100 0.4945
T2101 0.4922
T2102 0.4912
T2103 0.4901
T2104 0.489
T2105 0.4878
T2106 0.4864
T2107 0.4856
T2108 0.4855
T2109 0.4851
T2110 0.484
T2111 0.4821
T2112 0.4815
T2113 0.4803
T2114 0.4795
T2115 0.4786
T2116 0.478
T2117 0.4778
T2118 0.4778
T2119 0.4778
T2120 0.4779
T2121 0.4772
T2122 0.4762
T2123 0.4759
T2124 0.4759
T2125 0.475
T2126 0.4755
T2127 0.4766
T2128 0.4752
T2129 0.474
T2130 0.4739
T2131 0.475
T2132 0.477
T2133 0.4791
T2134 0.4809
T2135 0.4812
T2136 0.481
T2137 0.4802
T2138 0.4798
T2139 0.4784
T2140 0.4778
T2141 0.4771
T2142 0.4761
T2143 0.4758
T2144 0.4758
T2145 0.4752
T2146 0.4752
T2147 0.4764
T2148 0.4782
T2149 0.481
T2150 0.4836
T2151 0.486
T2152 0.4887
T2153 0.4906
T2154 0.4919
T2155 0.4933
T2156 0.4944
T2157 0.4951
T2158 0.4949
T2159 0.4941
T2160 0.4931
T2161 0.4928
T2162 0.4928
T2163 0.4915
T2164 0.4909
T2165 0.4897
T2166 0.4887
T2167 0.4879
T2168 0.4867
T2169 0.4856
T2170 0.4849
T2171 0.4838
T2172 0.4824
T2173 0.4817
T2174 0.4806
T2175 0.4798
T2176 0.4782
T2177 0.4776
T2178 0.4764
T2179 0.4759
T2180 0.4745
T2181 0.4739
T2182 0.4732
T2183 0.4722
T2184 0.4719
T2185 0.471
T2186 0.4688
T2187 0.4681
T2188 0.4681
T2189 0.4672
T2190 0.4665
T2191 0.466
T2192 0.4651
T2193 0.4645
T2194 0.464
T2195 0.4762
T2196 0.4755
T2197 0.4754
T2198 0.4748
T2199 0.4732
T2200 0.4719
T2201 0.4716
T2202 0.4716
T2203 0.4731
T2204 0.4733
T2205 0.4725
T2206 0.4722
T2207 0.4718
T2208 0.4717
T2209 0.4717
T2210 0.4707
T2211 0.4699
T2212 0.4696
T2213 0.469
T2214 0.4681
T2215 0.4678
T2216 0.4678
T2217 0.4679
T2218 0.4675
T2219 0.4662
T2220 0.4658
T2221 0.4655
T2222 0.4647
T2223 0.4641
T2224 0.464
T2225 0.464
T2226 0.464
T2227 0.464
T2228 0.4641
T2229 0.4641
T2230 0.4641
T2231 0.4641
T2232 0.464
T2233 0.4632
T2234 0.4623
T2235 0.462
T2236 0.462
T2237 0.4621
T2238 0.4608
T2239 0.4602
T2240 0.4602
T2241 0.46
T2242 0.46
T2243 0.4597
T2244 0.4586
T2245 0.4582
T2246 0.4582
T2247 0.4582
T2248 0.4579
T2249 0.4574
T2250 0.4566
T2251 0.4741
T2252 0.474
T2253 0.474
T2254 0.474
T2255 0.474
T2256 0.4734
T2257 0.4725
T2258 0.4722
T2259 0.4722
T2260 0.4722
T2261 0.4719
T2262 0.4715
T2263 0.4712
T2264 0.4708
T2265 0.4703
T2266 0.4701
T2267 0.4701
T2268 0.4695
T2269 0.4686
T2270 0.4683
T2271 0.4683
T2272 0.4673
T2273 0.4666
T2274 0.4665
T2275 0.4665
T2276 0.4663
T2277 0.4662
T2278 0.4662
T2279 0.4662
T2280 0.4663
T2281 0.4663
T2282 0.4653
T2283 0.4645
T2284 0.4644
T2285 0.4644
T2286 0.4644
T2287 0.4645
T2288 0.4645
T2289 0.4638
T2290 0.4629
T2291 0.4625
T2292 0.4623
T2293 0.4623
T2294 0.4623
T2295 0.4624
T2296 0.4624
T2297 0.4624
T2298 0.4621
T2299 0.4613
T2300 0.4607
T2301 0.4602
T2302 0.457
T2303 0.4689
T2304 0.4653
T2305 0.4658
T2306 0.469
T2307 0.4719
T2308 0.4554
T2309 0.4563
T2310 0.4565
T2311 0.4565
T2312 0.4565
T2313 0.4565
T2314 0.4566
T2315 0.4566
T2316 0.4566
T2317 0.4566
T2318 0.4566
T2319 0.4566
T2320 0.456
T2321 0.455
T2322 0.4558
T2323 0.4565
T2324 0.4567
T2325 0.4567
T2326 0.4567
T2327 0.4567
T2328 0.4568
T2329 0.4565
T2330 0.4565
T2331 0.4565
T2332 0.4551
T2333 0.4546
T2334 0.4546
T2335 0.4546
T2336 0.4546
T2337 0.4546
T2338 0.4546
T2339 0.4543
T2340 0.472
T2341 0.4725
T2342 0.4546
T2343 0.4726
T2344 0.472
T2345 0.4715
T2346 0.4714
T2347 0.4714
T2348 0.4713
T2349 0.4712
T2350 0.4719
T2351 0.4721
T2352 0.4724
T2353 0.4716
T2354 0.4712
T2355 0.4712
T2356 0.4712
T2357 0.4712
T2358 0.4712
T2359 0.4712
T2360 0.4713
T2361 0.4713
T2362 0.4706
T2363 0.4707
T2364 0.4705
T2365 0.4704
T2366 0.4704
T2367 0.4697
T2368 0.4694
T2369 0.4701
T2370 0.4548
T2371 0.4578
T2372 0.4588
T2373 0.4587
T2374 0.4568
T2375 0.4542
T2376 0.4709
T2377 0.4694
T2378 0.468
T2379 0.4672
T2380 0.4671
T2381 0.4671
T2382 0.4682
T2383 0.469
T2384 0.4691
T2385 0.4691
T2386 0.4692
T2387 0.4692
T2388 0.4692
T2389 0.4692
T2390 0.4692
T2391 0.4692
T2392 0.4693
T2393 0.4693
T2394 0.4693
T2395 0.3302
T2396 0.3286
T2397 0.3291
T2398 0.3286
T2399 0.3287
T2400 0.3287
T2401 0.3287
T2402 0.3287
T2403 0.3287
T2404 0.3287
T2405 0.3287
T2406 0.3287
T2407 0.3292
T2408 0.3287
T2409 0.3287
T2410 0.3285
T2411 0.3281
T2412 0.3266
T2413 0.3275
T2414 0.3266
T2415 0.324
T2416 0.3231
T2417 0.3231
T2418 0.3231
T2419 0.3231
T2420 0.3231
T2421 0.3231
T2422 0.3232
T2423 0.3232
T2424 0.3232
T2425 0.3232
T2426 0.3232
T2427 0.3232
T2428 0.3232
T2429 0.3232
T2430 0.3232
T2431 0.3232
T2432 0.3233
T2433 0.3233
T2434 0.3233
T2435 0.3233
T2436 0.3233
T2437 0.3233
T2438 0.3233
T2439 0.3233
T2440 0.3233
T2441 0.3233
T2442 0.3233
T2443 0.3234
T2444 0.3234
T2445 0.3234
T2446 0.3234
T2447 0.3234
T2448 0.3234
T2449 0.3234
T2450 0.3234
T2451 0.3234
T2452 0.3234
T2453 0.3235
T2454 0.3235
T2455 0.3235
T2456 0.3235
T2457 0.3226
T2458 0.3217
T2459 0.3217
T2460 0.3213
T2461 0.3217
T2462 0.3204
T2463 0.3213
T2464 0.3213
T2465 0.3218
T2466 0.3218
T2467 0.3218
T2468 0.3218
T2469 0.3218
T2470 0.3218
T2471 0.3218
T2472 0.3218
T2473 0.3219
T2474 0.3219
T2475 0.3219
T2476 0.3219
T2477 0.3219
T2478 0.3219
T2479 0.3219
T2480 0.3219
T2481 0.3219
T2482 0.3219
T2483 0.322
T2484 0.3215
T2485 0.3215
T2486 0.322
T2487 0.3206
T2488 0.3211
T2489 0.3387
T2490 0.351
T2491 0.3507
T2492 0.3437
T2493 0.345
T2494 0.3427
T2495 0.3424
T2496 0.3398
T2497 0.339
T2498 0.3365
T2499 0.335
T2500 0.3337
T2501 0.3323
T2502 0.3309
T2503 0.3296
T2504 0.3273
T2505 0.3269
T2506 0.3403
T2507 0.3552
T2508 0.35
T2509 0.3458
T2510 0.3431
T2511 0.3412
T2512 0.3322
T2513 0.3275
T2514 0.3404
T2515 0.339
T2516 0.3385
T2517 0.3378
T2518 0.3371
T2519 0.3361
T2520 0.3348
T2521 0.3332
T2522 0.3318
T2523 0.331
T2524 0.3302
T2525 0.3288
T2526 0.3271
T2527 0.3267
T2528 0.3253
T2529 0.324
T2530 0.3232
T2531 0.3211
T2532 0.3423
T2533 0.3415
T2534 0.3403
T2535 0.3375
T2536 0.3369
T2537 0.337
T2538 0.337
T2539 0.337
T2540 0.337
T2541 0.337
T2542 0.337
T2543 0.337
T2544 0.337
T2545 0.337
T2546 0.3371
T2547 0.3371
T2548 0.3362
T2549 0.3354
T2550 0.3354
T2551 0.3354
T2552 0.3354
T2553 0.3342
T2554 0.3346
T2555 0.3355
T2556 0.3351
T2557 0.3329
T2558 0.3315
T2559 0.3305
T2560 0.3474
T2561 0.3329
T2562 0.3282
T2563 0.3401
T2564 0.3372
T2565 0.3354
T2566 0.3343
T2567 0.3329
T2568 0.3324
T2569 0.3316
T2570 0.3304
T2571 0.3294
T2572 0.3289
T2573 0.3277
T2574 0.3269
T2575 0.3259
T2576 0.3254
T2577 0.325
T2578 0.325
T2579 0.3238
T2580 0.3225
T2581 0.3431
T2582 0.3425
T2583 0.3413
T2584 0.3409
T2585 0.3413
T2586 0.3413
T2587 0.3414
T2588 0.3414
T2589 0.3414
T2590 0.3414
T2591 0.3402
T2592 0.3397
T2593 0.3398
T2594 0.3398
T2595 0.3398
T2596 0.3398
T2597 0.3398
T2598 0.3398
T2599 0.3398
T2600 0.3388
T2601 0.3378
T2602 0.3378
T2603 0.3369
T2604 0.3369
T2605 0.337
T2606 0.3361
T2607 0.3378
T2608 0.3374
T2609 0.3374
T2610 0.3362
T2611 0.3362
T2612 0.3362
T2613 0.3362
T2614 0.3362
T2615 0.3362
T2616 0.3362
T2617 0.335
T2618 0.3345
T2619 0.3354
T2620 0.3358
T2621 0.3363
T2622 0.3363
T2623 0.3363
T2624 0.3363
T2625 0.3363
T2626 0.3358
T2627 0.3354
T2628 0.335
T2629 0.3341
T2630 0.3341
T2631 0.3345
T2632 0.3332
T2633 0.3328
T2634 0.3328
T2635 0.3328
T2636 0.3328
T2637 0.3328
T2638 0.3328
T2639 0.3328
T2640 0.3328
T2641 0.3328
T2642 0.3328
T2643 0.3328
T2644 0.3328
T2645 0.3341
T2646 0.3345
T2647 0.3345
T2648 0.3345
T2649 0.3345
T2650 0.3345
T2651 0.3332
T2652 0.3332
T2653 0.3328
T2654 0.3328
T2655 0.3328
T2656 0.3328
T2657 0.3332
T2658 0.3341
T2659 0.3332
T2660 0.335
T2661 0.3345
T2662 0.3358
T2663 0.3375
T2664 0.3375
T2665 0.3385
T2666 0.339
T2667 0.3418
T2668 0.3434
T2669 0.3227
T2670 0.3235
T2671 0.3255
T2672 0.3275
T2673 0.3314
T2674 0.3336
T2675 0.337
T2676 0.3277
T2677 0.3307
T2678 0.3341
T2679 0.3366
T2680 0.3375
T2681 0.3379
T2682 0.3389
T2683 0.3403
T2684 0.3407
T2685 0.3407
T2686 0.3398
T2687 0.3389
T2688 0.3382
T2689 0.3371
T2690 0.3358
T2691 0.3344
T2692 0.334
T2693 0.334
T2694 0.334
T2695 0.334
T2696 0.334
T2697 0.334
T2698 0.334
T2699 0.334
T2700 0.334
T2701 0.3324
T2702 0.3303
T2703 0.3285
T2704 0.3274
T2705 0.3307
T2706 0.3289
T2707 0.3274
T2708 0.3274
T2709 0.3404
T2710 0.3384
T2711 0.3384
T2712 0.337
T2713 0.3354
T2714 0.335
T2715 0.335
T2716 0.335
T2717 0.3345
T2718 0.3336
T2719 0.3331
T2720 0.3331
T2721 0.3345
T2722 0.3336
T2723 0.334
T2724 0.334
T2725 0.3366
T2726 0.338
T2727 0.3384
T2728 0.3388
T2729 0.3399
T2730 0.3404
T2731 0.3274
T2732 0.3274
T2733 0.3285
T2734 0.3289
T2735 0.3293
T2736 0.3307
T2737 0.3307
T2738 0.3307
T2739 0.3307
T2740 0.3307
T2741 0.3321
T2742 0.3325
T2743 0.3332
T2744 0.334
T2745 0.3344
T2746 0.3358
T2747 0.3375
T2748 0.3379
T2749 0.3386
T2750 0.3398
T2751 0.3382
T2752 0.3375
T2753 0.3362
T2754 0.3358
T2755 0.334
T2756 0.3336
T2757 0.3325
T2758 0.3321
T2759 0.3307
T2760 0.3298
T2761 0.3281
T2762 0.3274
T2763 0.3409
T2764 0.3399
T2765 0.3392
T2766 0.3384
T2767 0.337
T2768 0.3365
T2769 0.3365
T2770 0.3365
T2771 0.3365
T2772 0.3354
T2773 0.335
T2774 0.334
T2775 0.3331
T2776 0.3331
T2777 0.3331
T2778 0.3331
T2779 0.3331
T2780 0.3331
T2781 0.3319
T2782 0.3315
T2783 0.3315
T2784 0.331
T2785 0.3295
T2786 0.3295
T2787 0.3295
T2788 0.3283
T2789 0.3279
T2790 0.3279
T2791 0.3291
T2792 0.3291
T2793 0.3291
T2794 0.3291
T2795 0.3291
T2796 0.3291
T2797 0.3291
T2798 0.3291
T2799 0.3291
T2800 0.3291
T2801 0.3291
T2802 0.3291
T2803 0.3291
T2804 0.3291
T2805 0.3291
T2806 0.3291
T2807 0.3291
T2808 0.3291
