# Supplementary material for: FishMORPH - An agent-based model to predict salmonid growth and distribution responses under natural and low flows
Source: Sci Rep. 2016 Jul 19;6:29414. doi: 10.1038/srep29414 (PMC4949470; doi:10.1038/srep29414)
Supplement: Supplementary Information 2 [file srep29414-s2.zip › SR_FishMORPH_Files/Parameters/Baseline_Depth_P49.var]

Depth Patch P49
T1 0.3652
T2 0.3665
T3 0.3665
T4 0.3665
T5 0.3662
T6 0.3656
T7 0.3641
T8 0.3632
T9 0.3617
T10 0.3639
T11 0.3652
T12 0.3623
T13 0.3604
T14 0.3581
T15 0.3581
T16 0.3581
T17 0.3581
T18 0.3581
T19 0.3577
T20 0.3572
T21 0.3563
T22 0.3558
T23 0.3558
T24 0.3558
T25 0.3549
T26 0.354
T27 0.354
T28 0.354
T29 0.354
T30 0.354
T31 0.354
T32 0.354
T33 0.354
T34 0.354
T35 0.3535
T36 0.3531
T37 0.3521
T38 0.3521
T39 0.3521
T40 0.3521
T41 0.3521
T42 0.3517
T43 0.3506
T44 0.3506
T45 0.3506
T46 0.3506
T47 0.3506
T48 0.3506
T49 0.3506
T50 0.3506
T51 0.3487
T52 0.3487
T53 0.3487
T54 0.3602
T55 0.3602
T56 0.3598
T57 0.3588
T58 0.3593
T59 0.3598
T60 0.3501
T61 0.3607
T62 0.3593
T63 0.3588
T64 0.3583
T65 0.3602
T66 0.3588
T67 0.3583
T68 0.3583
T69 0.3583
T70 0.3583
T71 0.3579
T72 0.3564
T73 0.3556
T74 0.3543
T75 0.3529
T76 0.3529
T77 0.3529
T78 0.3529
T79 0.3529
T80 0.3529
T81 0.3529
T82 0.3529
T83 0.3529
T84 0.3529
T85 0.3534
T86 0.3548
T87 0.3548
T88 0.3548
T89 0.3548
T90 0.3548
T91 0.3548
T92 0.3548
T93 0.3548
T94 0.3548
T95 0.3548
T96 0.3548
T97 0.3548
T98 0.3548
T99 0.3543
T100 0.3529
T101 0.3529
T102 0.3529
T103 0.3529
T104 0.3529
T105 0.3529
T106 0.3529
T107 0.3529
T108 0.3524
T109 0.3529
T110 0.3529
T111 0.3529
T112 0.3529
T113 0.3529
T114 0.3529
T115 0.3529
T116 0.3529
T117 0.3529
T118 0.3529
T119 0.3529
T120 0.3529
T121 0.3529
T122 0.3529
T123 0.3529
T124 0.3529
T125 0.3529
T126 0.3529
T127 0.3529
T128 0.3529
T129 0.3529
T130 0.3529
T131 0.3538
T132 0.3548
T133 0.3548
T134 0.3548
T135 0.3548
T136 0.3552
T137 0.3564
T138 0.3564
T139 0.3564
T140 0.3564
T141 0.3564
T142 0.3564
T143 0.3564
T144 0.3564
T145 0.3564
T146 0.3564
T147 0.3564
T148 0.3564
T149 0.3564
T150 0.3583
T151 0.3579
T152 0.3583
T153 0.3588
T154 0.3602
T155 0.3602
T156 0.3602
T157 0.3602
T158 0.3612
T159 0.3602
T160 0.3612
T161 0.3487
T162 0.3487
T163 0.3487
T164 0.3487
T165 0.3487
T166 0.3487
T167 0.3487
T168 0.3487
T169 0.3487
T170 0.3487
T171 0.3487
T172 0.3487
T173 0.3487
T174 0.3487
T175 0.3487
T176 0.3487
T177 0.3487
T178 0.3617
T179 0.3487
T180 0.3487
T181 0.3617
T182 0.3607
T183 0.3617
T184 0.3607
T185 0.3602
T186 0.3602
T187 0.3602
T188 0.3602
T189 0.3602
T190 0.3602
T191 0.3602
T192 0.3602
T193 0.3602
T194 0.3602
T195 0.3602
T196 0.3602
T197 0.3588
T198 0.3583
T199 0.3583
T200 0.3583
T201 0.3564
T202 0.3564
T203 0.3564
T204 0.3564
T205 0.3564
T206 0.3564
T207 0.3564
T208 0.3564
T209 0.3564
T210 0.3564
T211 0.3564
T212 0.3564
T213 0.3564
T214 0.3564
T215 0.3569
T216 0.3564
T217 0.3564
T218 0.3564
T219 0.3564
T220 0.3564
T221 0.3564
T222 0.3564
T223 0.3564
T224 0.356
T225 0.3548
T226 0.3548
T227 0.3548
T228 0.3548
T229 0.3548
T230 0.3548
T231 0.3548
T232 0.3548
T233 0.3548
T234 0.3548
T235 0.3548
T236 0.3548
T237 0.3548
T238 0.3548
T239 0.3548
T240 0.3548
T241 0.3548
T242 0.3548
T243 0.3548
T244 0.3548
T245 0.3548
T246 0.3548
T247 0.3548
T248 0.3548
T249 0.3529
T250 0.3529
T251 0.3534
T252 0.3836
T253 0.4008
T254 0.4119
T255 0.4104
T256 0.4101
T257 0.4101
T258 0.4083
T259 0.4077
T260 0.4077
T261 0.4068
T262 0.4055
T263 0.4052
T264 0.4052
T265 0.4052
T266 0.4052
T267 0.4052
T268 0.4052
T269 0.4052
T270 0.4052
T271 0.4052
T272 0.4052
T273 0.4052
T274 0.4052
T275 0.4052
T276 0.4057
T277 0.4063
T278 0.4073
T279 0.4077
T280 0.4077
T281 0.4077
T282 0.4068
T283 0.406
T284 0.4054
T285 0.4052
T286 0.4052
T287 0.4052
T288 0.4052
T289 0.4052
T290 0.4052
T291 0.4052
T292 0.4052
T293 0.4057
T294 0.4072
T295 0.4077
T296 0.4077
T297 0.4095
T298 0.4101
T299 0.4101
T300 0.4109
T301 0.4108
T302 0.4107
T303 0.411
T304 0.4115
T305 0.412
T306 0.4122
T307 0.4122
T308 0.4122
T309 0.4122
T310 0.4122
T311 0.4122
T312 0.4122
T313 0.4122
T314 0.4122
T315 0.4122
T316 0.4122
T317 0.4122
T318 0.4122
T319 0.4122
T320 0.4122
T321 0.4122
T322 0.4122
T323 0.4122
T324 0.4122
T325 0.4118
T326 0.412
T327 0.4122
T328 0.4122
T329 0.4122
T330 0.4122
T331 0.4122
T332 0.4122
T333 0.4122
T334 0.4122
T335 0.4122
T336 0.4122
T337 0.4118
T338 0.4105
T339 0.4101
T340 0.4101
T341 0.4101
T342 0.4101
T343 0.4101
T344 0.4101
T345 0.4101
T346 0.4101
T347 0.4101
T348 0.4101
T349 0.4101
T350 0.4101
T351 0.4101
T352 0.4101
T353 0.4083
T354 0.4077
T355 0.4077
T356 0.4077
T357 0.4077
T358 0.4077
T359 0.4077
T360 0.4077
T361 0.4077
T362 0.4068
T363 0.4073
T364 0.4077
T365 0.4077
T366 0.4077
T367 0.4077
T368 0.4077
T369 0.4077
T370 0.4077
T371 0.4077
T372 0.4077
T373 0.4081
T374 0.4096
T375 0.4101
T376 0.4101
T377 0.4101
T378 0.4105
T379 0.4103
T380 0.4101
T381 0.4101
T382 0.4101
T383 0.4101
T384 0.4101
T385 0.4101
T386 0.4101
T387 0.4101
T388 0.4101
T389 0.4101
T390 0.4101
T391 0.4101
T392 0.4101
T393 0.4088
T394 0.3963
T395 0.3957
T396 0.3746
T397 0.3656
T398 0.3668
T399 0.3643
T400 0.3637
T401 0.3637
T402 0.3637
T403 0.3641
T404 0.3638
T405 0.3637
T406 0.3623
T407 0.3614
T408 0.3613
T409 0.3613
T410 0.3622
T411 0.3634
T412 0.365
T413 0.3677
T414 0.3653
T415 0.3648
T416 0.3655
T417 0.3658
T418 0.3658
T419 0.3655
T420 0.367
T421 0.3661
T422 0.3579
T423 0.3549
T424 0.3558
T425 0.3558
T426 0.3558
T427 0.3558
T428 0.3558
T429 0.3558
T430 0.3558
T431 0.3558
T432 0.3558
T433 0.3558
T434 0.3558
T435 0.3549
T436 0.354
T437 0.354
T438 0.3531
T439 0.3521
T440 0.3512
T441 0.3502
T442 0.3502
T443 0.3498
T444 0.3618
T445 0.3488
T446 0.3618
T447 0.3488
T448 0.3618
T449 0.3613
T450 0.3589
T451 0.3579
T452 0.3579
T453 0.3579
T454 0.357
T455 0.356
T456 0.356
T457 0.3579
T458 0.3579
T459 0.3579
T460 0.3575
T461 0.3579
T462 0.3579
T463 0.3599
T464 0.3611
T465 0.3489
T466 0.3499
T467 0.3513
T468 0.3522
T469 0.3536
T470 0.3536
T471 0.3545
T472 0.3555
T473 0.355
T474 0.3536
T475 0.3527
T476 0.3517
T477 0.3508
T478 0.3499
T479 0.3499
T480 0.3489
T481 0.3499
T482 0.3494
T483 0.3499
T484 0.3499
T485 0.3504
T486 0.3499
T487 0.3517
T488 0.3519
T489 0.3546
T490 0.3569
T491 0.3597
T492 0.3601
T493 0.3619
T494 0.3648
T495 0.3674
T496 0.365
T497 0.3668
T498 0.3677
T499 0.3696
T500 0.3728
T501 0.375
T502 0.378
T503 0.3815
T504 0.3821
T505 0.3848
T506 0.3872
T507 0.3882
T508 0.3888
T509 0.3902
T510 0.3906
T511 0.3911
T512 0.3924
T513 0.3933
T514 0.3946
T515 0.397
T516 0.3984
T517 0.4004
T518 0.4018
T519 0.388
T520 0.3884
T521 0.3881
T522 0.388
T523 0.388
T524 0.388
T525 0.388
T526 0.388
T527 0.4016
T528 0.4005
T529 0.3996
T530 0.3995
T531 0.3978
T532 0.3973
T533 0.3969
T534 0.3955
T535 0.3931
T536 0.3916
T537 0.3905
T538 0.3893
T539 0.3882
T540 0.3879
T541 0.3859
T542 0.3852
T543 0.3852
T544 0.3844
T545 0.3833
T546 0.383
T547 0.3821
T548 0.3833
T549 0.383
T550 0.3822
T551 0.381
T552 0.3802
T553 0.3785
T554 0.378
T555 0.3771
T556 0.3759
T557 0.3756
T558 0.3761
T559 0.378
T560 0.3818
T561 0.3853
T562 0.3903
T563 0.3951
T564 0.4002
T565 0.3943
T566 0.406
T567 0.4061
T568 0.4142
T569 0.42
T570 0.4241
T571 0.4282
T572 0.4324
T573 0.4375
T574 0.4449
T575 0.453
T576 0.4562
T577 0.4691
T578 0.4676
T579 0.4824
T580 0.497
T581 0.513
T582 0.5259
T583 0.5207
T584 0.5283
T585 0.5194
T586 0.526
T587 0.532
T588 0.5353
T589 0.5223
T590 0.5293
T591 0.5324
T592 0.5367
T593 0.5366
T594 0.5371
T595 0.5359
T596 0.5328
T597 0.5244
T598 0.535
T599 0.5252
T600 0.5277
T601 0.5173
T602 0.5255
T603 0.5184
T604 0.5123
T605 0.507
T606 0.5037
T607 0.5015
T608 0.5013
T609 0.5026
T610 0.5057
T611 0.5087
T612 0.5134
T613 0.5187
T614 0.524
T615 0.5273
T616 0.5147
T617 0.5186
T618 0.5223
T619 0.5256
T620 0.5284
T621 0.5298
T622 0.5286
T623 0.5237
T624 0.5141
T625 0.5161
T626 0.4974
T627 0.4777
T628 0.4563
T629 0.4525
T630 0.4431
T631 0.4337
T632 0.4277
T633 0.4235
T634 0.42
T635 0.4174
T636 0.415
T637 0.4128
T638 0.4114
T639 0.4098
T640 0.4079
T641 0.407
T642 0.4061
T643 0.4051
T644 0.4048
T645 0.4048
T646 0.4039
T647 0.4026
T648 0.4018
T649 0.4003
T650 0.3998
T651 0.399
T652 0.398
T653 0.3977
T654 0.3968
T655 0.4071
T656 0.4068
T657 0.4056
T658 0.4048
T659 0.4047
T660 0.4028
T661 0.4022
T662 0.4006
T663 0.4
T664 0.397
T665 0.3854
T666 0.3769
T667 0.376
T668 0.376
T669 0.3756
T670 0.3745
T671 0.3742
T672 0.3742
T673 0.3742
T674 0.3742
T675 0.3725
T676 0.3719
T677 0.3717
T678 0.3715
T679 0.371
T680 0.3696
T681 0.3691
T682 0.3691
T683 0.3682
T684 0.3693
T685 0.3741
T686 0.3882
T687 0.3909
T688 0.3987
T689 0.3851
T690 0.3777
T691 0.3725
T692 0.3697
T693 0.3682
T694 0.3671
T695 0.3668
T696 0.3663
T697 0.3649
T698 0.3644
T699 0.3685
T700 0.3684
T701 0.3684
T702 0.3668
T703 0.3663
T704 0.3661
T705 0.3657
T706 0.3655
T707 0.3654
T708 0.364
T709 0.363
T710 0.3627
T711 0.3627
T712 0.3621
T713 0.3605
T714 0.36
T715 0.3599
T716 0.3598
T717 0.3597
T718 0.3596
T719 0.3595
T720 0.3594
T721 0.3593
T722 0.3592
T723 0.3591
T724 0.359
T725 0.359
T726 0.3589
T727 0.3588
T728 0.3587
T729 0.3582
T730 0.3579
T731 0.3583
T732 0.3583
T733 0.3569
T734 0.3562
T735 0.3566
T736 0.356
T737 0.3555
T738 0.355
T739 0.3544
T740 0.3539
T741 0.3538
T742 0.3537
T743 0.3534
T744 0.3531
T745 0.3531
T746 0.353
T747 0.3529
T748 0.3528
T749 0.3527
T750 0.3526
T751 0.3525
T752 0.3524
T753 0.3523
T754 0.3522
T755 0.3521
T756 0.3521
T757 0.352
T758 0.3519
T759 0.3518
T760 0.3517
T761 0.3516
T762 0.3515
T763 0.3514
T764 0.3513
T765 0.3627
T766 0.3641
T767 0.3635
T768 0.3634
T769 0.3633
T770 0.3632
T771 0.3627
T772 0.3621
T773 0.3618
T774 0.3612
T775 0.3613
T776 0.3616
T777 0.3617
T778 0.3616
T779 0.3615
T780 0.3614
T781 0.361
T782 0.3604
T783 0.3599
T784 0.3597
T785 0.3587
T786 0.3588
T787 0.3584
T788 0.3581
T789 0.3589
T790 0.3591
T791 0.359
T792 0.3589
T793 0.3589
T794 0.3588
T795 0.3587
T796 0.3586
T797 0.3581
T798 0.3583
T799 0.3583
T800 0.3582
T801 0.3581
T802 0.3581
T803 0.358
T804 0.3579
T805 0.3576
T806 0.3573
T807 0.3572
T808 0.3571
T809 0.3561
T810 0.3549
T811 0.3549
T812 0.3546
T813 0.3543
T814 0.3542
T815 0.3541
T816 0.3541
T817 0.354
T818 0.3539
T819 0.3538
T820 0.3537
T821 0.3528
T822 0.3524
T823 0.3514
T824 0.351
T825 0.351
T826 0.3509
T827 0.3508
T828 0.3507
T829 0.3506
T830 0.3493
T831 0.3488
T832 0.3496
T833 0.3609
T834 0.3598
T835 0.3593
T836 0.3578
T837 0.3578
T838 0.3577
T839 0.3576
T840 0.3575
T841 0.3574
T842 0.3573
T843 0.3573
T844 0.3572
T845 0.3568
T846 0.3559
T847 0.3559
T848 0.3549
T849 0.3546
T850 0.3563
T851 0.3558
T852 0.3562
T853 0.3561
T854 0.356
T855 0.3541
T856 0.3536
T857 0.3522
T858 0.3521
T859 0.352
T860 0.352
T861 0.3519
T862 0.3518
T863 0.3517
T864 0.3516
T865 0.3525
T866 0.3533
T867 0.3532
T868 0.3531
T869 0.353
T870 0.3529
T871 0.3529
T872 0.3528
T873 0.3527
T874 0.3526
T875 0.3525
T876 0.3525
T877 0.3524
T878 0.3523
T879 0.3522
T880 0.3504
T881 0.3503
T882 0.3489
T883 0.3484
T884 0.3474
T885 0.3473
T886 0.3481
T887 0.348
T888 0.3487
T889 0.3493
T890 0.3492
T891 0.3492
T892 0.3491
T893 0.349
T894 0.3494
T895 0.3489
T896 0.3488
T897 0.3487
T898 0.3486
T899 0.3485
T900 0.3485
T901 0.3484
T902 0.3483
T903 0.3478
T904 0.3468
T905 0.3463
T906 0.3462
T907 0.3462
T908 0.3461
T909 0.346
T910 0.3459
T911 0.3459
T912 0.3458
T913 0.3457
T914 0.3456
T915 0.346
T916 0.3455
T917 0.3454
T918 0.3458
T919 0.347
T920 0.3456
T921 0.3451
T922 0.345
T923 0.345
T924 0.3449
T925 0.3448
T926 0.3447
T927 0.344
T928 0.3428
T929 0.3442
T930 0.3427
T931 0.3423
T932 0.3422
T933 0.3421
T934 0.3442
T935 0.3442
T936 0.3441
T937 0.344
T938 0.3422
T939 0.3421
T940 0.3438
T941 0.3433
T942 0.3432
T943 0.3432
T944 0.3431
T945 0.343
T946 0.3429
T947 0.3429
T948 0.3428
T949 0.3441
T950 0.3458
T951 0.3449
T952 0.3439
T953 0.3428
T954 0.3442
T955 0.3441
T956 0.3441
T957 0.344
T958 0.3439
T959 0.3439
T960 0.3438
T961 0.3437
T962 0.3437
T963 0.3436
T964 0.3435
T965 0.3434
T966 0.3434
T967 0.3433
T968 0.3432
T969 0.3432
T970 0.3431
T971 0.343
T972 0.343
T973 0.3429
T974 0.3428
T975 0.3428
T976 0.3427
T977 0.3426
T978 0.3425
T979 0.3425
T980 0.3424
T981 0.3422
T982 0.3409
T983 0.3404
T984 0.3404
T985 0.3403
T986 0.3399
T987 0.3398
T988 0.3397
T989 0.3397
T990 0.3396
T991 0.3395
T992 0.3395
T993 0.3394
T994 0.3393
T995 0.3393
T996 0.3392
T997 0.3391
T998 0.3391
T999 0.339
T1000 0.3389
T1001 0.3384
T1002 0.337
T1003 0.337
T1004 0.3369
T1005 0.3373
T1006 0.3385
T1007 0.3385
T1008 0.3371
T1009 0.3366
T1010 0.3365
T1011 0.3364
T1012 0.3364
T1013 0.3363
T1014 0.3362
T1015 0.3362
T1016 0.3361
T1017 0.3361
T1018 0.3358
T1019 0.3373
T1020 0.3373
T1021 0.3372
T1022 0.3371
T1023 0.3367
T1024 0.3352
T1025 0.3339
T1026 0.3333
T1027 0.3326
T1028 0.3318
T1029 0.3324
T1030 0.3331
T1031 0.333
T1032 0.333
T1033 0.3329
T1034 0.3328
T1035 0.3328
T1036 0.3327
T1037 0.3326
T1038 0.3326
T1039 0.3325
T1040 0.3334
T1041 0.3342
T1042 0.3323
T1043 0.3327
T1044 0.334
T1045 0.3339
T1046 0.3349
T1047 0.3352
T1048 0.3352
T1049 0.3355
T1050 0.335
T1051 0.3337
T1052 0.3318
T1053 0.3313
T1054 0.3312
T1055 0.3312
T1056 0.3311
T1057 0.3328
T1058 0.3328
T1059 0.3327
T1060 0.3327
T1061 0.3326
T1062 0.3325
T1063 0.3325
T1064 0.3324
T1065 0.3324
T1066 0.3323
T1067 0.3331
T1068 0.3337
T1069 0.3335
T1070 0.3335
T1071 0.3334
T1072 0.3342
T1073 0.335
T1074 0.335
T1075 0.3349
T1076 0.3348
T1077 0.3348
T1078 0.3347
T1079 0.3347
T1080 0.3346
T1081 0.3345
T1082 0.3349
T1083 0.3349
T1084 0.3352
T1085 0.336
T1086 0.3357
T1087 0.3356
T1088 0.3355
T1089 0.3355
T1090 0.3354
T1091 0.3349
T1092 0.3353
T1093 0.3536
T1094 0.3589
T1095 0.3582
T1096 0.3577
T1097 0.3577
T1098 0.358
T1099 0.3593
T1100 0.3596
T1101 0.3596
T1102 0.3488
T1103 0.3532
T1104 0.3604
T1105 0.3674
T1106 0.3775
T1107 0.3826
T1108 0.384
T1109 0.3841
T1110 0.3839
T1111 0.3878
T1112 0.3946
T1113 0.4013
T1114 0.3967
T1115 0.4024
T1116 0.406
T1117 0.4072
T1118 0.4054
T1119 0.4004
T1120 0.3928
T1121 0.3994
T1122 0.394
T1123 0.3919
T1124 0.3897
T1125 0.3862
T1126 0.3846
T1127 0.3844
T1128 0.3843
T1129 0.3843
T1130 0.3853
T1131 0.3859
T1132 0.3857
T1133 0.3844
T1134 0.3839
T1135 0.3842
T1136 0.385
T1137 0.3852
T1138 0.3855
T1139 0.3866
T1140 0.3888
T1141 0.3914
T1142 0.3932
T1143 0.3936
T1144 0.3939
T1145 0.394
T1146 0.3939
T1147 0.3945
T1148 0.3951
T1149 0.3951
T1150 0.395
T1151 0.395
T1152 0.3939
T1153 0.3923
T1154 0.3901
T1155 0.3879
T1156 0.3866
T1157 0.3863
T1158 0.3846
T1159 0.3839
T1160 0.3838
T1161 0.3846
T1162 0.3856
T1163 0.3856
T1164 0.3871
T1165 0.388
T1166 0.3891
T1167 0.3894
T1168 0.3894
T1169 0.3886
T1170 0.3876
T1171 0.3861
T1172 0.3851
T1173 0.3861
T1174 0.387
T1175 0.3869
T1176 0.3866
T1177 0.3874
T1178 0.3884
T1179 0.3887
T1180 0.3882
T1181 0.388
T1182 0.3883
T1183 0.3884
T1184 0.3884
T1185 0.3883
T1186 0.3883
T1187 0.3882
T1188 0.3876
T1189 0.3885
T1190 0.3862
T1191 0.3829
T1192 0.3827
T1193 0.3809
T1194 0.3797
T1195 0.3777
T1196 0.377
T1197 0.377
T1198 0.3769
T1199 0.3784
T1200 0.3804
T1201 0.3823
T1202 0.3814
T1203 0.3804
T1204 0.379
T1205 0.3777
T1206 0.3767
T1207 0.3794
T1208 0.3782
T1209 0.3742
T1210 0.3736
T1211 0.3747
T1212 0.3765
T1213 0.3787
T1214 0.382
T1215 0.3822
T1216 0.3849
T1217 0.3865
T1218 0.3885
T1219 0.3915
T1220 0.3964
T1221 0.4012
T1222 0.392
T1223 0.3965
T1224 0.398
T1225 0.3981
T1226 0.3971
T1227 0.3962
T1228 0.3945
T1229 0.3926
T1230 0.3917
T1231 0.3915
T1232 0.3922
T1233 0.395
T1234 0.3989
T1235 0.4044
T1236 0.3974
T1237 0.4007
T1238 0.4019
T1239 0.4035
T1240 0.4061
T1241 0.4064
T1242 0.4027
T1243 0.4001
T1244 0.3996
T1245 0.3996
T1246 0.3996
T1247 0.4004
T1248 0.401
T1249 0.401
T1250 0.401
T1251 0.4009
T1252 0.4001
T1253 0.399
T1254 0.3987
T1255 0.3979
T1256 0.4076
T1257 0.4062
T1258 0.4051
T1259 0.404
T1260 0.4025
T1261 0.4017
T1262 0.4004
T1263 0.3938
T1264 0.3879
T1265 0.398
T1266 0.3955
T1267 0.3937
T1268 0.3916
T1269 0.3896
T1270 0.3886
T1271 0.3869
T1272 0.3855
T1273 0.3829
T1274 0.3831
T1275 0.3822
T1276 0.3806
T1277 0.3792
T1278 0.378
T1279 0.3763
T1280 0.3749
T1281 0.3734
T1282 0.3718
T1283 0.3714
T1284 0.3713
T1285 0.3711
T1286 0.3709
T1287 0.3691
T1288 0.3676
T1289 0.3649
T1290 0.367
T1291 0.3647
T1292 0.363
T1293 0.3625
T1294 0.3635
T1295 0.3643
T1296 0.3643
T1297 0.3629
T1298 0.3623
T1299 0.3622
T1300 0.3605
T1301 0.3594
T1302 0.3581
T1303 0.357
T1304 0.3559
T1305 0.3556
T1306 0.3542
T1307 0.3536
T1308 0.3532
T1309 0.3545
T1310 0.355
T1311 0.3549
T1312 0.3565
T1313 0.3597
T1314 0.3636
T1315 0.3707
T1316 0.3878
T1317 0.3908
T1318 0.3964
T1319 0.4151
T1320 0.4327
T1321 0.4451
T1322 0.4546
T1323 0.4573
T1324 0.4631
T1325 0.4673
T1326 0.4537
T1327 0.457
T1328 0.4604
T1329 0.4629
T1330 0.4631
T1331 0.4621
T1332 0.4601
T1333 0.4563
T1334 0.4686
T1335 0.4631
T1336 0.4567
T1337 0.4512
T1338 0.4532
T1339 0.4513
T1340 0.4498
T1341 0.4486
T1342 0.4483
T1343 0.4482
T1344 0.4474
T1345 0.4463
T1346 0.4456
T1347 0.4444
T1348 0.4424
T1349 0.4401
T1350 0.438
T1351 0.4355
T1352 0.433
T1353 0.4302
T1354 0.4271
T1355 0.4248
T1356 0.4228
T1357 0.4209
T1358 0.4179
T1359 0.4149
T1360 0.4115
T1361 0.4087
T1362 0.4062
T1363 0.404
T1364 0.4019
T1365 0.3999
T1366 0.3978
T1367 0.4073
T1368 0.4056
T1369 0.4047
T1370 0.4045
T1371 0.4045
T1372 0.4052
T1373 0.4069
T1374 0.3975
T1375 0.3995
T1376 0.4021
T1377 0.4043
T1378 0.4056
T1379 0.4072
T1380 0.4081
T1381 0.41
T1382 0.4117
T1383 0.4134
T1384 0.4153
T1385 0.4145
T1386 0.4142
T1387 0.414
T1388 0.4128
T1389 0.4109
T1390 0.4085
T1391 0.406
T1392 0.4042
T1393 0.4035
T1394 0.4034
T1395 0.4047
T1396 0.4073
T1397 0.4106
T1398 0.4138
T1399 0.4164
T1400 0.4178
T1401 0.4187
T1402 0.4186
T1403 0.4191
T1404 0.4185
T1405 0.4171
T1406 0.4155
T1407 0.414
T1408 0.4118
T1409 0.4104
T1410 0.409
T1411 0.4082
T1412 0.407
T1413 0.4065
T1414 0.4061
T1415 0.4062
T1416 0.4047
T1417 0.404
T1418 0.404
T1419 0.4039
T1420 0.4039
T1421 0.4024
T1422 0.4015
T1423 0.4002
T1424 0.3983
T1425 0.3977
T1426 0.3973
T1427 0.4076
T1428 0.4061
T1429 0.4045
T1430 0.4033
T1431 0.4026
T1432 0.4017
T1433 0.401
T1434 0.4012
T1435 0.4017
T1436 0.4018
T1437 0.401
T1438 0.4007
T1439 0.4006
T1440 0.4006
T1441 0.4002
T1442 0.3993
T1443 0.3986
T1444 0.3973
T1445 0.3958
T1446 0.3945
T1447 0.3938
T1448 0.3926
T1449 0.3921
T1450 0.392
T1451 0.392
T1452 0.3916
T1453 0.3907
T1454 0.39
T1455 0.3894
T1456 0.4015
T1457 0.3996
T1458 0.3976
T1459 0.3954
T1460 0.3937
T1461 0.3924
T1462 0.3912
T1463 0.3907
T1464 0.3914
T1465 0.3948
T1466 0.3984
T1467 0.4001
T1468 0.3989
T1469 0.396
T1470 0.3939
T1471 0.3927
T1472 0.392
T1473 0.391
T1474 0.3899
T1475 0.3897
T1476 0.3909
T1477 0.3898
T1478 0.3891
T1479 0.3889
T1480 0.388
T1481 0.3869
T1482 0.3865
T1483 0.385
T1484 0.3843
T1485 0.3843
T1486 0.3848
T1487 0.3857
T1488 0.3884
T1489 0.3907
T1490 0.392
T1491 0.3942
T1492 0.3967
T1493 0.3978
T1494 0.3977
T1495 0.3975
T1496 0.399
T1497 0.4011
T1498 0.3901
T1499 0.3935
T1500 0.3965
T1501 0.3983
T1502 0.3983
T1503 0.3967
T1504 0.3943
T1505 0.392
T1506 0.3906
T1507 0.3891
T1508 0.3881
T1509 0.3886
T1510 0.3896
T1511 0.3904
T1512 0.3916
T1513 0.3927
T1514 0.3935
T1515 0.3955
T1516 0.3968
T1517 0.3984
T1518 0.3992
T1519 0.4007
T1520 0.4022
T1521 0.4036
T1522 0.4046
T1523 0.4064
T1524 0.3969
T1525 0.3995
T1526 0.4032
T1527 0.4051
T1528 0.4058
T1529 0.4066
T1530 0.4061
T1531 0.4056
T1532 0.4055
T1533 0.4044
T1534 0.4036
T1535 0.4035
T1536 0.4042
T1537 0.4052
T1538 0.4072
T1539 0.4094
T1540 0.412
T1541 0.4145
T1542 0.4168
T1543 0.4185
T1544 0.4189
T1545 0.4189
T1546 0.4189
T1547 0.4188
T1548 0.4188
T1549 0.4188
T1550 0.4187
T1551 0.4187
T1552 0.4187
T1553 0.4187
T1554 0.4186
T1555 0.4186
T1556 0.4186
T1557 0.4186
T1558 0.4185
T1559 0.4185
T1560 0.4185
T1561 0.4185
T1562 0.4184
T1563 0.4184
T1564 0.4184
T1565 0.4184
T1566 0.4183
T1567 0.4183
T1568 0.4183
T1569 0.4183
T1570 0.4032
T1571 0.4039
T1572 0.401
T1573 0.4001
T1574 0.3968
T1575 0.3947
T1576 0.3944
T1577 0.394
T1578 0.3942
T1579 0.395
T1580 0.3971
T1581 0.4003
T1582 0.4026
T1583 0.4033
T1584 0.4038
T1585 0.4028
T1586 0.4031
T1587 0.4044
T1588 0.4059
T1589 0.4077
T1590 0.3973
T1591 0.3969
T1592 0.4075
T1593 0.4061
T1594 0.4046
T1595 0.4038
T1596 0.4036
T1597 0.4054
T1598 0.4064
T1599 0.4062
T1600 0.4057
T1601 0.4055
T1602 0.4055
T1603 0.4055
T1604 0.4055
T1605 0.4053
T1606 0.4052
T1607 0.4049
T1608 0.4033
T1609 0.4013
T1610 0.3993
T1611 0.3978
T1612 0.396
T1613 0.3943
T1614 0.3935
T1615 0.3926
T1616 0.3916
T1617 0.3927
T1618 0.393
T1619 0.3933
T1620 0.3945
T1621 0.3949
T1622 0.3949
T1623 0.3942
T1624 0.3928
T1625 0.3909
T1626 0.3889
T1627 0.4008
T1628 0.3979
T1629 0.3955
T1630 0.3941
T1631 0.3931
T1632 0.3915
T1633 0.3906
T1634 0.3886
T1635 0.3863
T1636 0.3843
T1637 0.3831
T1638 0.384
T1639 0.3832
T1640 0.3826
T1641 0.3813
T1642 0.3808
T1643 0.3808
T1644 0.3804
T1645 0.3791
T1646 0.3783
T1647 0.3768
T1648 0.3747
T1649 0.3727
T1650 0.3714
T1651 0.3707
T1652 0.3704
T1653 0.3691
T1654 0.3686
T1655 0.3686
T1656 0.3685
T1657 0.3685
T1658 0.3693
T1659 0.37
T1660 0.3709
T1661 0.3722
T1662 0.3751
T1663 0.3807
T1664 0.3834
T1665 0.388
T1666 0.3925
T1667 0.3962
T1668 0.3887
T1669 0.3955
T1670 0.4009
T1671 0.4065
T1672 0.4012
T1673 0.4064
T1674 0.4102
T1675 0.4122
T1676 0.4126
T1677 0.4116
T1678 0.4095
T1679 0.406
T1680 0.4019
T1681 0.3979
T1682 0.4063
T1683 0.4054
T1684 0.4047
T1685 0.4051
T1686 0.4064
T1687 0.4071
T1688 0.3967
T1689 0.3975
T1690 0.3976
T1691 0.3976
T1692 0.3976
T1693 0.3976
T1694 0.3973
T1695 0.407
T1696 0.4045
T1697 0.4016
T1698 0.3993
T1699 0.3976
T1700 0.396
T1701 0.3955
T1702 0.3955
T1703 0.3944
T1704 0.3922
T1705 0.3914
T1706 0.39
T1707 0.3887
T1708 0.4014
T1709 0.3991
T1710 0.3973
T1711 0.3959
T1712 0.3941
T1713 0.3927
T1714 0.3917
T1715 0.3914
T1716 0.3906
T1717 0.3892
T1718 0.3876
T1719 0.3858
T1720 0.3838
T1721 0.3832
T1722 0.3832
T1723 0.3847
T1724 0.3853
T1725 0.3852
T1726 0.385
T1727 0.3853
T1728 0.3866
T1729 0.3859
T1730 0.3851
T1731 0.3849
T1732 0.3849
T1733 0.3837
T1734 0.3829
T1735 0.3825
T1736 0.3837
T1737 0.3833
T1738 0.3833
T1739 0.3833
T1740 0.3833
T1741 0.3829
T1742 0.3812
T1743 0.3798
T1744 0.3782
T1745 0.3765
T1746 0.3753
T1747 0.3749
T1748 0.3749
T1749 0.3749
T1750 0.3749
T1751 0.3759
T1752 0.3766
T1753 0.3777
T1754 0.3772
T1755 0.3769
T1756 0.3761
T1757 0.3755
T1758 0.3753
T1759 0.3741
T1760 0.3733
T1761 0.3716
T1762 0.371
T1763 0.371
T1764 0.3707
T1765 0.3709
T1766 0.371
T1767 0.371
T1768 0.3707
T1769 0.3701
T1770 0.3703
T1771 0.3708
T1772 0.371
T1773 0.371
T1774 0.371
T1775 0.371
T1776 0.3702
T1777 0.3691
T1778 0.3688
T1779 0.3682
T1780 0.3672
T1781 0.367
T1782 0.3661
T1783 0.365
T1784 0.3648
T1785 0.3648
T1786 0.3648
T1787 0.3676
T1788 0.3672
T1789 0.3656
T1790 0.3682
T1791 0.3672
T1792 0.3657
T1793 0.3636
T1794 0.3629
T1795 0.3629
T1796 0.3626
T1797 0.3628
T1798 0.3629
T1799 0.3629
T1800 0.3629
T1801 0.3629
T1802 0.3629
T1803 0.3621
T1804 0.361
T1805 0.3607
T1806 0.36
T1807 0.3597
T1808 0.3591
T1809 0.3588
T1810 0.3588
T1811 0.3588
T1812 0.3591
T1813 0.3589
T1814 0.3588
T1815 0.3588
T1816 0.3572
T1817 0.3565
T1818 0.3565
T1819 0.3565
T1820 0.3565
T1821 0.3565
T1822 0.3565
T1823 0.3565
T1824 0.3565
T1825 0.3565
T1826 0.3555
T1827 0.3545
T1828 0.3543
T1829 0.3529
T1830 0.3523
T1831 0.3523
T1832 0.3513
T1833 0.3509
T1834 0.3516
T1835 0.3544
T1836 0.3573
T1837 0.3584
T1838 0.3585
T1839 0.3581
T1840 0.3571
T1841 0.3568
T1842 0.3564
T1843 0.3562
T1844 0.3562
T1845 0.3575
T1846 0.3581
T1847 0.3582
T1848 0.3582
T1849 0.3582
T1850 0.3575
T1851 0.3565
T1852 0.3556
T1853 0.3546
T1854 0.353
T1855 0.3525
T1856 0.3522
T1857 0.3517
T1858 0.3519
T1859 0.3531
T1860 0.3543
T1861 0.3542
T1862 0.3533
T1863 0.3524
T1864 0.3508
T1865 0.3499
T1866 0.3498
T1867 0.351
T1868 0.3519
T1869 0.3517
T1870 0.3515
T1871 0.3511
T1872 0.3498
T1873 0.3511
T1874 0.3534
T1875 0.3558
T1876 0.3602
T1877 0.3674
T1878 0.3688
T1879 0.3739
T1880 0.3794
T1881 0.3826
T1882 0.3888
T1883 0.3963
T1884 0.3908
T1885 0.398
T1886 0.4041
T1887 0.3967
T1888 0.3981
T1889 0.3979
T1890 0.4073
T1891 0.4039
T1892 0.4012
T1893 0.398
T1894 0.3951
T1895 0.3937
T1896 0.393
T1897 0.3933
T1898 0.3951
T1899 0.3982
T1900 0.4012
T1901 0.4039
T1902 0.4057
T1903 0.4068
T1904 0.4071
T1905 0.4064
T1906 0.4051
T1907 0.4047
T1908 0.4036
T1909 0.4007
T1910 0.3951
T1911 0.391
T1912 0.3881
T1913 0.3984
T1914 0.3965
T1915 0.3966
T1916 0.3939
T1917 0.3892
T1918 0.387
T1919 0.3857
T1920 0.3839
T1921 0.3833
T1922 0.3841
T1923 0.3823
T1924 0.3809
T1925 0.3796
T1926 0.3778
T1927 0.3769
T1928 0.3755
T1929 0.3741
T1930 0.3737
T1931 0.3758
T1932 0.3771
T1933 0.3764
T1934 0.3751
T1935 0.374
T1936 0.3734
T1937 0.3717
T1938 0.3696
T1939 0.3693
T1940 0.3706
T1941 0.3724
T1942 0.3733
T1943 0.3756
T1944 0.3783
T1945 0.3783
T1946 0.3773
T1947 0.3777
T1948 0.3788
T1949 0.3804
T1950 0.3832
T1951 0.3863
T1952 0.3925
T1953 0.4
T1954 0.3959
T1955 0.3962
T1956 0.4063
T1957 0.4139
T1958 0.422
T1959 0.436
T1960 0.4486
T1961 0.4528
T1962 0.459
T1963 0.4649
T1964 0.4539
T1965 0.4605
T1966 0.469
T1967 0.4737
T1968 0.4811
T1969 0.4867
T1970 0.4907
T1971 0.4948
T1972 0.4988
T1973 0.5028
T1974 0.5055
T1975 0.5081
T1976 0.5099
T1977 0.512
T1978 0.5127
T1979 0.5122
T1980 0.5121
T1981 0.5119
T1982 0.5105
T1983 0.509
T1984 0.5073
T1985 0.5057
T1986 0.5056
T1987 0.5045
T1988 0.5027
T1989 0.5019
T1990 0.5017
T1991 0.5006
T1992 0.4998
T1993 0.4988
T1994 0.4977
T1995 0.4956
T1996 0.4933
T1997 0.4918
T1998 0.4895
T1999 0.4897
T2000 0.4871
T2001 0.4843
T2002 0.4809
T2003 0.4768
T2004 0.4731
T2005 0.4725
T2006 0.4694
T2007 0.4671
T2008 0.4662
T2009 0.465
T2010 0.4639
T2011 0.4633
T2012 0.4619
T2013 0.4606
T2014 0.4595
T2015 0.4581
T2016 0.4566
T2017 0.4545
T2018 0.4706
T2019 0.4686
T2020 0.4669
T2021 0.4654
T2022 0.4638
T2023 0.4619
T2024 0.4596
T2025 0.4579
T2026 0.4565
T2027 0.4546
T2028 0.4531
T2029 0.4517
T2030 0.4551
T2031 0.4545
T2032 0.4539
T2033 0.4523
T2034 0.451
T2035 0.4501
T2036 0.4498
T2037 0.4488
T2038 0.448
T2039 0.4469
T2040 0.4461
T2041 0.4449
T2042 0.4438
T2043 0.4426
T2044 0.4422
T2045 0.4424
T2046 0.4421
T2047 0.4419
T2048 0.4431
T2049 0.4451
T2050 0.4472
T2051 0.4497
T2052 0.4526
T2053 0.4524
T2054 0.458
T2055 0.4643
T2056 0.4535
T2057 0.4609
T2058 0.4703
T2059 0.4769
T2060 0.4841
T2061 0.49
T2062 0.4919
T2063 0.4964
T2064 0.5005
T2065 0.5029
T2066 0.5038
T2067 0.5049
T2068 0.5056
T2069 0.5049
T2070 0.5041
T2071 0.5031
T2072 0.502
T2073 0.5007
T2074 0.4987
T2075 0.4973
T2076 0.4961
T2077 0.4947
T2078 0.4932
T2079 0.4918
T2080 0.4911
T2081 0.49
T2082 0.4883
T2083 0.4894
T2084 0.4878
T2085 0.4859
T2086 0.4834
T2087 0.48
T2088 0.4774
T2089 0.4759
T2090 0.4739
T2091 0.4714
T2092 0.4715
T2093 0.4692
T2094 0.4671
T2095 0.4652
T2096 0.4636
T2097 0.4622
T2098 0.4621
T2099 0.4614
T2100 0.4587
T2101 0.4563
T2102 0.4554
T2103 0.4542
T2104 0.4709
T2105 0.4698
T2106 0.4684
T2107 0.4676
T2108 0.4674
T2109 0.4671
T2110 0.4659
T2111 0.4641
T2112 0.4635
T2113 0.4623
T2114 0.4615
T2115 0.4606
T2116 0.46
T2117 0.4598
T2118 0.4598
T2119 0.4599
T2120 0.4599
T2121 0.4592
T2122 0.4582
T2123 0.4579
T2124 0.4579
T2125 0.457
T2126 0.4575
T2127 0.4586
T2128 0.4572
T2129 0.4561
T2130 0.456
T2131 0.457
T2132 0.4591
T2133 0.4612
T2134 0.463
T2135 0.4633
T2136 0.4631
T2137 0.4623
T2138 0.4619
T2139 0.4605
T2140 0.4599
T2141 0.4592
T2142 0.4582
T2143 0.4579
T2144 0.4579
T2145 0.4573
T2146 0.4574
T2147 0.4585
T2148 0.4603
T2149 0.4632
T2150 0.4658
T2151 0.4682
T2152 0.4709
T2153 0.455
T2154 0.4563
T2155 0.4577
T2156 0.4589
T2157 0.4595
T2158 0.4593
T2159 0.4585
T2160 0.4576
T2161 0.4573
T2162 0.4573
T2163 0.4559
T2164 0.4553
T2165 0.4541
T2166 0.471
T2167 0.4702
T2168 0.469
T2169 0.4679
T2170 0.4673
T2171 0.4661
T2172 0.4647
T2173 0.464
T2174 0.4629
T2175 0.4621
T2176 0.4605
T2177 0.4599
T2178 0.4587
T2179 0.4582
T2180 0.4568
T2181 0.4562
T2182 0.4555
T2183 0.4545
T2184 0.4542
T2185 0.4533
T2186 0.4512
T2187 0.4556
T2188 0.4556
T2189 0.4547
T2190 0.454
T2191 0.4535
T2192 0.4526
T2193 0.452
T2194 0.4515
T2195 0.4506
T2196 0.45
T2197 0.4498
T2198 0.4492
T2199 0.4476
T2200 0.4463
T2201 0.446
T2202 0.446
T2203 0.4475
T2204 0.4478
T2205 0.4469
T2206 0.4466
T2207 0.4463
T2208 0.4461
T2209 0.4462
T2210 0.4452
T2211 0.4444
T2212 0.4441
T2213 0.4435
T2214 0.4426
T2215 0.4424
T2216 0.4424
T2217 0.4424
T2218 0.442
T2219 0.4408
T2220 0.4403
T2221 0.44
T2222 0.4393
T2223 0.4387
T2224 0.4386
T2225 0.4386
T2226 0.4386
T2227 0.4386
T2228 0.4386
T2229 0.4387
T2230 0.4387
T2231 0.4387
T2232 0.4386
T2233 0.4378
T2234 0.4369
T2235 0.4367
T2236 0.4367
T2237 0.4367
T2238 0.4354
T2239 0.4349
T2240 0.4349
T2241 0.4347
T2242 0.4346
T2243 0.4343
T2244 0.4332
T2245 0.4328
T2246 0.4329
T2247 0.4329
T2248 0.4326
T2249 0.4321
T2250 0.4313
T2251 0.4309
T2252 0.4308
T2253 0.4308
T2254 0.4308
T2255 0.4309
T2256 0.4302
T2257 0.4293
T2258 0.429
T2259 0.4291
T2260 0.4291
T2261 0.4288
T2262 0.4283
T2263 0.4281
T2264 0.4277
T2265 0.4272
T2266 0.427
T2267 0.427
T2268 0.4264
T2269 0.4255
T2270 0.4252
T2271 0.4252
T2272 0.4242
T2273 0.4235
T2274 0.4234
T2275 0.4234
T2276 0.4232
T2277 0.4231
T2278 0.4232
T2279 0.4232
T2280 0.4232
T2281 0.4232
T2282 0.4222
T2283 0.4215
T2284 0.4214
T2285 0.4214
T2286 0.4214
T2287 0.4214
T2288 0.4215
T2289 0.4208
T2290 0.4199
T2291 0.4195
T2292 0.4193
T2293 0.4193
T2294 0.4194
T2295 0.4194
T2296 0.4194
T2297 0.4194
T2298 0.4191
T2299 0.4183
T2300 0.4177
T2301 0.4172
T2302 0.414
T2303 0.4074
T2304 0.4038
T2305 0.4043
T2306 0.4075
T2307 0.4104
T2308 0.4125
T2309 0.4134
T2310 0.4136
T2311 0.4136
T2312 0.4136
T2313 0.4137
T2314 0.4137
T2315 0.4137
T2316 0.4137
T2317 0.4137
T2318 0.4138
T2319 0.4138
T2320 0.4131
T2321 0.4122
T2322 0.4129
T2323 0.4137
T2324 0.4139
T2325 0.4139
T2326 0.4139
T2327 0.4139
T2328 0.414
T2329 0.4138
T2330 0.4137
T2331 0.4137
T2332 0.4124
T2333 0.4118
T2334 0.4118
T2335 0.4118
T2336 0.4119
T2337 0.4119
T2338 0.4119
T2339 0.4116
T2340 0.4108
T2341 0.4112
T2342 0.4119
T2343 0.4113
T2344 0.4107
T2345 0.4103
T2346 0.4101
T2347 0.4102
T2348 0.4101
T2349 0.41
T2350 0.4107
T2351 0.4109
T2352 0.4113
T2353 0.4104
T2354 0.41
T2355 0.41
T2356 0.41
T2357 0.41
T2358 0.4101
T2359 0.4101
T2360 0.4101
T2361 0.4101
T2362 0.4095
T2363 0.4095
T2364 0.4094
T2365 0.4092
T2366 0.4093
T2367 0.4086
T2368 0.4083
T2369 0.409
T2370 0.4122
T2371 0.4153
T2372 0.4163
T2373 0.4162
T2374 0.4143
T2375 0.4117
T2376 0.4099
T2377 0.4084
T2378 0.407
T2379 0.4062
T2380 0.4061
T2381 0.4061
T2382 0.4072
T2383 0.408
T2384 0.4082
T2385 0.4082
T2386 0.4082
T2387 0.4082
T2388 0.4082
T2389 0.4083
T2390 0.4083
T2391 0.4083
T2392 0.4083
T2393 0.4084
T2394 0.4084
T2395 0.2886
T2396 0.2729
T2397 0.2663
T2398 0.2729
T2399 0.2729
T2400 0.273
T2401 0.273
T2402 0.273
T2403 0.273
T2404 0.273
T2405 0.273
T2406 0.273
T2407 0.2664
T2408 0.2731
T2409 0.2731
T2410 0.2729
T2411 0.2725
T2412 0.2709
T2413 0.2718
T2414 0.271
T2415 0.2683
T2416 0.2674
T2417 0.2675
T2418 0.2675
T2419 0.2675
T2420 0.2675
T2421 0.2675
T2422 0.2675
T2423 0.2675
T2424 0.2676
T2425 0.2676
T2426 0.2676
T2427 0.2676
T2428 0.2676
T2429 0.2676
T2430 0.2676
T2431 0.2677
T2432 0.2677
T2433 0.2677
T2434 0.2677
T2435 0.2677
T2436 0.2677
T2437 0.2677
T2438 0.2678
T2439 0.2678
T2440 0.2678
T2441 0.2678
T2442 0.2678
T2443 0.2678
T2444 0.2678
T2445 0.2679
T2446 0.2679
T2447 0.2679
T2448 0.2679
T2449 0.2679
T2450 0.2679
T2451 0.2679
T2452 0.268
T2453 0.268
T2454 0.268
T2455 0.268
T2456 0.268
T2457 0.2671
T2458 0.2662
T2459 0.2663
T2460 0.2658
T2461 0.2663
T2462 0.2649
T2463 0.2659
T2464 0.2659
T2465 0.2663
T2466 0.2664
T2467 0.2664
T2468 0.2664
T2469 0.2664
T2470 0.2664
T2471 0.2664
T2472 0.2664
T2473 0.2665
T2474 0.2665
T2475 0.2665
T2476 0.2665
T2477 0.2665
T2478 0.2665
T2479 0.2666
T2480 0.2666
T2481 0.2666
T2482 0.2666
T2483 0.2666
T2484 0.2662
T2485 0.2662
T2486 0.2667
T2487 0.2653
T2488 0.2658
T2489 0.2764
T2490 0.3298
T2491 0.3294
T2492 0.3225
T2493 0.3183
T2494 0.316
T2495 0.3157
T2496 0.3131
T2497 0.3123
T2498 0.3098
T2499 0.3083
T2500 0.307
T2501 0.3056
T2502 0.3042
T2503 0.3029
T2504 0.3006
T2505 0.3002
T2506 0.2991
T2507 0.3341
T2508 0.3289
T2509 0.3247
T2510 0.322
T2511 0.3146
T2512 0.3056
T2513 0.3009
T2514 0.2993
T2515 0.2979
T2516 0.2975
T2517 0.2967
T2518 0.296
T2519 0.2951
T2520 0.2937
T2521 0.2921
T2522 0.2907
T2523 0.2899
T2524 0.2891
T2525 0.2877
T2526 0.286
T2527 0.2856
T2528 0.286
T2529 0.2847
T2530 0.2839
T2531 0.2818
T2532 0.2802
T2533 0.2794
T2534 0.2782
T2535 0.2754
T2536 0.2749
T2537 0.2749
T2538 0.2749
T2539 0.2749
T2540 0.2749
T2541 0.2749
T2542 0.275
T2543 0.275
T2544 0.275
T2545 0.275
T2546 0.275
T2547 0.275
T2548 0.2742
T2549 0.2734
T2550 0.2734
T2551 0.2734
T2552 0.2734
T2553 0.2722
T2554 0.2726
T2555 0.2735
T2556 0.2731
T2557 0.2709
T2558 0.2695
T2559 0.2685
T2560 0.3266
T2561 0.3065
T2562 0.3018
T2563 0.2993
T2564 0.2964
T2565 0.2946
T2566 0.2934
T2567 0.292
T2568 0.2915
T2569 0.2908
T2570 0.2895
T2571 0.2886
T2572 0.2881
T2573 0.2869
T2574 0.286
T2575 0.285
T2576 0.2845
T2577 0.286
T2578 0.286
T2579 0.2848
T2580 0.2835
T2581 0.2813
T2582 0.2807
T2583 0.2795
T2584 0.2791
T2585 0.2795
T2586 0.2796
T2587 0.2796
T2588 0.2796
T2589 0.2796
T2590 0.2796
T2591 0.2784
T2592 0.278
T2593 0.278
T2594 0.278
T2595 0.278
T2596 0.2781
T2597 0.2781
T2598 0.2781
T2599 0.2781
T2600 0.2771
T2601 0.276
T2602 0.276
T2603 0.2752
T2604 0.2752
T2605 0.2752
T2606 0.2744
T2607 0.2761
T2608 0.2757
T2609 0.2757
T2610 0.2745
T2611 0.2745
T2612 0.2745
T2613 0.2745
T2614 0.2745
T2615 0.2746
T2616 0.2746
T2617 0.2733
T2618 0.2729
T2619 0.2737
T2620 0.2742
T2621 0.2746
T2622 0.2746
T2623 0.2746
T2624 0.2746
T2625 0.2746
T2626 0.2742
T2627 0.2737
T2628 0.2733
T2629 0.2724
T2630 0.2724
T2631 0.2729
T2632 0.2716
T2633 0.2711
T2634 0.2711
T2635 0.2711
T2636 0.2711
T2637 0.2711
T2638 0.2711
T2639 0.2711
T2640 0.2711
T2641 0.2711
T2642 0.2711
T2643 0.2711
T2644 0.2711
T2645 0.2724
T2646 0.2729
T2647 0.2729
T2648 0.2729
T2649 0.2729
T2650 0.2729
T2651 0.2716
T2652 0.2716
T2653 0.2711
T2654 0.2711
T2655 0.2711
T2656 0.2711
T2657 0.2716
T2658 0.2724
T2659 0.2716
T2660 0.2733
T2661 0.2729
T2662 0.2742
T2663 0.2759
T2664 0.2759
T2665 0.2769
T2666 0.2774
T2667 0.2801
T2668 0.2818
T2669 0.2839
T2670 0.2847
T2671 0.2849
T2672 0.2868
T2673 0.2908
T2674 0.293
T2675 0.2965
T2676 0.3016
T2677 0.3047
T2678 0.3081
T2679 0.3106
T2680 0.3115
T2681 0.3119
T2682 0.313
T2683 0.3143
T2684 0.3147
T2685 0.3147
T2686 0.3138
T2687 0.313
T2688 0.3123
T2689 0.3111
T2690 0.3097
T2691 0.3084
T2692 0.3079
T2693 0.3079
T2694 0.3079
T2695 0.3079
T2696 0.3079
T2697 0.3079
T2698 0.3079
T2699 0.3079
T2700 0.3079
T2701 0.3064
T2702 0.3042
T2703 0.3024
T2704 0.3013
T2705 0.3047
T2706 0.3028
T2707 0.3013
T2708 0.3013
T2709 0.2999
T2710 0.2979
T2711 0.2979
T2712 0.2965
T2713 0.2948
T2714 0.2944
T2715 0.2944
T2716 0.2944
T2717 0.294
T2718 0.293
T2719 0.2925
T2720 0.2925
T2721 0.294
T2722 0.293
T2723 0.2935
T2724 0.2935
T2725 0.2961
T2726 0.2974
T2727 0.2979
T2728 0.2983
T2729 0.2994
T2730 0.2999
T2731 0.3013
T2732 0.3013
T2733 0.3024
T2734 0.3028
T2735 0.3033
T2736 0.3047
T2737 0.3047
T2738 0.3047
T2739 0.3047
T2740 0.3047
T2741 0.306
T2742 0.3065
T2743 0.3072
T2744 0.3079
T2745 0.3084
T2746 0.3097
T2747 0.3115
T2748 0.3119
T2749 0.3126
T2750 0.3138
T2751 0.3123
T2752 0.3115
T2753 0.3102
T2754 0.3097
T2755 0.3079
T2756 0.3076
T2757 0.3065
T2758 0.306
T2759 0.3047
T2760 0.3037
T2761 0.3021
T2762 0.3013
T2763 0.3004
T2764 0.2994
T2765 0.2987
T2766 0.2979
T2767 0.2965
T2768 0.296
T2769 0.296
T2770 0.296
T2771 0.296
T2772 0.2948
T2773 0.2944
T2774 0.2935
T2775 0.2925
T2776 0.2925
T2777 0.2925
T2778 0.2925
T2779 0.2925
T2780 0.2925
T2781 0.2913
T2782 0.2909
T2783 0.2909
T2784 0.2904
T2785 0.2889
T2786 0.2889
T2787 0.2889
T2788 0.2877
T2789 0.2873
T2790 0.2873
T2791 0.2674
T2792 0.2674
T2793 0.2674
T2794 0.2674
T2795 0.2674
T2796 0.2674
T2797 0.2674
T2798 0.2674
T2799 0.2674
T2800 0.2674
T2801 0.2674
T2802 0.2674
T2803 0.2674
T2804 0.2674
T2805 0.2674
T2806 0.2674
T2807 0.2674
T2808 0.2674
