# Supplementary material for: FishMORPH - An agent-based model to predict salmonid growth and distribution responses under natural and low flows
Source: Sci Rep. 2016 Jul 19;6:29414. doi: 10.1038/srep29414 (PMC4949470; doi:10.1038/srep29414)
Supplement: Supplementary Information 2 [file srep29414-s2.zip › SR_FishMORPH_Files/Parameters/Baseline_Depth_P5.var]

Depth PatchP5
T1 0.2579
T2 0.2584
T3 0.2584
T4 0.2584
T5 0.2582
T6 0.2579
T7 0.2569
T8 0.2565
T9 0.2555
T10 0.2571
T11 0.2577
T12 0.2557
T13 0.2548
T14 0.2533
T15 0.2533
T16 0.2533
T17 0.2533
T18 0.2533
T19 0.253
T20 0.2527
T21 0.2521
T22 0.2518
T23 0.2518
T24 0.2518
T25 0.2512
T26 0.2506
T27 0.2506
T28 0.2506
T29 0.2506
T30 0.2506
T31 0.2506
T32 0.2506
T33 0.2506
T34 0.2506
T35 0.2503
T36 0.25
T37 0.2494
T38 0.2494
T39 0.2494
T40 0.2494
T41 0.2494
T42 0.2492
T43 0.2485
T44 0.2485
T45 0.2485
T46 0.2485
T47 0.2485
T48 0.2485
T49 0.2485
T50 0.2485
T51 0.2473
T52 0.2473
T53 0.2473
T54 0.2461
T55 0.2461
T56 0.2458
T57 0.2452
T58 0.2455
T59 0.2458
T60 0.2481
T61 0.2464
T62 0.2455
T63 0.2452
T64 0.2449
T65 0.2461
T66 0.2452
T67 0.2449
T68 0.2449
T69 0.2449
T70 0.2449
T71 0.2446
T72 0.2436
T73 0.2432
T74 0.247
T75 0.2461
T76 0.2461
T77 0.2461
T78 0.2461
T79 0.2461
T80 0.2461
T81 0.2461
T82 0.2461
T83 0.2461
T84 0.2461
T85 0.2464
T86 0.2427
T87 0.2427
T88 0.2427
T89 0.2427
T90 0.2427
T91 0.2427
T92 0.2427
T93 0.2427
T94 0.2427
T95 0.2427
T96 0.2427
T97 0.2427
T98 0.2427
T99 0.247
T100 0.2461
T101 0.2461
T102 0.2461
T103 0.2461
T104 0.2461
T105 0.2461
T106 0.2461
T107 0.2461
T108 0.2458
T109 0.2461
T110 0.2461
T111 0.2461
T112 0.2461
T113 0.2461
T114 0.2461
T115 0.2461
T116 0.2461
T117 0.2461
T118 0.2461
T119 0.2461
T120 0.2461
T121 0.2461
T122 0.2461
T123 0.2461
T124 0.2461
T125 0.2461
T126 0.2461
T127 0.2461
T128 0.2461
T129 0.2461
T130 0.2461
T131 0.2467
T132 0.2427
T133 0.2427
T134 0.2427
T135 0.2427
T136 0.2429
T137 0.2436
T138 0.2436
T139 0.2436
T140 0.2436
T141 0.2436
T142 0.2436
T143 0.2436
T144 0.2436
T145 0.2436
T146 0.2436
T147 0.2436
T148 0.2436
T149 0.2436
T150 0.2449
T151 0.2446
T152 0.2449
T153 0.2452
T154 0.2461
T155 0.2461
T156 0.2461
T157 0.2461
T158 0.2467
T159 0.2461
T160 0.2467
T161 0.2473
T162 0.2473
T163 0.2473
T164 0.2473
T165 0.2473
T166 0.2473
T167 0.2473
T168 0.2473
T169 0.2473
T170 0.2473
T171 0.2473
T172 0.2473
T173 0.2473
T174 0.2473
T175 0.2473
T176 0.2473
T177 0.2473
T178 0.247
T179 0.2473
T180 0.2473
T181 0.247
T182 0.2464
T183 0.247
T184 0.2464
T185 0.2461
T186 0.2461
T187 0.2461
T188 0.2461
T189 0.2461
T190 0.2461
T191 0.2461
T192 0.2461
T193 0.2461
T194 0.2461
T195 0.2461
T196 0.2461
T197 0.2452
T198 0.2449
T199 0.2449
T200 0.2449
T201 0.2436
T202 0.2436
T203 0.2436
T204 0.2436
T205 0.2436
T206 0.2436
T207 0.2436
T208 0.2436
T209 0.2436
T210 0.2436
T211 0.2436
T212 0.2436
T213 0.2436
T214 0.2436
T215 0.244
T216 0.2436
T217 0.2436
T218 0.2436
T219 0.2436
T220 0.2436
T221 0.2436
T222 0.2436
T223 0.2436
T224 0.2434
T225 0.2427
T226 0.2427
T227 0.2427
T228 0.2427
T229 0.2427
T230 0.2427
T231 0.2427
T232 0.2427
T233 0.2427
T234 0.2427
T235 0.2427
T236 0.2427
T237 0.2427
T238 0.2427
T239 0.2427
T240 0.2427
T241 0.2427
T242 0.2427
T243 0.2427
T244 0.2427
T245 0.2427
T246 0.2427
T247 0.2427
T248 0.2427
T249 0.2461
T250 0.2461
T251 0.2464
T252 0.2706
T253 0.2964
T254 0.2974
T255 0.2966
T256 0.2965
T257 0.2965
T258 0.2953
T259 0.295
T260 0.295
T261 0.2971
T262 0.2963
T263 0.2962
T264 0.2962
T265 0.2962
T266 0.2962
T267 0.2962
T268 0.2962
T269 0.2962
T270 0.2962
T271 0.2962
T272 0.2962
T273 0.2962
T274 0.2962
T275 0.2962
T276 0.2965
T277 0.2969
T278 0.2949
T279 0.295
T280 0.295
T281 0.295
T282 0.2971
T283 0.2966
T284 0.2963
T285 0.2962
T286 0.2962
T287 0.2962
T288 0.2962
T289 0.2962
T290 0.2962
T291 0.2962
T292 0.2962
T293 0.2965
T294 0.2975
T295 0.295
T296 0.295
T297 0.2963
T298 0.2965
T299 0.2965
T300 0.297
T301 0.2969
T302 0.2968
T303 0.2971
T304 0.2974
T305 0.2977
T306 0.2978
T307 0.2978
T308 0.2978
T309 0.2978
T310 0.2978
T311 0.2978
T312 0.2978
T313 0.2978
T314 0.2978
T315 0.2978
T316 0.2978
T317 0.2978
T318 0.2978
T319 0.2978
T320 0.2978
T321 0.2978
T322 0.2978
T323 0.2978
T324 0.2978
T325 0.2975
T326 0.2977
T327 0.2978
T328 0.2978
T329 0.2978
T330 0.2978
T331 0.2978
T332 0.2978
T333 0.2978
T334 0.2978
T335 0.2978
T336 0.2978
T337 0.2975
T338 0.2967
T339 0.2965
T340 0.2965
T341 0.2965
T342 0.2965
T343 0.2965
T344 0.2965
T345 0.2965
T346 0.2965
T347 0.2965
T348 0.2965
T349 0.2965
T350 0.2965
T351 0.2965
T352 0.2965
T353 0.2953
T354 0.295
T355 0.295
T356 0.295
T357 0.295
T358 0.295
T359 0.295
T360 0.295
T361 0.295
T362 0.2971
T363 0.2949
T364 0.295
T365 0.295
T366 0.295
T367 0.295
T368 0.295
T369 0.295
T370 0.295
T371 0.295
T372 0.295
T373 0.2953
T374 0.2963
T375 0.2965
T376 0.2965
T377 0.2965
T378 0.2968
T379 0.2966
T380 0.2965
T381 0.2965
T382 0.2965
T383 0.2965
T384 0.2965
T385 0.2965
T386 0.2965
T387 0.2965
T388 0.2965
T389 0.2965
T390 0.2965
T391 0.2965
T392 0.2965
T393 0.2956
T394 0.2898
T395 0.2758
T396 0.2623
T397 0.2603
T398 0.2584
T399 0.257
T400 0.2568
T401 0.2568
T402 0.2568
T403 0.2571
T404 0.2568
T405 0.2568
T406 0.2559
T407 0.2554
T408 0.2554
T409 0.2554
T410 0.2559
T411 0.2566
T412 0.2576
T413 0.2592
T414 0.2605
T415 0.26
T416 0.2605
T417 0.2606
T418 0.2606
T419 0.2604
T420 0.2585
T421 0.2581
T422 0.2529
T423 0.2512
T424 0.2518
T425 0.2518
T426 0.2518
T427 0.2518
T428 0.2518
T429 0.2518
T430 0.2518
T431 0.2518
T432 0.2518
T433 0.2518
T434 0.2518
T435 0.2512
T436 0.2506
T437 0.2506
T438 0.25
T439 0.2494
T440 0.2488
T441 0.2482
T442 0.2482
T443 0.248
T444 0.247
T445 0.2474
T446 0.247
T447 0.2474
T448 0.247
T449 0.2467
T450 0.2452
T451 0.2446
T452 0.2446
T453 0.2446
T454 0.244
T455 0.2434
T456 0.2434
T457 0.2446
T458 0.2446
T459 0.2446
T460 0.2443
T461 0.2446
T462 0.2446
T463 0.2458
T464 0.2466
T465 0.2474
T466 0.248
T467 0.2489
T468 0.2495
T469 0.2504
T470 0.2504
T471 0.251
T472 0.2516
T473 0.2513
T474 0.2504
T475 0.2498
T476 0.2492
T477 0.2486
T478 0.248
T479 0.248
T480 0.2474
T481 0.248
T482 0.2477
T483 0.248
T484 0.248
T485 0.2483
T486 0.248
T487 0.2492
T488 0.2493
T489 0.2511
T490 0.2525
T491 0.2543
T492 0.2546
T493 0.2558
T494 0.2576
T495 0.259
T496 0.2603
T497 0.2613
T498 0.2618
T499 0.2605
T500 0.2625
T501 0.2637
T502 0.2655
T503 0.2676
T504 0.2693
T505 0.2709
T506 0.2723
T507 0.2728
T508 0.2732
T509 0.274
T510 0.2742
T511 0.2745
T512 0.2754
T513 0.2758
T514 0.2767
T515 0.2782
T516 0.2789
T517 0.2776
T518 0.2784
T519 0.2785
T520 0.2788
T521 0.2786
T522 0.2785
T523 0.2785
T524 0.2785
T525 0.2785
T526 0.2785
T527 0.2782
T528 0.2801
T529 0.2796
T530 0.2795
T531 0.2784
T532 0.2782
T533 0.2779
T534 0.2771
T535 0.2756
T536 0.2747
T537 0.2741
T538 0.2734
T539 0.2727
T540 0.2726
T541 0.2713
T542 0.271
T543 0.271
T544 0.2704
T545 0.2698
T546 0.2697
T547 0.2691
T548 0.2684
T549 0.2683
T550 0.2677
T551 0.2671
T552 0.2666
T553 0.2655
T554 0.2653
T555 0.2648
T556 0.2641
T557 0.264
T558 0.2643
T559 0.2654
T560 0.2678
T561 0.2714
T562 0.2742
T563 0.2771
T564 0.2777
T565 0.2829
T566 0.2903
T567 0.2974
T568 0.2995
T569 0.303
T570 0.3055
T571 0.3081
T572 0.3107
T573 0.314
T574 0.3189
T575 0.324
T576 0.3294
T577 0.332
T578 0.3429
T579 0.3482
T580 0.3597
T581 0.3642
T582 0.3727
T583 0.3708
T584 0.3758
T585 0.3787
T586 0.3837
T587 0.3844
T588 0.3866
T589 0.3928
T590 0.3975
T591 0.3994
T592 0.4027
T593 0.4042
T594 0.4044
T595 0.4035
T596 0.3988
T597 0.3926
T598 0.3852
T599 0.3817
T600 0.3739
T601 0.3668
T602 0.3709
T603 0.3661
T604 0.362
T605 0.3585
T606 0.3564
T607 0.3612
T608 0.3613
T609 0.3622
T610 0.3582
T611 0.3602
T612 0.3636
T613 0.3672
T614 0.3709
T615 0.373
T616 0.3757
T617 0.3688
T618 0.3713
T619 0.3736
T620 0.3755
T621 0.3763
T622 0.3752
T623 0.3716
T624 0.3741
T625 0.3638
T626 0.3573
T627 0.3485
T628 0.3328
T629 0.3252
T630 0.3165
T631 0.3108
T632 0.3072
T633 0.3046
T634 0.3025
T635 0.3009
T636 0.2994
T637 0.2981
T638 0.2973
T639 0.2962
T640 0.2951
T641 0.2973
T642 0.2967
T643 0.2961
T644 0.2959
T645 0.2959
T646 0.2953
T647 0.2945
T648 0.2941
T649 0.2931
T650 0.2929
T651 0.2923
T652 0.2917
T653 0.2916
T654 0.2909
T655 0.2902
T656 0.29
T657 0.2892
T658 0.2888
T659 0.2888
T660 0.2875
T661 0.2872
T662 0.2861
T663 0.2859
T664 0.2838
T665 0.2695
T666 0.2645
T667 0.2642
T668 0.2642
T669 0.2639
T670 0.2633
T671 0.2631
T672 0.2631
T673 0.2631
T674 0.2631
T675 0.262
T676 0.2618
T677 0.2616
T678 0.2615
T679 0.2612
T680 0.2603
T681 0.2626
T682 0.2626
T683 0.262
T684 0.2603
T685 0.2634
T686 0.2738
T687 0.2811
T688 0.2783
T689 0.2703
T690 0.2647
T691 0.2619
T692 0.2604
T693 0.262
T694 0.2613
T695 0.2612
T696 0.2609
T697 0.26
T698 0.2598
T699 0.2598
T700 0.2598
T701 0.2598
T702 0.2589
T703 0.2587
T704 0.2586
T705 0.2584
T706 0.2584
T707 0.2584
T708 0.2575
T709 0.257
T710 0.257
T711 0.257
T712 0.2567
T713 0.2558
T714 0.2556
T715 0.2556
T716 0.2556
T717 0.2556
T718 0.2556
T719 0.2556
T720 0.2555
T721 0.2555
T722 0.2555
T723 0.2555
T724 0.2555
T725 0.2555
T726 0.2555
T727 0.2555
T728 0.2555
T729 0.2552
T730 0.2552
T731 0.2555
T732 0.2555
T733 0.2546
T734 0.2543
T735 0.2546
T736 0.2543
T737 0.254
T738 0.2537
T739 0.2534
T740 0.2531
T741 0.2531
T742 0.2531
T743 0.253
T744 0.2528
T745 0.2528
T746 0.2528
T747 0.2528
T748 0.2528
T749 0.2528
T750 0.2528
T751 0.2528
T752 0.2528
T753 0.2528
T754 0.2528
T755 0.2528
T756 0.2528
T757 0.2528
T758 0.2528
T759 0.2528
T760 0.2528
T761 0.2528
T762 0.2528
T763 0.2528
T764 0.2528
T765 0.2604
T766 0.2606
T767 0.2604
T768 0.2604
T769 0.2604
T770 0.2604
T771 0.2601
T772 0.2597
T773 0.2597
T774 0.2593
T775 0.2595
T776 0.2598
T777 0.2598
T778 0.2598
T779 0.2598
T780 0.2598
T781 0.2595
T782 0.2593
T783 0.259
T784 0.2589
T785 0.2584
T786 0.2585
T787 0.2583
T788 0.2582
T789 0.2588
T790 0.2589
T791 0.2589
T792 0.2589
T793 0.2589
T794 0.2589
T795 0.2589
T796 0.2589
T797 0.2586
T798 0.2588
T799 0.2589
T800 0.2589
T801 0.2589
T802 0.2589
T803 0.2589
T804 0.2589
T805 0.2587
T806 0.2586
T807 0.2586
T808 0.2586
T809 0.258
T810 0.2573
T811 0.2575
T812 0.2572
T813 0.2572
T814 0.2572
T815 0.2572
T816 0.2572
T817 0.2572
T818 0.2572
T819 0.2572
T820 0.2571
T821 0.2566
T822 0.2564
T823 0.2559
T824 0.2557
T825 0.2557
T826 0.2557
T827 0.2557
T828 0.2557
T829 0.2557
T830 0.2549
T831 0.2547
T832 0.2553
T833 0.2539
T834 0.2532
T835 0.2529
T836 0.252
T837 0.252
T838 0.252
T839 0.252
T840 0.252
T841 0.252
T842 0.252
T843 0.252
T844 0.252
T845 0.2519
T846 0.2513
T847 0.2513
T848 0.2507
T849 0.2506
T850 0.2518
T851 0.2515
T852 0.2518
T853 0.2518
T854 0.2518
T855 0.2506
T856 0.2503
T857 0.2494
T858 0.2494
T859 0.2494
T860 0.2494
T861 0.2494
T862 0.2494
T863 0.2494
T864 0.2494
T865 0.2499
T866 0.2505
T867 0.2505
T868 0.2505
T869 0.2505
T870 0.2505
T871 0.2505
T872 0.2505
T873 0.2505
T874 0.2505
T875 0.2505
T876 0.2505
T877 0.2505
T878 0.2505
T879 0.2505
T880 0.2493
T881 0.2493
T882 0.2484
T883 0.2481
T884 0.2475
T885 0.2475
T886 0.2481
T887 0.2481
T888 0.2486
T889 0.249
T890 0.249
T891 0.249
T892 0.249
T893 0.249
T894 0.2493
T895 0.249
T896 0.249
T897 0.249
T898 0.249
T899 0.249
T900 0.249
T901 0.249
T902 0.249
T903 0.2487
T904 0.2481
T905 0.2478
T906 0.2478
T907 0.2478
T908 0.2478
T909 0.2478
T910 0.2478
T911 0.2478
T912 0.2478
T913 0.2478
T914 0.2478
T915 0.2481
T916 0.2478
T917 0.2478
T918 0.2481
T919 0.249
T920 0.2481
T921 0.2478
T922 0.2478
T923 0.2478
T924 0.2477
T925 0.2477
T926 0.2477
T927 0.2473
T928 0.2465
T929 0.2475
T930 0.2465
T931 0.2464
T932 0.2463
T933 0.2463
T934 0.2463
T935 0.2463
T936 0.2463
T937 0.2463
T938 0.2466
T939 0.2466
T940 0.2463
T941 0.2475
T942 0.2475
T943 0.2475
T944 0.2475
T945 0.2475
T946 0.2474
T947 0.2474
T948 0.2474
T949 0.2484
T950 0.2496
T951 0.249
T952 0.2484
T953 0.2477
T954 0.2472
T955 0.2472
T956 0.2472
T957 0.2472
T958 0.2472
T959 0.2472
T960 0.2472
T961 0.2472
T962 0.2472
T963 0.2472
T964 0.2472
T965 0.2472
T966 0.2472
T967 0.2472
T968 0.2472
T969 0.2472
T970 0.2471
T971 0.2471
T972 0.2471
T973 0.2471
T974 0.2471
T975 0.2471
T976 0.2471
T977 0.2471
T978 0.2471
T979 0.2471
T980 0.2471
T981 0.247
T982 0.2462
T983 0.2459
T984 0.2459
T985 0.2459
T986 0.2457
T987 0.2457
T988 0.2457
T989 0.2457
T990 0.2457
T991 0.2457
T992 0.2457
T993 0.2456
T994 0.2456
T995 0.2456
T996 0.2456
T997 0.2456
T998 0.2456
T999 0.2456
T1000 0.2456
T1001 0.2453
T1002 0.2444
T1003 0.2444
T1004 0.2444
T1005 0.2447
T1006 0.2456
T1007 0.2456
T1008 0.2447
T1009 0.2444
T1010 0.2444
T1011 0.2444
T1012 0.2444
T1013 0.2444
T1014 0.2444
T1015 0.2444
T1016 0.2444
T1017 0.2444
T1018 0.2443
T1019 0.2453
T1020 0.2453
T1021 0.2453
T1022 0.2453
T1023 0.245
T1024 0.2441
T1025 0.2432
T1026 0.2429
T1027 0.2471
T1028 0.2466
T1029 0.2471
T1030 0.2429
T1031 0.2429
T1032 0.2429
T1033 0.2429
T1034 0.2429
T1035 0.2429
T1036 0.2429
T1037 0.2429
T1038 0.2429
T1039 0.2429
T1040 0.2435
T1041 0.2441
T1042 0.2429
T1043 0.2432
T1044 0.2441
T1045 0.2441
T1046 0.2448
T1047 0.245
T1048 0.245
T1049 0.2454
T1050 0.2454
T1051 0.2445
T1052 0.2433
T1053 0.243
T1054 0.243
T1055 0.243
T1056 0.243
T1057 0.2442
T1058 0.2442
T1059 0.2442
T1060 0.2442
T1061 0.2442
T1062 0.2442
T1063 0.2442
T1064 0.2442
T1065 0.2442
T1066 0.2442
T1067 0.2448
T1068 0.2452
T1069 0.2452
T1070 0.2452
T1071 0.2452
T1072 0.2458
T1073 0.2464
T1074 0.2464
T1075 0.2463
T1076 0.2463
T1077 0.2463
T1078 0.2463
T1079 0.2463
T1080 0.2463
T1081 0.2463
T1082 0.2466
T1083 0.2466
T1084 0.2469
T1085 0.2475
T1086 0.2474
T1087 0.2473
T1088 0.2473
T1089 0.2473
T1090 0.2473
T1091 0.247
T1092 0.2473
T1093 0.2619
T1094 0.2621
T1095 0.2614
T1096 0.2613
T1097 0.2613
T1098 0.2616
T1099 0.2625
T1100 0.2626
T1101 0.2626
T1102 0.2646
T1103 0.2675
T1104 0.2724
T1105 0.2776
T1106 0.284
T1107 0.2871
T1108 0.2878
T1109 0.2879
T1110 0.2896
T1111 0.2923
T1112 0.2971
T1113 0.2988
T1114 0.3057
T1115 0.309
T1116 0.3114
T1117 0.3121
T1118 0.3107
T1119 0.3071
T1120 0.3018
T1121 0.2969
T1122 0.2962
T1123 0.2952
T1124 0.2936
T1125 0.2912
T1126 0.2905
T1127 0.2904
T1128 0.2904
T1129 0.2904
T1130 0.2912
T1131 0.2916
T1132 0.2914
T1133 0.2905
T1134 0.2904
T1135 0.2907
T1136 0.2912
T1137 0.2913
T1138 0.2916
T1139 0.2925
T1140 0.2941
T1141 0.2958
T1142 0.297
T1143 0.2972
T1144 0.2975
T1145 0.2976
T1146 0.2976
T1147 0.2954
T1148 0.2957
T1149 0.2958
T1150 0.2958
T1151 0.2958
T1152 0.295
T1153 0.2966
T1154 0.2952
T1155 0.2938
T1156 0.293
T1157 0.2929
T1158 0.2916
T1159 0.2914
T1160 0.2913
T1161 0.292
T1162 0.2927
T1163 0.2927
T1164 0.2939
T1165 0.2944
T1166 0.2953
T1167 0.2954
T1168 0.2954
T1169 0.2949
T1170 0.2942
T1171 0.2932
T1172 0.2927
T1173 0.2936
T1174 0.2941
T1175 0.294
T1176 0.2939
T1177 0.2945
T1178 0.2953
T1179 0.2954
T1180 0.2951
T1181 0.295
T1182 0.2953
T1183 0.2954
T1184 0.2954
T1185 0.2954
T1186 0.2954
T1187 0.2954
T1188 0.295
T1189 0.2958
T1190 0.2939
T1191 0.2917
T1192 0.2901
T1193 0.289
T1194 0.2883
T1195 0.2869
T1196 0.2866
T1197 0.2866
T1198 0.2866
T1199 0.2878
T1200 0.2892
T1201 0.2905
T1202 0.2897
T1203 0.2891
T1204 0.2881
T1205 0.2874
T1206 0.2867
T1207 0.2889
T1208 0.2876
T1209 0.2849
T1210 0.285
T1211 0.2857
T1212 0.287
T1213 0.2886
T1214 0.291
T1215 0.2925
T1216 0.2945
T1217 0.2954
T1218 0.297
T1219 0.2964
T1220 0.3
T1221 0.3032
T1222 0.3067
T1223 0.3097
T1224 0.3105
T1225 0.3106
T1226 0.3096
T1227 0.3091
T1228 0.3079
T1229 0.3067
T1230 0.3062
T1231 0.3061
T1232 0.3067
T1233 0.3089
T1234 0.3117
T1235 0.3157
T1236 0.3187
T1237 0.321
T1238 0.3216
T1239 0.3229
T1240 0.3248
T1241 0.3248
T1242 0.3219
T1243 0.3204
T1244 0.3203
T1245 0.3202
T1246 0.3203
T1247 0.321
T1248 0.3214
T1249 0.3214
T1250 0.3214
T1251 0.3214
T1252 0.3208
T1253 0.3201
T1254 0.32
T1255 0.3194
T1256 0.3181
T1257 0.3172
T1258 0.3165
T1259 0.3158
T1260 0.3147
T1261 0.3142
T1262 0.3134
T1263 0.3082
T1264 0.3045
T1265 0.3018
T1266 0.3003
T1267 0.2991
T1268 0.2977
T1269 0.2963
T1270 0.2958
T1271 0.2973
T1272 0.2965
T1273 0.2946
T1274 0.2933
T1275 0.2927
T1276 0.2916
T1277 0.2908
T1278 0.29
T1279 0.2888
T1280 0.2879
T1281 0.2869
T1282 0.2859
T1283 0.2857
T1284 0.2857
T1285 0.2856
T1286 0.2855
T1287 0.2841
T1288 0.2833
T1289 0.2813
T1290 0.2798
T1291 0.2783
T1292 0.2798
T1293 0.2797
T1294 0.2779
T1295 0.2783
T1296 0.2784
T1297 0.2799
T1298 0.2797
T1299 0.2797
T1300 0.2783
T1301 0.2778
T1302 0.2769
T1303 0.2762
T1304 0.2755
T1305 0.2754
T1306 0.2744
T1307 0.2742
T1308 0.2739
T1309 0.2749
T1310 0.2752
T1311 0.2751
T1312 0.2764
T1313 0.2787
T1314 0.2788
T1315 0.2875
T1316 0.2987
T1317 0.3101
T1318 0.3224
T1319 0.3298
T1320 0.3425
T1321 0.3447
T1322 0.3517
T1323 0.3573
T1324 0.3614
T1325 0.3582
T1326 0.3615
T1327 0.3638
T1328 0.3665
T1329 0.3683
T1330 0.3682
T1331 0.3675
T1332 0.3658
T1333 0.3628
T1334 0.3585
T1335 0.3608
T1336 0.3559
T1337 0.352
T1338 0.35
T1339 0.3488
T1340 0.3477
T1341 0.3469
T1342 0.3468
T1343 0.3468
T1344 0.3461
T1345 0.3454
T1346 0.345
T1347 0.344
T1348 0.3487
T1349 0.347
T1350 0.3455
T1351 0.3437
T1352 0.342
T1353 0.3399
T1354 0.3377
T1355 0.3361
T1356 0.3347
T1357 0.3333
T1358 0.3312
T1359 0.329
T1360 0.3326
T1361 0.3307
T1362 0.329
T1363 0.3275
T1364 0.326
T1365 0.3246
T1366 0.3232
T1367 0.3217
T1368 0.3206
T1369 0.3201
T1370 0.3201
T1371 0.3201
T1372 0.3207
T1373 0.322
T1374 0.3236
T1375 0.325
T1376 0.327
T1377 0.3285
T1378 0.3294
T1379 0.3307
T1380 0.3312
T1381 0.3327
T1382 0.3339
T1383 0.3292
T1384 0.3306
T1385 0.3297
T1386 0.3298
T1387 0.3295
T1388 0.3346
T1389 0.3332
T1390 0.3315
T1391 0.3298
T1392 0.3286
T1393 0.3283
T1394 0.3282
T1395 0.3293
T1396 0.3314
T1397 0.3338
T1398 0.3301
T1399 0.332
T1400 0.3328
T1401 0.3335
T1402 0.3333
T1403 0.3339
T1404 0.3333
T1405 0.3322
T1406 0.3311
T1407 0.3301
T1408 0.3345
T1409 0.3336
T1410 0.3326
T1411 0.3321
T1412 0.3312
T1413 0.331
T1414 0.3307
T1415 0.3309
T1416 0.3296
T1417 0.3293
T1418 0.3293
T1419 0.3293
T1420 0.3293
T1421 0.3281
T1422 0.3276
T1423 0.3266
T1424 0.3253
T1425 0.325
T1426 0.3247
T1427 0.3238
T1428 0.3227
T1429 0.3216
T1430 0.3208
T1431 0.3204
T1432 0.3197
T1433 0.3193
T1434 0.3196
T1435 0.3199
T1436 0.32
T1437 0.3194
T1438 0.3193
T1439 0.3193
T1440 0.3193
T1441 0.319
T1442 0.3183
T1443 0.3179
T1444 0.3169
T1445 0.3158
T1446 0.315
T1447 0.3146
T1448 0.3136
T1449 0.3134
T1450 0.3134
T1451 0.3134
T1452 0.3131
T1453 0.3125
T1454 0.312
T1455 0.3117
T1456 0.3101
T1457 0.3088
T1458 0.3074
T1459 0.3059
T1460 0.3047
T1461 0.3038
T1462 0.303
T1463 0.3028
T1464 0.3034
T1465 0.3062
T1466 0.3086
T1467 0.3096
T1468 0.3085
T1469 0.3064
T1470 0.3051
T1471 0.3043
T1472 0.3039
T1473 0.3032
T1474 0.3024
T1475 0.3024
T1476 0.3034
T1477 0.3023
T1478 0.3021
T1479 0.3019
T1480 0.3012
T1481 0.3004
T1482 0.3003
T1483 0.2991
T1484 0.2988
T1485 0.2988
T1486 0.2993
T1487 0.3
T1488 0.302
T1489 0.3035
T1490 0.304
T1491 0.3058
T1492 0.3076
T1493 0.3082
T1494 0.308
T1495 0.308
T1496 0.3092
T1497 0.3108
T1498 0.3131
T1499 0.3155
T1500 0.3177
T1501 0.3188
T1502 0.3187
T1503 0.3174
T1504 0.3156
T1505 0.3141
T1506 0.3132
T1507 0.3121
T1508 0.3115
T1509 0.312
T1510 0.3128
T1511 0.3133
T1512 0.3143
T1513 0.315
T1514 0.3156
T1515 0.3172
T1516 0.318
T1517 0.3192
T1518 0.3197
T1519 0.321
T1520 0.3219
T1521 0.323
T1522 0.3237
T1523 0.3252
T1524 0.3266
T1525 0.3286
T1526 0.3314
T1527 0.3325
T1528 0.3329
T1529 0.3336
T1530 0.3331
T1531 0.3328
T1532 0.3328
T1533 0.3319
T1534 0.3314
T1535 0.3314
T1536 0.3321
T1537 0.3328
T1538 0.3344
T1539 0.33
T1540 0.3319
T1541 0.3337
T1542 0.3354
T1543 0.3366
T1544 0.3368
T1545 0.3368
T1546 0.3368
T1547 0.3368
T1548 0.3368
T1549 0.3368
T1550 0.3368
T1551 0.3368
T1552 0.3368
T1553 0.3368
T1554 0.3368
T1555 0.3368
T1556 0.3368
T1557 0.3368
T1558 0.3368
T1559 0.3368
T1560 0.3368
T1561 0.3368
T1562 0.3368
T1563 0.3368
T1564 0.3368
T1565 0.3368
T1566 0.3368
T1567 0.3368
T1568 0.3368
T1569 0.3368
T1570 0.3298
T1571 0.3234
T1572 0.3217
T1573 0.3213
T1574 0.3185
T1575 0.3173
T1576 0.3172
T1577 0.3169
T1578 0.3172
T1579 0.3178
T1580 0.3195
T1581 0.3219
T1582 0.3234
T1583 0.3238
T1584 0.3241
T1585 0.3233
T1586 0.3237
T1587 0.3247
T1588 0.3258
T1589 0.3272
T1590 0.328
T1591 0.3275
T1592 0.3268
T1593 0.3258
T1594 0.3247
T1595 0.3242
T1596 0.3242
T1597 0.3257
T1598 0.3263
T1599 0.326
T1600 0.3257
T1601 0.3256
T1602 0.3256
T1603 0.3256
T1604 0.3256
T1605 0.3254
T1606 0.3254
T1607 0.3251
T1608 0.3238
T1609 0.3224
T1610 0.321
T1611 0.32
T1612 0.3187
T1613 0.3175
T1614 0.317
T1615 0.3164
T1616 0.3156
T1617 0.3167
T1618 0.3168
T1619 0.317
T1620 0.318
T1621 0.3182
T1622 0.3182
T1623 0.3176
T1624 0.3165
T1625 0.3152
T1626 0.3138
T1627 0.3121
T1628 0.31
T1629 0.3084
T1630 0.3076
T1631 0.3068
T1632 0.3057
T1633 0.3052
T1634 0.3035
T1635 0.302
T1636 0.3006
T1637 0.2999
T1638 0.2988
T1639 0.2983
T1640 0.2979
T1641 0.2969
T1642 0.2967
T1643 0.2967
T1644 0.2964
T1645 0.2954
T1646 0.295
T1647 0.2965
T1648 0.2951
T1649 0.2937
T1650 0.2929
T1651 0.2924
T1652 0.2921
T1653 0.291
T1654 0.2908
T1655 0.2908
T1656 0.2908
T1657 0.2908
T1658 0.2915
T1659 0.2919
T1660 0.2926
T1661 0.2935
T1662 0.2958
T1663 0.2972
T1664 0.3006
T1665 0.3038
T1666 0.307
T1667 0.3096
T1668 0.3147
T1669 0.3195
T1670 0.3232
T1671 0.3274
T1672 0.332
T1673 0.3296
T1674 0.3323
T1675 0.3335
T1676 0.3337
T1677 0.3328
T1678 0.3312
T1679 0.3345
T1680 0.3316
T1681 0.3287
T1682 0.3264
T1683 0.3261
T1684 0.3255
T1685 0.326
T1686 0.327
T1687 0.3275
T1688 0.3284
T1689 0.3289
T1690 0.3289
T1691 0.3289
T1692 0.3289
T1693 0.3289
T1694 0.3286
T1695 0.3271
T1696 0.3253
T1697 0.3232
T1698 0.3217
T1699 0.3202
T1700 0.3191
T1701 0.3189
T1702 0.3189
T1703 0.318
T1704 0.3163
T1705 0.316
T1706 0.3148
T1707 0.3139
T1708 0.3129
T1709 0.3112
T1710 0.31
T1711 0.3091
T1712 0.3077
T1713 0.3068
T1714 0.3061
T1715 0.306
T1716 0.3053
T1717 0.3043
T1718 0.3032
T1719 0.3019
T1720 0.3005
T1721 0.3002
T1722 0.3002
T1723 0.3015
T1724 0.3017
T1725 0.3016
T1726 0.3015
T1727 0.3018
T1728 0.3028
T1729 0.3021
T1730 0.3016
T1731 0.3015
T1732 0.3015
T1733 0.3005
T1734 0.3
T1735 0.2998
T1736 0.2989
T1737 0.2987
T1738 0.2987
T1739 0.2987
T1740 0.2987
T1741 0.2984
T1742 0.2971
T1743 0.2962
T1744 0.295
T1745 0.2966
T1746 0.2958
T1747 0.2957
T1748 0.2957
T1749 0.2957
T1750 0.2957
T1751 0.2965
T1752 0.2969
T1753 0.2955
T1754 0.297
T1755 0.2967
T1756 0.2961
T1757 0.2958
T1758 0.2957
T1759 0.2947
T1760 0.2943
T1761 0.2929
T1762 0.2927
T1763 0.2927
T1764 0.2925
T1765 0.2927
T1766 0.2927
T1767 0.2927
T1768 0.2925
T1769 0.2921
T1770 0.2923
T1771 0.2927
T1772 0.2928
T1773 0.2928
T1774 0.2928
T1775 0.2928
T1776 0.2921
T1777 0.2914
T1778 0.2913
T1779 0.2907
T1780 0.2901
T1781 0.29
T1782 0.2893
T1783 0.2886
T1784 0.2885
T1785 0.2885
T1786 0.2885
T1787 0.2908
T1788 0.29
T1789 0.289
T1790 0.2876
T1791 0.287
T1792 0.2859
T1793 0.2844
T1794 0.2841
T1795 0.2842
T1796 0.2839
T1797 0.2841
T1798 0.2842
T1799 0.2842
T1800 0.2842
T1801 0.2842
T1802 0.2842
T1803 0.2836
T1804 0.2828
T1805 0.2827
T1806 0.2821
T1807 0.282
T1808 0.2815
T1809 0.2814
T1810 0.2814
T1811 0.2814
T1812 0.2817
T1813 0.2815
T1814 0.2814
T1815 0.2814
T1816 0.2801
T1817 0.2798
T1818 0.2799
T1819 0.2799
T1820 0.2799
T1821 0.2799
T1822 0.2799
T1823 0.2799
T1824 0.2799
T1825 0.2799
T1826 0.279
T1827 0.2784
T1828 0.2783
T1829 0.2798
T1830 0.2796
T1831 0.2796
T1832 0.2788
T1833 0.2787
T1834 0.2792
T1835 0.2788
T1836 0.2807
T1837 0.2812
T1838 0.2813
T1839 0.281
T1840 0.2803
T1841 0.2801
T1842 0.2798
T1843 0.2797
T1844 0.2798
T1845 0.2807
T1846 0.2811
T1847 0.2811
T1848 0.2811
T1849 0.2811
T1850 0.2806
T1851 0.2799
T1852 0.2793
T1853 0.2786
T1854 0.28
T1855 0.2799
T1856 0.2796
T1857 0.2793
T1858 0.2795
T1859 0.2778
T1860 0.2785
T1861 0.2783
T1862 0.2777
T1863 0.2797
T1864 0.2786
T1865 0.278
T1866 0.278
T1867 0.279
T1868 0.2795
T1869 0.2793
T1870 0.2792
T1871 0.2789
T1872 0.2779
T1873 0.2791
T1874 0.2781
T1875 0.2797
T1876 0.283
T1877 0.2883
T1878 0.2921
T1879 0.2956
T1880 0.2968
T1881 0.3007
T1882 0.3052
T1883 0.3107
T1884 0.3169
T1885 0.3218
T1886 0.3262
T1887 0.329
T1888 0.3297
T1889 0.3295
T1890 0.3277
T1891 0.3252
T1892 0.3233
T1893 0.3209
T1894 0.319
T1895 0.3181
T1896 0.3177
T1897 0.3179
T1898 0.3195
T1899 0.3217
T1900 0.3239
T1901 0.3258
T1902 0.327
T1903 0.3278
T1904 0.3279
T1905 0.3273
T1906 0.3263
T1907 0.3261
T1908 0.3252
T1909 0.323
T1910 0.3186
T1911 0.3161
T1912 0.3141
T1913 0.3113
T1914 0.3102
T1915 0.3104
T1916 0.3081
T1917 0.3046
T1918 0.3034
T1919 0.3025
T1920 0.3011
T1921 0.3009
T1922 0.2996
T1923 0.2984
T1924 0.2974
T1925 0.2967
T1926 0.2954
T1927 0.2976
T1928 0.2965
T1929 0.2955
T1930 0.2954
T1931 0.2971
T1932 0.2951
T1933 0.2972
T1934 0.2962
T1935 0.2955
T1936 0.2952
T1937 0.2938
T1938 0.2924
T1939 0.2924
T1940 0.2934
T1941 0.2947
T1942 0.2952
T1943 0.297
T1944 0.2962
T1945 0.2959
T1946 0.2951
T1947 0.2956
T1948 0.2964
T1949 0.2976
T1950 0.2997
T1951 0.3038
T1952 0.3085
T1953 0.314
T1954 0.3214
T1955 0.3302
T1956 0.3313
T1957 0.3367
T1958 0.3429
T1959 0.348
T1960 0.357
T1961 0.3575
T1962 0.3619
T1963 0.3666
T1964 0.372
T1965 0.3676
T1966 0.3746
T1967 0.38
T1968 0.3861
T1969 0.3876
T1970 0.3932
T1971 0.3959
T1972 0.3995
T1973 0.4027
T1974 0.4047
T1975 0.4069
T1976 0.4082
T1977 0.41
T1978 0.4103
T1979 0.4097
T1980 0.4098
T1981 0.4095
T1982 0.4082
T1983 0.407
T1984 0.4056
T1985 0.4043
T1986 0.4045
T1987 0.4033
T1988 0.4018
T1989 0.4013
T1990 0.4012
T1991 0.4001
T1992 0.3996
T1993 0.3986
T1994 0.3979
T1995 0.3959
T1996 0.3941
T1997 0.3929
T1998 0.3909
T1999 0.389
T2000 0.3868
T2001 0.3846
T2002 0.385
T2003 0.3817
T2004 0.3788
T2005 0.3764
T2006 0.3739
T2007 0.3722
T2008 0.3717
T2009 0.3707
T2010 0.3699
T2011 0.3694
T2012 0.3681
T2013 0.3673
T2014 0.3759
T2015 0.3748
T2016 0.3737
T2017 0.3719
T2018 0.3707
T2019 0.369
T2020 0.3678
T2021 0.3667
T2022 0.3653
T2023 0.3638
T2024 0.362
T2025 0.3609
T2026 0.3597
T2027 0.3582
T2028 0.3571
T2029 0.3624
T2030 0.361
T2031 0.3607
T2032 0.3602
T2033 0.3588
T2034 0.358
T2035 0.3573
T2036 0.3572
T2037 0.3562
T2038 0.3557
T2039 0.3548
T2040 0.3543
T2041 0.3533
T2042 0.3525
T2043 0.3516
T2044 0.3514
T2045 0.3516
T2046 0.3513
T2047 0.3512
T2048 0.3522
T2049 0.3539
T2050 0.3554
T2051 0.3574
T2052 0.3596
T2053 0.3574
T2054 0.3617
T2055 0.3667
T2056 0.3722
T2057 0.3685
T2058 0.3762
T2059 0.3834
T2060 0.3856
T2061 0.3902
T2062 0.3937
T2063 0.3975
T2064 0.4007
T2065 0.4024
T2066 0.4029
T2067 0.4039
T2068 0.4044
T2069 0.4035
T2070 0.4031
T2071 0.4021
T2072 0.4013
T2073 0.4001
T2074 0.3983
T2075 0.3974
T2076 0.3964
T2077 0.3952
T2078 0.394
T2079 0.3929
T2080 0.3924
T2081 0.3914
T2082 0.39
T2083 0.3888
T2084 0.3874
T2085 0.3859
T2086 0.3838
T2087 0.3842
T2088 0.3824
T2089 0.3812
T2090 0.3795
T2091 0.3774
T2092 0.3756
T2093 0.3737
T2094 0.3722
T2095 0.3707
T2096 0.3695
T2097 0.3684
T2098 0.3685
T2099 0.3677
T2100 0.375
T2101 0.3733
T2102 0.3727
T2103 0.3717
T2104 0.3709
T2105 0.3699
T2106 0.3688
T2107 0.3683
T2108 0.3683
T2109 0.368
T2110 0.3669
T2111 0.3654
T2112 0.3652
T2113 0.3641
T2114 0.3636
T2115 0.3629
T2116 0.3624
T2117 0.3624
T2118 0.3624
T2119 0.3624
T2120 0.3624
T2121 0.3617
T2122 0.361
T2123 0.3609
T2124 0.3609
T2125 0.36
T2126 0.3607
T2127 0.3616
T2128 0.3601
T2129 0.3594
T2130 0.3594
T2131 0.3604
T2132 0.362
T2133 0.3636
T2134 0.365
T2135 0.3649
T2136 0.3649
T2137 0.364
T2138 0.3639
T2139 0.3626
T2140 0.3624
T2141 0.3617
T2142 0.3609
T2143 0.3608
T2144 0.3608
T2145 0.3603
T2146 0.3605
T2147 0.3615
T2148 0.3629
T2149 0.3653
T2150 0.3672
T2151 0.369
T2152 0.3712
T2153 0.3725
T2154 0.3735
T2155 0.3746
T2156 0.3754
T2157 0.3759
T2158 0.3756
T2159 0.3749
T2160 0.3742
T2161 0.3741
T2162 0.3741
T2163 0.3728
T2164 0.3726
T2165 0.3714
T2166 0.3708
T2167 0.3702
T2168 0.3691
T2169 0.3683
T2170 0.3679
T2171 0.3668
T2172 0.3658
T2173 0.3654
T2174 0.3644
T2175 0.3639
T2176 0.3625
T2177 0.3623
T2178 0.3611
T2179 0.3609
T2180 0.3596
T2181 0.3594
T2182 0.3587
T2183 0.358
T2184 0.3579
T2185 0.357
T2186 0.3616
T2187 0.3613
T2188 0.3613
T2189 0.3604
T2190 0.36
T2191 0.3596
T2192 0.3589
T2193 0.3585
T2194 0.3581
T2195 0.3574
T2196 0.3569
T2197 0.3569
T2198 0.3563
T2199 0.355
T2200 0.3541
T2201 0.354
T2202 0.354
T2203 0.3553
T2204 0.3553
T2205 0.3545
T2206 0.3544
T2207 0.3541
T2208 0.354
T2209 0.354
T2210 0.3532
T2211 0.3526
T2212 0.3525
T2213 0.3519
T2214 0.3512
T2215 0.3511
T2216 0.3512
T2217 0.3512
T2218 0.3508
T2219 0.3498
T2220 0.3496
T2221 0.3493
T2222 0.3487
T2223 0.3483
T2224 0.3483
T2225 0.3483
T2226 0.3483
T2227 0.3483
T2228 0.3483
T2229 0.3483
T2230 0.3483
T2231 0.3483
T2232 0.3482
T2233 0.3476
T2234 0.3469
T2235 0.3468
T2236 0.3468
T2237 0.3468
T2238 0.3456
T2239 0.3454
T2240 0.3454
T2241 0.3452
T2242 0.3452
T2243 0.3449
T2244 0.344
T2245 0.3439
T2246 0.3439
T2247 0.3439
T2248 0.3436
T2249 0.3433
T2250 0.3488
T2251 0.3485
T2252 0.3485
T2253 0.3485
T2254 0.3485
T2255 0.3485
T2256 0.3479
T2257 0.3473
T2258 0.3472
T2259 0.3472
T2260 0.3472
T2261 0.3469
T2262 0.3466
T2263 0.3464
T2264 0.3461
T2265 0.3457
T2266 0.3456
T2267 0.3456
T2268 0.345
T2269 0.3444
T2270 0.3443
T2271 0.3443
T2272 0.3434
T2273 0.3429
T2274 0.3429
T2275 0.3429
T2276 0.3427
T2277 0.3427
T2278 0.3427
T2279 0.3427
T2280 0.3427
T2281 0.3427
T2282 0.3419
T2283 0.3414
T2284 0.3414
T2285 0.3414
T2286 0.3414
T2287 0.3414
T2288 0.3414
T2289 0.3408
T2290 0.3401
T2291 0.3399
T2292 0.3398
T2293 0.3398
T2294 0.3398
T2295 0.3398
T2296 0.3398
T2297 0.3398
T2298 0.3395
T2299 0.3389
T2300 0.3385
T2301 0.3382
T2302 0.3354
T2303 0.3303
T2304 0.3342
T2305 0.3288
T2306 0.3314
T2307 0.3334
T2308 0.3349
T2309 0.3354
T2310 0.3355
T2311 0.3355
T2312 0.3355
T2313 0.3355
T2314 0.3355
T2315 0.3355
T2316 0.3355
T2317 0.3355
T2318 0.3356
T2319 0.3356
T2320 0.335
T2321 0.3343
T2322 0.3351
T2323 0.3355
T2324 0.3356
T2325 0.3356
T2326 0.3356
T2327 0.3356
T2328 0.3356
T2329 0.3355
T2330 0.3354
T2331 0.3354
T2332 0.3343
T2333 0.334
T2334 0.334
T2335 0.3341
T2336 0.3341
T2337 0.3341
T2338 0.3341
T2339 0.3338
T2340 0.3332
T2341 0.3336
T2342 0.3341
T2343 0.3335
T2344 0.3331
T2345 0.3328
T2346 0.3327
T2347 0.3327
T2348 0.3327
T2349 0.3326
T2350 0.3332
T2351 0.3333
T2352 0.3336
T2353 0.3327
T2354 0.3326
T2355 0.3326
T2356 0.3326
T2357 0.3326
T2358 0.3326
T2359 0.3326
T2360 0.3326
T2361 0.3326
T2362 0.332
T2363 0.3322
T2364 0.332
T2365 0.332
T2366 0.332
T2367 0.3314
T2368 0.3313
T2369 0.3319
T2370 0.3347
T2371 0.3367
T2372 0.3373
T2373 0.3371
T2374 0.3355
T2375 0.3336
T2376 0.3324
T2377 0.3313
T2378 0.3302
T2379 0.3298
T2380 0.3297
T2381 0.3297
T2382 0.3306
T2383 0.3311
T2384 0.3312
T2385 0.3312
T2386 0.3312
T2387 0.3312
T2388 0.3312
T2389 0.3312
T2390 0.3312
T2391 0.3313
T2392 0.3313
T2393 0.3313
T2394 0.3313
T2395 0.232
T2396 0.222
T2397 0.2223
T2398 0.222
T2399 0.222
T2400 0.222
T2401 0.222
T2402 0.222
T2403 0.222
T2404 0.222
T2405 0.222
T2406 0.222
T2407 0.2223
T2408 0.222
T2409 0.2221
T2410 0.2219
T2411 0.2216
T2412 0.2206
T2413 0.2212
T2414 0.2206
T2415 0.2189
T2416 0.2183
T2417 0.2183
T2418 0.2184
T2419 0.2184
T2420 0.2184
T2421 0.2184
T2422 0.2184
T2423 0.2184
T2424 0.2184
T2425 0.2184
T2426 0.2184
T2427 0.2184
T2428 0.2184
T2429 0.2184
T2430 0.2184
T2431 0.2184
T2432 0.2184
T2433 0.2184
T2434 0.2184
T2435 0.2184
T2436 0.2184
T2437 0.2185
T2438 0.2185
T2439 0.2185
T2440 0.2185
T2441 0.2185
T2442 0.2185
T2443 0.2185
T2444 0.2185
T2445 0.2185
T2446 0.2185
T2447 0.2185
T2448 0.2185
T2449 0.2185
T2450 0.2185
T2451 0.2185
T2452 0.2185
T2453 0.2185
T2454 0.2185
T2455 0.2186
T2456 0.2186
T2457 0.218
T2458 0.2174
T2459 0.2174
T2460 0.2171
T2461 0.2174
T2462 0.2165
T2463 0.2171
T2464 0.2171
T2465 0.2174
T2466 0.2174
T2467 0.2174
T2468 0.2175
T2469 0.2175
T2470 0.2175
T2471 0.2175
T2472 0.2175
T2473 0.2175
T2474 0.2175
T2475 0.2175
T2476 0.2175
T2477 0.2175
T2478 0.2175
T2479 0.2175
T2480 0.2175
T2481 0.2175
T2482 0.2175
T2483 0.2175
T2484 0.2172
T2485 0.2173
T2486 0.2176
T2487 0.2167
T2488 0.217
T2489 0.2286
T2490 0.2563
T2491 0.256
T2492 0.2508
T2493 0.2478
T2494 0.2461
T2495 0.2458
T2496 0.244
T2497 0.2433
T2498 0.2463
T2499 0.2451
T2500 0.2442
T2501 0.2432
T2502 0.2422
T2503 0.2412
T2504 0.2396
T2505 0.2393
T2506 0.2386
T2507 0.2594
T2508 0.2553
T2509 0.2523
T2510 0.2503
T2511 0.245
T2512 0.2431
T2513 0.2397
T2514 0.2386
T2515 0.2377
T2516 0.2373
T2517 0.2368
T2518 0.2363
T2519 0.2356
T2520 0.2347
T2521 0.2336
T2522 0.2326
T2523 0.232
T2524 0.2315
T2525 0.2305
T2526 0.2293
T2527 0.2291
T2528 0.2281
T2529 0.2339
T2530 0.2334
T2531 0.232
T2532 0.2309
T2533 0.2304
T2534 0.2295
T2535 0.2277
T2536 0.2273
T2537 0.2273
T2538 0.2273
T2539 0.2273
T2540 0.2273
T2541 0.2273
T2542 0.2273
T2543 0.2274
T2544 0.2274
T2545 0.2274
T2546 0.2274
T2547 0.2274
T2548 0.2268
T2549 0.2263
T2550 0.2263
T2551 0.2263
T2552 0.2263
T2553 0.2254
T2554 0.2257
T2555 0.2263
T2556 0.226
T2557 0.2246
T2558 0.2237
T2559 0.223
T2560 0.2533
T2561 0.2434
T2562 0.2401
T2563 0.2383
T2564 0.2363
T2565 0.235
T2566 0.2342
T2567 0.2332
T2568 0.2329
T2569 0.2323
T2570 0.2315
T2571 0.2308
T2572 0.2305
T2573 0.2296
T2574 0.229
T2575 0.2284
T2576 0.228
T2577 0.2277
T2578 0.2278
T2579 0.2337
T2580 0.2328
T2581 0.2313
T2582 0.2309
T2583 0.2301
T2584 0.2298
T2585 0.2301
T2586 0.2301
T2587 0.2301
T2588 0.2301
T2589 0.2302
T2590 0.2302
T2591 0.2293
T2592 0.2291
T2593 0.2291
T2594 0.2291
T2595 0.2291
T2596 0.2291
T2597 0.2291
T2598 0.2291
T2599 0.2291
T2600 0.2284
T2601 0.2277
T2602 0.2277
T2603 0.2271
T2604 0.2272
T2605 0.2272
T2606 0.2266
T2607 0.2277
T2608 0.2275
T2609 0.2275
T2610 0.2266
T2611 0.2266
T2612 0.2266
T2613 0.2266
T2614 0.2266
T2615 0.2267
T2616 0.2267
T2617 0.2258
T2618 0.2255
T2619 0.2261
T2620 0.2264
T2621 0.2267
T2622 0.2267
T2623 0.2267
T2624 0.2267
T2625 0.2267
T2626 0.2264
T2627 0.2261
T2628 0.2258
T2629 0.2252
T2630 0.2252
T2631 0.2255
T2632 0.2247
T2633 0.2244
T2634 0.2244
T2635 0.2244
T2636 0.2244
T2637 0.2244
T2638 0.2244
T2639 0.2244
T2640 0.2244
T2641 0.2244
T2642 0.2244
T2643 0.2244
T2644 0.2244
T2645 0.2252
T2646 0.2255
T2647 0.2255
T2648 0.2255
T2649 0.2255
T2650 0.2255
T2651 0.2247
T2652 0.2247
T2653 0.2244
T2654 0.2244
T2655 0.2244
T2656 0.2244
T2657 0.2247
T2658 0.2252
T2659 0.2247
T2660 0.2258
T2661 0.2255
T2662 0.2264
T2663 0.2275
T2664 0.2275
T2665 0.2282
T2666 0.2285
T2667 0.2303
T2668 0.2314
T2669 0.2328
T2670 0.2334
T2671 0.228
T2672 0.2293
T2673 0.232
T2674 0.2335
T2675 0.2359
T2676 0.2395
T2677 0.2417
T2678 0.2441
T2679 0.2459
T2680 0.2466
T2681 0.2468
T2682 0.2429
T2683 0.2439
T2684 0.2442
T2685 0.2442
T2686 0.2436
T2687 0.2429
T2688 0.2471
T2689 0.2463
T2690 0.2453
T2691 0.2443
T2692 0.244
T2693 0.244
T2694 0.244
T2695 0.244
T2696 0.244
T2697 0.244
T2698 0.244
T2699 0.244
T2700 0.244
T2701 0.2429
T2702 0.2414
T2703 0.2401
T2704 0.2393
T2705 0.2417
T2706 0.2404
T2707 0.2393
T2708 0.2393
T2709 0.2383
T2710 0.2369
T2711 0.2369
T2712 0.2359
T2713 0.2348
T2714 0.2345
T2715 0.2345
T2716 0.2345
T2717 0.2342
T2718 0.2335
T2719 0.2332
T2720 0.2332
T2721 0.2342
T2722 0.2335
T2723 0.2339
T2724 0.2339
T2725 0.2357
T2726 0.2366
T2727 0.2369
T2728 0.2372
T2729 0.238
T2730 0.2383
T2731 0.2393
T2732 0.2393
T2733 0.2401
T2734 0.2404
T2735 0.2407
T2736 0.2417
T2737 0.2417
T2738 0.2417
T2739 0.2417
T2740 0.2417
T2741 0.2427
T2742 0.243
T2743 0.2435
T2744 0.244
T2745 0.2443
T2746 0.2453
T2747 0.2466
T2748 0.2468
T2749 0.2427
T2750 0.2436
T2751 0.2471
T2752 0.2466
T2753 0.2456
T2754 0.2453
T2755 0.244
T2756 0.2437
T2757 0.243
T2758 0.2427
T2759 0.2417
T2760 0.241
T2761 0.2398
T2762 0.2393
T2763 0.2387
T2764 0.238
T2765 0.2375
T2766 0.2369
T2767 0.2359
T2768 0.2356
T2769 0.2356
T2770 0.2356
T2771 0.2356
T2772 0.2348
T2773 0.2345
T2774 0.2339
T2775 0.2332
T2776 0.2332
T2777 0.2332
T2778 0.2332
T2779 0.2332
T2780 0.2332
T2781 0.2324
T2782 0.2321
T2783 0.2321
T2784 0.2318
T2785 0.2307
T2786 0.2307
T2787 0.2307
T2788 0.2299
T2789 0.2296
T2790 0.2296
T2791 0.2219
T2792 0.2219
T2793 0.2219
T2794 0.2219
T2795 0.2219
T2796 0.2219
T2797 0.2219
T2798 0.2219
T2799 0.2219
T2800 0.2219
T2801 0.2219
T2802 0.2219
T2803 0.2219
T2804 0.2219
T2805 0.2219
T2806 0.2219
T2807 0.2219
T2808 0.2219
