# Supplementary material for: FishMORPH - An agent-based model to predict salmonid growth and distribution responses under natural and low flows
Source: Sci Rep. 2016 Jul 19;6:29414. doi: 10.1038/srep29414 (PMC4949470; doi:10.1038/srep29414)
Supplement: Supplementary Information 2 [file srep29414-s2.zip › SR_FishMORPH_Files/Parameters/Baseline_Depth_P50.var]

Depth Patch P50
T1 0.3682
T2 0.3695
T3 0.3695
T4 0.3695
T5 0.3692
T6 0.3686
T7 0.3671
T8 0.3662
T9 0.3647
T10 0.3669
T11 0.3682
T12 0.3653
T13 0.3633
T14 0.3611
T15 0.3611
T16 0.3611
T17 0.3611
T18 0.3611
T19 0.3606
T20 0.3602
T21 0.3592
T22 0.3588
T23 0.3588
T24 0.3588
T25 0.3578
T26 0.3605
T27 0.3605
T28 0.3605
T29 0.3605
T30 0.3605
T31 0.3605
T32 0.3605
T33 0.3605
T34 0.3605
T35 0.36
T36 0.3595
T37 0.3586
T38 0.3586
T39 0.3586
T40 0.3586
T41 0.3586
T42 0.3582
T43 0.3571
T44 0.3571
T45 0.3571
T46 0.3571
T47 0.3571
T48 0.3571
T49 0.3571
T50 0.3571
T51 0.3552
T52 0.3552
T53 0.3552
T54 0.3533
T55 0.3533
T56 0.3528
T57 0.3519
T58 0.3523
T59 0.3528
T60 0.3565
T61 0.3538
T62 0.3523
T63 0.3519
T64 0.3514
T65 0.3533
T66 0.3519
T67 0.3514
T68 0.3514
T69 0.3514
T70 0.3514
T71 0.3509
T72 0.3494
T73 0.3486
T74 0.3474
T75 0.3459
T76 0.3459
T77 0.3459
T78 0.3459
T79 0.3459
T80 0.3459
T81 0.3459
T82 0.3459
T83 0.3459
T84 0.3459
T85 0.3464
T86 0.3478
T87 0.3478
T88 0.3478
T89 0.3478
T90 0.3478
T91 0.3478
T92 0.3478
T93 0.3478
T94 0.3478
T95 0.3478
T96 0.3478
T97 0.3478
T98 0.3478
T99 0.3474
T100 0.3459
T101 0.3459
T102 0.3459
T103 0.3459
T104 0.3459
T105 0.3459
T106 0.3459
T107 0.3459
T108 0.3454
T109 0.3459
T110 0.3459
T111 0.3459
T112 0.3459
T113 0.3459
T114 0.3459
T115 0.3459
T116 0.3459
T117 0.3459
T118 0.3459
T119 0.3459
T120 0.3459
T121 0.3459
T122 0.3459
T123 0.3459
T124 0.3459
T125 0.3459
T126 0.3459
T127 0.3459
T128 0.3459
T129 0.3459
T130 0.3459
T131 0.3469
T132 0.3478
T133 0.3478
T134 0.3478
T135 0.3478
T136 0.3482
T137 0.3494
T138 0.3494
T139 0.3494
T140 0.3494
T141 0.3494
T142 0.3494
T143 0.3494
T144 0.3494
T145 0.3494
T146 0.3494
T147 0.3494
T148 0.3494
T149 0.3494
T150 0.3514
T151 0.3509
T152 0.3514
T153 0.3519
T154 0.3533
T155 0.3533
T156 0.3533
T157 0.3533
T158 0.3542
T159 0.3533
T160 0.3542
T161 0.3552
T162 0.3552
T163 0.3552
T164 0.3552
T165 0.3552
T166 0.3552
T167 0.3552
T168 0.3552
T169 0.3552
T170 0.3552
T171 0.3552
T172 0.3552
T173 0.3552
T174 0.3552
T175 0.3552
T176 0.3552
T177 0.3552
T178 0.3547
T179 0.3552
T180 0.3552
T181 0.3547
T182 0.3538
T183 0.3547
T184 0.3538
T185 0.3533
T186 0.3533
T187 0.3533
T188 0.3533
T189 0.3533
T190 0.3533
T191 0.3533
T192 0.3533
T193 0.3533
T194 0.3533
T195 0.3533
T196 0.3533
T197 0.3519
T198 0.3514
T199 0.3514
T200 0.3514
T201 0.3494
T202 0.3494
T203 0.3494
T204 0.3494
T205 0.3494
T206 0.3494
T207 0.3494
T208 0.3494
T209 0.3494
T210 0.3494
T211 0.3494
T212 0.3494
T213 0.3494
T214 0.3494
T215 0.3499
T216 0.3494
T217 0.3494
T218 0.3494
T219 0.3494
T220 0.3494
T221 0.3494
T222 0.3494
T223 0.3494
T224 0.349
T225 0.3478
T226 0.3478
T227 0.3478
T228 0.3478
T229 0.3478
T230 0.3478
T231 0.3478
T232 0.3478
T233 0.3478
T234 0.3478
T235 0.3478
T236 0.3478
T237 0.3478
T238 0.3478
T239 0.3478
T240 0.3478
T241 0.3478
T242 0.3478
T243 0.3478
T244 0.3478
T245 0.3478
T246 0.3478
T247 0.3478
T248 0.3478
T249 0.3459
T250 0.3459
T251 0.3464
T252 0.3875
T253 0.414
T254 0.4188
T255 0.4174
T256 0.4171
T257 0.4171
T258 0.4153
T259 0.4146
T260 0.4146
T261 0.4137
T262 0.4125
T263 0.4121
T264 0.4121
T265 0.4121
T266 0.4121
T267 0.4121
T268 0.4121
T269 0.4121
T270 0.4121
T271 0.4121
T272 0.4121
T273 0.4121
T274 0.4121
T275 0.4121
T276 0.4126
T277 0.4132
T278 0.4143
T279 0.4146
T280 0.4146
T281 0.4146
T282 0.4137
T283 0.4129
T284 0.4123
T285 0.4121
T286 0.4121
T287 0.4121
T288 0.4121
T289 0.4121
T290 0.4121
T291 0.4121
T292 0.4121
T293 0.4126
T294 0.4141
T295 0.4146
T296 0.4146
T297 0.4165
T298 0.4171
T299 0.4171
T300 0.4179
T301 0.4178
T302 0.4176
T303 0.418
T304 0.4185
T305 0.419
T306 0.4191
T307 0.4191
T308 0.4191
T309 0.4191
T310 0.4191
T311 0.4191
T312 0.4191
T313 0.4191
T314 0.4191
T315 0.4191
T316 0.4191
T317 0.4191
T318 0.4191
T319 0.4191
T320 0.4191
T321 0.4191
T322 0.4191
T323 0.4191
T324 0.4191
T325 0.4188
T326 0.419
T327 0.4191
T328 0.4191
T329 0.4191
T330 0.4191
T331 0.4191
T332 0.4191
T333 0.4191
T334 0.4191
T335 0.4191
T336 0.4191
T337 0.4188
T338 0.4175
T339 0.4171
T340 0.4171
T341 0.4171
T342 0.4171
T343 0.4171
T344 0.4171
T345 0.4171
T346 0.4171
T347 0.4171
T348 0.4171
T349 0.4171
T350 0.4171
T351 0.4171
T352 0.4171
T353 0.4153
T354 0.4146
T355 0.4146
T356 0.4146
T357 0.4146
T358 0.4146
T359 0.4146
T360 0.4146
T361 0.4146
T362 0.4137
T363 0.4143
T364 0.4146
T365 0.4146
T366 0.4146
T367 0.4146
T368 0.4146
T369 0.4146
T370 0.4146
T371 0.4146
T372 0.4146
T373 0.4151
T374 0.4166
T375 0.4171
T376 0.4171
T377 0.4171
T378 0.4175
T379 0.4172
T380 0.4171
T381 0.4171
T382 0.4171
T383 0.4171
T384 0.4171
T385 0.4171
T386 0.4171
T387 0.4171
T388 0.4171
T389 0.4171
T390 0.4171
T391 0.4171
T392 0.4171
T393 0.4157
T394 0.4095
T395 0.3932
T396 0.3785
T397 0.3731
T398 0.3697
T399 0.3672
T400 0.3666
T401 0.3666
T402 0.3666
T403 0.3671
T404 0.3668
T405 0.3666
T406 0.3653
T407 0.3644
T408 0.3642
T409 0.3642
T410 0.3651
T411 0.3663
T412 0.368
T413 0.3707
T414 0.3728
T415 0.3723
T416 0.373
T417 0.3733
T418 0.3733
T419 0.373
T420 0.37
T421 0.369
T422 0.3609
T423 0.3578
T424 0.3588
T425 0.3588
T426 0.3588
T427 0.3588
T428 0.3588
T429 0.3588
T430 0.3588
T431 0.3588
T432 0.3588
T433 0.3588
T434 0.3588
T435 0.3578
T436 0.3605
T437 0.3605
T438 0.3595
T439 0.3586
T440 0.3577
T441 0.3567
T442 0.3567
T443 0.3563
T444 0.3548
T445 0.3553
T446 0.3548
T447 0.3553
T448 0.3548
T449 0.3544
T450 0.3519
T451 0.351
T452 0.351
T453 0.351
T454 0.35
T455 0.349
T456 0.349
T457 0.351
T458 0.351
T459 0.351
T460 0.3505
T461 0.351
T462 0.351
T463 0.3529
T464 0.3542
T465 0.3554
T466 0.3563
T467 0.3578
T468 0.3587
T469 0.3601
T470 0.3601
T471 0.3575
T472 0.3584
T473 0.358
T474 0.3601
T475 0.3592
T476 0.3582
T477 0.3573
T478 0.3563
T479 0.3563
T480 0.3554
T481 0.3563
T482 0.3559
T483 0.3563
T484 0.3563
T485 0.3568
T486 0.3563
T487 0.3582
T488 0.3584
T489 0.3576
T490 0.3599
T491 0.3626
T492 0.3631
T493 0.3649
T494 0.3678
T495 0.3704
T496 0.3725
T497 0.3743
T498 0.3752
T499 0.3771
T500 0.3766
T501 0.3788
T502 0.3819
T503 0.3853
T504 0.3884
T505 0.391
T506 0.3935
T507 0.3857
T508 0.3863
T509 0.3877
T510 0.3881
T511 0.3885
T512 0.3899
T513 0.3908
T514 0.3921
T515 0.3945
T516 0.3959
T517 0.3979
T518 0.3993
T519 0.3996
T520 0.4
T521 0.3997
T522 0.3996
T523 0.3996
T524 0.3996
T525 0.3996
T526 0.3996
T527 0.3991
T528 0.398
T529 0.3971
T530 0.397
T531 0.3953
T532 0.3948
T533 0.3944
T534 0.393
T535 0.3906
T536 0.389
T537 0.3879
T538 0.3868
T539 0.3857
T540 0.3854
T541 0.3921
T542 0.3915
T543 0.3915
T544 0.3906
T545 0.3895
T546 0.3892
T547 0.3883
T548 0.3872
T549 0.3869
T550 0.386
T551 0.3849
T552 0.3841
T553 0.3823
T554 0.3818
T555 0.381
T556 0.3798
T557 0.3795
T558 0.3799
T559 0.3818
T560 0.3857
T561 0.3916
T562 0.3877
T563 0.3925
T564 0.3977
T565 0.3958
T566 0.4077
T567 0.4131
T568 0.4212
T569 0.4271
T570 0.4197
T571 0.4238
T572 0.428
T573 0.4331
T574 0.4354
T575 0.4436
T576 0.448
T577 0.4609
T578 0.4733
T579 0.4866
T580 0.4996
T581 0.5057
T582 0.5186
T583 0.5213
T584 0.529
T585 0.5335
T586 0.5301
T587 0.5361
T588 0.5395
T589 0.5275
T590 0.5346
T591 0.5378
T592 0.542
T593 0.5446
T594 0.545
T595 0.5439
T596 0.5382
T597 0.5296
T598 0.5391
T599 0.5293
T600 0.5284
T601 0.5179
T602 0.5183
T603 0.5112
T604 0.515
T605 0.5098
T606 0.5064
T607 0.5041
T608 0.504
T609 0.5053
T610 0.5084
T611 0.5115
T612 0.5061
T613 0.5115
T614 0.5168
T615 0.5201
T616 0.524
T617 0.5192
T618 0.5229
T619 0.5263
T620 0.5291
T621 0.5305
T622 0.5292
T623 0.5244
T624 0.5233
T625 0.5088
T626 0.5
T627 0.4819
T628 0.466
T629 0.4482
T630 0.4336
T631 0.4293
T632 0.4233
T633 0.419
T634 0.427
T635 0.4244
T636 0.422
T637 0.4198
T638 0.4184
T639 0.4168
T640 0.4149
T641 0.414
T642 0.413
T643 0.412
T644 0.4117
T645 0.4117
T646 0.4108
T647 0.4096
T648 0.4088
T649 0.4136
T650 0.4131
T651 0.4123
T652 0.4112
T653 0.411
T654 0.41
T655 0.4088
T656 0.4084
T657 0.4073
T658 0.4065
T659 0.4063
T660 0.4044
T661 0.4038
T662 0.4022
T663 0.4016
T664 0.3986
T665 0.3917
T666 0.3808
T667 0.3799
T668 0.3799
T669 0.3794
T670 0.3784
T671 0.3781
T672 0.3781
T673 0.3781
T674 0.3781
T675 0.3763
T676 0.3758
T677 0.3755
T678 0.3753
T679 0.3749
T680 0.3771
T681 0.3766
T682 0.3766
T683 0.3757
T684 0.3768
T685 0.378
T686 0.3857
T687 0.4025
T688 0.3962
T689 0.3913
T690 0.3815
T691 0.3763
T692 0.3772
T693 0.3757
T694 0.3746
T695 0.3743
T696 0.3738
T697 0.3723
T698 0.3719
T699 0.3716
T700 0.3715
T701 0.3714
T702 0.3699
T703 0.3693
T704 0.3691
T705 0.3687
T706 0.3685
T707 0.3684
T708 0.367
T709 0.366
T710 0.3658
T711 0.3657
T712 0.3652
T713 0.3636
T714 0.363
T715 0.3629
T716 0.3628
T717 0.3627
T718 0.3627
T719 0.3626
T720 0.3625
T721 0.3624
T722 0.3623
T723 0.3622
T724 0.3621
T725 0.362
T726 0.3619
T727 0.3618
T728 0.3617
T729 0.3612
T730 0.361
T731 0.3613
T732 0.3614
T733 0.36
T734 0.3593
T735 0.3597
T736 0.3591
T737 0.3586
T738 0.358
T739 0.3575
T740 0.3605
T741 0.3604
T742 0.3603
T743 0.3601
T744 0.3598
T745 0.3597
T746 0.3596
T747 0.3595
T748 0.3594
T749 0.3593
T750 0.3593
T751 0.3592
T752 0.3591
T753 0.359
T754 0.3589
T755 0.3588
T756 0.3587
T757 0.3586
T758 0.3586
T759 0.3585
T760 0.3584
T761 0.3583
T762 0.3582
T763 0.3581
T764 0.358
T765 0.3659
T766 0.3672
T767 0.3667
T768 0.3666
T769 0.3665
T770 0.3664
T771 0.3659
T772 0.3652
T773 0.365
T774 0.3644
T775 0.3645
T776 0.3649
T777 0.3649
T778 0.3648
T779 0.3647
T780 0.3646
T781 0.3642
T782 0.3636
T783 0.3631
T784 0.3629
T785 0.3619
T786 0.362
T787 0.3616
T788 0.3614
T789 0.3621
T790 0.3623
T791 0.3623
T792 0.3622
T793 0.3621
T794 0.362
T795 0.3619
T796 0.3618
T797 0.3613
T798 0.3615
T799 0.3616
T800 0.3615
T801 0.3614
T802 0.3613
T803 0.3612
T804 0.3611
T805 0.3608
T806 0.3605
T807 0.3604
T808 0.3603
T809 0.3594
T810 0.3581
T811 0.3582
T812 0.3578
T813 0.3576
T814 0.3575
T815 0.3574
T816 0.3573
T817 0.3572
T818 0.3607
T819 0.3606
T820 0.3606
T821 0.3596
T822 0.3592
T823 0.3583
T824 0.3579
T825 0.3578
T826 0.3577
T827 0.3576
T828 0.3576
T829 0.3575
T830 0.3561
T831 0.3557
T832 0.3564
T833 0.3544
T834 0.3532
T835 0.3527
T836 0.3513
T837 0.3512
T838 0.3511
T839 0.351
T840 0.3509
T841 0.3509
T842 0.3508
T843 0.3507
T844 0.3506
T845 0.3503
T846 0.3494
T847 0.3493
T848 0.3483
T849 0.3481
T850 0.3498
T851 0.3493
T852 0.3496
T853 0.3495
T854 0.3495
T855 0.3476
T856 0.3471
T857 0.3456
T858 0.3456
T859 0.3455
T860 0.3454
T861 0.3453
T862 0.3453
T863 0.3452
T864 0.3451
T865 0.3459
T866 0.3467
T867 0.3467
T868 0.3466
T869 0.3465
T870 0.3464
T871 0.3463
T872 0.3463
T873 0.3462
T874 0.3461
T875 0.346
T876 0.346
T877 0.3459
T878 0.3458
T879 0.3457
T880 0.3439
T881 0.3438
T882 0.3424
T883 0.3418
T884 0.3409
T885 0.3431
T886 0.3416
T887 0.3415
T888 0.3422
T889 0.3428
T890 0.3427
T891 0.3427
T892 0.3426
T893 0.3425
T894 0.3429
T895 0.3424
T896 0.3423
T897 0.3422
T898 0.3421
T899 0.3421
T900 0.342
T901 0.3419
T902 0.3418
T903 0.3413
T904 0.3427
T905 0.3421
T906 0.342
T907 0.342
T908 0.3419
T909 0.3418
T910 0.3417
T911 0.3417
T912 0.3416
T913 0.3415
T914 0.3415
T915 0.3418
T916 0.3413
T917 0.3412
T918 0.3416
T919 0.3429
T920 0.3415
T921 0.3409
T922 0.3409
T923 0.3408
T924 0.3407
T925 0.3407
T926 0.3405
T927 0.3398
T928 0.3386
T929 0.34
T930 0.3385
T931 0.3382
T932 0.338
T933 0.3379
T934 0.3379
T935 0.3378
T936 0.3377
T937 0.3376
T938 0.338
T939 0.338
T940 0.3374
T941 0.3392
T942 0.3391
T943 0.339
T944 0.3389
T945 0.3389
T946 0.3388
T947 0.3387
T948 0.3387
T949 0.3399
T950 0.3417
T951 0.3408
T952 0.3398
T953 0.3387
T954 0.3379
T955 0.3378
T956 0.3378
T957 0.3377
T958 0.3376
T959 0.3375
T960 0.3375
T961 0.3374
T962 0.3373
T963 0.3373
T964 0.3372
T965 0.3371
T966 0.3371
T967 0.337
T968 0.3369
T969 0.3369
T970 0.3368
T971 0.3367
T972 0.3367
T973 0.3366
T974 0.3365
T975 0.3365
T976 0.3364
T977 0.3363
T978 0.3363
T979 0.3362
T980 0.3361
T981 0.3359
T982 0.3346
T983 0.3341
T984 0.3341
T985 0.334
T986 0.3336
T987 0.3335
T988 0.3334
T989 0.3334
T990 0.3333
T991 0.3332
T992 0.3332
T993 0.3331
T994 0.3331
T995 0.333
T996 0.3329
T997 0.3329
T998 0.3328
T999 0.3327
T1000 0.3327
T1001 0.3322
T1002 0.3307
T1003 0.3307
T1004 0.3306
T1005 0.331
T1006 0.3323
T1007 0.3322
T1008 0.3308
T1009 0.3303
T1010 0.3302
T1011 0.3302
T1012 0.3301
T1013 0.33
T1014 0.33
T1015 0.3299
T1016 0.3299
T1017 0.3298
T1018 0.3295
T1019 0.3311
T1020 0.331
T1021 0.331
T1022 0.3309
T1023 0.3304
T1024 0.329
T1025 0.3276
T1026 0.3271
T1027 0.3263
T1028 0.3255
T1029 0.3262
T1030 0.3268
T1031 0.3268
T1032 0.3267
T1033 0.3266
T1034 0.3266
T1035 0.3265
T1036 0.3265
T1037 0.3264
T1038 0.3263
T1039 0.3263
T1040 0.3271
T1041 0.3279
T1042 0.3261
T1043 0.3265
T1044 0.3278
T1045 0.3277
T1046 0.3286
T1047 0.329
T1048 0.3289
T1049 0.3293
T1050 0.3288
T1051 0.3274
T1052 0.3256
T1053 0.3251
T1054 0.325
T1055 0.3249
T1056 0.3249
T1057 0.3266
T1058 0.3266
T1059 0.3265
T1060 0.3264
T1061 0.3264
T1062 0.3263
T1063 0.3263
T1064 0.3262
T1065 0.3261
T1066 0.3261
T1067 0.3269
T1068 0.3275
T1069 0.3273
T1070 0.3273
T1071 0.3272
T1072 0.328
T1073 0.3288
T1074 0.3288
T1075 0.3287
T1076 0.3287
T1077 0.3286
T1078 0.3285
T1079 0.3285
T1080 0.3284
T1081 0.3284
T1082 0.3288
T1083 0.3287
T1084 0.3291
T1085 0.3299
T1086 0.3296
T1087 0.3294
T1088 0.3293
T1089 0.3293
T1090 0.3292
T1091 0.3288
T1092 0.3291
T1093 0.3475
T1094 0.3528
T1095 0.3521
T1096 0.3516
T1097 0.3516
T1098 0.3519
T1099 0.3532
T1100 0.3535
T1101 0.3535
T1102 0.3562
T1103 0.3606
T1104 0.3642
T1105 0.3758
T1106 0.3822
T1107 0.3873
T1108 0.3887
T1109 0.3888
T1110 0.391
T1111 0.3861
T1112 0.393
T1113 0.3997
T1114 0.3992
T1115 0.405
T1116 0.4085
T1117 0.4098
T1118 0.4079
T1119 0.403
T1120 0.3952
T1121 0.3978
T1122 0.3924
T1123 0.3903
T1124 0.3881
T1125 0.3933
T1126 0.3918
T1127 0.3915
T1128 0.3915
T1129 0.3914
T1130 0.3924
T1131 0.3931
T1132 0.3928
T1133 0.3915
T1134 0.3911
T1135 0.3914
T1136 0.3921
T1137 0.3923
T1138 0.3926
T1139 0.385
T1140 0.3872
T1141 0.3898
T1142 0.3916
T1143 0.392
T1144 0.3923
T1145 0.3924
T1146 0.3923
T1147 0.3929
T1148 0.3935
T1149 0.3935
T1150 0.3935
T1151 0.3934
T1152 0.3923
T1153 0.3907
T1154 0.3885
T1155 0.3863
T1156 0.385
T1157 0.3934
T1158 0.3917
T1159 0.391
T1160 0.391
T1161 0.3917
T1162 0.3928
T1163 0.3928
T1164 0.3855
T1165 0.3864
T1166 0.3875
T1167 0.3878
T1168 0.3878
T1169 0.387
T1170 0.386
T1171 0.3932
T1172 0.3923
T1173 0.3933
T1174 0.3854
T1175 0.3853
T1176 0.385
T1177 0.3858
T1178 0.3868
T1179 0.3871
T1180 0.3866
T1181 0.3864
T1182 0.3868
T1183 0.3869
T1184 0.3868
T1185 0.3867
T1186 0.3867
T1187 0.3866
T1188 0.386
T1189 0.3869
T1190 0.3934
T1191 0.39
T1192 0.3875
T1193 0.3857
T1194 0.3845
T1195 0.3825
T1196 0.3818
T1197 0.3818
T1198 0.3817
T1199 0.3832
T1200 0.3853
T1201 0.3872
T1202 0.3863
T1203 0.3853
T1204 0.3838
T1205 0.3825
T1206 0.3815
T1207 0.3842
T1208 0.383
T1209 0.3789
T1210 0.3784
T1211 0.3795
T1212 0.3813
T1213 0.3836
T1214 0.3869
T1215 0.3894
T1216 0.3921
T1217 0.3849
T1218 0.387
T1219 0.39
T1220 0.3949
T1221 0.3997
T1222 0.4046
T1223 0.399
T1224 0.4006
T1225 0.4007
T1226 0.3997
T1227 0.3988
T1228 0.397
T1229 0.3952
T1230 0.4043
T1231 0.4041
T1232 0.3948
T1233 0.3975
T1234 0.4015
T1235 0.407
T1236 0.4116
T1237 0.4086
T1238 0.4098
T1239 0.4114
T1240 0.414
T1241 0.4143
T1242 0.4106
T1243 0.4144
T1244 0.4139
T1245 0.4138
T1246 0.4139
T1247 0.4146
T1248 0.4089
T1249 0.4089
T1250 0.4089
T1251 0.4088
T1252 0.4144
T1253 0.4133
T1254 0.4129
T1255 0.4121
T1256 0.4103
T1257 0.4089
T1258 0.4077
T1259 0.4066
T1260 0.4051
T1261 0.4043
T1262 0.403
T1263 0.3964
T1264 0.4005
T1265 0.3964
T1266 0.3939
T1267 0.3922
T1268 0.3901
T1269 0.388
T1270 0.3871
T1271 0.3853
T1272 0.3927
T1273 0.3901
T1274 0.3879
T1275 0.387
T1276 0.3854
T1277 0.384
T1278 0.3828
T1279 0.3811
T1280 0.3797
T1281 0.3782
T1282 0.3766
T1283 0.3761
T1284 0.3761
T1285 0.3759
T1286 0.3757
T1287 0.3738
T1288 0.3761
T1289 0.3734
T1290 0.3709
T1291 0.3687
T1292 0.3669
T1293 0.3664
T1294 0.3675
T1295 0.3682
T1296 0.3683
T1297 0.3668
T1298 0.3662
T1299 0.3661
T1300 0.3644
T1301 0.3633
T1302 0.362
T1303 0.3609
T1304 0.3598
T1305 0.3595
T1306 0.3581
T1307 0.3575
T1308 0.3606
T1309 0.3583
T1310 0.3589
T1311 0.3588
T1312 0.3604
T1313 0.3636
T1314 0.3676
T1315 0.3755
T1316 0.3863
T1317 0.4034
T1318 0.4107
T1319 0.4231
T1320 0.4294
T1321 0.4367
T1322 0.4462
T1323 0.4501
T1324 0.456
T1325 0.4602
T1326 0.4644
T1327 0.4677
T1328 0.4671
T1329 0.4696
T1330 0.4697
T1331 0.4688
T1332 0.4668
T1333 0.467
T1334 0.4615
T1335 0.456
T1336 0.4495
T1337 0.4479
T1338 0.4448
T1339 0.4429
T1340 0.4413
T1341 0.4402
T1342 0.4398
T1343 0.4398
T1344 0.4389
T1345 0.4378
T1346 0.4371
T1347 0.436
T1348 0.434
T1349 0.4367
T1350 0.4346
T1351 0.4321
T1352 0.4296
T1353 0.4268
T1354 0.4237
T1355 0.4214
T1356 0.4194
T1357 0.4174
T1358 0.4259
T1359 0.4228
T1360 0.4195
T1361 0.4167
T1362 0.4141
T1363 0.4119
T1364 0.4098
T1365 0.4141
T1366 0.412
T1367 0.4099
T1368 0.4082
T1369 0.4073
T1370 0.4071
T1371 0.4071
T1372 0.4078
T1373 0.4095
T1374 0.4117
T1375 0.4137
T1376 0.41
T1377 0.4122
T1378 0.4135
T1379 0.4151
T1380 0.416
T1381 0.4179
T1382 0.4196
T1383 0.4214
T1384 0.4233
T1385 0.4225
T1386 0.4222
T1387 0.4219
T1388 0.4207
T1389 0.4188
T1390 0.4165
T1391 0.4139
T1392 0.4121
T1393 0.4114
T1394 0.4112
T1395 0.4126
T1396 0.4152
T1397 0.4185
T1398 0.4217
T1399 0.4244
T1400 0.4258
T1401 0.4267
T1402 0.4266
T1403 0.4271
T1404 0.4265
T1405 0.425
T1406 0.4235
T1407 0.422
T1408 0.4198
T1409 0.4183
T1410 0.4169
T1411 0.4161
T1412 0.4149
T1413 0.4144
T1414 0.414
T1415 0.4141
T1416 0.4126
T1417 0.4119
T1418 0.4118
T1419 0.4118
T1420 0.4118
T1421 0.4103
T1422 0.4093
T1423 0.4144
T1424 0.4125
T1425 0.4119
T1426 0.4115
T1427 0.4102
T1428 0.4087
T1429 0.4071
T1430 0.4059
T1431 0.4052
T1432 0.4043
T1433 0.4036
T1434 0.4037
T1435 0.4042
T1436 0.4043
T1437 0.4035
T1438 0.4032
T1439 0.4032
T1440 0.4031
T1441 0.4027
T1442 0.4018
T1443 0.4011
T1444 0.3998
T1445 0.3982
T1446 0.397
T1447 0.3963
T1448 0.395
T1449 0.4046
T1450 0.4046
T1451 0.4045
T1452 0.4041
T1453 0.4032
T1454 0.4025
T1455 0.4019
T1456 0.3999
T1457 0.398
T1458 0.396
T1459 0.3938
T1460 0.3921
T1461 0.3907
T1462 0.3895
T1463 0.3891
T1464 0.3898
T1465 0.3932
T1466 0.3968
T1467 0.3985
T1468 0.3972
T1469 0.3944
T1470 0.3923
T1471 0.391
T1472 0.3903
T1473 0.3893
T1474 0.3882
T1475 0.388
T1476 0.3892
T1477 0.3881
T1478 0.3875
T1479 0.3872
T1480 0.3863
T1481 0.3852
T1482 0.3848
T1483 0.3921
T1484 0.3914
T1485 0.3914
T1486 0.3919
T1487 0.3928
T1488 0.3867
T1489 0.389
T1490 0.3902
T1491 0.3924
T1492 0.395
T1493 0.3961
T1494 0.396
T1495 0.3958
T1496 0.3973
T1497 0.3994
T1498 0.4025
T1499 0.3959
T1500 0.3989
T1501 0.4007
T1502 0.4007
T1503 0.3991
T1504 0.3966
T1505 0.4044
T1506 0.403
T1507 0.4015
T1508 0.4005
T1509 0.401
T1510 0.402
T1511 0.4028
T1512 0.404
T1513 0.395
T1514 0.3958
T1515 0.3978
T1516 0.3992
T1517 0.4007
T1518 0.4016
T1519 0.4031
T1520 0.4045
T1521 0.4059
T1522 0.407
T1523 0.4089
T1524 0.4109
T1525 0.4136
T1526 0.4108
T1527 0.4128
T1528 0.4135
T1529 0.4143
T1530 0.4138
T1531 0.4133
T1532 0.4132
T1533 0.4121
T1534 0.4112
T1535 0.4112
T1536 0.4119
T1537 0.4129
T1538 0.4149
T1539 0.4171
T1540 0.4197
T1541 0.4222
T1542 0.4246
T1543 0.4263
T1544 0.4267
T1545 0.4266
T1546 0.4266
T1547 0.4266
T1548 0.4265
T1549 0.4265
T1550 0.4265
T1551 0.4265
T1552 0.4264
T1553 0.4264
T1554 0.4264
T1555 0.4263
T1556 0.4263
T1557 0.4263
T1558 0.4263
T1559 0.4262
T1560 0.4262
T1561 0.4262
T1562 0.4261
T1563 0.4261
T1564 0.4261
T1565 0.4261
T1566 0.426
T1567 0.426
T1568 0.426
T1569 0.426
T1570 0.4108
T1571 0.4063
T1572 0.4033
T1573 0.4024
T1574 0.399
T1575 0.3969
T1576 0.3966
T1577 0.3962
T1578 0.3964
T1579 0.3973
T1580 0.3993
T1581 0.4025
T1582 0.4049
T1583 0.4056
T1584 0.4061
T1585 0.4051
T1586 0.4054
T1587 0.4067
T1588 0.4082
T1589 0.41
T1590 0.4112
T1591 0.4108
T1592 0.4098
T1593 0.4084
T1594 0.4069
T1595 0.4061
T1596 0.4059
T1597 0.4077
T1598 0.4087
T1599 0.4085
T1600 0.408
T1601 0.4078
T1602 0.4078
T1603 0.4078
T1604 0.4077
T1605 0.4076
T1606 0.4075
T1607 0.4071
T1608 0.4055
T1609 0.4035
T1610 0.4015
T1611 0.4
T1612 0.3982
T1613 0.3965
T1614 0.3957
T1615 0.3948
T1616 0.4038
T1617 0.3948
T1618 0.3952
T1619 0.3955
T1620 0.3967
T1621 0.3971
T1622 0.3971
T1623 0.3963
T1624 0.395
T1625 0.4031
T1626 0.4011
T1627 0.3989
T1628 0.396
T1629 0.3936
T1630 0.3922
T1631 0.3911
T1632 0.3896
T1633 0.3887
T1634 0.3866
T1635 0.3931
T1636 0.3911
T1637 0.3899
T1638 0.3885
T1639 0.3876
T1640 0.3871
T1641 0.3857
T1642 0.3852
T1643 0.3852
T1644 0.3848
T1645 0.3835
T1646 0.3827
T1647 0.3812
T1648 0.3791
T1649 0.3771
T1650 0.3758
T1651 0.375
T1652 0.3748
T1653 0.3771
T1654 0.3766
T1655 0.3766
T1656 0.3766
T1657 0.3766
T1658 0.3736
T1659 0.3743
T1660 0.3752
T1661 0.3766
T1662 0.3795
T1663 0.3851
T1664 0.3902
T1665 0.3859
T1666 0.3904
T1667 0.3942
T1668 0.4007
T1669 0.3975
T1670 0.403
T1671 0.4086
T1672 0.4085
T1673 0.4138
T1674 0.4176
T1675 0.4196
T1676 0.4201
T1677 0.419
T1678 0.4169
T1679 0.4133
T1680 0.4093
T1681 0.4116
T1682 0.4083
T1683 0.4074
T1684 0.4067
T1685 0.4071
T1686 0.4084
T1687 0.4092
T1688 0.4104
T1689 0.4112
T1690 0.4113
T1691 0.4113
T1692 0.4113
T1693 0.4113
T1694 0.4109
T1695 0.409
T1696 0.4065
T1697 0.4036
T1698 0.4013
T1699 0.3996
T1700 0.3979
T1701 0.3975
T1702 0.3975
T1703 0.3964
T1704 0.4042
T1705 0.4034
T1706 0.402
T1707 0.4006
T1708 0.3992
T1709 0.3969
T1710 0.3952
T1711 0.3938
T1712 0.3919
T1713 0.3906
T1714 0.3895
T1715 0.3892
T1716 0.3884
T1717 0.387
T1718 0.3854
T1719 0.3924
T1720 0.3904
T1721 0.3898
T1722 0.3898
T1723 0.3913
T1724 0.3919
T1725 0.3918
T1726 0.3916
T1727 0.3919
T1728 0.3932
T1729 0.3925
T1730 0.3916
T1731 0.3915
T1732 0.3915
T1733 0.3902
T1734 0.3894
T1735 0.389
T1736 0.3879
T1737 0.3875
T1738 0.3875
T1739 0.3875
T1740 0.3875
T1741 0.3871
T1742 0.3854
T1743 0.384
T1744 0.3823
T1745 0.3807
T1746 0.3794
T1747 0.3791
T1748 0.3791
T1749 0.3791
T1750 0.3791
T1751 0.38
T1752 0.3808
T1753 0.3825
T1754 0.3813
T1755 0.381
T1756 0.3802
T1757 0.3796
T1758 0.3794
T1759 0.3782
T1760 0.3774
T1761 0.3757
T1762 0.3751
T1763 0.3751
T1764 0.3748
T1765 0.375
T1766 0.3751
T1767 0.3751
T1768 0.3748
T1769 0.3742
T1770 0.3744
T1771 0.375
T1772 0.3751
T1773 0.3751
T1774 0.3751
T1775 0.3752
T1776 0.3744
T1777 0.377
T1778 0.3766
T1779 0.376
T1780 0.3751
T1781 0.3748
T1782 0.3739
T1783 0.3728
T1784 0.3726
T1785 0.3726
T1786 0.3726
T1787 0.3755
T1788 0.3751
T1789 0.3735
T1790 0.3716
T1791 0.3705
T1792 0.369
T1793 0.3669
T1794 0.3663
T1795 0.3663
T1796 0.3659
T1797 0.3661
T1798 0.3663
T1799 0.3663
T1800 0.3663
T1801 0.3663
T1802 0.3663
T1803 0.3655
T1804 0.3644
T1805 0.364
T1806 0.3634
T1807 0.3631
T1808 0.3624
T1809 0.3622
T1810 0.3622
T1811 0.3622
T1812 0.3625
T1813 0.3623
T1814 0.3622
T1815 0.3622
T1816 0.3606
T1817 0.3599
T1818 0.3599
T1819 0.3599
T1820 0.3599
T1821 0.3599
T1822 0.3599
T1823 0.36
T1824 0.36
T1825 0.36
T1826 0.3589
T1827 0.3579
T1828 0.3577
T1829 0.3599
T1830 0.3593
T1831 0.3593
T1832 0.3583
T1833 0.3579
T1834 0.3586
T1835 0.3579
T1836 0.3607
T1837 0.3618
T1838 0.362
T1839 0.3616
T1840 0.3606
T1841 0.3603
T1842 0.3599
T1843 0.3597
T1844 0.3597
T1845 0.361
T1846 0.3616
T1847 0.3617
T1848 0.3617
T1849 0.3617
T1850 0.361
T1851 0.36
T1852 0.3591
T1853 0.3581
T1854 0.3601
T1855 0.3596
T1856 0.3593
T1857 0.3588
T1858 0.359
T1859 0.3602
T1860 0.3578
T1861 0.3577
T1862 0.3604
T1863 0.3594
T1864 0.3579
T1865 0.357
T1866 0.3569
T1867 0.3581
T1868 0.359
T1869 0.3588
T1870 0.3586
T1871 0.3582
T1872 0.3569
T1873 0.3582
T1874 0.3605
T1875 0.3594
T1876 0.3638
T1877 0.3711
T1878 0.377
T1879 0.3784
T1880 0.3839
T1881 0.3894
T1882 0.3869
T1883 0.3944
T1884 0.4031
T1885 0.4002
T1886 0.4064
T1887 0.4106
T1888 0.412
T1889 0.4118
T1890 0.4096
T1891 0.4062
T1892 0.4035
T1893 0.4002
T1894 0.3974
T1895 0.3959
T1896 0.3953
T1897 0.3955
T1898 0.3974
T1899 0.4005
T1900 0.4036
T1901 0.4062
T1902 0.408
T1903 0.4092
T1904 0.4095
T1905 0.4088
T1906 0.4075
T1907 0.407
T1908 0.406
T1909 0.4031
T1910 0.3974
T1911 0.4034
T1912 0.4005
T1913 0.3967
T1914 0.3948
T1915 0.3948
T1916 0.3922
T1917 0.3874
T1918 0.3853
T1919 0.3928
T1920 0.3909
T1921 0.3903
T1922 0.3888
T1923 0.387
T1924 0.3855
T1925 0.3843
T1926 0.3825
T1927 0.3816
T1928 0.3802
T1929 0.3788
T1930 0.3784
T1931 0.3805
T1932 0.3818
T1933 0.3812
T1934 0.3798
T1935 0.3787
T1936 0.3781
T1937 0.3764
T1938 0.3743
T1939 0.374
T1940 0.3753
T1941 0.3771
T1942 0.378
T1943 0.3804
T1944 0.3831
T1945 0.3831
T1946 0.382
T1947 0.3825
T1948 0.3836
T1949 0.3852
T1950 0.388
T1951 0.3935
T1952 0.391
T1953 0.3985
T1954 0.3985
T1955 0.4104
T1956 0.4143
T1957 0.4219
T1958 0.4186
T1959 0.4327
T1960 0.4402
T1961 0.4495
T1962 0.4519
T1963 0.4578
T1964 0.4646
T1965 0.4673
T1966 0.4758
T1967 0.4831
T1968 0.4864
T1969 0.4921
T1970 0.4987
T1971 0.4986
T1972 0.5026
T1973 0.5067
T1974 0.5094
T1975 0.512
T1976 0.5139
T1977 0.5059
T1978 0.5067
T1979 0.5061
T1980 0.506
T1981 0.5058
T1982 0.5144
T1983 0.513
T1984 0.5112
T1985 0.5097
T1986 0.5096
T1987 0.5085
T1988 0.5067
T1989 0.5058
T1990 0.5056
T1991 0.5046
T1992 0.5038
T1993 0.5027
T1994 0.5017
T1995 0.4996
T1996 0.4973
T1997 0.4957
T1998 0.4977
T1999 0.4952
T2000 0.4926
T2001 0.4898
T2002 0.4864
T2003 0.4824
T2004 0.4827
T2005 0.4796
T2006 0.4765
T2007 0.4741
T2008 0.4732
T2009 0.4721
T2010 0.471
T2011 0.4704
T2012 0.4689
T2013 0.4677
T2014 0.4665
T2015 0.4651
T2016 0.4677
T2017 0.4656
T2018 0.4639
T2019 0.4619
T2020 0.4601
T2021 0.4587
T2022 0.4571
T2023 0.4551
T2024 0.4529
T2025 0.4512
T2026 0.4497
T2027 0.4478
T2028 0.4503
T2029 0.4489
T2030 0.4471
T2031 0.4465
T2032 0.446
T2033 0.4443
T2034 0.4431
T2035 0.4422
T2036 0.4419
T2037 0.4408
T2038 0.44
T2039 0.4389
T2040 0.4382
T2041 0.4369
T2042 0.4359
T2043 0.4347
T2044 0.4343
T2045 0.4345
T2046 0.4342
T2047 0.434
T2048 0.4351
T2049 0.4372
T2050 0.4393
T2051 0.4419
T2052 0.4448
T2053 0.4497
T2054 0.4514
T2055 0.4578
T2056 0.4648
T2057 0.4682
T2058 0.4776
T2059 0.4827
T2060 0.49
T2061 0.4959
T2062 0.4963
T2063 0.5008
T2064 0.5049
T2065 0.5073
T2066 0.5082
T2067 0.5093
T2068 0.51
T2069 0.5093
T2070 0.5086
T2071 0.5075
T2072 0.5065
T2073 0.5051
T2074 0.5031
T2075 0.5018
T2076 0.5006
T2077 0.4992
T2078 0.4977
T2079 0.4962
T2080 0.4955
T2081 0.4987
T2082 0.497
T2083 0.4955
T2084 0.4938
T2085 0.492
T2086 0.4895
T2087 0.486
T2088 0.4834
T2089 0.4819
T2090 0.4799
T2091 0.4815
T2092 0.4791
T2093 0.4767
T2094 0.4747
T2095 0.4728
T2096 0.4712
T2097 0.4698
T2098 0.4697
T2099 0.4689
T2100 0.4662
T2101 0.4638
T2102 0.4669
T2103 0.4658
T2104 0.4647
T2105 0.4635
T2106 0.4621
T2107 0.4613
T2108 0.4612
T2109 0.4609
T2110 0.4597
T2111 0.4579
T2112 0.4573
T2113 0.4561
T2114 0.4552
T2115 0.4544
T2116 0.4537
T2117 0.4536
T2118 0.4536
T2119 0.4536
T2120 0.4537
T2121 0.453
T2122 0.452
T2123 0.4517
T2124 0.4517
T2125 0.4508
T2126 0.4513
T2127 0.4525
T2128 0.451
T2129 0.4499
T2130 0.4498
T2131 0.4509
T2132 0.4529
T2133 0.4551
T2134 0.4569
T2135 0.4572
T2136 0.4571
T2137 0.4562
T2138 0.4558
T2139 0.4544
T2140 0.4538
T2141 0.4531
T2142 0.4521
T2143 0.4518
T2144 0.4519
T2145 0.4513
T2146 0.4513
T2147 0.4525
T2148 0.4543
T2149 0.4572
T2150 0.4598
T2151 0.4623
T2152 0.465
T2153 0.4669
T2154 0.4642
T2155 0.4656
T2156 0.4667
T2157 0.4674
T2158 0.4672
T2159 0.4664
T2160 0.4655
T2161 0.4652
T2162 0.4652
T2163 0.4638
T2164 0.4673
T2165 0.4661
T2166 0.4651
T2167 0.4644
T2168 0.4631
T2169 0.462
T2170 0.4614
T2171 0.4602
T2172 0.4589
T2173 0.4582
T2174 0.457
T2175 0.4562
T2176 0.4547
T2177 0.4541
T2178 0.4529
T2179 0.4524
T2180 0.451
T2181 0.4504
T2182 0.4497
T2183 0.4487
T2184 0.4484
T2185 0.4514
T2186 0.4493
T2187 0.4486
T2188 0.4486
T2189 0.4477
T2190 0.447
T2191 0.4465
T2192 0.4456
T2193 0.445
T2194 0.4445
T2195 0.4436
T2196 0.443
T2197 0.4428
T2198 0.4422
T2199 0.4406
T2200 0.4393
T2201 0.439
T2202 0.439
T2203 0.4405
T2204 0.4408
T2205 0.44
T2206 0.4397
T2207 0.4393
T2208 0.4392
T2209 0.4392
T2210 0.4383
T2211 0.4374
T2212 0.4372
T2213 0.4365
T2214 0.4357
T2215 0.4354
T2216 0.4354
T2217 0.4355
T2218 0.4351
T2219 0.4339
T2220 0.4334
T2221 0.4331
T2222 0.4323
T2223 0.4369
T2224 0.4368
T2225 0.4368
T2226 0.4368
T2227 0.4369
T2228 0.4369
T2229 0.4318
T2230 0.4318
T2231 0.4318
T2232 0.4368
T2233 0.4361
T2234 0.4352
T2235 0.4349
T2236 0.435
T2237 0.435
T2238 0.4337
T2239 0.4332
T2240 0.4332
T2241 0.433
T2242 0.4329
T2243 0.4326
T2244 0.4315
T2245 0.4311
T2246 0.4312
T2247 0.4312
T2248 0.4309
T2249 0.4305
T2250 0.4296
T2251 0.4292
T2252 0.4291
T2253 0.4292
T2254 0.4292
T2255 0.4292
T2256 0.4286
T2257 0.4277
T2258 0.4274
T2259 0.4274
T2260 0.4275
T2261 0.4272
T2262 0.4267
T2263 0.4265
T2264 0.4261
T2265 0.4256
T2266 0.4254
T2267 0.4254
T2268 0.4248
T2269 0.4239
T2270 0.4236
T2271 0.4236
T2272 0.4227
T2273 0.4219
T2274 0.4218
T2275 0.4218
T2276 0.4216
T2277 0.4216
T2278 0.4216
T2279 0.4216
T2280 0.4217
T2281 0.4217
T2282 0.4207
T2283 0.42
T2284 0.4199
T2285 0.4199
T2286 0.4199
T2287 0.4199
T2288 0.42
T2289 0.4193
T2290 0.4184
T2291 0.418
T2292 0.4179
T2293 0.4179
T2294 0.4179
T2295 0.4179
T2296 0.4179
T2297 0.418
T2298 0.4177
T2299 0.4283
T2300 0.4277
T2301 0.4273
T2302 0.424
T2303 0.4173
T2304 0.4137
T2305 0.4142
T2306 0.4175
T2307 0.4204
T2308 0.4225
T2309 0.4235
T2310 0.4236
T2311 0.4237
T2312 0.4237
T2313 0.4237
T2314 0.4238
T2315 0.4238
T2316 0.4238
T2317 0.4238
T2318 0.4239
T2319 0.4239
T2320 0.4232
T2321 0.4223
T2322 0.4231
T2323 0.4239
T2324 0.424
T2325 0.4241
T2326 0.4241
T2327 0.4241
T2328 0.4242
T2329 0.4239
T2330 0.4239
T2331 0.4239
T2332 0.4226
T2333 0.422
T2334 0.422
T2335 0.4221
T2336 0.4221
T2337 0.4221
T2338 0.4221
T2339 0.4218
T2340 0.421
T2341 0.4215
T2342 0.4221
T2343 0.4216
T2344 0.421
T2345 0.4205
T2346 0.4204
T2347 0.4204
T2348 0.4204
T2349 0.4202
T2350 0.421
T2351 0.4212
T2352 0.4216
T2353 0.4207
T2354 0.4203
T2355 0.4203
T2356 0.4204
T2357 0.4204
T2358 0.4204
T2359 0.4205
T2360 0.4205
T2361 0.4205
T2362 0.4198
T2363 0.4199
T2364 0.4198
T2365 0.4196
T2366 0.4197
T2367 0.419
T2368 0.4187
T2369 0.4195
T2370 0.4227
T2371 0.4258
T2372 0.4269
T2373 0.4267
T2374 0.4248
T2375 0.4222
T2376 0.4204
T2377 0.4189
T2378 0.4175
T2379 0.4167
T2380 0.4166
T2381 0.4166
T2382 0.4177
T2383 0.4185
T2384 0.4187
T2385 0.4187
T2386 0.4188
T2387 0.4188
T2388 0.4188
T2389 0.4189
T2390 0.4189
T2391 0.4189
T2392 0.4189
T2393 0.419
T2394 0.419
T2395 0.2912
T2396 0.2808
T2397 0.2813
T2398 0.2809
T2399 0.2809
T2400 0.2809
T2401 0.2809
T2402 0.2809
T2403 0.281
T2404 0.281
T2405 0.281
T2406 0.281
T2407 0.2815
T2408 0.2811
T2409 0.2811
T2410 0.2809
T2411 0.2805
T2412 0.2789
T2413 0.2798
T2414 0.279
T2415 0.2763
T2416 0.2754
T2417 0.2754
T2418 0.2754
T2419 0.2755
T2420 0.2755
T2421 0.2755
T2422 0.2755
T2423 0.2755
T2424 0.2756
T2425 0.2756
T2426 0.2756
T2427 0.2756
T2428 0.2756
T2429 0.2757
T2430 0.2757
T2431 0.2757
T2432 0.2757
T2433 0.2757
T2434 0.2758
T2435 0.2758
T2436 0.2758
T2437 0.2758
T2438 0.2758
T2439 0.2758
T2440 0.2759
T2441 0.2759
T2442 0.2759
T2443 0.2759
T2444 0.2759
T2445 0.276
T2446 0.276
T2447 0.276
T2448 0.276
T2449 0.276
T2450 0.2761
T2451 0.2761
T2452 0.2761
T2453 0.2761
T2454 0.2761
T2455 0.2762
T2456 0.2762
T2457 0.2753
T2458 0.2744
T2459 0.2744
T2460 0.274
T2461 0.2745
T2462 0.2731
T2463 0.274
T2464 0.2741
T2465 0.2745
T2466 0.2746
T2467 0.2746
T2468 0.2746
T2469 0.2746
T2470 0.2746
T2471 0.2747
T2472 0.2747
T2473 0.2747
T2474 0.2747
T2475 0.2747
T2476 0.2748
T2477 0.2748
T2478 0.2748
T2479 0.2748
T2480 0.2748
T2481 0.2749
T2482 0.2749
T2483 0.2749
T2484 0.2745
T2485 0.2745
T2486 0.275
T2487 0.2736
T2488 0.2741
T2489 0.285
T2490 0.3266
T2491 0.3262
T2492 0.3202
T2493 0.316
T2494 0.3137
T2495 0.3134
T2496 0.3108
T2497 0.3099
T2498 0.3075
T2499 0.3059
T2500 0.3046
T2501 0.3094
T2502 0.308
T2503 0.3067
T2504 0.3043
T2505 0.304
T2506 0.3029
T2507 0.331
T2508 0.3257
T2509 0.3226
T2510 0.3198
T2511 0.3124
T2512 0.3095
T2513 0.3047
T2514 0.3031
T2515 0.3017
T2516 0.3012
T2517 0.3005
T2518 0.2998
T2519 0.2988
T2520 0.2975
T2521 0.2959
T2522 0.2944
T2523 0.2936
T2524 0.2929
T2525 0.2914
T2526 0.2968
T2527 0.2965
T2528 0.295
T2529 0.2937
T2530 0.2929
T2531 0.2907
T2532 0.2892
T2533 0.2883
T2534 0.2871
T2535 0.2843
T2536 0.2837
T2537 0.2837
T2538 0.2838
T2539 0.2838
T2540 0.2838
T2541 0.2838
T2542 0.2839
T2543 0.2839
T2544 0.2839
T2545 0.2839
T2546 0.284
T2547 0.284
T2548 0.2831
T2549 0.2823
T2550 0.2823
T2551 0.2823
T2552 0.2824
T2553 0.2811
T2554 0.2815
T2555 0.2824
T2556 0.282
T2557 0.2799
T2558 0.2785
T2559 0.2844
T2560 0.3237
T2561 0.3045
T2562 0.3059
T2563 0.3034
T2564 0.3004
T2565 0.2986
T2566 0.2975
T2567 0.296
T2568 0.2955
T2569 0.2948
T2570 0.2935
T2571 0.2925
T2572 0.292
T2573 0.2909
T2574 0.2971
T2575 0.2961
T2576 0.2956
T2577 0.2952
T2578 0.2953
T2579 0.294
T2580 0.2927
T2581 0.2905
T2582 0.2899
T2583 0.2887
T2584 0.2883
T2585 0.2887
T2586 0.2888
T2587 0.2888
T2588 0.2888
T2589 0.2888
T2590 0.2889
T2591 0.2876
T2592 0.2872
T2593 0.2872
T2594 0.2873
T2595 0.2873
T2596 0.2873
T2597 0.2873
T2598 0.2874
T2599 0.2874
T2600 0.2863
T2601 0.2853
T2602 0.2853
T2603 0.2845
T2604 0.2845
T2605 0.2845
T2606 0.2837
T2607 0.2854
T2608 0.285
T2609 0.285
T2610 0.2838
T2611 0.2838
T2612 0.2838
T2613 0.2838
T2614 0.2839
T2615 0.2839
T2616 0.2839
T2617 0.2826
T2618 0.2822
T2619 0.2831
T2620 0.2835
T2621 0.2839
T2622 0.2839
T2623 0.2839
T2624 0.2839
T2625 0.2839
T2626 0.2835
T2627 0.2831
T2628 0.2826
T2629 0.2817
T2630 0.2817
T2631 0.2822
T2632 0.2809
T2633 0.2804
T2634 0.2804
T2635 0.2804
T2636 0.2804
T2637 0.2804
T2638 0.2804
T2639 0.2804
T2640 0.2804
T2641 0.2804
T2642 0.2804
T2643 0.2804
T2644 0.2804
T2645 0.2817
T2646 0.2822
T2647 0.2822
T2648 0.2822
T2649 0.2822
T2650 0.2822
T2651 0.2809
T2652 0.2809
T2653 0.2804
T2654 0.2804
T2655 0.2804
T2656 0.2804
T2657 0.2809
T2658 0.2817
T2659 0.2809
T2660 0.2826
T2661 0.2822
T2662 0.2835
T2663 0.2852
T2664 0.2852
T2665 0.2862
T2666 0.2868
T2667 0.2895
T2668 0.2912
T2669 0.2933
T2670 0.2942
T2671 0.2962
T2672 0.2911
T2673 0.2951
T2674 0.2973
T2675 0.3009
T2676 0.3061
T2677 0.3092
T2678 0.3064
T2679 0.309
T2680 0.3099
T2681 0.3103
T2682 0.3113
T2683 0.3127
T2684 0.3131
T2685 0.3131
T2686 0.3122
T2687 0.3113
T2688 0.3106
T2689 0.3095
T2690 0.3081
T2691 0.3067
T2692 0.3062
T2693 0.3062
T2694 0.3062
T2695 0.3062
T2696 0.3062
T2697 0.3062
T2698 0.3062
T2699 0.3062
T2700 0.3062
T2701 0.3047
T2702 0.3087
T2703 0.3069
T2704 0.3058
T2705 0.3092
T2706 0.3073
T2707 0.3058
T2708 0.3058
T2709 0.3043
T2710 0.3023
T2711 0.3023
T2712 0.3009
T2713 0.2992
T2714 0.2988
T2715 0.2988
T2716 0.2988
T2717 0.2983
T2718 0.2973
T2719 0.2968
T2720 0.2968
T2721 0.2983
T2722 0.2973
T2723 0.2978
T2724 0.2978
T2725 0.3005
T2726 0.3018
T2727 0.3023
T2728 0.3027
T2729 0.3038
T2730 0.3043
T2731 0.3058
T2732 0.3058
T2733 0.3069
T2734 0.3073
T2735 0.3078
T2736 0.3092
T2737 0.3092
T2738 0.3092
T2739 0.3092
T2740 0.3092
T2741 0.3043
T2742 0.3048
T2743 0.3055
T2744 0.3062
T2745 0.3067
T2746 0.3081
T2747 0.3099
T2748 0.3103
T2749 0.311
T2750 0.3122
T2751 0.3106
T2752 0.3099
T2753 0.3086
T2754 0.3081
T2755 0.3062
T2756 0.3059
T2757 0.3048
T2758 0.3043
T2759 0.3092
T2760 0.3082
T2761 0.3065
T2762 0.3058
T2763 0.3048
T2764 0.3038
T2765 0.3031
T2766 0.3023
T2767 0.3009
T2768 0.3004
T2769 0.3004
T2770 0.3004
T2771 0.3004
T2772 0.2992
T2773 0.2988
T2774 0.2978
T2775 0.2968
T2776 0.2968
T2777 0.2968
T2778 0.2968
T2779 0.2968
T2780 0.2968
T2781 0.2956
T2782 0.2952
T2783 0.2952
T2784 0.2947
T2785 0.2932
T2786 0.2932
T2787 0.2932
T2788 0.292
T2789 0.2916
T2790 0.2916
T2791 0.2836
T2792 0.2836
T2793 0.2836
T2794 0.2836
T2795 0.2836
T2796 0.2836
T2797 0.2836
T2798 0.2836
T2799 0.2836
T2800 0.2836
T2801 0.2836
T2802 0.2836
T2803 0.2836
T2804 0.2836
T2805 0.2836
T2806 0.2836
T2807 0.2836
T2808 0.2836
