# Supplementary material for: FishMORPH - An agent-based model to predict salmonid growth and distribution responses under natural and low flows
Source: Sci Rep. 2016 Jul 19;6:29414. doi: 10.1038/srep29414 (PMC4949470; doi:10.1038/srep29414)
Supplement: Supplementary Information 2 [file srep29414-s2.zip › SR_FishMORPH_Files/Parameters/Baseline_Depth_P51.var]

Depth Patch P51
T1 0.3488
T2 0.3501
T3 0.3501
T4 0.3501
T5 0.3498
T6 0.3492
T7 0.3477
T8 0.3468
T9 0.3544
T10 0.3475
T11 0.3488
T12 0.355
T13 0.3531
T14 0.3508
T15 0.3508
T16 0.3508
T17 0.3508
T18 0.3508
T19 0.3503
T20 0.3499
T21 0.349
T22 0.3485
T23 0.3485
T24 0.3485
T25 0.3476
T26 0.3466
T27 0.3466
T28 0.3466
T29 0.3466
T30 0.3466
T31 0.3466
T32 0.3466
T33 0.3466
T34 0.3466
T35 0.3462
T36 0.3457
T37 0.3448
T38 0.3448
T39 0.3448
T40 0.3448
T41 0.3448
T42 0.3444
T43 0.3432
T44 0.3432
T45 0.3432
T46 0.3432
T47 0.3432
T48 0.3432
T49 0.3432
T50 0.3432
T51 0.3413
T52 0.3413
T53 0.3413
T54 0.3394
T55 0.3394
T56 0.339
T57 0.338
T58 0.3385
T59 0.339
T60 0.3427
T61 0.3399
T62 0.3385
T63 0.338
T64 0.3375
T65 0.3394
T66 0.338
T67 0.3375
T68 0.3375
T69 0.3375
T70 0.3375
T71 0.337
T72 0.3433
T73 0.3425
T74 0.3413
T75 0.3397
T76 0.3397
T77 0.3397
T78 0.3397
T79 0.3397
T80 0.3397
T81 0.3397
T82 0.3397
T83 0.3397
T84 0.3397
T85 0.3403
T86 0.3417
T87 0.3417
T88 0.3417
T89 0.3417
T90 0.3417
T91 0.3417
T92 0.3417
T93 0.3417
T94 0.3417
T95 0.3417
T96 0.3417
T97 0.3417
T98 0.3417
T99 0.3413
T100 0.3397
T101 0.3397
T102 0.3397
T103 0.3397
T104 0.3397
T105 0.3397
T106 0.3397
T107 0.3397
T108 0.3393
T109 0.3397
T110 0.3397
T111 0.3397
T112 0.3397
T113 0.3397
T114 0.3397
T115 0.3397
T116 0.3397
T117 0.3397
T118 0.3397
T119 0.3397
T120 0.3397
T121 0.3397
T122 0.3397
T123 0.3397
T124 0.3397
T125 0.3397
T126 0.3397
T127 0.3397
T128 0.3397
T129 0.3397
T130 0.3397
T131 0.3407
T132 0.3417
T133 0.3417
T134 0.3417
T135 0.3417
T136 0.3421
T137 0.3433
T138 0.3433
T139 0.3433
T140 0.3433
T141 0.3433
T142 0.3433
T143 0.3433
T144 0.3433
T145 0.3433
T146 0.3433
T147 0.3433
T148 0.3433
T149 0.3433
T150 0.3375
T151 0.337
T152 0.3375
T153 0.338
T154 0.3394
T155 0.3394
T156 0.3394
T157 0.3394
T158 0.3404
T159 0.3394
T160 0.3404
T161 0.3413
T162 0.3413
T163 0.3413
T164 0.3413
T165 0.3413
T166 0.3413
T167 0.3413
T168 0.3413
T169 0.3413
T170 0.3413
T171 0.3413
T172 0.3413
T173 0.3413
T174 0.3413
T175 0.3413
T176 0.3413
T177 0.3413
T178 0.3409
T179 0.3413
T180 0.3413
T181 0.3409
T182 0.3399
T183 0.3409
T184 0.3399
T185 0.3394
T186 0.3394
T187 0.3394
T188 0.3394
T189 0.3394
T190 0.3394
T191 0.3394
T192 0.3394
T193 0.3394
T194 0.3394
T195 0.3394
T196 0.3394
T197 0.338
T198 0.3375
T199 0.3375
T200 0.3375
T201 0.3433
T202 0.3433
T203 0.3433
T204 0.3433
T205 0.3433
T206 0.3433
T207 0.3433
T208 0.3433
T209 0.3433
T210 0.3433
T211 0.3433
T212 0.3433
T213 0.3433
T214 0.3433
T215 0.3361
T216 0.3433
T217 0.3433
T218 0.3433
T219 0.3433
T220 0.3433
T221 0.3433
T222 0.3433
T223 0.3433
T224 0.3429
T225 0.3417
T226 0.3417
T227 0.3417
T228 0.3417
T229 0.3417
T230 0.3417
T231 0.3417
T232 0.3417
T233 0.3417
T234 0.3417
T235 0.3417
T236 0.3417
T237 0.3417
T238 0.3417
T239 0.3417
T240 0.3417
T241 0.3417
T242 0.3417
T243 0.3417
T244 0.3417
T245 0.3417
T246 0.3417
T247 0.3417
T248 0.3417
T249 0.3397
T250 0.3397
T251 0.3403
T252 0.3691
T253 0.4075
T254 0.4072
T255 0.4057
T256 0.4055
T257 0.4055
T258 0.4152
T259 0.4146
T260 0.4146
T261 0.4137
T262 0.4124
T263 0.4121
T264 0.4121
T265 0.4121
T266 0.4121
T267 0.4121
T268 0.4121
T269 0.4121
T270 0.4121
T271 0.4121
T272 0.4121
T273 0.4121
T274 0.4121
T275 0.4121
T276 0.4126
T277 0.4132
T278 0.4143
T279 0.4146
T280 0.4146
T281 0.4146
T282 0.4137
T283 0.4129
T284 0.4122
T285 0.4121
T286 0.4121
T287 0.4121
T288 0.4121
T289 0.4121
T290 0.4121
T291 0.4121
T292 0.4121
T293 0.4126
T294 0.4141
T295 0.4146
T296 0.4146
T297 0.4164
T298 0.4055
T299 0.4055
T300 0.4062
T301 0.4061
T302 0.406
T303 0.4064
T304 0.4069
T305 0.4074
T306 0.4075
T307 0.4075
T308 0.4075
T309 0.4075
T310 0.4075
T311 0.4075
T312 0.4075
T313 0.4075
T314 0.4075
T315 0.4075
T316 0.4075
T317 0.4075
T318 0.4075
T319 0.4075
T320 0.4075
T321 0.4075
T322 0.4075
T323 0.4075
T324 0.4075
T325 0.4072
T326 0.4074
T327 0.4075
T328 0.4075
T329 0.4075
T330 0.4075
T331 0.4075
T332 0.4075
T333 0.4075
T334 0.4075
T335 0.4075
T336 0.4075
T337 0.4072
T338 0.4059
T339 0.4055
T340 0.4055
T341 0.4055
T342 0.4055
T343 0.4055
T344 0.4055
T345 0.4055
T346 0.4055
T347 0.4055
T348 0.4055
T349 0.4055
T350 0.4055
T351 0.4055
T352 0.4055
T353 0.4152
T354 0.4146
T355 0.4146
T356 0.4146
T357 0.4146
T358 0.4146
T359 0.4146
T360 0.4146
T361 0.4146
T362 0.4137
T363 0.4143
T364 0.4146
T365 0.4146
T366 0.4146
T367 0.4146
T368 0.4146
T369 0.4146
T370 0.4146
T371 0.4146
T372 0.4146
T373 0.415
T374 0.4166
T375 0.4055
T376 0.4055
T377 0.4055
T378 0.4059
T379 0.4056
T380 0.4055
T381 0.4055
T382 0.4055
T383 0.4055
T384 0.4055
T385 0.4055
T386 0.4055
T387 0.4055
T388 0.4055
T389 0.4055
T390 0.4055
T391 0.4055
T392 0.4055
T393 0.4157
T394 0.4031
T395 0.3837
T396 0.3628
T397 0.3538
T398 0.3504
T399 0.3479
T400 0.3473
T401 0.3473
T402 0.3473
T403 0.3477
T404 0.3474
T405 0.3473
T406 0.355
T407 0.3541
T408 0.354
T409 0.354
T410 0.3549
T411 0.347
T412 0.3486
T413 0.3513
T414 0.3535
T415 0.3529
T416 0.3536
T417 0.3539
T418 0.3539
T419 0.3536
T420 0.3506
T421 0.3497
T422 0.3506
T423 0.3476
T424 0.3485
T425 0.3485
T426 0.3485
T427 0.3485
T428 0.3485
T429 0.3485
T430 0.3485
T431 0.3485
T432 0.3485
T433 0.3485
T434 0.3485
T435 0.3476
T436 0.3466
T437 0.3466
T438 0.3457
T439 0.3448
T440 0.3438
T441 0.3429
T442 0.3429
T443 0.3424
T444 0.341
T445 0.3415
T446 0.341
T447 0.3415
T448 0.341
T449 0.3405
T450 0.3381
T451 0.3371
T452 0.3371
T453 0.3371
T454 0.3361
T455 0.3429
T456 0.3429
T457 0.3371
T458 0.3371
T459 0.3371
T460 0.3366
T461 0.3371
T462 0.3371
T463 0.339
T464 0.3403
T465 0.3415
T466 0.3425
T467 0.3439
T468 0.3449
T469 0.3463
T470 0.3463
T471 0.3472
T472 0.3481
T473 0.3477
T474 0.3463
T475 0.3453
T476 0.3444
T477 0.3434
T478 0.3425
T479 0.3425
T480 0.3415
T481 0.3425
T482 0.342
T483 0.3425
T484 0.3425
T485 0.343
T486 0.3425
T487 0.3444
T488 0.3446
T489 0.3473
T490 0.3496
T491 0.3523
T492 0.3528
T493 0.3546
T494 0.3484
T495 0.351
T496 0.3531
T497 0.3549
T498 0.3558
T499 0.3578
T500 0.361
T501 0.3632
T502 0.3662
T503 0.367
T504 0.3701
T505 0.3727
T506 0.3752
T507 0.3762
T508 0.3768
T509 0.3782
T510 0.3786
T511 0.379
T512 0.3804
T513 0.3813
T514 0.3826
T515 0.3823
T516 0.3836
T517 0.3856
T518 0.3871
T519 0.3874
T520 0.3878
T521 0.3875
T522 0.3874
T523 0.3874
T524 0.3874
T525 0.3874
T526 0.3874
T527 0.3869
T528 0.3857
T529 0.3849
T530 0.3847
T531 0.3831
T532 0.3825
T533 0.3821
T534 0.3835
T535 0.3811
T536 0.3795
T537 0.3784
T538 0.3773
T539 0.3762
T540 0.3759
T541 0.3738
T542 0.3732
T543 0.3732
T544 0.3723
T545 0.3712
T546 0.3709
T547 0.37
T548 0.3689
T549 0.3686
T550 0.3677
T551 0.3666
T552 0.3658
T553 0.3667
T554 0.3662
T555 0.3653
T556 0.3641
T557 0.3638
T558 0.3643
T559 0.3662
T560 0.3674
T561 0.3733
T562 0.3782
T563 0.383
T564 0.3855
T565 0.3937
T566 0.4012
T567 0.413
T568 0.4096
T569 0.4155
T570 0.4196
T571 0.4237
T572 0.4082
T573 0.4134
T574 0.4208
T575 0.4262
T576 0.4346
T577 0.4432
T578 0.4538
T579 0.4713
T580 0.4826
T581 0.4958
T582 0.4948
T583 0.5062
T584 0.4958
T585 0.5003
T586 0.507
T587 0.5056
T588 0.509
T589 0.5169
T590 0.524
T591 0.5226
T592 0.5269
T593 0.5294
T594 0.5299
T595 0.5288
T596 0.523
T597 0.519
T598 0.5087
T599 0.5062
T600 0.4952
T601 0.5028
T602 0.4945
T603 0.5012
T604 0.495
T605 0.4898
T606 0.4864
T607 0.4841
T608 0.484
T609 0.4852
T610 0.4884
T611 0.4915
T612 0.4962
T613 0.5015
T614 0.493
T615 0.4963
T616 0.5002
T617 0.5041
T618 0.5078
T619 0.4931
T620 0.4959
T621 0.4973
T622 0.496
T623 0.5093
T624 0.4995
T625 0.4989
T626 0.4831
T627 0.4667
T628 0.4484
T629 0.4309
T630 0.419
T631 0.4096
T632 0.4233
T633 0.4189
T634 0.4155
T635 0.4129
T636 0.4104
T637 0.4082
T638 0.4068
T639 0.4167
T640 0.4149
T641 0.4139
T642 0.413
T643 0.4119
T644 0.4117
T645 0.4117
T646 0.4107
T647 0.4095
T648 0.4087
T649 0.4071
T650 0.4067
T651 0.4059
T652 0.4048
T653 0.4046
T654 0.4036
T655 0.4023
T656 0.402
T657 0.4009
T658 0.4
T659 0.3999
T660 0.398
T661 0.3973
T662 0.4
T663 0.3995
T664 0.3964
T665 0.3734
T666 0.3652
T667 0.3642
T668 0.3642
T669 0.3638
T670 0.3627
T671 0.3624
T672 0.3624
T673 0.3624
T674 0.3624
T675 0.3607
T676 0.3601
T677 0.3598
T678 0.3597
T679 0.3592
T680 0.3577
T681 0.3573
T682 0.3573
T683 0.3564
T684 0.3574
T685 0.3623
T686 0.3762
T687 0.3902
T688 0.3839
T689 0.373
T690 0.3659
T691 0.3607
T692 0.3579
T693 0.3564
T694 0.3552
T695 0.3549
T696 0.3545
T697 0.353
T698 0.3525
T699 0.3522
T700 0.3521
T701 0.352
T702 0.3505
T703 0.35
T704 0.3498
T705 0.3494
T706 0.3492
T707 0.3491
T708 0.3477
T709 0.3558
T710 0.3556
T711 0.3555
T712 0.355
T713 0.3534
T714 0.3529
T715 0.3528
T716 0.3527
T717 0.3526
T718 0.3525
T719 0.3524
T720 0.3523
T721 0.3523
T722 0.3522
T723 0.3521
T724 0.352
T725 0.3519
T726 0.3518
T727 0.3517
T728 0.3517
T729 0.3511
T730 0.3509
T731 0.3513
T732 0.3513
T733 0.3499
T734 0.3492
T735 0.3496
T736 0.3491
T737 0.3485
T738 0.348
T739 0.3475
T740 0.3469
T741 0.3468
T742 0.3468
T743 0.3465
T744 0.3462
T745 0.3461
T746 0.3461
T747 0.346
T748 0.3459
T749 0.3458
T750 0.3457
T751 0.3456
T752 0.3456
T753 0.3455
T754 0.3454
T755 0.3453
T756 0.3452
T757 0.3452
T758 0.3451
T759 0.345
T760 0.3449
T761 0.3448
T762 0.3447
T763 0.3447
T764 0.3446
T765 0.3469
T766 0.3483
T767 0.3477
T768 0.3477
T769 0.3476
T770 0.3475
T771 0.347
T772 0.3554
T773 0.3552
T774 0.3546
T775 0.3547
T776 0.3551
T777 0.3551
T778 0.355
T779 0.3549
T780 0.3549
T781 0.3544
T782 0.3539
T783 0.3533
T784 0.3531
T785 0.3522
T786 0.3523
T787 0.3519
T788 0.3516
T789 0.3524
T790 0.3526
T791 0.3526
T792 0.3525
T793 0.3524
T794 0.3523
T795 0.3522
T796 0.3522
T797 0.3517
T798 0.3519
T799 0.3519
T800 0.3518
T801 0.3518
T802 0.3517
T803 0.3516
T804 0.3515
T805 0.3512
T806 0.3509
T807 0.3508
T808 0.3507
T809 0.3498
T810 0.3485
T811 0.3486
T812 0.3482
T813 0.348
T814 0.3479
T815 0.3478
T816 0.3478
T817 0.3477
T818 0.3476
T819 0.3475
T820 0.3474
T821 0.3465
T822 0.3461
T823 0.3452
T824 0.3448
T825 0.3447
T826 0.3446
T827 0.3446
T828 0.3445
T829 0.3444
T830 0.343
T831 0.3426
T832 0.3434
T833 0.3413
T834 0.3401
T835 0.3396
T836 0.3382
T837 0.3381
T838 0.3381
T839 0.338
T840 0.3379
T841 0.3378
T842 0.3378
T843 0.3377
T844 0.3376
T845 0.3373
T846 0.3364
T847 0.3363
T848 0.3431
T849 0.3428
T850 0.3368
T851 0.3363
T852 0.3367
T853 0.3366
T854 0.3365
T855 0.3424
T856 0.3419
T857 0.3404
T858 0.3404
T859 0.3403
T860 0.3402
T861 0.3402
T862 0.3401
T863 0.34
T864 0.3399
T865 0.3408
T866 0.3416
T867 0.3415
T868 0.3414
T869 0.3414
T870 0.3413
T871 0.3412
T872 0.3412
T873 0.3411
T874 0.341
T875 0.3409
T876 0.3409
T877 0.3408
T878 0.3407
T879 0.3407
T880 0.3388
T881 0.3387
T882 0.3373
T883 0.3368
T884 0.3358
T885 0.3357
T886 0.3366
T887 0.3365
T888 0.3371
T889 0.3378
T890 0.3377
T891 0.3377
T892 0.3376
T893 0.3375
T894 0.3379
T895 0.3374
T896 0.3373
T897 0.3372
T898 0.3372
T899 0.3371
T900 0.337
T901 0.337
T902 0.3369
T903 0.3364
T904 0.3354
T905 0.3349
T906 0.3348
T907 0.3347
T908 0.3347
T909 0.3346
T910 0.3345
T911 0.3345
T912 0.3344
T913 0.3343
T914 0.3343
T915 0.3347
T916 0.3341
T917 0.3341
T918 0.3345
T919 0.3357
T920 0.3343
T921 0.3338
T922 0.3337
T923 0.3337
T924 0.3336
T925 0.3335
T926 0.3334
T927 0.3327
T928 0.3315
T929 0.3329
T930 0.3314
T931 0.3311
T932 0.3309
T933 0.3308
T934 0.3308
T935 0.3307
T936 0.3306
T937 0.3306
T938 0.331
T939 0.3309
T940 0.3304
T941 0.3321
T942 0.3321
T943 0.332
T944 0.3319
T945 0.3319
T946 0.3318
T947 0.3317
T948 0.3317
T949 0.333
T950 0.3347
T951 0.3338
T952 0.3328
T953 0.3317
T954 0.3309
T955 0.3309
T956 0.3308
T957 0.3307
T958 0.3307
T959 0.3306
T960 0.3305
T961 0.3305
T962 0.3304
T963 0.3303
T964 0.3303
T965 0.3302
T966 0.3302
T967 0.3301
T968 0.33
T969 0.33
T970 0.3299
T971 0.3298
T972 0.3298
T973 0.3297
T974 0.3297
T975 0.3296
T976 0.3295
T977 0.3295
T978 0.3294
T979 0.3293
T980 0.3293
T981 0.329
T982 0.3277
T983 0.3273
T984 0.3272
T985 0.3272
T986 0.3268
T987 0.3267
T988 0.3266
T989 0.3266
T990 0.3265
T991 0.3265
T992 0.3264
T993 0.3263
T994 0.3263
T995 0.3262
T996 0.3262
T997 0.3261
T998 0.326
T999 0.326
T1000 0.3259
T1001 0.3254
T1002 0.324
T1003 0.3239
T1004 0.3239
T1005 0.3243
T1006 0.3256
T1007 0.3255
T1008 0.3241
T1009 0.3299
T1010 0.3299
T1011 0.3298
T1012 0.3298
T1013 0.3297
T1014 0.3296
T1015 0.3296
T1016 0.3295
T1017 0.3295
T1018 0.3292
T1019 0.3244
T1020 0.3244
T1021 0.3243
T1022 0.3243
T1023 0.3238
T1024 0.3287
T1025 0.3273
T1026 0.3268
T1027 0.326
T1028 0.3252
T1029 0.3259
T1030 0.3265
T1031 0.3265
T1032 0.3264
T1033 0.3264
T1034 0.3263
T1035 0.3263
T1036 0.3262
T1037 0.3261
T1038 0.3261
T1039 0.326
T1040 0.3269
T1041 0.3277
T1042 0.3259
T1043 0.3263
T1044 0.3276
T1045 0.3275
T1046 0.3284
T1047 0.3288
T1048 0.3288
T1049 0.3292
T1050 0.3286
T1051 0.3273
T1052 0.3254
T1053 0.3249
T1054 0.3248
T1055 0.3248
T1056 0.3247
T1057 0.3265
T1058 0.3264
T1059 0.3264
T1060 0.3263
T1061 0.3263
T1062 0.3262
T1063 0.3261
T1064 0.3261
T1065 0.326
T1066 0.326
T1067 0.3268
T1068 0.3274
T1069 0.3272
T1070 0.3272
T1071 0.3271
T1072 0.328
T1073 0.3288
T1074 0.3287
T1075 0.3287
T1076 0.3286
T1077 0.3286
T1078 0.3285
T1079 0.3285
T1080 0.3284
T1081 0.3284
T1082 0.3288
T1083 0.3287
T1084 0.3291
T1085 0.3299
T1086 0.3296
T1087 0.3294
T1088 0.3294
T1089 0.3293
T1090 0.3293
T1091 0.3288
T1092 0.3292
T1093 0.3359
T1094 0.3412
T1095 0.3405
T1096 0.34
T1097 0.34
T1098 0.3403
T1099 0.3416
T1100 0.342
T1101 0.3419
T1102 0.3447
T1103 0.3491
T1104 0.3472
T1105 0.3589
T1106 0.3664
T1107 0.3715
T1108 0.3729
T1109 0.373
T1110 0.3753
T1111 0.3792
T1112 0.3833
T1113 0.39
T1114 0.3997
T1115 0.4012
T1116 0.4047
T1117 0.406
T1118 0.4042
T1119 0.3992
T1120 0.3957
T1121 0.3882
T1122 0.3827
T1123 0.3834
T1124 0.3812
T1125 0.3776
T1126 0.3761
T1127 0.3759
T1128 0.3758
T1129 0.3757
T1130 0.3767
T1131 0.3774
T1132 0.3772
T1133 0.3759
T1134 0.3754
T1135 0.3757
T1136 0.3765
T1137 0.3767
T1138 0.377
T1139 0.3781
T1140 0.3804
T1141 0.383
T1142 0.3821
T1143 0.3825
T1144 0.3828
T1145 0.3829
T1146 0.3828
T1147 0.3834
T1148 0.384
T1149 0.384
T1150 0.384
T1151 0.3839
T1152 0.3828
T1153 0.384
T1154 0.3818
T1155 0.3796
T1156 0.3783
T1157 0.3779
T1158 0.3762
T1159 0.3755
T1160 0.3754
T1161 0.3762
T1162 0.3773
T1163 0.3773
T1164 0.3788
T1165 0.3798
T1166 0.3809
T1167 0.3812
T1168 0.3811
T1169 0.3804
T1170 0.3794
T1171 0.3778
T1172 0.3768
T1173 0.3779
T1174 0.3787
T1175 0.3786
T1176 0.3784
T1177 0.3791
T1178 0.3802
T1179 0.3805
T1180 0.38
T1181 0.3798
T1182 0.3802
T1183 0.3803
T1184 0.3802
T1185 0.3802
T1186 0.3801
T1187 0.38
T1188 0.3794
T1189 0.3804
T1190 0.3781
T1191 0.3747
T1192 0.3721
T1193 0.3703
T1194 0.3692
T1195 0.3671
T1196 0.3664
T1197 0.3664
T1198 0.3663
T1199 0.3678
T1200 0.3699
T1201 0.3718
T1202 0.3709
T1203 0.3699
T1204 0.3684
T1205 0.3672
T1206 0.3662
T1207 0.3689
T1208 0.3677
T1209 0.3663
T1210 0.3657
T1211 0.3642
T1212 0.366
T1213 0.3683
T1214 0.3716
T1215 0.3741
T1216 0.3769
T1217 0.3785
T1218 0.3806
T1219 0.3836
T1220 0.3858
T1221 0.3907
T1222 0.3956
T1223 0.4001
T1224 0.3974
T1225 0.3975
T1226 0.4007
T1227 0.3998
T1228 0.398
T1229 0.3962
T1230 0.3953
T1231 0.3951
T1232 0.3958
T1233 0.3986
T1234 0.3983
T1235 0.4038
T1236 0.4085
T1237 0.4118
T1238 0.4131
T1239 0.4146
T1240 0.4057
T1241 0.4061
T1242 0.4139
T1243 0.4113
T1244 0.4108
T1245 0.4107
T1246 0.4108
T1247 0.4115
T1248 0.4122
T1249 0.4122
T1250 0.4122
T1251 0.4121
T1252 0.4113
T1253 0.4102
T1254 0.4099
T1255 0.4091
T1256 0.4072
T1257 0.4058
T1258 0.4047
T1259 0.4036
T1260 0.4021
T1261 0.4012
T1262 0.4
T1263 0.3976
T1264 0.3916
T1265 0.3875
T1266 0.385
T1267 0.3832
T1268 0.3839
T1269 0.3818
T1270 0.3809
T1271 0.3791
T1272 0.3777
T1273 0.3751
T1274 0.373
T1275 0.372
T1276 0.3704
T1277 0.369
T1278 0.3678
T1279 0.3661
T1280 0.3647
T1281 0.3658
T1282 0.3642
T1283 0.3638
T1284 0.3637
T1285 0.3635
T1286 0.3633
T1287 0.3615
T1288 0.36
T1289 0.3573
T1290 0.3548
T1291 0.3526
T1292 0.3508
T1293 0.3503
T1294 0.3514
T1295 0.3521
T1296 0.3522
T1297 0.3507
T1298 0.3501
T1299 0.3501
T1300 0.3483
T1301 0.3472
T1302 0.3551
T1303 0.3539
T1304 0.3528
T1305 0.3525
T1306 0.3511
T1307 0.3505
T1308 0.3501
T1309 0.3514
T1310 0.3519
T1311 0.3519
T1312 0.3535
T1313 0.3476
T1314 0.3516
T1315 0.3634
T1316 0.3804
T1317 0.3948
T1318 0.408
T1319 0.4153
T1320 0.4135
T1321 0.4232
T1322 0.4328
T1323 0.4407
T1324 0.4423
T1325 0.4466
T1326 0.4508
T1327 0.4542
T1328 0.4576
T1329 0.4542
T1330 0.4544
T1331 0.4535
T1332 0.4573
T1333 0.4534
T1334 0.4479
T1335 0.4423
T1336 0.4402
T1337 0.4346
T1338 0.4314
T1339 0.4295
T1340 0.4279
T1341 0.4268
T1342 0.4265
T1343 0.4264
T1344 0.4256
T1345 0.4244
T1346 0.4238
T1347 0.4254
T1348 0.4234
T1349 0.421
T1350 0.4189
T1351 0.4164
T1352 0.4139
T1353 0.411
T1354 0.4079
T1355 0.4252
T1356 0.4232
T1357 0.4212
T1358 0.4183
T1359 0.4152
T1360 0.4118
T1361 0.4089
T1362 0.4064
T1363 0.4157
T1364 0.4137
T1365 0.4116
T1366 0.4095
T1367 0.4074
T1368 0.4056
T1369 0.4048
T1370 0.4046
T1371 0.4046
T1372 0.4052
T1373 0.407
T1374 0.4092
T1375 0.4112
T1376 0.4139
T1377 0.4162
T1378 0.4058
T1379 0.4075
T1380 0.4084
T1381 0.4103
T1382 0.412
T1383 0.4138
T1384 0.4158
T1385 0.4149
T1386 0.4146
T1387 0.4144
T1388 0.4131
T1389 0.4113
T1390 0.4089
T1391 0.4063
T1392 0.416
T1393 0.4154
T1394 0.4152
T1395 0.4166
T1396 0.4077
T1397 0.411
T1398 0.4142
T1399 0.4169
T1400 0.4183
T1401 0.4193
T1402 0.4191
T1403 0.4196
T1404 0.4191
T1405 0.4176
T1406 0.416
T1407 0.4145
T1408 0.4123
T1409 0.4108
T1410 0.4094
T1411 0.4086
T1412 0.4073
T1413 0.4069
T1414 0.4065
T1415 0.4066
T1416 0.4166
T1417 0.4159
T1418 0.4159
T1419 0.4159
T1420 0.4158
T1421 0.4144
T1422 0.4134
T1423 0.4121
T1424 0.4102
T1425 0.4096
T1426 0.4092
T1427 0.4079
T1428 0.4063
T1429 0.4048
T1430 0.4035
T1431 0.4028
T1432 0.4019
T1433 0.4012
T1434 0.4014
T1435 0.4019
T1436 0.402
T1437 0.4012
T1438 0.4009
T1439 0.4008
T1440 0.4008
T1441 0.4004
T1442 0.3995
T1443 0.3988
T1444 0.3975
T1445 0.4002
T1446 0.399
T1447 0.3983
T1448 0.397
T1449 0.3965
T1450 0.3965
T1451 0.3964
T1452 0.396
T1453 0.3951
T1454 0.3944
T1455 0.3938
T1456 0.3918
T1457 0.3899
T1458 0.3879
T1459 0.3856
T1460 0.3839
T1461 0.3825
T1462 0.3813
T1463 0.3837
T1464 0.3816
T1465 0.385
T1466 0.3887
T1467 0.3904
T1468 0.3891
T1469 0.3862
T1470 0.3841
T1471 0.3829
T1472 0.3822
T1473 0.3839
T1474 0.3828
T1475 0.3826
T1476 0.3838
T1477 0.3827
T1478 0.3821
T1479 0.3818
T1480 0.3809
T1481 0.3798
T1482 0.3795
T1483 0.3779
T1484 0.3772
T1485 0.3772
T1486 0.3778
T1487 0.3787
T1488 0.3814
T1489 0.3837
T1490 0.3821
T1491 0.3843
T1492 0.3869
T1493 0.388
T1494 0.3879
T1495 0.3877
T1496 0.3892
T1497 0.3914
T1498 0.3945
T1499 0.3979
T1500 0.401
T1501 0.3985
T1502 0.3985
T1503 0.4011
T1504 0.3987
T1505 0.3964
T1506 0.395
T1507 0.3934
T1508 0.3925
T1509 0.393
T1510 0.394
T1511 0.3948
T1512 0.396
T1513 0.3971
T1514 0.3979
T1515 0.4
T1516 0.397
T1517 0.3986
T1518 0.3995
T1519 0.401
T1520 0.4024
T1521 0.4038
T1522 0.4049
T1523 0.4068
T1524 0.4088
T1525 0.4115
T1526 0.4152
T1527 0.4056
T1528 0.4062
T1529 0.4071
T1530 0.4066
T1531 0.406
T1532 0.4059
T1533 0.4164
T1534 0.4156
T1535 0.4156
T1536 0.4163
T1537 0.4057
T1538 0.4077
T1539 0.41
T1540 0.4126
T1541 0.4151
T1542 0.4175
T1543 0.4192
T1544 0.4196
T1545 0.4196
T1546 0.4195
T1547 0.4195
T1548 0.4195
T1549 0.4195
T1550 0.4194
T1551 0.4194
T1552 0.4194
T1553 0.4194
T1554 0.4193
T1555 0.4193
T1556 0.4193
T1557 0.4193
T1558 0.4192
T1559 0.4192
T1560 0.4192
T1561 0.4192
T1562 0.4191
T1563 0.4191
T1564 0.4191
T1565 0.4191
T1566 0.419
T1567 0.419
T1568 0.419
T1569 0.419
T1570 0.4152
T1571 0.4042
T1572 0.4012
T1573 0.4004
T1574 0.4013
T1575 0.3992
T1576 0.3989
T1577 0.3985
T1578 0.3987
T1579 0.3995
T1580 0.3973
T1581 0.4006
T1582 0.4029
T1583 0.4037
T1584 0.4041
T1585 0.4031
T1586 0.4034
T1587 0.4047
T1588 0.4062
T1589 0.4081
T1590 0.4093
T1591 0.4089
T1592 0.4079
T1593 0.4065
T1594 0.405
T1595 0.4042
T1596 0.404
T1597 0.4057
T1598 0.4068
T1599 0.4066
T1600 0.4061
T1601 0.4059
T1602 0.4059
T1603 0.4059
T1604 0.4058
T1605 0.4057
T1606 0.4056
T1607 0.4052
T1608 0.4036
T1609 0.4015
T1610 0.3996
T1611 0.398
T1612 0.4005
T1613 0.3988
T1614 0.398
T1615 0.3971
T1616 0.396
T1617 0.3971
T1618 0.3975
T1619 0.3978
T1620 0.399
T1621 0.3994
T1622 0.3994
T1623 0.3987
T1624 0.3973
T1625 0.3953
T1626 0.3933
T1627 0.3911
T1628 0.3881
T1629 0.3857
T1630 0.3844
T1631 0.3833
T1632 0.3817
T1633 0.3836
T1634 0.3815
T1635 0.3792
T1636 0.3772
T1637 0.376
T1638 0.3745
T1639 0.3737
T1640 0.3731
T1641 0.3718
T1642 0.3713
T1643 0.3713
T1644 0.3709
T1645 0.3695
T1646 0.3687
T1647 0.3672
T1648 0.3651
T1649 0.3658
T1650 0.3644
T1651 0.3637
T1652 0.3634
T1653 0.362
T1654 0.3615
T1655 0.3615
T1656 0.3615
T1657 0.3615
T1658 0.3623
T1659 0.363
T1660 0.3638
T1661 0.3652
T1662 0.3655
T1663 0.3712
T1664 0.3762
T1665 0.3808
T1666 0.3826
T1667 0.3864
T1668 0.393
T1669 0.3999
T1670 0.4011
T1671 0.4068
T1672 0.4131
T1673 0.4069
T1674 0.4107
T1675 0.4127
T1676 0.4131
T1677 0.4121
T1678 0.4099
T1679 0.4063
T1680 0.4138
T1681 0.4098
T1682 0.4065
T1683 0.4056
T1684 0.4049
T1685 0.4053
T1686 0.4066
T1687 0.4074
T1688 0.4086
T1689 0.4094
T1690 0.4095
T1691 0.4095
T1692 0.4095
T1693 0.4094
T1694 0.4091
T1695 0.4072
T1696 0.4047
T1697 0.4018
T1698 0.3994
T1699 0.3977
T1700 0.4003
T1701 0.3998
T1702 0.3998
T1703 0.3987
T1704 0.3964
T1705 0.3957
T1706 0.3942
T1707 0.3929
T1708 0.3915
T1709 0.3892
T1710 0.3874
T1711 0.386
T1712 0.3841
T1713 0.3827
T1714 0.3817
T1715 0.3813
T1716 0.3834
T1717 0.3819
T1718 0.3803
T1719 0.3785
T1720 0.3765
T1721 0.3759
T1722 0.3759
T1723 0.3774
T1724 0.378
T1725 0.3779
T1726 0.3777
T1727 0.378
T1728 0.3793
T1729 0.3786
T1730 0.3777
T1731 0.3776
T1732 0.3776
T1733 0.3763
T1734 0.3755
T1735 0.3751
T1736 0.374
T1737 0.3736
T1738 0.3736
T1739 0.3736
T1740 0.3736
T1741 0.3732
T1742 0.3714
T1743 0.37
T1744 0.3684
T1745 0.3667
T1746 0.3654
T1747 0.3651
T1748 0.3651
T1749 0.3651
T1750 0.3651
T1751 0.3661
T1752 0.3668
T1753 0.3696
T1754 0.3673
T1755 0.367
T1756 0.3662
T1757 0.3656
T1758 0.3654
T1759 0.3642
T1760 0.3661
T1761 0.3643
T1762 0.3637
T1763 0.3637
T1764 0.3634
T1765 0.3636
T1766 0.3637
T1767 0.3637
T1768 0.3634
T1769 0.3628
T1770 0.363
T1771 0.3636
T1772 0.3638
T1773 0.3638
T1774 0.3638
T1775 0.3638
T1776 0.363
T1777 0.3619
T1778 0.3616
T1779 0.3609
T1780 0.36
T1781 0.3597
T1782 0.3588
T1783 0.3577
T1784 0.3575
T1785 0.3575
T1786 0.3575
T1787 0.3604
T1788 0.36
T1789 0.3584
T1790 0.3564
T1791 0.3554
T1792 0.3539
T1793 0.3517
T1794 0.3511
T1795 0.3511
T1796 0.3508
T1797 0.351
T1798 0.3511
T1799 0.3511
T1800 0.3511
T1801 0.3511
T1802 0.3511
T1803 0.3503
T1804 0.3492
T1805 0.3489
T1806 0.3482
T1807 0.3479
T1808 0.3472
T1809 0.347
T1810 0.347
T1811 0.347
T1812 0.3473
T1813 0.3471
T1814 0.347
T1815 0.347
T1816 0.3545
T1817 0.3538
T1818 0.3538
T1819 0.3538
T1820 0.3538
T1821 0.3539
T1822 0.3539
T1823 0.3539
T1824 0.3539
T1825 0.3539
T1826 0.3528
T1827 0.3518
T1828 0.3516
T1829 0.3502
T1830 0.3496
T1831 0.3496
T1832 0.3486
T1833 0.3482
T1834 0.3489
T1835 0.3518
T1836 0.3547
T1837 0.3558
T1838 0.3468
T1839 0.3555
T1840 0.3545
T1841 0.3542
T1842 0.3538
T1843 0.3536
T1844 0.3536
T1845 0.3549
T1846 0.3555
T1847 0.3556
T1848 0.3556
T1849 0.3556
T1850 0.3549
T1851 0.354
T1852 0.353
T1853 0.352
T1854 0.3504
T1855 0.3499
T1856 0.3496
T1857 0.3491
T1858 0.3493
T1859 0.3505
T1860 0.3517
T1861 0.3516
T1862 0.3507
T1863 0.3498
T1864 0.3482
T1865 0.3473
T1866 0.3472
T1867 0.3484
T1868 0.3494
T1869 0.3491
T1870 0.349
T1871 0.3485
T1872 0.3472
T1873 0.3486
T1874 0.3509
T1875 0.3533
T1876 0.3486
T1877 0.356
T1878 0.3619
T1879 0.3644
T1880 0.37
T1881 0.3755
T1882 0.3818
T1883 0.3867
T1884 0.3954
T1885 0.3983
T1886 0.4045
T1887 0.4088
T1888 0.4102
T1889 0.41
T1890 0.4077
T1891 0.4044
T1892 0.4016
T1893 0.3983
T1894 0.3998
T1895 0.3983
T1896 0.3976
T1897 0.3979
T1898 0.3998
T1899 0.3986
T1900 0.4017
T1901 0.4044
T1902 0.4062
T1903 0.4074
T1904 0.4077
T1905 0.407
T1906 0.4056
T1907 0.4052
T1908 0.4041
T1909 0.4012
T1910 0.3997
T1911 0.3957
T1912 0.3927
T1913 0.3889
T1914 0.387
T1915 0.3871
T1916 0.3844
T1917 0.3823
T1918 0.3802
T1919 0.3789
T1920 0.377
T1921 0.3764
T1922 0.3749
T1923 0.3731
T1924 0.3716
T1925 0.3704
T1926 0.3686
T1927 0.3676
T1928 0.3663
T1929 0.3648
T1930 0.3644
T1931 0.3666
T1932 0.3679
T1933 0.3672
T1934 0.3658
T1935 0.3647
T1936 0.3641
T1937 0.3651
T1938 0.363
T1939 0.3627
T1940 0.364
T1941 0.3658
T1942 0.3641
T1943 0.3664
T1944 0.3692
T1945 0.3692
T1946 0.3681
T1947 0.3686
T1948 0.3697
T1949 0.3713
T1950 0.3742
T1951 0.3797
T1952 0.3833
T1953 0.3909
T1954 0.401
T1955 0.4087
T1956 0.4075
T1957 0.4151
T1958 0.4234
T1959 0.4179
T1960 0.4279
T1961 0.4373
T1962 0.4393
T1963 0.4453
T1964 0.4522
T1965 0.453
T1966 0.4616
T1967 0.469
T1968 0.4705
T1969 0.4763
T1970 0.483
T1971 0.4841
T1972 0.4882
T1973 0.4922
T1974 0.495
T1975 0.4976
T1976 0.4995
T1977 0.5016
T1978 0.5023
T1979 0.5017
T1980 0.5017
T1981 0.5014
T1982 0.5
T1983 0.4985
T1984 0.4968
T1985 0.4952
T1986 0.4951
T1987 0.494
T1988 0.4922
T1989 0.4913
T1990 0.4912
T1991 0.4901
T1992 0.4893
T1993 0.4882
T1994 0.4872
T1995 0.485
T1996 0.4858
T1997 0.4842
T1998 0.4819
T1999 0.4795
T2000 0.4768
T2001 0.474
T2002 0.4705
T2003 0.4725
T2004 0.4686
T2005 0.4655
T2006 0.4623
T2007 0.46
T2008 0.4591
T2009 0.4579
T2010 0.4568
T2011 0.4562
T2012 0.4547
T2013 0.4535
T2014 0.4582
T2015 0.4568
T2016 0.4553
T2017 0.4532
T2018 0.4515
T2019 0.4494
T2020 0.4477
T2021 0.4462
T2022 0.4446
T2023 0.4426
T2024 0.4403
T2025 0.4386
T2026 0.4415
T2027 0.4396
T2028 0.4381
T2029 0.4366
T2030 0.4349
T2031 0.4343
T2032 0.4337
T2033 0.4321
T2034 0.4308
T2035 0.4299
T2036 0.4296
T2037 0.4285
T2038 0.4277
T2039 0.4266
T2040 0.4259
T2041 0.4246
T2042 0.4235
T2043 0.4251
T2044 0.4247
T2045 0.4249
T2046 0.4246
T2047 0.4245
T2048 0.4256
T2049 0.4249
T2050 0.427
T2051 0.4296
T2052 0.4325
T2053 0.4375
T2054 0.4389
T2055 0.4454
T2056 0.4524
T2057 0.454
T2058 0.4636
T2059 0.4669
T2060 0.4742
T2061 0.4802
T2062 0.4848
T2063 0.4863
T2064 0.4904
T2065 0.4929
T2066 0.4938
T2067 0.4949
T2068 0.4957
T2069 0.4949
T2070 0.4942
T2071 0.4931
T2072 0.492
T2073 0.4907
T2074 0.4886
T2075 0.4873
T2076 0.4861
T2077 0.4847
T2078 0.4862
T2079 0.4848
T2080 0.4841
T2081 0.483
T2082 0.4813
T2083 0.4798
T2084 0.478
T2085 0.4762
T2086 0.4737
T2087 0.4701
T2088 0.4676
T2089 0.4721
T2090 0.47
T2091 0.4674
T2092 0.465
T2093 0.4626
T2094 0.4606
T2095 0.4586
T2096 0.457
T2097 0.4556
T2098 0.4555
T2099 0.4548
T2100 0.4579
T2101 0.4555
T2102 0.4546
T2103 0.4534
T2104 0.4523
T2105 0.4511
T2106 0.4497
T2107 0.4489
T2108 0.4488
T2109 0.4485
T2110 0.4473
T2111 0.4454
T2112 0.4448
T2113 0.4436
T2114 0.4428
T2115 0.4419
T2116 0.4413
T2117 0.4411
T2118 0.4411
T2119 0.4412
T2120 0.4412
T2121 0.4405
T2122 0.4395
T2123 0.4392
T2124 0.4392
T2125 0.4426
T2126 0.4389
T2127 0.44
T2128 0.4429
T2129 0.4417
T2130 0.4416
T2131 0.4427
T2132 0.4405
T2133 0.4426
T2134 0.4445
T2135 0.4447
T2136 0.4446
T2137 0.4437
T2138 0.4433
T2139 0.4419
T2140 0.4413
T2141 0.4406
T2142 0.4396
T2143 0.4393
T2144 0.4394
T2145 0.4388
T2146 0.4388
T2147 0.44
T2148 0.4418
T2149 0.4448
T2150 0.4474
T2151 0.4499
T2152 0.4526
T2153 0.4545
T2154 0.4559
T2155 0.4573
T2156 0.4585
T2157 0.4533
T2158 0.4531
T2159 0.4582
T2160 0.4572
T2161 0.4569
T2162 0.4569
T2163 0.4556
T2164 0.455
T2165 0.4538
T2166 0.4528
T2167 0.452
T2168 0.4508
T2169 0.4496
T2170 0.449
T2171 0.4478
T2172 0.4464
T2173 0.4458
T2174 0.4446
T2175 0.4438
T2176 0.4422
T2177 0.4416
T2178 0.4404
T2179 0.4399
T2180 0.4428
T2181 0.4422
T2182 0.4415
T2183 0.4405
T2184 0.4402
T2185 0.4393
T2186 0.4371
T2187 0.4364
T2188 0.4364
T2189 0.4355
T2190 0.4348
T2191 0.4343
T2192 0.4334
T2193 0.4328
T2194 0.4323
T2195 0.4314
T2196 0.4307
T2197 0.4306
T2198 0.43
T2199 0.4284
T2200 0.4271
T2201 0.4268
T2202 0.4268
T2203 0.4283
T2204 0.4286
T2205 0.4277
T2206 0.4274
T2207 0.4271
T2208 0.4269
T2209 0.427
T2210 0.426
T2211 0.4252
T2212 0.4249
T2213 0.4243
T2214 0.4234
T2215 0.4231
T2216 0.4232
T2217 0.4232
T2218 0.4256
T2219 0.4244
T2220 0.4239
T2221 0.4236
T2222 0.4228
T2223 0.4223
T2224 0.4221
T2225 0.4222
T2226 0.4222
T2227 0.4222
T2228 0.4222
T2229 0.4223
T2230 0.4223
T2231 0.4223
T2232 0.4222
T2233 0.4215
T2234 0.4205
T2235 0.4203
T2236 0.4203
T2237 0.4203
T2238 0.419
T2239 0.4185
T2240 0.4185
T2241 0.4183
T2242 0.4183
T2243 0.418
T2244 0.4168
T2245 0.4165
T2246 0.4165
T2247 0.4165
T2248 0.4162
T2249 0.4158
T2250 0.4149
T2251 0.4145
T2252 0.4144
T2253 0.4145
T2254 0.4145
T2255 0.4145
T2256 0.4139
T2257 0.4129
T2258 0.4127
T2259 0.4127
T2260 0.4127
T2261 0.4124
T2262 0.412
T2263 0.4118
T2264 0.4114
T2265 0.4108
T2266 0.4107
T2267 0.4107
T2268 0.4101
T2269 0.4091
T2270 0.4089
T2271 0.4089
T2272 0.4079
T2273 0.4072
T2274 0.4071
T2275 0.4071
T2276 0.4069
T2277 0.4068
T2278 0.4068
T2279 0.4069
T2280 0.4069
T2281 0.4069
T2282 0.4059
T2283 0.4249
T2284 0.4248
T2285 0.4248
T2286 0.4249
T2287 0.4249
T2288 0.4249
T2289 0.4242
T2290 0.4233
T2291 0.4229
T2292 0.4228
T2293 0.4228
T2294 0.4228
T2295 0.4228
T2296 0.4229
T2297 0.4229
T2298 0.4226
T2299 0.4218
T2300 0.4212
T2301 0.4207
T2302 0.4174
T2303 0.4106
T2304 0.407
T2305 0.4075
T2306 0.4108
T2307 0.4138
T2308 0.4159
T2309 0.4169
T2310 0.4171
T2311 0.4171
T2312 0.4171
T2313 0.4171
T2314 0.4172
T2315 0.4172
T2316 0.4172
T2317 0.4172
T2318 0.4173
T2319 0.4173
T2320 0.4166
T2321 0.4157
T2322 0.4165
T2323 0.4173
T2324 0.4174
T2325 0.4175
T2326 0.4175
T2327 0.4175
T2328 0.4176
T2329 0.4174
T2330 0.4173
T2331 0.4173
T2332 0.4159
T2333 0.4154
T2334 0.4154
T2335 0.4155
T2336 0.4155
T2337 0.4155
T2338 0.4155
T2339 0.4152
T2340 0.4144
T2341 0.4148
T2342 0.4155
T2343 0.415
T2344 0.4144
T2345 0.4139
T2346 0.4138
T2347 0.4138
T2348 0.4138
T2349 0.4136
T2350 0.4144
T2351 0.4146
T2352 0.415
T2353 0.4141
T2354 0.4137
T2355 0.4137
T2356 0.4138
T2357 0.4138
T2358 0.4138
T2359 0.4138
T2360 0.4139
T2361 0.4139
T2362 0.4132
T2363 0.4133
T2364 0.4131
T2365 0.413
T2366 0.4131
T2367 0.4124
T2368 0.4121
T2369 0.4129
T2370 0.4162
T2371 0.4193
T2372 0.4204
T2373 0.4202
T2374 0.4183
T2375 0.4156
T2376 0.4138
T2377 0.4123
T2378 0.4108
T2379 0.4101
T2380 0.41
T2381 0.41
T2382 0.4111
T2383 0.4119
T2384 0.4121
T2385 0.4121
T2386 0.4122
T2387 0.4122
T2388 0.4122
T2389 0.4123
T2390 0.4123
T2391 0.4123
T2392 0.4123
T2393 0.4124
T2394 0.4124
T2395 0.3077
T2396 0.2832
T2397 0.2836
T2398 0.2832
T2399 0.2832
T2400 0.2833
T2401 0.2833
T2402 0.2833
T2403 0.2833
T2404 0.2833
T2405 0.2833
T2406 0.2834
T2407 0.2838
T2408 0.2834
T2409 0.2834
T2410 0.2832
T2411 0.2828
T2412 0.2812
T2413 0.2822
T2414 0.2813
T2415 0.2786
T2416 0.2777
T2417 0.2777
T2418 0.2777
T2419 0.2777
T2420 0.2778
T2421 0.2778
T2422 0.2778
T2423 0.2778
T2424 0.2778
T2425 0.2779
T2426 0.2779
T2427 0.2779
T2428 0.2779
T2429 0.2779
T2430 0.278
T2431 0.278
T2432 0.278
T2433 0.278
T2434 0.278
T2435 0.2781
T2436 0.2781
T2437 0.2781
T2438 0.2781
T2439 0.2781
T2440 0.2782
T2441 0.2782
T2442 0.2782
T2443 0.2782
T2444 0.2782
T2445 0.2783
T2446 0.2783
T2447 0.2783
T2448 0.2783
T2449 0.2783
T2450 0.2784
T2451 0.2784
T2452 0.2784
T2453 0.2784
T2454 0.2784
T2455 0.2785
T2456 0.2785
T2457 0.2776
T2458 0.2767
T2459 0.2767
T2460 0.2762
T2461 0.2767
T2462 0.2754
T2463 0.2763
T2464 0.2763
T2465 0.2768
T2466 0.2768
T2467 0.2769
T2468 0.2769
T2469 0.2769
T2470 0.2769
T2471 0.2769
T2472 0.277
T2473 0.277
T2474 0.277
T2475 0.277
T2476 0.277
T2477 0.2771
T2478 0.2771
T2479 0.2771
T2480 0.2771
T2481 0.2771
T2482 0.2772
T2483 0.2772
T2484 0.2767
T2485 0.2768
T2486 0.2772
T2487 0.2759
T2488 0.2764
T2489 0.2945
T2490 0.3287
T2491 0.3283
T2492 0.3211
T2493 0.3168
T2494 0.3145
T2495 0.3142
T2496 0.3115
T2497 0.3107
T2498 0.3169
T2499 0.3153
T2500 0.314
T2501 0.3126
T2502 0.3112
T2503 0.3098
T2504 0.3074
T2505 0.3071
T2506 0.306
T2507 0.3268
T2508 0.3278
T2509 0.3235
T2510 0.3207
T2511 0.3132
T2512 0.3126
T2513 0.3078
T2514 0.3062
T2515 0.3048
T2516 0.3043
T2517 0.3035
T2518 0.3028
T2519 0.3018
T2520 0.3005
T2521 0.2989
T2522 0.3112
T2523 0.3105
T2524 0.3097
T2525 0.3082
T2526 0.3065
T2527 0.3061
T2528 0.3046
T2529 0.3032
T2530 0.3024
T2531 0.3003
T2532 0.2987
T2533 0.2979
T2534 0.2966
T2535 0.2937
T2536 0.2932
T2537 0.2932
T2538 0.2932
T2539 0.2933
T2540 0.2933
T2541 0.2933
T2542 0.2933
T2543 0.2934
T2544 0.2934
T2545 0.2934
T2546 0.2934
T2547 0.2935
T2548 0.2926
T2549 0.2918
T2550 0.2918
T2551 0.2918
T2552 0.2918
T2553 0.2905
T2554 0.291
T2555 0.2919
T2556 0.2915
T2557 0.2893
T2558 0.2879
T2559 0.2868
T2560 0.3258
T2561 0.3139
T2562 0.309
T2563 0.3065
T2564 0.3035
T2565 0.3016
T2566 0.3005
T2567 0.299
T2568 0.3124
T2569 0.3116
T2570 0.3103
T2571 0.3093
T2572 0.3088
T2573 0.3076
T2574 0.3068
T2575 0.3058
T2576 0.3052
T2577 0.3048
T2578 0.3049
T2579 0.3036
T2580 0.3023
T2581 0.3
T2582 0.2995
T2583 0.2982
T2584 0.2978
T2585 0.2983
T2586 0.2983
T2587 0.2983
T2588 0.2983
T2589 0.2984
T2590 0.2984
T2591 0.2971
T2592 0.2967
T2593 0.2967
T2594 0.2968
T2595 0.2968
T2596 0.2968
T2597 0.2968
T2598 0.2969
T2599 0.2969
T2600 0.2958
T2601 0.2948
T2602 0.2948
T2603 0.2939
T2604 0.294
T2605 0.294
T2606 0.2931
T2607 0.2949
T2608 0.2945
T2609 0.2945
T2610 0.2932
T2611 0.2933
T2612 0.2933
T2613 0.2933
T2614 0.2933
T2615 0.2934
T2616 0.2934
T2617 0.2921
T2618 0.2916
T2619 0.2925
T2620 0.293
T2621 0.2934
T2622 0.2934
T2623 0.2934
T2624 0.2934
T2625 0.2934
T2626 0.293
T2627 0.2925
T2628 0.2921
T2629 0.2912
T2630 0.2912
T2631 0.2916
T2632 0.2903
T2633 0.2898
T2634 0.2898
T2635 0.2898
T2636 0.2898
T2637 0.2898
T2638 0.2898
T2639 0.2898
T2640 0.2898
T2641 0.2898
T2642 0.2898
T2643 0.2898
T2644 0.2898
T2645 0.2912
T2646 0.2916
T2647 0.2916
T2648 0.2916
T2649 0.2916
T2650 0.2916
T2651 0.2903
T2652 0.2903
T2653 0.2898
T2654 0.2898
T2655 0.2898
T2656 0.2898
T2657 0.2903
T2658 0.2912
T2659 0.2903
T2660 0.2921
T2661 0.2916
T2662 0.293
T2663 0.2947
T2664 0.2947
T2665 0.2957
T2666 0.2963
T2667 0.2991
T2668 0.3008
T2669 0.3029
T2670 0.3038
T2671 0.3059
T2672 0.3079
T2673 0.312
T2674 0.3003
T2675 0.3039
T2676 0.3092
T2677 0.3123
T2678 0.3158
T2679 0.3185
T2680 0.3107
T2681 0.311
T2682 0.3121
T2683 0.3135
T2684 0.3139
T2685 0.3139
T2686 0.313
T2687 0.3121
T2688 0.3114
T2689 0.3102
T2690 0.3176
T2691 0.3162
T2692 0.3157
T2693 0.3157
T2694 0.3157
T2695 0.3157
T2696 0.3157
T2697 0.3157
T2698 0.3157
T2699 0.3157
T2700 0.3157
T2701 0.3141
T2702 0.3119
T2703 0.31
T2704 0.3089
T2705 0.3123
T2706 0.3104
T2707 0.3089
T2708 0.3089
T2709 0.3074
T2710 0.3054
T2711 0.3054
T2712 0.3039
T2713 0.3022
T2714 0.3018
T2715 0.3018
T2716 0.3018
T2717 0.3013
T2718 0.3003
T2719 0.2998
T2720 0.2998
T2721 0.3013
T2722 0.3003
T2723 0.3008
T2724 0.3008
T2725 0.3035
T2726 0.3049
T2727 0.3054
T2728 0.3058
T2729 0.3069
T2730 0.3074
T2731 0.3089
T2732 0.3089
T2733 0.31
T2734 0.3104
T2735 0.3109
T2736 0.3123
T2737 0.3123
T2738 0.3123
T2739 0.3123
T2740 0.3123
T2741 0.3138
T2742 0.3142
T2743 0.315
T2744 0.3157
T2745 0.3162
T2746 0.3176
T2747 0.3107
T2748 0.311
T2749 0.3118
T2750 0.313
T2751 0.3114
T2752 0.3107
T2753 0.318
T2754 0.3176
T2755 0.3157
T2756 0.3153
T2757 0.3142
T2758 0.3138
T2759 0.3123
T2760 0.3114
T2761 0.3096
T2762 0.3089
T2763 0.3079
T2764 0.3069
T2765 0.3062
T2766 0.3054
T2767 0.3039
T2768 0.3034
T2769 0.3034
T2770 0.3034
T2771 0.3034
T2772 0.3022
T2773 0.3018
T2774 0.3008
T2775 0.2998
T2776 0.2998
T2777 0.2998
T2778 0.2998
T2779 0.2998
T2780 0.2998
T2781 0.3125
T2782 0.3121
T2783 0.3121
T2784 0.3116
T2785 0.31
T2786 0.31
T2787 0.31
T2788 0.3088
T2789 0.3084
T2790 0.3084
T2791 0.286
T2792 0.286
T2793 0.286
T2794 0.286
T2795 0.286
T2796 0.286
T2797 0.286
T2798 0.286
T2799 0.286
T2800 0.286
T2801 0.286
T2802 0.286
T2803 0.286
T2804 0.286
T2805 0.286
T2806 0.286
T2807 0.286
T2808 0.286
