# Supplementary material for: FishMORPH - An agent-based model to predict salmonid growth and distribution responses under natural and low flows
Source: Sci Rep. 2016 Jul 19;6:29414. doi: 10.1038/srep29414 (PMC4949470; doi:10.1038/srep29414)
Supplement: Supplementary Information 2 [file srep29414-s2.zip › SR_FishMORPH_Files/Parameters/Baseline_Depth_P52.var]

Depth Patch P52
T1 0.3433
T2 0.3447
T3 0.3447
T4 0.3447
T5 0.3443
T6 0.3438
T7 0.3422
T8 0.3414
T9 0.3398
T10 0.342
T11 0.3433
T12 0.3404
T13 0.3385
T14 0.3362
T15 0.3362
T16 0.3362
T17 0.3362
T18 0.3362
T19 0.3357
T20 0.3353
T21 0.3344
T22 0.3339
T23 0.3339
T24 0.3339
T25 0.333
T26 0.332
T27 0.332
T28 0.332
T29 0.332
T30 0.332
T31 0.332
T32 0.332
T33 0.332
T34 0.332
T35 0.3316
T36 0.3391
T37 0.3382
T38 0.3382
T39 0.3382
T40 0.3382
T41 0.3382
T42 0.3378
T43 0.3367
T44 0.3367
T45 0.3367
T46 0.3367
T47 0.3367
T48 0.3367
T49 0.3367
T50 0.3367
T51 0.3348
T52 0.3348
T53 0.3348
T54 0.3329
T55 0.3329
T56 0.3324
T57 0.3314
T58 0.3319
T59 0.3324
T60 0.3361
T61 0.3334
T62 0.3319
T63 0.3314
T64 0.3309
T65 0.3329
T66 0.3314
T67 0.3309
T68 0.3309
T69 0.3309
T70 0.3309
T71 0.3305
T72 0.329
T73 0.3282
T74 0.3269
T75 0.3254
T76 0.3254
T77 0.3254
T78 0.3254
T79 0.3254
T80 0.3254
T81 0.3254
T82 0.3254
T83 0.3254
T84 0.3254
T85 0.3259
T86 0.3274
T87 0.3274
T88 0.3274
T89 0.3274
T90 0.3274
T91 0.3274
T92 0.3274
T93 0.3274
T94 0.3274
T95 0.3274
T96 0.3274
T97 0.3274
T98 0.3274
T99 0.3269
T100 0.3254
T101 0.3254
T102 0.3254
T103 0.3254
T104 0.3254
T105 0.3254
T106 0.3254
T107 0.3254
T108 0.325
T109 0.3254
T110 0.3254
T111 0.3254
T112 0.3254
T113 0.3254
T114 0.3254
T115 0.3254
T116 0.3254
T117 0.3254
T118 0.3254
T119 0.3254
T120 0.3254
T121 0.3254
T122 0.3254
T123 0.3254
T124 0.3254
T125 0.3254
T126 0.3254
T127 0.3254
T128 0.3254
T129 0.3254
T130 0.3254
T131 0.3264
T132 0.3274
T133 0.3274
T134 0.3274
T135 0.3274
T136 0.3278
T137 0.329
T138 0.329
T139 0.329
T140 0.329
T141 0.329
T142 0.329
T143 0.329
T144 0.329
T145 0.329
T146 0.329
T147 0.329
T148 0.329
T149 0.329
T150 0.3309
T151 0.3305
T152 0.3309
T153 0.3314
T154 0.3329
T155 0.3329
T156 0.3329
T157 0.3329
T158 0.3338
T159 0.3329
T160 0.3338
T161 0.3348
T162 0.3348
T163 0.3348
T164 0.3348
T165 0.3348
T166 0.3348
T167 0.3348
T168 0.3348
T169 0.3348
T170 0.3348
T171 0.3348
T172 0.3348
T173 0.3348
T174 0.3348
T175 0.3348
T176 0.3348
T177 0.3348
T178 0.3343
T179 0.3348
T180 0.3348
T181 0.3343
T182 0.3334
T183 0.3343
T184 0.3334
T185 0.3329
T186 0.3329
T187 0.3329
T188 0.3329
T189 0.3329
T190 0.3329
T191 0.3329
T192 0.3329
T193 0.3329
T194 0.3329
T195 0.3329
T196 0.3329
T197 0.3314
T198 0.3309
T199 0.3309
T200 0.3309
T201 0.329
T202 0.329
T203 0.329
T204 0.329
T205 0.329
T206 0.329
T207 0.329
T208 0.329
T209 0.329
T210 0.329
T211 0.329
T212 0.329
T213 0.329
T214 0.329
T215 0.3295
T216 0.329
T217 0.329
T218 0.329
T219 0.329
T220 0.329
T221 0.329
T222 0.329
T223 0.329
T224 0.3286
T225 0.3274
T226 0.3274
T227 0.3274
T228 0.3274
T229 0.3274
T230 0.3274
T231 0.3274
T232 0.3274
T233 0.3274
T234 0.3274
T235 0.3274
T236 0.3274
T237 0.3274
T238 0.3274
T239 0.3274
T240 0.3274
T241 0.3274
T242 0.3274
T243 0.3274
T244 0.3274
T245 0.3274
T246 0.3274
T247 0.3274
T248 0.3274
T249 0.3254
T250 0.3254
T251 0.3259
T252 0.3595
T253 0.3774
T254 0.3888
T255 0.3873
T256 0.387
T257 0.387
T258 0.3852
T259 0.3845
T260 0.3845
T261 0.3836
T262 0.3823
T263 0.382
T264 0.382
T265 0.382
T266 0.382
T267 0.382
T268 0.382
T269 0.382
T270 0.382
T271 0.382
T272 0.382
T273 0.382
T274 0.382
T275 0.382
T276 0.3825
T277 0.3831
T278 0.3842
T279 0.3845
T280 0.3845
T281 0.3845
T282 0.3836
T283 0.3828
T284 0.3822
T285 0.382
T286 0.382
T287 0.382
T288 0.382
T289 0.382
T290 0.382
T291 0.382
T292 0.382
T293 0.3825
T294 0.384
T295 0.3845
T296 0.3845
T297 0.3864
T298 0.387
T299 0.387
T300 0.3878
T301 0.3877
T302 0.3875
T303 0.3879
T304 0.3884
T305 0.3889
T306 0.3891
T307 0.3891
T308 0.3891
T309 0.3891
T310 0.3891
T311 0.3891
T312 0.3891
T313 0.3891
T314 0.3891
T315 0.3891
T316 0.3891
T317 0.3891
T318 0.3891
T319 0.3891
T320 0.3891
T321 0.3891
T322 0.3891
T323 0.3891
T324 0.3891
T325 0.3887
T326 0.3889
T327 0.3891
T328 0.3891
T329 0.3891
T330 0.3891
T331 0.3891
T332 0.3891
T333 0.3891
T334 0.3891
T335 0.3891
T336 0.3891
T337 0.3887
T338 0.3874
T339 0.387
T340 0.387
T341 0.387
T342 0.387
T343 0.387
T344 0.387
T345 0.387
T346 0.387
T347 0.387
T348 0.387
T349 0.387
T350 0.387
T351 0.387
T352 0.387
T353 0.3852
T354 0.3845
T355 0.3845
T356 0.3845
T357 0.3845
T358 0.3845
T359 0.3845
T360 0.3845
T361 0.3845
T362 0.3836
T363 0.3842
T364 0.3845
T365 0.3845
T366 0.3845
T367 0.3845
T368 0.3845
T369 0.3845
T370 0.3845
T371 0.3845
T372 0.3845
T373 0.385
T374 0.3865
T375 0.387
T376 0.387
T377 0.387
T378 0.3874
T379 0.3871
T380 0.387
T381 0.387
T382 0.387
T383 0.387
T384 0.387
T385 0.387
T386 0.387
T387 0.387
T388 0.387
T389 0.387
T390 0.387
T391 0.387
T392 0.387
T393 0.3856
T394 0.3785
T395 0.3687
T396 0.3506
T397 0.3483
T398 0.3449
T399 0.3424
T400 0.3418
T401 0.3418
T402 0.3418
T403 0.3423
T404 0.3419
T405 0.3418
T406 0.3404
T407 0.3395
T408 0.3394
T409 0.3394
T410 0.3403
T411 0.3415
T412 0.3431
T413 0.3458
T414 0.348
T415 0.3474
T416 0.3481
T417 0.3485
T418 0.3485
T419 0.3481
T420 0.3452
T421 0.3442
T422 0.336
T423 0.333
T424 0.3339
T425 0.3339
T426 0.3339
T427 0.3339
T428 0.3339
T429 0.3339
T430 0.3339
T431 0.3339
T432 0.3339
T433 0.3339
T434 0.3339
T435 0.333
T436 0.332
T437 0.332
T438 0.3391
T439 0.3382
T440 0.3373
T441 0.3363
T442 0.3363
T443 0.3359
T444 0.3344
T445 0.3349
T446 0.3344
T447 0.3349
T448 0.3344
T449 0.3339
T450 0.3315
T451 0.3305
T452 0.3305
T453 0.3305
T454 0.3296
T455 0.3286
T456 0.3286
T457 0.3305
T458 0.3305
T459 0.3305
T460 0.3301
T461 0.3305
T462 0.3305
T463 0.3325
T464 0.3338
T465 0.335
T466 0.3359
T467 0.3374
T468 0.3383
T469 0.3316
T470 0.3316
T471 0.3326
T472 0.3335
T473 0.3331
T474 0.3316
T475 0.3388
T476 0.3378
T477 0.3369
T478 0.3359
T479 0.3359
T480 0.335
T481 0.3359
T482 0.3355
T483 0.3359
T484 0.3359
T485 0.3364
T486 0.3359
T487 0.3378
T488 0.338
T489 0.3327
T490 0.335
T491 0.3377
T492 0.3382
T493 0.34
T494 0.3429
T495 0.3455
T496 0.3476
T497 0.3495
T498 0.3504
T499 0.3455
T500 0.3487
T501 0.3509
T502 0.354
T503 0.3574
T504 0.3605
T505 0.3632
T506 0.3601
T507 0.3611
T508 0.3617
T509 0.3631
T510 0.3635
T511 0.3639
T512 0.3653
T513 0.3662
T514 0.3675
T515 0.3699
T516 0.3713
T517 0.3733
T518 0.3748
T519 0.375
T520 0.3755
T521 0.3752
T522 0.375
T523 0.375
T524 0.375
T525 0.375
T526 0.375
T527 0.3746
T528 0.3734
T529 0.3726
T530 0.3724
T531 0.3708
T532 0.3702
T533 0.3698
T534 0.3684
T535 0.366
T536 0.3644
T537 0.3633
T538 0.3622
T539 0.3611
T540 0.3608
T541 0.3643
T542 0.3636
T543 0.3636
T544 0.3628
T545 0.3616
T546 0.3613
T547 0.3605
T548 0.3593
T549 0.359
T550 0.3582
T551 0.357
T552 0.3562
T553 0.3545
T554 0.3539
T555 0.3531
T556 0.3519
T557 0.3516
T558 0.3521
T559 0.3539
T560 0.3578
T561 0.3637
T562 0.3631
T563 0.3679
T564 0.3731
T565 0.3647
T566 0.3766
T567 0.3829
T568 0.3911
T569 0.3914
T570 0.3955
T571 0.3997
T572 0.4039
T573 0.409
T574 0.4093
T575 0.4175
T576 0.4116
T577 0.4246
T578 0.4368
T579 0.4484
T580 0.4569
T581 0.4627
T582 0.4756
T583 0.481
T584 0.4888
T585 0.4933
T586 0.4939
T587 0.4999
T588 0.5033
T589 0.505
T590 0.5122
T591 0.5153
T592 0.5196
T593 0.5128
T594 0.5133
T595 0.5215
T596 0.5158
T597 0.5072
T598 0.503
T599 0.4931
T600 0.4882
T601 0.4777
T602 0.4754
T603 0.4682
T604 0.462
T605 0.4671
T606 0.4637
T607 0.4615
T608 0.4613
T609 0.4626
T610 0.4657
T611 0.4688
T612 0.4631
T613 0.4685
T614 0.4738
T615 0.4772
T616 0.475
T617 0.4789
T618 0.4826
T619 0.486
T620 0.4889
T621 0.4902
T622 0.489
T623 0.4842
T624 0.4744
T625 0.4659
T626 0.4574
T627 0.4438
T628 0.4298
T629 0.4223
T630 0.4076
T631 0.4052
T632 0.3992
T633 0.3949
T634 0.3914
T635 0.3944
T636 0.392
T637 0.3897
T638 0.3883
T639 0.3867
T640 0.3848
T641 0.3839
T642 0.3829
T643 0.3819
T644 0.3816
T645 0.3816
T646 0.3807
T647 0.3794
T648 0.3786
T649 0.3771
T650 0.3821
T651 0.3813
T652 0.3803
T653 0.38
T654 0.379
T655 0.3778
T656 0.3774
T657 0.3763
T658 0.3755
T659 0.3753
T660 0.3734
T661 0.3728
T662 0.3712
T663 0.3706
T664 0.3676
T665 0.3639
T666 0.3529
T667 0.352
T668 0.352
T669 0.3515
T670 0.3505
T671 0.3502
T672 0.3502
T673 0.3502
T674 0.3502
T675 0.3484
T676 0.3478
T677 0.3476
T678 0.3474
T679 0.3469
T680 0.3455
T681 0.345
T682 0.345
T683 0.3509
T684 0.3452
T685 0.3501
T686 0.361
T687 0.3779
T688 0.3716
T689 0.3635
T690 0.3537
T691 0.3484
T692 0.3456
T693 0.3509
T694 0.3497
T695 0.3494
T696 0.349
T697 0.3475
T698 0.3471
T699 0.3468
T700 0.3467
T701 0.3466
T702 0.3451
T703 0.3445
T704 0.3444
T705 0.344
T706 0.3438
T707 0.3437
T708 0.3423
T709 0.3413
T710 0.3411
T711 0.341
T712 0.3405
T713 0.3389
T714 0.3384
T715 0.3383
T716 0.3382
T717 0.3381
T718 0.338
T719 0.3379
T720 0.3379
T721 0.3378
T722 0.3377
T723 0.3376
T724 0.3375
T725 0.3375
T726 0.3374
T727 0.3373
T728 0.3372
T729 0.3367
T730 0.3365
T731 0.3369
T732 0.3369
T733 0.3355
T734 0.3348
T735 0.3352
T736 0.3347
T737 0.3342
T738 0.3336
T739 0.3331
T740 0.3325
T741 0.3325
T742 0.3324
T743 0.3321
T744 0.3319
T745 0.3318
T746 0.3317
T747 0.3316
T748 0.3316
T749 0.3315
T750 0.3314
T751 0.3394
T752 0.3393
T753 0.3392
T754 0.3391
T755 0.3391
T756 0.339
T757 0.3389
T758 0.3388
T759 0.3388
T760 0.3387
T761 0.3386
T762 0.3385
T763 0.3384
T764 0.3384
T765 0.3418
T766 0.3432
T767 0.3427
T768 0.3426
T769 0.3425
T770 0.3424
T771 0.3419
T772 0.3413
T773 0.341
T774 0.3404
T775 0.3405
T776 0.3409
T777 0.3409
T778 0.3409
T779 0.3408
T780 0.3407
T781 0.3403
T782 0.3397
T783 0.3392
T784 0.339
T785 0.338
T786 0.3381
T787 0.3377
T788 0.3375
T789 0.3383
T790 0.3385
T791 0.3385
T792 0.3384
T793 0.3383
T794 0.3382
T795 0.3382
T796 0.3381
T797 0.3376
T798 0.3378
T799 0.3379
T800 0.3378
T801 0.3377
T802 0.3376
T803 0.3376
T804 0.3375
T805 0.3372
T806 0.3369
T807 0.3368
T808 0.3367
T809 0.3358
T810 0.3345
T811 0.3346
T812 0.3342
T813 0.334
T814 0.3339
T815 0.3338
T816 0.3338
T817 0.3337
T818 0.3336
T819 0.3336
T820 0.3335
T821 0.3325
T822 0.3322
T823 0.3393
T824 0.3389
T825 0.3388
T826 0.3387
T827 0.3387
T828 0.3386
T829 0.3385
T830 0.3371
T831 0.3367
T832 0.3375
T833 0.3354
T834 0.3343
T835 0.3338
T836 0.3323
T837 0.3323
T838 0.3322
T839 0.3321
T840 0.3321
T841 0.332
T842 0.3319
T843 0.3319
T844 0.3318
T845 0.3315
T846 0.3306
T847 0.3305
T848 0.3295
T849 0.3293
T850 0.331
T851 0.3305
T852 0.3309
T853 0.3308
T854 0.3307
T855 0.3289
T856 0.3284
T857 0.3269
T858 0.3269
T859 0.3268
T860 0.3267
T861 0.3267
T862 0.3266
T863 0.3265
T864 0.3265
T865 0.3273
T866 0.3281
T867 0.3281
T868 0.328
T869 0.3279
T870 0.3278
T871 0.3278
T872 0.3277
T873 0.3276
T874 0.3276
T875 0.3275
T876 0.3274
T877 0.3274
T878 0.3273
T879 0.3272
T880 0.3254
T881 0.3253
T882 0.3239
T883 0.3234
T884 0.3224
T885 0.3223
T886 0.3232
T887 0.3231
T888 0.3238
T889 0.3244
T890 0.3244
T891 0.3243
T892 0.3242
T893 0.3242
T894 0.3246
T895 0.324
T896 0.324
T897 0.3239
T898 0.3238
T899 0.3238
T900 0.3237
T901 0.3236
T902 0.3236
T903 0.3231
T904 0.3221
T905 0.3216
T906 0.3215
T907 0.3215
T908 0.3214
T909 0.3213
T910 0.3213
T911 0.3212
T912 0.3211
T913 0.3211
T914 0.321
T915 0.3214
T916 0.3209
T917 0.3208
T918 0.3212
T919 0.3225
T920 0.3211
T921 0.3206
T922 0.3205
T923 0.3205
T924 0.3204
T925 0.3203
T926 0.3202
T927 0.3195
T928 0.3304
T929 0.3197
T930 0.3303
T931 0.33
T932 0.3298
T933 0.3297
T934 0.3297
T935 0.3296
T936 0.3296
T937 0.3295
T938 0.3299
T939 0.3299
T940 0.3293
T941 0.3311
T942 0.331
T943 0.3309
T944 0.3309
T945 0.3308
T946 0.3308
T947 0.3307
T948 0.3306
T949 0.3199
T950 0.3216
T951 0.3207
T952 0.3198
T953 0.3307
T954 0.3299
T955 0.3299
T956 0.3298
T957 0.3297
T958 0.3297
T959 0.3296
T960 0.3296
T961 0.3295
T962 0.3294
T963 0.3294
T964 0.3293
T965 0.3293
T966 0.3292
T967 0.3292
T968 0.3291
T969 0.329
T970 0.329
T971 0.3289
T972 0.3289
T973 0.3288
T974 0.3287
T975 0.3287
T976 0.3286
T977 0.3286
T978 0.3285
T979 0.3285
T980 0.3284
T981 0.3282
T982 0.3269
T983 0.3264
T984 0.3264
T985 0.3263
T986 0.3259
T987 0.3258
T988 0.3258
T989 0.3257
T990 0.3257
T991 0.3256
T992 0.3256
T993 0.3255
T994 0.3254
T995 0.3254
T996 0.3253
T997 0.3253
T998 0.3252
T999 0.3252
T1000 0.3251
T1001 0.3246
T1002 0.3232
T1003 0.3231
T1004 0.3231
T1005 0.3235
T1006 0.3248
T1007 0.3247
T1008 0.3233
T1009 0.3228
T1010 0.3228
T1011 0.3227
T1012 0.3227
T1013 0.3226
T1014 0.3225
T1015 0.3225
T1016 0.3224
T1017 0.3224
T1018 0.3221
T1019 0.3237
T1020 0.3237
T1021 0.3236
T1022 0.3236
T1023 0.3231
T1024 0.3216
T1025 0.3202
T1026 0.3197
T1027 0.3189
T1028 0.3182
T1029 0.3188
T1030 0.3195
T1031 0.3195
T1032 0.3194
T1033 0.3194
T1034 0.3193
T1035 0.3192
T1036 0.3192
T1037 0.3191
T1038 0.3191
T1039 0.319
T1040 0.3199
T1041 0.3207
T1042 0.3189
T1043 0.3193
T1044 0.3206
T1045 0.3205
T1046 0.3215
T1047 0.3219
T1048 0.3218
T1049 0.3222
T1050 0.3217
T1051 0.3203
T1052 0.3185
T1053 0.318
T1054 0.3179
T1055 0.3179
T1056 0.3178
T1057 0.3196
T1058 0.3195
T1059 0.3195
T1060 0.3194
T1061 0.3194
T1062 0.3193
T1063 0.3193
T1064 0.3192
T1065 0.3192
T1066 0.3191
T1067 0.32
T1068 0.3205
T1069 0.3204
T1070 0.3203
T1071 0.3203
T1072 0.3211
T1073 0.322
T1074 0.3219
T1075 0.3219
T1076 0.3218
T1077 0.3218
T1078 0.3217
T1079 0.3217
T1080 0.3216
T1081 0.3216
T1082 0.322
T1083 0.3219
T1084 0.3223
T1085 0.3231
T1086 0.3228
T1087 0.3227
T1088 0.3226
T1089 0.3226
T1090 0.3225
T1091 0.3221
T1092 0.3224
T1093 0.3313
T1094 0.3367
T1095 0.336
T1096 0.3355
T1097 0.3354
T1098 0.3358
T1099 0.3371
T1100 0.3374
T1101 0.3374
T1102 0.3321
T1103 0.3366
T1104 0.3438
T1105 0.3487
T1106 0.359
T1107 0.3642
T1108 0.36
T1109 0.3601
T1110 0.3624
T1111 0.3663
T1112 0.3732
T1113 0.3634
T1114 0.3731
T1115 0.3789
T1116 0.377
T1117 0.3783
T1118 0.3819
T1119 0.3769
T1120 0.3691
T1121 0.3782
T1122 0.3727
T1123 0.3707
T1124 0.3684
T1125 0.3648
T1126 0.3633
T1127 0.363
T1128 0.363
T1129 0.3629
T1130 0.364
T1131 0.3646
T1132 0.3644
T1133 0.3631
T1134 0.3627
T1135 0.363
T1136 0.3638
T1137 0.364
T1138 0.3643
T1139 0.3654
T1140 0.3677
T1141 0.3703
T1142 0.3722
T1143 0.3726
T1144 0.3729
T1145 0.373
T1146 0.3729
T1147 0.3736
T1148 0.3741
T1149 0.3742
T1150 0.3741
T1151 0.3741
T1152 0.373
T1153 0.3713
T1154 0.3692
T1155 0.3669
T1156 0.3656
T1157 0.3653
T1158 0.3635
T1159 0.3628
T1160 0.3628
T1161 0.3636
T1162 0.3646
T1163 0.3647
T1164 0.3662
T1165 0.3671
T1166 0.3683
T1167 0.3686
T1168 0.3685
T1169 0.3678
T1170 0.3668
T1171 0.3652
T1172 0.3643
T1173 0.3653
T1174 0.3661
T1175 0.3661
T1176 0.3658
T1177 0.3666
T1178 0.3677
T1179 0.368
T1180 0.3675
T1181 0.3673
T1182 0.3676
T1183 0.3677
T1184 0.3677
T1185 0.3676
T1186 0.3676
T1187 0.3675
T1188 0.3669
T1189 0.3679
T1190 0.3655
T1191 0.3622
T1192 0.3596
T1193 0.3634
T1194 0.3622
T1195 0.3602
T1196 0.3595
T1197 0.3594
T1198 0.3594
T1199 0.3609
T1200 0.363
T1201 0.3594
T1202 0.364
T1203 0.363
T1204 0.3615
T1205 0.3603
T1206 0.3592
T1207 0.362
T1208 0.3607
T1209 0.3567
T1210 0.3561
T1211 0.3572
T1212 0.3591
T1213 0.3614
T1214 0.3592
T1215 0.3617
T1216 0.3645
T1217 0.3661
T1218 0.3682
T1219 0.3713
T1220 0.3762
T1221 0.3646
T1222 0.3695
T1223 0.3741
T1224 0.3756
T1225 0.3757
T1226 0.3747
T1227 0.3738
T1228 0.372
T1229 0.3701
T1230 0.3692
T1231 0.369
T1232 0.3698
T1233 0.3726
T1234 0.3766
T1235 0.3822
T1236 0.3813
T1237 0.3847
T1238 0.3859
T1239 0.3875
T1240 0.3902
T1241 0.3906
T1242 0.3868
T1243 0.3842
T1244 0.3837
T1245 0.3836
T1246 0.3837
T1247 0.3844
T1248 0.3851
T1249 0.3852
T1250 0.3851
T1251 0.3851
T1252 0.3843
T1253 0.3832
T1254 0.3828
T1255 0.382
T1256 0.3802
T1257 0.3787
T1258 0.3776
T1259 0.382
T1260 0.3805
T1261 0.3796
T1262 0.3784
T1263 0.3717
T1264 0.3657
T1265 0.3782
T1266 0.3757
T1267 0.3739
T1268 0.3717
T1269 0.3697
T1270 0.3687
T1271 0.3669
T1272 0.3656
T1273 0.3629
T1274 0.3608
T1275 0.3598
T1276 0.3638
T1277 0.3624
T1278 0.3612
T1279 0.3594
T1280 0.358
T1281 0.3565
T1282 0.3549
T1283 0.3544
T1284 0.3544
T1285 0.3542
T1286 0.354
T1287 0.3521
T1288 0.3507
T1289 0.348
T1290 0.3455
T1291 0.35
T1292 0.3482
T1293 0.3478
T1294 0.3488
T1295 0.3496
T1296 0.3497
T1297 0.3482
T1298 0.3476
T1299 0.3475
T1300 0.3457
T1301 0.3447
T1302 0.3434
T1303 0.3422
T1304 0.3411
T1305 0.3408
T1306 0.3395
T1307 0.3389
T1308 0.3384
T1309 0.3397
T1310 0.3402
T1311 0.3402
T1312 0.3419
T1313 0.3451
T1314 0.3491
T1315 0.3542
T1316 0.3684
T1317 0.3692
T1318 0.3812
T1319 0.3945
T1320 0.4054
T1321 0.418
T1322 0.4134
T1323 0.4213
T1324 0.4272
T1325 0.4272
T1326 0.4315
T1327 0.4349
T1328 0.4383
T1329 0.4408
T1330 0.441
T1331 0.4401
T1332 0.438
T1333 0.4342
T1334 0.4286
T1335 0.4273
T1336 0.4208
T1337 0.4152
T1338 0.412
T1339 0.4101
T1340 0.4228
T1341 0.4217
T1342 0.4213
T1343 0.4213
T1344 0.4204
T1345 0.4193
T1346 0.4186
T1347 0.4174
T1348 0.4154
T1349 0.4131
T1350 0.4109
T1351 0.4084
T1352 0.4059
T1353 0.4102
T1354 0.407
T1355 0.4047
T1356 0.4027
T1357 0.4007
T1358 0.3977
T1359 0.3946
T1360 0.3968
T1361 0.394
T1362 0.3914
T1363 0.3892
T1364 0.3871
T1365 0.385
T1366 0.3829
T1367 0.3808
T1368 0.379
T1369 0.3782
T1370 0.378
T1371 0.3779
T1372 0.3786
T1373 0.3804
T1374 0.3826
T1375 0.3846
T1376 0.3873
T1377 0.3896
T1378 0.3909
T1379 0.3926
T1380 0.3935
T1381 0.3954
T1382 0.3915
T1383 0.3933
T1384 0.3953
T1385 0.3944
T1386 0.3941
T1387 0.3939
T1388 0.3926
T1389 0.3964
T1390 0.394
T1391 0.3914
T1392 0.3896
T1393 0.3889
T1394 0.3887
T1395 0.3901
T1396 0.3928
T1397 0.3961
T1398 0.3938
T1399 0.3965
T1400 0.3979
T1401 0.3988
T1402 0.3987
T1403 0.3992
T1404 0.3987
T1405 0.3971
T1406 0.3956
T1407 0.3941
T1408 0.3918
T1409 0.396
T1410 0.3946
T1411 0.3938
T1412 0.3925
T1413 0.392
T1414 0.3916
T1415 0.3918
T1416 0.3902
T1417 0.3895
T1418 0.3895
T1419 0.3895
T1420 0.3894
T1421 0.388
T1422 0.387
T1423 0.3857
T1424 0.3838
T1425 0.3832
T1426 0.3828
T1427 0.3815
T1428 0.3799
T1429 0.3783
T1430 0.3771
T1431 0.3819
T1432 0.381
T1433 0.3803
T1434 0.3805
T1435 0.381
T1436 0.3811
T1437 0.3803
T1438 0.38
T1439 0.3799
T1440 0.3799
T1441 0.3795
T1442 0.3786
T1443 0.3779
T1444 0.3766
T1445 0.375
T1446 0.3737
T1447 0.373
T1448 0.3717
T1449 0.3713
T1450 0.3712
T1451 0.3712
T1452 0.3708
T1453 0.3699
T1454 0.3691
T1455 0.3686
T1456 0.3665
T1457 0.3646
T1458 0.3626
T1459 0.377
T1460 0.3752
T1461 0.3738
T1462 0.3726
T1463 0.3722
T1464 0.3729
T1465 0.3764
T1466 0.3634
T1467 0.3651
T1468 0.3639
T1469 0.3776
T1470 0.3755
T1471 0.3742
T1472 0.3735
T1473 0.3725
T1474 0.3714
T1475 0.3712
T1476 0.3724
T1477 0.3713
T1478 0.3707
T1479 0.3704
T1480 0.3695
T1481 0.3683
T1482 0.368
T1483 0.3664
T1484 0.3658
T1485 0.3657
T1486 0.3663
T1487 0.3672
T1488 0.3699
T1489 0.3723
T1490 0.3734
T1491 0.3757
T1492 0.3783
T1493 0.3628
T1494 0.3627
T1495 0.3625
T1496 0.364
T1497 0.3662
T1498 0.3694
T1499 0.3728
T1500 0.3759
T1501 0.3777
T1502 0.3777
T1503 0.376
T1504 0.3736
T1505 0.3713
T1506 0.3699
T1507 0.3683
T1508 0.3673
T1509 0.3679
T1510 0.3689
T1511 0.3697
T1512 0.3709
T1513 0.372
T1514 0.3728
T1515 0.3749
T1516 0.3762
T1517 0.3778
T1518 0.3787
T1519 0.3802
T1520 0.3817
T1521 0.3776
T1522 0.3787
T1523 0.3806
T1524 0.3827
T1525 0.3854
T1526 0.3891
T1527 0.391
T1528 0.3917
T1529 0.3925
T1530 0.392
T1531 0.3915
T1532 0.3914
T1533 0.3903
T1534 0.3895
T1535 0.3894
T1536 0.3902
T1537 0.3912
T1538 0.3932
T1539 0.3955
T1540 0.3925
T1541 0.395
T1542 0.3974
T1543 0.3992
T1544 0.3996
T1545 0.3995
T1546 0.3995
T1547 0.3995
T1548 0.3995
T1549 0.3994
T1550 0.3994
T1551 0.3994
T1552 0.3994
T1553 0.3993
T1554 0.3993
T1555 0.3993
T1556 0.3993
T1557 0.3992
T1558 0.3992
T1559 0.3992
T1560 0.3992
T1561 0.3991
T1562 0.3991
T1563 0.3991
T1564 0.3991
T1565 0.3991
T1566 0.399
T1567 0.399
T1568 0.399
T1569 0.399
T1570 0.3891
T1571 0.3781
T1572 0.3806
T1573 0.3798
T1574 0.3763
T1575 0.3742
T1576 0.3739
T1577 0.3735
T1578 0.3737
T1579 0.3746
T1580 0.3767
T1581 0.38
T1582 0.3823
T1583 0.3776
T1584 0.378
T1585 0.3771
T1586 0.3773
T1587 0.3787
T1588 0.3802
T1589 0.382
T1590 0.3833
T1591 0.3829
T1592 0.3818
T1593 0.3805
T1594 0.3789
T1595 0.3781
T1596 0.3779
T1597 0.3797
T1598 0.3808
T1599 0.3805
T1600 0.38
T1601 0.3799
T1602 0.3798
T1603 0.3798
T1604 0.3798
T1605 0.3796
T1606 0.3795
T1607 0.3791
T1608 0.3775
T1609 0.381
T1610 0.379
T1611 0.3774
T1612 0.3756
T1613 0.3739
T1614 0.3731
T1615 0.3722
T1616 0.3711
T1617 0.3722
T1618 0.3726
T1619 0.3729
T1620 0.3741
T1621 0.3745
T1622 0.3745
T1623 0.3738
T1624 0.3724
T1625 0.3704
T1626 0.3684
T1627 0.3661
T1628 0.3632
T1629 0.3774
T1630 0.376
T1631 0.3749
T1632 0.3733
T1633 0.3724
T1634 0.3703
T1635 0.368
T1636 0.366
T1637 0.3648
T1638 0.3633
T1639 0.3624
T1640 0.3619
T1641 0.3605
T1642 0.36
T1643 0.36
T1644 0.3596
T1645 0.3638
T1646 0.363
T1647 0.3615
T1648 0.3594
T1649 0.3574
T1650 0.356
T1651 0.3553
T1652 0.3549
T1653 0.3536
T1654 0.3531
T1655 0.3531
T1656 0.353
T1657 0.353
T1658 0.3538
T1659 0.3545
T1660 0.3554
T1661 0.3568
T1662 0.3598
T1663 0.3599
T1664 0.365
T1665 0.3697
T1666 0.3743
T1667 0.378
T1668 0.3681
T1669 0.3751
T1670 0.3806
T1671 0.3808
T1672 0.3872
T1673 0.3926
T1674 0.3964
T1675 0.3928
T1676 0.3932
T1677 0.3922
T1678 0.3957
T1679 0.392
T1680 0.3879
T1681 0.3838
T1682 0.3805
T1683 0.3796
T1684 0.3789
T1685 0.3793
T1686 0.3807
T1687 0.3814
T1688 0.3826
T1689 0.3834
T1690 0.3836
T1691 0.3835
T1692 0.3835
T1693 0.3835
T1694 0.3832
T1695 0.3812
T1696 0.3787
T1697 0.3813
T1698 0.379
T1699 0.3771
T1700 0.3754
T1701 0.375
T1702 0.375
T1703 0.3739
T1704 0.3716
T1705 0.3708
T1706 0.3694
T1707 0.368
T1708 0.3666
T1709 0.3643
T1710 0.3624
T1711 0.3777
T1712 0.3758
T1713 0.3744
T1714 0.3733
T1715 0.373
T1716 0.3722
T1717 0.3708
T1718 0.3692
T1719 0.3674
T1720 0.3653
T1721 0.3647
T1722 0.3647
T1723 0.3662
T1724 0.3668
T1725 0.3667
T1726 0.3665
T1727 0.3668
T1728 0.3681
T1729 0.3675
T1730 0.3666
T1731 0.3664
T1732 0.3664
T1733 0.3651
T1734 0.3643
T1735 0.3639
T1736 0.3628
T1737 0.3624
T1738 0.3624
T1739 0.3624
T1740 0.3624
T1741 0.362
T1742 0.3603
T1743 0.3644
T1744 0.3627
T1745 0.361
T1746 0.3598
T1747 0.3595
T1748 0.3594
T1749 0.3594
T1750 0.3594
T1751 0.3604
T1752 0.3611
T1753 0.3592
T1754 0.3616
T1755 0.3613
T1756 0.3605
T1757 0.3599
T1758 0.3597
T1759 0.3585
T1760 0.3577
T1761 0.3559
T1762 0.3553
T1763 0.3553
T1764 0.355
T1765 0.3552
T1766 0.3553
T1767 0.3553
T1768 0.355
T1769 0.3544
T1770 0.3546
T1771 0.3552
T1772 0.3554
T1773 0.3554
T1774 0.3554
T1775 0.3554
T1776 0.3546
T1777 0.3535
T1778 0.3531
T1779 0.3525
T1780 0.3515
T1781 0.3513
T1782 0.3503
T1783 0.3493
T1784 0.349
T1785 0.349
T1786 0.349
T1787 0.352
T1788 0.3516
T1789 0.3499
T1790 0.348
T1791 0.347
T1792 0.3454
T1793 0.3501
T1794 0.3494
T1795 0.3494
T1796 0.3491
T1797 0.3493
T1798 0.3494
T1799 0.3494
T1800 0.3494
T1801 0.3495
T1802 0.3495
T1803 0.3486
T1804 0.3475
T1805 0.3472
T1806 0.3465
T1807 0.3462
T1808 0.3455
T1809 0.3453
T1810 0.3453
T1811 0.3453
T1812 0.3456
T1813 0.3454
T1814 0.3453
T1815 0.3453
T1816 0.3436
T1817 0.343
T1818 0.343
T1819 0.343
T1820 0.343
T1821 0.343
T1822 0.343
T1823 0.343
T1824 0.343
T1825 0.343
T1826 0.3419
T1827 0.3409
T1828 0.3407
T1829 0.3393
T1830 0.3388
T1831 0.3388
T1832 0.3377
T1833 0.3373
T1834 0.338
T1835 0.3409
T1836 0.3438
T1837 0.3449
T1838 0.3451
T1839 0.3447
T1840 0.3437
T1841 0.3433
T1842 0.3429
T1843 0.3428
T1844 0.3428
T1845 0.344
T1846 0.3447
T1847 0.3447
T1848 0.3448
T1849 0.3448
T1850 0.3441
T1851 0.3431
T1852 0.3421
T1853 0.3411
T1854 0.3395
T1855 0.3391
T1856 0.3387
T1857 0.3382
T1858 0.3384
T1859 0.3396
T1860 0.3408
T1861 0.3407
T1862 0.3399
T1863 0.3389
T1864 0.3373
T1865 0.3364
T1866 0.3363
T1867 0.3375
T1868 0.3385
T1869 0.3382
T1870 0.3381
T1871 0.3377
T1872 0.3363
T1873 0.3377
T1874 0.34
T1875 0.3424
T1876 0.347
T1877 0.3475
T1878 0.3535
T1879 0.3587
T1880 0.3643
T1881 0.3644
T1882 0.3707
T1883 0.3784
T1884 0.3706
T1885 0.3779
T1886 0.3786
T1887 0.3829
T1888 0.3843
T1889 0.3841
T1890 0.3818
T1891 0.3784
T1892 0.3811
T1893 0.3778
T1894 0.375
T1895 0.3735
T1896 0.3728
T1897 0.3731
T1898 0.375
T1899 0.3781
T1900 0.3812
T1901 0.3784
T1902 0.3803
T1903 0.3814
T1904 0.3817
T1905 0.381
T1906 0.3797
T1907 0.3792
T1908 0.3782
T1909 0.3807
T1910 0.3749
T1911 0.3708
T1912 0.3679
T1913 0.3641
T1914 0.3787
T1915 0.3788
T1916 0.3761
T1917 0.3712
T1918 0.3691
T1919 0.3678
T1920 0.3659
T1921 0.3653
T1922 0.3637
T1923 0.3619
T1924 0.3604
T1925 0.3592
T1926 0.3629
T1927 0.362
T1928 0.3606
T1929 0.3591
T1930 0.3588
T1931 0.361
T1932 0.3622
T1933 0.3616
T1934 0.3602
T1935 0.3591
T1936 0.3585
T1937 0.3567
T1938 0.3546
T1939 0.3543
T1940 0.3557
T1941 0.3575
T1942 0.3584
T1943 0.3608
T1944 0.3636
T1945 0.3636
T1946 0.3625
T1947 0.363
T1948 0.3641
T1949 0.3602
T1950 0.3631
T1951 0.3686
T1952 0.375
T1953 0.3661
T1954 0.3763
T1955 0.3829
T1956 0.3933
T1957 0.3954
T1958 0.4037
T1959 0.4109
T1960 0.4237
T1961 0.4189
T1962 0.4253
T1963 0.427
T1964 0.4339
T1965 0.4407
T1966 0.4434
T1967 0.4509
T1968 0.4584
T1969 0.4554
T1970 0.4621
T1971 0.4663
T1972 0.4704
T1973 0.4641
T1974 0.4669
T1975 0.4695
T1976 0.4714
T1977 0.4735
T1978 0.4742
T1979 0.4736
T1980 0.4736
T1981 0.4733
T1982 0.4719
T1983 0.4704
T1984 0.4687
T1985 0.4671
T1986 0.467
T1987 0.4659
T1988 0.4641
T1989 0.4632
T1990 0.463
T1991 0.462
T1992 0.4612
T1993 0.4705
T1994 0.4694
T1995 0.4673
T1996 0.465
T1997 0.4634
T1998 0.4611
T1999 0.4586
T2000 0.4559
T2001 0.4531
T2002 0.4585
T2003 0.4544
T2004 0.4506
T2005 0.4474
T2006 0.4442
T2007 0.4419
T2008 0.441
T2009 0.4398
T2010 0.4445
T2011 0.4439
T2012 0.4425
T2013 0.4412
T2014 0.44
T2015 0.4386
T2016 0.4371
T2017 0.435
T2018 0.4332
T2019 0.4312
T2020 0.4294
T2021 0.428
T2022 0.4263
T2023 0.4286
T2024 0.4263
T2025 0.4246
T2026 0.4232
T2027 0.4213
T2028 0.4197
T2029 0.4183
T2030 0.4165
T2031 0.4159
T2032 0.4153
T2033 0.4137
T2034 0.4124
T2035 0.4115
T2036 0.4112
T2037 0.4101
T2038 0.4236
T2039 0.4225
T2040 0.4217
T2041 0.4205
T2042 0.4194
T2043 0.4181
T2044 0.4178
T2045 0.418
T2046 0.4177
T2047 0.4175
T2048 0.4187
T2049 0.4208
T2050 0.4229
T2051 0.4112
T2052 0.4142
T2053 0.4192
T2054 0.425
T2055 0.4271
T2056 0.4342
T2057 0.4418
T2058 0.4455
T2059 0.4549
T2060 0.4533
T2061 0.4593
T2062 0.464
T2063 0.4686
T2064 0.4623
T2065 0.4648
T2066 0.4657
T2067 0.4668
T2068 0.4676
T2069 0.4668
T2070 0.4661
T2071 0.465
T2072 0.4639
T2073 0.4626
T2074 0.4605
T2075 0.4696
T2076 0.4684
T2077 0.4669
T2078 0.4654
T2079 0.464
T2080 0.4632
T2081 0.4622
T2082 0.4605
T2083 0.4589
T2084 0.4572
T2085 0.4553
T2086 0.4528
T2087 0.4581
T2088 0.4556
T2089 0.454
T2090 0.452
T2091 0.4494
T2092 0.4469
T2093 0.4446
T2094 0.4425
T2095 0.4405
T2096 0.4448
T2097 0.4434
T2098 0.4433
T2099 0.4425
T2100 0.4398
T2101 0.4373
T2102 0.4364
T2103 0.4352
T2104 0.4341
T2105 0.4329
T2106 0.4315
T2107 0.4307
T2108 0.4306
T2109 0.4303
T2110 0.4291
T2111 0.4272
T2112 0.4266
T2113 0.4297
T2114 0.4288
T2115 0.428
T2116 0.4273
T2117 0.4272
T2118 0.4272
T2119 0.4272
T2120 0.4272
T2121 0.4265
T2122 0.4255
T2123 0.4252
T2124 0.4253
T2125 0.4243
T2126 0.4249
T2127 0.426
T2128 0.4246
T2129 0.4234
T2130 0.4233
T2131 0.4244
T2132 0.4265
T2133 0.4287
T2134 0.4263
T2135 0.4265
T2136 0.4264
T2137 0.4298
T2138 0.4294
T2139 0.428
T2140 0.4274
T2141 0.4267
T2142 0.4257
T2143 0.4254
T2144 0.4254
T2145 0.4248
T2146 0.4249
T2147 0.4261
T2148 0.4279
T2149 0.4266
T2150 0.4292
T2151 0.4317
T2152 0.4345
T2153 0.4364
T2154 0.4378
T2155 0.4392
T2156 0.4404
T2157 0.441
T2158 0.4409
T2159 0.44
T2160 0.4391
T2161 0.4388
T2162 0.4388
T2163 0.4374
T2164 0.4368
T2165 0.4356
T2166 0.4346
T2167 0.4338
T2168 0.4326
T2169 0.4315
T2170 0.4308
T2171 0.4296
T2172 0.4282
T2173 0.4276
T2174 0.4264
T2175 0.4256
T2176 0.4283
T2177 0.4277
T2178 0.4265
T2179 0.426
T2180 0.4245
T2181 0.4239
T2182 0.4232
T2183 0.4222
T2184 0.4219
T2185 0.421
T2186 0.4188
T2187 0.4181
T2188 0.4181
T2189 0.4172
T2190 0.4165
T2191 0.4159
T2192 0.415
T2193 0.4144
T2194 0.414
T2195 0.4131
T2196 0.4124
T2197 0.4123
T2198 0.4117
T2199 0.41
T2200 0.423
T2201 0.4227
T2202 0.4227
T2203 0.41
T2204 0.4103
T2205 0.4236
T2206 0.4234
T2207 0.423
T2208 0.4229
T2209 0.4229
T2210 0.4219
T2211 0.4211
T2212 0.4208
T2213 0.4202
T2214 0.4193
T2215 0.419
T2216 0.4191
T2217 0.4191
T2218 0.4187
T2219 0.4175
T2220 0.417
T2221 0.4167
T2222 0.4159
T2223 0.4153
T2224 0.4152
T2225 0.4153
T2226 0.4153
T2227 0.4153
T2228 0.4153
T2229 0.4154
T2230 0.4154
T2231 0.4154
T2232 0.4153
T2233 0.4145
T2234 0.4136
T2235 0.4133
T2236 0.4134
T2237 0.4134
T2238 0.4121
T2239 0.4116
T2240 0.4115
T2241 0.4114
T2242 0.4113
T2243 0.411
T2244 0.4099
T2245 0.4095
T2246 0.4095
T2247 0.4096
T2248 0.4093
T2249 0.4088
T2250 0.408
T2251 0.4075
T2252 0.4075
T2253 0.4075
T2254 0.4075
T2255 0.4076
T2256 0.4069
T2257 0.406
T2258 0.4057
T2259 0.4058
T2260 0.4058
T2261 0.4055
T2262 0.405
T2263 0.4048
T2264 0.4044
T2265 0.411
T2266 0.4109
T2267 0.4109
T2268 0.4102
T2269 0.4093
T2270 0.409
T2271 0.4091
T2272 0.4081
T2273 0.4073
T2274 0.4072
T2275 0.4073
T2276 0.4071
T2277 0.407
T2278 0.407
T2279 0.407
T2280 0.4071
T2281 0.4071
T2282 0.4061
T2283 0.4054
T2284 0.4052
T2285 0.4053
T2286 0.4053
T2287 0.4053
T2288 0.4053
T2289 0.4047
T2290 0.4037
T2291 0.4033
T2292 0.4032
T2293 0.4032
T2294 0.4032
T2295 0.4033
T2296 0.4033
T2297 0.4033
T2298 0.403
T2299 0.4022
T2300 0.4016
T2301 0.4011
T2302 0.3978
T2303 0.3966
T2304 0.3929
T2305 0.3935
T2306 0.3968
T2307 0.3942
T2308 0.3963
T2309 0.3973
T2310 0.3974
T2311 0.3975
T2312 0.3975
T2313 0.3975
T2314 0.3976
T2315 0.3976
T2316 0.3976
T2317 0.3976
T2318 0.3977
T2319 0.3977
T2320 0.397
T2321 0.3961
T2322 0.3969
T2323 0.3977
T2324 0.3979
T2325 0.3979
T2326 0.3979
T2327 0.3979
T2328 0.398
T2329 0.3978
T2330 0.3977
T2331 0.3977
T2332 0.3963
T2333 0.3958
T2334 0.3958
T2335 0.3958
T2336 0.3959
T2337 0.3959
T2338 0.3959
T2339 0.3956
T2340 0.3948
T2341 0.3952
T2342 0.3959
T2343 0.3954
T2344 0.3948
T2345 0.3943
T2346 0.3942
T2347 0.3942
T2348 0.3942
T2349 0.394
T2350 0.3947
T2351 0.395
T2352 0.3954
T2353 0.3945
T2354 0.3941
T2355 0.3941
T2356 0.3941
T2357 0.3942
T2358 0.3942
T2359 0.3942
T2360 0.3943
T2361 0.3943
T2362 0.3936
T2363 0.3937
T2364 0.3935
T2365 0.3934
T2366 0.3934
T2367 0.3928
T2368 0.3925
T2369 0.3932
T2370 0.3966
T2371 0.3997
T2372 0.4008
T2373 0.4006
T2374 0.3987
T2375 0.396
T2376 0.3942
T2377 0.3927
T2378 0.3969
T2379 0.3961
T2380 0.396
T2381 0.396
T2382 0.3915
T2383 0.3923
T2384 0.3925
T2385 0.3925
T2386 0.3926
T2387 0.3926
T2388 0.3926
T2389 0.3927
T2390 0.3927
T2391 0.3927
T2392 0.3928
T2393 0.3928
T2394 0.3928
T2395 0.2954
T2396 0.2798
T2397 0.2803
T2398 0.2799
T2399 0.2799
T2400 0.2799
T2401 0.2799
T2402 0.2799
T2403 0.28
T2404 0.28
T2405 0.28
T2406 0.28
T2407 0.2805
T2408 0.2801
T2409 0.2801
T2410 0.2799
T2411 0.2794
T2412 0.2779
T2413 0.2788
T2414 0.2779
T2415 0.2843
T2416 0.2834
T2417 0.2834
T2418 0.2834
T2419 0.2835
T2420 0.2835
T2421 0.2835
T2422 0.2835
T2423 0.2835
T2424 0.2836
T2425 0.2836
T2426 0.2836
T2427 0.2836
T2428 0.2836
T2429 0.2837
T2430 0.2837
T2431 0.2837
T2432 0.2837
T2433 0.2837
T2434 0.2838
T2435 0.2838
T2436 0.2838
T2437 0.2838
T2438 0.2838
T2439 0.2839
T2440 0.2839
T2441 0.2839
T2442 0.2839
T2443 0.2839
T2444 0.284
T2445 0.284
T2446 0.284
T2447 0.284
T2448 0.284
T2449 0.2841
T2450 0.2841
T2451 0.2841
T2452 0.2841
T2453 0.2841
T2454 0.2842
T2455 0.2842
T2456 0.2842
T2457 0.2833
T2458 0.2824
T2459 0.2824
T2460 0.2819
T2461 0.2824
T2462 0.281
T2463 0.282
T2464 0.282
T2465 0.2825
T2466 0.2825
T2467 0.2826
T2468 0.2826
T2469 0.2826
T2470 0.2826
T2471 0.2826
T2472 0.2827
T2473 0.2827
T2474 0.2827
T2475 0.2827
T2476 0.2827
T2477 0.2828
T2478 0.2828
T2479 0.2828
T2480 0.2828
T2481 0.2829
T2482 0.2829
T2483 0.2829
T2484 0.2824
T2485 0.2825
T2486 0.283
T2487 0.2816
T2488 0.2821
T2489 0.2913
T2490 0.3237
T2491 0.3234
T2492 0.3161
T2493 0.3118
T2494 0.3134
T2495 0.3131
T2496 0.3104
T2497 0.3095
T2498 0.307
T2499 0.3054
T2500 0.304
T2501 0.3027
T2502 0.3012
T2503 0.2998
T2504 0.2974
T2505 0.2971
T2506 0.2959
T2507 0.3283
T2508 0.3229
T2509 0.3185
T2510 0.3157
T2511 0.3121
T2512 0.3027
T2513 0.2978
T2514 0.2961
T2515 0.3065
T2516 0.306
T2517 0.3053
T2518 0.3045
T2519 0.3035
T2520 0.3022
T2521 0.3005
T2522 0.299
T2523 0.2982
T2524 0.2974
T2525 0.296
T2526 0.2942
T2527 0.2938
T2528 0.2923
T2529 0.2909
T2530 0.2901
T2531 0.2879
T2532 0.2955
T2533 0.2947
T2534 0.2934
T2535 0.2905
T2536 0.29
T2537 0.29
T2538 0.29
T2539 0.29
T2540 0.2901
T2541 0.2901
T2542 0.2901
T2543 0.2901
T2544 0.2902
T2545 0.2902
T2546 0.2902
T2547 0.2902
T2548 0.2894
T2549 0.2885
T2550 0.2885
T2551 0.2886
T2552 0.2886
T2553 0.2873
T2554 0.2877
T2555 0.2887
T2556 0.2882
T2557 0.286
T2558 0.2846
T2559 0.2835
T2560 0.3208
T2561 0.304
T2562 0.299
T2563 0.2964
T2564 0.3052
T2565 0.3033
T2566 0.3022
T2567 0.3007
T2568 0.3002
T2569 0.2994
T2570 0.2981
T2571 0.2971
T2572 0.2966
T2573 0.2954
T2574 0.2945
T2575 0.2935
T2576 0.293
T2577 0.2926
T2578 0.2926
T2579 0.2914
T2580 0.29
T2581 0.2877
T2582 0.2963
T2583 0.2951
T2584 0.2946
T2585 0.2951
T2586 0.2951
T2587 0.2952
T2588 0.2952
T2589 0.2952
T2590 0.2952
T2591 0.294
T2592 0.2935
T2593 0.2936
T2594 0.2936
T2595 0.2936
T2596 0.2936
T2597 0.2937
T2598 0.2937
T2599 0.2937
T2600 0.2926
T2601 0.2916
T2602 0.2916
T2603 0.2907
T2604 0.2908
T2605 0.2908
T2606 0.2899
T2607 0.2917
T2608 0.2913
T2609 0.2913
T2610 0.29
T2611 0.29
T2612 0.2901
T2613 0.2901
T2614 0.2901
T2615 0.2901
T2616 0.2902
T2617 0.2889
T2618 0.2884
T2619 0.2893
T2620 0.2897
T2621 0.2902
T2622 0.2902
T2623 0.2902
T2624 0.2902
T2625 0.2902
T2626 0.2897
T2627 0.2893
T2628 0.2889
T2629 0.288
T2630 0.288
T2631 0.2884
T2632 0.287
T2633 0.2866
T2634 0.2866
T2635 0.2866
T2636 0.2866
T2637 0.2866
T2638 0.2866
T2639 0.2866
T2640 0.2866
T2641 0.2866
T2642 0.2866
T2643 0.2866
T2644 0.2866
T2645 0.288
T2646 0.2884
T2647 0.2884
T2648 0.2884
T2649 0.2884
T2650 0.2884
T2651 0.287
T2652 0.287
T2653 0.2866
T2654 0.2866
T2655 0.2866
T2656 0.2866
T2657 0.287
T2658 0.288
T2659 0.287
T2660 0.2889
T2661 0.2884
T2662 0.2897
T2663 0.2915
T2664 0.2915
T2665 0.2926
T2666 0.2931
T2667 0.2959
T2668 0.2885
T2669 0.2906
T2670 0.2915
T2671 0.2936
T2672 0.2956
T2673 0.2998
T2674 0.302
T2675 0.3056
T2676 0.2992
T2677 0.3024
T2678 0.3059
T2679 0.3086
T2680 0.3095
T2681 0.3099
T2682 0.311
T2683 0.3124
T2684 0.3129
T2685 0.3129
T2686 0.3119
T2687 0.311
T2688 0.3103
T2689 0.3091
T2690 0.3077
T2691 0.3063
T2692 0.3058
T2693 0.3058
T2694 0.3058
T2695 0.3058
T2696 0.3058
T2697 0.3058
T2698 0.3058
T2699 0.3058
T2700 0.3058
T2701 0.3042
T2702 0.3019
T2703 0.3001
T2704 0.2989
T2705 0.3024
T2706 0.3004
T2707 0.2989
T2708 0.2989
T2709 0.2974
T2710 0.3071
T2711 0.3071
T2712 0.3056
T2713 0.3039
T2714 0.3035
T2715 0.3035
T2716 0.3035
T2717 0.303
T2718 0.302
T2719 0.3015
T2720 0.3015
T2721 0.303
T2722 0.302
T2723 0.3025
T2724 0.3025
T2725 0.3052
T2726 0.3066
T2727 0.3071
T2728 0.2958
T2729 0.2969
T2730 0.2974
T2731 0.2989
T2732 0.2989
T2733 0.3001
T2734 0.3004
T2735 0.301
T2736 0.3024
T2737 0.3024
T2738 0.3024
T2739 0.3024
T2740 0.3024
T2741 0.3038
T2742 0.3043
T2743 0.305
T2744 0.3058
T2745 0.3063
T2746 0.3077
T2747 0.3095
T2748 0.3099
T2749 0.3107
T2750 0.3119
T2751 0.3103
T2752 0.3095
T2753 0.3082
T2754 0.3077
T2755 0.3058
T2756 0.3054
T2757 0.3043
T2758 0.3038
T2759 0.3024
T2760 0.3014
T2761 0.2997
T2762 0.2989
T2763 0.2979
T2764 0.2969
T2765 0.2961
T2766 0.3071
T2767 0.3056
T2768 0.3051
T2769 0.3051
T2770 0.3051
T2771 0.3051
T2772 0.3039
T2773 0.3035
T2774 0.3025
T2775 0.3015
T2776 0.3015
T2777 0.3015
T2778 0.3015
T2779 0.3015
T2780 0.3015
T2781 0.3003
T2782 0.2999
T2783 0.2999
T2784 0.2994
T2785 0.2978
T2786 0.2978
T2787 0.2978
T2788 0.2966
T2789 0.2961
T2790 0.2961
T2791 0.2827
T2792 0.2827
T2793 0.2827
T2794 0.2827
T2795 0.2827
T2796 0.2827
T2797 0.2827
T2798 0.2827
T2799 0.2827
T2800 0.2827
T2801 0.2827
T2802 0.2827
T2803 0.2827
T2804 0.2827
T2805 0.2827
T2806 0.2827
T2807 0.2827
T2808 0.2827
