# Supplementary material for: FishMORPH - An agent-based model to predict salmonid growth and distribution responses under natural and low flows
Source: Sci Rep. 2016 Jul 19;6:29414. doi: 10.1038/srep29414 (PMC4949470; doi:10.1038/srep29414)
Supplement: Supplementary Information 2 [file srep29414-s2.zip › SR_FishMORPH_Files/Parameters/Baseline_Depth_P53.var]

Depth Patch P53
T1 0.3849
T2 0.3863
T3 0.3863
T4 0.3863
T5 0.3859
T6 0.3854
T7 0.3839
T8 0.383
T9 0.3815
T10 0.3836
T11 0.3849
T12 0.382
T13 0.3801
T14 0.3778
T15 0.3778
T16 0.3778
T17 0.3778
T18 0.3778
T19 0.3773
T20 0.3769
T21 0.376
T22 0.3755
T23 0.3755
T24 0.3755
T25 0.3746
T26 0.3737
T27 0.3737
T28 0.3737
T29 0.3737
T30 0.3737
T31 0.3737
T32 0.3737
T33 0.3737
T34 0.3737
T35 0.3732
T36 0.3727
T37 0.3718
T38 0.3718
T39 0.3718
T40 0.3718
T41 0.3718
T42 0.3714
T43 0.3703
T44 0.3703
T45 0.3703
T46 0.3703
T47 0.3703
T48 0.3703
T49 0.3703
T50 0.3703
T51 0.3742
T52 0.3742
T53 0.3742
T54 0.3723
T55 0.3723
T56 0.3718
T57 0.3709
T58 0.3713
T59 0.3718
T60 0.3697
T61 0.3728
T62 0.3713
T63 0.3709
T64 0.3704
T65 0.3723
T66 0.3709
T67 0.3704
T68 0.3704
T69 0.3704
T70 0.3704
T71 0.3699
T72 0.3684
T73 0.3676
T74 0.3664
T75 0.3649
T76 0.3649
T77 0.3649
T78 0.3649
T79 0.3649
T80 0.3649
T81 0.3649
T82 0.3649
T83 0.3649
T84 0.3649
T85 0.3654
T86 0.3668
T87 0.3668
T88 0.3668
T89 0.3668
T90 0.3668
T91 0.3668
T92 0.3668
T93 0.3668
T94 0.3668
T95 0.3668
T96 0.3668
T97 0.3668
T98 0.3668
T99 0.3664
T100 0.3649
T101 0.3649
T102 0.3649
T103 0.3649
T104 0.3649
T105 0.3649
T106 0.3649
T107 0.3649
T108 0.3644
T109 0.3649
T110 0.3649
T111 0.3649
T112 0.3649
T113 0.3649
T114 0.3649
T115 0.3649
T116 0.3649
T117 0.3649
T118 0.3649
T119 0.3649
T120 0.3649
T121 0.3649
T122 0.3649
T123 0.3649
T124 0.3649
T125 0.3649
T126 0.3649
T127 0.3649
T128 0.3649
T129 0.3649
T130 0.3649
T131 0.3659
T132 0.3668
T133 0.3668
T134 0.3668
T135 0.3668
T136 0.3672
T137 0.3684
T138 0.3684
T139 0.3684
T140 0.3684
T141 0.3684
T142 0.3684
T143 0.3684
T144 0.3684
T145 0.3684
T146 0.3684
T147 0.3684
T148 0.3684
T149 0.3684
T150 0.3704
T151 0.3699
T152 0.3704
T153 0.3709
T154 0.3723
T155 0.3723
T156 0.3723
T157 0.3723
T158 0.3732
T159 0.3723
T160 0.3732
T161 0.3742
T162 0.3742
T163 0.3742
T164 0.3742
T165 0.3742
T166 0.3742
T167 0.3742
T168 0.3742
T169 0.3742
T170 0.3742
T171 0.3742
T172 0.3742
T173 0.3742
T174 0.3742
T175 0.3742
T176 0.3742
T177 0.3742
T178 0.3737
T179 0.3742
T180 0.3742
T181 0.3737
T182 0.3728
T183 0.3737
T184 0.3728
T185 0.3723
T186 0.3723
T187 0.3723
T188 0.3723
T189 0.3723
T190 0.3723
T191 0.3723
T192 0.3723
T193 0.3723
T194 0.3723
T195 0.3723
T196 0.3723
T197 0.3709
T198 0.3704
T199 0.3704
T200 0.3704
T201 0.3684
T202 0.3684
T203 0.3684
T204 0.3684
T205 0.3684
T206 0.3684
T207 0.3684
T208 0.3684
T209 0.3684
T210 0.3684
T211 0.3684
T212 0.3684
T213 0.3684
T214 0.3684
T215 0.3689
T216 0.3684
T217 0.3684
T218 0.3684
T219 0.3684
T220 0.3684
T221 0.3684
T222 0.3684
T223 0.3684
T224 0.368
T225 0.3668
T226 0.3668
T227 0.3668
T228 0.3668
T229 0.3668
T230 0.3668
T231 0.3668
T232 0.3668
T233 0.3668
T234 0.3668
T235 0.3668
T236 0.3668
T237 0.3668
T238 0.3668
T239 0.3668
T240 0.3668
T241 0.3668
T242 0.3668
T243 0.3668
T244 0.3668
T245 0.3668
T246 0.3668
T247 0.3668
T248 0.3668
T249 0.3649
T250 0.3649
T251 0.3654
T252 0.4019
T253 0.429
T254 0.4406
T255 0.4391
T256 0.4389
T257 0.4389
T258 0.437
T259 0.4364
T260 0.4364
T261 0.4354
T262 0.4342
T263 0.4339
T264 0.4339
T265 0.4339
T266 0.4339
T267 0.4339
T268 0.4339
T269 0.4339
T270 0.4339
T271 0.4339
T272 0.4339
T273 0.4339
T274 0.4339
T275 0.4339
T276 0.4343
T277 0.435
T278 0.436
T279 0.4364
T280 0.4364
T281 0.4364
T282 0.4354
T283 0.4347
T284 0.434
T285 0.4339
T286 0.4339
T287 0.4339
T288 0.4339
T289 0.4339
T290 0.4339
T291 0.4339
T292 0.4339
T293 0.4343
T294 0.4359
T295 0.4364
T296 0.4364
T297 0.4382
T298 0.4389
T299 0.4389
T300 0.4396
T301 0.4395
T302 0.4394
T303 0.4398
T304 0.4403
T305 0.4408
T306 0.4409
T307 0.4409
T308 0.4409
T309 0.4409
T310 0.4409
T311 0.4409
T312 0.4409
T313 0.4409
T314 0.4409
T315 0.4409
T316 0.4409
T317 0.4409
T318 0.4409
T319 0.4409
T320 0.4409
T321 0.4409
T322 0.4409
T323 0.4409
T324 0.4409
T325 0.4406
T326 0.4408
T327 0.4409
T328 0.4409
T329 0.4409
T330 0.4409
T331 0.4409
T332 0.4409
T333 0.4409
T334 0.4409
T335 0.4409
T336 0.4409
T337 0.4406
T338 0.4393
T339 0.4389
T340 0.4389
T341 0.4389
T342 0.4389
T343 0.4389
T344 0.4389
T345 0.4389
T346 0.4389
T347 0.4389
T348 0.4389
T349 0.4389
T350 0.4389
T351 0.4389
T352 0.4389
T353 0.437
T354 0.4364
T355 0.4364
T356 0.4364
T357 0.4364
T358 0.4364
T359 0.4364
T360 0.4364
T361 0.4364
T362 0.4354
T363 0.436
T364 0.4364
T365 0.4364
T366 0.4364
T367 0.4364
T368 0.4364
T369 0.4364
T370 0.4364
T371 0.4364
T372 0.4364
T373 0.4368
T374 0.4384
T375 0.4389
T376 0.4389
T377 0.4389
T378 0.4392
T379 0.439
T380 0.4389
T381 0.4389
T382 0.4389
T383 0.4389
T384 0.4389
T385 0.4389
T386 0.4389
T387 0.4389
T388 0.4389
T389 0.4389
T390 0.4389
T391 0.4389
T392 0.4389
T393 0.4375
T394 0.4312
T395 0.4078
T396 0.3932
T397 0.384
T398 0.3865
T399 0.384
T400 0.3834
T401 0.3834
T402 0.3834
T403 0.3839
T404 0.3836
T405 0.3834
T406 0.3821
T407 0.3811
T408 0.381
T409 0.381
T410 0.3819
T411 0.3831
T412 0.3848
T413 0.3874
T414 0.3837
T415 0.3891
T416 0.3838
T417 0.3842
T418 0.3842
T419 0.3838
T420 0.3868
T421 0.3858
T422 0.3776
T423 0.3746
T424 0.3755
T425 0.3755
T426 0.3755
T427 0.3755
T428 0.3755
T429 0.3755
T430 0.3755
T431 0.3755
T432 0.3755
T433 0.3755
T434 0.3755
T435 0.3746
T436 0.3737
T437 0.3737
T438 0.3727
T439 0.3718
T440 0.3708
T441 0.3699
T442 0.3699
T443 0.3753
T444 0.3738
T445 0.3743
T446 0.3738
T447 0.3743
T448 0.3738
T449 0.3734
T450 0.3709
T451 0.37
T452 0.37
T453 0.37
T454 0.369
T455 0.368
T456 0.368
T457 0.37
T458 0.37
T459 0.37
T460 0.3695
T461 0.37
T462 0.37
T463 0.3719
T464 0.3732
T465 0.3744
T466 0.3695
T467 0.371
T468 0.3719
T469 0.3733
T470 0.3733
T471 0.3742
T472 0.3751
T473 0.3747
T474 0.3733
T475 0.3723
T476 0.3714
T477 0.3705
T478 0.3695
T479 0.3695
T480 0.3744
T481 0.3695
T482 0.3749
T483 0.3695
T484 0.3695
T485 0.37
T486 0.3695
T487 0.3714
T488 0.3716
T489 0.3743
T490 0.3766
T491 0.3794
T492 0.3798
T493 0.3816
T494 0.3845
T495 0.3871
T496 0.3893
T497 0.3851
T498 0.3861
T499 0.388
T500 0.3912
T501 0.3934
T502 0.3965
T503 0.4
T504 0.403
T505 0.3967
T506 0.3991
T507 0.4001
T508 0.4007
T509 0.4021
T510 0.4025
T511 0.403
T512 0.4044
T513 0.4052
T514 0.4066
T515 0.409
T516 0.4104
T517 0.4124
T518 0.4138
T519 0.4141
T520 0.4115
T521 0.4143
T522 0.4141
T523 0.4141
T524 0.4141
T525 0.4141
T526 0.4141
T527 0.4136
T528 0.4125
T529 0.4117
T530 0.4115
T531 0.4098
T532 0.4093
T533 0.4089
T534 0.4075
T535 0.405
T536 0.4035
T537 0.4024
T538 0.4013
T539 0.4001
T540 0.3998
T541 0.3978
T542 0.3971
T543 0.3971
T544 0.3963
T545 0.3951
T546 0.3948
T547 0.403
T548 0.4018
T549 0.4015
T550 0.4007
T551 0.3995
T552 0.3987
T553 0.397
T554 0.3964
T555 0.3956
T556 0.3944
T557 0.3941
T558 0.3946
T559 0.3964
T560 0.4003
T561 0.3972
T562 0.4022
T563 0.407
T564 0.4122
T565 0.4173
T566 0.4292
T567 0.4347
T568 0.4429
T569 0.4393
T570 0.4434
T571 0.4476
T572 0.4518
T573 0.4537
T574 0.4611
T575 0.4693
T576 0.4679
T577 0.4808
T578 0.4907
T579 0.5048
T580 0.5153
T581 0.5246
T582 0.5375
T583 0.535
T584 0.5427
T585 0.5438
T586 0.5504
T587 0.5565
T588 0.5599
T589 0.5537
T590 0.5609
T591 0.5641
T592 0.5613
T593 0.5639
T594 0.5644
T595 0.5633
T596 0.5645
T597 0.556
T598 0.5597
T599 0.5498
T600 0.5423
T601 0.5317
T602 0.5373
T603 0.5301
T604 0.5239
T605 0.5256
T606 0.5222
T607 0.52
T608 0.5198
T609 0.5211
T610 0.5242
T611 0.5203
T612 0.525
T613 0.5304
T614 0.5357
T615 0.5252
T616 0.529
T617 0.5329
T618 0.5366
T619 0.54
T620 0.5429
T621 0.5442
T622 0.543
T623 0.5382
T624 0.5285
T625 0.5279
T626 0.516
T627 0.5004
T628 0.4796
T629 0.4644
T630 0.4595
T631 0.4532
T632 0.4472
T633 0.4428
T634 0.4393
T635 0.4367
T636 0.4438
T637 0.4416
T638 0.4402
T639 0.4385
T640 0.4367
T641 0.4357
T642 0.4348
T643 0.4337
T644 0.4335
T645 0.4335
T646 0.4325
T647 0.4313
T648 0.4305
T649 0.4289
T650 0.4284
T651 0.4277
T652 0.4266
T653 0.4263
T654 0.4254
T655 0.4304
T656 0.4301
T657 0.4289
T658 0.4281
T659 0.428
T660 0.4261
T661 0.4254
T662 0.4238
T663 0.4232
T664 0.4202
T665 0.3975
T666 0.3954
T667 0.3945
T668 0.3945
T669 0.394
T670 0.393
T671 0.3927
T672 0.3927
T673 0.3927
T674 0.3927
T675 0.3909
T676 0.3903
T677 0.3901
T678 0.3899
T679 0.3894
T680 0.388
T681 0.3875
T682 0.3875
T683 0.3866
T684 0.3877
T685 0.3926
T686 0.4
T687 0.4139
T688 0.4108
T689 0.3971
T690 0.3962
T691 0.3909
T692 0.3881
T693 0.3866
T694 0.3854
T695 0.3851
T696 0.3847
T697 0.3891
T698 0.3887
T699 0.3884
T700 0.3883
T701 0.3882
T702 0.3867
T703 0.3862
T704 0.386
T705 0.3856
T706 0.3854
T707 0.3854
T708 0.384
T709 0.383
T710 0.3827
T711 0.3826
T712 0.3821
T713 0.3805
T714 0.38
T715 0.3799
T716 0.3798
T717 0.3798
T718 0.3797
T719 0.3796
T720 0.3795
T721 0.3794
T722 0.3794
T723 0.3793
T724 0.3792
T725 0.3791
T726 0.3791
T727 0.379
T728 0.3789
T729 0.3784
T730 0.3782
T731 0.3785
T732 0.3786
T733 0.3772
T734 0.3765
T735 0.3769
T736 0.3764
T737 0.3758
T738 0.3753
T739 0.3748
T740 0.3742
T741 0.3742
T742 0.3741
T743 0.3738
T744 0.3736
T745 0.3735
T746 0.3734
T747 0.3733
T748 0.3733
T749 0.3732
T750 0.3731
T751 0.373
T752 0.373
T753 0.3729
T754 0.3728
T755 0.3727
T756 0.3727
T757 0.3726
T758 0.3725
T759 0.3724
T760 0.3724
T761 0.3723
T762 0.3722
T763 0.3721
T764 0.3721
T765 0.3835
T766 0.385
T767 0.3844
T768 0.3843
T769 0.3843
T770 0.3842
T771 0.3837
T772 0.383
T773 0.3828
T774 0.3822
T775 0.3823
T776 0.3827
T777 0.3827
T778 0.3826
T779 0.3826
T780 0.3825
T781 0.3821
T782 0.3815
T783 0.381
T784 0.3808
T785 0.3798
T786 0.3799
T787 0.3795
T788 0.3793
T789 0.3801
T790 0.3803
T791 0.3803
T792 0.3802
T793 0.3801
T794 0.38
T795 0.38
T796 0.3799
T797 0.3794
T798 0.3796
T799 0.3797
T800 0.3796
T801 0.3795
T802 0.3794
T803 0.3794
T804 0.3793
T805 0.379
T806 0.3787
T807 0.3786
T808 0.3785
T809 0.3776
T810 0.3763
T811 0.3764
T812 0.3761
T813 0.3758
T814 0.3758
T815 0.3757
T816 0.3756
T817 0.3755
T818 0.3755
T819 0.3754
T820 0.3753
T821 0.3744
T822 0.374
T823 0.3731
T824 0.3727
T825 0.3726
T826 0.3725
T827 0.3725
T828 0.3724
T829 0.3723
T830 0.371
T831 0.3705
T832 0.3713
T833 0.3751
T834 0.3739
T835 0.3734
T836 0.372
T837 0.3719
T838 0.3719
T839 0.3718
T840 0.3717
T841 0.3716
T842 0.3716
T843 0.3715
T844 0.3714
T845 0.3711
T846 0.3702
T847 0.3702
T848 0.3692
T849 0.369
T850 0.3707
T851 0.3702
T852 0.3705
T853 0.3705
T854 0.3704
T855 0.3686
T856 0.3681
T857 0.3666
T858 0.3665
T859 0.3665
T860 0.3664
T861 0.3663
T862 0.3663
T863 0.3662
T864 0.3662
T865 0.367
T866 0.3678
T867 0.3678
T868 0.3677
T869 0.3676
T870 0.3676
T871 0.3675
T872 0.3674
T873 0.3674
T874 0.3673
T875 0.3672
T876 0.3672
T877 0.3671
T878 0.367
T879 0.367
T880 0.3651
T881 0.365
T882 0.3636
T883 0.3631
T884 0.3621
T885 0.3621
T886 0.3629
T887 0.3629
T888 0.3635
T889 0.3642
T890 0.3641
T891 0.364
T892 0.364
T893 0.3639
T894 0.3643
T895 0.3638
T896 0.3637
T897 0.3637
T898 0.3636
T899 0.3635
T900 0.3635
T901 0.3634
T902 0.3633
T903 0.3629
T904 0.3619
T905 0.3614
T906 0.3613
T907 0.3612
T908 0.3612
T909 0.3611
T910 0.3611
T911 0.361
T912 0.3609
T913 0.3609
T914 0.3608
T915 0.3612
T916 0.3607
T917 0.3606
T918 0.361
T919 0.3623
T920 0.3609
T921 0.3604
T922 0.3603
T923 0.3603
T924 0.3602
T925 0.3601
T926 0.36
T927 0.3593
T928 0.3582
T929 0.3595
T930 0.358
T931 0.3577
T932 0.3576
T933 0.3575
T934 0.3574
T935 0.3574
T936 0.3573
T937 0.3573
T938 0.3577
T939 0.3576
T940 0.3571
T941 0.3588
T942 0.3588
T943 0.3587
T944 0.3586
T945 0.3586
T946 0.3585
T947 0.3585
T948 0.3584
T949 0.3597
T950 0.3615
T951 0.3605
T952 0.3596
T953 0.3585
T954 0.3577
T955 0.3576
T956 0.3576
T957 0.3575
T958 0.3575
T959 0.3574
T960 0.3574
T961 0.3573
T962 0.3572
T963 0.3572
T964 0.3571
T965 0.3571
T966 0.357
T967 0.357
T968 0.3569
T969 0.3568
T970 0.3568
T971 0.3567
T972 0.3567
T973 0.3566
T974 0.3566
T975 0.3565
T976 0.3564
T977 0.3564
T978 0.3563
T979 0.3563
T980 0.3562
T981 0.356
T982 0.3633
T983 0.3629
T984 0.3628
T985 0.3627
T986 0.3623
T987 0.3623
T988 0.3622
T989 0.3622
T990 0.3621
T991 0.3621
T992 0.362
T993 0.3619
T994 0.3619
T995 0.3618
T996 0.3618
T997 0.3617
T998 0.3617
T999 0.3616
T1000 0.3616
T1001 0.3611
T1002 0.3597
T1003 0.3596
T1004 0.3595
T1005 0.36
T1006 0.3612
T1007 0.3612
T1008 0.3598
T1009 0.3593
T1010 0.3592
T1011 0.3592
T1012 0.3591
T1013 0.3591
T1014 0.359
T1015 0.359
T1016 0.3589
T1017 0.3589
T1018 0.3586
T1019 0.3602
T1020 0.3601
T1021 0.3601
T1022 0.36
T1023 0.3595
T1024 0.3581
T1025 0.3567
T1026 0.3562
T1027 0.3554
T1028 0.3546
T1029 0.3553
T1030 0.356
T1031 0.356
T1032 0.3559
T1033 0.3559
T1034 0.3558
T1035 0.3558
T1036 0.3557
T1037 0.3556
T1038 0.3556
T1039 0.3555
T1040 0.3564
T1041 0.3573
T1042 0.3554
T1043 0.3558
T1044 0.3571
T1045 0.3571
T1046 0.358
T1047 0.3584
T1048 0.3583
T1049 0.3587
T1050 0.3582
T1051 0.3569
T1052 0.355
T1053 0.3545
T1054 0.3544
T1055 0.3544
T1056 0.3543
T1057 0.3561
T1058 0.356
T1059 0.356
T1060 0.3559
T1061 0.3559
T1062 0.3558
T1063 0.3558
T1064 0.3557
T1065 0.3557
T1066 0.3557
T1067 0.3565
T1068 0.3571
T1069 0.3569
T1070 0.3569
T1071 0.3568
T1072 0.3577
T1073 0.3585
T1074 0.3585
T1075 0.3584
T1076 0.3584
T1077 0.3583
T1078 0.3583
T1079 0.3582
T1080 0.3582
T1081 0.3581
T1082 0.3585
T1083 0.3585
T1084 0.3589
T1085 0.3597
T1086 0.3594
T1087 0.3592
T1088 0.3592
T1089 0.3591
T1090 0.3591
T1091 0.3586
T1092 0.359
T1093 0.3713
T1094 0.3709
T1095 0.3702
T1096 0.3697
T1097 0.3697
T1098 0.3701
T1099 0.3713
T1100 0.3717
T1101 0.3717
T1102 0.3744
T1103 0.3789
T1104 0.3862
T1105 0.392
T1106 0.4022
T1107 0.3984
T1108 0.3999
T1109 0.4
T1110 0.4022
T1111 0.4062
T1112 0.4131
T1113 0.4168
T1114 0.4266
T1115 0.4261
T1116 0.4297
T1117 0.431
T1118 0.4291
T1119 0.4304
T1120 0.4226
T1121 0.4151
T1122 0.4127
T1123 0.4106
T1124 0.4083
T1125 0.4047
T1126 0.4032
T1127 0.4029
T1128 0.4029
T1129 0.4028
T1130 0.4039
T1131 0.4046
T1132 0.4043
T1133 0.403
T1134 0.4026
T1135 0.4029
T1136 0.4037
T1137 0.4039
T1138 0.4042
T1139 0.4053
T1140 0.4076
T1141 0.4102
T1142 0.4121
T1143 0.4125
T1144 0.4128
T1145 0.4129
T1146 0.4129
T1147 0.4135
T1148 0.4141
T1149 0.4141
T1150 0.4141
T1151 0.414
T1152 0.4129
T1153 0.4113
T1154 0.4091
T1155 0.4069
T1156 0.4056
T1157 0.4052
T1158 0.4035
T1159 0.4028
T1160 0.4027
T1161 0.4035
T1162 0.4046
T1163 0.4046
T1164 0.4062
T1165 0.4071
T1166 0.4082
T1167 0.4086
T1168 0.4085
T1169 0.4078
T1170 0.4068
T1171 0.4052
T1172 0.4042
T1173 0.4053
T1174 0.4061
T1175 0.406
T1176 0.4058
T1177 0.4066
T1178 0.4077
T1179 0.408
T1180 0.4075
T1181 0.4073
T1182 0.4076
T1183 0.4078
T1184 0.4077
T1185 0.4077
T1186 0.4076
T1187 0.4076
T1188 0.407
T1189 0.4079
T1190 0.4056
T1191 0.4022
T1192 0.3996
T1193 0.3978
T1194 0.3966
T1195 0.3946
T1196 0.4029
T1197 0.4029
T1198 0.4028
T1199 0.3953
T1200 0.3974
T1201 0.3994
T1202 0.3985
T1203 0.3974
T1204 0.396
T1205 0.3947
T1206 0.4027
T1207 0.3964
T1208 0.3952
T1209 0.4002
T1210 0.3996
T1211 0.4007
T1212 0.4025
T1213 0.3958
T1214 0.3992
T1215 0.4017
T1216 0.4045
T1217 0.4061
T1218 0.4083
T1219 0.4113
T1220 0.4132
T1221 0.4182
T1222 0.4231
T1223 0.4277
T1224 0.4293
T1225 0.4294
T1226 0.4283
T1227 0.4274
T1228 0.4256
T1229 0.4238
T1230 0.4229
T1231 0.4227
T1232 0.4234
T1233 0.4262
T1234 0.4302
T1235 0.4295
T1236 0.4342
T1237 0.4376
T1238 0.4388
T1239 0.4404
T1240 0.4431
T1241 0.4435
T1242 0.4397
T1243 0.4371
T1244 0.4366
T1245 0.4365
T1246 0.4366
T1247 0.4373
T1248 0.438
T1249 0.4381
T1250 0.438
T1251 0.438
T1252 0.4372
T1253 0.4361
T1254 0.4357
T1255 0.4349
T1256 0.4331
T1257 0.4317
T1258 0.4305
T1259 0.4294
T1260 0.4279
T1261 0.427
T1262 0.4258
T1263 0.4254
T1264 0.4194
T1265 0.4153
T1266 0.4127
T1267 0.414
T1268 0.4119
T1269 0.4098
T1270 0.4089
T1271 0.4071
T1272 0.4057
T1273 0.4031
T1274 0.4009
T1275 0.3999
T1276 0.3984
T1277 0.3969
T1278 0.3957
T1279 0.403
T1280 0.4016
T1281 0.4
T1282 0.3985
T1283 0.398
T1284 0.398
T1285 0.3978
T1286 0.3976
T1287 0.3957
T1288 0.3943
T1289 0.3915
T1290 0.389
T1291 0.3867
T1292 0.385
T1293 0.3845
T1294 0.3856
T1295 0.3863
T1296 0.3864
T1297 0.3849
T1298 0.3843
T1299 0.3843
T1300 0.3884
T1301 0.3874
T1302 0.3861
T1303 0.3849
T1304 0.3838
T1305 0.3835
T1306 0.3821
T1307 0.3815
T1308 0.3811
T1309 0.3824
T1310 0.3829
T1311 0.3829
T1312 0.3845
T1313 0.3878
T1314 0.3858
T1315 0.3977
T1316 0.4085
T1317 0.4229
T1318 0.4341
T1319 0.4436
T1320 0.4584
T1321 0.471
T1322 0.4709
T1323 0.4788
T1324 0.4781
T1325 0.4824
T1326 0.4867
T1327 0.4901
T1328 0.4935
T1329 0.4927
T1330 0.4929
T1331 0.4953
T1332 0.4933
T1333 0.4894
T1334 0.4838
T1335 0.4783
T1336 0.4784
T1337 0.4727
T1338 0.4695
T1339 0.4677
T1340 0.4661
T1341 0.4649
T1342 0.4646
T1343 0.4646
T1344 0.4637
T1345 0.4626
T1346 0.4718
T1347 0.4706
T1348 0.4686
T1349 0.4662
T1350 0.464
T1351 0.4615
T1352 0.459
T1353 0.4562
T1354 0.453
T1355 0.4539
T1356 0.4519
T1357 0.4499
T1358 0.4469
T1359 0.4438
T1360 0.4404
T1361 0.4375
T1362 0.4445
T1363 0.4422
T1364 0.4401
T1365 0.4381
T1366 0.436
T1367 0.4338
T1368 0.4321
T1369 0.4312
T1370 0.431
T1371 0.431
T1372 0.4317
T1373 0.4334
T1374 0.4357
T1375 0.4377
T1376 0.4404
T1377 0.4427
T1378 0.444
T1379 0.4361
T1380 0.4371
T1381 0.4389
T1382 0.4407
T1383 0.4425
T1384 0.4445
T1385 0.4436
T1386 0.4433
T1387 0.4431
T1388 0.4419
T1389 0.44
T1390 0.4376
T1391 0.4445
T1392 0.4427
T1393 0.442
T1394 0.4418
T1395 0.4432
T1396 0.4364
T1397 0.4397
T1398 0.443
T1399 0.4457
T1400 0.4471
T1401 0.4481
T1402 0.4479
T1403 0.4485
T1404 0.4479
T1405 0.4464
T1406 0.4448
T1407 0.4433
T1408 0.4411
T1409 0.4396
T1410 0.4382
T1411 0.4374
T1412 0.4361
T1413 0.4357
T1414 0.4448
T1415 0.4449
T1416 0.4434
T1417 0.4427
T1418 0.4427
T1419 0.4426
T1420 0.4426
T1421 0.4411
T1422 0.4401
T1423 0.4389
T1424 0.4369
T1425 0.4363
T1426 0.4359
T1427 0.4346
T1428 0.4331
T1429 0.4315
T1430 0.4303
T1431 0.4296
T1432 0.4286
T1433 0.4279
T1434 0.4281
T1435 0.4286
T1436 0.4287
T1437 0.428
T1438 0.4276
T1439 0.4276
T1440 0.4276
T1441 0.4272
T1442 0.4262
T1443 0.4255
T1444 0.4305
T1445 0.4289
T1446 0.4277
T1447 0.427
T1448 0.4257
T1449 0.4252
T1450 0.4252
T1451 0.4251
T1452 0.4247
T1453 0.4238
T1454 0.4231
T1455 0.4225
T1456 0.4205
T1457 0.4185
T1458 0.4165
T1459 0.4143
T1460 0.4125
T1461 0.4142
T1462 0.413
T1463 0.4126
T1464 0.4133
T1465 0.4137
T1466 0.4174
T1467 0.4191
T1468 0.4179
T1469 0.4149
T1470 0.4128
T1471 0.4116
T1472 0.4139
T1473 0.4129
T1474 0.4118
T1475 0.4116
T1476 0.4128
T1477 0.4117
T1478 0.4111
T1479 0.4108
T1480 0.4099
T1481 0.4088
T1482 0.4084
T1483 0.4068
T1484 0.4062
T1485 0.4061
T1486 0.4067
T1487 0.4076
T1488 0.4103
T1489 0.4127
T1490 0.4138
T1491 0.413
T1492 0.4157
T1493 0.4167
T1494 0.4166
T1495 0.4165
T1496 0.418
T1497 0.4202
T1498 0.4233
T1499 0.4268
T1500 0.4299
T1501 0.4254
T1502 0.4254
T1503 0.4301
T1504 0.4276
T1505 0.4253
T1506 0.4239
T1507 0.4223
T1508 0.4213
T1509 0.4218
T1510 0.4229
T1511 0.4236
T1512 0.4249
T1513 0.426
T1514 0.4268
T1515 0.4289
T1516 0.4303
T1517 0.4255
T1518 0.4264
T1519 0.428
T1520 0.4294
T1521 0.4309
T1522 0.432
T1523 0.4338
T1524 0.4359
T1525 0.4386
T1526 0.4423
T1527 0.4443
T1528 0.445
T1529 0.4362
T1530 0.4358
T1531 0.4448
T1532 0.4447
T1533 0.4436
T1534 0.4427
T1535 0.4427
T1536 0.4435
T1537 0.4444
T1538 0.4369
T1539 0.4392
T1540 0.4419
T1541 0.4444
T1542 0.4468
T1543 0.4485
T1544 0.4489
T1545 0.4489
T1546 0.4489
T1547 0.4489
T1548 0.4488
T1549 0.4488
T1550 0.4488
T1551 0.4488
T1552 0.4487
T1553 0.4487
T1554 0.4487
T1555 0.4487
T1556 0.4487
T1557 0.4486
T1558 0.4486
T1559 0.4486
T1560 0.4486
T1561 0.4485
T1562 0.4485
T1563 0.4485
T1564 0.4485
T1565 0.4485
T1566 0.4484
T1567 0.4484
T1568 0.4484
T1569 0.4484
T1570 0.4425
T1571 0.4314
T1572 0.4284
T1573 0.4276
T1574 0.4304
T1575 0.4283
T1576 0.428
T1577 0.4276
T1578 0.428
T1579 0.4289
T1580 0.431
T1581 0.428
T1582 0.4304
T1583 0.4311
T1584 0.4316
T1585 0.4306
T1586 0.4309
T1587 0.4322
T1588 0.4337
T1589 0.4356
T1590 0.4369
T1591 0.4364
T1592 0.4354
T1593 0.434
T1594 0.4325
T1595 0.4317
T1596 0.4315
T1597 0.4333
T1598 0.4343
T1599 0.4341
T1600 0.4336
T1601 0.4334
T1602 0.4334
T1603 0.4334
T1604 0.4334
T1605 0.4332
T1606 0.4331
T1607 0.4327
T1608 0.4311
T1609 0.4291
T1610 0.4271
T1611 0.4255
T1612 0.43
T1613 0.4283
T1614 0.4274
T1615 0.4265
T1616 0.4255
T1617 0.4266
T1618 0.427
T1619 0.4272
T1620 0.4285
T1621 0.4289
T1622 0.4289
T1623 0.4281
T1624 0.4267
T1625 0.4248
T1626 0.4228
T1627 0.4205
T1628 0.4175
T1629 0.4151
T1630 0.4137
T1631 0.4126
T1632 0.4141
T1633 0.4132
T1634 0.4111
T1635 0.4088
T1636 0.4067
T1637 0.4055
T1638 0.4041
T1639 0.4032
T1640 0.4026
T1641 0.4013
T1642 0.4008
T1643 0.4008
T1644 0.4004
T1645 0.399
T1646 0.3982
T1647 0.3967
T1648 0.3946
T1649 0.4016
T1650 0.4002
T1651 0.3995
T1652 0.3991
T1653 0.3977
T1654 0.3972
T1655 0.3972
T1656 0.3972
T1657 0.3972
T1658 0.398
T1659 0.3987
T1660 0.3996
T1661 0.401
T1662 0.3949
T1663 0.4007
T1664 0.4058
T1665 0.4104
T1666 0.412
T1667 0.4158
T1668 0.4225
T1669 0.4294
T1670 0.4287
T1671 0.4344
T1672 0.4408
T1673 0.4366
T1674 0.4405
T1675 0.4426
T1676 0.443
T1677 0.4419
T1678 0.4398
T1679 0.4361
T1680 0.4415
T1681 0.4375
T1682 0.4342
T1683 0.4332
T1684 0.4325
T1685 0.4329
T1686 0.4343
T1687 0.4351
T1688 0.4363
T1689 0.4371
T1690 0.4372
T1691 0.4372
T1692 0.4372
T1693 0.4372
T1694 0.4368
T1695 0.4349
T1696 0.4323
T1697 0.4294
T1698 0.4271
T1699 0.4252
T1700 0.4298
T1701 0.4294
T1702 0.4294
T1703 0.4283
T1704 0.426
T1705 0.4252
T1706 0.4237
T1707 0.4224
T1708 0.421
T1709 0.4186
T1710 0.4168
T1711 0.4154
T1712 0.4135
T1713 0.4121
T1714 0.4141
T1715 0.4138
T1716 0.413
T1717 0.4116
T1718 0.41
T1719 0.4082
T1720 0.4061
T1721 0.4055
T1722 0.4055
T1723 0.407
T1724 0.4076
T1725 0.4075
T1726 0.4073
T1727 0.4076
T1728 0.4089
T1729 0.4083
T1730 0.4074
T1731 0.4072
T1732 0.4072
T1733 0.4059
T1734 0.4051
T1735 0.4047
T1736 0.4036
T1737 0.4032
T1738 0.4032
T1739 0.4032
T1740 0.4032
T1741 0.4028
T1742 0.401
T1743 0.3996
T1744 0.3979
T1745 0.3962
T1746 0.395
T1747 0.3946
T1748 0.3946
T1749 0.3946
T1750 0.3946
T1751 0.3956
T1752 0.3963
T1753 0.4003
T1754 0.3968
T1755 0.3964
T1756 0.3957
T1757 0.3951
T1758 0.3949
T1759 0.4027
T1760 0.4019
T1761 0.4001
T1762 0.3995
T1763 0.3995
T1764 0.3992
T1765 0.3994
T1766 0.3995
T1767 0.3995
T1768 0.3992
T1769 0.3986
T1770 0.3988
T1771 0.3994
T1772 0.3996
T1773 0.3996
T1774 0.3996
T1775 0.3996
T1776 0.3988
T1777 0.3976
T1778 0.3973
T1779 0.3967
T1780 0.3957
T1781 0.3955
T1782 0.3945
T1783 0.3935
T1784 0.3932
T1785 0.3932
T1786 0.3932
T1787 0.3961
T1788 0.3957
T1789 0.3941
T1790 0.3921
T1791 0.3911
T1792 0.3896
T1793 0.3874
T1794 0.3867
T1795 0.3867
T1796 0.3864
T1797 0.3866
T1798 0.3868
T1799 0.3868
T1800 0.3868
T1801 0.3868
T1802 0.3868
T1803 0.386
T1804 0.3848
T1805 0.3845
T1806 0.3838
T1807 0.3835
T1808 0.3888
T1809 0.3885
T1810 0.3885
T1811 0.3885
T1812 0.3889
T1813 0.3887
T1814 0.3885
T1815 0.3885
T1816 0.3869
T1817 0.3862
T1818 0.3862
T1819 0.3862
T1820 0.3862
T1821 0.3862
T1822 0.3863
T1823 0.3863
T1824 0.3863
T1825 0.3863
T1826 0.3852
T1827 0.3842
T1828 0.3839
T1829 0.3825
T1830 0.382
T1831 0.382
T1832 0.3809
T1833 0.3805
T1834 0.3813
T1835 0.3841
T1836 0.3871
T1837 0.3882
T1838 0.3883
T1839 0.3879
T1840 0.3869
T1841 0.3866
T1842 0.3862
T1843 0.386
T1844 0.386
T1845 0.3873
T1846 0.3879
T1847 0.388
T1848 0.388
T1849 0.388
T1850 0.3873
T1851 0.3863
T1852 0.3854
T1853 0.3843
T1854 0.3828
T1855 0.3823
T1856 0.3819
T1857 0.3814
T1858 0.3817
T1859 0.3829
T1860 0.3841
T1861 0.384
T1862 0.3831
T1863 0.3821
T1864 0.3806
T1865 0.3796
T1866 0.3795
T1867 0.3808
T1868 0.3817
T1869 0.3815
T1870 0.3813
T1871 0.3809
T1872 0.3795
T1873 0.3809
T1874 0.3833
T1875 0.3857
T1876 0.3843
T1877 0.3917
T1878 0.3977
T1879 0.4029
T1880 0.3995
T1881 0.4051
T1882 0.4115
T1883 0.4161
T1884 0.4249
T1885 0.4259
T1886 0.4322
T1887 0.4365
T1888 0.4379
T1889 0.4377
T1890 0.4354
T1891 0.4321
T1892 0.4292
T1893 0.4259
T1894 0.4294
T1895 0.4279
T1896 0.4272
T1897 0.4275
T1898 0.4294
T1899 0.4262
T1900 0.4293
T1901 0.4321
T1902 0.4339
T1903 0.4351
T1904 0.4354
T1905 0.4347
T1906 0.4333
T1907 0.4329
T1908 0.4318
T1909 0.4288
T1910 0.4293
T1911 0.4252
T1912 0.4223
T1913 0.4184
T1914 0.4165
T1915 0.4166
T1916 0.4138
T1917 0.412
T1918 0.4099
T1919 0.4086
T1920 0.4067
T1921 0.4061
T1922 0.4045
T1923 0.4027
T1924 0.4012
T1925 0.4
T1926 0.3982
T1927 0.3972
T1928 0.3958
T1929 0.4034
T1930 0.403
T1931 0.3961
T1932 0.3974
T1933 0.3968
T1934 0.3954
T1935 0.4033
T1936 0.4027
T1937 0.401
T1938 0.3988
T1939 0.3985
T1940 0.3999
T1941 0.4017
T1942 0.4027
T1943 0.396
T1944 0.3988
T1945 0.3988
T1946 0.3977
T1947 0.3982
T1948 0.3993
T1949 0.4009
T1950 0.4038
T1951 0.4094
T1952 0.4128
T1953 0.4205
T1954 0.4307
T1955 0.4365
T1956 0.4374
T1957 0.4451
T1958 0.4535
T1959 0.4646
T1960 0.4676
T1961 0.4771
T1962 0.4769
T1963 0.4829
T1964 0.4898
T1965 0.4932
T1966 0.5019
T1967 0.5093
T1968 0.5099
T1969 0.5159
T1970 0.5226
T1971 0.5199
T1972 0.524
T1973 0.5281
T1974 0.5308
T1975 0.5334
T1976 0.5353
T1977 0.5374
T1978 0.5382
T1979 0.5376
T1980 0.5376
T1981 0.5373
T1982 0.5359
T1983 0.5344
T1984 0.5327
T1985 0.5311
T1986 0.531
T1987 0.5299
T1988 0.528
T1989 0.5272
T1990 0.527
T1991 0.5259
T1992 0.5251
T1993 0.5241
T1994 0.523
T1995 0.5208
T1996 0.5255
T1997 0.5239
T1998 0.5216
T1999 0.5191
T2000 0.5164
T2001 0.5136
T2002 0.5102
T2003 0.506
T2004 0.5091
T2005 0.5059
T2006 0.5027
T2007 0.5004
T2008 0.4994
T2009 0.4983
T2010 0.4972
T2011 0.4965
T2012 0.4951
T2013 0.4938
T2014 0.4926
T2015 0.4946
T2016 0.4931
T2017 0.4909
T2018 0.4892
T2019 0.4872
T2020 0.4854
T2021 0.4839
T2022 0.4823
T2023 0.4803
T2024 0.478
T2025 0.4763
T2026 0.4814
T2027 0.4795
T2028 0.478
T2029 0.4766
T2030 0.4748
T2031 0.4742
T2032 0.4736
T2033 0.4719
T2034 0.4706
T2035 0.4697
T2036 0.4695
T2037 0.4684
T2038 0.4676
T2039 0.4665
T2040 0.4657
T2041 0.4642
T2042 0.463
T2043 0.4717
T2044 0.4713
T2045 0.4715
T2046 0.4712
T2047 0.471
T2048 0.4722
T2049 0.4645
T2050 0.4665
T2051 0.4692
T2052 0.4721
T2053 0.4771
T2054 0.4763
T2055 0.4828
T2056 0.4899
T2057 0.4941
T2058 0.5037
T2059 0.5062
T2060 0.5135
T2061 0.5195
T2062 0.5242
T2063 0.5218
T2064 0.526
T2065 0.5284
T2066 0.5293
T2067 0.5305
T2068 0.5312
T2069 0.5305
T2070 0.5297
T2071 0.5287
T2072 0.5276
T2073 0.5262
T2074 0.5242
T2075 0.5228
T2076 0.5216
T2077 0.5202
T2078 0.5256
T2079 0.5242
T2080 0.5235
T2081 0.5224
T2082 0.5207
T2083 0.5191
T2084 0.5174
T2085 0.5155
T2086 0.513
T2087 0.5095
T2088 0.5069
T2089 0.5122
T2090 0.5102
T2091 0.5076
T2092 0.5051
T2093 0.5028
T2094 0.5007
T2095 0.4987
T2096 0.4971
T2097 0.4957
T2098 0.4956
T2099 0.4949
T2100 0.4955
T2101 0.493
T2102 0.4921
T2103 0.4909
T2104 0.4898
T2105 0.4886
T2106 0.4872
T2107 0.4864
T2108 0.4863
T2109 0.4859
T2110 0.4847
T2111 0.4829
T2112 0.4823
T2113 0.4811
T2114 0.4802
T2115 0.4794
T2116 0.4787
T2117 0.4786
T2118 0.4786
T2119 0.4786
T2120 0.4786
T2121 0.4779
T2122 0.4769
T2123 0.4766
T2124 0.4766
T2125 0.4823
T2126 0.4763
T2127 0.4774
T2128 0.476
T2129 0.4814
T2130 0.4813
T2131 0.4824
T2132 0.4779
T2133 0.4801
T2134 0.4819
T2135 0.4822
T2136 0.4821
T2137 0.4812
T2138 0.4808
T2139 0.4794
T2140 0.4788
T2141 0.4781
T2142 0.4771
T2143 0.4768
T2144 0.4768
T2145 0.4762
T2146 0.4763
T2147 0.4775
T2148 0.4793
T2149 0.4822
T2150 0.4849
T2151 0.4874
T2152 0.4902
T2153 0.4921
T2154 0.4935
T2155 0.4949
T2156 0.4927
T2157 0.4934
T2158 0.4932
T2159 0.4958
T2160 0.4948
T2161 0.4945
T2162 0.4945
T2163 0.4931
T2164 0.4925
T2165 0.4913
T2166 0.4903
T2167 0.4895
T2168 0.4883
T2169 0.4872
T2170 0.4865
T2171 0.4853
T2172 0.484
T2173 0.4833
T2174 0.4821
T2175 0.4813
T2176 0.4797
T2177 0.4791
T2178 0.4779
T2179 0.4774
T2180 0.4759
T2181 0.4819
T2182 0.4812
T2183 0.4802
T2184 0.4799
T2185 0.479
T2186 0.4768
T2187 0.4761
T2188 0.4761
T2189 0.4752
T2190 0.4745
T2191 0.474
T2192 0.4731
T2193 0.4725
T2194 0.472
T2195 0.4711
T2196 0.4704
T2197 0.4703
T2198 0.4697
T2199 0.468
T2200 0.4667
T2201 0.4664
T2202 0.4664
T2203 0.468
T2204 0.4683
T2205 0.4674
T2206 0.4671
T2207 0.4667
T2208 0.4666
T2209 0.4666
T2210 0.4657
T2211 0.4648
T2212 0.4646
T2213 0.4639
T2214 0.463
T2215 0.4628
T2216 0.4628
T2217 0.4628
T2218 0.4723
T2219 0.471
T2220 0.4706
T2221 0.4703
T2222 0.4695
T2223 0.4689
T2224 0.4688
T2225 0.4688
T2226 0.4689
T2227 0.4689
T2228 0.4689
T2229 0.4689
T2230 0.469
T2231 0.469
T2232 0.4689
T2233 0.4681
T2234 0.4672
T2235 0.4669
T2236 0.4669
T2237 0.467
T2238 0.4657
T2239 0.4651
T2240 0.4651
T2241 0.4649
T2242 0.4649
T2243 0.4646
T2244 0.4635
T2245 0.4631
T2246 0.4631
T2247 0.4631
T2248 0.4628
T2249 0.4624
T2250 0.4616
T2251 0.4611
T2252 0.4611
T2253 0.4611
T2254 0.4611
T2255 0.4611
T2256 0.4605
T2257 0.4596
T2258 0.4593
T2259 0.4593
T2260 0.4594
T2261 0.459
T2262 0.4586
T2263 0.4584
T2264 0.458
T2265 0.4574
T2266 0.4573
T2267 0.4573
T2268 0.4567
T2269 0.4557
T2270 0.4555
T2271 0.4555
T2272 0.4545
T2273 0.4537
T2274 0.4536
T2275 0.4537
T2276 0.4535
T2277 0.4534
T2278 0.4534
T2279 0.4534
T2280 0.4535
T2281 0.4535
T2282 0.4525
T2283 0.455
T2284 0.4549
T2285 0.4549
T2286 0.4549
T2287 0.455
T2288 0.455
T2289 0.4543
T2290 0.4534
T2291 0.453
T2292 0.4528
T2293 0.4528
T2294 0.4529
T2295 0.4529
T2296 0.4529
T2297 0.453
T2298 0.4526
T2299 0.4518
T2300 0.4512
T2301 0.4508
T2302 0.4474
T2303 0.4406
T2304 0.4369
T2305 0.4375
T2306 0.4408
T2307 0.4438
T2308 0.4459
T2309 0.4469
T2310 0.4471
T2311 0.4471
T2312 0.4471
T2313 0.4472
T2314 0.4472
T2315 0.4472
T2316 0.4473
T2317 0.4473
T2318 0.4473
T2319 0.4473
T2320 0.4467
T2321 0.4457
T2322 0.4465
T2323 0.4473
T2324 0.4475
T2325 0.4475
T2326 0.4475
T2327 0.4476
T2328 0.4476
T2329 0.4474
T2330 0.4473
T2331 0.4474
T2332 0.446
T2333 0.4454
T2334 0.4455
T2335 0.4455
T2336 0.4455
T2337 0.4456
T2338 0.4456
T2339 0.4453
T2340 0.4444
T2341 0.4449
T2342 0.4456
T2343 0.445
T2344 0.4444
T2345 0.4439
T2346 0.4438
T2347 0.4438
T2348 0.4438
T2349 0.4437
T2350 0.4444
T2351 0.4447
T2352 0.445
T2353 0.4441
T2354 0.4437
T2355 0.4438
T2356 0.4438
T2357 0.4438
T2358 0.4439
T2359 0.4439
T2360 0.4439
T2361 0.4439
T2362 0.4433
T2363 0.4434
T2364 0.4432
T2365 0.4431
T2366 0.4431
T2367 0.4424
T2368 0.4421
T2369 0.4429
T2370 0.4463
T2371 0.4494
T2372 0.4505
T2373 0.4503
T2374 0.4484
T2375 0.4457
T2376 0.4439
T2377 0.4424
T2378 0.4409
T2379 0.4401
T2380 0.44
T2381 0.44
T2382 0.4412
T2383 0.442
T2384 0.4422
T2385 0.4422
T2386 0.4422
T2387 0.4423
T2388 0.4423
T2389 0.4423
T2390 0.4424
T2391 0.4424
T2392 0.4424
T2393 0.4425
T2394 0.4425
T2395 0.3372
T2396 0.3207
T2397 0.3211
T2398 0.3207
T2399 0.3207
T2400 0.3208
T2401 0.3208
T2402 0.3208
T2403 0.3208
T2404 0.3208
T2405 0.3209
T2406 0.3209
T2407 0.3213
T2408 0.3209
T2409 0.3209
T2410 0.3207
T2411 0.3203
T2412 0.3187
T2413 0.3197
T2414 0.3188
T2415 0.316
T2416 0.3151
T2417 0.3151
T2418 0.3151
T2419 0.3152
T2420 0.3152
T2421 0.3152
T2422 0.3152
T2423 0.3152
T2424 0.3153
T2425 0.3153
T2426 0.3153
T2427 0.3153
T2428 0.3153
T2429 0.3154
T2430 0.3154
T2431 0.3154
T2432 0.3154
T2433 0.3155
T2434 0.3155
T2435 0.3155
T2436 0.3155
T2437 0.3155
T2438 0.3156
T2439 0.3156
T2440 0.3156
T2441 0.3156
T2442 0.3156
T2443 0.3157
T2444 0.3157
T2445 0.3157
T2446 0.3157
T2447 0.3157
T2448 0.3158
T2449 0.3158
T2450 0.3158
T2451 0.3158
T2452 0.3158
T2453 0.3159
T2454 0.3159
T2455 0.3159
T2456 0.3159
T2457 0.315
T2458 0.3141
T2459 0.3141
T2460 0.3137
T2461 0.3142
T2462 0.3128
T2463 0.3137
T2464 0.3137
T2465 0.3142
T2466 0.3143
T2467 0.3143
T2468 0.3143
T2469 0.3143
T2470 0.3143
T2471 0.3144
T2472 0.3144
T2473 0.3144
T2474 0.3144
T2475 0.3145
T2476 0.3145
T2477 0.3145
T2478 0.3145
T2479 0.3145
T2480 0.3146
T2481 0.3146
T2482 0.3146
T2483 0.3146
T2484 0.3142
T2485 0.3142
T2486 0.3147
T2487 0.3133
T2488 0.3138
T2489 0.3322
T2490 0.3611
T2491 0.3607
T2492 0.3535
T2493 0.3491
T2494 0.3468
T2495 0.3464
T2496 0.3552
T2497 0.3544
T2498 0.3518
T2499 0.3502
T2500 0.3489
T2501 0.3475
T2502 0.346
T2503 0.3446
T2504 0.3422
T2505 0.3419
T2506 0.3407
T2507 0.3571
T2508 0.3602
T2509 0.3559
T2510 0.3531
T2511 0.3454
T2512 0.3475
T2513 0.3426
T2514 0.341
T2515 0.3395
T2516 0.3391
T2517 0.3383
T2518 0.3375
T2519 0.3366
T2520 0.3438
T2521 0.3422
T2522 0.3406
T2523 0.3399
T2524 0.3391
T2525 0.3376
T2526 0.3358
T2527 0.3354
T2528 0.3339
T2529 0.3326
T2530 0.3317
T2531 0.3295
T2532 0.3279
T2533 0.3271
T2534 0.3258
T2535 0.3314
T2536 0.3309
T2537 0.3309
T2538 0.3309
T2539 0.331
T2540 0.331
T2541 0.331
T2542 0.331
T2543 0.3311
T2544 0.3311
T2545 0.3311
T2546 0.3311
T2547 0.3312
T2548 0.3303
T2549 0.3294
T2550 0.3295
T2551 0.3295
T2552 0.3295
T2553 0.3282
T2554 0.3287
T2555 0.3296
T2556 0.3292
T2557 0.3269
T2558 0.3255
T2559 0.3244
T2560 0.3582
T2561 0.3488
T2562 0.3439
T2563 0.3413
T2564 0.3383
T2565 0.3364
T2566 0.3438
T2567 0.3423
T2568 0.3418
T2569 0.341
T2570 0.3398
T2571 0.3388
T2572 0.3382
T2573 0.337
T2574 0.3361
T2575 0.3351
T2576 0.3346
T2577 0.3342
T2578 0.3342
T2579 0.333
T2580 0.3316
T2581 0.3293
T2582 0.3288
T2583 0.3275
T2584 0.3271
T2585 0.3275
T2586 0.3276
T2587 0.3276
T2588 0.3276
T2589 0.3276
T2590 0.3277
T2591 0.3264
T2592 0.326
T2593 0.326
T2594 0.326
T2595 0.326
T2596 0.3261
T2597 0.3261
T2598 0.3261
T2599 0.3261
T2600 0.3251
T2601 0.324
T2602 0.324
T2603 0.3317
T2604 0.3317
T2605 0.3317
T2606 0.3309
T2607 0.3241
T2608 0.3322
T2609 0.3323
T2610 0.331
T2611 0.331
T2612 0.331
T2613 0.331
T2614 0.3311
T2615 0.3311
T2616 0.3311
T2617 0.3298
T2618 0.3293
T2619 0.3302
T2620 0.3307
T2621 0.3311
T2622 0.3311
T2623 0.3311
T2624 0.3311
T2625 0.3311
T2626 0.3307
T2627 0.3302
T2628 0.3298
T2629 0.3289
T2630 0.3289
T2631 0.3293
T2632 0.328
T2633 0.3275
T2634 0.3275
T2635 0.3275
T2636 0.3275
T2637 0.3275
T2638 0.3275
T2639 0.3275
T2640 0.3275
T2641 0.3275
T2642 0.3275
T2643 0.3275
T2644 0.3275
T2645 0.3289
T2646 0.3293
T2647 0.3293
T2648 0.3293
T2649 0.3293
T2650 0.3293
T2651 0.328
T2652 0.328
T2653 0.3275
T2654 0.3275
T2655 0.3275
T2656 0.3275
T2657 0.328
T2658 0.3289
T2659 0.328
T2660 0.3298
T2661 0.3293
T2662 0.3307
T2663 0.324
T2664 0.324
T2665 0.325
T2666 0.3255
T2667 0.3284
T2668 0.3301
T2669 0.3323
T2670 0.3331
T2671 0.3353
T2672 0.3373
T2673 0.3414
T2674 0.3437
T2675 0.3387
T2676 0.3441
T2677 0.3472
T2678 0.3508
T2679 0.3535
T2680 0.3544
T2681 0.3548
T2682 0.3444
T2683 0.3458
T2684 0.3463
T2685 0.3463
T2686 0.3454
T2687 0.3444
T2688 0.3552
T2689 0.354
T2690 0.3526
T2691 0.3512
T2692 0.3507
T2693 0.3507
T2694 0.3507
T2695 0.3507
T2696 0.3507
T2697 0.3507
T2698 0.3507
T2699 0.3507
T2700 0.3507
T2701 0.3491
T2702 0.3468
T2703 0.3449
T2704 0.3437
T2705 0.3472
T2706 0.3453
T2707 0.3437
T2708 0.3437
T2709 0.3423
T2710 0.3402
T2711 0.3402
T2712 0.3387
T2713 0.337
T2714 0.3366
T2715 0.3366
T2716 0.3366
T2717 0.3361
T2718 0.3437
T2719 0.3432
T2720 0.3432
T2721 0.3361
T2722 0.3437
T2723 0.3356
T2724 0.3356
T2725 0.3383
T2726 0.3397
T2727 0.3402
T2728 0.3406
T2729 0.3418
T2730 0.3423
T2731 0.3437
T2732 0.3437
T2733 0.3449
T2734 0.3453
T2735 0.3458
T2736 0.3472
T2737 0.3472
T2738 0.3472
T2739 0.3472
T2740 0.3472
T2741 0.3487
T2742 0.3491
T2743 0.3499
T2744 0.3507
T2745 0.3512
T2746 0.3526
T2747 0.3544
T2748 0.3548
T2749 0.3441
T2750 0.3454
T2751 0.3552
T2752 0.3544
T2753 0.353
T2754 0.3526
T2755 0.3507
T2756 0.3503
T2757 0.3491
T2758 0.3487
T2759 0.3472
T2760 0.3463
T2761 0.3445
T2762 0.3437
T2763 0.3428
T2764 0.3418
T2765 0.341
T2766 0.3402
T2767 0.3387
T2768 0.3382
T2769 0.3382
T2770 0.3382
T2771 0.3382
T2772 0.337
T2773 0.3366
T2774 0.3356
T2775 0.3432
T2776 0.3432
T2777 0.3432
T2778 0.3432
T2779 0.3432
T2780 0.3432
T2781 0.3419
T2782 0.3415
T2783 0.3415
T2784 0.341
T2785 0.3395
T2786 0.3395
T2787 0.3395
T2788 0.3382
T2789 0.3378
T2790 0.3378
T2791 0.3236
T2792 0.3236
T2793 0.3236
T2794 0.3236
T2795 0.3236
T2796 0.3236
T2797 0.3236
T2798 0.3236
T2799 0.3236
T2800 0.3236
T2801 0.3236
T2802 0.3236
T2803 0.3236
T2804 0.3236
T2805 0.3236
T2806 0.3236
T2807 0.3236
T2808 0.3236
