# Supplementary material for: FishMORPH - An agent-based model to predict salmonid growth and distribution responses under natural and low flows
Source: Sci Rep. 2016 Jul 19;6:29414. doi: 10.1038/srep29414 (PMC4949470; doi:10.1038/srep29414)
Supplement: Supplementary Information 2 [file srep29414-s2.zip › SR_FishMORPH_Files/Parameters/Baseline_Depth_P54.var]

Depth Patch P54
T1 0.4558
T2 0.4572
T3 0.4572
T4 0.4572
T5 0.4568
T6 0.4563
T7 0.4547
T8 0.4538
T9 0.4523
T10 0.4545
T11 0.4558
T12 0.4529
T13 0.4615
T14 0.4592
T15 0.4592
T16 0.4592
T17 0.4592
T18 0.4592
T19 0.4587
T20 0.4583
T21 0.4574
T22 0.4569
T23 0.4569
T24 0.4569
T25 0.456
T26 0.4551
T27 0.4551
T28 0.4551
T29 0.4551
T30 0.4551
T31 0.4551
T32 0.4551
T33 0.4551
T34 0.4551
T35 0.4546
T36 0.4541
T37 0.4532
T38 0.4532
T39 0.4532
T40 0.4532
T41 0.4532
T42 0.4528
T43 0.4517
T44 0.4517
T45 0.4517
T46 0.4517
T47 0.4517
T48 0.4517
T49 0.4517
T50 0.4517
T51 0.4498
T52 0.4498
T53 0.4498
T54 0.4479
T55 0.4479
T56 0.4474
T57 0.4465
T58 0.4469
T59 0.4474
T60 0.4511
T61 0.4484
T62 0.4469
T63 0.4465
T64 0.446
T65 0.4479
T66 0.4465
T67 0.446
T68 0.446
T69 0.446
T70 0.446
T71 0.4455
T72 0.444
T73 0.4432
T74 0.4461
T75 0.4446
T76 0.4446
T77 0.4446
T78 0.4446
T79 0.4446
T80 0.4446
T81 0.4446
T82 0.4446
T83 0.4446
T84 0.4446
T85 0.4452
T86 0.4425
T87 0.4425
T88 0.4425
T89 0.4425
T90 0.4425
T91 0.4425
T92 0.4425
T93 0.4425
T94 0.4425
T95 0.4425
T96 0.4425
T97 0.4425
T98 0.4425
T99 0.4461
T100 0.4446
T101 0.4446
T102 0.4446
T103 0.4446
T104 0.4446
T105 0.4446
T106 0.4446
T107 0.4446
T108 0.4442
T109 0.4446
T110 0.4446
T111 0.4446
T112 0.4446
T113 0.4446
T114 0.4446
T115 0.4446
T116 0.4446
T117 0.4446
T118 0.4446
T119 0.4446
T120 0.4446
T121 0.4446
T122 0.4446
T123 0.4446
T124 0.4446
T125 0.4446
T126 0.4446
T127 0.4446
T128 0.4446
T129 0.4446
T130 0.4446
T131 0.4456
T132 0.4425
T133 0.4425
T134 0.4425
T135 0.4425
T136 0.4429
T137 0.444
T138 0.444
T139 0.444
T140 0.444
T141 0.444
T142 0.444
T143 0.444
T144 0.444
T145 0.444
T146 0.444
T147 0.444
T148 0.444
T149 0.444
T150 0.446
T151 0.4455
T152 0.446
T153 0.4465
T154 0.4479
T155 0.4479
T156 0.4479
T157 0.4479
T158 0.4488
T159 0.4479
T160 0.4488
T161 0.4498
T162 0.4498
T163 0.4498
T164 0.4498
T165 0.4498
T166 0.4498
T167 0.4498
T168 0.4498
T169 0.4498
T170 0.4498
T171 0.4498
T172 0.4498
T173 0.4498
T174 0.4498
T175 0.4498
T176 0.4498
T177 0.4498
T178 0.4493
T179 0.4498
T180 0.4498
T181 0.4493
T182 0.4484
T183 0.4493
T184 0.4484
T185 0.4479
T186 0.4479
T187 0.4479
T188 0.4479
T189 0.4479
T190 0.4479
T191 0.4479
T192 0.4479
T193 0.4479
T194 0.4479
T195 0.4479
T196 0.4479
T197 0.4465
T198 0.446
T199 0.446
T200 0.446
T201 0.444
T202 0.444
T203 0.444
T204 0.444
T205 0.444
T206 0.444
T207 0.444
T208 0.444
T209 0.444
T210 0.444
T211 0.444
T212 0.444
T213 0.444
T214 0.444
T215 0.4445
T216 0.444
T217 0.444
T218 0.444
T219 0.444
T220 0.444
T221 0.444
T222 0.444
T223 0.444
T224 0.4436
T225 0.4425
T226 0.4425
T227 0.4425
T228 0.4425
T229 0.4425
T230 0.4425
T231 0.4425
T232 0.4425
T233 0.4425
T234 0.4425
T235 0.4425
T236 0.4425
T237 0.4425
T238 0.4425
T239 0.4425
T240 0.4425
T241 0.4425
T242 0.4425
T243 0.4425
T244 0.4425
T245 0.4425
T246 0.4425
T247 0.4425
T248 0.4425
T249 0.4446
T250 0.4446
T251 0.4452
T252 0.4722
T253 0.5005
T254 0.508
T255 0.5065
T256 0.5062
T257 0.5062
T258 0.5044
T259 0.5038
T260 0.5038
T261 0.5072
T262 0.506
T263 0.5056
T264 0.5056
T265 0.5056
T266 0.5056
T267 0.5056
T268 0.5056
T269 0.5056
T270 0.5056
T271 0.5056
T272 0.5056
T273 0.5056
T274 0.5056
T275 0.5056
T276 0.5061
T277 0.5067
T278 0.5078
T279 0.5038
T280 0.5038
T281 0.5038
T282 0.5072
T283 0.5064
T284 0.5058
T285 0.5056
T286 0.5056
T287 0.5056
T288 0.5056
T289 0.5056
T290 0.5056
T291 0.5056
T292 0.5056
T293 0.5061
T294 0.5076
T295 0.5038
T296 0.5038
T297 0.5056
T298 0.5062
T299 0.5062
T300 0.507
T301 0.5069
T302 0.5068
T303 0.5071
T304 0.5077
T305 0.5082
T306 0.5083
T307 0.5083
T308 0.5083
T309 0.5083
T310 0.5083
T311 0.5083
T312 0.5083
T313 0.5083
T314 0.5083
T315 0.5083
T316 0.5083
T317 0.5083
T318 0.5083
T319 0.5083
T320 0.5083
T321 0.5083
T322 0.5083
T323 0.5083
T324 0.5083
T325 0.5079
T326 0.5082
T327 0.5083
T328 0.5083
T329 0.5083
T330 0.5083
T331 0.5083
T332 0.5083
T333 0.5083
T334 0.5083
T335 0.5083
T336 0.5083
T337 0.5079
T338 0.5067
T339 0.5062
T340 0.5062
T341 0.5062
T342 0.5062
T343 0.5062
T344 0.5062
T345 0.5062
T346 0.5062
T347 0.5062
T348 0.5062
T349 0.5062
T350 0.5062
T351 0.5062
T352 0.5062
T353 0.5044
T354 0.5038
T355 0.5038
T356 0.5038
T357 0.5038
T358 0.5038
T359 0.5038
T360 0.5038
T361 0.5038
T362 0.5072
T363 0.5078
T364 0.5038
T365 0.5038
T366 0.5038
T367 0.5038
T368 0.5038
T369 0.5038
T370 0.5038
T371 0.5038
T372 0.5038
T373 0.5042
T374 0.5057
T375 0.5062
T376 0.5062
T377 0.5062
T378 0.5066
T379 0.5064
T380 0.5062
T381 0.5062
T382 0.5062
T383 0.5062
T384 0.5062
T385 0.5062
T386 0.5062
T387 0.5062
T388 0.5062
T389 0.5062
T390 0.5062
T391 0.5062
T392 0.5062
T393 0.5049
T394 0.4967
T395 0.4811
T396 0.4701
T397 0.4609
T398 0.4574
T399 0.4549
T400 0.4543
T401 0.4543
T402 0.4543
T403 0.4547
T404 0.4544
T405 0.4543
T406 0.4529
T407 0.452
T408 0.4519
T409 0.4519
T410 0.4527
T411 0.454
T412 0.4556
T413 0.4583
T414 0.4605
T415 0.4599
T416 0.4606
T417 0.461
T418 0.461
T419 0.4606
T420 0.4577
T421 0.4567
T422 0.4591
T423 0.456
T424 0.4569
T425 0.4569
T426 0.4569
T427 0.4569
T428 0.4569
T429 0.4569
T430 0.4569
T431 0.4569
T432 0.4569
T433 0.4569
T434 0.4569
T435 0.456
T436 0.4551
T437 0.4551
T438 0.4541
T439 0.4532
T440 0.4523
T441 0.4513
T442 0.4513
T443 0.4509
T444 0.4494
T445 0.4499
T446 0.4494
T447 0.4499
T448 0.4494
T449 0.449
T450 0.4465
T451 0.4456
T452 0.4456
T453 0.4456
T454 0.4446
T455 0.4436
T456 0.4436
T457 0.4456
T458 0.4456
T459 0.4456
T460 0.4451
T461 0.4456
T462 0.4456
T463 0.4475
T464 0.4488
T465 0.45
T466 0.4509
T467 0.4524
T468 0.4533
T469 0.4547
T470 0.4547
T471 0.4556
T472 0.4565
T473 0.4561
T474 0.4547
T475 0.4538
T476 0.4528
T477 0.4519
T478 0.4509
T479 0.4509
T480 0.45
T481 0.4509
T482 0.4505
T483 0.4509
T484 0.4509
T485 0.4514
T486 0.4509
T487 0.4528
T488 0.453
T489 0.4557
T490 0.458
T491 0.4607
T492 0.4612
T493 0.4525
T494 0.4554
T495 0.458
T496 0.4601
T497 0.462
T498 0.4629
T499 0.4648
T500 0.468
T501 0.4703
T502 0.467
T503 0.4705
T504 0.4735
T505 0.4762
T506 0.4787
T507 0.4797
T508 0.4803
T509 0.4817
T510 0.4821
T511 0.4825
T512 0.4839
T513 0.4848
T514 0.4797
T515 0.4821
T516 0.4835
T517 0.4855
T518 0.487
T519 0.4873
T520 0.4877
T521 0.4874
T522 0.4873
T523 0.4873
T524 0.4873
T525 0.4873
T526 0.4873
T527 0.4868
T528 0.4856
T529 0.4848
T530 0.4846
T531 0.483
T532 0.4824
T533 0.482
T534 0.4806
T535 0.4846
T536 0.4831
T537 0.482
T538 0.4808
T539 0.4797
T540 0.4794
T541 0.4774
T542 0.4767
T543 0.4767
T544 0.4758
T545 0.4747
T546 0.4744
T547 0.4735
T548 0.4724
T549 0.4721
T550 0.4712
T551 0.4701
T552 0.4692
T553 0.4675
T554 0.467
T555 0.4661
T556 0.4713
T557 0.471
T558 0.4714
T559 0.4669
T560 0.4708
T561 0.4767
T562 0.4817
T563 0.4801
T564 0.4853
T565 0.4935
T566 0.4946
T567 0.5064
T568 0.5103
T569 0.5162
T570 0.5203
T571 0.5179
T572 0.5221
T573 0.5272
T574 0.5346
T575 0.5361
T576 0.5445
T577 0.5506
T578 0.5602
T579 0.5684
T580 0.5858
T581 0.5927
T582 0.5964
T583 0.6078
T584 0.6085
T585 0.6131
T586 0.6197
T587 0.6141
T588 0.6175
T589 0.6253
T590 0.6255
T591 0.6287
T592 0.6329
T593 0.6355
T594 0.636
T595 0.6349
T596 0.6292
T597 0.6277
T598 0.6173
T599 0.6192
T600 0.6082
T601 0.6046
T602 0.5963
T603 0.5891
T604 0.5922
T605 0.587
T606 0.5836
T607 0.5813
T608 0.5811
T609 0.5824
T610 0.5855
T611 0.5886
T612 0.5932
T613 0.5893
T614 0.5946
T615 0.598
T616 0.6019
T617 0.6058
T618 0.6024
T619 0.6059
T620 0.6087
T621 0.6101
T622 0.6089
T623 0.6041
T624 0.6014
T625 0.5962
T626 0.5867
T627 0.5735
T628 0.5562
T629 0.5411
T630 0.5331
T631 0.5235
T632 0.5175
T633 0.5198
T634 0.5163
T635 0.5137
T636 0.5112
T637 0.509
T638 0.5076
T639 0.5059
T640 0.5041
T641 0.5075
T642 0.5065
T643 0.5055
T644 0.5052
T645 0.5052
T646 0.5043
T647 0.503
T648 0.5022
T649 0.5007
T650 0.5002
T651 0.4994
T652 0.4983
T653 0.4981
T654 0.4971
T655 0.4959
T656 0.4955
T657 0.4944
T658 0.4935
T659 0.4934
T660 0.4915
T661 0.4908
T662 0.4892
T663 0.4887
T664 0.4964
T665 0.4772
T666 0.466
T667 0.4713
T668 0.4713
T669 0.4709
T670 0.4699
T671 0.4695
T672 0.4695
T673 0.4695
T674 0.4695
T675 0.4678
T676 0.4672
T677 0.4669
T678 0.4667
T679 0.4663
T680 0.4648
T681 0.4643
T682 0.4643
T683 0.4635
T684 0.4645
T685 0.4694
T686 0.4795
T687 0.49
T688 0.484
T689 0.4767
T690 0.4668
T691 0.4678
T692 0.465
T693 0.4635
T694 0.4623
T695 0.462
T696 0.4615
T697 0.46
T698 0.4596
T699 0.4593
T700 0.4592
T701 0.4591
T702 0.4576
T703 0.4571
T704 0.4569
T705 0.4565
T706 0.4563
T707 0.4562
T708 0.4549
T709 0.4538
T710 0.4536
T711 0.4535
T712 0.453
T713 0.4619
T714 0.4614
T715 0.4613
T716 0.4612
T717 0.4611
T718 0.4611
T719 0.461
T720 0.4609
T721 0.4608
T722 0.4607
T723 0.4607
T724 0.4606
T725 0.4605
T726 0.4604
T727 0.4603
T728 0.4603
T729 0.4598
T730 0.4596
T731 0.4599
T732 0.46
T733 0.4586
T734 0.4579
T735 0.4583
T736 0.4577
T737 0.4572
T738 0.4567
T739 0.4562
T740 0.4556
T741 0.4556
T742 0.4555
T743 0.4552
T744 0.455
T745 0.4549
T746 0.4548
T747 0.4547
T748 0.4547
T749 0.4546
T750 0.4545
T751 0.4544
T752 0.4544
T753 0.4543
T754 0.4542
T755 0.4541
T756 0.454
T757 0.454
T758 0.4539
T759 0.4538
T760 0.4537
T761 0.4537
T762 0.4536
T763 0.4535
T764 0.4534
T765 0.4543
T766 0.4558
T767 0.4553
T768 0.4552
T769 0.4551
T770 0.4551
T771 0.4546
T772 0.4539
T773 0.4537
T774 0.4531
T775 0.4531
T776 0.4535
T777 0.4536
T778 0.4535
T779 0.4534
T780 0.4534
T781 0.4529
T782 0.4524
T783 0.4519
T784 0.4517
T785 0.4612
T786 0.4613
T787 0.4609
T788 0.4607
T789 0.4615
T790 0.4617
T791 0.4616
T792 0.4616
T793 0.4615
T794 0.4614
T795 0.4613
T796 0.4613
T797 0.4608
T798 0.461
T799 0.461
T800 0.461
T801 0.4609
T802 0.4608
T803 0.4607
T804 0.4607
T805 0.4604
T806 0.4601
T807 0.46
T808 0.4599
T809 0.459
T810 0.4577
T811 0.4578
T812 0.4574
T813 0.4572
T814 0.4571
T815 0.457
T816 0.457
T817 0.4569
T818 0.4568
T819 0.4568
T820 0.4567
T821 0.4557
T822 0.4554
T823 0.4544
T824 0.454
T825 0.454
T826 0.4539
T827 0.4538
T828 0.4538
T829 0.4537
T830 0.4523
T831 0.4519
T832 0.4527
T833 0.4506
T834 0.4495
T835 0.449
T836 0.4475
T837 0.4475
T838 0.4474
T839 0.4473
T840 0.4473
T841 0.4472
T842 0.4471
T843 0.4471
T844 0.447
T845 0.4467
T846 0.4458
T847 0.4457
T848 0.4448
T849 0.4445
T850 0.4462
T851 0.4457
T852 0.4461
T853 0.446
T854 0.446
T855 0.4441
T856 0.4436
T857 0.4422
T858 0.4421
T859 0.442
T860 0.4461
T861 0.4461
T862 0.446
T863 0.4459
T864 0.4459
T865 0.4425
T866 0.4434
T867 0.4433
T868 0.4432
T869 0.4432
T870 0.4431
T871 0.443
T872 0.443
T873 0.4429
T874 0.4428
T875 0.4428
T876 0.4427
T877 0.4427
T878 0.4426
T879 0.4425
T880 0.4448
T881 0.4448
T882 0.4434
T883 0.4428
T884 0.4419
T885 0.4418
T886 0.4426
T887 0.4426
T888 0.4432
T889 0.4439
T890 0.4438
T891 0.4438
T892 0.4437
T893 0.4436
T894 0.444
T895 0.4435
T896 0.4434
T897 0.4434
T898 0.4433
T899 0.4432
T900 0.4432
T901 0.4431
T902 0.4431
T903 0.4426
T904 0.4416
T905 0.4411
T906 0.441
T907 0.441
T908 0.4409
T909 0.4408
T910 0.4408
T911 0.4407
T912 0.4406
T913 0.4406
T914 0.4405
T915 0.4409
T916 0.4404
T917 0.4403
T918 0.4407
T919 0.442
T920 0.4406
T921 0.4401
T922 0.44
T923 0.44
T924 0.4399
T925 0.4398
T926 0.4397
T927 0.439
T928 0.4379
T929 0.4392
T930 0.4378
T931 0.4374
T932 0.4373
T933 0.4372
T934 0.4372
T935 0.4371
T936 0.437
T937 0.437
T938 0.4374
T939 0.4373
T940 0.4368
T941 0.4385
T942 0.4385
T943 0.4384
T944 0.4384
T945 0.4383
T946 0.4382
T947 0.4382
T948 0.4381
T949 0.4394
T950 0.4412
T951 0.4402
T952 0.4393
T953 0.4382
T954 0.4374
T955 0.4374
T956 0.4373
T957 0.4372
T958 0.4372
T959 0.4371
T960 0.4371
T961 0.437
T962 0.4369
T963 0.4369
T964 0.4368
T965 0.4368
T966 0.4367
T967 0.4367
T968 0.4366
T969 0.4365
T970 0.4365
T971 0.4364
T972 0.4364
T973 0.4363
T974 0.4363
T975 0.4362
T976 0.4362
T977 0.4361
T978 0.436
T979 0.436
T980 0.4359
T981 0.4357
T982 0.4344
T983 0.434
T984 0.4339
T985 0.4339
T986 0.4334
T987 0.4334
T988 0.4333
T989 0.4333
T990 0.4332
T991 0.4332
T992 0.4331
T993 0.4331
T994 0.433
T995 0.4329
T996 0.4329
T997 0.4328
T998 0.4328
T999 0.4327
T1000 0.4327
T1001 0.4322
T1002 0.4308
T1003 0.4307
T1004 0.4307
T1005 0.4311
T1006 0.4324
T1007 0.4323
T1008 0.4309
T1009 0.4304
T1010 0.4303
T1011 0.4303
T1012 0.4302
T1013 0.4302
T1014 0.4301
T1015 0.4301
T1016 0.43
T1017 0.43
T1018 0.4297
T1019 0.4313
T1020 0.4313
T1021 0.4312
T1022 0.4311
T1023 0.4307
T1024 0.4292
T1025 0.4279
T1026 0.4273
T1027 0.4266
T1028 0.4298
T1029 0.4265
T1030 0.4271
T1031 0.4271
T1032 0.427
T1033 0.427
T1034 0.4269
T1035 0.4269
T1036 0.4268
T1037 0.4268
T1038 0.4267
T1039 0.4267
T1040 0.4275
T1041 0.4284
T1042 0.4265
T1043 0.4269
T1044 0.4282
T1045 0.4282
T1046 0.4291
T1047 0.4295
T1048 0.4294
T1049 0.4299
T1050 0.4293
T1051 0.428
T1052 0.4302
T1053 0.4296
T1054 0.4296
T1055 0.4295
T1056 0.4295
T1057 0.4272
T1058 0.4272
T1059 0.4271
T1060 0.4271
T1061 0.427
T1062 0.427
T1063 0.4269
T1064 0.4269
T1065 0.4268
T1066 0.4268
T1067 0.4276
T1068 0.4282
T1069 0.428
T1070 0.428
T1071 0.4279
T1072 0.4288
T1073 0.4296
T1074 0.4296
T1075 0.4295
T1076 0.4295
T1077 0.4294
T1078 0.4294
T1079 0.4293
T1080 0.4293
T1081 0.4292
T1082 0.4296
T1083 0.4296
T1084 0.43
T1085 0.4308
T1086 0.4305
T1087 0.4303
T1088 0.4303
T1089 0.4302
T1090 0.4302
T1091 0.4297
T1092 0.4301
T1093 0.4468
T1094 0.4523
T1095 0.4516
T1096 0.4511
T1097 0.451
T1098 0.4514
T1099 0.4527
T1100 0.4531
T1101 0.453
T1102 0.4558
T1103 0.4603
T1104 0.457
T1105 0.4688
T1106 0.4727
T1107 0.478
T1108 0.4795
T1109 0.4796
T1110 0.4818
T1111 0.4793
T1112 0.4862
T1113 0.493
T1114 0.492
T1115 0.4978
T1116 0.5014
T1117 0.5027
T1118 0.5009
T1119 0.4959
T1120 0.4881
T1121 0.4914
T1122 0.4858
T1123 0.4837
T1124 0.4815
T1125 0.4843
T1126 0.4828
T1127 0.4825
T1128 0.4825
T1129 0.4824
T1130 0.4834
T1131 0.4841
T1132 0.4839
T1133 0.4826
T1134 0.4822
T1135 0.4825
T1136 0.4833
T1137 0.4835
T1138 0.4838
T1139 0.4849
T1140 0.4808
T1141 0.4833
T1142 0.4853
T1143 0.4857
T1144 0.486
T1145 0.4861
T1146 0.486
T1147 0.4867
T1148 0.4872
T1149 0.4873
T1150 0.4872
T1151 0.4872
T1152 0.4861
T1153 0.4845
T1154 0.4823
T1155 0.4801
T1156 0.4852
T1157 0.4848
T1158 0.4831
T1159 0.4824
T1160 0.4823
T1161 0.4831
T1162 0.4842
T1163 0.4842
T1164 0.4793
T1165 0.4803
T1166 0.4814
T1167 0.4817
T1168 0.4817
T1169 0.4809
T1170 0.4799
T1171 0.4848
T1172 0.4838
T1173 0.4849
T1174 0.4793
T1175 0.4792
T1176 0.479
T1177 0.4797
T1178 0.4808
T1179 0.4811
T1180 0.4807
T1181 0.4804
T1182 0.4808
T1183 0.4809
T1184 0.4809
T1185 0.4808
T1186 0.4808
T1187 0.4807
T1188 0.4801
T1189 0.481
T1190 0.4852
T1191 0.4818
T1192 0.4792
T1193 0.4774
T1194 0.4762
T1195 0.4742
T1196 0.4735
T1197 0.4734
T1198 0.4734
T1199 0.4749
T1200 0.477
T1201 0.4789
T1202 0.4781
T1203 0.477
T1204 0.4756
T1205 0.4743
T1206 0.4733
T1207 0.476
T1208 0.4748
T1209 0.4707
T1210 0.4701
T1211 0.4712
T1212 0.4731
T1213 0.4754
T1214 0.4788
T1215 0.4813
T1216 0.4841
T1217 0.4793
T1218 0.4814
T1219 0.4845
T1220 0.4894
T1221 0.4944
T1222 0.4886
T1223 0.4931
T1224 0.4948
T1225 0.4949
T1226 0.4938
T1227 0.4929
T1228 0.4911
T1229 0.4893
T1230 0.4883
T1231 0.4881
T1232 0.4889
T1233 0.4917
T1234 0.4957
T1235 0.5013
T1236 0.506
T1237 0.505
T1238 0.5063
T1239 0.5078
T1240 0.5105
T1241 0.5109
T1242 0.5072
T1243 0.5045
T1244 0.504
T1245 0.504
T1246 0.504
T1247 0.5048
T1248 0.5054
T1249 0.5055
T1250 0.5055
T1251 0.5054
T1252 0.5046
T1253 0.5079
T1254 0.5075
T1255 0.5067
T1256 0.5049
T1257 0.5035
T1258 0.5023
T1259 0.5012
T1260 0.4997
T1261 0.4988
T1262 0.4976
T1263 0.4909
T1264 0.4957
T1265 0.4915
T1266 0.489
T1267 0.4872
T1268 0.4851
T1269 0.483
T1270 0.482
T1271 0.4802
T1272 0.4789
T1273 0.4827
T1274 0.4805
T1275 0.4795
T1276 0.478
T1277 0.4765
T1278 0.4753
T1279 0.4736
T1280 0.4721
T1281 0.4706
T1282 0.469
T1283 0.4686
T1284 0.4685
T1285 0.4683
T1286 0.4681
T1287 0.4663
T1288 0.4712
T1289 0.4684
T1290 0.4659
T1291 0.4636
T1292 0.4618
T1293 0.4613
T1294 0.4624
T1295 0.4631
T1296 0.4632
T1297 0.4618
T1298 0.4611
T1299 0.4611
T1300 0.4593
T1301 0.4583
T1302 0.457
T1303 0.4558
T1304 0.4547
T1305 0.4544
T1306 0.453
T1307 0.4524
T1308 0.452
T1309 0.4532
T1310 0.4538
T1311 0.4538
T1312 0.4554
T1313 0.4586
T1314 0.4627
T1315 0.4682
T1316 0.4816
T1317 0.4883
T1318 0.5058
T1319 0.5205
T1320 0.5319
T1321 0.5378
T1322 0.5475
T1323 0.5487
T1324 0.5546
T1325 0.5589
T1326 0.5632
T1327 0.5597
T1328 0.5632
T1329 0.5657
T1330 0.5659
T1331 0.565
T1332 0.563
T1333 0.5591
T1334 0.5604
T1335 0.5548
T1336 0.5483
T1337 0.5495
T1338 0.5463
T1339 0.5444
T1340 0.5428
T1341 0.5417
T1342 0.5413
T1343 0.5413
T1344 0.5404
T1345 0.5393
T1346 0.5386
T1347 0.5375
T1348 0.5355
T1349 0.5331
T1350 0.5309
T1351 0.5352
T1352 0.5326
T1353 0.5298
T1354 0.5266
T1355 0.5242
T1356 0.5222
T1357 0.5202
T1358 0.5173
T1359 0.5208
T1360 0.5174
T1361 0.5145
T1362 0.5119
T1363 0.5097
T1364 0.5076
T1365 0.5055
T1366 0.5078
T1367 0.5057
T1368 0.5039
T1369 0.503
T1370 0.5029
T1371 0.5028
T1372 0.5035
T1373 0.5052
T1374 0.5075
T1375 0.5051
T1376 0.5078
T1377 0.5102
T1378 0.5114
T1379 0.5131
T1380 0.5141
T1381 0.5159
T1382 0.5177
T1383 0.5195
T1384 0.5215
T1385 0.5206
T1386 0.5204
T1387 0.5201
T1388 0.5189
T1389 0.517
T1390 0.5146
T1391 0.512
T1392 0.5102
T1393 0.5095
T1394 0.5093
T1395 0.5107
T1396 0.5134
T1397 0.5167
T1398 0.52
T1399 0.5227
T1400 0.5175
T1401 0.5184
T1402 0.5183
T1403 0.5188
T1404 0.5183
T1405 0.5234
T1406 0.5219
T1407 0.5203
T1408 0.5181
T1409 0.5166
T1410 0.5152
T1411 0.5144
T1412 0.5132
T1413 0.5127
T1414 0.5123
T1415 0.5124
T1416 0.5109
T1417 0.5102
T1418 0.5101
T1419 0.5101
T1420 0.5101
T1421 0.5086
T1422 0.5076
T1423 0.5063
T1424 0.5044
T1425 0.5038
T1426 0.5077
T1427 0.5065
T1428 0.5049
T1429 0.5033
T1430 0.5021
T1431 0.5014
T1432 0.5005
T1433 0.4998
T1434 0.4999
T1435 0.5004
T1436 0.5005
T1437 0.4998
T1438 0.4994
T1439 0.4994
T1440 0.4994
T1441 0.499
T1442 0.4981
T1443 0.4973
T1444 0.4961
T1445 0.4945
T1446 0.4932
T1447 0.4925
T1448 0.4912
T1449 0.4907
T1450 0.4907
T1451 0.4906
T1452 0.4902
T1453 0.4893
T1454 0.4886
T1455 0.488
T1456 0.4968
T1457 0.4948
T1458 0.4928
T1459 0.4906
T1460 0.4888
T1461 0.4875
T1462 0.4862
T1463 0.4858
T1464 0.4865
T1465 0.4899
T1466 0.4936
T1467 0.4954
T1468 0.4942
T1469 0.4912
T1470 0.4891
T1471 0.4878
T1472 0.4871
T1473 0.4861
T1474 0.485
T1475 0.4848
T1476 0.486
T1477 0.4849
T1478 0.4843
T1479 0.484
T1480 0.4831
T1481 0.482
T1482 0.4816
T1483 0.48
T1484 0.4794
T1485 0.4793
T1486 0.4799
T1487 0.4808
T1488 0.4835
T1489 0.4859
T1490 0.487
T1491 0.4893
T1492 0.4919
T1493 0.493
T1494 0.4929
T1495 0.4928
T1496 0.4942
T1497 0.4965
T1498 0.4888
T1499 0.4923
T1500 0.4954
T1501 0.4972
T1502 0.4972
T1503 0.4956
T1504 0.4931
T1505 0.4908
T1506 0.4894
T1507 0.4986
T1508 0.4976
T1509 0.4981
T1510 0.4884
T1511 0.4891
T1512 0.4904
T1513 0.4915
T1514 0.4923
T1515 0.4944
T1516 0.4958
T1517 0.4973
T1518 0.4982
T1519 0.4998
T1520 0.5012
T1521 0.5027
T1522 0.5038
T1523 0.5056
T1524 0.5077
T1525 0.5061
T1526 0.5098
T1527 0.5118
T1528 0.5125
T1529 0.5133
T1530 0.5128
T1531 0.5123
T1532 0.5122
T1533 0.5111
T1534 0.5102
T1535 0.5102
T1536 0.5109
T1537 0.5119
T1538 0.5139
T1539 0.5163
T1540 0.5189
T1541 0.5214
T1542 0.5172
T1543 0.5189
T1544 0.5193
T1545 0.5193
T1546 0.5193
T1547 0.5193
T1548 0.5192
T1549 0.5192
T1550 0.5192
T1551 0.5192
T1552 0.5191
T1553 0.5191
T1554 0.5191
T1555 0.5191
T1556 0.519
T1557 0.519
T1558 0.519
T1559 0.519
T1560 0.519
T1561 0.5189
T1562 0.5189
T1563 0.5189
T1564 0.5189
T1565 0.5189
T1566 0.5188
T1567 0.5188
T1568 0.5188
T1569 0.5188
T1570 0.5101
T1571 0.5033
T1572 0.5003
T1573 0.4994
T1574 0.496
T1575 0.4938
T1576 0.4935
T1577 0.4931
T1578 0.4938
T1579 0.4947
T1580 0.4968
T1581 0.5001
T1582 0.5024
T1583 0.5032
T1584 0.5037
T1585 0.5027
T1586 0.503
T1587 0.5043
T1588 0.5058
T1589 0.5077
T1590 0.5046
T1591 0.5042
T1592 0.5075
T1593 0.5061
T1594 0.5046
T1595 0.5038
T1596 0.5036
T1597 0.5053
T1598 0.5065
T1599 0.5062
T1600 0.5057
T1601 0.5055
T1602 0.5055
T1603 0.5055
T1604 0.5055
T1605 0.5053
T1606 0.5052
T1607 0.5048
T1608 0.5032
T1609 0.5012
T1610 0.4992
T1611 0.4976
T1612 0.4958
T1613 0.4941
T1614 0.4932
T1615 0.4923
T1616 0.4913
T1617 0.4924
T1618 0.4928
T1619 0.493
T1620 0.4942
T1621 0.4947
T1622 0.4947
T1623 0.4939
T1624 0.4925
T1625 0.4906
T1626 0.4886
T1627 0.4971
T1628 0.4941
T1629 0.4917
T1630 0.4903
T1631 0.4892
T1632 0.4876
T1633 0.4867
T1634 0.4846
T1635 0.4823
T1636 0.4802
T1637 0.479
T1638 0.484
T1639 0.4831
T1640 0.4825
T1641 0.4812
T1642 0.4807
T1643 0.4807
T1644 0.4803
T1645 0.4789
T1646 0.4781
T1647 0.4766
T1648 0.4745
T1649 0.4724
T1650 0.471
T1651 0.4703
T1652 0.4699
T1653 0.4686
T1654 0.468
T1655 0.468
T1656 0.468
T1657 0.468
T1658 0.4688
T1659 0.4695
T1660 0.4704
T1661 0.4718
T1662 0.4748
T1663 0.4805
T1664 0.4792
T1665 0.4839
T1666 0.4885
T1667 0.4923
T1668 0.4882
T1669 0.4952
T1670 0.5008
T1671 0.5065
T1672 0.5085
T1673 0.5139
T1674 0.5178
T1675 0.5199
T1676 0.5203
T1677 0.5193
T1678 0.5171
T1679 0.5135
T1680 0.5093
T1681 0.5053
T1682 0.5063
T1683 0.5054
T1684 0.5047
T1685 0.5051
T1686 0.5064
T1687 0.5072
T1688 0.504
T1689 0.5048
T1690 0.505
T1691 0.505
T1692 0.5049
T1693 0.5049
T1694 0.5046
T1695 0.507
T1696 0.5045
T1697 0.5016
T1698 0.4992
T1699 0.4974
T1700 0.4957
T1701 0.4952
T1702 0.4952
T1703 0.4941
T1704 0.4918
T1705 0.491
T1706 0.4895
T1707 0.4882
T1708 0.4975
T1709 0.4952
T1710 0.4934
T1711 0.492
T1712 0.4901
T1713 0.4887
T1714 0.4876
T1715 0.4873
T1716 0.4865
T1717 0.4851
T1718 0.4835
T1719 0.4816
T1720 0.4796
T1721 0.479
T1722 0.479
T1723 0.4805
T1724 0.4811
T1725 0.481
T1726 0.4808
T1727 0.4811
T1728 0.4824
T1729 0.4817
T1730 0.4809
T1731 0.4807
T1732 0.4807
T1733 0.4794
T1734 0.485
T1735 0.4846
T1736 0.4835
T1737 0.4831
T1738 0.4831
T1739 0.4831
T1740 0.4831
T1741 0.4827
T1742 0.481
T1743 0.4795
T1744 0.4778
T1745 0.4761
T1746 0.4749
T1747 0.4745
T1748 0.4745
T1749 0.4745
T1750 0.4745
T1751 0.4755
T1752 0.4762
T1753 0.4801
T1754 0.4766
T1755 0.4763
T1756 0.4756
T1757 0.4749
T1758 0.4748
T1759 0.4735
T1760 0.4727
T1761 0.471
T1762 0.4703
T1763 0.4703
T1764 0.47
T1765 0.4702
T1766 0.4704
T1767 0.4704
T1768 0.47
T1769 0.4694
T1770 0.4696
T1771 0.4702
T1772 0.4704
T1773 0.4704
T1774 0.4704
T1775 0.4704
T1776 0.4696
T1777 0.4685
T1778 0.4682
T1779 0.4675
T1780 0.4665
T1781 0.4663
T1782 0.4653
T1783 0.4706
T1784 0.4703
T1785 0.4704
T1786 0.4704
T1787 0.4669
T1788 0.4666
T1789 0.4713
T1790 0.4693
T1791 0.4683
T1792 0.4667
T1793 0.4645
T1794 0.4639
T1795 0.4639
T1796 0.4636
T1797 0.4638
T1798 0.4639
T1799 0.4639
T1800 0.4639
T1801 0.4639
T1802 0.4639
T1803 0.4631
T1804 0.4619
T1805 0.4616
T1806 0.4609
T1807 0.4606
T1808 0.46
T1809 0.4597
T1810 0.4597
T1811 0.4597
T1812 0.4601
T1813 0.4599
T1814 0.4597
T1815 0.4597
T1816 0.4581
T1817 0.4574
T1818 0.4574
T1819 0.4574
T1820 0.4574
T1821 0.4574
T1822 0.4574
T1823 0.4574
T1824 0.4574
T1825 0.4574
T1826 0.4563
T1827 0.4553
T1828 0.4551
T1829 0.4537
T1830 0.4531
T1831 0.4531
T1832 0.4521
T1833 0.4517
T1834 0.4524
T1835 0.4553
T1836 0.4582
T1837 0.4593
T1838 0.4595
T1839 0.4591
T1840 0.4581
T1841 0.4577
T1842 0.4573
T1843 0.4572
T1844 0.4572
T1845 0.4584
T1846 0.4591
T1847 0.4592
T1848 0.4592
T1849 0.4592
T1850 0.4585
T1851 0.4575
T1852 0.4565
T1853 0.4555
T1854 0.4539
T1855 0.4534
T1856 0.4531
T1857 0.4526
T1858 0.4528
T1859 0.454
T1860 0.4552
T1861 0.4551
T1862 0.4542
T1863 0.4533
T1864 0.4517
T1865 0.4613
T1866 0.4611
T1867 0.4519
T1868 0.4528
T1869 0.4526
T1870 0.4524
T1871 0.452
T1872 0.4612
T1873 0.452
T1874 0.4544
T1875 0.4568
T1876 0.4613
T1877 0.4688
T1878 0.4685
T1879 0.4737
T1880 0.4793
T1881 0.485
T1882 0.4849
T1883 0.4926
T1884 0.4906
T1885 0.498
T1886 0.5043
T1887 0.5042
T1888 0.5057
T1889 0.5055
T1890 0.5076
T1891 0.5042
T1892 0.5013
T1893 0.498
T1894 0.4952
T1895 0.4937
T1896 0.493
T1897 0.4932
T1898 0.4952
T1899 0.4983
T1900 0.5014
T1901 0.5041
T1902 0.506
T1903 0.5072
T1904 0.5075
T1905 0.5068
T1906 0.5054
T1907 0.505
T1908 0.5039
T1909 0.5009
T1910 0.4952
T1911 0.491
T1912 0.4881
T1913 0.495
T1914 0.493
T1915 0.4931
T1916 0.4904
T1917 0.4855
T1918 0.4833
T1919 0.482
T1920 0.4801
T1921 0.4795
T1922 0.4844
T1923 0.4826
T1924 0.4811
T1925 0.4799
T1926 0.478
T1927 0.4771
T1928 0.4757
T1929 0.4742
T1930 0.4738
T1931 0.476
T1932 0.4773
T1933 0.4767
T1934 0.4752
T1935 0.4741
T1936 0.4735
T1937 0.4718
T1938 0.4697
T1939 0.4693
T1940 0.4707
T1941 0.4725
T1942 0.4735
T1943 0.4758
T1944 0.4786
T1945 0.4787
T1946 0.4775
T1947 0.478
T1948 0.4791
T1949 0.4808
T1950 0.4837
T1951 0.4828
T1952 0.4893
T1953 0.497
T1954 0.4964
T1955 0.5042
T1956 0.5147
T1957 0.5224
T1958 0.5241
T1959 0.5317
T1960 0.5446
T1961 0.5473
T1962 0.5537
T1963 0.5597
T1964 0.5598
T1965 0.5666
T1966 0.5752
T1967 0.5734
T1968 0.581
T1969 0.587
T1970 0.5844
T1971 0.5886
T1972 0.5927
T1973 0.5968
T1974 0.5903
T1975 0.5929
T1976 0.5948
T1977 0.5969
T1978 0.5977
T1979 0.5971
T1980 0.597
T1981 0.5968
T1982 0.5954
T1983 0.5939
T1984 0.5922
T1985 0.5906
T1986 0.5904
T1987 0.5893
T1988 0.5968
T1989 0.596
T1990 0.5958
T1991 0.5947
T1992 0.5939
T1993 0.5928
T1994 0.5918
T1995 0.5896
T1996 0.5873
T1997 0.5857
T1998 0.5834
T1999 0.5809
T2000 0.5782
T2001 0.5847
T2002 0.5812
T2003 0.5771
T2004 0.5732
T2005 0.5701
T2006 0.5762
T2007 0.5738
T2008 0.5728
T2009 0.5717
T2010 0.5706
T2011 0.5699
T2012 0.5685
T2013 0.5672
T2014 0.566
T2015 0.5646
T2016 0.5631
T2017 0.5609
T2018 0.5592
T2019 0.5572
T2020 0.5623
T2021 0.5608
T2022 0.5591
T2023 0.5572
T2024 0.5549
T2025 0.5532
T2026 0.5517
T2027 0.5498
T2028 0.5482
T2029 0.5468
T2030 0.545
T2031 0.5444
T2032 0.5438
T2033 0.549
T2034 0.5477
T2035 0.5468
T2036 0.5465
T2037 0.5454
T2038 0.5446
T2039 0.5435
T2040 0.5427
T2041 0.5406
T2042 0.5395
T2043 0.5382
T2044 0.5378
T2045 0.5381
T2046 0.5378
T2047 0.5376
T2048 0.5387
T2049 0.5409
T2050 0.5429
T2051 0.5456
T2052 0.5485
T2053 0.5467
T2054 0.5525
T2055 0.5589
T2056 0.5591
T2057 0.5667
T2058 0.5763
T2059 0.5764
T2060 0.5838
T2061 0.5805
T2062 0.5852
T2063 0.5898
T2064 0.5939
T2065 0.5964
T2066 0.5973
T2067 0.5891
T2068 0.5899
T2069 0.5891
T2070 0.5977
T2071 0.5967
T2072 0.5956
T2073 0.5942
T2074 0.5922
T2075 0.5908
T2076 0.5896
T2077 0.5882
T2078 0.5867
T2079 0.5852
T2080 0.5845
T2081 0.5834
T2082 0.5817
T2083 0.5802
T2084 0.5785
T2085 0.5859
T2086 0.5833
T2087 0.5798
T2088 0.5772
T2089 0.5757
T2090 0.5737
T2091 0.5711
T2092 0.5686
T2093 0.5755
T2094 0.5734
T2095 0.5714
T2096 0.5698
T2097 0.5684
T2098 0.5683
T2099 0.5676
T2100 0.5648
T2101 0.5624
T2102 0.5614
T2103 0.5602
T2104 0.5591
T2105 0.5579
T2106 0.5565
T2107 0.5626
T2108 0.5625
T2109 0.5621
T2110 0.5609
T2111 0.5591
T2112 0.5585
T2113 0.5573
T2114 0.5564
T2115 0.5556
T2116 0.5549
T2117 0.5548
T2118 0.5548
T2119 0.5548
T2120 0.5548
T2121 0.5541
T2122 0.5531
T2123 0.5528
T2124 0.5528
T2125 0.5519
T2126 0.5525
T2127 0.5536
T2128 0.5522
T2129 0.551
T2130 0.5509
T2131 0.552
T2132 0.5541
T2133 0.5562
T2134 0.5581
T2135 0.5584
T2136 0.5583
T2137 0.5574
T2138 0.557
T2139 0.5556
T2140 0.555
T2141 0.5543
T2142 0.5533
T2143 0.553
T2144 0.553
T2145 0.5524
T2146 0.5525
T2147 0.5537
T2148 0.5555
T2149 0.5584
T2150 0.5611
T2151 0.5567
T2152 0.5594
T2153 0.5614
T2154 0.5628
T2155 0.5642
T2156 0.5654
T2157 0.5661
T2158 0.5659
T2159 0.5651
T2160 0.5641
T2161 0.5638
T2162 0.5638
T2163 0.5625
T2164 0.5619
T2165 0.5606
T2166 0.5596
T2167 0.5589
T2168 0.5576
T2169 0.5634
T2170 0.5627
T2171 0.5615
T2172 0.5602
T2173 0.5595
T2174 0.5583
T2175 0.5575
T2176 0.5559
T2177 0.5553
T2178 0.5541
T2179 0.5536
T2180 0.5522
T2181 0.5515
T2182 0.5508
T2183 0.5498
T2184 0.5495
T2185 0.5486
T2186 0.5465
T2187 0.5457
T2188 0.5457
T2189 0.5448
T2190 0.5441
T2191 0.5436
T2192 0.5495
T2193 0.5489
T2194 0.5484
T2195 0.5475
T2196 0.5468
T2197 0.5467
T2198 0.5461
T2199 0.5445
T2200 0.5431
T2201 0.5428
T2202 0.5428
T2203 0.5444
T2204 0.5447
T2205 0.5438
T2206 0.5435
T2207 0.5431
T2208 0.543
T2209 0.543
T2210 0.5421
T2211 0.5412
T2212 0.541
T2213 0.5403
T2214 0.5394
T2215 0.5392
T2216 0.5392
T2217 0.5392
T2218 0.5389
T2219 0.5376
T2220 0.5371
T2221 0.5368
T2222 0.5361
T2223 0.5355
T2224 0.5354
T2225 0.5354
T2226 0.5354
T2227 0.5355
T2228 0.5355
T2229 0.5355
T2230 0.5355
T2231 0.5356
T2232 0.5354
T2233 0.5347
T2234 0.5337
T2235 0.5335
T2236 0.5335
T2237 0.5335
T2238 0.5323
T2239 0.5317
T2240 0.5317
T2241 0.5315
T2242 0.5315
T2243 0.5312
T2244 0.5368
T2245 0.5364
T2246 0.5364
T2247 0.5364
T2248 0.5361
T2249 0.5357
T2250 0.5349
T2251 0.5344
T2252 0.5344
T2253 0.5344
T2254 0.5344
T2255 0.5344
T2256 0.5338
T2257 0.5329
T2258 0.5326
T2259 0.5326
T2260 0.5327
T2261 0.5324
T2262 0.5319
T2263 0.5317
T2264 0.5313
T2265 0.5307
T2266 0.5306
T2267 0.5306
T2268 0.53
T2269 0.529
T2270 0.5288
T2271 0.5288
T2272 0.5278
T2273 0.5271
T2274 0.5269
T2275 0.527
T2276 0.5268
T2277 0.5267
T2278 0.5267
T2279 0.5268
T2280 0.5268
T2281 0.5268
T2282 0.5258
T2283 0.5251
T2284 0.5249
T2285 0.525
T2286 0.525
T2287 0.525
T2288 0.5251
T2289 0.5244
T2290 0.5235
T2291 0.523
T2292 0.5229
T2293 0.5229
T2294 0.5229
T2295 0.523
T2296 0.523
T2297 0.523
T2298 0.5227
T2299 0.5219
T2300 0.5213
T2301 0.5208
T2302 0.5175
T2303 0.5174
T2304 0.5137
T2305 0.5142
T2306 0.5175
T2307 0.5205
T2308 0.5227
T2309 0.517
T2310 0.5172
T2311 0.5172
T2312 0.5172
T2313 0.5172
T2314 0.5173
T2315 0.5173
T2316 0.5173
T2317 0.5174
T2318 0.5174
T2319 0.5174
T2320 0.5234
T2321 0.5224
T2322 0.5232
T2323 0.5174
T2324 0.5176
T2325 0.5176
T2326 0.5176
T2327 0.5177
T2328 0.5177
T2329 0.5175
T2330 0.5174
T2331 0.5174
T2332 0.5227
T2333 0.5222
T2334 0.5222
T2335 0.5222
T2336 0.5223
T2337 0.5223
T2338 0.5223
T2339 0.522
T2340 0.5212
T2341 0.5216
T2342 0.5223
T2343 0.5218
T2344 0.5211
T2345 0.5207
T2346 0.5206
T2347 0.5206
T2348 0.5206
T2349 0.5204
T2350 0.5211
T2351 0.5214
T2352 0.5218
T2353 0.5209
T2354 0.5205
T2355 0.5205
T2356 0.5205
T2357 0.5206
T2358 0.5206
T2359 0.5206
T2360 0.5207
T2361 0.5207
T2362 0.52
T2363 0.5201
T2364 0.5199
T2365 0.5198
T2366 0.5198
T2367 0.5192
T2368 0.5189
T2369 0.5196
T2370 0.523
T2371 0.5195
T2372 0.5206
T2373 0.5204
T2374 0.5185
T2375 0.5225
T2376 0.5206
T2377 0.5191
T2378 0.5177
T2379 0.5169
T2380 0.5168
T2381 0.5168
T2382 0.5179
T2383 0.5187
T2384 0.5189
T2385 0.519
T2386 0.519
T2387 0.519
T2388 0.5191
T2389 0.5191
T2390 0.5191
T2391 0.5191
T2392 0.5192
T2393 0.5192
T2394 0.5192
T2395 0.4027
T2396 0.3867
T2397 0.3872
T2398 0.3868
T2399 0.3868
T2400 0.3868
T2401 0.3868
T2402 0.3868
T2403 0.3869
T2404 0.3869
T2405 0.3869
T2406 0.3869
T2407 0.3874
T2408 0.387
T2409 0.387
T2410 0.3868
T2411 0.3864
T2412 0.3848
T2413 0.3857
T2414 0.3848
T2415 0.3821
T2416 0.3812
T2417 0.3812
T2418 0.3812
T2419 0.3812
T2420 0.3813
T2421 0.3813
T2422 0.3813
T2423 0.3813
T2424 0.3813
T2425 0.3814
T2426 0.3814
T2427 0.3814
T2428 0.3814
T2429 0.3814
T2430 0.3815
T2431 0.3815
T2432 0.3815
T2433 0.3815
T2434 0.3815
T2435 0.3816
T2436 0.3816
T2437 0.3816
T2438 0.3816
T2439 0.3816
T2440 0.3817
T2441 0.3817
T2442 0.3817
T2443 0.3817
T2444 0.3817
T2445 0.3818
T2446 0.3818
T2447 0.3818
T2448 0.3818
T2449 0.3818
T2450 0.3819
T2451 0.3819
T2452 0.3819
T2453 0.3819
T2454 0.382
T2455 0.382
T2456 0.382
T2457 0.3811
T2458 0.3802
T2459 0.3802
T2460 0.3797
T2461 0.3802
T2462 0.3788
T2463 0.3798
T2464 0.3798
T2465 0.3803
T2466 0.3803
T2467 0.3804
T2468 0.3804
T2469 0.3804
T2470 0.3804
T2471 0.3804
T2472 0.3805
T2473 0.3805
T2474 0.3805
T2475 0.3805
T2476 0.3805
T2477 0.3806
T2478 0.3806
T2479 0.3806
T2480 0.3806
T2481 0.3807
T2482 0.3807
T2483 0.3807
T2484 0.3802
T2485 0.3803
T2486 0.3808
T2487 0.3794
T2488 0.3799
T2489 0.3907
T2490 0.432
T2491 0.4316
T2492 0.4284
T2493 0.4241
T2494 0.4218
T2495 0.4215
T2496 0.4188
T2497 0.4179
T2498 0.4154
T2499 0.4138
T2500 0.4125
T2501 0.4111
T2502 0.4196
T2503 0.4182
T2504 0.4158
T2505 0.4155
T2506 0.4143
T2507 0.4366
T2508 0.4311
T2509 0.4268
T2510 0.4281
T2511 0.4205
T2512 0.4111
T2513 0.4162
T2514 0.4145
T2515 0.4131
T2516 0.4126
T2517 0.4119
T2518 0.4111
T2519 0.4102
T2520 0.4088
T2521 0.4072
T2522 0.4057
T2523 0.4049
T2524 0.4041
T2525 0.4026
T2526 0.4008
T2527 0.4005
T2528 0.4009
T2529 0.3995
T2530 0.3987
T2531 0.3965
T2532 0.3949
T2533 0.3941
T2534 0.3928
T2535 0.3899
T2536 0.3894
T2537 0.3894
T2538 0.3894
T2539 0.3894
T2540 0.3895
T2541 0.3895
T2542 0.3895
T2543 0.3895
T2544 0.3896
T2545 0.3896
T2546 0.3896
T2547 0.3896
T2548 0.3888
T2549 0.3879
T2550 0.3879
T2551 0.388
T2552 0.388
T2553 0.3867
T2554 0.3871
T2555 0.3881
T2556 0.3876
T2557 0.3854
T2558 0.384
T2559 0.3829
T2560 0.4292
T2561 0.4124
T2562 0.4175
T2563 0.4149
T2564 0.4119
T2565 0.41
T2566 0.4088
T2567 0.4074
T2568 0.4069
T2569 0.4061
T2570 0.4048
T2571 0.4038
T2572 0.4033
T2573 0.4021
T2574 0.4012
T2575 0.4021
T2576 0.4016
T2577 0.4012
T2578 0.4012
T2579 0.4
T2580 0.3986
T2581 0.3963
T2582 0.3958
T2583 0.3945
T2584 0.3941
T2585 0.3945
T2586 0.3946
T2587 0.3946
T2588 0.3946
T2589 0.3946
T2590 0.3947
T2591 0.3934
T2592 0.393
T2593 0.393
T2594 0.393
T2595 0.3931
T2596 0.3931
T2597 0.3931
T2598 0.3931
T2599 0.3932
T2600 0.3921
T2601 0.391
T2602 0.391
T2603 0.3902
T2604 0.3902
T2605 0.3902
T2606 0.3893
T2607 0.3912
T2608 0.3907
T2609 0.3908
T2610 0.3895
T2611 0.3895
T2612 0.3895
T2613 0.3895
T2614 0.3896
T2615 0.3896
T2616 0.3896
T2617 0.3883
T2618 0.3878
T2619 0.3887
T2620 0.3892
T2621 0.3896
T2622 0.3896
T2623 0.3896
T2624 0.3896
T2625 0.3896
T2626 0.3892
T2627 0.3887
T2628 0.3883
T2629 0.3874
T2630 0.3874
T2631 0.3878
T2632 0.3865
T2633 0.386
T2634 0.386
T2635 0.386
T2636 0.386
T2637 0.386
T2638 0.386
T2639 0.386
T2640 0.386
T2641 0.386
T2642 0.386
T2643 0.386
T2644 0.386
T2645 0.3874
T2646 0.3878
T2647 0.3878
T2648 0.3878
T2649 0.3878
T2650 0.3878
T2651 0.3865
T2652 0.3865
T2653 0.386
T2654 0.386
T2655 0.386
T2656 0.386
T2657 0.3865
T2658 0.3874
T2659 0.3865
T2660 0.3883
T2661 0.3878
T2662 0.3892
T2663 0.391
T2664 0.391
T2665 0.392
T2666 0.3925
T2667 0.3954
T2668 0.3971
T2669 0.3993
T2670 0.4001
T2671 0.4003
T2672 0.4023
T2673 0.4065
T2674 0.4087
T2675 0.4124
T2676 0.4177
T2677 0.4109
T2678 0.4144
T2679 0.4171
T2680 0.418
T2681 0.4184
T2682 0.4195
T2683 0.4209
T2684 0.4213
T2685 0.4213
T2686 0.4204
T2687 0.4195
T2688 0.4188
T2689 0.4176
T2690 0.4162
T2691 0.4148
T2692 0.4143
T2693 0.4143
T2694 0.4143
T2695 0.4143
T2696 0.4143
T2697 0.4143
T2698 0.4143
T2699 0.4143
T2700 0.4143
T2701 0.4127
T2702 0.4104
T2703 0.4185
T2704 0.4174
T2705 0.4109
T2706 0.4189
T2707 0.4174
T2708 0.4174
T2709 0.4159
T2710 0.4138
T2711 0.4138
T2712 0.4124
T2713 0.4106
T2714 0.4102
T2715 0.4102
T2716 0.4102
T2717 0.4097
T2718 0.4087
T2719 0.4082
T2720 0.4082
T2721 0.4097
T2722 0.4087
T2723 0.4092
T2724 0.4092
T2725 0.412
T2726 0.4133
T2727 0.4138
T2728 0.4142
T2729 0.4154
T2730 0.4159
T2731 0.4174
T2732 0.4174
T2733 0.4185
T2734 0.4189
T2735 0.4194
T2736 0.4109
T2737 0.4109
T2738 0.4109
T2739 0.4109
T2740 0.4109
T2741 0.4123
T2742 0.4128
T2743 0.4135
T2744 0.4143
T2745 0.4148
T2746 0.4162
T2747 0.418
T2748 0.4184
T2749 0.4191
T2750 0.4204
T2751 0.4188
T2752 0.418
T2753 0.4167
T2754 0.4162
T2755 0.4143
T2756 0.4139
T2757 0.4128
T2758 0.4123
T2759 0.4109
T2760 0.4199
T2761 0.4181
T2762 0.4174
T2763 0.4164
T2764 0.4154
T2765 0.4146
T2766 0.4138
T2767 0.4124
T2768 0.4118
T2769 0.4118
T2770 0.4118
T2771 0.4118
T2772 0.4106
T2773 0.4102
T2774 0.4092
T2775 0.4082
T2776 0.4082
T2777 0.4082
T2778 0.4082
T2779 0.4082
T2780 0.4082
T2781 0.407
T2782 0.4066
T2783 0.4066
T2784 0.4061
T2785 0.4045
T2786 0.4045
T2787 0.4045
T2788 0.4033
T2789 0.4028
T2790 0.4028
T2791 0.3897
T2792 0.3897
T2793 0.3897
T2794 0.3897
T2795 0.3897
T2796 0.3897
T2797 0.3897
T2798 0.3897
T2799 0.3897
T2800 0.3897
T2801 0.3897
T2802 0.3897
T2803 0.3897
T2804 0.3897
T2805 0.3897
T2806 0.3897
T2807 0.3897
T2808 0.3897
