# Supplementary material for: FishMORPH - An agent-based model to predict salmonid growth and distribution responses under natural and low flows
Source: Sci Rep. 2016 Jul 19;6:29414. doi: 10.1038/srep29414 (PMC4949470; doi:10.1038/srep29414)
Supplement: Supplementary Information 2 [file srep29414-s2.zip › SR_FishMORPH_Files/Parameters/Baseline_Depth_P55.var]

Depth Patch P55
T1 0.4628
T2 0.4642
T3 0.4642
T4 0.4642
T5 0.4638
T6 0.4633
T7 0.4618
T8 0.4609
T9 0.4593
T10 0.4615
T11 0.4628
T12 0.4599
T13 0.458
T14 0.4557
T15 0.4557
T16 0.4557
T17 0.4557
T18 0.4557
T19 0.4552
T20 0.4548
T21 0.4539
T22 0.4534
T23 0.4534
T24 0.4534
T25 0.4574
T26 0.4564
T27 0.4564
T28 0.4564
T29 0.4564
T30 0.4564
T31 0.4564
T32 0.4564
T33 0.4564
T34 0.4564
T35 0.456
T36 0.4555
T37 0.4546
T38 0.4546
T39 0.4546
T40 0.4546
T41 0.4546
T42 0.4542
T43 0.4531
T44 0.4531
T45 0.4531
T46 0.4531
T47 0.4531
T48 0.4531
T49 0.4531
T50 0.4531
T51 0.4512
T52 0.4512
T53 0.4512
T54 0.4493
T55 0.4493
T56 0.4488
T57 0.4479
T58 0.4483
T59 0.4488
T60 0.4525
T61 0.4498
T62 0.4483
T63 0.4479
T64 0.4474
T65 0.4493
T66 0.4479
T67 0.4474
T68 0.4474
T69 0.4474
T70 0.4474
T71 0.4469
T72 0.4454
T73 0.4446
T74 0.4434
T75 0.4419
T76 0.4419
T77 0.4419
T78 0.4419
T79 0.4419
T80 0.4419
T81 0.4419
T82 0.4419
T83 0.4419
T84 0.4419
T85 0.4424
T86 0.4439
T87 0.4439
T88 0.4439
T89 0.4439
T90 0.4439
T91 0.4439
T92 0.4439
T93 0.4439
T94 0.4439
T95 0.4439
T96 0.4439
T97 0.4439
T98 0.4439
T99 0.4434
T100 0.4419
T101 0.4419
T102 0.4419
T103 0.4419
T104 0.4419
T105 0.4419
T106 0.4419
T107 0.4419
T108 0.4414
T109 0.4419
T110 0.4419
T111 0.4419
T112 0.4419
T113 0.4419
T114 0.4419
T115 0.4419
T116 0.4419
T117 0.4419
T118 0.4419
T119 0.4419
T120 0.4419
T121 0.4419
T122 0.4419
T123 0.4419
T124 0.4419
T125 0.4419
T126 0.4419
T127 0.4419
T128 0.4419
T129 0.4419
T130 0.4419
T131 0.4429
T132 0.4439
T133 0.4439
T134 0.4439
T135 0.4439
T136 0.4443
T137 0.4454
T138 0.4454
T139 0.4454
T140 0.4454
T141 0.4454
T142 0.4454
T143 0.4454
T144 0.4454
T145 0.4454
T146 0.4454
T147 0.4454
T148 0.4454
T149 0.4454
T150 0.4474
T151 0.4469
T152 0.4474
T153 0.4479
T154 0.4493
T155 0.4493
T156 0.4493
T157 0.4493
T158 0.4502
T159 0.4493
T160 0.4502
T161 0.4512
T162 0.4512
T163 0.4512
T164 0.4512
T165 0.4512
T166 0.4512
T167 0.4512
T168 0.4512
T169 0.4512
T170 0.4512
T171 0.4512
T172 0.4512
T173 0.4512
T174 0.4512
T175 0.4512
T176 0.4512
T177 0.4512
T178 0.4507
T179 0.4512
T180 0.4512
T181 0.4507
T182 0.4498
T183 0.4507
T184 0.4498
T185 0.4493
T186 0.4493
T187 0.4493
T188 0.4493
T189 0.4493
T190 0.4493
T191 0.4493
T192 0.4493
T193 0.4493
T194 0.4493
T195 0.4493
T196 0.4493
T197 0.4479
T198 0.4474
T199 0.4474
T200 0.4474
T201 0.4454
T202 0.4454
T203 0.4454
T204 0.4454
T205 0.4454
T206 0.4454
T207 0.4454
T208 0.4454
T209 0.4454
T210 0.4454
T211 0.4454
T212 0.4454
T213 0.4454
T214 0.4454
T215 0.4459
T216 0.4454
T217 0.4454
T218 0.4454
T219 0.4454
T220 0.4454
T221 0.4454
T222 0.4454
T223 0.4454
T224 0.445
T225 0.4439
T226 0.4439
T227 0.4439
T228 0.4439
T229 0.4439
T230 0.4439
T231 0.4439
T232 0.4439
T233 0.4439
T234 0.4439
T235 0.4439
T236 0.4439
T237 0.4439
T238 0.4439
T239 0.4439
T240 0.4439
T241 0.4439
T242 0.4439
T243 0.4439
T244 0.4439
T245 0.4439
T246 0.4439
T247 0.4439
T248 0.4439
T249 0.4419
T250 0.4419
T251 0.4424
T252 0.483
T253 0.5159
T254 0.5201
T255 0.5186
T256 0.5183
T257 0.5183
T258 0.5165
T259 0.5158
T260 0.5158
T261 0.5149
T262 0.5136
T263 0.5133
T264 0.5133
T265 0.5133
T266 0.5133
T267 0.5133
T268 0.5133
T269 0.5133
T270 0.5133
T271 0.5133
T272 0.5133
T273 0.5133
T274 0.5133
T275 0.5133
T276 0.5138
T277 0.5144
T278 0.5155
T279 0.5158
T280 0.5158
T281 0.5158
T282 0.5149
T283 0.5141
T284 0.5135
T285 0.5133
T286 0.5133
T287 0.5133
T288 0.5133
T289 0.5133
T290 0.5133
T291 0.5133
T292 0.5133
T293 0.5138
T294 0.5153
T295 0.5158
T296 0.5158
T297 0.5176
T298 0.5183
T299 0.5183
T300 0.5191
T301 0.519
T302 0.5188
T303 0.5192
T304 0.5197
T305 0.5202
T306 0.5204
T307 0.5204
T308 0.5204
T309 0.5204
T310 0.5204
T311 0.5204
T312 0.5204
T313 0.5204
T314 0.5204
T315 0.5204
T316 0.5204
T317 0.5204
T318 0.5204
T319 0.5204
T320 0.5204
T321 0.5204
T322 0.5204
T323 0.5204
T324 0.5204
T325 0.52
T326 0.5202
T327 0.5204
T328 0.5204
T329 0.5204
T330 0.5204
T331 0.5204
T332 0.5204
T333 0.5204
T334 0.5204
T335 0.5204
T336 0.5204
T337 0.52
T338 0.5187
T339 0.5183
T340 0.5183
T341 0.5183
T342 0.5183
T343 0.5183
T344 0.5183
T345 0.5183
T346 0.5183
T347 0.5183
T348 0.5183
T349 0.5183
T350 0.5183
T351 0.5183
T352 0.5183
T353 0.5165
T354 0.5158
T355 0.5158
T356 0.5158
T357 0.5158
T358 0.5158
T359 0.5158
T360 0.5158
T361 0.5158
T362 0.5149
T363 0.5155
T364 0.5158
T365 0.5158
T366 0.5158
T367 0.5158
T368 0.5158
T369 0.5158
T370 0.5158
T371 0.5158
T372 0.5158
T373 0.5163
T374 0.5178
T375 0.5183
T376 0.5183
T377 0.5183
T378 0.5187
T379 0.5185
T380 0.5183
T381 0.5183
T382 0.5183
T383 0.5183
T384 0.5183
T385 0.5183
T386 0.5183
T387 0.5183
T388 0.5183
T389 0.5183
T390 0.5183
T391 0.5183
T392 0.5183
T393 0.517
T394 0.5124
T395 0.4885
T396 0.4748
T397 0.4679
T398 0.4645
T399 0.4619
T400 0.4613
T401 0.4613
T402 0.4613
T403 0.4617
T404 0.4615
T405 0.4613
T406 0.46
T407 0.459
T408 0.4589
T409 0.4589
T410 0.4598
T411 0.461
T412 0.4626
T413 0.4653
T414 0.4675
T415 0.467
T416 0.4677
T417 0.468
T418 0.468
T419 0.4677
T420 0.4647
T421 0.4637
T422 0.4556
T423 0.4574
T424 0.4534
T425 0.4534
T426 0.4534
T427 0.4534
T428 0.4534
T429 0.4534
T430 0.4534
T431 0.4534
T432 0.4534
T433 0.4534
T434 0.4534
T435 0.4574
T436 0.4564
T437 0.4564
T438 0.4555
T439 0.4546
T440 0.4536
T441 0.4527
T442 0.4527
T443 0.4523
T444 0.4508
T445 0.4513
T446 0.4508
T447 0.4513
T448 0.4508
T449 0.4504
T450 0.4479
T451 0.447
T452 0.447
T453 0.447
T454 0.446
T455 0.445
T456 0.445
T457 0.447
T458 0.447
T459 0.447
T460 0.4465
T461 0.447
T462 0.447
T463 0.4489
T464 0.4502
T465 0.4514
T466 0.4523
T467 0.4538
T468 0.4547
T469 0.4561
T470 0.4561
T471 0.457
T472 0.4579
T473 0.4575
T474 0.4561
T475 0.4551
T476 0.4542
T477 0.4533
T478 0.4523
T479 0.4523
T480 0.4514
T481 0.4523
T482 0.4519
T483 0.4523
T484 0.4523
T485 0.4528
T486 0.4523
T487 0.4542
T488 0.4544
T489 0.4571
T490 0.4545
T491 0.4572
T492 0.4577
T493 0.4595
T494 0.4624
T495 0.465
T496 0.4672
T497 0.469
T498 0.4699
T499 0.4719
T500 0.4726
T501 0.4748
T502 0.4779
T503 0.4814
T504 0.4844
T505 0.4871
T506 0.4896
T507 0.4907
T508 0.4811
T509 0.4825
T510 0.4829
T511 0.4833
T512 0.4847
T513 0.4856
T514 0.487
T515 0.4894
T516 0.4908
T517 0.4928
T518 0.4942
T519 0.4945
T520 0.495
T521 0.4947
T522 0.4945
T523 0.4945
T524 0.4945
T525 0.4945
T526 0.4945
T527 0.4941
T528 0.4929
T529 0.4921
T530 0.4919
T531 0.4903
T532 0.4897
T533 0.4893
T534 0.4879
T535 0.4854
T536 0.4839
T537 0.4828
T538 0.4816
T539 0.4907
T540 0.4904
T541 0.4883
T542 0.4876
T543 0.4876
T544 0.4868
T545 0.4856
T546 0.4853
T547 0.4845
T548 0.4833
T549 0.483
T550 0.4821
T551 0.481
T552 0.4802
T553 0.4784
T554 0.4779
T555 0.477
T556 0.4758
T557 0.4755
T558 0.476
T559 0.4779
T560 0.4817
T561 0.4876
T562 0.4825
T563 0.4873
T564 0.4926
T565 0.4982
T566 0.5101
T567 0.5141
T568 0.5224
T569 0.5283
T570 0.5271
T571 0.5313
T572 0.5355
T573 0.5407
T574 0.5374
T575 0.5456
T576 0.5433
T577 0.5562
T578 0.5621
T579 0.569
T580 0.581
T581 0.5865
T582 0.5995
T583 0.6109
T584 0.6187
T585 0.6233
T586 0.6188
T587 0.6249
T588 0.6284
T589 0.6251
T590 0.6323
T591 0.6355
T592 0.6398
T593 0.6424
T594 0.6429
T595 0.6418
T596 0.6361
T597 0.6276
T598 0.6283
T599 0.6183
T600 0.6185
T601 0.6079
T602 0.5995
T603 0.5923
T604 0.5861
T605 0.5916
T606 0.5882
T607 0.5859
T608 0.5857
T609 0.5869
T610 0.5901
T611 0.5932
T612 0.587
T613 0.5924
T614 0.5978
T615 0.6012
T616 0.605
T617 0.6089
T618 0.6126
T619 0.6161
T620 0.6189
T621 0.6203
T622 0.6191
T623 0.6143
T624 0.6046
T625 0.5901
T626 0.5821
T627 0.5649
T628 0.562
T629 0.5508
T630 0.5359
T631 0.537
T632 0.5309
T633 0.5266
T634 0.5284
T635 0.5258
T636 0.5233
T637 0.5211
T638 0.5197
T639 0.518
T640 0.5161
T641 0.5152
T642 0.5142
T643 0.5132
T644 0.5129
T645 0.5129
T646 0.512
T647 0.5107
T648 0.5178
T649 0.5162
T650 0.5157
T651 0.515
T652 0.5139
T653 0.5136
T654 0.5127
T655 0.5114
T656 0.5111
T657 0.5099
T658 0.5091
T659 0.5089
T660 0.5071
T661 0.5064
T662 0.5048
T663 0.5042
T664 0.5012
T665 0.4883
T666 0.4769
T667 0.4759
T668 0.4759
T669 0.4754
T670 0.4744
T671 0.4741
T672 0.4741
T673 0.4741
T674 0.4741
T675 0.4724
T676 0.4717
T677 0.4715
T678 0.4713
T679 0.4708
T680 0.4719
T681 0.4714
T682 0.4714
T683 0.4705
T684 0.4715
T685 0.4739
T686 0.4904
T687 0.4972
T688 0.4913
T689 0.4877
T690 0.4777
T691 0.4724
T692 0.472
T693 0.4705
T694 0.4693
T695 0.469
T696 0.4686
T697 0.4671
T698 0.4666
T699 0.4663
T700 0.4663
T701 0.4662
T702 0.4647
T703 0.4641
T704 0.4639
T705 0.4635
T706 0.4634
T707 0.4633
T708 0.4619
T709 0.4609
T710 0.4606
T711 0.4605
T712 0.46
T713 0.4585
T714 0.4579
T715 0.4578
T716 0.4577
T717 0.4577
T718 0.4576
T719 0.4575
T720 0.4574
T721 0.4573
T722 0.4573
T723 0.4572
T724 0.4571
T725 0.457
T726 0.4569
T727 0.4569
T728 0.4568
T729 0.4563
T730 0.4561
T731 0.4564
T732 0.4565
T733 0.4551
T734 0.4544
T735 0.4548
T736 0.4543
T737 0.4537
T738 0.4532
T739 0.4576
T740 0.457
T741 0.457
T742 0.4569
T743 0.4566
T744 0.4564
T745 0.4563
T746 0.4562
T747 0.4561
T748 0.4561
T749 0.456
T750 0.4559
T751 0.4558
T752 0.4558
T753 0.4557
T754 0.4556
T755 0.4555
T756 0.4555
T757 0.4554
T758 0.4553
T759 0.4552
T760 0.4552
T761 0.4551
T762 0.455
T763 0.4549
T764 0.4549
T765 0.4614
T766 0.4629
T767 0.4624
T768 0.4623
T769 0.4622
T770 0.4621
T771 0.4616
T772 0.461
T773 0.4607
T774 0.4601
T775 0.4602
T776 0.4606
T777 0.4607
T778 0.4606
T779 0.4605
T780 0.4604
T781 0.46
T782 0.4595
T783 0.4589
T784 0.4587
T785 0.4578
T786 0.4578
T787 0.4575
T788 0.4572
T789 0.458
T790 0.4583
T791 0.4582
T792 0.4581
T793 0.458
T794 0.458
T795 0.4579
T796 0.4578
T797 0.4573
T798 0.4575
T799 0.4576
T800 0.4575
T801 0.4575
T802 0.4574
T803 0.4573
T804 0.4572
T805 0.4569
T806 0.4567
T807 0.4565
T808 0.4565
T809 0.4555
T810 0.4543
T811 0.4543
T812 0.454
T813 0.4538
T814 0.4537
T815 0.4536
T816 0.4535
T817 0.4535
T818 0.4534
T819 0.4533
T820 0.4532
T821 0.4572
T822 0.4568
T823 0.4559
T824 0.4555
T825 0.4554
T826 0.4553
T827 0.4553
T828 0.4552
T829 0.4551
T830 0.4538
T831 0.4533
T832 0.4541
T833 0.4521
T834 0.4509
T835 0.4504
T836 0.449
T837 0.4489
T838 0.4488
T839 0.4488
T840 0.4487
T841 0.4486
T842 0.4486
T843 0.4485
T844 0.4484
T845 0.4481
T846 0.4472
T847 0.4472
T848 0.4462
T849 0.446
T850 0.4477
T851 0.4472
T852 0.4475
T853 0.4475
T854 0.4474
T855 0.4455
T856 0.4451
T857 0.4436
T858 0.4436
T859 0.4435
T860 0.4434
T861 0.4434
T862 0.4433
T863 0.4432
T864 0.4432
T865 0.444
T866 0.4448
T867 0.4448
T868 0.4447
T869 0.4446
T870 0.4446
T871 0.4445
T872 0.4444
T873 0.4444
T874 0.4443
T875 0.4442
T876 0.4442
T877 0.4441
T878 0.444
T879 0.444
T880 0.4421
T881 0.4421
T882 0.4407
T883 0.4401
T884 0.4392
T885 0.4391
T886 0.4399
T887 0.4399
T888 0.4405
T889 0.4412
T890 0.4411
T891 0.4411
T892 0.441
T893 0.4409
T894 0.4413
T895 0.4408
T896 0.4407
T897 0.4407
T898 0.4406
T899 0.4406
T900 0.4405
T901 0.4404
T902 0.4404
T903 0.4399
T904 0.4389
T905 0.4384
T906 0.4383
T907 0.4383
T908 0.4382
T909 0.4381
T910 0.4381
T911 0.4476
T912 0.4476
T913 0.4475
T914 0.4475
T915 0.4382
T916 0.4473
T917 0.4473
T918 0.4477
T919 0.4393
T920 0.4476
T921 0.447
T922 0.447
T923 0.4469
T924 0.4468
T925 0.4468
T926 0.4467
T927 0.446
T928 0.4448
T929 0.4462
T930 0.4447
T931 0.4444
T932 0.4442
T933 0.4442
T934 0.4441
T935 0.444
T936 0.444
T937 0.4439
T938 0.4443
T939 0.4443
T940 0.4437
T941 0.4455
T942 0.4454
T943 0.4454
T944 0.4453
T945 0.4452
T946 0.4452
T947 0.4451
T948 0.4451
T949 0.4464
T950 0.4385
T951 0.4472
T952 0.4463
T953 0.4451
T954 0.4444
T955 0.4443
T956 0.4442
T957 0.4442
T958 0.4441
T959 0.4441
T960 0.444
T961 0.444
T962 0.4439
T963 0.4438
T964 0.4438
T965 0.4437
T966 0.4437
T967 0.4436
T968 0.4436
T969 0.4435
T970 0.4434
T971 0.4434
T972 0.4433
T973 0.4433
T974 0.4432
T975 0.4432
T976 0.4431
T977 0.443
T978 0.443
T979 0.4429
T980 0.4429
T981 0.4426
T982 0.4413
T983 0.4409
T984 0.4409
T985 0.4408
T986 0.4404
T987 0.4403
T988 0.4403
T989 0.4402
T990 0.4402
T991 0.4401
T992 0.4401
T993 0.44
T994 0.44
T995 0.4399
T996 0.4399
T997 0.4398
T998 0.4397
T999 0.4397
T1000 0.4396
T1001 0.4392
T1002 0.4377
T1003 0.4377
T1004 0.4376
T1005 0.438
T1006 0.4393
T1007 0.4393
T1008 0.4379
T1009 0.4374
T1010 0.4373
T1011 0.4373
T1012 0.4372
T1013 0.4372
T1014 0.4371
T1015 0.437
T1016 0.437
T1017 0.4369
T1018 0.4367
T1019 0.4383
T1020 0.4382
T1021 0.4382
T1022 0.4381
T1023 0.4376
T1024 0.4362
T1025 0.4348
T1026 0.4343
T1027 0.4335
T1028 0.4327
T1029 0.4334
T1030 0.4341
T1031 0.434
T1032 0.434
T1033 0.4339
T1034 0.4339
T1035 0.4338
T1036 0.4338
T1037 0.4337
T1038 0.4337
T1039 0.4336
T1040 0.4345
T1041 0.4353
T1042 0.4335
T1043 0.4339
T1044 0.4352
T1045 0.4351
T1046 0.4361
T1047 0.4365
T1048 0.4364
T1049 0.4368
T1050 0.4363
T1051 0.435
T1052 0.4331
T1053 0.4326
T1054 0.4325
T1055 0.4325
T1056 0.4324
T1057 0.4342
T1058 0.4341
T1059 0.4341
T1060 0.434
T1061 0.434
T1062 0.4339
T1063 0.4339
T1064 0.4338
T1065 0.4338
T1066 0.4337
T1067 0.4346
T1068 0.4352
T1069 0.435
T1070 0.435
T1071 0.4349
T1072 0.4358
T1073 0.4366
T1074 0.4366
T1075 0.4365
T1076 0.4365
T1077 0.4364
T1078 0.4364
T1079 0.4363
T1080 0.4363
T1081 0.4362
T1082 0.4366
T1083 0.4366
T1084 0.4369
T1085 0.4378
T1086 0.4375
T1087 0.4373
T1088 0.4373
T1089 0.4372
T1090 0.4372
T1091 0.4367
T1092 0.4371
T1093 0.4483
T1094 0.4538
T1095 0.4532
T1096 0.4527
T1097 0.4526
T1098 0.453
T1099 0.4543
T1100 0.4547
T1101 0.4546
T1102 0.4573
T1103 0.457
T1104 0.4642
T1105 0.4735
T1106 0.4839
T1107 0.4892
T1108 0.4805
T1109 0.4806
T1110 0.4828
T1111 0.4868
T1112 0.4937
T1113 0.498
T1114 0.5077
T1115 0.5137
T1116 0.5173
T1117 0.5107
T1118 0.5168
T1119 0.5118
T1120 0.504
T1121 0.499
T1122 0.4934
T1123 0.4913
T1124 0.489
T1125 0.4854
T1126 0.4838
T1127 0.4836
T1128 0.4836
T1129 0.4835
T1130 0.4845
T1131 0.4852
T1132 0.485
T1133 0.4837
T1134 0.4832
T1135 0.4836
T1136 0.4843
T1137 0.4846
T1138 0.4849
T1139 0.486
T1140 0.4883
T1141 0.4909
T1142 0.4928
T1143 0.4933
T1144 0.4936
T1145 0.4937
T1146 0.4936
T1147 0.4942
T1148 0.4948
T1149 0.4949
T1150 0.4948
T1151 0.4948
T1152 0.4937
T1153 0.4921
T1154 0.4899
T1155 0.4876
T1156 0.4863
T1157 0.4859
T1158 0.4842
T1159 0.4835
T1160 0.4834
T1161 0.4842
T1162 0.4853
T1163 0.4853
T1164 0.4869
T1165 0.4878
T1166 0.4889
T1167 0.4893
T1168 0.4893
T1169 0.4885
T1170 0.4875
T1171 0.4859
T1172 0.485
T1173 0.486
T1174 0.4868
T1175 0.4868
T1176 0.4866
T1177 0.4873
T1178 0.4884
T1179 0.4887
T1180 0.4882
T1181 0.488
T1182 0.4884
T1183 0.4885
T1184 0.4884
T1185 0.4884
T1186 0.4883
T1187 0.4883
T1188 0.4877
T1189 0.4886
T1190 0.4863
T1191 0.4829
T1192 0.4905
T1193 0.4887
T1194 0.4875
T1195 0.4855
T1196 0.4847
T1197 0.4847
T1198 0.4846
T1199 0.4861
T1200 0.4882
T1201 0.4902
T1202 0.4894
T1203 0.4883
T1204 0.4868
T1205 0.4856
T1206 0.4845
T1207 0.4872
T1208 0.4861
T1209 0.482
T1210 0.4814
T1211 0.4825
T1212 0.4843
T1213 0.4867
T1214 0.49
T1215 0.4824
T1216 0.4852
T1217 0.4869
T1218 0.489
T1219 0.4921
T1220 0.497
T1221 0.4995
T1222 0.5044
T1223 0.509
T1224 0.5107
T1225 0.5108
T1226 0.5097
T1227 0.5088
T1228 0.507
T1229 0.5052
T1230 0.5042
T1231 0.504
T1232 0.5048
T1233 0.5076
T1234 0.5116
T1235 0.5172
T1236 0.514
T1237 0.5174
T1238 0.5187
T1239 0.5203
T1240 0.523
T1241 0.5234
T1242 0.5196
T1243 0.517
T1244 0.5165
T1245 0.5164
T1246 0.5165
T1247 0.5172
T1248 0.5179
T1249 0.518
T1250 0.5179
T1251 0.5179
T1252 0.5171
T1253 0.516
T1254 0.5156
T1255 0.5148
T1256 0.513
T1257 0.5115
T1258 0.5104
T1259 0.5172
T1260 0.5157
T1261 0.5148
T1262 0.5136
T1263 0.5069
T1264 0.5008
T1265 0.4992
T1266 0.4967
T1267 0.4949
T1268 0.4927
T1269 0.4906
T1270 0.4897
T1271 0.4879
T1272 0.4865
T1273 0.4839
T1274 0.4817
T1275 0.4807
T1276 0.4893
T1277 0.4879
T1278 0.4867
T1279 0.4849
T1280 0.4834
T1281 0.4819
T1282 0.4803
T1283 0.4798
T1284 0.4798
T1285 0.4796
T1286 0.4794
T1287 0.4775
T1288 0.4761
T1289 0.4733
T1290 0.4708
T1291 0.471
T1292 0.4692
T1293 0.4687
T1294 0.4698
T1295 0.4705
T1296 0.4706
T1297 0.4692
T1298 0.4685
T1299 0.4685
T1300 0.4667
T1301 0.4656
T1302 0.4643
T1303 0.4631
T1304 0.4621
T1305 0.4617
T1306 0.4604
T1307 0.4598
T1308 0.4593
T1309 0.4606
T1310 0.4612
T1311 0.4611
T1312 0.4628
T1313 0.466
T1314 0.4701
T1315 0.4794
T1316 0.4891
T1317 0.5041
T1318 0.5138
T1319 0.5276
T1320 0.535
T1321 0.5478
T1322 0.5469
T1323 0.5549
T1324 0.5608
T1325 0.5545
T1326 0.5588
T1327 0.5622
T1328 0.5657
T1329 0.5682
T1330 0.5685
T1331 0.5675
T1332 0.5655
T1333 0.5616
T1334 0.5561
T1335 0.5611
T1336 0.5546
T1337 0.5489
T1338 0.5457
T1339 0.5438
T1340 0.5529
T1341 0.5517
T1342 0.5514
T1343 0.5514
T1344 0.5505
T1345 0.5494
T1346 0.5487
T1347 0.5475
T1348 0.5455
T1349 0.5431
T1350 0.541
T1351 0.5385
T1352 0.5359
T1353 0.5438
T1354 0.5406
T1355 0.5382
T1356 0.5362
T1357 0.5342
T1358 0.5312
T1359 0.5281
T1360 0.53
T1361 0.5271
T1362 0.5245
T1363 0.5223
T1364 0.5202
T1365 0.5181
T1366 0.516
T1367 0.5138
T1368 0.5121
T1369 0.5112
T1370 0.511
T1371 0.511
T1372 0.5117
T1373 0.5134
T1374 0.5156
T1375 0.5177
T1376 0.5204
T1377 0.5227
T1378 0.524
T1379 0.5257
T1380 0.5266
T1381 0.5285
T1382 0.525
T1383 0.5268
T1384 0.5287
T1385 0.5279
T1386 0.5276
T1387 0.5274
T1388 0.5262
T1389 0.5296
T1390 0.5272
T1391 0.5246
T1392 0.5227
T1393 0.5221
T1394 0.5219
T1395 0.5232
T1396 0.5259
T1397 0.5293
T1398 0.5273
T1399 0.53
T1400 0.5314
T1401 0.5324
T1402 0.5323
T1403 0.5328
T1404 0.5322
T1405 0.5307
T1406 0.5292
T1407 0.5276
T1408 0.5254
T1409 0.5292
T1410 0.5278
T1411 0.527
T1412 0.5258
T1413 0.5253
T1414 0.5249
T1415 0.525
T1416 0.5235
T1417 0.5227
T1418 0.5227
T1419 0.5227
T1420 0.5226
T1421 0.5212
T1422 0.5202
T1423 0.5189
T1424 0.517
T1425 0.5163
T1426 0.5159
T1427 0.5147
T1428 0.5131
T1429 0.5115
T1430 0.5103
T1431 0.5175
T1432 0.5165
T1433 0.5158
T1434 0.516
T1435 0.5165
T1436 0.5166
T1437 0.5159
T1438 0.5155
T1439 0.5155
T1440 0.5154
T1441 0.515
T1442 0.5141
T1443 0.5134
T1444 0.5121
T1445 0.5105
T1446 0.5093
T1447 0.5085
T1448 0.5073
T1449 0.5067
T1450 0.5067
T1451 0.5067
T1452 0.5063
T1453 0.5054
T1454 0.5046
T1455 0.5041
T1456 0.502
T1457 0.5001
T1458 0.498
T1459 0.4984
T1460 0.4966
T1461 0.4952
T1462 0.494
T1463 0.4935
T1464 0.4943
T1465 0.4977
T1466 0.4988
T1467 0.5006
T1468 0.4994
T1469 0.499
T1470 0.4969
T1471 0.4956
T1472 0.4949
T1473 0.4939
T1474 0.4927
T1475 0.4926
T1476 0.4938
T1477 0.4927
T1478 0.492
T1479 0.4917
T1480 0.4908
T1481 0.4897
T1482 0.4894
T1483 0.4878
T1484 0.4871
T1485 0.4871
T1486 0.4876
T1487 0.4886
T1488 0.4913
T1489 0.4936
T1490 0.4948
T1491 0.497
T1492 0.4997
T1493 0.4982
T1494 0.4981
T1495 0.498
T1496 0.4995
T1497 0.5017
T1498 0.5048
T1499 0.5083
T1500 0.5114
T1501 0.5133
T1502 0.5133
T1503 0.5117
T1504 0.5092
T1505 0.5069
T1506 0.5054
T1507 0.5038
T1508 0.5028
T1509 0.5034
T1510 0.5044
T1511 0.5052
T1512 0.5065
T1513 0.5075
T1514 0.5084
T1515 0.5105
T1516 0.5118
T1517 0.5134
T1518 0.5143
T1519 0.5159
T1520 0.5173
T1521 0.5109
T1522 0.512
T1523 0.5139
T1524 0.516
T1525 0.5187
T1526 0.5224
T1527 0.5244
T1528 0.5251
T1529 0.5259
T1530 0.5255
T1531 0.5249
T1532 0.5248
T1533 0.5238
T1534 0.5229
T1535 0.5228
T1536 0.5236
T1537 0.5246
T1538 0.5266
T1539 0.5289
T1540 0.5262
T1541 0.5288
T1542 0.5312
T1543 0.5333
T1544 0.5337
T1545 0.5337
T1546 0.5337
T1547 0.5337
T1548 0.5336
T1549 0.5336
T1550 0.5336
T1551 0.5336
T1552 0.5335
T1553 0.5335
T1554 0.5335
T1555 0.5335
T1556 0.5335
T1557 0.5334
T1558 0.5334
T1559 0.5334
T1560 0.5334
T1561 0.5334
T1562 0.5333
T1563 0.5333
T1564 0.5333
T1565 0.5333
T1566 0.5332
T1567 0.5332
T1568 0.5332
T1569 0.5332
T1570 0.5232
T1571 0.512
T1572 0.5167
T1573 0.5159
T1574 0.5124
T1575 0.5103
T1576 0.51
T1577 0.5096
T1578 0.5102
T1579 0.5111
T1580 0.5132
T1581 0.5165
T1582 0.511
T1583 0.5118
T1584 0.5123
T1585 0.5113
T1586 0.5115
T1587 0.5129
T1588 0.5144
T1589 0.5163
T1590 0.5176
T1591 0.5172
T1592 0.5162
T1593 0.5148
T1594 0.5132
T1595 0.5124
T1596 0.5122
T1597 0.5139
T1598 0.5151
T1599 0.5149
T1600 0.5143
T1601 0.5142
T1602 0.5141
T1603 0.5141
T1604 0.5141
T1605 0.5139
T1606 0.5138
T1607 0.5134
T1608 0.5118
T1609 0.5177
T1610 0.5157
T1611 0.5141
T1612 0.5122
T1613 0.5105
T1614 0.5097
T1615 0.5088
T1616 0.5077
T1617 0.5088
T1618 0.5092
T1619 0.5095
T1620 0.5107
T1621 0.5111
T1622 0.5111
T1623 0.5104
T1624 0.509
T1625 0.507
T1626 0.505
T1627 0.5027
T1628 0.4997
T1629 0.4998
T1630 0.4984
T1631 0.4974
T1632 0.4958
T1633 0.4948
T1634 0.4928
T1635 0.4904
T1636 0.4883
T1637 0.4871
T1638 0.4856
T1639 0.4847
T1640 0.4842
T1641 0.4828
T1642 0.4823
T1643 0.4823
T1644 0.4819
T1645 0.4806
T1646 0.4899
T1647 0.4884
T1648 0.4863
T1649 0.4842
T1650 0.4828
T1651 0.4821
T1652 0.4817
T1653 0.4803
T1654 0.4798
T1655 0.4798
T1656 0.4798
T1657 0.4797
T1658 0.4805
T1659 0.4813
T1660 0.4822
T1661 0.4835
T1662 0.4865
T1663 0.4821
T1664 0.4873
T1665 0.492
T1666 0.4966
T1667 0.5005
T1668 0.5046
T1669 0.5117
T1670 0.5172
T1671 0.5151
T1672 0.5215
T1673 0.527
T1674 0.5256
T1675 0.5277
T1676 0.5281
T1677 0.5271
T1678 0.5249
T1679 0.5266
T1680 0.5224
T1681 0.5183
T1682 0.515
T1683 0.514
T1684 0.5133
T1685 0.5137
T1686 0.515
T1687 0.5159
T1688 0.5171
T1689 0.5179
T1690 0.518
T1691 0.518
T1692 0.518
T1693 0.518
T1694 0.5176
T1695 0.5157
T1696 0.5131
T1697 0.5102
T1698 0.5157
T1699 0.5139
T1700 0.5121
T1701 0.5117
T1702 0.5117
T1703 0.5106
T1704 0.5083
T1705 0.5075
T1706 0.506
T1707 0.5046
T1708 0.5032
T1709 0.5009
T1710 0.499
T1711 0.5002
T1712 0.4983
T1713 0.4969
T1714 0.4958
T1715 0.4955
T1716 0.4947
T1717 0.4932
T1718 0.4916
T1719 0.4898
T1720 0.4877
T1721 0.4871
T1722 0.4871
T1723 0.4886
T1724 0.4893
T1725 0.4891
T1726 0.4889
T1727 0.4892
T1728 0.4905
T1729 0.4899
T1730 0.489
T1731 0.4888
T1732 0.4888
T1733 0.4875
T1734 0.4867
T1735 0.4863
T1736 0.4852
T1737 0.4848
T1738 0.4848
T1739 0.4848
T1740 0.4847
T1741 0.4843
T1742 0.4826
T1743 0.4812
T1744 0.4896
T1745 0.4879
T1746 0.4867
T1747 0.4863
T1748 0.4863
T1749 0.4863
T1750 0.4863
T1751 0.4873
T1752 0.488
T1753 0.4817
T1754 0.4884
T1755 0.4881
T1756 0.4873
T1757 0.4867
T1758 0.4865
T1759 0.4853
T1760 0.4845
T1761 0.4828
T1762 0.4821
T1763 0.4821
T1764 0.4818
T1765 0.482
T1766 0.4821
T1767 0.4821
T1768 0.4818
T1769 0.4812
T1770 0.4814
T1771 0.482
T1772 0.4821
T1773 0.4821
T1774 0.4822
T1775 0.4822
T1776 0.4814
T1777 0.4802
T1778 0.4799
T1779 0.4792
T1780 0.4783
T1781 0.478
T1782 0.4771
T1783 0.476
T1784 0.4757
T1785 0.4757
T1786 0.4757
T1787 0.4786
T1788 0.4783
T1789 0.4767
T1790 0.4747
T1791 0.4736
T1792 0.4721
T1793 0.4724
T1794 0.4717
T1795 0.4717
T1796 0.4714
T1797 0.4716
T1798 0.4717
T1799 0.4717
T1800 0.4717
T1801 0.4717
T1802 0.4718
T1803 0.4709
T1804 0.4698
T1805 0.4694
T1806 0.4687
T1807 0.4685
T1808 0.4678
T1809 0.4675
T1810 0.4675
T1811 0.4675
T1812 0.4679
T1813 0.4677
T1814 0.4675
T1815 0.4675
T1816 0.4659
T1817 0.4652
T1818 0.4652
T1819 0.4652
T1820 0.4652
T1821 0.4652
T1822 0.4652
T1823 0.4652
T1824 0.4652
T1825 0.4652
T1826 0.4641
T1827 0.4631
T1828 0.4629
T1829 0.4615
T1830 0.4609
T1831 0.4609
T1832 0.4599
T1833 0.4594
T1834 0.4602
T1835 0.463
T1836 0.466
T1837 0.4671
T1838 0.4673
T1839 0.4669
T1840 0.4659
T1841 0.4655
T1842 0.4651
T1843 0.465
T1844 0.465
T1845 0.4662
T1846 0.4669
T1847 0.467
T1848 0.467
T1849 0.467
T1850 0.4663
T1851 0.4653
T1852 0.4643
T1853 0.4633
T1854 0.4617
T1855 0.4612
T1856 0.4608
T1857 0.4603
T1858 0.4606
T1859 0.4618
T1860 0.463
T1861 0.4629
T1862 0.462
T1863 0.461
T1864 0.4595
T1865 0.4585
T1866 0.4584
T1867 0.4596
T1868 0.4606
T1869 0.4604
T1870 0.4602
T1871 0.4598
T1872 0.4584
T1873 0.4598
T1874 0.4621
T1875 0.4646
T1876 0.4691
T1877 0.4741
T1878 0.4802
T1879 0.4854
T1880 0.4809
T1881 0.4866
T1882 0.493
T1883 0.4982
T1884 0.507
T1885 0.5144
T1886 0.5128
T1887 0.5172
T1888 0.5186
T1889 0.5185
T1890 0.5162
T1891 0.5128
T1892 0.5178
T1893 0.5145
T1894 0.5116
T1895 0.5101
T1896 0.5094
T1897 0.5097
T1898 0.5116
T1899 0.5147
T1900 0.5179
T1901 0.5127
T1902 0.5146
T1903 0.5158
T1904 0.5161
T1905 0.5154
T1906 0.514
T1907 0.5136
T1908 0.5125
T1909 0.5174
T1910 0.5116
T1911 0.5075
T1912 0.5045
T1913 0.5006
T1914 0.4986
T1915 0.4987
T1916 0.4986
T1917 0.4937
T1918 0.4914
T1919 0.4901
T1920 0.4882
T1921 0.4876
T1922 0.486
T1923 0.4842
T1924 0.4827
T1925 0.4815
T1926 0.4898
T1927 0.4888
T1928 0.4874
T1929 0.4859
T1930 0.4855
T1931 0.4877
T1932 0.489
T1933 0.4884
T1934 0.487
T1935 0.4859
T1936 0.4853
T1937 0.4835
T1938 0.4814
T1939 0.481
T1940 0.4824
T1941 0.4842
T1942 0.4852
T1943 0.4876
T1944 0.4904
T1945 0.4904
T1946 0.4893
T1947 0.4898
T1948 0.4807
T1949 0.4824
T1950 0.4853
T1951 0.4909
T1952 0.4974
T1953 0.5025
T1954 0.5128
T1955 0.5171
T1956 0.5276
T1957 0.5301
T1958 0.5385
T1959 0.5421
T1960 0.5444
T1961 0.554
T1962 0.5605
T1963 0.5558
T1964 0.5628
T1965 0.5697
T1966 0.5677
T1967 0.5752
T1968 0.5774
T1969 0.5835
T1970 0.5902
T1971 0.5945
T1972 0.5878
T1973 0.5919
T1974 0.5947
T1975 0.5973
T1976 0.5992
T1977 0.6014
T1978 0.6022
T1979 0.6016
T1980 0.6015
T1981 0.6013
T1982 0.5999
T1983 0.5984
T1984 0.5966
T1985 0.595
T1986 0.5949
T1987 0.5938
T1988 0.5919
T1989 0.5911
T1990 0.5909
T1991 0.5898
T1992 0.589
T1993 0.5879
T1994 0.5869
T1995 0.5955
T1996 0.5932
T1997 0.5916
T1998 0.5892
T1999 0.5867
T2000 0.5841
T2001 0.5812
T2002 0.5777
T2003 0.579
T2004 0.5751
T2005 0.5719
T2006 0.5687
T2007 0.5663
T2008 0.5653
T2009 0.5642
T2010 0.563
T2011 0.5624
T2012 0.5716
T2013 0.5703
T2014 0.5691
T2015 0.5677
T2016 0.5662
T2017 0.564
T2018 0.5623
T2019 0.5602
T2020 0.5584
T2021 0.557
T2022 0.5553
T2023 0.5533
T2024 0.5617
T2025 0.56
T2026 0.5585
T2027 0.5565
T2028 0.555
T2029 0.5535
T2030 0.5518
T2031 0.5512
T2032 0.5505
T2033 0.5489
T2034 0.5476
T2035 0.5467
T2036 0.5464
T2037 0.5453
T2038 0.5445
T2039 0.5434
T2040 0.5533
T2041 0.5508
T2042 0.5497
T2043 0.5485
T2044 0.548
T2045 0.5483
T2046 0.548
T2047 0.5478
T2048 0.5489
T2049 0.5511
T2050 0.5531
T2051 0.5451
T2052 0.5481
T2053 0.553
T2054 0.5588
T2055 0.5546
T2056 0.5618
T2057 0.5694
T2058 0.5683
T2059 0.5778
T2060 0.5798
T2061 0.5859
T2062 0.5906
T2063 0.5952
T2064 0.5886
T2065 0.5911
T2066 0.592
T2067 0.5931
T2068 0.5939
T2069 0.5931
T2070 0.5924
T2071 0.5913
T2072 0.5902
T2073 0.5889
T2074 0.5868
T2075 0.5963
T2076 0.5951
T2077 0.5936
T2078 0.5921
T2079 0.5907
T2080 0.5899
T2081 0.5888
T2082 0.5871
T2083 0.5856
T2084 0.5838
T2085 0.582
T2086 0.5794
T2087 0.5813
T2088 0.5787
T2089 0.5771
T2090 0.5751
T2091 0.5724
T2092 0.57
T2093 0.5676
T2094 0.5655
T2095 0.5635
T2096 0.5725
T2097 0.5711
T2098 0.571
T2099 0.5703
T2100 0.5675
T2101 0.5651
T2102 0.5641
T2103 0.5629
T2104 0.5618
T2105 0.5606
T2106 0.5592
T2107 0.5584
T2108 0.5582
T2109 0.5579
T2110 0.5567
T2111 0.5548
T2112 0.5542
T2113 0.553
T2114 0.5628
T2115 0.562
T2116 0.5613
T2117 0.5611
T2118 0.5612
T2119 0.5612
T2120 0.5612
T2121 0.5605
T2122 0.5595
T2123 0.5592
T2124 0.5592
T2125 0.5583
T2126 0.5588
T2127 0.56
T2128 0.5586
T2129 0.5574
T2130 0.5573
T2131 0.5584
T2132 0.5605
T2133 0.5626
T2134 0.5538
T2135 0.5541
T2136 0.554
T2137 0.5531
T2138 0.5527
T2139 0.562
T2140 0.5614
T2141 0.5607
T2142 0.5597
T2143 0.5594
T2144 0.5594
T2145 0.5588
T2146 0.5588
T2147 0.56
T2148 0.5618
T2149 0.5541
T2150 0.5568
T2151 0.5593
T2152 0.5621
T2153 0.564
T2154 0.5654
T2155 0.5669
T2156 0.568
T2157 0.5687
T2158 0.5686
T2159 0.5677
T2160 0.5668
T2161 0.5665
T2162 0.5665
T2163 0.5651
T2164 0.5645
T2165 0.5633
T2166 0.5623
T2167 0.5615
T2168 0.5602
T2169 0.5591
T2170 0.5585
T2171 0.5573
T2172 0.5559
T2173 0.5552
T2174 0.554
T2175 0.5532
T2176 0.5623
T2177 0.5617
T2178 0.5605
T2179 0.5599
T2180 0.5585
T2181 0.5579
T2182 0.5572
T2183 0.5562
T2184 0.5559
T2185 0.5546
T2186 0.5524
T2187 0.5516
T2188 0.5516
T2189 0.5507
T2190 0.55
T2191 0.5495
T2192 0.5486
T2193 0.548
T2194 0.5475
T2195 0.5466
T2196 0.5459
T2197 0.5458
T2198 0.5452
T2199 0.5435
T2200 0.5529
T2201 0.5526
T2202 0.5526
T2203 0.5434
T2204 0.5438
T2205 0.5536
T2206 0.5533
T2207 0.5529
T2208 0.5528
T2209 0.5528
T2210 0.5519
T2211 0.551
T2212 0.5507
T2213 0.5501
T2214 0.5492
T2215 0.5489
T2216 0.549
T2217 0.549
T2218 0.5486
T2219 0.5474
T2220 0.5469
T2221 0.5466
T2222 0.5458
T2223 0.5452
T2224 0.5451
T2225 0.5451
T2226 0.5452
T2227 0.5452
T2228 0.5452
T2229 0.5452
T2230 0.5453
T2231 0.5453
T2232 0.5452
T2233 0.5444
T2234 0.5435
T2235 0.5432
T2236 0.5432
T2237 0.5433
T2238 0.542
T2239 0.5414
T2240 0.5414
T2241 0.5412
T2242 0.5412
T2243 0.5409
T2244 0.5398
T2245 0.5394
T2246 0.5394
T2247 0.5394
T2248 0.5391
T2249 0.5387
T2250 0.5378
T2251 0.5374
T2252 0.5373
T2253 0.5373
T2254 0.5374
T2255 0.5374
T2256 0.5368
T2257 0.5358
T2258 0.5356
T2259 0.5356
T2260 0.5356
T2261 0.5353
T2262 0.5349
T2263 0.5346
T2264 0.5342
T2265 0.5444
T2266 0.5443
T2267 0.5443
T2268 0.5436
T2269 0.5427
T2270 0.5424
T2271 0.5425
T2272 0.5415
T2273 0.5407
T2274 0.5406
T2275 0.5406
T2276 0.5404
T2277 0.5404
T2278 0.5404
T2279 0.5404
T2280 0.5404
T2281 0.5405
T2282 0.5395
T2283 0.5387
T2284 0.5386
T2285 0.5386
T2286 0.5387
T2287 0.5387
T2288 0.5387
T2289 0.5381
T2290 0.5371
T2291 0.5367
T2292 0.5366
T2293 0.5366
T2294 0.5366
T2295 0.5366
T2296 0.5366
T2297 0.5367
T2298 0.5364
T2299 0.5356
T2300 0.5349
T2301 0.5345
T2302 0.5312
T2303 0.5297
T2304 0.526
T2305 0.5264
T2306 0.5297
T2307 0.5274
T2308 0.5296
T2309 0.5306
T2310 0.5308
T2311 0.5308
T2312 0.5308
T2313 0.5309
T2314 0.5309
T2315 0.5309
T2316 0.531
T2317 0.531
T2318 0.531
T2319 0.531
T2320 0.5304
T2321 0.5294
T2322 0.5302
T2323 0.531
T2324 0.5312
T2325 0.5312
T2326 0.5312
T2327 0.5313
T2328 0.5313
T2329 0.5311
T2330 0.531
T2331 0.5311
T2332 0.5297
T2333 0.5291
T2334 0.5292
T2335 0.5292
T2336 0.5292
T2337 0.5292
T2338 0.5293
T2339 0.529
T2340 0.5281
T2341 0.5286
T2342 0.5292
T2343 0.5287
T2344 0.5281
T2345 0.5276
T2346 0.5275
T2347 0.5275
T2348 0.5275
T2349 0.5273
T2350 0.5281
T2351 0.5284
T2352 0.5287
T2353 0.5278
T2354 0.5274
T2355 0.5274
T2356 0.5275
T2357 0.5275
T2358 0.5275
T2359 0.5276
T2360 0.5276
T2361 0.5276
T2362 0.527
T2363 0.527
T2364 0.5269
T2365 0.5267
T2366 0.5268
T2367 0.5261
T2368 0.5258
T2369 0.5266
T2370 0.5299
T2371 0.5331
T2372 0.5342
T2373 0.534
T2374 0.5321
T2375 0.5294
T2376 0.5276
T2377 0.5261
T2378 0.5299
T2379 0.5291
T2380 0.529
T2381 0.5291
T2382 0.5248
T2383 0.5257
T2384 0.5259
T2385 0.5259
T2386 0.5259
T2387 0.526
T2388 0.526
T2389 0.526
T2390 0.5261
T2391 0.5261
T2392 0.5261
T2393 0.5262
T2394 0.5262
T2395 0.4102
T2396 0.3888
T2397 0.3893
T2398 0.3889
T2399 0.3889
T2400 0.3889
T2401 0.3889
T2402 0.389
T2403 0.389
T2404 0.389
T2405 0.389
T2406 0.389
T2407 0.3895
T2408 0.3891
T2409 0.3891
T2410 0.3889
T2411 0.3885
T2412 0.3869
T2413 0.3878
T2414 0.3869
T2415 0.391
T2416 0.3901
T2417 0.3901
T2418 0.3901
T2419 0.3901
T2420 0.3901
T2421 0.3902
T2422 0.3902
T2423 0.3902
T2424 0.3902
T2425 0.3902
T2426 0.3903
T2427 0.3903
T2428 0.3903
T2429 0.3903
T2430 0.3903
T2431 0.3904
T2432 0.3904
T2433 0.3904
T2434 0.3904
T2435 0.3904
T2436 0.3905
T2437 0.3905
T2438 0.3905
T2439 0.3905
T2440 0.3906
T2441 0.3906
T2442 0.3906
T2443 0.3906
T2444 0.3906
T2445 0.3907
T2446 0.3907
T2447 0.3907
T2448 0.3907
T2449 0.3907
T2450 0.3908
T2451 0.3908
T2452 0.3908
T2453 0.3908
T2454 0.3908
T2455 0.3909
T2456 0.3909
T2457 0.39
T2458 0.389
T2459 0.3891
T2460 0.3886
T2461 0.3891
T2462 0.3877
T2463 0.3887
T2464 0.3887
T2465 0.3892
T2466 0.3892
T2467 0.3892
T2468 0.3893
T2469 0.3893
T2470 0.3893
T2471 0.3893
T2472 0.3893
T2473 0.3894
T2474 0.3894
T2475 0.3894
T2476 0.3894
T2477 0.3895
T2478 0.3895
T2479 0.3895
T2480 0.3895
T2481 0.3895
T2482 0.3896
T2483 0.3896
T2484 0.3891
T2485 0.3892
T2486 0.3896
T2487 0.3882
T2488 0.3887
T2489 0.4004
T2490 0.4388
T2491 0.4385
T2492 0.4312
T2493 0.4341
T2494 0.4318
T2495 0.4314
T2496 0.4288
T2497 0.4279
T2498 0.4254
T2499 0.4238
T2500 0.4224
T2501 0.4211
T2502 0.4196
T2503 0.4182
T2504 0.4158
T2505 0.4155
T2506 0.4214
T2507 0.4434
T2508 0.438
T2509 0.4337
T2510 0.4309
T2511 0.4304
T2512 0.4211
T2513 0.4162
T2514 0.4216
T2515 0.4202
T2516 0.4197
T2517 0.419
T2518 0.4182
T2519 0.4173
T2520 0.4159
T2521 0.4143
T2522 0.4127
T2523 0.412
T2524 0.4112
T2525 0.4097
T2526 0.4079
T2527 0.4075
T2528 0.406
T2529 0.4047
T2530 0.4039
T2531 0.4063
T2532 0.4047
T2533 0.4038
T2534 0.4026
T2535 0.3996
T2536 0.3991
T2537 0.3991
T2538 0.3991
T2539 0.3992
T2540 0.3992
T2541 0.3992
T2542 0.3992
T2543 0.3993
T2544 0.3993
T2545 0.3993
T2546 0.3993
T2547 0.3994
T2548 0.3985
T2549 0.3976
T2550 0.3977
T2551 0.3977
T2552 0.3977
T2553 0.3964
T2554 0.3969
T2555 0.3978
T2556 0.3974
T2557 0.3951
T2558 0.3937
T2559 0.3926
T2560 0.436
T2561 0.4224
T2562 0.4175
T2563 0.4149
T2564 0.419
T2565 0.4171
T2566 0.4159
T2567 0.4144
T2568 0.4139
T2569 0.4132
T2570 0.4119
T2571 0.4109
T2572 0.4104
T2573 0.4092
T2574 0.4083
T2575 0.4072
T2576 0.4067
T2577 0.4063
T2578 0.4064
T2579 0.4051
T2580 0.4038
T2581 0.406
T2582 0.4055
T2583 0.4042
T2584 0.4038
T2585 0.4043
T2586 0.4043
T2587 0.4043
T2588 0.4044
T2589 0.4044
T2590 0.4044
T2591 0.4031
T2592 0.4027
T2593 0.4027
T2594 0.4028
T2595 0.4028
T2596 0.4028
T2597 0.4028
T2598 0.4029
T2599 0.4029
T2600 0.4018
T2601 0.4007
T2602 0.4008
T2603 0.3999
T2604 0.3999
T2605 0.4
T2606 0.3991
T2607 0.4009
T2608 0.4005
T2609 0.4005
T2610 0.3992
T2611 0.3992
T2612 0.3992
T2613 0.3993
T2614 0.3993
T2615 0.3993
T2616 0.3993
T2617 0.398
T2618 0.3976
T2619 0.3985
T2620 0.3989
T2621 0.3994
T2622 0.3994
T2623 0.3994
T2624 0.3994
T2625 0.3994
T2626 0.3989
T2627 0.3985
T2628 0.398
T2629 0.3971
T2630 0.3971
T2631 0.3976
T2632 0.3962
T2633 0.3958
T2634 0.3958
T2635 0.3958
T2636 0.3958
T2637 0.3958
T2638 0.3958
T2639 0.3958
T2640 0.3958
T2641 0.3958
T2642 0.3958
T2643 0.3958
T2644 0.3958
T2645 0.3971
T2646 0.3976
T2647 0.3976
T2648 0.3976
T2649 0.3976
T2650 0.3976
T2651 0.3962
T2652 0.3962
T2653 0.3958
T2654 0.3958
T2655 0.3958
T2656 0.3958
T2657 0.3962
T2658 0.3971
T2659 0.3962
T2660 0.398
T2661 0.3976
T2662 0.3989
T2663 0.4007
T2664 0.4007
T2665 0.4017
T2666 0.4023
T2667 0.4051
T2668 0.4023
T2669 0.4044
T2670 0.4053
T2671 0.4074
T2672 0.4094
T2673 0.4136
T2674 0.4158
T2675 0.4195
T2676 0.4177
T2677 0.4209
T2678 0.4244
T2679 0.4271
T2680 0.428
T2681 0.4284
T2682 0.4295
T2683 0.4309
T2684 0.4313
T2685 0.4313
T2686 0.4304
T2687 0.4295
T2688 0.4288
T2689 0.4276
T2690 0.4262
T2691 0.4248
T2692 0.4243
T2693 0.4243
T2694 0.4243
T2695 0.4243
T2696 0.4243
T2697 0.4243
T2698 0.4243
T2699 0.4243
T2700 0.4243
T2701 0.4227
T2702 0.4204
T2703 0.4186
T2704 0.4174
T2705 0.4209
T2706 0.4189
T2707 0.4174
T2708 0.4174
T2709 0.4159
T2710 0.4209
T2711 0.4209
T2712 0.4195
T2713 0.4177
T2714 0.4173
T2715 0.4173
T2716 0.4173
T2717 0.4168
T2718 0.4158
T2719 0.4153
T2720 0.4153
T2721 0.4168
T2722 0.4158
T2723 0.4163
T2724 0.4163
T2725 0.4191
T2726 0.4204
T2727 0.4209
T2728 0.4213
T2729 0.4154
T2730 0.4159
T2731 0.4174
T2732 0.4174
T2733 0.4186
T2734 0.4189
T2735 0.4195
T2736 0.4209
T2737 0.4209
T2738 0.4209
T2739 0.4209
T2740 0.4209
T2741 0.4223
T2742 0.4228
T2743 0.4235
T2744 0.4243
T2745 0.4248
T2746 0.4262
T2747 0.428
T2748 0.4284
T2749 0.4291
T2750 0.4304
T2751 0.4288
T2752 0.428
T2753 0.4267
T2754 0.4262
T2755 0.4243
T2756 0.4239
T2757 0.4228
T2758 0.4223
T2759 0.4209
T2760 0.4199
T2761 0.4182
T2762 0.4174
T2763 0.4164
T2764 0.4154
T2765 0.4217
T2766 0.4209
T2767 0.4195
T2768 0.4189
T2769 0.4189
T2770 0.4189
T2771 0.4189
T2772 0.4177
T2773 0.4173
T2774 0.4163
T2775 0.4153
T2776 0.4153
T2777 0.4153
T2778 0.4153
T2779 0.4153
T2780 0.4153
T2781 0.4141
T2782 0.4137
T2783 0.4137
T2784 0.4132
T2785 0.4116
T2786 0.4116
T2787 0.4116
T2788 0.4103
T2789 0.4099
T2790 0.4099
T2791 0.3918
T2792 0.3918
T2793 0.3918
T2794 0.3918
T2795 0.3918
T2796 0.3918
T2797 0.3918
T2798 0.3918
T2799 0.3918
T2800 0.3918
T2801 0.3918
T2802 0.3918
T2803 0.3918
T2804 0.3918
T2805 0.3918
T2806 0.3918
T2807 0.3918
T2808 0.3918
