# Supplementary material for: FishMORPH - An agent-based model to predict salmonid growth and distribution responses under natural and low flows
Source: Sci Rep. 2016 Jul 19;6:29414. doi: 10.1038/srep29414 (PMC4949470; doi:10.1038/srep29414)
Supplement: Supplementary Information 2 [file srep29414-s2.zip › SR_FishMORPH_Files/Parameters/Baseline_Depth_P56.var]

Depth Patch P56
T1 0.4508
T2 0.4485
T3 0.4485
T4 0.4485
T5 0.4481
T6 0.4514
T7 0.4499
T8 0.449
T9 0.4474
T10 0.4495
T11 0.4509
T12 0.4481
T13 0.4461
T14 0.4438
T15 0.4438
T16 0.4438
T17 0.4438
T18 0.4438
T19 0.4434
T20 0.4429
T21 0.442
T22 0.4416
T23 0.4416
T24 0.4416
T25 0.4406
T26 0.4397
T27 0.4397
T28 0.4397
T29 0.4397
T30 0.4397
T31 0.4397
T32 0.4397
T33 0.4397
T34 0.4397
T35 0.4393
T36 0.4388
T37 0.4379
T38 0.4379
T39 0.4379
T40 0.4379
T41 0.4379
T42 0.4375
T43 0.4364
T44 0.4364
T45 0.4364
T46 0.4364
T47 0.4364
T48 0.4364
T49 0.4364
T50 0.4364
T51 0.4345
T52 0.4345
T53 0.4345
T54 0.4326
T55 0.4326
T56 0.4322
T57 0.4387
T58 0.4391
T59 0.4322
T60 0.4358
T61 0.4331
T62 0.4391
T63 0.4387
T64 0.4382
T65 0.4326
T66 0.4387
T67 0.4382
T68 0.4382
T69 0.4382
T70 0.4382
T71 0.4377
T72 0.4362
T73 0.4355
T74 0.4342
T75 0.4327
T76 0.4327
T77 0.4327
T78 0.4327
T79 0.4327
T80 0.4327
T81 0.4327
T82 0.4327
T83 0.4327
T84 0.4327
T85 0.4333
T86 0.4347
T87 0.4347
T88 0.4347
T89 0.4347
T90 0.4347
T91 0.4347
T92 0.4347
T93 0.4347
T94 0.4347
T95 0.4347
T96 0.4347
T97 0.4347
T98 0.4347
T99 0.4342
T100 0.4327
T101 0.4327
T102 0.4327
T103 0.4327
T104 0.4327
T105 0.4327
T106 0.4327
T107 0.4327
T108 0.4323
T109 0.4327
T110 0.4327
T111 0.4327
T112 0.4327
T113 0.4327
T114 0.4327
T115 0.4327
T116 0.4327
T117 0.4327
T118 0.4327
T119 0.4327
T120 0.4327
T121 0.4327
T122 0.4327
T123 0.4327
T124 0.4327
T125 0.4327
T126 0.4327
T127 0.4327
T128 0.4327
T129 0.4327
T130 0.4327
T131 0.4337
T132 0.4347
T133 0.4347
T134 0.4347
T135 0.4347
T136 0.4351
T137 0.4362
T138 0.4362
T139 0.4362
T140 0.4362
T141 0.4362
T142 0.4362
T143 0.4362
T144 0.4362
T145 0.4362
T146 0.4362
T147 0.4362
T148 0.4362
T149 0.4362
T150 0.4382
T151 0.4377
T152 0.4382
T153 0.4387
T154 0.4326
T155 0.4326
T156 0.4326
T157 0.4326
T158 0.4336
T159 0.4326
T160 0.4336
T161 0.4345
T162 0.4345
T163 0.4345
T164 0.4345
T165 0.4345
T166 0.4345
T167 0.4345
T168 0.4345
T169 0.4345
T170 0.4345
T171 0.4345
T172 0.4345
T173 0.4345
T174 0.4345
T175 0.4345
T176 0.4345
T177 0.4345
T178 0.4341
T179 0.4345
T180 0.4345
T181 0.4341
T182 0.4331
T183 0.4341
T184 0.4331
T185 0.4326
T186 0.4326
T187 0.4326
T188 0.4326
T189 0.4326
T190 0.4326
T191 0.4326
T192 0.4326
T193 0.4326
T194 0.4326
T195 0.4326
T196 0.4326
T197 0.4387
T198 0.4382
T199 0.4382
T200 0.4382
T201 0.4362
T202 0.4362
T203 0.4362
T204 0.4362
T205 0.4362
T206 0.4362
T207 0.4362
T208 0.4362
T209 0.4362
T210 0.4362
T211 0.4362
T212 0.4362
T213 0.4362
T214 0.4362
T215 0.4367
T216 0.4362
T217 0.4362
T218 0.4362
T219 0.4362
T220 0.4362
T221 0.4362
T222 0.4362
T223 0.4362
T224 0.4359
T225 0.4347
T226 0.4347
T227 0.4347
T228 0.4347
T229 0.4347
T230 0.4347
T231 0.4347
T232 0.4347
T233 0.4347
T234 0.4347
T235 0.4347
T236 0.4347
T237 0.4347
T238 0.4347
T239 0.4347
T240 0.4347
T241 0.4347
T242 0.4347
T243 0.4347
T244 0.4347
T245 0.4347
T246 0.4347
T247 0.4347
T248 0.4347
T249 0.4327
T250 0.4327
T251 0.4333
T252 0.4656
T253 0.4992
T254 0.5117
T255 0.5102
T256 0.5099
T257 0.5099
T258 0.5081
T259 0.5074
T260 0.5074
T261 0.5065
T262 0.5053
T263 0.5049
T264 0.5049
T265 0.5049
T266 0.5049
T267 0.5049
T268 0.5049
T269 0.5049
T270 0.5049
T271 0.5049
T272 0.5049
T273 0.5049
T274 0.5049
T275 0.5049
T276 0.5054
T277 0.506
T278 0.5071
T279 0.5074
T280 0.5074
T281 0.5074
T282 0.5065
T283 0.5057
T284 0.5051
T285 0.5049
T286 0.5049
T287 0.5049
T288 0.5049
T289 0.5049
T290 0.5049
T291 0.5049
T292 0.5049
T293 0.5054
T294 0.5069
T295 0.5074
T296 0.5074
T297 0.5092
T298 0.5099
T299 0.5099
T300 0.5106
T301 0.5106
T302 0.5104
T303 0.5108
T304 0.5113
T305 0.5118
T306 0.512
T307 0.512
T308 0.512
T309 0.512
T310 0.512
T311 0.512
T312 0.512
T313 0.512
T314 0.512
T315 0.512
T316 0.512
T317 0.512
T318 0.512
T319 0.512
T320 0.512
T321 0.512
T322 0.512
T323 0.512
T324 0.512
T325 0.5116
T326 0.5118
T327 0.512
T328 0.512
T329 0.512
T330 0.512
T331 0.512
T332 0.512
T333 0.512
T334 0.512
T335 0.512
T336 0.512
T337 0.5116
T338 0.5103
T339 0.5099
T340 0.5099
T341 0.5099
T342 0.5099
T343 0.5099
T344 0.5099
T345 0.5099
T346 0.5099
T347 0.5099
T348 0.5099
T349 0.5099
T350 0.5099
T351 0.5099
T352 0.5099
T353 0.5081
T354 0.5074
T355 0.5074
T356 0.5074
T357 0.5074
T358 0.5074
T359 0.5074
T360 0.5074
T361 0.5074
T362 0.5065
T363 0.5071
T364 0.5074
T365 0.5074
T366 0.5074
T367 0.5074
T368 0.5074
T369 0.5074
T370 0.5074
T371 0.5074
T372 0.5074
T373 0.5079
T374 0.5094
T375 0.5099
T376 0.5099
T377 0.5099
T378 0.5103
T379 0.5101
T380 0.5099
T381 0.5099
T382 0.5099
T383 0.5099
T384 0.5099
T385 0.5099
T386 0.5099
T387 0.5099
T388 0.5099
T389 0.5099
T390 0.5099
T391 0.5099
T392 0.5099
T393 0.5086
T394 0.4962
T395 0.4817
T396 0.4617
T397 0.4522
T398 0.4488
T399 0.45
T400 0.4494
T401 0.4494
T402 0.4494
T403 0.4498
T404 0.4495
T405 0.4494
T406 0.4481
T407 0.4471
T408 0.4469
T409 0.4469
T410 0.4478
T411 0.449
T412 0.4507
T413 0.4496
T414 0.4518
T415 0.4513
T416 0.4519
T417 0.4523
T418 0.4523
T419 0.452
T420 0.449
T421 0.4518
T422 0.4438
T423 0.4406
T424 0.4416
T425 0.4416
T426 0.4416
T427 0.4416
T428 0.4416
T429 0.4416
T430 0.4416
T431 0.4416
T432 0.4416
T433 0.4416
T434 0.4416
T435 0.4406
T436 0.4397
T437 0.4397
T438 0.4388
T439 0.4379
T440 0.437
T441 0.436
T442 0.436
T443 0.4356
T444 0.4341
T445 0.4346
T446 0.4341
T447 0.4346
T448 0.4341
T449 0.4337
T450 0.4387
T451 0.4378
T452 0.4378
T453 0.4378
T454 0.4368
T455 0.4359
T456 0.4359
T457 0.4378
T458 0.4378
T459 0.4378
T460 0.4373
T461 0.4378
T462 0.4378
T463 0.4323
T464 0.4335
T465 0.4347
T466 0.4357
T467 0.4371
T468 0.438
T469 0.4394
T470 0.4394
T471 0.4403
T472 0.4412
T473 0.4408
T474 0.4394
T475 0.4384
T476 0.4375
T477 0.4366
T478 0.4357
T479 0.4357
T480 0.4347
T481 0.4357
T482 0.4352
T483 0.4357
T484 0.4357
T485 0.4361
T486 0.4357
T487 0.4375
T488 0.4377
T489 0.4404
T490 0.4426
T491 0.4453
T492 0.4458
T493 0.4476
T494 0.4505
T495 0.4493
T496 0.4514
T497 0.4533
T498 0.4542
T499 0.4561
T500 0.4593
T501 0.4616
T502 0.4646
T503 0.4642
T504 0.4673
T505 0.47
T506 0.4725
T507 0.4735
T508 0.4741
T509 0.4755
T510 0.4759
T511 0.4764
T512 0.4777
T513 0.4786
T514 0.48
T515 0.4824
T516 0.4838
T517 0.474
T518 0.4754
T519 0.4757
T520 0.4762
T521 0.4759
T522 0.4757
T523 0.4757
T524 0.4757
T525 0.4757
T526 0.4757
T527 0.4753
T528 0.4741
T529 0.4733
T530 0.4731
T531 0.4833
T532 0.4827
T533 0.4823
T534 0.4809
T535 0.4785
T536 0.4769
T537 0.4758
T538 0.4747
T539 0.4735
T540 0.4732
T541 0.4712
T542 0.4705
T543 0.4705
T544 0.4696
T545 0.4685
T546 0.4682
T547 0.4673
T548 0.4662
T549 0.4659
T550 0.465
T551 0.4678
T552 0.4669
T553 0.4652
T554 0.4646
T555 0.4638
T556 0.4626
T557 0.4623
T558 0.4627
T559 0.4646
T560 0.4646
T561 0.4704
T562 0.4755
T563 0.4803
T564 0.4737
T565 0.4819
T566 0.4937
T567 0.5056
T568 0.5017
T569 0.5076
T570 0.5117
T571 0.5159
T572 0.5201
T573 0.5253
T574 0.5327
T575 0.5242
T576 0.5327
T577 0.5413
T578 0.5577
T579 0.5587
T580 0.5719
T581 0.5797
T582 0.5928
T583 0.6041
T584 0.599
T585 0.6036
T586 0.6102
T587 0.6162
T588 0.6111
T589 0.6188
T590 0.626
T591 0.6206
T592 0.6248
T593 0.6274
T594 0.628
T595 0.6269
T596 0.6213
T597 0.6214
T598 0.6111
T599 0.6098
T600 0.5989
T601 0.6013
T602 0.593
T603 0.5858
T604 0.5795
T605 0.5743
T606 0.5708
T607 0.5769
T608 0.5767
T609 0.578
T610 0.5727
T611 0.5758
T612 0.5804
T613 0.5857
T614 0.5911
T615 0.5945
T616 0.5983
T617 0.6022
T618 0.6059
T619 0.6093
T620 0.5992
T621 0.6006
T622 0.5995
T623 0.6077
T624 0.5981
T625 0.5837
T626 0.5733
T627 0.555
T628 0.5474
T629 0.5296
T630 0.5314
T631 0.5217
T632 0.5156
T633 0.5113
T634 0.5078
T635 0.5051
T636 0.5027
T637 0.5005
T638 0.5113
T639 0.5096
T640 0.5077
T641 0.5068
T642 0.5058
T643 0.5048
T644 0.5045
T645 0.5045
T646 0.5036
T647 0.5023
T648 0.5015
T649 0.5
T650 0.4995
T651 0.4987
T652 0.4976
T653 0.4973
T654 0.4964
T655 0.4952
T656 0.4948
T657 0.4937
T658 0.4928
T659 0.4927
T660 0.4908
T661 0.4901
T662 0.4886
T663 0.488
T664 0.485
T665 0.4713
T666 0.4637
T667 0.4627
T668 0.4627
T669 0.4622
T670 0.4612
T671 0.4609
T672 0.4609
T673 0.4609
T674 0.4609
T675 0.4592
T676 0.4585
T677 0.4583
T678 0.4581
T679 0.4576
T680 0.4562
T681 0.4557
T682 0.4557
T683 0.4548
T684 0.4558
T685 0.4607
T686 0.4731
T687 0.4783
T688 0.4726
T689 0.4706
T690 0.4645
T691 0.4592
T692 0.4563
T693 0.4548
T694 0.4536
T695 0.4533
T696 0.4529
T697 0.4514
T698 0.4509
T699 0.4506
T700 0.4505
T701 0.4505
T702 0.449
T703 0.4484
T704 0.4482
T705 0.4516
T706 0.4514
T707 0.4514
T708 0.45
T709 0.449
T710 0.4487
T711 0.4486
T712 0.4481
T713 0.4466
T714 0.446
T715 0.4459
T716 0.4458
T717 0.4457
T718 0.4457
T719 0.4456
T720 0.4455
T721 0.4454
T722 0.4453
T723 0.4453
T724 0.4452
T725 0.4451
T726 0.445
T727 0.445
T728 0.4449
T729 0.4444
T730 0.4442
T731 0.4445
T732 0.4446
T733 0.4432
T734 0.4425
T735 0.4429
T736 0.4424
T737 0.4419
T738 0.4413
T739 0.4408
T740 0.4403
T741 0.4402
T742 0.4401
T743 0.4399
T744 0.4396
T745 0.4395
T746 0.4395
T747 0.4394
T748 0.4393
T749 0.4392
T750 0.4392
T751 0.4391
T752 0.439
T753 0.4389
T754 0.4389
T755 0.4388
T756 0.4387
T757 0.4386
T758 0.4386
T759 0.4385
T760 0.4384
T761 0.4383
T762 0.4383
T763 0.4382
T764 0.4381
T765 0.4494
T766 0.451
T767 0.4504
T768 0.4504
T769 0.4503
T770 0.4502
T771 0.4497
T772 0.449
T773 0.4488
T774 0.4482
T775 0.4483
T776 0.4487
T777 0.4487
T778 0.4487
T779 0.4486
T780 0.4485
T781 0.4481
T782 0.4475
T783 0.447
T784 0.4468
T785 0.4459
T786 0.4459
T787 0.4456
T788 0.4453
T789 0.4461
T790 0.4463
T791 0.4463
T792 0.4462
T793 0.4461
T794 0.446
T795 0.446
T796 0.4459
T797 0.4454
T798 0.4456
T799 0.4457
T800 0.4456
T801 0.4455
T802 0.4455
T803 0.4454
T804 0.4453
T805 0.445
T806 0.4447
T807 0.4446
T808 0.4445
T809 0.4436
T810 0.4424
T811 0.4424
T812 0.4421
T813 0.4418
T814 0.4418
T815 0.4417
T816 0.4416
T817 0.4415
T818 0.4415
T819 0.4414
T820 0.4413
T821 0.4404
T822 0.44
T823 0.4391
T824 0.4387
T825 0.4386
T826 0.4385
T827 0.4385
T828 0.4384
T829 0.4383
T830 0.437
T831 0.4365
T832 0.4373
T833 0.4353
T834 0.4341
T835 0.4336
T836 0.4322
T837 0.4322
T838 0.4321
T839 0.432
T840 0.4319
T841 0.4319
T842 0.4393
T843 0.4392
T844 0.4391
T845 0.4388
T846 0.4379
T847 0.4379
T848 0.4369
T849 0.4367
T850 0.4384
T851 0.4379
T852 0.4382
T853 0.4382
T854 0.4381
T855 0.4363
T856 0.4358
T857 0.4343
T858 0.4343
T859 0.4342
T860 0.4342
T861 0.4341
T862 0.434
T863 0.434
T864 0.4339
T865 0.4347
T866 0.4355
T867 0.4355
T868 0.4354
T869 0.4353
T870 0.4353
T871 0.4352
T872 0.4351
T873 0.4351
T874 0.435
T875 0.4349
T876 0.4349
T877 0.4348
T878 0.4347
T879 0.4347
T880 0.4328
T881 0.4328
T882 0.4314
T883 0.4309
T884 0.4299
T885 0.4298
T886 0.4307
T887 0.4306
T888 0.4313
T889 0.4319
T890 0.4318
T891 0.4318
T892 0.4317
T893 0.4317
T894 0.4321
T895 0.4315
T896 0.4315
T897 0.4314
T898 0.4313
T899 0.4313
T900 0.4312
T901 0.4312
T902 0.4311
T903 0.4306
T904 0.4297
T905 0.4291
T906 0.4291
T907 0.429
T908 0.4289
T909 0.4289
T910 0.4288
T911 0.4288
T912 0.4287
T913 0.4286
T914 0.4286
T915 0.429
T916 0.4284
T917 0.4284
T918 0.4288
T919 0.43
T920 0.4287
T921 0.4281
T922 0.4281
T923 0.428
T924 0.428
T925 0.4279
T926 0.4278
T927 0.4271
T928 0.4259
T929 0.4273
T930 0.4258
T931 0.4255
T932 0.4253
T933 0.4253
T934 0.4252
T935 0.4252
T936 0.4251
T937 0.425
T938 0.4255
T939 0.4254
T940 0.4249
T941 0.4266
T942 0.4265
T943 0.4265
T944 0.4264
T945 0.4264
T946 0.4263
T947 0.4262
T948 0.4262
T949 0.4275
T950 0.4292
T951 0.4283
T952 0.4274
T953 0.4262
T954 0.4255
T955 0.4254
T956 0.4254
T957 0.4253
T958 0.4252
T959 0.4252
T960 0.4251
T961 0.4251
T962 0.425
T963 0.425
T964 0.4249
T965 0.4248
T966 0.4248
T967 0.4247
T968 0.4247
T969 0.4246
T970 0.4246
T971 0.4245
T972 0.4244
T973 0.4244
T974 0.4243
T975 0.4243
T976 0.4242
T977 0.4242
T978 0.4241
T979 0.424
T980 0.424
T981 0.4238
T982 0.4225
T983 0.4221
T984 0.422
T985 0.4219
T986 0.4215
T987 0.4215
T988 0.4214
T989 0.4214
T990 0.4213
T991 0.4213
T992 0.4212
T993 0.4212
T994 0.4211
T995 0.421
T996 0.421
T997 0.4209
T998 0.4209
T999 0.4208
T1000 0.4208
T1001 0.4203
T1002 0.4225
T1003 0.4225
T1004 0.4224
T1005 0.4228
T1006 0.4204
T1007 0.4204
T1008 0.4227
T1009 0.4222
T1010 0.4221
T1011 0.4221
T1012 0.422
T1013 0.4219
T1014 0.4219
T1015 0.4218
T1016 0.4218
T1017 0.4217
T1018 0.4215
T1019 0.4194
T1020 0.4194
T1021 0.4229
T1022 0.4229
T1023 0.4224
T1024 0.421
T1025 0.4196
T1026 0.4191
T1027 0.4183
T1028 0.4176
T1029 0.4182
T1030 0.4189
T1031 0.4189
T1032 0.4188
T1033 0.4188
T1034 0.4187
T1035 0.4187
T1036 0.4186
T1037 0.4186
T1038 0.4185
T1039 0.4185
T1040 0.4193
T1041 0.4201
T1042 0.4183
T1043 0.4187
T1044 0.42
T1045 0.4199
T1046 0.4209
T1047 0.4213
T1048 0.4212
T1049 0.4216
T1050 0.4211
T1051 0.4197
T1052 0.4179
T1053 0.4174
T1054 0.4173
T1055 0.4173
T1056 0.4173
T1057 0.419
T1058 0.4189
T1059 0.4189
T1060 0.4188
T1061 0.4188
T1062 0.4187
T1063 0.4187
T1064 0.4186
T1065 0.4186
T1066 0.4185
T1067 0.4194
T1068 0.42
T1069 0.4198
T1070 0.4198
T1071 0.4197
T1072 0.4205
T1073 0.4214
T1074 0.4213
T1075 0.4213
T1076 0.4212
T1077 0.4212
T1078 0.4211
T1079 0.4211
T1080 0.421
T1081 0.421
T1082 0.4214
T1083 0.4213
T1084 0.4217
T1085 0.4225
T1086 0.4222
T1087 0.4221
T1088 0.422
T1089 0.422
T1090 0.4219
T1091 0.4215
T1092 0.4218
T1093 0.4388
T1094 0.437
T1095 0.4364
T1096 0.4358
T1097 0.4358
T1098 0.4361
T1099 0.4374
T1100 0.4378
T1101 0.4378
T1102 0.4405
T1103 0.445
T1104 0.4484
T1105 0.4601
T1106 0.4666
T1107 0.472
T1108 0.4735
T1109 0.4736
T1110 0.4758
T1111 0.4797
T1112 0.4748
T1113 0.4816
T1114 0.4913
T1115 0.4973
T1116 0.5009
T1117 0.5022
T1118 0.5004
T1119 0.4955
T1120 0.4877
T1121 0.4801
T1122 0.4746
T1123 0.4724
T1124 0.482
T1125 0.4784
T1126 0.4768
T1127 0.4766
T1128 0.4765
T1129 0.4764
T1130 0.4774
T1131 0.4782
T1132 0.4779
T1133 0.4767
T1134 0.4762
T1135 0.4765
T1136 0.4773
T1137 0.4775
T1138 0.4778
T1139 0.4789
T1140 0.4812
T1141 0.4838
T1142 0.4739
T1143 0.4744
T1144 0.4747
T1145 0.4748
T1146 0.4747
T1147 0.4753
T1148 0.4759
T1149 0.476
T1150 0.4759
T1151 0.4759
T1152 0.4748
T1153 0.4732
T1154 0.4828
T1155 0.4806
T1156 0.4792
T1157 0.4789
T1158 0.4772
T1159 0.4764
T1160 0.4764
T1161 0.4771
T1162 0.4782
T1163 0.4783
T1164 0.4797
T1165 0.4807
T1166 0.4818
T1167 0.4822
T1168 0.4822
T1169 0.4814
T1170 0.4804
T1171 0.4789
T1172 0.4779
T1173 0.4789
T1174 0.4798
T1175 0.4797
T1176 0.4795
T1177 0.4802
T1178 0.4813
T1179 0.4816
T1180 0.4812
T1181 0.4809
T1182 0.4813
T1183 0.4814
T1184 0.4814
T1185 0.4813
T1186 0.4813
T1187 0.4812
T1188 0.4806
T1189 0.4815
T1190 0.4793
T1191 0.4759
T1192 0.4733
T1193 0.4715
T1194 0.4703
T1195 0.4683
T1196 0.4675
T1197 0.4674
T1198 0.4674
T1199 0.4689
T1200 0.471
T1201 0.473
T1202 0.4721
T1203 0.4711
T1204 0.4696
T1205 0.4684
T1206 0.4673
T1207 0.47
T1208 0.4689
T1209 0.4648
T1210 0.4681
T1211 0.4652
T1212 0.4671
T1213 0.4694
T1214 0.4728
T1215 0.4754
T1216 0.4781
T1217 0.4798
T1218 0.4819
T1219 0.4731
T1220 0.4781
T1221 0.483
T1222 0.488
T1223 0.4926
T1224 0.4943
T1225 0.4944
T1226 0.4937
T1227 0.4927
T1228 0.491
T1229 0.4891
T1230 0.4882
T1231 0.488
T1232 0.4887
T1233 0.4915
T1234 0.4955
T1235 0.501
T1236 0.5058
T1237 0.5092
T1238 0.5105
T1239 0.512
T1240 0.5025
T1241 0.503
T1242 0.5115
T1243 0.5088
T1244 0.5082
T1245 0.5082
T1246 0.5083
T1247 0.509
T1248 0.5096
T1249 0.5098
T1250 0.5097
T1251 0.5097
T1252 0.5089
T1253 0.5078
T1254 0.5074
T1255 0.5066
T1256 0.5048
T1257 0.5033
T1258 0.5022
T1259 0.5011
T1260 0.4996
T1261 0.4987
T1262 0.4975
T1263 0.4909
T1264 0.4848
T1265 0.4806
T1266 0.4781
T1267 0.4763
T1268 0.4742
T1269 0.4839
T1270 0.4829
T1271 0.4811
T1272 0.4797
T1273 0.4771
T1274 0.4749
T1275 0.4739
T1276 0.4724
T1277 0.4709
T1278 0.4697
T1279 0.468
T1280 0.4665
T1281 0.465
T1282 0.4673
T1283 0.4668
T1284 0.4668
T1285 0.4666
T1286 0.4664
T1287 0.4645
T1288 0.4631
T1289 0.4604
T1290 0.4578
T1291 0.4555
T1292 0.4537
T1293 0.4532
T1294 0.4543
T1295 0.455
T1296 0.4551
T1297 0.4537
T1298 0.453
T1299 0.453
T1300 0.4512
T1301 0.4501
T1302 0.4489
T1303 0.4514
T1304 0.4504
T1305 0.45
T1306 0.4487
T1307 0.4481
T1308 0.4476
T1309 0.4489
T1310 0.4494
T1311 0.4494
T1312 0.451
T1313 0.4505
T1314 0.4545
T1315 0.4662
T1316 0.4821
T1317 0.4879
T1318 0.5054
T1319 0.5122
T1320 0.5304
T1321 0.5266
T1322 0.5363
T1323 0.5401
T1324 0.5461
T1325 0.5504
T1326 0.5548
T1327 0.5581
T1328 0.545
T1329 0.5476
T1330 0.5479
T1331 0.5469
T1332 0.5449
T1333 0.5577
T1334 0.5521
T1335 0.5465
T1336 0.54
T1337 0.5385
T1338 0.5353
T1339 0.5334
T1340 0.5318
T1341 0.5306
T1342 0.5303
T1343 0.5302
T1344 0.5294
T1345 0.5283
T1346 0.5276
T1347 0.5264
T1348 0.5244
T1349 0.5387
T1350 0.5365
T1351 0.534
T1352 0.5315
T1353 0.5286
T1354 0.5255
T1355 0.5231
T1356 0.5211
T1357 0.519
T1358 0.5161
T1359 0.513
T1360 0.5096
T1361 0.5067
T1362 0.5041
T1363 0.5019
T1364 0.512
T1365 0.5099
T1366 0.5078
T1367 0.5057
T1368 0.5039
T1369 0.503
T1370 0.5028
T1371 0.5028
T1372 0.5035
T1373 0.5052
T1374 0.5074
T1375 0.5094
T1376 0.5121
T1377 0.5023
T1378 0.5036
T1379 0.5052
T1380 0.5062
T1381 0.508
T1382 0.5098
T1383 0.5116
T1384 0.5136
T1385 0.5128
T1386 0.5125
T1387 0.5123
T1388 0.5111
T1389 0.5092
T1390 0.5068
T1391 0.5042
T1392 0.5023
T1393 0.5016
T1394 0.5015
T1395 0.5028
T1396 0.5055
T1397 0.5088
T1398 0.5121
T1399 0.5148
T1400 0.5163
T1401 0.5172
T1402 0.5171
T1403 0.5176
T1404 0.5171
T1405 0.5156
T1406 0.5141
T1407 0.5125
T1408 0.5103
T1409 0.5088
T1410 0.5074
T1411 0.5066
T1412 0.5053
T1413 0.5048
T1414 0.5045
T1415 0.5046
T1416 0.5031
T1417 0.5023
T1418 0.5023
T1419 0.5023
T1420 0.5022
T1421 0.5008
T1422 0.512
T1423 0.5107
T1424 0.5088
T1425 0.5081
T1426 0.5078
T1427 0.5065
T1428 0.5049
T1429 0.5033
T1430 0.5021
T1431 0.5014
T1432 0.5005
T1433 0.4998
T1434 0.4999
T1435 0.5004
T1436 0.5006
T1437 0.4998
T1438 0.4994
T1439 0.4994
T1440 0.4994
T1441 0.499
T1442 0.4981
T1443 0.4974
T1444 0.4961
T1445 0.4945
T1446 0.4932
T1447 0.4925
T1448 0.4912
T1449 0.4907
T1450 0.4907
T1451 0.4907
T1452 0.4903
T1453 0.4893
T1454 0.4886
T1455 0.4881
T1456 0.486
T1457 0.4841
T1458 0.4821
T1459 0.4798
T1460 0.478
T1461 0.4767
T1462 0.4754
T1463 0.475
T1464 0.4757
T1465 0.4791
T1466 0.4828
T1467 0.4846
T1468 0.4834
T1469 0.4805
T1470 0.4783
T1471 0.4771
T1472 0.4763
T1473 0.4753
T1474 0.4742
T1475 0.474
T1476 0.4752
T1477 0.4742
T1478 0.4735
T1479 0.4732
T1480 0.4841
T1481 0.483
T1482 0.4826
T1483 0.4811
T1484 0.4804
T1485 0.4803
T1486 0.4809
T1487 0.4818
T1488 0.4727
T1489 0.4751
T1490 0.4762
T1491 0.4784
T1492 0.4811
T1493 0.4822
T1494 0.4821
T1495 0.482
T1496 0.4834
T1497 0.4857
T1498 0.4888
T1499 0.4922
T1500 0.4954
T1501 0.4972
T1502 0.4973
T1503 0.4956
T1504 0.4932
T1505 0.4909
T1506 0.4894
T1507 0.4878
T1508 0.4868
T1509 0.4873
T1510 0.4884
T1511 0.4892
T1512 0.4904
T1513 0.4915
T1514 0.4924
T1515 0.4944
T1516 0.4958
T1517 0.4974
T1518 0.4983
T1519 0.4998
T1520 0.5013
T1521 0.5027
T1522 0.5038
T1523 0.5057
T1524 0.5078
T1525 0.5105
T1526 0.5019
T1527 0.504
T1528 0.5047
T1529 0.5055
T1530 0.5051
T1531 0.5045
T1532 0.5044
T1533 0.5034
T1534 0.5025
T1535 0.5024
T1536 0.5032
T1537 0.5041
T1538 0.5061
T1539 0.5085
T1540 0.5111
T1541 0.5136
T1542 0.516
T1543 0.5185
T1544 0.519
T1545 0.5189
T1546 0.5189
T1547 0.5189
T1548 0.5189
T1549 0.5189
T1550 0.5188
T1551 0.5188
T1552 0.5188
T1553 0.5188
T1554 0.5187
T1555 0.5187
T1556 0.5187
T1557 0.5187
T1558 0.5187
T1559 0.5186
T1560 0.5186
T1561 0.5186
T1562 0.5186
T1563 0.5186
T1564 0.5185
T1565 0.5185
T1566 0.5185
T1567 0.5185
T1568 0.5185
T1569 0.5184
T1570 0.5034
T1571 0.5042
T1572 0.5011
T1573 0.5002
T1574 0.4968
T1575 0.4946
T1576 0.4943
T1577 0.4939
T1578 0.4945
T1579 0.4954
T1580 0.4975
T1581 0.5008
T1582 0.5032
T1583 0.504
T1584 0.5044
T1585 0.5035
T1586 0.5037
T1587 0.5051
T1588 0.5066
T1589 0.5084
T1590 0.5098
T1591 0.5094
T1592 0.5083
T1593 0.507
T1594 0.5054
T1595 0.5046
T1596 0.5044
T1597 0.5061
T1598 0.5072
T1599 0.507
T1600 0.5065
T1601 0.5063
T1602 0.5063
T1603 0.5063
T1604 0.5063
T1605 0.5061
T1606 0.506
T1607 0.5056
T1608 0.5041
T1609 0.502
T1610 0.5
T1611 0.4984
T1612 0.4966
T1613 0.4949
T1614 0.494
T1615 0.4931
T1616 0.4921
T1617 0.4931
T1618 0.4935
T1619 0.4938
T1620 0.495
T1621 0.4955
T1622 0.4955
T1623 0.4947
T1624 0.4933
T1625 0.4914
T1626 0.4893
T1627 0.4871
T1628 0.4841
T1629 0.4816
T1630 0.4802
T1631 0.4791
T1632 0.4776
T1633 0.4766
T1634 0.4746
T1635 0.484
T1636 0.4819
T1637 0.4807
T1638 0.4792
T1639 0.4783
T1640 0.4778
T1641 0.4764
T1642 0.4759
T1643 0.4759
T1644 0.4755
T1645 0.4742
T1646 0.4733
T1647 0.4718
T1648 0.4697
T1649 0.4677
T1650 0.4662
T1651 0.4655
T1652 0.4651
T1653 0.4676
T1654 0.4671
T1655 0.4671
T1656 0.4671
T1657 0.4671
T1658 0.4679
T1659 0.4647
T1660 0.4656
T1661 0.467
T1662 0.4699
T1663 0.4757
T1664 0.4809
T1665 0.4737
T1666 0.4784
T1667 0.4822
T1668 0.4889
T1669 0.4959
T1670 0.5015
T1671 0.5073
T1672 0.5015
T1673 0.5069
T1674 0.5108
T1675 0.5129
T1676 0.5134
T1677 0.5124
T1678 0.5102
T1679 0.5066
T1680 0.5024
T1681 0.5106
T1682 0.5072
T1683 0.5062
T1684 0.5055
T1685 0.5059
T1686 0.5072
T1687 0.5081
T1688 0.5092
T1689 0.5101
T1690 0.5102
T1691 0.5102
T1692 0.5102
T1693 0.5102
T1694 0.5098
T1695 0.5079
T1696 0.5054
T1697 0.5025
T1698 0.5001
T1699 0.4982
T1700 0.4965
T1701 0.496
T1702 0.496
T1703 0.4949
T1704 0.4926
T1705 0.4918
T1706 0.4904
T1707 0.489
T1708 0.4876
T1709 0.4852
T1710 0.4834
T1711 0.482
T1712 0.4801
T1713 0.4787
T1714 0.4776
T1715 0.4773
T1716 0.4765
T1717 0.475
T1718 0.4734
T1719 0.4834
T1720 0.4813
T1721 0.4807
T1722 0.4807
T1723 0.4822
T1724 0.4829
T1725 0.4827
T1726 0.4825
T1727 0.4828
T1728 0.4841
T1729 0.4835
T1730 0.4826
T1731 0.4824
T1732 0.4824
T1733 0.4812
T1734 0.4803
T1735 0.4799
T1736 0.4788
T1737 0.4784
T1738 0.4784
T1739 0.4784
T1740 0.4784
T1741 0.478
T1742 0.4763
T1743 0.4748
T1744 0.4731
T1745 0.4714
T1746 0.4701
T1747 0.4698
T1748 0.4698
T1749 0.4698
T1750 0.4698
T1751 0.4707
T1752 0.4715
T1753 0.4752
T1754 0.4719
T1755 0.4716
T1756 0.4708
T1757 0.4702
T1758 0.47
T1759 0.4688
T1760 0.4679
T1761 0.4662
T1762 0.4655
T1763 0.4655
T1764 0.4652
T1765 0.4654
T1766 0.4655
T1767 0.4656
T1768 0.4652
T1769 0.4646
T1770 0.4648
T1771 0.4654
T1772 0.4656
T1773 0.4656
T1774 0.4656
T1775 0.4656
T1776 0.4648
T1777 0.4676
T1778 0.4672
T1779 0.4666
T1780 0.4656
T1781 0.4653
T1782 0.4644
T1783 0.4633
T1784 0.4631
T1785 0.4631
T1786 0.4631
T1787 0.4659
T1788 0.4657
T1789 0.464
T1790 0.462
T1791 0.461
T1792 0.4594
T1793 0.4572
T1794 0.4565
T1795 0.4565
T1796 0.4562
T1797 0.4564
T1798 0.4566
T1799 0.4566
T1800 0.4566
T1801 0.4566
T1802 0.4566
T1803 0.4558
T1804 0.4546
T1805 0.4543
T1806 0.4536
T1807 0.4533
T1808 0.4526
T1809 0.4523
T1810 0.4523
T1811 0.4523
T1812 0.4527
T1813 0.4525
T1814 0.4523
T1815 0.4524
T1816 0.4507
T1817 0.45
T1818 0.45
T1819 0.45
T1820 0.45
T1821 0.45
T1822 0.45
T1823 0.45
T1824 0.45
T1825 0.45
T1826 0.449
T1827 0.4517
T1828 0.4515
T1829 0.4501
T1830 0.4495
T1831 0.4495
T1832 0.4485
T1833 0.4481
T1834 0.4488
T1835 0.4516
T1836 0.4508
T1837 0.452
T1838 0.4521
T1839 0.4517
T1840 0.4507
T1841 0.4504
T1842 0.4499
T1843 0.4498
T1844 0.4498
T1845 0.451
T1846 0.4517
T1847 0.4518
T1848 0.4518
T1849 0.4518
T1850 0.4511
T1851 0.4501
T1852 0.4491
T1853 0.4481
T1854 0.4503
T1855 0.4498
T1856 0.4495
T1857 0.449
T1858 0.4492
T1859 0.4504
T1860 0.4516
T1861 0.4515
T1862 0.4506
T1863 0.4496
T1864 0.4481
T1865 0.4471
T1866 0.447
T1867 0.4482
T1868 0.4492
T1869 0.449
T1870 0.4488
T1871 0.4484
T1872 0.447
T1873 0.4484
T1874 0.4507
T1875 0.4494
T1876 0.4539
T1877 0.4613
T1878 0.4675
T1879 0.4688
T1880 0.4744
T1881 0.4801
T1882 0.4747
T1883 0.4824
T1884 0.4912
T1885 0.4987
T1886 0.505
T1887 0.5093
T1888 0.5108
T1889 0.5106
T1890 0.5084
T1891 0.505
T1892 0.5021
T1893 0.4989
T1894 0.496
T1895 0.4944
T1896 0.4938
T1897 0.494
T1898 0.4959
T1899 0.499
T1900 0.5021
T1901 0.5049
T1902 0.5067
T1903 0.5079
T1904 0.5083
T1905 0.5076
T1906 0.5062
T1907 0.5057
T1908 0.5047
T1909 0.5018
T1910 0.496
T1911 0.4918
T1912 0.4888
T1913 0.485
T1914 0.483
T1915 0.483
T1916 0.4803
T1917 0.4755
T1918 0.4732
T1919 0.4837
T1920 0.4818
T1921 0.4811
T1922 0.4796
T1923 0.4778
T1924 0.4763
T1925 0.4751
T1926 0.4732
T1927 0.4722
T1928 0.4709
T1929 0.4694
T1930 0.4689
T1931 0.4711
T1932 0.4724
T1933 0.4718
T1934 0.4704
T1935 0.4693
T1936 0.4687
T1937 0.4669
T1938 0.4648
T1939 0.4644
T1940 0.4658
T1941 0.4676
T1942 0.4686
T1943 0.4709
T1944 0.4738
T1945 0.4738
T1946 0.4727
T1947 0.4732
T1948 0.4743
T1949 0.4759
T1950 0.4788
T1951 0.4726
T1952 0.4791
T1953 0.4868
T1954 0.497
T1955 0.5092
T1956 0.5075
T1957 0.5153
T1958 0.5237
T1959 0.5379
T1960 0.5343
T1961 0.5397
T1962 0.5462
T1963 0.5522
T1964 0.5592
T1965 0.5494
T1966 0.558
T1967 0.5615
T1968 0.569
T1969 0.5751
T1970 0.5734
T1971 0.5777
T1972 0.5817
T1973 0.5859
T1974 0.5887
T1975 0.5913
T1976 0.5932
T1977 0.5953
T1978 0.5962
T1979 0.5956
T1980 0.5955
T1981 0.5953
T1982 0.5939
T1983 0.5924
T1984 0.5906
T1985 0.589
T1986 0.5889
T1987 0.5878
T1988 0.586
T1989 0.5851
T1990 0.5849
T1991 0.5838
T1992 0.583
T1993 0.582
T1994 0.5809
T1995 0.5788
T1996 0.5764
T1997 0.5748
T1998 0.5725
T1999 0.5784
T2000 0.5758
T2001 0.5729
T2002 0.5695
T2003 0.5653
T2004 0.5614
T2005 0.5624
T2006 0.5592
T2007 0.5568
T2008 0.5558
T2009 0.5547
T2010 0.5535
T2011 0.5529
T2012 0.5515
T2013 0.5502
T2014 0.549
T2015 0.5476
T2016 0.5461
T2017 0.5439
T2018 0.5587
T2019 0.5567
T2020 0.5549
T2021 0.5534
T2022 0.5517
T2023 0.5498
T2024 0.5475
T2025 0.5457
T2026 0.5443
T2027 0.5424
T2028 0.5408
T2029 0.5435
T2030 0.5417
T2031 0.5411
T2032 0.5405
T2033 0.5389
T2034 0.5376
T2035 0.5366
T2036 0.5364
T2037 0.5353
T2038 0.5344
T2039 0.5333
T2040 0.5326
T2041 0.5297
T2042 0.5286
T2043 0.5274
T2044 0.5269
T2045 0.5272
T2046 0.5269
T2047 0.5267
T2048 0.5278
T2049 0.5299
T2050 0.532
T2051 0.5346
T2052 0.5376
T2053 0.5425
T2054 0.5441
T2055 0.5506
T2056 0.5577
T2057 0.5487
T2058 0.5582
T2059 0.5635
T2060 0.571
T2061 0.577
T2062 0.5733
T2063 0.5779
T2064 0.582
T2065 0.5846
T2066 0.5855
T2067 0.5866
T2068 0.5874
T2069 0.5866
T2070 0.5859
T2071 0.5849
T2072 0.5838
T2073 0.5824
T2074 0.5804
T2075 0.579
T2076 0.5778
T2077 0.5764
T2078 0.5749
T2079 0.5734
T2080 0.5727
T2081 0.5716
T2082 0.5783
T2083 0.5768
T2084 0.575
T2085 0.5732
T2086 0.5707
T2087 0.5671
T2088 0.5645
T2089 0.563
T2090 0.561
T2091 0.5625
T2092 0.56
T2093 0.5576
T2094 0.5555
T2095 0.5536
T2096 0.5519
T2097 0.5505
T2098 0.5504
T2099 0.5497
T2100 0.547
T2101 0.5445
T2102 0.5435
T2103 0.5589
T2104 0.5578
T2105 0.5566
T2106 0.5552
T2107 0.5544
T2108 0.5542
T2109 0.5539
T2110 0.5527
T2111 0.5509
T2112 0.5502
T2113 0.549
T2114 0.5482
T2115 0.5473
T2116 0.5466
T2117 0.5465
T2118 0.5465
T2119 0.5465
T2120 0.5466
T2121 0.5459
T2122 0.5449
T2123 0.5446
T2124 0.5446
T2125 0.5437
T2126 0.5442
T2127 0.5453
T2128 0.544
T2129 0.5428
T2130 0.5426
T2131 0.5437
T2132 0.5458
T2133 0.5479
T2134 0.5498
T2135 0.5501
T2136 0.55
T2137 0.5491
T2138 0.5487
T2139 0.5474
T2140 0.5467
T2141 0.546
T2142 0.545
T2143 0.5447
T2144 0.5447
T2145 0.5442
T2146 0.5442
T2147 0.5454
T2148 0.5472
T2149 0.5501
T2150 0.5528
T2151 0.5553
T2152 0.558
T2153 0.5434
T2154 0.5448
T2155 0.5462
T2156 0.5474
T2157 0.5481
T2158 0.548
T2159 0.5472
T2160 0.5462
T2161 0.5459
T2162 0.5459
T2163 0.5445
T2164 0.5439
T2165 0.5593
T2166 0.5583
T2167 0.5575
T2168 0.5563
T2169 0.5551
T2170 0.5545
T2171 0.5533
T2172 0.5519
T2173 0.5512
T2174 0.55
T2175 0.5492
T2176 0.5477
T2177 0.547
T2178 0.5458
T2179 0.5453
T2180 0.5439
T2181 0.5432
T2182 0.5426
T2183 0.5415
T2184 0.5412
T2185 0.5395
T2186 0.5416
T2187 0.5407
T2188 0.5408
T2189 0.5399
T2190 0.5392
T2191 0.5386
T2192 0.5377
T2193 0.5371
T2194 0.5366
T2195 0.5358
T2196 0.5351
T2197 0.5349
T2198 0.5343
T2199 0.5327
T2200 0.5314
T2201 0.5311
T2202 0.5311
T2203 0.5326
T2204 0.5329
T2205 0.5321
T2206 0.5317
T2207 0.5314
T2208 0.5312
T2209 0.5313
T2210 0.5304
T2211 0.5295
T2212 0.5292
T2213 0.5286
T2214 0.5277
T2215 0.5274
T2216 0.5275
T2217 0.5275
T2218 0.5271
T2219 0.5259
T2220 0.5254
T2221 0.5251
T2222 0.5243
T2223 0.5237
T2224 0.5236
T2225 0.5236
T2226 0.5237
T2227 0.5237
T2228 0.5237
T2229 0.5238
T2230 0.5238
T2231 0.5238
T2232 0.5237
T2233 0.5396
T2234 0.5386
T2235 0.5384
T2236 0.5384
T2237 0.5384
T2238 0.5372
T2239 0.5366
T2240 0.5366
T2241 0.5364
T2242 0.5363
T2243 0.536
T2244 0.535
T2245 0.5345
T2246 0.5346
T2247 0.5346
T2248 0.5343
T2249 0.5338
T2250 0.533
T2251 0.5325
T2252 0.5325
T2253 0.5325
T2254 0.5325
T2255 0.5326
T2256 0.532
T2257 0.531
T2258 0.5307
T2259 0.5308
T2260 0.5308
T2261 0.5305
T2262 0.53
T2263 0.5298
T2264 0.5294
T2265 0.5289
T2266 0.5287
T2267 0.5287
T2268 0.5281
T2269 0.5272
T2270 0.5269
T2271 0.5269
T2272 0.526
T2273 0.5252
T2274 0.5251
T2275 0.5251
T2276 0.5249
T2277 0.5248
T2278 0.5249
T2279 0.5249
T2280 0.5249
T2281 0.5249
T2282 0.524
T2283 0.5232
T2284 0.5231
T2285 0.5231
T2286 0.5231
T2287 0.5232
T2288 0.5232
T2289 0.5226
T2290 0.5216
T2291 0.5212
T2292 0.5211
T2293 0.5211
T2294 0.5211
T2295 0.5211
T2296 0.5211
T2297 0.5212
T2298 0.5209
T2299 0.5201
T2300 0.5194
T2301 0.519
T2302 0.5158
T2303 0.509
T2304 0.5052
T2305 0.5057
T2306 0.5089
T2307 0.5119
T2308 0.5141
T2309 0.5151
T2310 0.5153
T2311 0.5153
T2312 0.5154
T2313 0.5154
T2314 0.5154
T2315 0.5154
T2316 0.5155
T2317 0.5155
T2318 0.5155
T2319 0.5156
T2320 0.5149
T2321 0.5139
T2322 0.5147
T2323 0.5155
T2324 0.5157
T2325 0.5157
T2326 0.5158
T2327 0.5158
T2328 0.5158
T2329 0.5156
T2330 0.5156
T2331 0.5156
T2332 0.5142
T2333 0.5137
T2334 0.5137
T2335 0.5137
T2336 0.5137
T2337 0.5138
T2338 0.5138
T2339 0.5135
T2340 0.5127
T2341 0.5131
T2342 0.5138
T2343 0.5133
T2344 0.5126
T2345 0.5122
T2346 0.512
T2347 0.5121
T2348 0.5121
T2349 0.5119
T2350 0.5126
T2351 0.5129
T2352 0.5132
T2353 0.5124
T2354 0.512
T2355 0.512
T2356 0.512
T2357 0.5121
T2358 0.5121
T2359 0.5121
T2360 0.5121
T2361 0.5122
T2362 0.5115
T2363 0.5116
T2364 0.5114
T2365 0.5113
T2366 0.5113
T2367 0.5107
T2368 0.5104
T2369 0.5111
T2370 0.5144
T2371 0.5176
T2372 0.5187
T2373 0.5186
T2374 0.5167
T2375 0.514
T2376 0.5122
T2377 0.5107
T2378 0.5092
T2379 0.5084
T2380 0.5083
T2381 0.5083
T2382 0.5094
T2383 0.5102
T2384 0.5104
T2385 0.5105
T2386 0.5105
T2387 0.5105
T2388 0.5106
T2389 0.5106
T2390 0.5106
T2391 0.5107
T2392 0.5107
T2393 0.5107
T2394 0.5107
T2395 0.3961
T2396 0.3873
T2397 0.3878
T2398 0.3874
T2399 0.3874
T2400 0.3874
T2401 0.3874
T2402 0.3874
T2403 0.3875
T2404 0.3875
T2405 0.3875
T2406 0.3875
T2407 0.388
T2408 0.3876
T2409 0.3876
T2410 0.3874
T2411 0.387
T2412 0.3854
T2413 0.3863
T2414 0.3854
T2415 0.3827
T2416 0.3818
T2417 0.3818
T2418 0.3818
T2419 0.3818
T2420 0.3819
T2421 0.3819
T2422 0.3819
T2423 0.3819
T2424 0.3819
T2425 0.382
T2426 0.382
T2427 0.382
T2428 0.382
T2429 0.382
T2430 0.3821
T2431 0.3821
T2432 0.3821
T2433 0.3821
T2434 0.3821
T2435 0.3822
T2436 0.3822
T2437 0.3822
T2438 0.3822
T2439 0.3823
T2440 0.3823
T2441 0.3823
T2442 0.3823
T2443 0.3823
T2444 0.3824
T2445 0.3824
T2446 0.3824
T2447 0.3824
T2448 0.3824
T2449 0.3825
T2450 0.3825
T2451 0.3825
T2452 0.3825
T2453 0.3825
T2454 0.3826
T2455 0.3826
T2456 0.3826
T2457 0.3817
T2458 0.3808
T2459 0.3808
T2460 0.3803
T2461 0.3808
T2462 0.3794
T2463 0.3804
T2464 0.3804
T2465 0.3809
T2466 0.3809
T2467 0.381
T2468 0.381
T2469 0.381
T2470 0.381
T2471 0.3811
T2472 0.3811
T2473 0.3811
T2474 0.3811
T2475 0.3811
T2476 0.3812
T2477 0.3812
T2478 0.3812
T2479 0.3812
T2480 0.3812
T2481 0.3813
T2482 0.3813
T2483 0.3813
T2484 0.3809
T2485 0.3809
T2486 0.3814
T2487 0.38
T2488 0.3805
T2489 0.381
T2490 0.4199
T2491 0.4196
T2492 0.4161
T2493 0.4118
T2494 0.4095
T2495 0.4091
T2496 0.4065
T2497 0.4057
T2498 0.4032
T2499 0.4124
T2500 0.411
T2501 0.4097
T2502 0.4082
T2503 0.4068
T2504 0.4045
T2505 0.4041
T2506 0.403
T2507 0.4245
T2508 0.4228
T2509 0.4185
T2510 0.4157
T2511 0.4082
T2512 0.4097
T2513 0.4048
T2514 0.4032
T2515 0.4018
T2516 0.4013
T2517 0.4006
T2518 0.3998
T2519 0.3989
T2520 0.3975
T2521 0.3959
T2522 0.3944
T2523 0.3972
T2524 0.3964
T2525 0.3949
T2526 0.3931
T2527 0.3928
T2528 0.3913
T2529 0.3899
T2530 0.3891
T2531 0.3869
T2532 0.3853
T2533 0.3845
T2534 0.3832
T2535 0.3803
T2536 0.3798
T2537 0.3798
T2538 0.3798
T2539 0.3798
T2540 0.3799
T2541 0.3799
T2542 0.3799
T2543 0.3799
T2544 0.38
T2545 0.38
T2546 0.38
T2547 0.38
T2548 0.3792
T2549 0.3783
T2550 0.3783
T2551 0.3784
T2552 0.3784
T2553 0.3949
T2554 0.3775
T2555 0.3785
T2556 0.378
T2557 0.3936
T2558 0.3922
T2559 0.3911
T2560 0.4208
T2561 0.411
T2562 0.4061
T2563 0.4036
T2564 0.4006
T2565 0.3987
T2566 0.3975
T2567 0.3961
T2568 0.3956
T2569 0.3948
T2570 0.3971
T2571 0.3961
T2572 0.3956
T2573 0.3944
T2574 0.3935
T2575 0.3925
T2576 0.392
T2577 0.3916
T2578 0.3916
T2579 0.3903
T2580 0.389
T2581 0.3867
T2582 0.3862
T2583 0.3849
T2584 0.3845
T2585 0.3849
T2586 0.385
T2587 0.385
T2588 0.385
T2589 0.385
T2590 0.3851
T2591 0.3838
T2592 0.3834
T2593 0.3834
T2594 0.3834
T2595 0.3835
T2596 0.3835
T2597 0.3835
T2598 0.3835
T2599 0.3836
T2600 0.3825
T2601 0.3814
T2602 0.3814
T2603 0.3806
T2604 0.3806
T2605 0.3806
T2606 0.3798
T2607 0.3816
T2608 0.3811
T2609 0.3812
T2610 0.3799
T2611 0.3799
T2612 0.3799
T2613 0.3799
T2614 0.38
T2615 0.38
T2616 0.38
T2617 0.3787
T2618 0.3783
T2619 0.3792
T2620 0.3796
T2621 0.38
T2622 0.38
T2623 0.38
T2624 0.38
T2625 0.38
T2626 0.3796
T2627 0.3792
T2628 0.3787
T2629 0.3778
T2630 0.3778
T2631 0.3783
T2632 0.3947
T2633 0.3942
T2634 0.3942
T2635 0.3942
T2636 0.3942
T2637 0.3942
T2638 0.3942
T2639 0.3942
T2640 0.3942
T2641 0.3942
T2642 0.3942
T2643 0.3942
T2644 0.3942
T2645 0.3778
T2646 0.3783
T2647 0.3783
T2648 0.3783
T2649 0.3783
T2650 0.3783
T2651 0.3947
T2652 0.3947
T2653 0.3942
T2654 0.3942
T2655 0.3942
T2656 0.3942
T2657 0.3947
T2658 0.3778
T2659 0.3947
T2660 0.3787
T2661 0.3783
T2662 0.3796
T2663 0.3814
T2664 0.3814
T2665 0.3824
T2666 0.3829
T2667 0.3858
T2668 0.3875
T2669 0.3897
T2670 0.3905
T2671 0.3926
T2672 0.3947
T2673 0.3952
T2674 0.3975
T2675 0.4011
T2676 0.4064
T2677 0.4095
T2678 0.413
T2679 0.4049
T2680 0.4058
T2681 0.4062
T2682 0.4073
T2683 0.4087
T2684 0.4091
T2685 0.4091
T2686 0.4082
T2687 0.4073
T2688 0.4066
T2689 0.4054
T2690 0.404
T2691 0.4134
T2692 0.4129
T2693 0.4129
T2694 0.4129
T2695 0.4129
T2696 0.4129
T2697 0.4129
T2698 0.4129
T2699 0.4129
T2700 0.4129
T2701 0.4113
T2702 0.4091
T2703 0.4072
T2704 0.4061
T2705 0.4095
T2706 0.4076
T2707 0.4061
T2708 0.4061
T2709 0.4046
T2710 0.4025
T2711 0.4025
T2712 0.4011
T2713 0.3994
T2714 0.399
T2715 0.399
T2716 0.399
T2717 0.3985
T2718 0.3975
T2719 0.3969
T2720 0.3969
T2721 0.3985
T2722 0.3975
T2723 0.398
T2724 0.398
T2725 0.4007
T2726 0.4021
T2727 0.4025
T2728 0.4029
T2729 0.4041
T2730 0.4046
T2731 0.4061
T2732 0.4061
T2733 0.4072
T2734 0.4076
T2735 0.4081
T2736 0.4095
T2737 0.4095
T2738 0.4095
T2739 0.4095
T2740 0.4095
T2741 0.411
T2742 0.4114
T2743 0.4122
T2744 0.4129
T2745 0.4134
T2746 0.404
T2747 0.4058
T2748 0.4062
T2749 0.4069
T2750 0.4082
T2751 0.4066
T2752 0.4058
T2753 0.4045
T2754 0.404
T2755 0.4129
T2756 0.4125
T2757 0.4114
T2758 0.411
T2759 0.4095
T2760 0.4086
T2761 0.4068
T2762 0.4061
T2763 0.4051
T2764 0.4041
T2765 0.4033
T2766 0.4025
T2767 0.4011
T2768 0.4006
T2769 0.4006
T2770 0.4006
T2771 0.4006
T2772 0.3994
T2773 0.399
T2774 0.398
T2775 0.3969
T2776 0.3969
T2777 0.3969
T2778 0.3969
T2779 0.3969
T2780 0.3969
T2781 0.3957
T2782 0.3953
T2783 0.3953
T2784 0.3948
T2785 0.3968
T2786 0.3968
T2787 0.3968
T2788 0.3956
T2789 0.3952
T2790 0.3952
T2791 0.3903
T2792 0.3903
T2793 0.3903
T2794 0.3903
T2795 0.3903
T2796 0.3903
T2797 0.3903
T2798 0.3903
T2799 0.3903
T2800 0.3903
T2801 0.3903
T2802 0.3903
T2803 0.3903
T2804 0.3903
T2805 0.3903
T2806 0.3903
T2807 0.3903
T2808 0.3903
