# Supplementary material for: FishMORPH - An agent-based model to predict salmonid growth and distribution responses under natural and low flows
Source: Sci Rep. 2016 Jul 19;6:29414. doi: 10.1038/srep29414 (PMC4949470; doi:10.1038/srep29414)
Supplement: Supplementary Information 2 [file srep29414-s2.zip › SR_FishMORPH_Files/Parameters/Baseline_Depth_P57.var]

Depth Patch P57
T1 0.4287
T2 0.4302
T3 0.4302
T4 0.4302
T5 0.4299
T6 0.4293
T7 0.4278
T8 0.4269
T9 0.4254
T10 0.4275
T11 0.4289
T12 0.426
T13 0.424
T14 0.4218
T15 0.4218
T16 0.4218
T17 0.4218
T18 0.4218
T19 0.4214
T20 0.4209
T21 0.42
T22 0.4196
T23 0.4196
T24 0.4196
T25 0.4187
T26 0.4178
T27 0.4178
T28 0.4178
T29 0.4178
T30 0.4178
T31 0.4178
T32 0.4178
T33 0.4178
T34 0.4178
T35 0.4173
T36 0.4168
T37 0.4159
T38 0.4159
T39 0.4159
T40 0.4159
T41 0.4159
T42 0.4156
T43 0.4145
T44 0.4145
T45 0.4145
T46 0.4145
T47 0.4145
T48 0.4145
T49 0.4145
T50 0.4145
T51 0.4126
T52 0.4126
T53 0.4126
T54 0.4152
T55 0.4152
T56 0.4147
T57 0.4138
T58 0.4142
T59 0.4147
T60 0.4139
T61 0.4157
T62 0.4142
T63 0.4138
T64 0.4133
T65 0.4152
T66 0.4138
T67 0.4133
T68 0.4133
T69 0.4133
T70 0.4133
T71 0.4128
T72 0.4114
T73 0.4106
T74 0.4094
T75 0.4079
T76 0.4079
T77 0.4079
T78 0.4079
T79 0.4079
T80 0.4079
T81 0.4079
T82 0.4079
T83 0.4079
T84 0.4079
T85 0.4084
T86 0.4098
T87 0.4098
T88 0.4098
T89 0.4098
T90 0.4098
T91 0.4098
T92 0.4098
T93 0.4098
T94 0.4098
T95 0.4098
T96 0.4098
T97 0.4098
T98 0.4098
T99 0.4094
T100 0.4079
T101 0.4079
T102 0.4079
T103 0.4079
T104 0.4079
T105 0.4079
T106 0.4079
T107 0.4079
T108 0.4074
T109 0.4079
T110 0.4079
T111 0.4079
T112 0.4079
T113 0.4079
T114 0.4079
T115 0.4079
T116 0.4079
T117 0.4079
T118 0.4079
T119 0.4079
T120 0.4079
T121 0.4079
T122 0.4079
T123 0.4079
T124 0.4079
T125 0.4079
T126 0.4079
T127 0.4079
T128 0.4079
T129 0.4079
T130 0.4079
T131 0.4089
T132 0.4098
T133 0.4098
T134 0.4098
T135 0.4098
T136 0.4102
T137 0.4114
T138 0.4114
T139 0.4114
T140 0.4114
T141 0.4114
T142 0.4114
T143 0.4114
T144 0.4114
T145 0.4114
T146 0.4114
T147 0.4114
T148 0.4114
T149 0.4114
T150 0.4133
T151 0.4128
T152 0.4133
T153 0.4138
T154 0.4152
T155 0.4152
T156 0.4152
T157 0.4152
T158 0.4117
T159 0.4152
T160 0.4117
T161 0.4126
T162 0.4126
T163 0.4126
T164 0.4126
T165 0.4126
T166 0.4126
T167 0.4126
T168 0.4126
T169 0.4126
T170 0.4126
T171 0.4126
T172 0.4126
T173 0.4126
T174 0.4126
T175 0.4126
T176 0.4126
T177 0.4126
T178 0.4121
T179 0.4126
T180 0.4126
T181 0.4121
T182 0.4157
T183 0.4121
T184 0.4157
T185 0.4152
T186 0.4152
T187 0.4152
T188 0.4152
T189 0.4152
T190 0.4152
T191 0.4152
T192 0.4152
T193 0.4152
T194 0.4152
T195 0.4152
T196 0.4152
T197 0.4138
T198 0.4133
T199 0.4133
T200 0.4133
T201 0.4114
T202 0.4114
T203 0.4114
T204 0.4114
T205 0.4114
T206 0.4114
T207 0.4114
T208 0.4114
T209 0.4114
T210 0.4114
T211 0.4114
T212 0.4114
T213 0.4114
T214 0.4114
T215 0.4119
T216 0.4114
T217 0.4114
T218 0.4114
T219 0.4114
T220 0.4114
T221 0.4114
T222 0.4114
T223 0.4114
T224 0.411
T225 0.4098
T226 0.4098
T227 0.4098
T228 0.4098
T229 0.4098
T230 0.4098
T231 0.4098
T232 0.4098
T233 0.4098
T234 0.4098
T235 0.4098
T236 0.4098
T237 0.4098
T238 0.4098
T239 0.4098
T240 0.4098
T241 0.4098
T242 0.4098
T243 0.4098
T244 0.4098
T245 0.4098
T246 0.4098
T247 0.4098
T248 0.4098
T249 0.4079
T250 0.4079
T251 0.4084
T252 0.4398
T253 0.4666
T254 0.4796
T255 0.478
T256 0.4777
T257 0.4777
T258 0.4759
T259 0.4752
T260 0.4752
T261 0.4743
T262 0.4731
T263 0.4727
T264 0.4727
T265 0.4727
T266 0.4727
T267 0.4727
T268 0.4727
T269 0.4727
T270 0.4727
T271 0.4727
T272 0.4727
T273 0.4727
T274 0.4727
T275 0.4727
T276 0.4732
T277 0.4738
T278 0.4749
T279 0.4752
T280 0.4752
T281 0.4752
T282 0.4743
T283 0.4735
T284 0.4729
T285 0.4727
T286 0.4727
T287 0.4727
T288 0.4727
T289 0.4727
T290 0.4727
T291 0.4727
T292 0.4727
T293 0.4732
T294 0.4747
T295 0.4752
T296 0.4752
T297 0.477
T298 0.4777
T299 0.4777
T300 0.4784
T301 0.4784
T302 0.4783
T303 0.4786
T304 0.4791
T305 0.4796
T306 0.4798
T307 0.4798
T308 0.4798
T309 0.4798
T310 0.4798
T311 0.4798
T312 0.4798
T313 0.4798
T314 0.4798
T315 0.4798
T316 0.4798
T317 0.4798
T318 0.4798
T319 0.4798
T320 0.4798
T321 0.4798
T322 0.4798
T323 0.4798
T324 0.4798
T325 0.4794
T326 0.4796
T327 0.4798
T328 0.4798
T329 0.4798
T330 0.4798
T331 0.4798
T332 0.4798
T333 0.4798
T334 0.4798
T335 0.4798
T336 0.4798
T337 0.4794
T338 0.4782
T339 0.4777
T340 0.4777
T341 0.4777
T342 0.4777
T343 0.4777
T344 0.4777
T345 0.4777
T346 0.4777
T347 0.4777
T348 0.4777
T349 0.4777
T350 0.4777
T351 0.4777
T352 0.4777
T353 0.4759
T354 0.4752
T355 0.4752
T356 0.4752
T357 0.4752
T358 0.4752
T359 0.4752
T360 0.4752
T361 0.4752
T362 0.4743
T363 0.4749
T364 0.4752
T365 0.4752
T366 0.4752
T367 0.4752
T368 0.4752
T369 0.4752
T370 0.4752
T371 0.4752
T372 0.4752
T373 0.4757
T374 0.4772
T375 0.4777
T376 0.4777
T377 0.4777
T378 0.4781
T379 0.4779
T380 0.4777
T381 0.4777
T382 0.4777
T383 0.4777
T384 0.4777
T385 0.4777
T386 0.4777
T387 0.4777
T388 0.4777
T389 0.4777
T390 0.4777
T391 0.4777
T392 0.4777
T393 0.4764
T394 0.4642
T395 0.4496
T396 0.4324
T397 0.4228
T398 0.4306
T399 0.428
T400 0.4273
T401 0.4273
T402 0.4273
T403 0.4278
T404 0.4275
T405 0.4273
T406 0.426
T407 0.4251
T408 0.4249
T409 0.4249
T410 0.4258
T411 0.427
T412 0.4287
T413 0.4313
T414 0.4223
T415 0.4218
T416 0.4224
T417 0.4228
T418 0.4228
T419 0.4225
T420 0.4308
T421 0.4298
T422 0.4218
T423 0.4187
T424 0.4196
T425 0.4196
T426 0.4196
T427 0.4196
T428 0.4196
T429 0.4196
T430 0.4196
T431 0.4196
T432 0.4196
T433 0.4196
T434 0.4196
T435 0.4187
T436 0.4178
T437 0.4178
T438 0.4168
T439 0.4159
T440 0.415
T441 0.4141
T442 0.4141
T443 0.4136
T444 0.4122
T445 0.4127
T446 0.4122
T447 0.4127
T448 0.4122
T449 0.4118
T450 0.4138
T451 0.4129
T452 0.4129
T453 0.4129
T454 0.4119
T455 0.411
T456 0.411
T457 0.4129
T458 0.4129
T459 0.4129
T460 0.4124
T461 0.4129
T462 0.4129
T463 0.4148
T464 0.4116
T465 0.4128
T466 0.4137
T467 0.4151
T468 0.416
T469 0.4174
T470 0.4174
T471 0.4183
T472 0.4192
T473 0.4188
T474 0.4174
T475 0.4165
T476 0.4156
T477 0.4146
T478 0.4137
T479 0.4137
T480 0.4128
T481 0.4137
T482 0.4133
T483 0.4137
T484 0.4137
T485 0.4142
T486 0.4137
T487 0.4156
T488 0.4157
T489 0.4184
T490 0.4206
T491 0.4233
T492 0.4238
T493 0.4255
T494 0.4284
T495 0.4311
T496 0.4219
T497 0.4238
T498 0.4247
T499 0.4266
T500 0.4299
T501 0.4321
T502 0.4351
T503 0.4386
T504 0.4349
T505 0.4376
T506 0.4401
T507 0.4412
T508 0.4418
T509 0.4431
T510 0.4436
T511 0.444
T512 0.4454
T513 0.4463
T514 0.4476
T515 0.45
T516 0.4514
T517 0.4534
T518 0.4503
T519 0.4506
T520 0.451
T521 0.4508
T522 0.4506
T523 0.4506
T524 0.4506
T525 0.4506
T526 0.4506
T527 0.4501
T528 0.449
T529 0.4528
T530 0.4526
T531 0.451
T532 0.4503
T533 0.45
T534 0.4486
T535 0.4462
T536 0.4446
T537 0.4435
T538 0.4423
T539 0.4412
T540 0.4409
T541 0.4389
T542 0.4381
T543 0.4381
T544 0.4373
T545 0.4362
T546 0.4358
T547 0.435
T548 0.4339
T549 0.4403
T550 0.4395
T551 0.4383
T552 0.4375
T553 0.4358
T554 0.4352
T555 0.4343
T556 0.4332
T557 0.4328
T558 0.4333
T559 0.4351
T560 0.439
T561 0.4381
T562 0.4431
T563 0.448
T564 0.4532
T565 0.4567
T566 0.4685
T567 0.4733
T568 0.4816
T569 0.4804
T570 0.4846
T571 0.4888
T572 0.493
T573 0.4885
T574 0.4959
T575 0.504
T576 0.51
T577 0.5227
T578 0.5268
T579 0.5345
T580 0.5444
T581 0.5483
T582 0.554
T583 0.5654
T584 0.5733
T585 0.5704
T586 0.5769
T587 0.583
T588 0.5765
T589 0.5842
T590 0.5914
T591 0.5947
T592 0.5913
T593 0.594
T594 0.5945
T595 0.5935
T596 0.5955
T597 0.587
T598 0.5767
T599 0.5768
T600 0.5733
T601 0.5627
T602 0.5544
T603 0.5546
T604 0.5483
T605 0.5431
T606 0.5519
T607 0.5497
T608 0.5494
T609 0.5506
T610 0.5414
T611 0.5445
T612 0.5491
T613 0.5544
T614 0.5598
T615 0.5558
T616 0.5596
T617 0.5635
T618 0.5672
T619 0.5706
T620 0.5735
T621 0.5675
T622 0.5663
T623 0.5691
T624 0.5595
T625 0.5526
T626 0.5462
T627 0.5312
T628 0.5168
T629 0.5072
T630 0.4947
T631 0.4947
T632 0.4885
T633 0.4842
T634 0.4807
T635 0.4781
T636 0.4756
T637 0.4805
T638 0.4791
T639 0.4774
T640 0.4756
T641 0.4746
T642 0.4737
T643 0.4726
T644 0.4723
T645 0.4723
T646 0.4714
T647 0.4702
T648 0.4694
T649 0.4678
T650 0.4673
T651 0.4665
T652 0.4655
T653 0.4652
T654 0.4643
T655 0.463
T656 0.4626
T657 0.4685
T658 0.4677
T659 0.4675
T660 0.4657
T661 0.465
T662 0.4634
T663 0.4628
T664 0.4599
T665 0.4392
T666 0.4343
T667 0.4332
T668 0.4332
T669 0.4328
T670 0.4317
T671 0.4314
T672 0.4314
T673 0.4314
T674 0.4314
T675 0.4297
T676 0.4291
T677 0.4288
T678 0.4286
T679 0.4282
T680 0.4267
T681 0.4262
T682 0.4262
T683 0.4253
T684 0.4263
T685 0.4311
T686 0.4406
T687 0.4531
T688 0.4522
T689 0.4384
T690 0.4351
T691 0.4297
T692 0.4269
T693 0.4253
T694 0.4241
T695 0.4238
T696 0.4234
T697 0.4219
T698 0.4214
T699 0.4212
T700 0.4211
T701 0.421
T702 0.4308
T703 0.4301
T704 0.43
T705 0.4296
T706 0.4294
T707 0.4293
T708 0.428
T709 0.4269
T710 0.4267
T711 0.4266
T712 0.4261
T713 0.4245
T714 0.424
T715 0.4239
T716 0.4238
T717 0.4237
T718 0.4236
T719 0.4236
T720 0.4235
T721 0.4234
T722 0.4233
T723 0.4233
T724 0.4232
T725 0.4231
T726 0.423
T727 0.4229
T728 0.4229
T729 0.4224
T730 0.4222
T731 0.4225
T732 0.4226
T733 0.4212
T734 0.4205
T735 0.4209
T736 0.4204
T737 0.4199
T738 0.4193
T739 0.4188
T740 0.4183
T741 0.4182
T742 0.4182
T743 0.4179
T744 0.4177
T745 0.4176
T746 0.4175
T747 0.4174
T748 0.4174
T749 0.4173
T750 0.4172
T751 0.4171
T752 0.4171
T753 0.417
T754 0.4169
T755 0.4168
T756 0.4168
T757 0.4167
T758 0.4166
T759 0.4165
T760 0.4165
T761 0.4164
T762 0.4163
T763 0.4162
T764 0.4162
T765 0.4273
T766 0.4291
T767 0.4285
T768 0.4284
T769 0.4283
T770 0.4282
T771 0.4278
T772 0.4271
T773 0.4268
T774 0.4263
T775 0.4263
T776 0.4267
T777 0.4268
T778 0.4267
T779 0.4266
T780 0.4266
T781 0.4261
T782 0.4256
T783 0.4251
T784 0.4248
T785 0.4239
T786 0.424
T787 0.4236
T788 0.4234
T789 0.4241
T790 0.4244
T791 0.4243
T792 0.4243
T793 0.4242
T794 0.4241
T795 0.424
T796 0.424
T797 0.4235
T798 0.4237
T799 0.4237
T800 0.4237
T801 0.4236
T802 0.4235
T803 0.4235
T804 0.4234
T805 0.4231
T806 0.4228
T807 0.4227
T808 0.4226
T809 0.4217
T810 0.4205
T811 0.4205
T812 0.4202
T813 0.4199
T814 0.4198
T815 0.4198
T816 0.4197
T817 0.4196
T818 0.4196
T819 0.4195
T820 0.4194
T821 0.4185
T822 0.4181
T823 0.4172
T824 0.4168
T825 0.4167
T826 0.4166
T827 0.4166
T828 0.4165
T829 0.4164
T830 0.4151
T831 0.4146
T832 0.4154
T833 0.4134
T834 0.4122
T835 0.4118
T836 0.4148
T837 0.4148
T838 0.4147
T839 0.4146
T840 0.4146
T841 0.4145
T842 0.4144
T843 0.4143
T844 0.4143
T845 0.414
T846 0.4131
T847 0.413
T848 0.4121
T849 0.4118
T850 0.4135
T851 0.413
T852 0.4134
T853 0.4133
T854 0.4133
T855 0.4115
T856 0.411
T857 0.4096
T858 0.4095
T859 0.4094
T860 0.4094
T861 0.4093
T862 0.4092
T863 0.4092
T864 0.4091
T865 0.4099
T866 0.4107
T867 0.4107
T868 0.4106
T869 0.4105
T870 0.4105
T871 0.4104
T872 0.4103
T873 0.4103
T874 0.4102
T875 0.4101
T876 0.4101
T877 0.41
T878 0.41
T879 0.4099
T880 0.4081
T881 0.408
T882 0.4066
T883 0.4061
T884 0.4052
T885 0.4051
T886 0.4059
T887 0.4059
T888 0.4065
T889 0.4072
T890 0.4071
T891 0.407
T892 0.407
T893 0.4069
T894 0.4073
T895 0.4068
T896 0.4067
T897 0.4067
T898 0.4066
T899 0.4065
T900 0.4065
T901 0.4064
T902 0.4063
T903 0.4059
T904 0.4049
T905 0.4044
T906 0.4043
T907 0.4043
T908 0.4042
T909 0.4042
T910 0.4041
T911 0.404
T912 0.404
T913 0.4039
T914 0.4039
T915 0.4043
T916 0.4037
T917 0.4037
T918 0.4041
T919 0.4053
T920 0.404
T921 0.4034
T922 0.4034
T923 0.4033
T924 0.4033
T925 0.4032
T926 0.4031
T927 0.4024
T928 0.4013
T929 0.4026
T930 0.4011
T931 0.4008
T932 0.4007
T933 0.4006
T934 0.4006
T935 0.4005
T936 0.4004
T937 0.4004
T938 0.4008
T939 0.4007
T940 0.4002
T941 0.4019
T942 0.4019
T943 0.4018
T944 0.4017
T945 0.4017
T946 0.4016
T947 0.4016
T948 0.4015
T949 0.4028
T950 0.4045
T951 0.4036
T952 0.4027
T953 0.4016
T954 0.4008
T955 0.4008
T956 0.4007
T957 0.4006
T958 0.4006
T959 0.4005
T960 0.4005
T961 0.4004
T962 0.4004
T963 0.4003
T964 0.4002
T965 0.4002
T966 0.4001
T967 0.4001
T968 0.4
T969 0.4
T970 0.3999
T971 0.3999
T972 0.3998
T973 0.3997
T974 0.3997
T975 0.3996
T976 0.3996
T977 0.3995
T978 0.3995
T979 0.3994
T980 0.3994
T981 0.3991
T982 0.3978
T983 0.3974
T984 0.3974
T985 0.3973
T986 0.3969
T987 0.3969
T988 0.3968
T989 0.3968
T990 0.3967
T991 0.3967
T992 0.3966
T993 0.3965
T994 0.3965
T995 0.3964
T996 0.3964
T997 0.3963
T998 0.3963
T999 0.3962
T1000 0.3962
T1001 0.4044
T1002 0.4031
T1003 0.403
T1004 0.4029
T1005 0.4034
T1006 0.4046
T1007 0.4046
T1008 0.4032
T1009 0.4027
T1010 0.4026
T1011 0.4026
T1012 0.4025
T1013 0.4025
T1014 0.4024
T1015 0.4024
T1016 0.4023
T1017 0.4023
T1018 0.402
T1019 0.4036
T1020 0.4035
T1021 0.4035
T1022 0.4034
T1023 0.4029
T1024 0.4016
T1025 0.4002
T1026 0.3997
T1027 0.3989
T1028 0.3981
T1029 0.3988
T1030 0.3995
T1031 0.3994
T1032 0.3994
T1033 0.3993
T1034 0.3993
T1035 0.3992
T1036 0.3992
T1037 0.3991
T1038 0.3991
T1039 0.399
T1040 0.3999
T1041 0.4007
T1042 0.3989
T1043 0.3993
T1044 0.4006
T1045 0.4005
T1046 0.4014
T1047 0.4018
T1048 0.4018
T1049 0.4022
T1050 0.4017
T1051 0.4003
T1052 0.3985
T1053 0.398
T1054 0.3979
T1055 0.3979
T1056 0.3978
T1057 0.3996
T1058 0.3995
T1059 0.3995
T1060 0.3994
T1061 0.3994
T1062 0.3993
T1063 0.3993
T1064 0.3992
T1065 0.3992
T1066 0.3991
T1067 0.4
T1068 0.4005
T1069 0.4004
T1070 0.4003
T1071 0.4003
T1072 0.4011
T1073 0.4019
T1074 0.4019
T1075 0.4018
T1076 0.4018
T1077 0.4018
T1078 0.4017
T1079 0.4017
T1080 0.4016
T1081 0.4016
T1082 0.402
T1083 0.4019
T1084 0.4023
T1085 0.4031
T1086 0.4028
T1087 0.4027
T1088 0.4026
T1089 0.4026
T1090 0.4025
T1091 0.4021
T1092 0.4024
T1093 0.4141
T1094 0.4154
T1095 0.4148
T1096 0.4142
T1097 0.4142
T1098 0.4146
T1099 0.4158
T1100 0.4163
T1101 0.4162
T1102 0.4189
T1103 0.4234
T1104 0.4306
T1105 0.431
T1106 0.4347
T1107 0.4401
T1108 0.4416
T1109 0.4418
T1110 0.4439
T1111 0.4478
T1112 0.4501
T1113 0.4569
T1114 0.4666
T1115 0.4656
T1116 0.4692
T1117 0.4706
T1118 0.4688
T1119 0.4639
T1120 0.4632
T1121 0.4556
T1122 0.45
T1123 0.4524
T1124 0.4502
T1125 0.4466
T1126 0.445
T1127 0.4448
T1128 0.4447
T1129 0.4447
T1130 0.4456
T1131 0.4464
T1132 0.4461
T1133 0.4449
T1134 0.4444
T1135 0.4447
T1136 0.4455
T1137 0.4457
T1138 0.446
T1139 0.4471
T1140 0.4494
T1141 0.452
T1142 0.4493
T1143 0.4498
T1144 0.4501
T1145 0.4502
T1146 0.4502
T1147 0.4508
T1148 0.4513
T1149 0.4514
T1150 0.4514
T1151 0.4513
T1152 0.4503
T1153 0.4533
T1154 0.4511
T1155 0.4489
T1156 0.4475
T1157 0.4471
T1158 0.4455
T1159 0.4447
T1160 0.4446
T1161 0.4454
T1162 0.4465
T1163 0.4465
T1164 0.448
T1165 0.449
T1166 0.4501
T1167 0.4505
T1168 0.4505
T1169 0.4497
T1170 0.4487
T1171 0.4472
T1172 0.4462
T1173 0.4471
T1174 0.448
T1175 0.448
T1176 0.4478
T1177 0.4485
T1178 0.4496
T1179 0.4499
T1180 0.4495
T1181 0.4492
T1182 0.4496
T1183 0.4497
T1184 0.4497
T1185 0.4496
T1186 0.4496
T1187 0.4495
T1188 0.4489
T1189 0.4498
T1190 0.4476
T1191 0.4442
T1192 0.4416
T1193 0.4398
T1194 0.4386
T1195 0.4366
T1196 0.4358
T1197 0.4358
T1198 0.4357
T1199 0.4372
T1200 0.4393
T1201 0.4413
T1202 0.4405
T1203 0.4394
T1204 0.438
T1205 0.4367
T1206 0.4356
T1207 0.4382
T1208 0.4372
T1209 0.4399
T1210 0.4392
T1211 0.4336
T1212 0.4354
T1213 0.4377
T1214 0.4411
T1215 0.4437
T1216 0.4464
T1217 0.4481
T1218 0.4502
T1219 0.4533
T1220 0.4536
T1221 0.4586
T1222 0.4635
T1223 0.4681
T1224 0.4628
T1225 0.4629
T1226 0.4631
T1227 0.4622
T1228 0.4675
T1229 0.4656
T1230 0.4647
T1231 0.4644
T1232 0.4652
T1233 0.4679
T1234 0.4649
T1235 0.4704
T1236 0.4752
T1237 0.4787
T1238 0.48
T1239 0.4816
T1240 0.4771
T1241 0.4776
T1242 0.481
T1243 0.4783
T1244 0.4778
T1245 0.4777
T1246 0.4778
T1247 0.4785
T1248 0.4792
T1249 0.4793
T1250 0.4792
T1251 0.4792
T1252 0.4784
T1253 0.4773
T1254 0.4769
T1255 0.4762
T1256 0.4743
T1257 0.4729
T1258 0.4718
T1259 0.4707
T1260 0.4692
T1261 0.4682
T1262 0.467
T1263 0.4675
T1264 0.4614
T1265 0.4572
T1266 0.4546
T1267 0.4528
T1268 0.4507
T1269 0.4532
T1270 0.4522
T1271 0.4504
T1272 0.449
T1273 0.4464
T1274 0.4442
T1275 0.4432
T1276 0.4417
T1277 0.4402
T1278 0.439
T1279 0.4372
T1280 0.4358
T1281 0.4342
T1282 0.4394
T1283 0.4389
T1284 0.4389
T1285 0.4387
T1286 0.4385
T1287 0.4367
T1288 0.4352
T1289 0.4325
T1290 0.4299
T1291 0.4276
T1292 0.4258
T1293 0.4253
T1294 0.4263
T1295 0.4271
T1296 0.4272
T1297 0.4258
T1298 0.4251
T1299 0.4251
T1300 0.4233
T1301 0.4222
T1302 0.4209
T1303 0.431
T1304 0.4299
T1305 0.4295
T1306 0.4282
T1307 0.4276
T1308 0.4271
T1309 0.4284
T1310 0.429
T1311 0.4289
T1312 0.4305
T1313 0.4225
T1314 0.4266
T1315 0.4383
T1316 0.4513
T1317 0.4644
T1318 0.475
T1319 0.4869
T1320 0.4955
T1321 0.5059
T1322 0.5157
T1323 0.5115
T1324 0.5174
T1325 0.5218
T1326 0.5261
T1327 0.5295
T1328 0.5232
T1329 0.5258
T1330 0.5261
T1331 0.5252
T1332 0.5232
T1333 0.5291
T1334 0.5236
T1335 0.518
T1336 0.5115
T1337 0.5181
T1338 0.5148
T1339 0.5129
T1340 0.5113
T1341 0.5102
T1342 0.5098
T1343 0.5098
T1344 0.5089
T1345 0.5078
T1346 0.5071
T1347 0.506
T1348 0.504
T1349 0.504
T1350 0.5019
T1351 0.4994
T1352 0.4969
T1353 0.494
T1354 0.4908
T1355 0.4884
T1356 0.4864
T1357 0.494
T1358 0.491
T1359 0.4879
T1360 0.4845
T1361 0.4816
T1362 0.479
T1363 0.4768
T1364 0.4818
T1365 0.4797
T1366 0.4776
T1367 0.4755
T1368 0.4737
T1369 0.4728
T1370 0.4726
T1371 0.4725
T1372 0.4732
T1373 0.4749
T1374 0.4772
T1375 0.4792
T1376 0.4748
T1377 0.4771
T1378 0.4785
T1379 0.4801
T1380 0.4811
T1381 0.4829
T1382 0.4847
T1383 0.4866
T1384 0.4885
T1385 0.4878
T1386 0.4874
T1387 0.4872
T1388 0.486
T1389 0.4841
T1390 0.4817
T1391 0.4792
T1392 0.4773
T1393 0.4766
T1394 0.4764
T1395 0.4777
T1396 0.4804
T1397 0.4837
T1398 0.487
T1399 0.4898
T1400 0.4913
T1401 0.4922
T1402 0.4921
T1403 0.4926
T1404 0.4921
T1405 0.4906
T1406 0.4891
T1407 0.4875
T1408 0.4853
T1409 0.4838
T1410 0.4824
T1411 0.4816
T1412 0.4803
T1413 0.4798
T1414 0.4794
T1415 0.4795
T1416 0.4781
T1417 0.4773
T1418 0.4773
T1419 0.4772
T1420 0.4772
T1421 0.4758
T1422 0.4819
T1423 0.4806
T1424 0.4787
T1425 0.478
T1426 0.4777
T1427 0.4764
T1428 0.4748
T1429 0.4732
T1430 0.472
T1431 0.4713
T1432 0.4704
T1433 0.4696
T1434 0.4698
T1435 0.4703
T1436 0.4704
T1437 0.4697
T1438 0.4693
T1439 0.4693
T1440 0.4693
T1441 0.4689
T1442 0.468
T1443 0.4672
T1444 0.466
T1445 0.4644
T1446 0.4631
T1447 0.4624
T1448 0.4681
T1449 0.4676
T1450 0.4676
T1451 0.4675
T1452 0.4672
T1453 0.4662
T1454 0.4655
T1455 0.465
T1456 0.4629
T1457 0.461
T1458 0.459
T1459 0.4567
T1460 0.4549
T1461 0.4535
T1462 0.4523
T1463 0.4518
T1464 0.4525
T1465 0.4559
T1466 0.4597
T1467 0.4614
T1468 0.4603
T1469 0.4574
T1470 0.4552
T1471 0.4539
T1472 0.4532
T1473 0.4522
T1474 0.4511
T1475 0.4509
T1476 0.452
T1477 0.451
T1478 0.4503
T1479 0.45
T1480 0.4492
T1481 0.4526
T1482 0.4523
T1483 0.4507
T1484 0.45
T1485 0.45
T1486 0.4505
T1487 0.4515
T1488 0.4495
T1489 0.4519
T1490 0.4531
T1491 0.4553
T1492 0.458
T1493 0.4591
T1494 0.459
T1495 0.4589
T1496 0.4603
T1497 0.4626
T1498 0.4657
T1499 0.4621
T1500 0.4653
T1501 0.4672
T1502 0.4672
T1503 0.4656
T1504 0.4631
T1505 0.4679
T1506 0.4664
T1507 0.4648
T1508 0.4638
T1509 0.4643
T1510 0.4653
T1511 0.4661
T1512 0.4674
T1513 0.4685
T1514 0.4623
T1515 0.4643
T1516 0.4658
T1517 0.4673
T1518 0.4683
T1519 0.4698
T1520 0.4713
T1521 0.4727
T1522 0.4738
T1523 0.4757
T1524 0.4778
T1525 0.4805
T1526 0.477
T1527 0.4791
T1528 0.4798
T1529 0.4806
T1530 0.4802
T1531 0.4797
T1532 0.4795
T1533 0.4785
T1534 0.4776
T1535 0.4776
T1536 0.4783
T1537 0.4793
T1538 0.4813
T1539 0.4836
T1540 0.4862
T1541 0.4888
T1542 0.4912
T1543 0.4937
T1544 0.4941
T1545 0.4941
T1546 0.4941
T1547 0.494
T1548 0.494
T1549 0.494
T1550 0.494
T1551 0.494
T1552 0.4939
T1553 0.4939
T1554 0.4939
T1555 0.4939
T1556 0.4939
T1557 0.4938
T1558 0.4938
T1559 0.4938
T1560 0.4938
T1561 0.4938
T1562 0.4937
T1563 0.4937
T1564 0.4937
T1565 0.4937
T1566 0.4937
T1567 0.4936
T1568 0.4936
T1569 0.4936
T1570 0.4787
T1571 0.4743
T1572 0.4711
T1573 0.4702
T1574 0.4668
T1575 0.4646
T1576 0.4643
T1577 0.4639
T1578 0.4645
T1579 0.4654
T1580 0.4674
T1581 0.4707
T1582 0.4732
T1583 0.474
T1584 0.4744
T1585 0.4735
T1586 0.4737
T1587 0.4751
T1588 0.4766
T1589 0.4784
T1590 0.4798
T1591 0.4794
T1592 0.4784
T1593 0.477
T1594 0.4754
T1595 0.4746
T1596 0.4744
T1597 0.4761
T1598 0.4773
T1599 0.4771
T1600 0.4766
T1601 0.4764
T1602 0.4764
T1603 0.4763
T1604 0.4763
T1605 0.4762
T1606 0.476
T1607 0.4757
T1608 0.4741
T1609 0.472
T1610 0.47
T1611 0.4684
T1612 0.4666
T1613 0.4649
T1614 0.464
T1615 0.4631
T1616 0.462
T1617 0.4631
T1618 0.4635
T1619 0.4638
T1620 0.465
T1621 0.4655
T1622 0.4655
T1623 0.4647
T1624 0.4633
T1625 0.4684
T1626 0.4664
T1627 0.4641
T1628 0.4611
T1629 0.4586
T1630 0.4572
T1631 0.4561
T1632 0.4545
T1633 0.4536
T1634 0.4515
T1635 0.4492
T1636 0.4517
T1637 0.4504
T1638 0.449
T1639 0.4481
T1640 0.4475
T1641 0.4462
T1642 0.4456
T1643 0.4456
T1644 0.4452
T1645 0.4439
T1646 0.443
T1647 0.4415
T1648 0.4394
T1649 0.4373
T1650 0.4359
T1651 0.4352
T1652 0.4348
T1653 0.4402
T1654 0.4396
T1655 0.4396
T1656 0.4396
T1657 0.4396
T1658 0.4336
T1659 0.4343
T1660 0.4352
T1661 0.4366
T1662 0.4396
T1663 0.4453
T1664 0.4506
T1665 0.4506
T1666 0.4553
T1667 0.4592
T1668 0.4658
T1669 0.4659
T1670 0.4715
T1671 0.4773
T1672 0.4766
T1673 0.4821
T1674 0.486
T1675 0.4881
T1676 0.4886
T1677 0.4876
T1678 0.4854
T1679 0.4818
T1680 0.4776
T1681 0.4807
T1682 0.4773
T1683 0.4763
T1684 0.4756
T1685 0.4759
T1686 0.4773
T1687 0.4781
T1688 0.4793
T1689 0.4801
T1690 0.4803
T1691 0.4803
T1692 0.4803
T1693 0.4803
T1694 0.4799
T1695 0.478
T1696 0.4755
T1697 0.4726
T1698 0.4702
T1699 0.4683
T1700 0.4665
T1701 0.466
T1702 0.466
T1703 0.465
T1704 0.4627
T1705 0.4689
T1706 0.4674
T1707 0.466
T1708 0.4646
T1709 0.4623
T1710 0.4604
T1711 0.459
T1712 0.4571
T1713 0.4557
T1714 0.4546
T1715 0.4542
T1716 0.4535
T1717 0.452
T1718 0.4504
T1719 0.4532
T1720 0.4511
T1721 0.4504
T1722 0.4504
T1723 0.4519
T1724 0.4526
T1725 0.4525
T1726 0.4523
T1727 0.4526
T1728 0.4493
T1729 0.4533
T1730 0.4524
T1731 0.4522
T1732 0.4522
T1733 0.4509
T1734 0.4501
T1735 0.4497
T1736 0.4486
T1737 0.4481
T1738 0.4481
T1739 0.4481
T1740 0.4481
T1741 0.4477
T1742 0.446
T1743 0.4445
T1744 0.4428
T1745 0.4411
T1746 0.4398
T1747 0.4395
T1748 0.4395
T1749 0.4395
T1750 0.4395
T1751 0.4404
T1752 0.4412
T1753 0.4447
T1754 0.4416
T1755 0.4413
T1756 0.4405
T1757 0.4399
T1758 0.4397
T1759 0.4385
T1760 0.4376
T1761 0.4359
T1762 0.4352
T1763 0.4352
T1764 0.4349
T1765 0.4351
T1766 0.4352
T1767 0.4352
T1768 0.4349
T1769 0.4343
T1770 0.4345
T1771 0.4351
T1772 0.4352
T1773 0.4353
T1774 0.4353
T1775 0.4353
T1776 0.4345
T1777 0.4401
T1778 0.4398
T1779 0.4391
T1780 0.4382
T1781 0.4379
T1782 0.4369
T1783 0.4359
T1784 0.4356
T1785 0.4356
T1786 0.4356
T1787 0.4384
T1788 0.4382
T1789 0.4365
T1790 0.4346
T1791 0.4335
T1792 0.4319
T1793 0.4297
T1794 0.429
T1795 0.429
T1796 0.4287
T1797 0.4289
T1798 0.429
T1799 0.429
T1800 0.429
T1801 0.429
T1802 0.429
T1803 0.4282
T1804 0.4271
T1805 0.4267
T1806 0.426
T1807 0.4257
T1808 0.4251
T1809 0.4248
T1810 0.4248
T1811 0.4248
T1812 0.4251
T1813 0.4249
T1814 0.4248
T1815 0.4248
T1816 0.4232
T1817 0.4224
T1818 0.4224
T1819 0.4224
T1820 0.4224
T1821 0.4224
T1822 0.4225
T1823 0.4225
T1824 0.4225
T1825 0.4225
T1826 0.4214
T1827 0.4203
T1828 0.4313
T1829 0.43
T1830 0.4293
T1831 0.4294
T1832 0.4283
T1833 0.4279
T1834 0.4286
T1835 0.4314
T1836 0.4232
T1837 0.4244
T1838 0.4245
T1839 0.4241
T1840 0.4231
T1841 0.4228
T1842 0.4224
T1843 0.4222
T1844 0.4222
T1845 0.4234
T1846 0.4241
T1847 0.4242
T1848 0.4242
T1849 0.4242
T1850 0.4235
T1851 0.4225
T1852 0.4216
T1853 0.4205
T1854 0.4302
T1855 0.4296
T1856 0.4293
T1857 0.4288
T1858 0.429
T1859 0.4302
T1860 0.4314
T1861 0.4313
T1862 0.4305
T1863 0.4295
T1864 0.4279
T1865 0.427
T1866 0.4268
T1867 0.428
T1868 0.429
T1869 0.4288
T1870 0.4286
T1871 0.4282
T1872 0.4269
T1873 0.4282
T1874 0.4305
T1875 0.4218
T1876 0.4263
T1877 0.4337
T1878 0.4399
T1879 0.4384
T1880 0.4441
T1881 0.4498
T1882 0.4516
T1883 0.4593
T1884 0.4682
T1885 0.4686
T1886 0.4749
T1887 0.4793
T1888 0.4809
T1889 0.4807
T1890 0.4785
T1891 0.4751
T1892 0.4722
T1893 0.4689
T1894 0.466
T1895 0.4644
T1896 0.4637
T1897 0.4639
T1898 0.4658
T1899 0.4689
T1900 0.4721
T1901 0.4749
T1902 0.4768
T1903 0.4779
T1904 0.4783
T1905 0.4776
T1906 0.4762
T1907 0.4758
T1908 0.4747
T1909 0.4718
T1910 0.466
T1911 0.4688
T1912 0.4658
T1913 0.462
T1914 0.4599
T1915 0.4599
T1916 0.4573
T1917 0.4524
T1918 0.4501
T1919 0.4534
T1920 0.4515
T1921 0.4508
T1922 0.4493
T1923 0.4475
T1924 0.446
T1925 0.4447
T1926 0.4429
T1927 0.4419
T1928 0.4405
T1929 0.439
T1930 0.4386
T1931 0.4407
T1932 0.4421
T1933 0.4415
T1934 0.4401
T1935 0.4389
T1936 0.4383
T1937 0.4366
T1938 0.4344
T1939 0.4341
T1940 0.4354
T1941 0.4372
T1942 0.4382
T1943 0.4406
T1944 0.4434
T1945 0.4435
T1946 0.4424
T1947 0.4428
T1948 0.4439
T1949 0.4456
T1950 0.4485
T1951 0.4494
T1952 0.456
T1953 0.4637
T1954 0.4668
T1955 0.4791
T1956 0.4825
T1957 0.4904
T1958 0.4892
T1959 0.5034
T1960 0.514
T1961 0.5113
T1962 0.5179
T1963 0.5239
T1964 0.5211
T1965 0.5279
T1966 0.5365
T1967 0.5368
T1968 0.5443
T1969 0.5504
T1970 0.5448
T1971 0.5492
T1972 0.5532
T1973 0.5574
T1974 0.5602
T1975 0.5555
T1976 0.5574
T1977 0.5595
T1978 0.5603
T1979 0.5598
T1980 0.5597
T1981 0.5595
T1982 0.5581
T1983 0.5566
T1984 0.5548
T1985 0.5606
T1986 0.5604
T1987 0.5594
T1988 0.5575
T1989 0.5566
T1990 0.5564
T1991 0.5554
T1992 0.5545
T1993 0.5535
T1994 0.5524
T1995 0.5503
T1996 0.548
T1997 0.5463
T1998 0.544
T1999 0.5415
T2000 0.5512
T2001 0.5483
T2002 0.5449
T2003 0.5407
T2004 0.5368
T2005 0.5337
T2006 0.5378
T2007 0.5354
T2008 0.5344
T2009 0.5333
T2010 0.5321
T2011 0.5315
T2012 0.53
T2013 0.5287
T2014 0.5276
T2015 0.5261
T2016 0.5246
T2017 0.5225
T2018 0.5305
T2019 0.5285
T2020 0.5266
T2021 0.5252
T2022 0.5235
T2023 0.5215
T2024 0.5192
T2025 0.5175
T2026 0.516
T2027 0.5141
T2028 0.5125
T2029 0.5111
T2030 0.5216
T2031 0.5209
T2032 0.5203
T2033 0.5187
T2034 0.5174
T2035 0.5165
T2036 0.5162
T2037 0.5151
T2038 0.5143
T2039 0.5132
T2040 0.5124
T2041 0.5092
T2042 0.5081
T2043 0.5069
T2044 0.5064
T2045 0.5066
T2046 0.5064
T2047 0.5062
T2048 0.5073
T2049 0.5094
T2050 0.5115
T2051 0.5141
T2052 0.517
T2053 0.5219
T2054 0.5154
T2055 0.5219
T2056 0.529
T2057 0.5268
T2058 0.5363
T2059 0.5384
T2060 0.5458
T2061 0.5519
T2062 0.5443
T2063 0.5489
T2064 0.553
T2065 0.5556
T2066 0.5565
T2067 0.5576
T2068 0.5584
T2069 0.5577
T2070 0.557
T2071 0.5559
T2072 0.5548
T2073 0.5535
T2074 0.5514
T2075 0.5501
T2076 0.5489
T2077 0.5474
T2078 0.5459
T2079 0.5445
T2080 0.5437
T2081 0.5427
T2082 0.5533
T2083 0.5517
T2084 0.55
T2085 0.5481
T2086 0.5456
T2087 0.5421
T2088 0.5395
T2089 0.5379
T2090 0.5359
T2091 0.5407
T2092 0.5382
T2093 0.5358
T2094 0.5337
T2095 0.5317
T2096 0.5301
T2097 0.5287
T2098 0.5285
T2099 0.5278
T2100 0.5251
T2101 0.5226
T2102 0.5216
T2103 0.5303
T2104 0.5291
T2105 0.528
T2106 0.5265
T2107 0.5257
T2108 0.5255
T2109 0.5252
T2110 0.5241
T2111 0.5222
T2112 0.5215
T2113 0.5204
T2114 0.5195
T2115 0.5186
T2116 0.518
T2117 0.5178
T2118 0.5178
T2119 0.5178
T2120 0.5179
T2121 0.5172
T2122 0.5162
T2123 0.5159
T2124 0.5159
T2125 0.515
T2126 0.5155
T2127 0.5166
T2128 0.5153
T2129 0.5141
T2130 0.5139
T2131 0.515
T2132 0.5171
T2133 0.5192
T2134 0.5211
T2135 0.5214
T2136 0.5213
T2137 0.5205
T2138 0.52
T2139 0.5187
T2140 0.518
T2141 0.5173
T2142 0.5163
T2143 0.516
T2144 0.516
T2145 0.5155
T2146 0.5155
T2147 0.5166
T2148 0.5184
T2149 0.5213
T2150 0.5241
T2151 0.5265
T2152 0.5293
T2153 0.5215
T2154 0.5229
T2155 0.5243
T2156 0.5255
T2157 0.5262
T2158 0.5261
T2159 0.5252
T2160 0.5243
T2161 0.5239
T2162 0.524
T2163 0.5226
T2164 0.522
T2165 0.5208
T2166 0.5296
T2167 0.5288
T2168 0.5275
T2169 0.5264
T2170 0.5257
T2171 0.5246
T2172 0.5232
T2173 0.5225
T2174 0.5213
T2175 0.5205
T2176 0.5189
T2177 0.5183
T2178 0.5171
T2179 0.5165
T2180 0.5152
T2181 0.5145
T2182 0.5138
T2183 0.5128
T2184 0.5125
T2185 0.5109
T2186 0.521
T2187 0.5202
T2188 0.5202
T2189 0.5193
T2190 0.5186
T2191 0.5181
T2192 0.5172
T2193 0.5165
T2194 0.5161
T2195 0.5152
T2196 0.5145
T2197 0.5144
T2198 0.5138
T2199 0.5122
T2200 0.5108
T2201 0.5105
T2202 0.5105
T2203 0.512
T2204 0.5123
T2205 0.5115
T2206 0.5112
T2207 0.5108
T2208 0.5106
T2209 0.5107
T2210 0.5098
T2211 0.5089
T2212 0.5086
T2213 0.508
T2214 0.5071
T2215 0.5068
T2216 0.5068
T2217 0.5069
T2218 0.5065
T2219 0.5053
T2220 0.5048
T2221 0.5045
T2222 0.5037
T2223 0.5031
T2224 0.503
T2225 0.503
T2226 0.5031
T2227 0.5031
T2228 0.5031
T2229 0.5031
T2230 0.5032
T2231 0.5032
T2232 0.5031
T2233 0.5048
T2234 0.5038
T2235 0.5035
T2236 0.5036
T2237 0.5036
T2238 0.5023
T2239 0.5018
T2240 0.5017
T2241 0.5016
T2242 0.5015
T2243 0.5012
T2244 0.5001
T2245 0.4997
T2246 0.4997
T2247 0.4997
T2248 0.4995
T2249 0.499
T2250 0.4982
T2251 0.4977
T2252 0.4977
T2253 0.4977
T2254 0.4977
T2255 0.4977
T2256 0.4971
T2257 0.4962
T2258 0.4959
T2259 0.4959
T2260 0.496
T2261 0.4957
T2262 0.4952
T2263 0.495
T2264 0.4946
T2265 0.494
T2266 0.4939
T2267 0.4939
T2268 0.4933
T2269 0.4923
T2270 0.492
T2271 0.4921
T2272 0.4911
T2273 0.4903
T2274 0.4902
T2275 0.4902
T2276 0.49
T2277 0.49
T2278 0.49
T2279 0.49
T2280 0.49
T2281 0.4901
T2282 0.4891
T2283 0.4883
T2284 0.4882
T2285 0.4882
T2286 0.4883
T2287 0.4883
T2288 0.4883
T2289 0.4877
T2290 0.4867
T2291 0.4863
T2292 0.4862
T2293 0.4862
T2294 0.4862
T2295 0.4862
T2296 0.4862
T2297 0.4863
T2298 0.486
T2299 0.4947
T2300 0.4941
T2301 0.4936
T2302 0.4904
T2303 0.4837
T2304 0.4799
T2305 0.4803
T2306 0.4835
T2307 0.4866
T2308 0.4887
T2309 0.4898
T2310 0.4899
T2311 0.49
T2312 0.49
T2313 0.49
T2314 0.4901
T2315 0.4901
T2316 0.4901
T2317 0.4901
T2318 0.4902
T2319 0.4902
T2320 0.4896
T2321 0.4886
T2322 0.4893
T2323 0.4902
T2324 0.4903
T2325 0.4904
T2326 0.4904
T2327 0.4904
T2328 0.4905
T2329 0.4903
T2330 0.4902
T2331 0.4902
T2332 0.4889
T2333 0.4883
T2334 0.4883
T2335 0.4883
T2336 0.4884
T2337 0.4884
T2338 0.4884
T2339 0.4881
T2340 0.4873
T2341 0.4877
T2342 0.4884
T2343 0.4879
T2344 0.4873
T2345 0.4868
T2346 0.4867
T2347 0.4867
T2348 0.4867
T2349 0.4865
T2350 0.4872
T2351 0.4875
T2352 0.4879
T2353 0.487
T2354 0.4866
T2355 0.4866
T2356 0.4866
T2357 0.4867
T2358 0.4867
T2359 0.4867
T2360 0.4867
T2361 0.4868
T2362 0.4861
T2363 0.4862
T2364 0.486
T2365 0.4859
T2366 0.4859
T2367 0.4853
T2368 0.485
T2369 0.4857
T2370 0.489
T2371 0.4922
T2372 0.4933
T2373 0.4932
T2374 0.4913
T2375 0.4886
T2376 0.4868
T2377 0.4853
T2378 0.4838
T2379 0.483
T2380 0.4829
T2381 0.4829
T2382 0.4839
T2383 0.4848
T2384 0.485
T2385 0.485
T2386 0.4851
T2387 0.4851
T2388 0.4851
T2389 0.4852
T2390 0.4852
T2391 0.4852
T2392 0.4853
T2393 0.4853
T2394 0.4853
T2395 0.3746
T2396 0.3557
T2397 0.3561
T2398 0.3557
T2399 0.3557
T2400 0.3557
T2401 0.3558
T2402 0.3558
T2403 0.3558
T2404 0.3558
T2405 0.3558
T2406 0.3559
T2407 0.3563
T2408 0.3559
T2409 0.3559
T2410 0.3557
T2411 0.3553
T2412 0.3537
T2413 0.3546
T2414 0.3538
T2415 0.351
T2416 0.3501
T2417 0.3501
T2418 0.3501
T2419 0.3502
T2420 0.3502
T2421 0.3502
T2422 0.3502
T2423 0.3502
T2424 0.3503
T2425 0.3503
T2426 0.3503
T2427 0.3503
T2428 0.3503
T2429 0.3504
T2430 0.3504
T2431 0.3504
T2432 0.3504
T2433 0.3504
T2434 0.3505
T2435 0.3505
T2436 0.3505
T2437 0.3505
T2438 0.3505
T2439 0.3506
T2440 0.3506
T2441 0.3506
T2442 0.3506
T2443 0.3506
T2444 0.3507
T2445 0.3507
T2446 0.3507
T2447 0.3507
T2448 0.3507
T2449 0.3508
T2450 0.3508
T2451 0.3508
T2452 0.3508
T2453 0.3509
T2454 0.3509
T2455 0.3509
T2456 0.3509
T2457 0.35
T2458 0.3491
T2459 0.3491
T2460 0.3486
T2461 0.3491
T2462 0.3477
T2463 0.3487
T2464 0.3487
T2465 0.3492
T2466 0.3492
T2467 0.3493
T2468 0.3493
T2469 0.3493
T2470 0.3493
T2471 0.3493
T2472 0.3494
T2473 0.3494
T2474 0.3494
T2475 0.3494
T2476 0.3495
T2477 0.3495
T2478 0.3495
T2479 0.3495
T2480 0.3495
T2481 0.3496
T2482 0.3496
T2483 0.3496
T2484 0.3492
T2485 0.3492
T2486 0.3497
T2487 0.3483
T2488 0.3488
T2489 0.3589
T2490 0.3961
T2491 0.4045
T2492 0.3973
T2493 0.3931
T2494 0.3908
T2495 0.3905
T2496 0.3878
T2497 0.387
T2498 0.3932
T2499 0.3916
T2500 0.3903
T2501 0.3889
T2502 0.3874
T2503 0.3861
T2504 0.3837
T2505 0.3834
T2506 0.3823
T2507 0.4006
T2508 0.404
T2509 0.3997
T2510 0.397
T2511 0.3895
T2512 0.3889
T2513 0.3841
T2514 0.3825
T2515 0.3811
T2516 0.3806
T2517 0.3798
T2518 0.3791
T2519 0.3781
T2520 0.3768
T2521 0.3751
T2522 0.3736
T2523 0.375
T2524 0.3742
T2525 0.3727
T2526 0.371
T2527 0.3706
T2528 0.3691
T2529 0.3677
T2530 0.3669
T2531 0.3647
T2532 0.3631
T2533 0.3623
T2534 0.361
T2535 0.3581
T2536 0.3576
T2537 0.3576
T2538 0.3576
T2539 0.3576
T2540 0.3577
T2541 0.3577
T2542 0.3577
T2543 0.3577
T2544 0.3578
T2545 0.3578
T2546 0.3578
T2547 0.3578
T2548 0.357
T2549 0.3561
T2550 0.3561
T2551 0.3562
T2552 0.3562
T2553 0.3631
T2554 0.3636
T2555 0.3563
T2556 0.3558
T2557 0.3619
T2558 0.3605
T2559 0.3594
T2560 0.402
T2561 0.3902
T2562 0.3854
T2563 0.3828
T2564 0.3798
T2565 0.3779
T2566 0.3768
T2567 0.3753
T2568 0.3748
T2569 0.374
T2570 0.3749
T2571 0.3739
T2572 0.3734
T2573 0.3722
T2574 0.3713
T2575 0.3703
T2576 0.3698
T2577 0.3694
T2578 0.3694
T2579 0.3681
T2580 0.3668
T2581 0.3645
T2582 0.364
T2583 0.3627
T2584 0.3623
T2585 0.3627
T2586 0.3628
T2587 0.3628
T2588 0.3628
T2589 0.3628
T2590 0.3629
T2591 0.3616
T2592 0.3612
T2593 0.3612
T2594 0.3612
T2595 0.3612
T2596 0.3613
T2597 0.3613
T2598 0.3613
T2599 0.3613
T2600 0.3603
T2601 0.3592
T2602 0.3592
T2603 0.3584
T2604 0.3584
T2605 0.3584
T2606 0.3575
T2607 0.3593
T2608 0.3589
T2609 0.359
T2610 0.3576
T2611 0.3577
T2612 0.3577
T2613 0.3577
T2614 0.3577
T2615 0.3578
T2616 0.3578
T2617 0.3565
T2618 0.356
T2619 0.3569
T2620 0.3574
T2621 0.3578
T2622 0.3578
T2623 0.3578
T2624 0.3578
T2625 0.3578
T2626 0.3574
T2627 0.3569
T2628 0.3565
T2629 0.3556
T2630 0.3556
T2631 0.356
T2632 0.3629
T2633 0.3625
T2634 0.3625
T2635 0.3625
T2636 0.3625
T2637 0.3625
T2638 0.3625
T2639 0.3625
T2640 0.3625
T2641 0.3625
T2642 0.3625
T2643 0.3625
T2644 0.3625
T2645 0.3556
T2646 0.356
T2647 0.356
T2648 0.356
T2649 0.356
T2650 0.356
T2651 0.3629
T2652 0.3629
T2653 0.3625
T2654 0.3625
T2655 0.3625
T2656 0.3625
T2657 0.3629
T2658 0.3556
T2659 0.3629
T2660 0.3565
T2661 0.356
T2662 0.3574
T2663 0.3592
T2664 0.3592
T2665 0.3602
T2666 0.3607
T2667 0.3636
T2668 0.3653
T2669 0.3675
T2670 0.3683
T2671 0.3704
T2672 0.3724
T2673 0.3744
T2674 0.3767
T2675 0.3803
T2676 0.3856
T2677 0.3887
T2678 0.3922
T2679 0.3862
T2680 0.3871
T2681 0.3875
T2682 0.3885
T2683 0.3899
T2684 0.3904
T2685 0.3904
T2686 0.3895
T2687 0.3885
T2688 0.3878
T2689 0.3866
T2690 0.3852
T2691 0.3926
T2692 0.3921
T2693 0.3921
T2694 0.3921
T2695 0.3921
T2696 0.3921
T2697 0.3921
T2698 0.3921
T2699 0.3921
T2700 0.3921
T2701 0.3905
T2702 0.3882
T2703 0.3864
T2704 0.3853
T2705 0.3887
T2706 0.3868
T2707 0.3853
T2708 0.3853
T2709 0.3838
T2710 0.3817
T2711 0.3817
T2712 0.3803
T2713 0.3786
T2714 0.3782
T2715 0.3782
T2716 0.3782
T2717 0.3777
T2718 0.3767
T2719 0.3762
T2720 0.3762
T2721 0.3777
T2722 0.3767
T2723 0.3772
T2724 0.3772
T2725 0.3799
T2726 0.3813
T2727 0.3817
T2728 0.3821
T2729 0.3833
T2730 0.3838
T2731 0.3853
T2732 0.3853
T2733 0.3864
T2734 0.3868
T2735 0.3873
T2736 0.3887
T2737 0.3887
T2738 0.3887
T2739 0.3887
T2740 0.3887
T2741 0.3901
T2742 0.3906
T2743 0.3913
T2744 0.3921
T2745 0.3926
T2746 0.3852
T2747 0.3871
T2748 0.3875
T2749 0.3882
T2750 0.3895
T2751 0.3878
T2752 0.3871
T2753 0.3857
T2754 0.3852
T2755 0.3921
T2756 0.3917
T2757 0.3906
T2758 0.3901
T2759 0.3887
T2760 0.3877
T2761 0.386
T2762 0.3853
T2763 0.3843
T2764 0.3833
T2765 0.3825
T2766 0.3817
T2767 0.3803
T2768 0.3798
T2769 0.3798
T2770 0.3798
T2771 0.3798
T2772 0.3786
T2773 0.3782
T2774 0.3772
T2775 0.3762
T2776 0.3762
T2777 0.3762
T2778 0.3762
T2779 0.3762
T2780 0.3762
T2781 0.3749
T2782 0.3745
T2783 0.3745
T2784 0.374
T2785 0.3746
T2786 0.3746
T2787 0.3746
T2788 0.3734
T2789 0.3729
T2790 0.3729
T2791 0.3586
T2792 0.3586
T2793 0.3586
T2794 0.3586
T2795 0.3586
T2796 0.3586
T2797 0.3586
T2798 0.3586
T2799 0.3586
T2800 0.3586
T2801 0.3586
T2802 0.3586
T2803 0.3586
T2804 0.3586
T2805 0.3586
T2806 0.3586
T2807 0.3586
T2808 0.3586
