# Supplementary material for: FishMORPH - An agent-based model to predict salmonid growth and distribution responses under natural and low flows
Source: Sci Rep. 2016 Jul 19;6:29414. doi: 10.1038/srep29414 (PMC4949470; doi:10.1038/srep29414)
Supplement: Supplementary Information 2 [file srep29414-s2.zip › SR_FishMORPH_Files/Parameters/Baseline_Depth_P58.var]

Depth Patch P58
T1 0.3947
T2 0.3962
T3 0.3962
T4 0.3962
T5 0.3958
T6 0.3953
T7 0.3938
T8 0.3928
T9 0.3913
T10 0.3934
T11 0.3948
T12 0.3919
T13 0.3899
T14 0.3877
T15 0.3877
T16 0.3877
T17 0.3877
T18 0.3877
T19 0.3872
T20 0.3868
T21 0.3859
T22 0.3854
T23 0.3854
T24 0.3854
T25 0.3845
T26 0.3836
T27 0.3836
T28 0.3836
T29 0.3836
T30 0.3836
T31 0.3836
T32 0.3836
T33 0.3836
T34 0.3836
T35 0.3831
T36 0.3827
T37 0.3885
T38 0.3885
T39 0.3885
T40 0.3885
T41 0.3885
T42 0.3882
T43 0.3871
T44 0.3871
T45 0.3871
T46 0.3871
T47 0.3871
T48 0.3871
T49 0.3871
T50 0.3871
T51 0.3852
T52 0.3852
T53 0.3852
T54 0.3833
T55 0.3833
T56 0.3828
T57 0.3819
T58 0.3823
T59 0.3828
T60 0.3865
T61 0.3838
T62 0.3823
T63 0.3819
T64 0.3814
T65 0.3833
T66 0.3819
T67 0.3814
T68 0.3814
T69 0.3814
T70 0.3814
T71 0.3809
T72 0.3795
T73 0.3787
T74 0.3774
T75 0.376
T76 0.376
T77 0.376
T78 0.376
T79 0.376
T80 0.376
T81 0.376
T82 0.376
T83 0.376
T84 0.376
T85 0.3765
T86 0.3779
T87 0.3779
T88 0.3779
T89 0.3779
T90 0.3779
T91 0.3779
T92 0.3779
T93 0.3779
T94 0.3779
T95 0.3779
T96 0.3779
T97 0.3779
T98 0.3779
T99 0.3774
T100 0.376
T101 0.376
T102 0.376
T103 0.376
T104 0.376
T105 0.376
T106 0.376
T107 0.376
T108 0.3755
T109 0.376
T110 0.376
T111 0.376
T112 0.376
T113 0.376
T114 0.376
T115 0.376
T116 0.376
T117 0.376
T118 0.376
T119 0.376
T120 0.376
T121 0.376
T122 0.376
T123 0.376
T124 0.376
T125 0.376
T126 0.376
T127 0.376
T128 0.376
T129 0.376
T130 0.376
T131 0.3769
T132 0.3779
T133 0.3779
T134 0.3779
T135 0.3779
T136 0.3783
T137 0.3795
T138 0.3795
T139 0.3795
T140 0.3795
T141 0.3795
T142 0.3795
T143 0.3795
T144 0.3795
T145 0.3795
T146 0.3795
T147 0.3795
T148 0.3795
T149 0.3795
T150 0.3814
T151 0.3809
T152 0.3814
T153 0.3819
T154 0.3833
T155 0.3833
T156 0.3833
T157 0.3833
T158 0.3842
T159 0.3833
T160 0.3842
T161 0.3852
T162 0.3852
T163 0.3852
T164 0.3852
T165 0.3852
T166 0.3852
T167 0.3852
T168 0.3852
T169 0.3852
T170 0.3852
T171 0.3852
T172 0.3852
T173 0.3852
T174 0.3852
T175 0.3852
T176 0.3852
T177 0.3852
T178 0.3847
T179 0.3852
T180 0.3852
T181 0.3847
T182 0.3838
T183 0.3847
T184 0.3838
T185 0.3833
T186 0.3833
T187 0.3833
T188 0.3833
T189 0.3833
T190 0.3833
T191 0.3833
T192 0.3833
T193 0.3833
T194 0.3833
T195 0.3833
T196 0.3833
T197 0.3819
T198 0.3814
T199 0.3814
T200 0.3814
T201 0.3795
T202 0.3795
T203 0.3795
T204 0.3795
T205 0.3795
T206 0.3795
T207 0.3795
T208 0.3795
T209 0.3795
T210 0.3795
T211 0.3795
T212 0.3795
T213 0.3795
T214 0.3795
T215 0.38
T216 0.3795
T217 0.3795
T218 0.3795
T219 0.3795
T220 0.3795
T221 0.3795
T222 0.3795
T223 0.3795
T224 0.3791
T225 0.3779
T226 0.3779
T227 0.3779
T228 0.3779
T229 0.3779
T230 0.3779
T231 0.3779
T232 0.3779
T233 0.3779
T234 0.3779
T235 0.3779
T236 0.3779
T237 0.3779
T238 0.3779
T239 0.3779
T240 0.3779
T241 0.3779
T242 0.3779
T243 0.3779
T244 0.3779
T245 0.3779
T246 0.3779
T247 0.3779
T248 0.3779
T249 0.376
T250 0.376
T251 0.3765
T252 0.4102
T253 0.4362
T254 0.4494
T255 0.4478
T256 0.4475
T257 0.4475
T258 0.4457
T259 0.445
T260 0.445
T261 0.4441
T262 0.4428
T263 0.4425
T264 0.4425
T265 0.4425
T266 0.4425
T267 0.4425
T268 0.4425
T269 0.4425
T270 0.4425
T271 0.4425
T272 0.4425
T273 0.4425
T274 0.4425
T275 0.4425
T276 0.4429
T277 0.4435
T278 0.4446
T279 0.445
T280 0.445
T281 0.445
T282 0.4441
T283 0.4433
T284 0.4426
T285 0.4425
T286 0.4425
T287 0.4425
T288 0.4425
T289 0.4425
T290 0.4425
T291 0.4425
T292 0.4425
T293 0.4429
T294 0.4444
T295 0.445
T296 0.445
T297 0.4468
T298 0.4475
T299 0.4475
T300 0.4482
T301 0.4482
T302 0.448
T303 0.4484
T304 0.4489
T305 0.4494
T306 0.4496
T307 0.4496
T308 0.4496
T309 0.4496
T310 0.4496
T311 0.4496
T312 0.4496
T313 0.4496
T314 0.4496
T315 0.4496
T316 0.4496
T317 0.4496
T318 0.4496
T319 0.4496
T320 0.4496
T321 0.4496
T322 0.4496
T323 0.4496
T324 0.4496
T325 0.4492
T326 0.4494
T327 0.4496
T328 0.4496
T329 0.4496
T330 0.4496
T331 0.4496
T332 0.4496
T333 0.4496
T334 0.4496
T335 0.4496
T336 0.4496
T337 0.4492
T338 0.4479
T339 0.4475
T340 0.4475
T341 0.4475
T342 0.4475
T343 0.4475
T344 0.4475
T345 0.4475
T346 0.4475
T347 0.4475
T348 0.4475
T349 0.4475
T350 0.4475
T351 0.4475
T352 0.4475
T353 0.4457
T354 0.445
T355 0.445
T356 0.445
T357 0.445
T358 0.445
T359 0.445
T360 0.445
T361 0.445
T362 0.4441
T363 0.4446
T364 0.445
T365 0.445
T366 0.445
T367 0.445
T368 0.445
T369 0.445
T370 0.445
T371 0.445
T372 0.445
T373 0.4454
T374 0.4469
T375 0.4475
T376 0.4475
T377 0.4475
T378 0.4479
T379 0.4476
T380 0.4475
T381 0.4475
T382 0.4475
T383 0.4475
T384 0.4475
T385 0.4475
T386 0.4475
T387 0.4475
T388 0.4475
T389 0.4475
T390 0.4475
T391 0.4475
T392 0.4475
T393 0.4462
T394 0.4411
T395 0.4218
T396 0.4028
T397 0.4
T398 0.3965
T399 0.3939
T400 0.3932
T401 0.3932
T402 0.3932
T403 0.3937
T404 0.3934
T405 0.3932
T406 0.3919
T407 0.391
T408 0.3908
T409 0.3908
T410 0.3917
T411 0.3929
T412 0.3946
T413 0.3973
T414 0.3995
T415 0.399
T416 0.3997
T417 0.4001
T418 0.4001
T419 0.3997
T420 0.3968
T421 0.3957
T422 0.3877
T423 0.3845
T424 0.3854
T425 0.3854
T426 0.3854
T427 0.3854
T428 0.3854
T429 0.3854
T430 0.3854
T431 0.3854
T432 0.3854
T433 0.3854
T434 0.3854
T435 0.3845
T436 0.3836
T437 0.3836
T438 0.3827
T439 0.3885
T440 0.3876
T441 0.3867
T442 0.3867
T443 0.3862
T444 0.3848
T445 0.3853
T446 0.3848
T447 0.3853
T448 0.3848
T449 0.3844
T450 0.382
T451 0.381
T452 0.381
T453 0.381
T454 0.38
T455 0.3791
T456 0.3791
T457 0.381
T458 0.381
T459 0.381
T460 0.3805
T461 0.381
T462 0.381
T463 0.3829
T464 0.3842
T465 0.3854
T466 0.3863
T467 0.3877
T468 0.3887
T469 0.3832
T470 0.3832
T471 0.3841
T472 0.385
T473 0.3846
T474 0.3832
T475 0.3891
T476 0.3882
T477 0.3872
T478 0.3863
T479 0.3863
T480 0.3854
T481 0.3863
T482 0.3859
T483 0.3863
T484 0.3863
T485 0.3868
T486 0.3863
T487 0.3882
T488 0.3884
T489 0.3842
T490 0.3865
T491 0.3892
T492 0.3896
T493 0.3914
T494 0.3943
T495 0.397
T496 0.3991
T497 0.401
T498 0.402
T499 0.397
T500 0.4002
T501 0.4025
T502 0.4056
T503 0.4091
T504 0.4122
T505 0.4149
T506 0.4122
T507 0.4132
T508 0.4138
T509 0.4152
T510 0.4157
T511 0.4161
T512 0.4175
T513 0.4184
T514 0.4198
T515 0.4222
T516 0.4236
T517 0.4256
T518 0.4271
T519 0.4274
T520 0.4278
T521 0.4276
T522 0.4274
T523 0.4274
T524 0.4274
T525 0.4274
T526 0.4274
T527 0.4269
T528 0.4258
T529 0.4249
T530 0.4247
T531 0.4231
T532 0.4225
T533 0.4221
T534 0.4207
T535 0.4183
T536 0.4167
T537 0.4156
T538 0.4144
T539 0.4133
T540 0.4129
T541 0.411
T542 0.4155
T543 0.4155
T544 0.4146
T545 0.4135
T546 0.4131
T547 0.4123
T548 0.4111
T549 0.4108
T550 0.41
T551 0.4088
T552 0.4079
T553 0.4062
T554 0.4056
T555 0.4048
T556 0.4036
T557 0.4032
T558 0.4037
T559 0.4056
T560 0.4094
T561 0.4154
T562 0.4152
T563 0.4201
T564 0.4253
T565 0.4264
T566 0.4383
T567 0.443
T568 0.4514
T569 0.4519
T570 0.4561
T571 0.4603
T572 0.4645
T573 0.4697
T574 0.4696
T575 0.4779
T576 0.4769
T577 0.4897
T578 0.5023
T579 0.5141
T580 0.5198
T581 0.5283
T582 0.5415
T583 0.5431
T584 0.551
T585 0.5478
T586 0.5543
T587 0.5605
T588 0.564
T589 0.5637
T590 0.5711
T591 0.5744
T592 0.5705
T593 0.5732
T594 0.5738
T595 0.5727
T596 0.5752
T597 0.5666
T598 0.5642
T599 0.5542
T600 0.5511
T601 0.5405
T602 0.5419
T603 0.5346
T604 0.5283
T605 0.5308
T606 0.5274
T607 0.5251
T608 0.5248
T609 0.5261
T610 0.5292
T611 0.5244
T612 0.529
T613 0.5345
T614 0.5398
T615 0.5433
T616 0.5373
T617 0.5412
T618 0.545
T619 0.5484
T620 0.5513
T621 0.5527
T622 0.5516
T623 0.5469
T624 0.5372
T625 0.5326
T626 0.5216
T627 0.5109
T628 0.4924
T629 0.4741
T630 0.4685
T631 0.4663
T632 0.4601
T633 0.4557
T634 0.4521
T635 0.455
T636 0.4526
T637 0.4503
T638 0.4489
T639 0.4472
T640 0.4453
T641 0.4443
T642 0.4434
T643 0.4423
T644 0.442
T645 0.442
T646 0.4411
T647 0.4399
T648 0.439
T649 0.4375
T650 0.4369
T651 0.4362
T652 0.4424
T653 0.4421
T654 0.4412
T655 0.4399
T656 0.4395
T657 0.4384
T658 0.4375
T659 0.4374
T660 0.4355
T661 0.4348
T662 0.4332
T663 0.4326
T664 0.4296
T665 0.4113
T666 0.4047
T667 0.4036
T668 0.4036
T669 0.4032
T670 0.4022
T671 0.4018
T672 0.4018
T673 0.4018
T674 0.4018
T675 0.4001
T676 0.3994
T677 0.3992
T678 0.399
T679 0.3985
T680 0.3971
T681 0.3965
T682 0.3965
T683 0.4026
T684 0.3966
T685 0.4015
T686 0.4126
T687 0.4299
T688 0.4244
T689 0.4104
T690 0.4056
T691 0.4001
T692 0.3972
T693 0.4026
T694 0.4014
T695 0.401
T696 0.4006
T697 0.3991
T698 0.3986
T699 0.3984
T700 0.3983
T701 0.3982
T702 0.3967
T703 0.3961
T704 0.3959
T705 0.3956
T706 0.3954
T707 0.3953
T708 0.3939
T709 0.3929
T710 0.3926
T711 0.3925
T712 0.392
T713 0.3905
T714 0.3899
T715 0.3898
T716 0.3897
T717 0.3896
T718 0.3895
T719 0.3895
T720 0.3894
T721 0.3893
T722 0.3892
T723 0.3892
T724 0.3891
T725 0.389
T726 0.3889
T727 0.3888
T728 0.3888
T729 0.3883
T730 0.3881
T731 0.3884
T732 0.3885
T733 0.3871
T734 0.3864
T735 0.3868
T736 0.3863
T737 0.3858
T738 0.3852
T739 0.3847
T740 0.3842
T741 0.3841
T742 0.384
T743 0.3838
T744 0.3835
T745 0.3834
T746 0.3834
T747 0.3833
T748 0.3832
T749 0.3831
T750 0.3831
T751 0.383
T752 0.3829
T753 0.3828
T754 0.3828
T755 0.3827
T756 0.3826
T757 0.3894
T758 0.3893
T759 0.3892
T760 0.3891
T761 0.3891
T762 0.389
T763 0.3889
T764 0.3888
T765 0.3933
T766 0.395
T767 0.3945
T768 0.3944
T769 0.3943
T770 0.3942
T771 0.3937
T772 0.3931
T773 0.3928
T774 0.3922
T775 0.3923
T776 0.3927
T777 0.3927
T778 0.3927
T779 0.3926
T780 0.3925
T781 0.3921
T782 0.3916
T783 0.391
T784 0.3908
T785 0.3899
T786 0.3899
T787 0.3896
T788 0.3893
T789 0.3901
T790 0.3904
T791 0.3903
T792 0.3902
T793 0.3901
T794 0.3901
T795 0.39
T796 0.3899
T797 0.3894
T798 0.3896
T799 0.3897
T800 0.3896
T801 0.3896
T802 0.3895
T803 0.3894
T804 0.3893
T805 0.389
T806 0.3888
T807 0.3886
T808 0.3886
T809 0.3877
T810 0.3864
T811 0.3864
T812 0.3861
T813 0.3858
T814 0.3858
T815 0.3857
T816 0.3856
T817 0.3856
T818 0.3855
T819 0.3854
T820 0.3853
T821 0.3844
T822 0.384
T823 0.3831
T824 0.3827
T825 0.3894
T826 0.3893
T827 0.3893
T828 0.3892
T829 0.3891
T830 0.3878
T831 0.3873
T832 0.3881
T833 0.3861
T834 0.3849
T835 0.3844
T836 0.383
T837 0.383
T838 0.3829
T839 0.3828
T840 0.3828
T841 0.3827
T842 0.3826
T843 0.3826
T844 0.3825
T845 0.3822
T846 0.3813
T847 0.3812
T848 0.3803
T849 0.38
T850 0.3817
T851 0.3812
T852 0.3816
T853 0.3815
T854 0.3815
T855 0.3796
T856 0.3791
T857 0.3777
T858 0.3777
T859 0.3776
T860 0.3775
T861 0.3775
T862 0.3774
T863 0.3773
T864 0.3773
T865 0.3781
T866 0.3789
T867 0.3788
T868 0.3788
T869 0.3787
T870 0.3787
T871 0.3786
T872 0.3785
T873 0.3785
T874 0.3784
T875 0.3783
T876 0.3783
T877 0.3782
T878 0.3781
T879 0.3781
T880 0.3762
T881 0.3762
T882 0.3748
T883 0.3743
T884 0.3733
T885 0.3733
T886 0.3741
T887 0.374
T888 0.3747
T889 0.3753
T890 0.3753
T891 0.3752
T892 0.3751
T893 0.3751
T894 0.3755
T895 0.3749
T896 0.3749
T897 0.3748
T898 0.3748
T899 0.3747
T900 0.3746
T901 0.3746
T902 0.3745
T903 0.374
T904 0.3731
T905 0.3725
T906 0.3725
T907 0.3724
T908 0.3724
T909 0.3723
T910 0.3722
T911 0.3722
T912 0.3721
T913 0.3721
T914 0.372
T915 0.3724
T916 0.3719
T917 0.3718
T918 0.3722
T919 0.3735
T920 0.3721
T921 0.3716
T922 0.3715
T923 0.3715
T924 0.3714
T925 0.3713
T926 0.3712
T927 0.3705
T928 0.3744
T929 0.3707
T930 0.3742
T931 0.3739
T932 0.3738
T933 0.3737
T934 0.3737
T935 0.3736
T936 0.3735
T937 0.3735
T938 0.3739
T939 0.3738
T940 0.3733
T941 0.37
T942 0.37
T943 0.3699
T944 0.3699
T945 0.3698
T946 0.3697
T947 0.3697
T948 0.3696
T949 0.3709
T950 0.3727
T951 0.3717
T952 0.3708
T953 0.3697
T954 0.3739
T955 0.3739
T956 0.3738
T957 0.3737
T958 0.3737
T959 0.3736
T960 0.3736
T961 0.3735
T962 0.3735
T963 0.3734
T964 0.3734
T965 0.3733
T966 0.3732
T967 0.3732
T968 0.3731
T969 0.3731
T970 0.373
T971 0.373
T972 0.3729
T973 0.3728
T974 0.3728
T975 0.3727
T976 0.3727
T977 0.3726
T978 0.3726
T979 0.3725
T980 0.3725
T981 0.3722
T982 0.3709
T983 0.3705
T984 0.3705
T985 0.3704
T986 0.37
T987 0.3699
T988 0.3699
T989 0.3698
T990 0.3698
T991 0.3697
T992 0.3697
T993 0.3696
T994 0.3696
T995 0.3695
T996 0.3695
T997 0.3694
T998 0.3693
T999 0.3693
T1000 0.3692
T1001 0.3688
T1002 0.3674
T1003 0.3673
T1004 0.3672
T1005 0.3677
T1006 0.3689
T1007 0.3689
T1008 0.3675
T1009 0.367
T1010 0.3669
T1011 0.3669
T1012 0.3668
T1013 0.3668
T1014 0.3667
T1015 0.3667
T1016 0.3666
T1017 0.3666
T1018 0.3663
T1019 0.3679
T1020 0.3678
T1021 0.3678
T1022 0.3677
T1023 0.3673
T1024 0.3658
T1025 0.3645
T1026 0.364
T1027 0.3632
T1028 0.3624
T1029 0.3631
T1030 0.3637
T1031 0.3637
T1032 0.3636
T1033 0.3636
T1034 0.3635
T1035 0.3635
T1036 0.3634
T1037 0.3634
T1038 0.3633
T1039 0.3633
T1040 0.3641
T1041 0.365
T1042 0.3631
T1043 0.3636
T1044 0.3648
T1045 0.3648
T1046 0.3657
T1047 0.3661
T1048 0.3661
T1049 0.3665
T1050 0.366
T1051 0.3646
T1052 0.3628
T1053 0.3622
T1054 0.3622
T1055 0.3621
T1056 0.3621
T1057 0.3638
T1058 0.3638
T1059 0.3637
T1060 0.3637
T1061 0.3636
T1062 0.3636
T1063 0.3635
T1064 0.3635
T1065 0.3634
T1066 0.3634
T1067 0.3642
T1068 0.3648
T1069 0.3647
T1070 0.3646
T1071 0.3646
T1072 0.3654
T1073 0.3662
T1074 0.3662
T1075 0.3661
T1076 0.3661
T1077 0.366
T1078 0.366
T1079 0.3659
T1080 0.3659
T1081 0.3659
T1082 0.3663
T1083 0.3662
T1084 0.3666
T1085 0.3674
T1086 0.3671
T1087 0.367
T1088 0.3669
T1089 0.3669
T1090 0.3668
T1091 0.3664
T1092 0.3667
T1093 0.3823
T1094 0.3881
T1095 0.3875
T1096 0.387
T1097 0.3869
T1098 0.3873
T1099 0.3886
T1100 0.389
T1101 0.389
T1102 0.3848
T1103 0.3894
T1104 0.3967
T1105 0.4016
T1106 0.4122
T1107 0.4124
T1108 0.4139
T1109 0.4141
T1110 0.4162
T1111 0.4202
T1112 0.4271
T1113 0.4269
T1114 0.4366
T1115 0.4428
T1116 0.4392
T1117 0.4406
T1118 0.4388
T1119 0.4411
T1120 0.4333
T1121 0.4256
T1122 0.4271
T1123 0.4249
T1124 0.4226
T1125 0.419
T1126 0.4173
T1127 0.4171
T1128 0.417
T1129 0.417
T1130 0.418
T1131 0.4187
T1132 0.4185
T1133 0.4172
T1134 0.4167
T1135 0.417
T1136 0.4178
T1137 0.4181
T1138 0.4184
T1139 0.4195
T1140 0.4218
T1141 0.4244
T1142 0.4264
T1143 0.4269
T1144 0.4272
T1145 0.4273
T1146 0.4272
T1147 0.4278
T1148 0.4284
T1149 0.4285
T1150 0.4284
T1151 0.4284
T1152 0.4273
T1153 0.4257
T1154 0.4235
T1155 0.4212
T1156 0.4198
T1157 0.4195
T1158 0.4178
T1159 0.417
T1160 0.417
T1161 0.4177
T1162 0.4188
T1163 0.4189
T1164 0.4204
T1165 0.4214
T1166 0.4225
T1167 0.4229
T1168 0.4228
T1169 0.4221
T1170 0.4211
T1171 0.4195
T1172 0.4185
T1173 0.4195
T1174 0.4204
T1175 0.4203
T1176 0.4201
T1177 0.4209
T1178 0.422
T1179 0.4223
T1180 0.4218
T1181 0.4216
T1182 0.422
T1183 0.4221
T1184 0.422
T1185 0.422
T1186 0.4219
T1187 0.4219
T1188 0.4213
T1189 0.4222
T1190 0.42
T1191 0.4165
T1192 0.4139
T1193 0.4121
T1194 0.4108
T1195 0.4141
T1196 0.4133
T1197 0.4133
T1198 0.4132
T1199 0.4147
T1200 0.4115
T1201 0.4135
T1202 0.4127
T1203 0.4117
T1204 0.4155
T1205 0.4142
T1206 0.4131
T1207 0.4105
T1208 0.4148
T1209 0.4106
T1210 0.4099
T1211 0.411
T1212 0.4129
T1213 0.4152
T1214 0.4133
T1215 0.416
T1216 0.4188
T1217 0.4205
T1218 0.4226
T1219 0.4257
T1220 0.4235
T1221 0.4285
T1222 0.4336
T1223 0.4382
T1224 0.44
T1225 0.4401
T1226 0.4407
T1227 0.4398
T1228 0.438
T1229 0.4361
T1230 0.4352
T1231 0.4349
T1232 0.4357
T1233 0.4385
T1234 0.4425
T1235 0.4409
T1236 0.4457
T1237 0.4492
T1238 0.4506
T1239 0.4521
T1240 0.4548
T1241 0.4553
T1242 0.4516
T1243 0.4489
T1244 0.4483
T1245 0.4483
T1246 0.4483
T1247 0.4491
T1248 0.4497
T1249 0.4499
T1250 0.4498
T1251 0.4498
T1252 0.449
T1253 0.4479
T1254 0.4475
T1255 0.4467
T1256 0.4448
T1257 0.4434
T1258 0.4422
T1259 0.4411
T1260 0.4396
T1261 0.4387
T1262 0.4375
T1263 0.4381
T1264 0.4318
T1265 0.4276
T1266 0.425
T1267 0.4303
T1268 0.4282
T1269 0.4261
T1270 0.4251
T1271 0.4233
T1272 0.4218
T1273 0.4192
T1274 0.4169
T1275 0.416
T1276 0.4144
T1277 0.4129
T1278 0.4117
T1279 0.4152
T1280 0.4137
T1281 0.4122
T1282 0.4105
T1283 0.41
T1284 0.41
T1285 0.4098
T1286 0.4096
T1287 0.4078
T1288 0.4062
T1289 0.4035
T1290 0.4009
T1291 0.3986
T1292 0.3967
T1293 0.3962
T1294 0.3973
T1295 0.398
T1296 0.3982
T1297 0.3967
T1298 0.396
T1299 0.396
T1300 0.4011
T1301 0.4
T1302 0.3987
T1303 0.3975
T1304 0.3964
T1305 0.396
T1306 0.3947
T1307 0.394
T1308 0.3936
T1309 0.3948
T1310 0.3954
T1311 0.3954
T1312 0.397
T1313 0.4003
T1314 0.3975
T1315 0.4094
T1316 0.4241
T1317 0.4349
T1318 0.4455
T1319 0.4592
T1320 0.4701
T1321 0.4737
T1322 0.4835
T1323 0.4916
T1324 0.4939
T1325 0.4983
T1326 0.5026
T1327 0.5061
T1328 0.5096
T1329 0.5063
T1330 0.5066
T1331 0.5057
T1332 0.5095
T1333 0.5057
T1334 0.5001
T1335 0.4944
T1336 0.4917
T1337 0.486
T1338 0.4827
T1339 0.4807
T1340 0.4791
T1341 0.478
T1342 0.4776
T1343 0.4776
T1344 0.4767
T1345 0.4756
T1346 0.4749
T1347 0.4737
T1348 0.4811
T1349 0.4787
T1350 0.4766
T1351 0.4741
T1352 0.4715
T1353 0.4686
T1354 0.4654
T1355 0.463
T1356 0.4684
T1357 0.4664
T1358 0.4634
T1359 0.4602
T1360 0.4568
T1361 0.4539
T1362 0.4513
T1363 0.4545
T1364 0.4524
T1365 0.4503
T1366 0.4481
T1367 0.446
T1368 0.4442
T1369 0.4433
T1370 0.4431
T1371 0.443
T1372 0.4437
T1373 0.4455
T1374 0.4477
T1375 0.4498
T1376 0.4525
T1377 0.4549
T1378 0.4507
T1379 0.4524
T1380 0.4534
T1381 0.4552
T1382 0.4571
T1383 0.4589
T1384 0.4609
T1385 0.4601
T1386 0.4598
T1387 0.4596
T1388 0.4583
T1389 0.4564
T1390 0.454
T1391 0.4514
T1392 0.455
T1393 0.4543
T1394 0.4541
T1395 0.4555
T1396 0.4527
T1397 0.456
T1398 0.4594
T1399 0.4622
T1400 0.4636
T1401 0.4646
T1402 0.4645
T1403 0.465
T1404 0.4645
T1405 0.463
T1406 0.4614
T1407 0.4599
T1408 0.4576
T1409 0.4561
T1410 0.4547
T1411 0.4538
T1412 0.4526
T1413 0.4521
T1414 0.4517
T1415 0.4518
T1416 0.4558
T1417 0.4551
T1418 0.455
T1419 0.455
T1420 0.455
T1421 0.4535
T1422 0.4525
T1423 0.4512
T1424 0.4493
T1425 0.4486
T1426 0.4482
T1427 0.4469
T1428 0.4453
T1429 0.4437
T1430 0.4425
T1431 0.4417
T1432 0.4408
T1433 0.4401
T1434 0.4402
T1435 0.4407
T1436 0.4409
T1437 0.4401
T1438 0.4398
T1439 0.4397
T1440 0.4397
T1441 0.4393
T1442 0.4384
T1443 0.4376
T1444 0.4364
T1445 0.442
T1446 0.4407
T1447 0.44
T1448 0.4387
T1449 0.4381
T1450 0.4381
T1451 0.4381
T1452 0.4377
T1453 0.4368
T1454 0.436
T1455 0.4355
T1456 0.4334
T1457 0.4314
T1458 0.4294
T1459 0.4271
T1460 0.4253
T1461 0.4239
T1462 0.4298
T1463 0.4293
T1464 0.43
T1465 0.4263
T1466 0.4301
T1467 0.4319
T1468 0.4307
T1469 0.4278
T1470 0.4256
T1471 0.4243
T1472 0.4235
T1473 0.4297
T1474 0.4285
T1475 0.4283
T1476 0.4295
T1477 0.4285
T1478 0.4278
T1479 0.4275
T1480 0.4266
T1481 0.4255
T1482 0.4251
T1483 0.4235
T1484 0.4228
T1485 0.4228
T1486 0.4233
T1487 0.4243
T1488 0.427
T1489 0.4294
T1490 0.4234
T1491 0.4256
T1492 0.4283
T1493 0.4295
T1494 0.4294
T1495 0.4293
T1496 0.4307
T1497 0.433
T1498 0.4361
T1499 0.4397
T1500 0.4428
T1501 0.4375
T1502 0.4376
T1503 0.4432
T1504 0.4407
T1505 0.4383
T1506 0.4369
T1507 0.4353
T1508 0.4342
T1509 0.4347
T1510 0.4358
T1511 0.4366
T1512 0.4379
T1513 0.439
T1514 0.4398
T1515 0.4419
T1516 0.4361
T1517 0.4376
T1518 0.4386
T1519 0.4401
T1520 0.4416
T1521 0.4431
T1522 0.4442
T1523 0.4461
T1524 0.4482
T1525 0.4509
T1526 0.4547
T1527 0.4513
T1528 0.452
T1529 0.4528
T1530 0.4524
T1531 0.4518
T1532 0.4517
T1533 0.4507
T1534 0.4553
T1535 0.4552
T1536 0.456
T1537 0.4514
T1538 0.4534
T1539 0.4558
T1540 0.4585
T1541 0.461
T1542 0.4635
T1543 0.4659
T1544 0.4664
T1545 0.4663
T1546 0.4663
T1547 0.4663
T1548 0.4663
T1549 0.4663
T1550 0.4662
T1551 0.4662
T1552 0.4662
T1553 0.4662
T1554 0.4661
T1555 0.4661
T1556 0.4661
T1557 0.4661
T1558 0.4661
T1559 0.466
T1560 0.466
T1561 0.466
T1562 0.466
T1563 0.466
T1564 0.4659
T1565 0.4659
T1566 0.4659
T1567 0.4659
T1568 0.4659
T1569 0.4658
T1570 0.4508
T1571 0.4446
T1572 0.4414
T1573 0.4405
T1574 0.4371
T1575 0.4421
T1576 0.4417
T1577 0.4413
T1578 0.4419
T1579 0.4428
T1580 0.4376
T1581 0.4409
T1582 0.4434
T1583 0.4442
T1584 0.4447
T1585 0.4438
T1586 0.444
T1587 0.4453
T1588 0.4469
T1589 0.4488
T1590 0.4501
T1591 0.4497
T1592 0.4487
T1593 0.4473
T1594 0.4457
T1595 0.4448
T1596 0.4447
T1597 0.4464
T1598 0.4476
T1599 0.4474
T1600 0.4468
T1601 0.4466
T1602 0.4466
T1603 0.4466
T1604 0.4466
T1605 0.4464
T1606 0.4463
T1607 0.4459
T1608 0.4443
T1609 0.4422
T1610 0.4402
T1611 0.4386
T1612 0.4367
T1613 0.4422
T1614 0.4414
T1615 0.4405
T1616 0.4394
T1617 0.4404
T1618 0.4409
T1619 0.4411
T1620 0.4423
T1621 0.4428
T1622 0.4428
T1623 0.4421
T1624 0.4407
T1625 0.4387
T1626 0.4366
T1627 0.4343
T1628 0.4313
T1629 0.4288
T1630 0.4273
T1631 0.4262
T1632 0.4246
T1633 0.4236
T1634 0.4288
T1635 0.4264
T1636 0.4243
T1637 0.423
T1638 0.4215
T1639 0.4206
T1640 0.42
T1641 0.4186
T1642 0.4181
T1643 0.4181
T1644 0.4177
T1645 0.4163
T1646 0.4155
T1647 0.4139
T1648 0.4118
T1649 0.415
T1650 0.4135
T1651 0.4128
T1652 0.4124
T1653 0.411
T1654 0.4104
T1655 0.4104
T1656 0.4104
T1657 0.4104
T1658 0.4112
T1659 0.4119
T1660 0.4128
T1661 0.4142
T1662 0.4119
T1663 0.4177
T1664 0.4231
T1665 0.4278
T1666 0.4254
T1667 0.4293
T1668 0.436
T1669 0.4432
T1670 0.4416
T1671 0.4475
T1672 0.4539
T1673 0.454
T1674 0.4579
T1675 0.4601
T1676 0.4606
T1677 0.4596
T1678 0.4574
T1679 0.4537
T1680 0.455
T1681 0.4509
T1682 0.4475
T1683 0.4465
T1684 0.4458
T1685 0.4461
T1686 0.4475
T1687 0.4483
T1688 0.4495
T1689 0.4503
T1690 0.4505
T1691 0.4505
T1692 0.4505
T1693 0.4505
T1694 0.4501
T1695 0.4482
T1696 0.4456
T1697 0.4427
T1698 0.4402
T1699 0.4383
T1700 0.4365
T1701 0.436
T1702 0.436
T1703 0.4422
T1704 0.4399
T1705 0.439
T1706 0.4376
T1707 0.4361
T1708 0.4347
T1709 0.4324
T1710 0.4305
T1711 0.429
T1712 0.4271
T1713 0.4257
T1714 0.4246
T1715 0.4242
T1716 0.4234
T1717 0.4291
T1718 0.4275
T1719 0.4256
T1720 0.4235
T1721 0.4229
T1722 0.4228
T1723 0.4243
T1724 0.4251
T1725 0.4249
T1726 0.4247
T1727 0.425
T1728 0.4263
T1729 0.4257
T1730 0.4248
T1731 0.4246
T1732 0.4246
T1733 0.4233
T1734 0.4225
T1735 0.4221
T1736 0.4209
T1737 0.4205
T1738 0.4205
T1739 0.4205
T1740 0.4205
T1741 0.4201
T1742 0.4184
T1743 0.4169
T1744 0.4152
T1745 0.4134
T1746 0.4121
T1747 0.4117
T1748 0.4117
T1749 0.4117
T1750 0.4117
T1751 0.4127
T1752 0.4135
T1753 0.4167
T1754 0.4138
T1755 0.4135
T1756 0.4127
T1757 0.4121
T1758 0.4119
T1759 0.4107
T1760 0.4151
T1761 0.4134
T1762 0.4127
T1763 0.4127
T1764 0.4123
T1765 0.4125
T1766 0.4127
T1767 0.4127
T1768 0.4124
T1769 0.4118
T1770 0.4119
T1771 0.4125
T1772 0.4127
T1773 0.4127
T1774 0.4127
T1775 0.4127
T1776 0.4119
T1777 0.4108
T1778 0.4104
T1779 0.4098
T1780 0.4088
T1781 0.4085
T1782 0.4076
T1783 0.4065
T1784 0.4062
T1785 0.4062
T1786 0.4062
T1787 0.4091
T1788 0.4088
T1789 0.4072
T1790 0.4051
T1791 0.404
T1792 0.4025
T1793 0.4003
T1794 0.3995
T1795 0.3995
T1796 0.3992
T1797 0.3994
T1798 0.3995
T1799 0.3995
T1800 0.3995
T1801 0.3996
T1802 0.3996
T1803 0.3987
T1804 0.3976
T1805 0.3972
T1806 0.3965
T1807 0.3962
T1808 0.4024
T1809 0.4021
T1810 0.4021
T1811 0.4021
T1812 0.4025
T1813 0.4023
T1814 0.4021
T1815 0.4022
T1816 0.4005
T1817 0.3998
T1818 0.3998
T1819 0.3998
T1820 0.3998
T1821 0.3998
T1822 0.3998
T1823 0.3998
T1824 0.3998
T1825 0.3998
T1826 0.3987
T1827 0.3976
T1828 0.3974
T1829 0.396
T1830 0.3954
T1831 0.3954
T1832 0.3944
T1833 0.3939
T1834 0.3946
T1835 0.3975
T1836 0.4005
T1837 0.4017
T1838 0.4019
T1839 0.4015
T1840 0.4005
T1841 0.4001
T1842 0.3997
T1843 0.3995
T1844 0.3995
T1845 0.4008
T1846 0.4015
T1847 0.4015
T1848 0.4016
T1849 0.4016
T1850 0.4009
T1851 0.3999
T1852 0.3989
T1853 0.3978
T1854 0.3962
T1855 0.3957
T1856 0.3953
T1857 0.3948
T1858 0.395
T1859 0.3962
T1860 0.3975
T1861 0.3974
T1862 0.3965
T1863 0.3955
T1864 0.3939
T1865 0.393
T1866 0.3928
T1867 0.394
T1868 0.395
T1869 0.3948
T1870 0.3946
T1871 0.3942
T1872 0.3929
T1873 0.3942
T1874 0.3966
T1875 0.3991
T1876 0.3967
T1877 0.4043
T1878 0.4105
T1879 0.4106
T1880 0.4163
T1881 0.4221
T1882 0.4286
T1883 0.4292
T1884 0.4382
T1885 0.4385
T1886 0.4449
T1887 0.4494
T1888 0.4509
T1889 0.4507
T1890 0.4485
T1891 0.4451
T1892 0.4421
T1893 0.4388
T1894 0.4431
T1895 0.4415
T1896 0.4409
T1897 0.441
T1898 0.443
T1899 0.4388
T1900 0.4421
T1901 0.4449
T1902 0.4468
T1903 0.448
T1904 0.4483
T1905 0.4476
T1906 0.4463
T1907 0.4458
T1908 0.4447
T1909 0.4417
T1910 0.4432
T1911 0.4389
T1912 0.4359
T1913 0.432
T1914 0.4299
T1915 0.4299
T1916 0.4272
T1917 0.4294
T1918 0.4271
T1919 0.4258
T1920 0.4238
T1921 0.4232
T1922 0.4216
T1923 0.4198
T1924 0.4182
T1925 0.417
T1926 0.4152
T1927 0.4141
T1928 0.4127
T1929 0.4112
T1930 0.4108
T1931 0.4129
T1932 0.4143
T1933 0.4137
T1934 0.4123
T1935 0.4111
T1936 0.4105
T1937 0.414
T1938 0.4119
T1939 0.4115
T1940 0.4128
T1941 0.4147
T1942 0.4157
T1943 0.4127
T1944 0.4156
T1945 0.4157
T1946 0.4146
T1947 0.415
T1948 0.4162
T1949 0.4178
T1950 0.4208
T1951 0.4264
T1952 0.4258
T1953 0.4337
T1954 0.4367
T1955 0.4491
T1956 0.4543
T1957 0.4622
T1958 0.4632
T1959 0.4775
T1960 0.4813
T1961 0.4909
T1962 0.4937
T1963 0.4998
T1964 0.5068
T1965 0.5079
T1966 0.5166
T1967 0.5125
T1968 0.52
T1969 0.5263
T1970 0.5252
T1971 0.5296
T1972 0.5337
T1973 0.5379
T1974 0.5408
T1975 0.5434
T1976 0.5355
T1977 0.5376
T1978 0.5385
T1979 0.538
T1980 0.5378
T1981 0.5376
T1982 0.5362
T1983 0.5347
T1984 0.5428
T1985 0.5411
T1986 0.541
T1987 0.5399
T1988 0.5381
T1989 0.5371
T1990 0.5369
T1991 0.5359
T1992 0.535
T1993 0.534
T1994 0.5329
T1995 0.5307
T1996 0.5284
T1997 0.5267
T1998 0.5244
T1999 0.5297
T2000 0.527
T2001 0.5242
T2002 0.5207
T2003 0.5165
T2004 0.5126
T2005 0.5211
T2006 0.5179
T2007 0.5154
T2008 0.5144
T2009 0.5133
T2010 0.5121
T2011 0.5115
T2012 0.51
T2013 0.5087
T2014 0.5075
T2015 0.5061
T2016 0.5046
T2017 0.5082
T2018 0.5065
T2019 0.5044
T2020 0.5026
T2021 0.5011
T2022 0.4994
T2023 0.4974
T2024 0.4951
T2025 0.4933
T2026 0.4918
T2027 0.4899
T2028 0.4921
T2029 0.4907
T2030 0.4889
T2031 0.4882
T2032 0.4876
T2033 0.486
T2034 0.4846
T2035 0.4837
T2036 0.4834
T2037 0.4824
T2038 0.4815
T2039 0.4804
T2040 0.4796
T2041 0.4766
T2042 0.4754
T2043 0.4742
T2044 0.4738
T2045 0.474
T2046 0.4737
T2047 0.4829
T2048 0.4746
T2049 0.4767
T2050 0.4788
T2051 0.4815
T2052 0.4845
T2053 0.4894
T2054 0.4914
T2055 0.4979
T2056 0.5051
T2057 0.5069
T2058 0.5165
T2059 0.5143
T2060 0.5218
T2061 0.5279
T2062 0.5248
T2063 0.5294
T2064 0.5337
T2065 0.5362
T2066 0.5372
T2067 0.5383
T2068 0.5391
T2069 0.5384
T2070 0.5376
T2071 0.5366
T2072 0.5355
T2073 0.5341
T2074 0.532
T2075 0.5306
T2076 0.5294
T2077 0.528
T2078 0.5264
T2079 0.525
T2080 0.5321
T2081 0.531
T2082 0.5293
T2083 0.5277
T2084 0.526
T2085 0.5241
T2086 0.5215
T2087 0.518
T2088 0.5153
T2089 0.5138
T2090 0.5235
T2091 0.5209
T2092 0.5183
T2093 0.516
T2094 0.5138
T2095 0.5118
T2096 0.5102
T2097 0.5087
T2098 0.5086
T2099 0.5079
T2100 0.5052
T2101 0.5085
T2102 0.5075
T2103 0.5063
T2104 0.5052
T2105 0.504
T2106 0.5026
T2107 0.5017
T2108 0.5015
T2109 0.5012
T2110 0.5001
T2111 0.4982
T2112 0.4975
T2113 0.4963
T2114 0.4954
T2115 0.4946
T2116 0.4939
T2117 0.4937
T2118 0.4937
T2119 0.4938
T2120 0.4938
T2121 0.4931
T2122 0.4921
T2123 0.4917
T2124 0.4918
T2125 0.4909
T2126 0.4913
T2127 0.4925
T2128 0.4912
T2129 0.4899
T2130 0.4898
T2131 0.4909
T2132 0.4929
T2133 0.4951
T2134 0.497
T2135 0.4974
T2136 0.4972
T2137 0.4964
T2138 0.4959
T2139 0.4946
T2140 0.4939
T2141 0.4932
T2142 0.4922
T2143 0.4919
T2144 0.4919
T2145 0.4913
T2146 0.4913
T2147 0.4925
T2148 0.4943
T2149 0.4972
T2150 0.5
T2151 0.5025
T2152 0.5052
T2153 0.5073
T2154 0.5087
T2155 0.5042
T2156 0.5054
T2157 0.5062
T2158 0.506
T2159 0.5052
T2160 0.5042
T2161 0.5039
T2162 0.5039
T2163 0.5084
T2164 0.5077
T2165 0.5066
T2166 0.5055
T2167 0.5047
T2168 0.5035
T2169 0.5023
T2170 0.5017
T2171 0.5005
T2172 0.4991
T2173 0.4983
T2174 0.4972
T2175 0.4963
T2176 0.4948
T2177 0.4941
T2178 0.4929
T2179 0.4923
T2180 0.491
T2181 0.4903
T2182 0.4934
T2183 0.4924
T2184 0.4921
T2185 0.4905
T2186 0.4884
T2187 0.4875
T2188 0.4875
T2189 0.4866
T2190 0.4859
T2191 0.4854
T2192 0.4845
T2193 0.4838
T2194 0.4834
T2195 0.4825
T2196 0.4818
T2197 0.4816
T2198 0.481
T2199 0.4794
T2200 0.478
T2201 0.4777
T2202 0.4777
T2203 0.4792
T2204 0.4796
T2205 0.4787
T2206 0.4784
T2207 0.478
T2208 0.4779
T2209 0.4779
T2210 0.477
T2211 0.4761
T2212 0.4758
T2213 0.4752
T2214 0.4743
T2215 0.474
T2216 0.474
T2217 0.474
T2218 0.4737
T2219 0.4819
T2220 0.4813
T2221 0.481
T2222 0.4803
T2223 0.4797
T2224 0.4795
T2225 0.4796
T2226 0.4796
T2227 0.4796
T2228 0.4796
T2229 0.4797
T2230 0.4797
T2231 0.4797
T2232 0.4796
T2233 0.4789
T2234 0.4779
T2235 0.4776
T2236 0.4776
T2237 0.4777
T2238 0.4764
T2239 0.4758
T2240 0.4758
T2241 0.4756
T2242 0.4756
T2243 0.4753
T2244 0.4742
T2245 0.4737
T2246 0.4737
T2247 0.4738
T2248 0.4735
T2249 0.473
T2250 0.4722
T2251 0.4717
T2252 0.4716
T2253 0.4717
T2254 0.4717
T2255 0.4717
T2256 0.4711
T2257 0.4701
T2258 0.4698
T2259 0.4699
T2260 0.4699
T2261 0.4696
T2262 0.4691
T2263 0.4689
T2264 0.4685
T2265 0.4679
T2266 0.4678
T2267 0.4678
T2268 0.4672
T2269 0.4662
T2270 0.4659
T2271 0.4659
T2272 0.465
T2273 0.4642
T2274 0.4641
T2275 0.4641
T2276 0.4639
T2277 0.4638
T2278 0.4638
T2279 0.4639
T2280 0.4639
T2281 0.4639
T2282 0.4629
T2283 0.4697
T2284 0.4695
T2285 0.4695
T2286 0.4696
T2287 0.4696
T2288 0.4696
T2289 0.469
T2290 0.468
T2291 0.4676
T2292 0.4674
T2293 0.4674
T2294 0.4675
T2295 0.4675
T2296 0.4675
T2297 0.4675
T2298 0.4672
T2299 0.4664
T2300 0.4658
T2301 0.4653
T2302 0.4621
T2303 0.4553
T2304 0.4514
T2305 0.4518
T2306 0.4551
T2307 0.4581
T2308 0.4603
T2309 0.4614
T2310 0.4616
T2311 0.4616
T2312 0.4616
T2313 0.4616
T2314 0.4617
T2315 0.4617
T2316 0.4617
T2317 0.4617
T2318 0.4618
T2319 0.4618
T2320 0.4612
T2321 0.4602
T2322 0.4609
T2323 0.4617
T2324 0.4619
T2325 0.462
T2326 0.462
T2327 0.462
T2328 0.462
T2329 0.4618
T2330 0.4618
T2331 0.4618
T2332 0.4605
T2333 0.4598
T2334 0.4599
T2335 0.4599
T2336 0.4599
T2337 0.4599
T2338 0.46
T2339 0.4597
T2340 0.4588
T2341 0.4592
T2342 0.4599
T2343 0.4594
T2344 0.4588
T2345 0.4583
T2346 0.4582
T2347 0.4582
T2348 0.4582
T2349 0.458
T2350 0.4587
T2351 0.459
T2352 0.4594
T2353 0.4585
T2354 0.4581
T2355 0.4581
T2356 0.4581
T2357 0.4581
T2358 0.4582
T2359 0.4582
T2360 0.4582
T2361 0.4583
T2362 0.4576
T2363 0.4576
T2364 0.4575
T2365 0.4573
T2366 0.4574
T2367 0.4567
T2368 0.4564
T2369 0.4571
T2370 0.4605
T2371 0.4637
T2372 0.4649
T2373 0.4647
T2374 0.4628
T2375 0.4601
T2376 0.4582
T2377 0.4567
T2378 0.4552
T2379 0.4544
T2380 0.4543
T2381 0.4543
T2382 0.4554
T2383 0.4562
T2384 0.4564
T2385 0.4565
T2386 0.4565
T2387 0.4565
T2388 0.4565
T2389 0.4566
T2390 0.4566
T2391 0.4566
T2392 0.4567
T2393 0.4567
T2394 0.4567
T2395 0.3404
T2396 0.3188
T2397 0.3193
T2398 0.3189
T2399 0.3189
T2400 0.3189
T2401 0.3189
T2402 0.319
T2403 0.319
T2404 0.319
T2405 0.319
T2406 0.319
T2407 0.3195
T2408 0.3191
T2409 0.3191
T2410 0.3189
T2411 0.3184
T2412 0.3168
T2413 0.3178
T2414 0.3169
T2415 0.3141
T2416 0.3147
T2417 0.3147
T2418 0.3147
T2419 0.3147
T2420 0.3148
T2421 0.3148
T2422 0.3148
T2423 0.3148
T2424 0.3148
T2425 0.3149
T2426 0.3149
T2427 0.3149
T2428 0.3149
T2429 0.3134
T2430 0.3134
T2431 0.3135
T2432 0.3135
T2433 0.3135
T2434 0.3135
T2435 0.3135
T2436 0.3136
T2437 0.3136
T2438 0.3136
T2439 0.3136
T2440 0.3136
T2441 0.3137
T2442 0.3137
T2443 0.3137
T2444 0.3137
T2445 0.3137
T2446 0.3138
T2447 0.3138
T2448 0.3138
T2449 0.3138
T2450 0.3138
T2451 0.3139
T2452 0.3139
T2453 0.3139
T2454 0.3139
T2455 0.3139
T2456 0.3139
T2457 0.3145
T2458 0.3136
T2459 0.3136
T2460 0.3132
T2461 0.3136
T2462 0.3122
T2463 0.3132
T2464 0.3132
T2465 0.3137
T2466 0.3137
T2467 0.3138
T2468 0.3138
T2469 0.3138
T2470 0.3138
T2471 0.3138
T2472 0.3139
T2473 0.3139
T2474 0.3139
T2475 0.3139
T2476 0.3139
T2477 0.314
T2478 0.314
T2479 0.314
T2480 0.314
T2481 0.314
T2482 0.3141
T2483 0.3141
T2484 0.3136
T2485 0.3136
T2486 0.3141
T2487 0.3127
T2488 0.3132
T2489 0.3303
T2490 0.3685
T2491 0.3682
T2492 0.361
T2493 0.3567
T2494 0.3592
T2495 0.3589
T2496 0.3563
T2497 0.3554
T2498 0.3529
T2499 0.3513
T2500 0.3499
T2501 0.3486
T2502 0.3471
T2503 0.3457
T2504 0.3433
T2505 0.343
T2506 0.3419
T2507 0.373
T2508 0.3677
T2509 0.3634
T2510 0.3606
T2511 0.3579
T2512 0.3486
T2513 0.3437
T2514 0.342
T2515 0.3406
T2516 0.3402
T2517 0.3394
T2518 0.3466
T2519 0.3456
T2520 0.3442
T2521 0.3426
T2522 0.3411
T2523 0.3403
T2524 0.3395
T2525 0.338
T2526 0.3362
T2527 0.3358
T2528 0.3343
T2529 0.3329
T2530 0.3321
T2531 0.3299
T2532 0.3283
T2533 0.3275
T2534 0.3324
T2535 0.3295
T2536 0.3289
T2537 0.3289
T2538 0.329
T2539 0.329
T2540 0.329
T2541 0.329
T2542 0.329
T2543 0.3291
T2544 0.3291
T2545 0.3291
T2546 0.3291
T2547 0.3292
T2548 0.3283
T2549 0.3274
T2550 0.3274
T2551 0.3275
T2552 0.3275
T2553 0.3262
T2554 0.3266
T2555 0.3276
T2556 0.3271
T2557 0.3249
T2558 0.3234
T2559 0.3223
T2560 0.3656
T2561 0.3498
T2562 0.3449
T2563 0.3423
T2564 0.3393
T2565 0.3453
T2566 0.3441
T2567 0.3427
T2568 0.3422
T2569 0.3414
T2570 0.3401
T2571 0.3391
T2572 0.3386
T2573 0.3374
T2574 0.3365
T2575 0.3354
T2576 0.3349
T2577 0.3345
T2578 0.3345
T2579 0.3333
T2580 0.3319
T2581 0.3296
T2582 0.329
T2583 0.3278
T2584 0.3273
T2585 0.3278
T2586 0.3278
T2587 0.3278
T2588 0.3279
T2589 0.3279
T2590 0.3279
T2591 0.3329
T2592 0.3324
T2593 0.3325
T2594 0.3325
T2595 0.3325
T2596 0.3325
T2597 0.3326
T2598 0.3326
T2599 0.3326
T2600 0.3315
T2601 0.3304
T2602 0.3305
T2603 0.3296
T2604 0.3296
T2605 0.3296
T2606 0.3288
T2607 0.3306
T2608 0.3302
T2609 0.3302
T2610 0.3289
T2611 0.3289
T2612 0.3289
T2613 0.3289
T2614 0.329
T2615 0.329
T2616 0.329
T2617 0.3277
T2618 0.3272
T2619 0.3281
T2620 0.3286
T2621 0.329
T2622 0.329
T2623 0.329
T2624 0.329
T2625 0.329
T2626 0.3286
T2627 0.3281
T2628 0.3277
T2629 0.3268
T2630 0.3268
T2631 0.3272
T2632 0.3258
T2633 0.3254
T2634 0.3254
T2635 0.3254
T2636 0.3254
T2637 0.3254
T2638 0.3254
T2639 0.3254
T2640 0.3254
T2641 0.3254
T2642 0.3254
T2643 0.3254
T2644 0.3254
T2645 0.3268
T2646 0.3272
T2647 0.3272
T2648 0.3272
T2649 0.3272
T2650 0.3272
T2651 0.3258
T2652 0.3258
T2653 0.3254
T2654 0.3254
T2655 0.3254
T2656 0.3254
T2657 0.3258
T2658 0.3268
T2659 0.3258
T2660 0.3277
T2661 0.3272
T2662 0.3286
T2663 0.3304
T2664 0.3304
T2665 0.3314
T2666 0.3319
T2667 0.3286
T2668 0.3303
T2669 0.3325
T2670 0.3334
T2671 0.3355
T2672 0.3375
T2673 0.3417
T2674 0.344
T2675 0.3397
T2676 0.345
T2677 0.3481
T2678 0.3517
T2679 0.3544
T2680 0.3553
T2681 0.3556
T2682 0.3567
T2683 0.3581
T2684 0.3586
T2685 0.3586
T2686 0.3577
T2687 0.3567
T2688 0.356
T2689 0.3548
T2690 0.3534
T2691 0.352
T2692 0.3516
T2693 0.3516
T2694 0.3516
T2695 0.3516
T2696 0.3516
T2697 0.3516
T2698 0.3516
T2699 0.3516
T2700 0.3516
T2701 0.35
T2702 0.3477
T2703 0.3458
T2704 0.3447
T2705 0.3481
T2706 0.3462
T2707 0.3447
T2708 0.3447
T2709 0.3432
T2710 0.3411
T2711 0.3411
T2712 0.3397
T2713 0.3459
T2714 0.3455
T2715 0.3455
T2716 0.3455
T2717 0.345
T2718 0.344
T2719 0.3434
T2720 0.3434
T2721 0.345
T2722 0.344
T2723 0.3444
T2724 0.3444
T2725 0.3472
T2726 0.3407
T2727 0.3411
T2728 0.3415
T2729 0.3427
T2730 0.3432
T2731 0.3447
T2732 0.3447
T2733 0.3458
T2734 0.3462
T2735 0.3467
T2736 0.3481
T2737 0.3481
T2738 0.3481
T2739 0.3481
T2740 0.3481
T2741 0.3496
T2742 0.35
T2743 0.3508
T2744 0.3516
T2745 0.352
T2746 0.3534
T2747 0.3553
T2748 0.3556
T2749 0.3564
T2750 0.3577
T2751 0.356
T2752 0.3553
T2753 0.3539
T2754 0.3534
T2755 0.3516
T2756 0.3512
T2757 0.35
T2758 0.3496
T2759 0.3481
T2760 0.3472
T2761 0.3454
T2762 0.3447
T2763 0.3437
T2764 0.3427
T2765 0.3419
T2766 0.3411
T2767 0.3397
T2768 0.3471
T2769 0.3471
T2770 0.3471
T2771 0.3471
T2772 0.3459
T2773 0.3455
T2774 0.3444
T2775 0.3434
T2776 0.3434
T2777 0.3434
T2778 0.3434
T2779 0.3434
T2780 0.3434
T2781 0.3422
T2782 0.3418
T2783 0.3418
T2784 0.3413
T2785 0.3397
T2786 0.3397
T2787 0.3397
T2788 0.3385
T2789 0.338
T2790 0.338
T2791 0.3214
T2792 0.3214
T2793 0.3214
T2794 0.3214
T2795 0.3214
T2796 0.3214
T2797 0.3214
T2798 0.3214
T2799 0.3214
T2800 0.3214
T2801 0.3214
T2802 0.3214
T2803 0.3214
T2804 0.3214
T2805 0.3214
T2806 0.3214
T2807 0.3214
T2808 0.3214
