# Supplementary material for: FishMORPH - An agent-based model to predict salmonid growth and distribution responses under natural and low flows
Source: Sci Rep. 2016 Jul 19;6:29414. doi: 10.1038/srep29414 (PMC4949470; doi:10.1038/srep29414)
Supplement: Supplementary Information 2 [file srep29414-s2.zip › SR_FishMORPH_Files/Parameters/Baseline_Depth_P59.var]

Depth Patch P59
T1 0.3209
T2 0.3224
T3 0.3224
T4 0.3224
T5 0.322
T6 0.3214
T7 0.3199
T8 0.319
T9 0.3175
T10 0.3196
T11 0.321
T12 0.3181
T13 0.3161
T14 0.3138
T15 0.3138
T16 0.3138
T17 0.3138
T18 0.3138
T19 0.3134
T20 0.3129
T21 0.312
T22 0.3115
T23 0.3115
T24 0.3115
T25 0.3106
T26 0.3097
T27 0.3097
T28 0.3097
T29 0.3097
T30 0.3097
T31 0.3097
T32 0.3097
T33 0.3097
T34 0.3097
T35 0.3092
T36 0.3088
T37 0.3078
T38 0.3078
T39 0.3078
T40 0.3078
T41 0.3078
T42 0.3075
T43 0.3063
T44 0.3063
T45 0.3063
T46 0.3063
T47 0.3063
T48 0.3063
T49 0.3063
T50 0.3063
T51 0.3114
T52 0.3114
T53 0.3114
T54 0.3095
T55 0.3095
T56 0.3091
T57 0.3081
T58 0.3086
T59 0.3091
T60 0.3058
T61 0.31
T62 0.3086
T63 0.3081
T64 0.3076
T65 0.3095
T66 0.3081
T67 0.3076
T68 0.3076
T69 0.3076
T70 0.3076
T71 0.3071
T72 0.3056
T73 0.3049
T74 0.3036
T75 0.3021
T76 0.3021
T77 0.3021
T78 0.3021
T79 0.3021
T80 0.3021
T81 0.3021
T82 0.3021
T83 0.3021
T84 0.3021
T85 0.3026
T86 0.3041
T87 0.3041
T88 0.3041
T89 0.3041
T90 0.3041
T91 0.3041
T92 0.3041
T93 0.3041
T94 0.3041
T95 0.3041
T96 0.3041
T97 0.3041
T98 0.3041
T99 0.3036
T100 0.3021
T101 0.3021
T102 0.3021
T103 0.3021
T104 0.3021
T105 0.3021
T106 0.3021
T107 0.3021
T108 0.3016
T109 0.3021
T110 0.3021
T111 0.3021
T112 0.3021
T113 0.3021
T114 0.3021
T115 0.3021
T116 0.3021
T117 0.3021
T118 0.3021
T119 0.3021
T120 0.3021
T121 0.3021
T122 0.3021
T123 0.3021
T124 0.3021
T125 0.3021
T126 0.3021
T127 0.3021
T128 0.3021
T129 0.3021
T130 0.3021
T131 0.3031
T132 0.3041
T133 0.3041
T134 0.3041
T135 0.3041
T136 0.3045
T137 0.3056
T138 0.3056
T139 0.3056
T140 0.3056
T141 0.3056
T142 0.3056
T143 0.3056
T144 0.3056
T145 0.3056
T146 0.3056
T147 0.3056
T148 0.3056
T149 0.3056
T150 0.3076
T151 0.3071
T152 0.3076
T153 0.3081
T154 0.3095
T155 0.3095
T156 0.3095
T157 0.3095
T158 0.3105
T159 0.3095
T160 0.3105
T161 0.3114
T162 0.3114
T163 0.3114
T164 0.3114
T165 0.3114
T166 0.3114
T167 0.3114
T168 0.3114
T169 0.3114
T170 0.3114
T171 0.3114
T172 0.3114
T173 0.3114
T174 0.3114
T175 0.3114
T176 0.3114
T177 0.3114
T178 0.311
T179 0.3114
T180 0.3114
T181 0.311
T182 0.31
T183 0.311
T184 0.31
T185 0.3095
T186 0.3095
T187 0.3095
T188 0.3095
T189 0.3095
T190 0.3095
T191 0.3095
T192 0.3095
T193 0.3095
T194 0.3095
T195 0.3095
T196 0.3095
T197 0.3081
T198 0.3076
T199 0.3076
T200 0.3076
T201 0.3056
T202 0.3056
T203 0.3056
T204 0.3056
T205 0.3056
T206 0.3056
T207 0.3056
T208 0.3056
T209 0.3056
T210 0.3056
T211 0.3056
T212 0.3056
T213 0.3056
T214 0.3056
T215 0.3062
T216 0.3056
T217 0.3056
T218 0.3056
T219 0.3056
T220 0.3056
T221 0.3056
T222 0.3056
T223 0.3056
T224 0.3053
T225 0.3041
T226 0.3041
T227 0.3041
T228 0.3041
T229 0.3041
T230 0.3041
T231 0.3041
T232 0.3041
T233 0.3041
T234 0.3041
T235 0.3041
T236 0.3041
T237 0.3041
T238 0.3041
T239 0.3041
T240 0.3041
T241 0.3041
T242 0.3041
T243 0.3041
T244 0.3041
T245 0.3041
T246 0.3041
T247 0.3041
T248 0.3041
T249 0.3021
T250 0.3021
T251 0.3026
T252 0.34
T253 0.3692
T254 0.382
T255 0.3804
T256 0.3802
T257 0.3802
T258 0.3783
T259 0.3776
T260 0.3776
T261 0.3767
T262 0.3754
T263 0.3751
T264 0.3751
T265 0.3751
T266 0.3751
T267 0.3751
T268 0.3751
T269 0.3751
T270 0.3751
T271 0.3751
T272 0.3751
T273 0.3751
T274 0.3751
T275 0.3751
T276 0.3755
T277 0.3762
T278 0.3773
T279 0.3776
T280 0.3776
T281 0.3776
T282 0.3767
T283 0.3759
T284 0.3753
T285 0.3751
T286 0.3751
T287 0.3751
T288 0.3751
T289 0.3751
T290 0.3751
T291 0.3751
T292 0.3751
T293 0.3755
T294 0.3771
T295 0.3776
T296 0.3776
T297 0.3794
T298 0.3802
T299 0.3802
T300 0.3809
T301 0.3808
T302 0.3807
T303 0.3811
T304 0.3816
T305 0.3821
T306 0.3822
T307 0.3822
T308 0.3822
T309 0.3822
T310 0.3822
T311 0.3822
T312 0.3822
T313 0.3822
T314 0.3822
T315 0.3822
T316 0.3822
T317 0.3822
T318 0.3822
T319 0.3822
T320 0.3822
T321 0.3822
T322 0.3822
T323 0.3822
T324 0.3822
T325 0.3819
T326 0.3821
T327 0.3822
T328 0.3822
T329 0.3822
T330 0.3822
T331 0.3822
T332 0.3822
T333 0.3822
T334 0.3822
T335 0.3822
T336 0.3822
T337 0.3819
T338 0.3806
T339 0.3802
T340 0.3802
T341 0.3802
T342 0.3802
T343 0.3802
T344 0.3802
T345 0.3802
T346 0.3802
T347 0.3802
T348 0.3802
T349 0.3802
T350 0.3802
T351 0.3802
T352 0.3802
T353 0.3783
T354 0.3776
T355 0.3776
T356 0.3776
T357 0.3776
T358 0.3776
T359 0.3776
T360 0.3776
T361 0.3776
T362 0.3767
T363 0.3773
T364 0.3776
T365 0.3776
T366 0.3776
T367 0.3776
T368 0.3776
T369 0.3776
T370 0.3776
T371 0.3776
T372 0.3776
T373 0.3781
T374 0.3796
T375 0.3802
T376 0.3802
T377 0.3802
T378 0.3805
T379 0.3803
T380 0.3802
T381 0.3802
T382 0.3802
T383 0.3802
T384 0.3802
T385 0.3802
T386 0.3802
T387 0.3802
T388 0.3802
T389 0.3802
T390 0.3802
T391 0.3802
T392 0.3802
T393 0.3788
T394 0.3663
T395 0.349
T396 0.3322
T397 0.3226
T398 0.3227
T399 0.3201
T400 0.3194
T401 0.3194
T402 0.3194
T403 0.3199
T404 0.3196
T405 0.3194
T406 0.3181
T407 0.3171
T408 0.317
T409 0.317
T410 0.3179
T411 0.3191
T412 0.3208
T413 0.3235
T414 0.3221
T415 0.3252
T416 0.3223
T417 0.3227
T418 0.3227
T419 0.3223
T420 0.3229
T421 0.3219
T422 0.3138
T423 0.3106
T424 0.3115
T425 0.3115
T426 0.3115
T427 0.3115
T428 0.3115
T429 0.3115
T430 0.3115
T431 0.3115
T432 0.3115
T433 0.3115
T434 0.3115
T435 0.3106
T436 0.3097
T437 0.3097
T438 0.3088
T439 0.3078
T440 0.3069
T441 0.3059
T442 0.3059
T443 0.3125
T444 0.311
T445 0.3115
T446 0.311
T447 0.3115
T448 0.311
T449 0.3106
T450 0.3082
T451 0.3072
T452 0.3072
T453 0.3072
T454 0.3062
T455 0.3053
T456 0.3053
T457 0.3072
T458 0.3072
T459 0.3072
T460 0.3067
T461 0.3072
T462 0.3072
T463 0.3091
T464 0.3104
T465 0.3116
T466 0.3126
T467 0.307
T468 0.3079
T469 0.3093
T470 0.3093
T471 0.3102
T472 0.3112
T473 0.3107
T474 0.3093
T475 0.3084
T476 0.3075
T477 0.3065
T478 0.3126
T479 0.3126
T480 0.3116
T481 0.3126
T482 0.3121
T483 0.3126
T484 0.3126
T485 0.3061
T486 0.3126
T487 0.3075
T488 0.3076
T489 0.3104
T490 0.3126
T491 0.3154
T492 0.3158
T493 0.3176
T494 0.3205
T495 0.3232
T496 0.3253
T497 0.3236
T498 0.3246
T499 0.3265
T500 0.3298
T501 0.3321
T502 0.3351
T503 0.3387
T504 0.3418
T505 0.3371
T506 0.3396
T507 0.3407
T508 0.3413
T509 0.3427
T510 0.3432
T511 0.3436
T512 0.345
T513 0.3459
T514 0.3473
T515 0.3497
T516 0.3511
T517 0.3531
T518 0.3471
T519 0.3474
T520 0.3478
T521 0.3476
T522 0.3474
T523 0.3474
T524 0.3474
T525 0.3474
T526 0.3474
T527 0.3544
T528 0.3533
T529 0.3524
T530 0.3522
T531 0.3506
T532 0.35
T533 0.3496
T534 0.3482
T535 0.3457
T536 0.3442
T537 0.343
T538 0.3419
T539 0.3407
T540 0.3404
T541 0.3384
T542 0.3376
T543 0.3376
T544 0.3368
T545 0.3356
T546 0.3353
T547 0.3418
T548 0.3407
T549 0.3403
T550 0.3395
T551 0.3383
T552 0.3375
T553 0.3357
T554 0.3352
T555 0.3343
T556 0.3331
T557 0.3328
T558 0.3332
T559 0.3351
T560 0.339
T561 0.3376
T562 0.3427
T563 0.3476
T564 0.3529
T565 0.3536
T566 0.3656
T567 0.3758
T568 0.3842
T569 0.3784
T570 0.3826
T571 0.3868
T572 0.3911
T573 0.3884
T574 0.3959
T575 0.4042
T576 0.4127
T577 0.4132
T578 0.4298
T579 0.4454
T580 0.4544
T581 0.4602
T582 0.4712
T583 0.4828
T584 0.4797
T585 0.4844
T586 0.491
T587 0.4972
T588 0.4876
T589 0.4954
T590 0.5028
T591 0.4995
T592 0.5038
T593 0.5064
T594 0.507
T595 0.5059
T596 0.5002
T597 0.4982
T598 0.4877
T599 0.4908
T600 0.4797
T601 0.48
T602 0.4715
T603 0.4664
T604 0.4601
T605 0.4547
T606 0.4619
T607 0.4596
T608 0.4594
T609 0.4606
T610 0.4531
T611 0.4562
T612 0.4609
T613 0.4663
T614 0.4717
T615 0.4731
T616 0.4769
T617 0.4809
T618 0.4846
T619 0.4881
T620 0.4799
T621 0.4814
T622 0.4802
T623 0.4865
T624 0.4767
T625 0.4643
T626 0.456
T627 0.4419
T628 0.4194
T629 0.4097
T630 0.3946
T631 0.3927
T632 0.3865
T633 0.3821
T634 0.3786
T635 0.3759
T636 0.3735
T637 0.383
T638 0.3815
T639 0.3798
T640 0.378
T641 0.377
T642 0.376
T643 0.375
T644 0.3747
T645 0.3747
T646 0.3738
T647 0.3725
T648 0.3717
T649 0.3701
T650 0.3696
T651 0.3688
T652 0.3677
T653 0.3674
T654 0.3665
T655 0.3652
T656 0.3668
T657 0.3656
T658 0.3648
T659 0.3646
T660 0.3627
T661 0.362
T662 0.3604
T663 0.3598
T664 0.3568
T665 0.3386
T666 0.3342
T667 0.3332
T668 0.3332
T669 0.3327
T670 0.3317
T671 0.3313
T672 0.3313
T673 0.3313
T674 0.3313
T675 0.3296
T676 0.3289
T677 0.3287
T678 0.3285
T679 0.328
T680 0.3266
T681 0.3261
T682 0.3261
T683 0.3252
T684 0.3262
T685 0.3311
T686 0.3402
T687 0.35
T688 0.3517
T689 0.3378
T690 0.3351
T691 0.3296
T692 0.3267
T693 0.3252
T694 0.324
T695 0.3236
T696 0.3232
T697 0.3253
T698 0.3248
T699 0.3246
T700 0.3245
T701 0.3244
T702 0.3229
T703 0.3223
T704 0.3222
T705 0.3218
T706 0.3216
T707 0.3215
T708 0.3201
T709 0.3191
T710 0.3189
T711 0.3188
T712 0.3183
T713 0.3167
T714 0.3161
T715 0.3161
T716 0.316
T717 0.3159
T718 0.3158
T719 0.3158
T720 0.3157
T721 0.3156
T722 0.3155
T723 0.3155
T724 0.3154
T725 0.3153
T726 0.3152
T727 0.3152
T728 0.3151
T729 0.3146
T730 0.3144
T731 0.3147
T732 0.3148
T733 0.3134
T734 0.3127
T735 0.3131
T736 0.3126
T737 0.3121
T738 0.3115
T739 0.311
T740 0.3105
T741 0.3104
T742 0.3104
T743 0.3101
T744 0.3098
T745 0.3098
T746 0.3097
T747 0.3096
T748 0.3096
T749 0.3095
T750 0.3094
T751 0.3093
T752 0.3093
T753 0.3092
T754 0.3091
T755 0.3091
T756 0.309
T757 0.3089
T758 0.3088
T759 0.3088
T760 0.3087
T761 0.3086
T762 0.3086
T763 0.3085
T764 0.3084
T765 0.3198
T766 0.3215
T767 0.3209
T768 0.3208
T769 0.3208
T770 0.3207
T771 0.3202
T772 0.3195
T773 0.3193
T774 0.3187
T775 0.3188
T776 0.3192
T777 0.3192
T778 0.3191
T779 0.3191
T780 0.319
T781 0.3186
T782 0.318
T783 0.3175
T784 0.3173
T785 0.3164
T786 0.3164
T787 0.3161
T788 0.3158
T789 0.3166
T790 0.3169
T791 0.3168
T792 0.3167
T793 0.3167
T794 0.3166
T795 0.3165
T796 0.3164
T797 0.316
T798 0.3161
T799 0.3162
T800 0.3162
T801 0.3161
T802 0.316
T803 0.316
T804 0.3159
T805 0.3156
T806 0.3153
T807 0.3152
T808 0.3151
T809 0.3142
T810 0.3129
T811 0.313
T812 0.3126
T813 0.3124
T814 0.3123
T815 0.3123
T816 0.3122
T817 0.3121
T818 0.3121
T819 0.312
T820 0.3119
T821 0.311
T822 0.3106
T823 0.3097
T824 0.3093
T825 0.3092
T826 0.3091
T827 0.3091
T828 0.309
T829 0.3089
T830 0.3076
T831 0.3071
T832 0.3079
T833 0.3059
T834 0.3117
T835 0.3112
T836 0.3098
T837 0.3097
T838 0.3096
T839 0.3096
T840 0.3095
T841 0.3095
T842 0.3094
T843 0.3093
T844 0.3093
T845 0.3089
T846 0.3081
T847 0.308
T848 0.307
T849 0.3068
T850 0.3085
T851 0.308
T852 0.3084
T853 0.3083
T854 0.3083
T855 0.3064
T856 0.3059
T857 0.3045
T858 0.3044
T859 0.3044
T860 0.3043
T861 0.3042
T862 0.3042
T863 0.3041
T864 0.304
T865 0.3049
T866 0.3057
T867 0.3056
T868 0.3056
T869 0.3055
T870 0.3055
T871 0.3054
T872 0.3053
T873 0.3053
T874 0.3052
T875 0.3051
T876 0.3051
T877 0.305
T878 0.305
T879 0.3049
T880 0.303
T881 0.303
T882 0.3016
T883 0.3011
T884 0.3001
T885 0.3
T886 0.3009
T887 0.3008
T888 0.3015
T889 0.3021
T890 0.3021
T891 0.302
T892 0.3019
T893 0.3019
T894 0.3023
T895 0.3018
T896 0.3017
T897 0.3016
T898 0.3016
T899 0.3015
T900 0.3015
T901 0.3014
T902 0.3013
T903 0.3009
T904 0.2999
T905 0.2994
T906 0.2993
T907 0.2992
T908 0.2992
T909 0.2991
T910 0.2991
T911 0.299
T912 0.2989
T913 0.2989
T914 0.2988
T915 0.2992
T916 0.2987
T917 0.2987
T918 0.2991
T919 0.3003
T920 0.2989
T921 0.2984
T922 0.2984
T923 0.2983
T924 0.2982
T925 0.2982
T926 0.2981
T927 0.2974
T928 0.2962
T929 0.2976
T930 0.2961
T931 0.2958
T932 0.2956
T933 0.2956
T934 0.2955
T935 0.2954
T936 0.2954
T937 0.2953
T938 0.2957
T939 0.2957
T940 0.2952
T941 0.2969
T942 0.2968
T943 0.2968
T944 0.2967
T945 0.2967
T946 0.2966
T947 0.2966
T948 0.2965
T949 0.2978
T950 0.2996
T951 0.2987
T952 0.2977
T953 0.2966
T954 0.2958
T955 0.2958
T956 0.2957
T957 0.2956
T958 0.2956
T959 0.2955
T960 0.2955
T961 0.2954
T962 0.2954
T963 0.2953
T964 0.2953
T965 0.2952
T966 0.2951
T967 0.2951
T968 0.295
T969 0.295
T970 0.2949
T971 0.2949
T972 0.2948
T973 0.2948
T974 0.2947
T975 0.2946
T976 0.2946
T977 0.2945
T978 0.2945
T979 0.2944
T980 0.2944
T981 0.2941
T982 0.2928
T983 0.301
T984 0.301
T985 0.3009
T986 0.3005
T987 0.3004
T988 0.3004
T989 0.3003
T990 0.3003
T991 0.3002
T992 0.3002
T993 0.3001
T994 0.3001
T995 0.3
T996 0.3
T997 0.2999
T998 0.2999
T999 0.2998
T1000 0.2998
T1001 0.2993
T1002 0.2978
T1003 0.2978
T1004 0.2977
T1005 0.2982
T1006 0.2994
T1007 0.2994
T1008 0.298
T1009 0.2975
T1010 0.2974
T1011 0.2974
T1012 0.2973
T1013 0.2973
T1014 0.2972
T1015 0.2972
T1016 0.2971
T1017 0.2971
T1018 0.2968
T1019 0.2984
T1020 0.2984
T1021 0.2983
T1022 0.2983
T1023 0.2978
T1024 0.2964
T1025 0.295
T1026 0.2944
T1027 0.2937
T1028 0.2929
T1029 0.2936
T1030 0.2942
T1031 0.2942
T1032 0.2941
T1033 0.2941
T1034 0.294
T1035 0.294
T1036 0.2939
T1037 0.2939
T1038 0.2938
T1039 0.2938
T1040 0.2946
T1041 0.2955
T1042 0.2936
T1043 0.2941
T1044 0.2954
T1045 0.2953
T1046 0.2963
T1047 0.2966
T1048 0.2966
T1049 0.297
T1050 0.2965
T1051 0.2951
T1052 0.2933
T1053 0.2927
T1054 0.2927
T1055 0.2926
T1056 0.2926
T1057 0.2944
T1058 0.2943
T1059 0.2943
T1060 0.2942
T1061 0.2942
T1062 0.2941
T1063 0.2941
T1064 0.294
T1065 0.294
T1066 0.2939
T1067 0.2948
T1068 0.2954
T1069 0.2952
T1070 0.2952
T1071 0.2951
T1072 0.296
T1073 0.2968
T1074 0.2967
T1075 0.2967
T1076 0.2967
T1077 0.2966
T1078 0.2966
T1079 0.2965
T1080 0.2965
T1081 0.2964
T1082 0.2968
T1083 0.2968
T1084 0.2972
T1085 0.298
T1086 0.2977
T1087 0.2975
T1088 0.2975
T1089 0.2974
T1090 0.2974
T1091 0.2969
T1092 0.2973
T1093 0.3096
T1094 0.3083
T1095 0.3077
T1096 0.3071
T1097 0.3071
T1098 0.3075
T1099 0.3088
T1100 0.3092
T1101 0.3091
T1102 0.3118
T1103 0.3164
T1104 0.3237
T1105 0.3321
T1106 0.3352
T1107 0.3407
T1108 0.3422
T1109 0.3424
T1110 0.3446
T1111 0.3486
T1112 0.348
T1113 0.355
T1114 0.3648
T1115 0.369
T1116 0.3727
T1117 0.3741
T1118 0.3723
T1119 0.3672
T1120 0.3613
T1121 0.3535
T1122 0.3479
T1123 0.3532
T1124 0.3509
T1125 0.3473
T1126 0.3456
T1127 0.3454
T1128 0.3453
T1129 0.3453
T1130 0.3463
T1131 0.347
T1132 0.3468
T1133 0.3455
T1134 0.345
T1135 0.3453
T1136 0.3461
T1137 0.3464
T1138 0.3467
T1139 0.3478
T1140 0.3501
T1141 0.3528
T1142 0.3472
T1143 0.3477
T1144 0.348
T1145 0.3481
T1146 0.3481
T1147 0.3487
T1148 0.3492
T1149 0.3493
T1150 0.3493
T1151 0.3492
T1152 0.3482
T1153 0.354
T1154 0.3518
T1155 0.3495
T1156 0.3481
T1157 0.3478
T1158 0.3461
T1159 0.3453
T1160 0.3453
T1161 0.346
T1162 0.3471
T1163 0.3472
T1164 0.3487
T1165 0.3497
T1166 0.3508
T1167 0.3512
T1168 0.3512
T1169 0.3504
T1170 0.3494
T1171 0.3478
T1172 0.3468
T1173 0.3478
T1174 0.3487
T1175 0.3486
T1176 0.3484
T1177 0.3492
T1178 0.3503
T1179 0.3506
T1180 0.3501
T1181 0.3499
T1182 0.3503
T1183 0.3504
T1184 0.3503
T1185 0.3503
T1186 0.3502
T1187 0.3502
T1188 0.3496
T1189 0.3505
T1190 0.3482
T1191 0.3448
T1192 0.3421
T1193 0.3403
T1194 0.3391
T1195 0.337
T1196 0.3362
T1197 0.3362
T1198 0.3362
T1199 0.3376
T1200 0.3398
T1201 0.3418
T1202 0.341
T1203 0.3399
T1204 0.3384
T1205 0.3371
T1206 0.3361
T1207 0.3387
T1208 0.3377
T1209 0.3409
T1210 0.3402
T1211 0.3414
T1212 0.3358
T1213 0.3382
T1214 0.3416
T1215 0.3442
T1216 0.347
T1217 0.3488
T1218 0.3509
T1219 0.354
T1220 0.3515
T1221 0.3566
T1222 0.3617
T1223 0.3663
T1224 0.3661
T1225 0.3662
T1226 0.3665
T1227 0.3656
T1228 0.3657
T1229 0.3638
T1230 0.3629
T1231 0.3627
T1232 0.3634
T1233 0.3662
T1234 0.3684
T1235 0.3741
T1236 0.3789
T1237 0.3824
T1238 0.3837
T1239 0.3735
T1240 0.3762
T1241 0.3767
T1242 0.3847
T1243 0.382
T1244 0.3814
T1245 0.3814
T1246 0.3815
T1247 0.3822
T1248 0.3829
T1249 0.383
T1250 0.3829
T1251 0.3829
T1252 0.3821
T1253 0.381
T1254 0.3806
T1255 0.3798
T1256 0.3779
T1257 0.3765
T1258 0.3753
T1259 0.3742
T1260 0.3727
T1261 0.3717
T1262 0.3705
T1263 0.3657
T1264 0.3594
T1265 0.3552
T1266 0.3526
T1267 0.3507
T1268 0.3486
T1269 0.3539
T1270 0.3529
T1271 0.3511
T1272 0.3497
T1273 0.3471
T1274 0.3448
T1275 0.3438
T1276 0.3422
T1277 0.3407
T1278 0.3395
T1279 0.3377
T1280 0.3362
T1281 0.3347
T1282 0.3404
T1283 0.3399
T1284 0.3399
T1285 0.3397
T1286 0.3395
T1287 0.3376
T1288 0.3361
T1289 0.3333
T1290 0.3307
T1291 0.3284
T1292 0.3266
T1293 0.3261
T1294 0.3271
T1295 0.3279
T1296 0.328
T1297 0.3265
T1298 0.3259
T1299 0.3258
T1300 0.324
T1301 0.3229
T1302 0.3252
T1303 0.324
T1304 0.3229
T1305 0.3225
T1306 0.3212
T1307 0.3205
T1308 0.3201
T1309 0.3213
T1310 0.3219
T1311 0.3219
T1312 0.3236
T1313 0.3233
T1314 0.3274
T1315 0.3394
T1316 0.3522
T1317 0.3627
T1318 0.3786
T1319 0.3862
T1320 0.3968
T1321 0.4098
T1322 0.4197
T1323 0.4155
T1324 0.4215
T1325 0.4259
T1326 0.4303
T1327 0.4317
T1328 0.4352
T1329 0.4378
T1330 0.4381
T1331 0.4372
T1332 0.4351
T1333 0.4312
T1334 0.4276
T1335 0.4219
T1336 0.4154
T1337 0.422
T1338 0.4187
T1339 0.4168
T1340 0.4151
T1341 0.414
T1342 0.4136
T1343 0.4136
T1344 0.4127
T1345 0.4116
T1346 0.4109
T1347 0.4097
T1348 0.4077
T1349 0.4052
T1350 0.403
T1351 0.4005
T1352 0.3979
T1353 0.395
T1354 0.3918
T1355 0.3894
T1356 0.3873
T1357 0.3931
T1358 0.3901
T1359 0.3869
T1360 0.3835
T1361 0.3805
T1362 0.3779
T1363 0.3756
T1364 0.3735
T1365 0.3831
T1366 0.381
T1367 0.3788
T1368 0.377
T1369 0.3761
T1370 0.3759
T1371 0.3759
T1372 0.3766
T1373 0.3783
T1374 0.3806
T1375 0.3827
T1376 0.3736
T1377 0.376
T1378 0.3773
T1379 0.379
T1380 0.38
T1381 0.3819
T1382 0.3837
T1383 0.3855
T1384 0.3875
T1385 0.3868
T1386 0.3864
T1387 0.3862
T1388 0.385
T1389 0.383
T1390 0.3806
T1391 0.378
T1392 0.376
T1393 0.3754
T1394 0.3752
T1395 0.3765
T1396 0.3793
T1397 0.3826
T1398 0.386
T1399 0.3888
T1400 0.3903
T1401 0.3912
T1402 0.3911
T1403 0.3916
T1404 0.3911
T1405 0.3896
T1406 0.388
T1407 0.3864
T1408 0.3842
T1409 0.3826
T1410 0.3812
T1411 0.3803
T1412 0.3791
T1413 0.3786
T1414 0.3782
T1415 0.3783
T1416 0.3768
T1417 0.376
T1418 0.376
T1419 0.3759
T1420 0.3759
T1421 0.3744
T1422 0.3734
T1423 0.3839
T1424 0.382
T1425 0.3813
T1426 0.3809
T1427 0.3796
T1428 0.378
T1429 0.3764
T1430 0.3751
T1431 0.3744
T1432 0.3734
T1433 0.3727
T1434 0.3729
T1435 0.3734
T1436 0.3735
T1437 0.3727
T1438 0.3724
T1439 0.3723
T1440 0.3723
T1441 0.3719
T1442 0.371
T1443 0.3702
T1444 0.3689
T1445 0.3673
T1446 0.366
T1447 0.3653
T1448 0.3659
T1449 0.3653
T1450 0.3653
T1451 0.3653
T1452 0.3649
T1453 0.3639
T1454 0.3632
T1455 0.3626
T1456 0.3605
T1457 0.3585
T1458 0.3565
T1459 0.3542
T1460 0.3523
T1461 0.3509
T1462 0.3497
T1463 0.3492
T1464 0.3499
T1465 0.3534
T1466 0.3572
T1467 0.359
T1468 0.3578
T1469 0.3548
T1470 0.3526
T1471 0.3513
T1472 0.3506
T1473 0.3495
T1474 0.3484
T1475 0.3482
T1476 0.3494
T1477 0.3483
T1478 0.3476
T1479 0.3473
T1480 0.3539
T1481 0.3528
T1482 0.3524
T1483 0.3508
T1484 0.3501
T1485 0.3501
T1486 0.3506
T1487 0.3516
T1488 0.3543
T1489 0.3492
T1490 0.3503
T1491 0.3526
T1492 0.3553
T1493 0.3564
T1494 0.3563
T1495 0.3562
T1496 0.3577
T1497 0.3599
T1498 0.3631
T1499 0.3667
T1500 0.3679
T1501 0.3698
T1502 0.3699
T1503 0.3682
T1504 0.3657
T1505 0.3653
T1506 0.3638
T1507 0.3622
T1508 0.3611
T1509 0.3616
T1510 0.3627
T1511 0.3635
T1512 0.3648
T1513 0.3659
T1514 0.3668
T1515 0.3669
T1516 0.3683
T1517 0.3699
T1518 0.3709
T1519 0.3724
T1520 0.3739
T1521 0.3754
T1522 0.3765
T1523 0.3784
T1524 0.3805
T1525 0.3833
T1526 0.3752
T1527 0.3773
T1528 0.378
T1529 0.3789
T1530 0.3784
T1531 0.3779
T1532 0.3777
T1533 0.3767
T1534 0.3758
T1535 0.3757
T1536 0.3765
T1537 0.3774
T1538 0.3795
T1539 0.3819
T1540 0.3845
T1541 0.3871
T1542 0.3895
T1543 0.3919
T1544 0.3923
T1545 0.3923
T1546 0.3923
T1547 0.3922
T1548 0.3922
T1549 0.3922
T1550 0.3922
T1551 0.3921
T1552 0.3921
T1553 0.3921
T1554 0.3921
T1555 0.392
T1556 0.392
T1557 0.392
T1558 0.3919
T1559 0.3919
T1560 0.3919
T1561 0.3919
T1562 0.3918
T1563 0.3918
T1564 0.3918
T1565 0.3918
T1566 0.3917
T1567 0.3917
T1568 0.3917
T1569 0.3917
T1570 0.3764
T1571 0.3765
T1572 0.3733
T1573 0.3724
T1574 0.369
T1575 0.3667
T1576 0.3664
T1577 0.366
T1578 0.3665
T1579 0.3674
T1580 0.3695
T1581 0.3728
T1582 0.3753
T1583 0.3761
T1584 0.3766
T1585 0.3756
T1586 0.3758
T1587 0.3772
T1588 0.3787
T1589 0.3806
T1590 0.382
T1591 0.3816
T1592 0.3805
T1593 0.3791
T1594 0.3775
T1595 0.3767
T1596 0.3765
T1597 0.3782
T1598 0.3794
T1599 0.3792
T1600 0.3786
T1601 0.3784
T1602 0.3784
T1603 0.3784
T1604 0.3784
T1605 0.3782
T1606 0.378
T1607 0.3777
T1608 0.3761
T1609 0.3739
T1610 0.3719
T1611 0.3703
T1612 0.3684
T1613 0.3667
T1614 0.3658
T1615 0.3668
T1616 0.3657
T1617 0.3667
T1618 0.3653
T1619 0.3655
T1620 0.3667
T1621 0.3672
T1622 0.3672
T1623 0.3665
T1624 0.367
T1625 0.365
T1626 0.3629
T1627 0.3605
T1628 0.3575
T1629 0.355
T1630 0.3535
T1631 0.3524
T1632 0.3508
T1633 0.3498
T1634 0.3477
T1635 0.3528
T1636 0.3507
T1637 0.3494
T1638 0.348
T1639 0.347
T1640 0.3465
T1641 0.3451
T1642 0.3446
T1643 0.3445
T1644 0.3441
T1645 0.3428
T1646 0.3419
T1647 0.3404
T1648 0.3382
T1649 0.3361
T1650 0.3347
T1651 0.3413
T1652 0.3408
T1653 0.3394
T1654 0.3389
T1655 0.3389
T1656 0.3389
T1657 0.3388
T1658 0.3396
T1659 0.3404
T1660 0.3413
T1661 0.3353
T1662 0.3383
T1663 0.3441
T1664 0.3494
T1665 0.3542
T1666 0.3514
T1667 0.3553
T1668 0.3621
T1669 0.3674
T1670 0.3731
T1671 0.379
T1672 0.3737
T1673 0.3792
T1674 0.3832
T1675 0.3853
T1676 0.3858
T1677 0.3848
T1678 0.3826
T1679 0.3789
T1680 0.3746
T1681 0.3823
T1682 0.3788
T1683 0.3778
T1684 0.3771
T1685 0.3775
T1686 0.3788
T1687 0.3797
T1688 0.3809
T1689 0.3817
T1690 0.3818
T1691 0.3818
T1692 0.3818
T1693 0.3818
T1694 0.3814
T1695 0.3795
T1696 0.3769
T1697 0.3739
T1698 0.3715
T1699 0.3695
T1700 0.3678
T1701 0.3672
T1702 0.3672
T1703 0.3661
T1704 0.3657
T1705 0.3649
T1706 0.3634
T1707 0.362
T1708 0.3605
T1709 0.3581
T1710 0.3562
T1711 0.3548
T1712 0.3529
T1713 0.3514
T1714 0.3503
T1715 0.35
T1716 0.3492
T1717 0.3477
T1718 0.3535
T1719 0.3517
T1720 0.3496
T1721 0.3489
T1722 0.3489
T1723 0.3504
T1724 0.3511
T1725 0.351
T1726 0.3508
T1727 0.3511
T1728 0.3524
T1729 0.3517
T1730 0.3508
T1731 0.3506
T1732 0.3506
T1733 0.3493
T1734 0.3485
T1735 0.3481
T1736 0.3469
T1737 0.3465
T1738 0.3465
T1739 0.3464
T1740 0.3464
T1741 0.346
T1742 0.3443
T1743 0.3428
T1744 0.3411
T1745 0.3393
T1746 0.338
T1747 0.3377
T1748 0.3377
T1749 0.3376
T1750 0.3376
T1751 0.3386
T1752 0.3394
T1753 0.3421
T1754 0.3397
T1755 0.3394
T1756 0.3386
T1757 0.338
T1758 0.3378
T1759 0.3365
T1760 0.3357
T1761 0.3413
T1762 0.3406
T1763 0.3406
T1764 0.3403
T1765 0.3405
T1766 0.3406
T1767 0.3406
T1768 0.3403
T1769 0.3397
T1770 0.3399
T1771 0.3405
T1772 0.3406
T1773 0.3406
T1774 0.3407
T1775 0.3407
T1776 0.3399
T1777 0.3387
T1778 0.3383
T1779 0.3377
T1780 0.3367
T1781 0.3364
T1782 0.3355
T1783 0.3344
T1784 0.3341
T1785 0.3341
T1786 0.3341
T1787 0.337
T1788 0.3367
T1789 0.3351
T1790 0.333
T1791 0.3319
T1792 0.3304
T1793 0.3281
T1794 0.3274
T1795 0.3274
T1796 0.3271
T1797 0.3273
T1798 0.3274
T1799 0.3274
T1800 0.3274
T1801 0.3274
T1802 0.3274
T1803 0.3266
T1804 0.3254
T1805 0.3251
T1806 0.3244
T1807 0.3241
T1808 0.3234
T1809 0.3231
T1810 0.3231
T1811 0.3231
T1812 0.3234
T1813 0.3232
T1814 0.3231
T1815 0.3231
T1816 0.325
T1817 0.3243
T1818 0.3243
T1819 0.3243
T1820 0.3243
T1821 0.3243
T1822 0.3243
T1823 0.3243
T1824 0.3243
T1825 0.3243
T1826 0.3232
T1827 0.3222
T1828 0.3219
T1829 0.3205
T1830 0.3199
T1831 0.3199
T1832 0.3189
T1833 0.3184
T1834 0.3191
T1835 0.322
T1836 0.3251
T1837 0.3226
T1838 0.3228
T1839 0.3224
T1840 0.325
T1841 0.3246
T1842 0.3242
T1843 0.324
T1844 0.324
T1845 0.3253
T1846 0.3224
T1847 0.3224
T1848 0.3224
T1849 0.3225
T1850 0.3254
T1851 0.3244
T1852 0.3234
T1853 0.3223
T1854 0.3207
T1855 0.3201
T1856 0.3198
T1857 0.3193
T1858 0.3195
T1859 0.3207
T1860 0.3219
T1861 0.3219
T1862 0.321
T1863 0.32
T1864 0.3184
T1865 0.3174
T1866 0.3172
T1867 0.3185
T1868 0.3195
T1869 0.3193
T1870 0.3191
T1871 0.3187
T1872 0.3173
T1873 0.3186
T1874 0.321
T1875 0.3235
T1876 0.3245
T1877 0.3321
T1878 0.3383
T1879 0.3363
T1880 0.342
T1881 0.3478
T1882 0.3543
T1883 0.3546
T1884 0.3636
T1885 0.3693
T1886 0.3757
T1887 0.3802
T1888 0.3817
T1889 0.3815
T1890 0.3792
T1891 0.3758
T1892 0.3728
T1893 0.3695
T1894 0.3665
T1895 0.3669
T1896 0.3662
T1897 0.3664
T1898 0.3664
T1899 0.3696
T1900 0.3728
T1901 0.3756
T1902 0.3775
T1903 0.3787
T1904 0.379
T1905 0.3783
T1906 0.377
T1907 0.3765
T1908 0.3754
T1909 0.3724
T1910 0.3665
T1911 0.3642
T1912 0.3612
T1913 0.3572
T1914 0.3551
T1915 0.3552
T1916 0.3525
T1917 0.3475
T1918 0.3527
T1919 0.3514
T1920 0.3494
T1921 0.3488
T1922 0.3472
T1923 0.3454
T1924 0.3438
T1925 0.3426
T1926 0.3407
T1927 0.3397
T1928 0.3383
T1929 0.3368
T1930 0.3364
T1931 0.3385
T1932 0.3399
T1933 0.3393
T1934 0.3378
T1935 0.3367
T1936 0.336
T1937 0.3417
T1938 0.3395
T1939 0.3391
T1940 0.3405
T1941 0.3349
T1942 0.336
T1943 0.3383
T1944 0.3412
T1945 0.3413
T1946 0.3401
T1947 0.3406
T1948 0.3417
T1949 0.3434
T1950 0.3463
T1951 0.352
T1952 0.3511
T1953 0.359
T1954 0.3674
T1955 0.3799
T1956 0.3788
T1957 0.3867
T1958 0.3873
T1959 0.4017
T1960 0.415
T1961 0.4246
T1962 0.4189
T1963 0.425
T1964 0.432
T1965 0.4369
T1966 0.4456
T1967 0.4447
T1968 0.4523
T1969 0.4586
T1970 0.4547
T1971 0.4591
T1972 0.4632
T1973 0.4674
T1974 0.4703
T1975 0.4708
T1976 0.4727
T1977 0.4749
T1978 0.4757
T1979 0.4751
T1980 0.475
T1981 0.4748
T1982 0.4734
T1983 0.4719
T1984 0.4701
T1985 0.4706
T1986 0.4704
T1987 0.4694
T1988 0.4675
T1989 0.4666
T1990 0.4664
T1991 0.4653
T1992 0.4645
T1993 0.4634
T1994 0.4623
T1995 0.4601
T1996 0.4578
T1997 0.4561
T1998 0.4538
T1999 0.4619
T2000 0.4592
T2001 0.4563
T2002 0.4528
T2003 0.4486
T2004 0.4447
T2005 0.45
T2006 0.4468
T2007 0.4443
T2008 0.4433
T2009 0.4422
T2010 0.441
T2011 0.4403
T2012 0.4389
T2013 0.4375
T2014 0.4364
T2015 0.4349
T2016 0.4334
T2017 0.4312
T2018 0.4315
T2019 0.4294
T2020 0.4276
T2021 0.4261
T2022 0.4244
T2023 0.4224
T2024 0.42
T2025 0.4183
T2026 0.4168
T2027 0.4148
T2028 0.4132
T2029 0.4242
T2030 0.4224
T2031 0.4217
T2032 0.4211
T2033 0.4195
T2034 0.4181
T2035 0.4172
T2036 0.4169
T2037 0.4159
T2038 0.415
T2039 0.4139
T2040 0.4131
T2041 0.4103
T2042 0.4091
T2043 0.4079
T2044 0.4075
T2045 0.4077
T2046 0.4074
T2047 0.4072
T2048 0.4083
T2049 0.4105
T2050 0.4126
T2051 0.4152
T2052 0.4182
T2053 0.4232
T2054 0.4166
T2055 0.4231
T2056 0.4303
T2057 0.4359
T2058 0.4456
T2059 0.4466
T2060 0.4541
T2061 0.4602
T2062 0.4543
T2063 0.459
T2064 0.4632
T2065 0.4658
T2066 0.4667
T2067 0.4678
T2068 0.4686
T2069 0.4679
T2070 0.4671
T2071 0.4661
T2072 0.465
T2073 0.4636
T2074 0.4615
T2075 0.4601
T2076 0.4589
T2077 0.4574
T2078 0.4559
T2079 0.4544
T2080 0.4536
T2081 0.4525
T2082 0.4615
T2083 0.4599
T2084 0.4582
T2085 0.4563
T2086 0.4537
T2087 0.4502
T2088 0.4475
T2089 0.4459
T2090 0.4439
T2091 0.4498
T2092 0.4473
T2093 0.4449
T2094 0.4427
T2095 0.4407
T2096 0.4391
T2097 0.4376
T2098 0.4375
T2099 0.4368
T2100 0.434
T2101 0.4315
T2102 0.4325
T2103 0.4314
T2104 0.4302
T2105 0.429
T2106 0.4276
T2107 0.4267
T2108 0.4266
T2109 0.4263
T2110 0.4251
T2111 0.4232
T2112 0.4225
T2113 0.4213
T2114 0.4204
T2115 0.4195
T2116 0.4189
T2117 0.4187
T2118 0.4187
T2119 0.4187
T2120 0.4187
T2121 0.4181
T2122 0.417
T2123 0.4167
T2124 0.4167
T2125 0.4158
T2126 0.4163
T2127 0.4175
T2128 0.4161
T2129 0.4149
T2130 0.4147
T2131 0.4158
T2132 0.4179
T2133 0.4201
T2134 0.422
T2135 0.4223
T2136 0.4222
T2137 0.4213
T2138 0.4208
T2139 0.4195
T2140 0.4188
T2141 0.4181
T2142 0.4171
T2143 0.4167
T2144 0.4168
T2145 0.4162
T2146 0.4162
T2147 0.4174
T2148 0.4192
T2149 0.4221
T2150 0.4249
T2151 0.4274
T2152 0.4302
T2153 0.4322
T2154 0.4315
T2155 0.4329
T2156 0.4341
T2157 0.4348
T2158 0.4347
T2159 0.4338
T2160 0.4328
T2161 0.4325
T2162 0.4325
T2163 0.4312
T2164 0.4326
T2165 0.4314
T2166 0.4304
T2167 0.4296
T2168 0.4283
T2169 0.4271
T2170 0.4265
T2171 0.4253
T2172 0.4239
T2173 0.4231
T2174 0.422
T2175 0.4211
T2176 0.4195
T2177 0.4189
T2178 0.4177
T2179 0.4171
T2180 0.4157
T2181 0.415
T2182 0.4143
T2183 0.4133
T2184 0.4254
T2185 0.4239
T2186 0.4217
T2187 0.4209
T2188 0.4209
T2189 0.42
T2190 0.4193
T2191 0.4187
T2192 0.4178
T2193 0.4172
T2194 0.4167
T2195 0.4158
T2196 0.4151
T2197 0.4149
T2198 0.4143
T2199 0.4127
T2200 0.4113
T2201 0.411
T2202 0.411
T2203 0.4125
T2204 0.4129
T2205 0.412
T2206 0.4116
T2207 0.4113
T2208 0.4111
T2209 0.4111
T2210 0.4102
T2211 0.4093
T2212 0.4091
T2213 0.4084
T2214 0.4075
T2215 0.4072
T2216 0.4072
T2217 0.4072
T2218 0.4069
T2219 0.4056
T2220 0.4051
T2221 0.4048
T2222 0.404
T2223 0.4034
T2224 0.4033
T2225 0.4033
T2226 0.4033
T2227 0.4033
T2228 0.4034
T2229 0.4034
T2230 0.4034
T2231 0.4034
T2232 0.4033
T2233 0.4026
T2234 0.4016
T2235 0.4013
T2236 0.4013
T2237 0.4013
T2238 0.4001
T2239 0.3995
T2240 0.3994
T2241 0.3993
T2242 0.3992
T2243 0.3989
T2244 0.3978
T2245 0.3973
T2246 0.3974
T2247 0.3974
T2248 0.3971
T2249 0.3966
T2250 0.3958
T2251 0.3953
T2252 0.3952
T2253 0.3953
T2254 0.3953
T2255 0.3953
T2256 0.3947
T2257 0.3937
T2258 0.3934
T2259 0.3934
T2260 0.3935
T2261 0.3932
T2262 0.3927
T2263 0.3924
T2264 0.392
T2265 0.3915
T2266 0.3913
T2267 0.3913
T2268 0.3907
T2269 0.3897
T2270 0.3894
T2271 0.3895
T2272 0.3885
T2273 0.3877
T2274 0.3876
T2275 0.3876
T2276 0.3874
T2277 0.3873
T2278 0.3873
T2279 0.3873
T2280 0.3874
T2281 0.3874
T2282 0.3864
T2283 0.3856
T2284 0.3933
T2285 0.3934
T2286 0.3855
T2287 0.3855
T2288 0.3856
T2289 0.3928
T2290 0.3918
T2291 0.3913
T2292 0.3912
T2293 0.3912
T2294 0.3912
T2295 0.3913
T2296 0.3913
T2297 0.3913
T2298 0.391
T2299 0.3902
T2300 0.3895
T2301 0.3891
T2302 0.3858
T2303 0.379
T2304 0.3751
T2305 0.3755
T2306 0.3788
T2307 0.3818
T2308 0.3841
T2309 0.3851
T2310 0.3853
T2311 0.3853
T2312 0.3853
T2313 0.3853
T2314 0.3853
T2315 0.3854
T2316 0.3854
T2317 0.3854
T2318 0.3854
T2319 0.3855
T2320 0.3848
T2321 0.3838
T2322 0.3845
T2323 0.3854
T2324 0.3856
T2325 0.3856
T2326 0.3856
T2327 0.3856
T2328 0.3857
T2329 0.3855
T2330 0.3854
T2331 0.3854
T2332 0.384
T2333 0.3834
T2334 0.3834
T2335 0.3835
T2336 0.3835
T2337 0.3835
T2338 0.3835
T2339 0.3832
T2340 0.3824
T2341 0.3828
T2342 0.3835
T2343 0.383
T2344 0.3823
T2345 0.3818
T2346 0.3817
T2347 0.3817
T2348 0.3817
T2349 0.3815
T2350 0.3822
T2351 0.3825
T2352 0.3829
T2353 0.382
T2354 0.3815
T2355 0.3816
T2356 0.3816
T2357 0.3816
T2358 0.3816
T2359 0.3817
T2360 0.3817
T2361 0.3817
T2362 0.381
T2363 0.3811
T2364 0.3809
T2365 0.3808
T2366 0.3808
T2367 0.3801
T2368 0.3798
T2369 0.3806
T2370 0.3839
T2371 0.3871
T2372 0.3883
T2373 0.3881
T2374 0.3862
T2375 0.3835
T2376 0.3816
T2377 0.3801
T2378 0.3786
T2379 0.3778
T2380 0.3776
T2381 0.3777
T2382 0.3787
T2383 0.3796
T2384 0.3798
T2385 0.3798
T2386 0.3798
T2387 0.3799
T2388 0.3799
T2389 0.3799
T2390 0.3799
T2391 0.38
T2392 0.38
T2393 0.38
T2394 0.38
T2395 0.2655
T2396 0.2429
T2397 0.2434
T2398 0.243
T2399 0.243
T2400 0.243
T2401 0.243
T2402 0.243
T2403 0.243
T2404 0.2431
T2405 0.2431
T2406 0.2431
T2407 0.2436
T2408 0.2431
T2409 0.2431
T2410 0.2429
T2411 0.2425
T2412 0.2409
T2413 0.2418
T2414 0.2409
T2415 0.2381
T2416 0.2418
T2417 0.2418
T2418 0.2418
T2419 0.2418
T2420 0.2418
T2421 0.2418
T2422 0.2418
T2423 0.2419
T2424 0.2419
T2425 0.2419
T2426 0.2419
T2427 0.2374
T2428 0.2374
T2429 0.2374
T2430 0.2374
T2431 0.2374
T2432 0.2375
T2433 0.2375
T2434 0.2375
T2435 0.2375
T2436 0.2375
T2437 0.2375
T2438 0.2376
T2439 0.2376
T2440 0.2376
T2441 0.2376
T2442 0.2376
T2443 0.2376
T2444 0.2376
T2445 0.2377
T2446 0.2377
T2447 0.2377
T2448 0.2377
T2449 0.2377
T2450 0.2377
T2451 0.2378
T2452 0.2378
T2453 0.2378
T2454 0.2378
T2455 0.2378
T2456 0.2378
T2457 0.2414
T2458 0.2405
T2459 0.2405
T2460 0.2401
T2461 0.2405
T2462 0.2391
T2463 0.2401
T2464 0.2401
T2465 0.2406
T2466 0.2406
T2467 0.2406
T2468 0.2407
T2469 0.2407
T2470 0.2407
T2471 0.2407
T2472 0.2407
T2473 0.2407
T2474 0.2408
T2475 0.2408
T2476 0.2408
T2477 0.2408
T2478 0.2408
T2479 0.2408
T2480 0.2409
T2481 0.2409
T2482 0.2409
T2483 0.2409
T2484 0.2404
T2485 0.2405
T2486 0.2409
T2487 0.2395
T2488 0.24
T2489 0.254
T2490 0.2952
T2491 0.2948
T2492 0.2876
T2493 0.2833
T2494 0.2843
T2495 0.284
T2496 0.2813
T2497 0.2804
T2498 0.2779
T2499 0.2763
T2500 0.275
T2501 0.2736
T2502 0.2721
T2503 0.2707
T2504 0.2683
T2505 0.268
T2506 0.2668
T2507 0.2996
T2508 0.2942
T2509 0.2899
T2510 0.2871
T2511 0.2829
T2512 0.2735
T2513 0.2686
T2514 0.267
T2515 0.2656
T2516 0.2651
T2517 0.2724
T2518 0.2717
T2519 0.2707
T2520 0.2693
T2521 0.2677
T2522 0.2661
T2523 0.2654
T2524 0.2646
T2525 0.2631
T2526 0.2613
T2527 0.2609
T2528 0.2594
T2529 0.258
T2530 0.2572
T2531 0.255
T2532 0.2533
T2533 0.2572
T2534 0.2559
T2535 0.253
T2536 0.2524
T2537 0.2525
T2538 0.2525
T2539 0.2525
T2540 0.2525
T2541 0.2525
T2542 0.2526
T2543 0.2526
T2544 0.2526
T2545 0.2526
T2546 0.2526
T2547 0.2526
T2548 0.2518
T2549 0.2509
T2550 0.2509
T2551 0.2509
T2552 0.251
T2553 0.2496
T2554 0.2501
T2555 0.251
T2556 0.2506
T2557 0.2483
T2558 0.2469
T2559 0.2458
T2560 0.2919
T2561 0.2745
T2562 0.2696
T2563 0.267
T2564 0.2721
T2565 0.2702
T2566 0.269
T2567 0.2676
T2568 0.2671
T2569 0.2663
T2570 0.265
T2571 0.264
T2572 0.2634
T2573 0.2622
T2574 0.2613
T2575 0.2603
T2576 0.2598
T2577 0.2593
T2578 0.2594
T2579 0.2581
T2580 0.2568
T2581 0.2544
T2582 0.2539
T2583 0.2573
T2584 0.2569
T2585 0.2573
T2586 0.2574
T2587 0.2526
T2588 0.2527
T2589 0.2527
T2590 0.2527
T2591 0.2561
T2592 0.2557
T2593 0.2557
T2594 0.2558
T2595 0.2558
T2596 0.2558
T2597 0.2558
T2598 0.2558
T2599 0.2559
T2600 0.2548
T2601 0.2537
T2602 0.2537
T2603 0.2528
T2604 0.2528
T2605 0.2529
T2606 0.252
T2607 0.2538
T2608 0.2534
T2609 0.2534
T2610 0.2521
T2611 0.2521
T2612 0.2521
T2613 0.2521
T2614 0.2521
T2615 0.2522
T2616 0.2522
T2617 0.2508
T2618 0.2504
T2619 0.2513
T2620 0.2518
T2621 0.2522
T2622 0.2522
T2623 0.2522
T2624 0.2522
T2625 0.2522
T2626 0.2518
T2627 0.2513
T2628 0.2508
T2629 0.2499
T2630 0.2499
T2631 0.2504
T2632 0.249
T2633 0.2486
T2634 0.2486
T2635 0.2486
T2636 0.2486
T2637 0.2486
T2638 0.2486
T2639 0.2486
T2640 0.2486
T2641 0.2486
T2642 0.2486
T2643 0.2486
T2644 0.2486
T2645 0.2499
T2646 0.2504
T2647 0.2504
T2648 0.2504
T2649 0.2504
T2650 0.2504
T2651 0.249
T2652 0.249
T2653 0.2486
T2654 0.2486
T2655 0.2486
T2656 0.2486
T2657 0.249
T2658 0.2499
T2659 0.249
T2660 0.2508
T2661 0.2504
T2662 0.2518
T2663 0.2536
T2664 0.2536
T2665 0.2546
T2666 0.2551
T2667 0.2533
T2668 0.255
T2669 0.2572
T2670 0.258
T2671 0.2602
T2672 0.2622
T2673 0.2664
T2674 0.2686
T2675 0.2722
T2676 0.2695
T2677 0.2726
T2678 0.2761
T2679 0.2788
T2680 0.2798
T2681 0.2801
T2682 0.2812
T2683 0.2826
T2684 0.2831
T2685 0.2831
T2686 0.2821
T2687 0.2812
T2688 0.2805
T2689 0.2793
T2690 0.2779
T2691 0.2765
T2692 0.276
T2693 0.276
T2694 0.276
T2695 0.276
T2696 0.276
T2697 0.276
T2698 0.276
T2699 0.276
T2700 0.276
T2701 0.2745
T2702 0.2722
T2703 0.2703
T2704 0.2691
T2705 0.2726
T2706 0.2707
T2707 0.2691
T2708 0.2691
T2709 0.2677
T2710 0.2656
T2711 0.2656
T2712 0.2722
T2713 0.2705
T2714 0.2701
T2715 0.2701
T2716 0.2701
T2717 0.2696
T2718 0.2686
T2719 0.2681
T2720 0.2681
T2721 0.2696
T2722 0.2686
T2723 0.2691
T2724 0.2691
T2725 0.2718
T2726 0.2651
T2727 0.2656
T2728 0.266
T2729 0.2672
T2730 0.2677
T2731 0.2691
T2732 0.2691
T2733 0.2703
T2734 0.2707
T2735 0.2712
T2736 0.2726
T2737 0.2726
T2738 0.2726
T2739 0.2726
T2740 0.2726
T2741 0.2741
T2742 0.2745
T2743 0.2753
T2744 0.276
T2745 0.2765
T2746 0.2779
T2747 0.2798
T2748 0.2801
T2749 0.2809
T2750 0.2821
T2751 0.2805
T2752 0.2798
T2753 0.2784
T2754 0.2779
T2755 0.276
T2756 0.2757
T2757 0.2745
T2758 0.2741
T2759 0.2726
T2760 0.2717
T2761 0.2699
T2762 0.2691
T2763 0.2682
T2764 0.2672
T2765 0.2664
T2766 0.2656
T2767 0.2722
T2768 0.2717
T2769 0.2717
T2770 0.2717
T2771 0.2717
T2772 0.2705
T2773 0.2701
T2774 0.2691
T2775 0.2681
T2776 0.2681
T2777 0.2681
T2778 0.2681
T2779 0.2681
T2780 0.2681
T2781 0.2669
T2782 0.2664
T2783 0.2664
T2784 0.2659
T2785 0.2644
T2786 0.2644
T2787 0.2644
T2788 0.2631
T2789 0.2627
T2790 0.2627
T2791 0.2446
T2792 0.2446
T2793 0.2446
T2794 0.2446
T2795 0.2446
T2796 0.2446
T2797 0.2446
T2798 0.2446
T2799 0.2446
T2800 0.2446
T2801 0.2446
T2802 0.2446
T2803 0.2446
T2804 0.2446
T2805 0.2446
T2806 0.2446
T2807 0.2446
T2808 0.2446
