# Supplementary material for: FishMORPH - An agent-based model to predict salmonid growth and distribution responses under natural and low flows
Source: Sci Rep. 2016 Jul 19;6:29414. doi: 10.1038/srep29414 (PMC4949470; doi:10.1038/srep29414)
Supplement: Supplementary Information 2 [file srep29414-s2.zip › SR_FishMORPH_Files/Parameters/Baseline_Depth_P6.var]

Depth PatchP6
T1 0.2481
T2 0.2487
T3 0.2487
T4 0.2487
T5 0.2484
T6 0.2481
T7 0.2472
T8 0.2467
T9 0.2458
T10 0.2473
T11 0.2479
T12 0.246
T13 0.245
T14 0.2435
T15 0.2435
T16 0.2435
T17 0.2435
T18 0.2435
T19 0.2432
T20 0.2429
T21 0.2424
T22 0.242
T23 0.242
T24 0.242
T25 0.2415
T26 0.2409
T27 0.2409
T28 0.2409
T29 0.2409
T30 0.2409
T31 0.2409
T32 0.2409
T33 0.2409
T34 0.2409
T35 0.2406
T36 0.2403
T37 0.2397
T38 0.2397
T39 0.2397
T40 0.2397
T41 0.2397
T42 0.2394
T43 0.2387
T44 0.2387
T45 0.2387
T46 0.2387
T47 0.2387
T48 0.2387
T49 0.2387
T50 0.2387
T51 0.2375
T52 0.2375
T53 0.2375
T54 0.2505
T55 0.2505
T56 0.2502
T57 0.2496
T58 0.2499
T59 0.2502
T60 0.2383
T61 0.2508
T62 0.2499
T63 0.2496
T64 0.2492
T65 0.2505
T66 0.2496
T67 0.2492
T68 0.2492
T69 0.2492
T70 0.2492
T71 0.249
T72 0.248
T73 0.2475
T74 0.2468
T75 0.2458
T76 0.2458
T77 0.2458
T78 0.2458
T79 0.2458
T80 0.2458
T81 0.2458
T82 0.2458
T83 0.2458
T84 0.2458
T85 0.2461
T86 0.247
T87 0.247
T88 0.247
T89 0.247
T90 0.247
T91 0.247
T92 0.247
T93 0.247
T94 0.247
T95 0.247
T96 0.247
T97 0.247
T98 0.247
T99 0.2468
T100 0.2458
T101 0.2458
T102 0.2458
T103 0.2458
T104 0.2458
T105 0.2458
T106 0.2458
T107 0.2458
T108 0.2455
T109 0.2458
T110 0.2458
T111 0.2458
T112 0.2458
T113 0.2458
T114 0.2458
T115 0.2458
T116 0.2458
T117 0.2458
T118 0.2458
T119 0.2458
T120 0.2458
T121 0.2458
T122 0.2458
T123 0.2458
T124 0.2458
T125 0.2458
T126 0.2458
T127 0.2458
T128 0.2458
T129 0.2458
T130 0.2458
T131 0.2464
T132 0.247
T133 0.247
T134 0.247
T135 0.247
T136 0.2473
T137 0.248
T138 0.248
T139 0.248
T140 0.248
T141 0.248
T142 0.248
T143 0.248
T144 0.248
T145 0.248
T146 0.248
T147 0.248
T148 0.248
T149 0.248
T150 0.2492
T151 0.249
T152 0.2492
T153 0.2496
T154 0.2505
T155 0.2505
T156 0.2505
T157 0.2505
T158 0.2511
T159 0.2505
T160 0.2511
T161 0.2375
T162 0.2375
T163 0.2375
T164 0.2375
T165 0.2375
T166 0.2375
T167 0.2375
T168 0.2375
T169 0.2375
T170 0.2375
T171 0.2375
T172 0.2375
T173 0.2375
T174 0.2375
T175 0.2375
T176 0.2375
T177 0.2375
T178 0.2372
T179 0.2375
T180 0.2375
T181 0.2372
T182 0.2508
T183 0.2372
T184 0.2508
T185 0.2505
T186 0.2505
T187 0.2505
T188 0.2505
T189 0.2505
T190 0.2505
T191 0.2505
T192 0.2505
T193 0.2505
T194 0.2505
T195 0.2505
T196 0.2505
T197 0.2496
T198 0.2492
T199 0.2492
T200 0.2492
T201 0.248
T202 0.248
T203 0.248
T204 0.248
T205 0.248
T206 0.248
T207 0.248
T208 0.248
T209 0.248
T210 0.248
T211 0.248
T212 0.248
T213 0.248
T214 0.248
T215 0.2483
T216 0.248
T217 0.248
T218 0.248
T219 0.248
T220 0.248
T221 0.248
T222 0.248
T223 0.248
T224 0.2478
T225 0.247
T226 0.247
T227 0.247
T228 0.247
T229 0.247
T230 0.247
T231 0.247
T232 0.247
T233 0.247
T234 0.247
T235 0.247
T236 0.247
T237 0.247
T238 0.247
T239 0.247
T240 0.247
T241 0.247
T242 0.247
T243 0.247
T244 0.247
T245 0.247
T246 0.247
T247 0.247
T248 0.247
T249 0.2458
T250 0.2458
T251 0.2461
T252 0.2562
T253 0.2774
T254 0.2812
T255 0.2804
T256 0.2803
T257 0.2803
T258 0.279
T259 0.2788
T260 0.2788
T261 0.2781
T262 0.2774
T263 0.2772
T264 0.2772
T265 0.2772
T266 0.2772
T267 0.2772
T268 0.2772
T269 0.2772
T270 0.2772
T271 0.2772
T272 0.2772
T273 0.2772
T274 0.2772
T275 0.2772
T276 0.2775
T277 0.2779
T278 0.2786
T279 0.2788
T280 0.2788
T281 0.2788
T282 0.2781
T283 0.2777
T284 0.2773
T285 0.2772
T286 0.2772
T287 0.2772
T288 0.2772
T289 0.2772
T290 0.2772
T291 0.2772
T292 0.2772
T293 0.2775
T294 0.2786
T295 0.2788
T296 0.2788
T297 0.28
T298 0.2803
T299 0.2803
T300 0.2808
T301 0.2807
T302 0.2806
T303 0.2809
T304 0.2812
T305 0.2815
T306 0.2815
T307 0.2815
T308 0.2815
T309 0.2815
T310 0.2815
T311 0.2815
T312 0.2815
T313 0.2815
T314 0.2815
T315 0.2815
T316 0.2815
T317 0.2815
T318 0.2815
T319 0.2815
T320 0.2815
T321 0.2815
T322 0.2815
T323 0.2815
T324 0.2815
T325 0.2813
T326 0.2815
T327 0.2815
T328 0.2815
T329 0.2815
T330 0.2815
T331 0.2815
T332 0.2815
T333 0.2815
T334 0.2815
T335 0.2815
T336 0.2815
T337 0.2813
T338 0.2804
T339 0.2803
T340 0.2803
T341 0.2803
T342 0.2803
T343 0.2803
T344 0.2803
T345 0.2803
T346 0.2803
T347 0.2803
T348 0.2803
T349 0.2803
T350 0.2803
T351 0.2803
T352 0.2803
T353 0.279
T354 0.2788
T355 0.2788
T356 0.2788
T357 0.2788
T358 0.2788
T359 0.2788
T360 0.2788
T361 0.2788
T362 0.2781
T363 0.2786
T364 0.2788
T365 0.2788
T366 0.2788
T367 0.2788
T368 0.2788
T369 0.2788
T370 0.2788
T371 0.2788
T372 0.2788
T373 0.2791
T374 0.2801
T375 0.2803
T376 0.2803
T377 0.2803
T378 0.2805
T379 0.2803
T380 0.2803
T381 0.2803
T382 0.2803
T383 0.2803
T384 0.2803
T385 0.2803
T386 0.2803
T387 0.2803
T388 0.2803
T389 0.2803
T390 0.2803
T391 0.2803
T392 0.2803
T393 0.2793
T394 0.2708
T395 0.2614
T396 0.255
T397 0.2505
T398 0.2487
T399 0.2472
T400 0.247
T401 0.247
T402 0.247
T403 0.2473
T404 0.247
T405 0.247
T406 0.2461
T407 0.2456
T408 0.2456
T409 0.2456
T410 0.2462
T411 0.2469
T412 0.2479
T413 0.2495
T414 0.2507
T415 0.2502
T416 0.2507
T417 0.2509
T418 0.2509
T419 0.2506
T420 0.2487
T421 0.2484
T422 0.2431
T423 0.2415
T424 0.242
T425 0.242
T426 0.242
T427 0.242
T428 0.242
T429 0.242
T430 0.242
T431 0.242
T432 0.242
T433 0.242
T434 0.242
T435 0.2415
T436 0.2409
T437 0.2409
T438 0.2403
T439 0.2397
T440 0.2391
T441 0.2385
T442 0.2385
T443 0.2382
T444 0.2373
T445 0.2376
T446 0.2373
T447 0.2376
T448 0.2373
T449 0.2511
T450 0.2496
T451 0.249
T452 0.249
T453 0.249
T454 0.2484
T455 0.2478
T456 0.2478
T457 0.249
T458 0.249
T459 0.249
T460 0.2487
T461 0.249
T462 0.249
T463 0.2502
T464 0.251
T465 0.2376
T466 0.2382
T467 0.2391
T468 0.2397
T469 0.2406
T470 0.2406
T471 0.2412
T472 0.2418
T473 0.2415
T474 0.2406
T475 0.24
T476 0.2394
T477 0.2388
T478 0.2382
T479 0.2382
T480 0.2376
T481 0.2382
T482 0.2379
T483 0.2382
T484 0.2382
T485 0.2385
T486 0.2382
T487 0.2394
T488 0.2395
T489 0.2413
T490 0.2428
T491 0.2445
T492 0.2448
T493 0.246
T494 0.2478
T495 0.2493
T496 0.2505
T497 0.2515
T498 0.252
T499 0.2532
T500 0.2552
T501 0.2563
T502 0.2512
T503 0.2532
T504 0.2549
T505 0.2565
T506 0.258
T507 0.2585
T508 0.2588
T509 0.2597
T510 0.2599
T511 0.2601
T512 0.261
T513 0.2615
T514 0.2624
T515 0.2638
T516 0.2646
T517 0.2659
T518 0.2667
T519 0.2668
T520 0.2671
T521 0.2668
T522 0.2668
T523 0.2668
T524 0.2668
T525 0.2668
T526 0.2668
T527 0.2664
T528 0.2657
T529 0.2652
T530 0.2652
T531 0.2641
T532 0.2638
T533 0.2636
T534 0.2627
T535 0.2612
T536 0.2604
T537 0.2597
T538 0.259
T539 0.2584
T540 0.2582
T541 0.2569
T542 0.2566
T543 0.2566
T544 0.2561
T545 0.2554
T546 0.2553
T547 0.2547
T548 0.2541
T549 0.2539
T550 0.2534
T551 0.2527
T552 0.2523
T553 0.2512
T554 0.251
T555 0.2504
T556 0.2568
T557 0.2566
T558 0.2569
T559 0.2511
T560 0.2535
T561 0.257
T562 0.2599
T563 0.2628
T564 0.2659
T565 0.2639
T566 0.2713
T567 0.2785
T568 0.2655
T569 0.2691
T570 0.2715
T571 0.2742
T572 0.2768
T573 0.2801
T574 0.2849
T575 0.2901
T576 0.2955
T577 0.3041
T578 0.315
T579 0.3147
T580 0.3262
T581 0.337
T582 0.3455
T583 0.3532
T584 0.3582
T585 0.3611
T586 0.3661
T587 0.3701
T588 0.3722
T589 0.3654
T590 0.3701
T591 0.372
T592 0.3754
T593 0.3768
T594 0.3771
T595 0.3761
T596 0.3714
T597 0.3652
T598 0.3708
T599 0.3641
T600 0.3563
T601 0.3492
T602 0.3438
T603 0.3389
T604 0.3348
T605 0.3313
T606 0.3292
T607 0.3278
T608 0.3279
T609 0.3288
T610 0.3311
T611 0.333
T612 0.3364
T613 0.3401
T614 0.3437
T615 0.3458
T616 0.3486
T617 0.3512
T618 0.3537
T619 0.356
T620 0.3579
T621 0.3587
T622 0.3576
T623 0.354
T624 0.3469
T625 0.3367
T626 0.3238
T627 0.3206
T628 0.3049
T629 0.2913
T630 0.2826
T631 0.2769
T632 0.2733
T633 0.2707
T634 0.2686
T635 0.267
T636 0.2655
T637 0.2818
T638 0.281
T639 0.28
T640 0.2788
T641 0.2783
T642 0.2777
T643 0.2771
T644 0.277
T645 0.277
T646 0.2763
T647 0.2756
T648 0.2751
T649 0.2741
T650 0.2739
T651 0.2734
T652 0.2727
T653 0.2726
T654 0.272
T655 0.2712
T656 0.2711
T657 0.2703
T658 0.2698
T659 0.2698
T660 0.2685
T661 0.2682
T662 0.2671
T663 0.2669
T664 0.2649
T665 0.2552
T666 0.2502
T667 0.2569
T668 0.2569
T669 0.2566
T670 0.2559
T671 0.2558
T672 0.2558
T673 0.2558
T674 0.2558
T675 0.2547
T676 0.2545
T677 0.2543
T678 0.2542
T679 0.2539
T680 0.253
T681 0.2528
T682 0.2528
T683 0.2522
T684 0.253
T685 0.2561
T686 0.2595
T687 0.2694
T688 0.264
T689 0.2559
T690 0.2504
T691 0.2546
T692 0.253
T693 0.2522
T694 0.2515
T695 0.2514
T696 0.2512
T697 0.2502
T698 0.25
T699 0.25
T700 0.25
T701 0.25
T702 0.2491
T703 0.2489
T704 0.2489
T705 0.2487
T706 0.2486
T707 0.2486
T708 0.2478
T709 0.2473
T710 0.2472
T711 0.2472
T712 0.2469
T713 0.246
T714 0.2458
T715 0.2458
T716 0.2458
T717 0.2458
T718 0.2458
T719 0.2458
T720 0.2458
T721 0.2458
T722 0.2458
T723 0.2458
T724 0.2458
T725 0.2458
T726 0.2458
T727 0.2457
T728 0.2457
T729 0.2455
T730 0.2454
T731 0.2457
T732 0.2457
T733 0.2449
T734 0.2445
T735 0.2448
T736 0.2445
T737 0.2442
T738 0.2439
T739 0.2436
T740 0.2433
T741 0.2433
T742 0.2433
T743 0.2432
T744 0.2431
T745 0.2431
T746 0.2431
T747 0.243
T748 0.243
T749 0.243
T750 0.243
T751 0.243
T752 0.243
T753 0.243
T754 0.243
T755 0.243
T756 0.243
T757 0.243
T758 0.243
T759 0.243
T760 0.243
T761 0.243
T762 0.243
T763 0.243
T764 0.243
T765 0.2506
T766 0.2508
T767 0.2506
T768 0.2506
T769 0.2506
T770 0.2506
T771 0.2503
T772 0.25
T773 0.2499
T774 0.2495
T775 0.2497
T776 0.25
T777 0.25
T778 0.25
T779 0.25
T780 0.25
T781 0.2498
T782 0.2495
T783 0.2492
T784 0.2492
T785 0.2486
T786 0.2488
T787 0.2485
T788 0.2485
T789 0.249
T790 0.2491
T791 0.2491
T792 0.2491
T793 0.2491
T794 0.2491
T795 0.2491
T796 0.2491
T797 0.2488
T798 0.2491
T799 0.2491
T800 0.2491
T801 0.2491
T802 0.2491
T803 0.2491
T804 0.2491
T805 0.2489
T806 0.2488
T807 0.2488
T808 0.2488
T809 0.2482
T810 0.2475
T811 0.2477
T812 0.2475
T813 0.2474
T814 0.2474
T815 0.2474
T816 0.2474
T817 0.2474
T818 0.2474
T819 0.2474
T820 0.2474
T821 0.2468
T822 0.2467
T823 0.2461
T824 0.246
T825 0.246
T826 0.246
T827 0.246
T828 0.246
T829 0.2459
T830 0.2451
T831 0.2449
T832 0.2455
T833 0.2441
T834 0.2435
T835 0.2432
T836 0.2423
T837 0.2423
T838 0.2423
T839 0.2423
T840 0.2423
T841 0.2423
T842 0.2423
T843 0.2423
T844 0.2422
T845 0.2421
T846 0.2415
T847 0.2415
T848 0.2409
T849 0.2408
T850 0.242
T851 0.2417
T852 0.242
T853 0.242
T854 0.242
T855 0.2408
T856 0.2405
T857 0.2396
T858 0.2396
T859 0.2396
T860 0.2396
T861 0.2396
T862 0.2396
T863 0.2396
T864 0.2396
T865 0.2402
T866 0.2408
T867 0.2408
T868 0.2408
T869 0.2408
T870 0.2408
T871 0.2407
T872 0.2407
T873 0.2407
T874 0.2407
T875 0.2407
T876 0.2407
T877 0.2407
T878 0.2407
T879 0.2407
T880 0.2395
T881 0.2395
T882 0.2386
T883 0.2383
T884 0.2377
T885 0.2377
T886 0.2383
T887 0.2383
T888 0.2388
T889 0.2393
T890 0.2393
T891 0.2393
T892 0.2393
T893 0.2393
T894 0.2396
T895 0.2393
T896 0.2392
T897 0.2392
T898 0.2392
T899 0.2392
T900 0.2392
T901 0.2392
T902 0.2392
T903 0.2389
T904 0.2383
T905 0.238
T906 0.238
T907 0.238
T908 0.238
T909 0.238
T910 0.238
T911 0.238
T912 0.238
T913 0.238
T914 0.238
T915 0.2383
T916 0.238
T917 0.238
T918 0.2383
T919 0.2392
T920 0.2383
T921 0.238
T922 0.238
T923 0.238
T924 0.238
T925 0.238
T926 0.2379
T927 0.2375
T928 0.2509
T929 0.2377
T930 0.2509
T931 0.2507
T932 0.2507
T933 0.2507
T934 0.2507
T935 0.2507
T936 0.2507
T937 0.2507
T938 0.251
T939 0.251
T940 0.2507
T941 0.2377
T942 0.2377
T943 0.2377
T944 0.2377
T945 0.2377
T946 0.2377
T947 0.2377
T948 0.2377
T949 0.2386
T950 0.2398
T951 0.2392
T952 0.2386
T953 0.2379
T954 0.2374
T955 0.2374
T956 0.2374
T957 0.2374
T958 0.2374
T959 0.2374
T960 0.2374
T961 0.2374
T962 0.2374
T963 0.2374
T964 0.2374
T965 0.2374
T966 0.2374
T967 0.2374
T968 0.2374
T969 0.2374
T970 0.2374
T971 0.2374
T972 0.2374
T973 0.2374
T974 0.2374
T975 0.2374
T976 0.2374
T977 0.2374
T978 0.2374
T979 0.2374
T980 0.2374
T981 0.2372
T982 0.2505
T983 0.2503
T984 0.2503
T985 0.2503
T986 0.2501
T987 0.2501
T988 0.25
T989 0.25
T990 0.25
T991 0.25
T992 0.25
T993 0.25
T994 0.25
T995 0.25
T996 0.25
T997 0.25
T998 0.25
T999 0.25
T1000 0.25
T1001 0.2497
T1002 0.2488
T1003 0.2488
T1004 0.2488
T1005 0.2491
T1006 0.25
T1007 0.25
T1008 0.2491
T1009 0.2488
T1010 0.2488
T1011 0.2488
T1012 0.2488
T1013 0.2488
T1014 0.2488
T1015 0.2488
T1016 0.2488
T1017 0.2488
T1018 0.2487
T1019 0.2497
T1020 0.2497
T1021 0.2497
T1022 0.2497
T1023 0.2494
T1024 0.2485
T1025 0.2476
T1026 0.2473
T1027 0.2468
T1028 0.2463
T1029 0.2468
T1030 0.2473
T1031 0.2473
T1032 0.2473
T1033 0.2473
T1034 0.2473
T1035 0.2473
T1036 0.2473
T1037 0.2473
T1038 0.2473
T1039 0.2473
T1040 0.2479
T1041 0.2485
T1042 0.2473
T1043 0.2476
T1044 0.2485
T1045 0.2485
T1046 0.2491
T1047 0.2494
T1048 0.2494
T1049 0.2497
T1050 0.2498
T1051 0.2489
T1052 0.2477
T1053 0.2474
T1054 0.2474
T1055 0.2474
T1056 0.2474
T1057 0.2486
T1058 0.2486
T1059 0.2486
T1060 0.2486
T1061 0.2486
T1062 0.2486
T1063 0.2486
T1064 0.2486
T1065 0.2486
T1066 0.2486
T1067 0.2492
T1068 0.2496
T1069 0.2495
T1070 0.2495
T1071 0.2495
T1072 0.2501
T1073 0.2507
T1074 0.2507
T1075 0.2507
T1076 0.2507
T1077 0.2507
T1078 0.2507
T1079 0.2507
T1080 0.2507
T1081 0.2507
T1082 0.251
T1083 0.251
T1084 0.2513
T1085 0.2378
T1086 0.2376
T1087 0.2375
T1088 0.2375
T1089 0.2375
T1090 0.2375
T1091 0.2372
T1092 0.2375
T1093 0.2522
T1094 0.2548
T1095 0.2541
T1096 0.2539
T1097 0.2539
T1098 0.2542
T1099 0.2551
T1100 0.2553
T1101 0.2553
T1102 0.2502
T1103 0.2532
T1104 0.258
T1105 0.2659
T1106 0.265
T1107 0.2681
T1108 0.2688
T1109 0.2689
T1110 0.2706
T1111 0.2733
T1112 0.2781
T1113 0.2825
T1114 0.2718
T1115 0.2751
T1116 0.2775
T1117 0.2782
T1118 0.2767
T1119 0.2732
T1120 0.2679
T1121 0.2807
T1122 0.2773
T1123 0.2762
T1124 0.2746
T1125 0.2722
T1126 0.2715
T1127 0.2714
T1128 0.2714
T1129 0.2714
T1130 0.2722
T1131 0.2726
T1132 0.2724
T1133 0.2716
T1134 0.2714
T1135 0.2717
T1136 0.2723
T1137 0.2724
T1138 0.2726
T1139 0.2735
T1140 0.2751
T1141 0.2768
T1142 0.2781
T1143 0.2783
T1144 0.2785
T1145 0.2786
T1146 0.2786
T1147 0.2791
T1148 0.2795
T1149 0.2795
T1150 0.2795
T1151 0.2795
T1152 0.2787
T1153 0.2777
T1154 0.2762
T1155 0.2748
T1156 0.274
T1157 0.2739
T1158 0.2726
T1159 0.2724
T1160 0.2724
T1161 0.273
T1162 0.2737
T1163 0.2737
T1164 0.2749
T1165 0.2754
T1166 0.2763
T1167 0.2764
T1168 0.2764
T1169 0.2759
T1170 0.2753
T1171 0.2742
T1172 0.2737
T1173 0.2746
T1174 0.2751
T1175 0.275
T1176 0.2749
T1177 0.2755
T1178 0.2763
T1179 0.2764
T1180 0.2761
T1181 0.276
T1182 0.2763
T1183 0.2764
T1184 0.2764
T1185 0.2764
T1186 0.2764
T1187 0.2764
T1188 0.276
T1189 0.2768
T1190 0.2749
T1191 0.2727
T1192 0.2712
T1193 0.27
T1194 0.2693
T1195 0.2679
T1196 0.2677
T1197 0.2677
T1198 0.2677
T1199 0.2689
T1200 0.2703
T1201 0.2716
T1202 0.2707
T1203 0.2702
T1204 0.2691
T1205 0.2684
T1206 0.2678
T1207 0.27
T1208 0.2687
T1209 0.2659
T1210 0.266
T1211 0.2667
T1212 0.2681
T1213 0.2696
T1214 0.272
T1215 0.2736
T1216 0.2755
T1217 0.2765
T1218 0.278
T1219 0.2801
T1220 0.266
T1221 0.2693
T1222 0.2727
T1223 0.2758
T1224 0.2766
T1225 0.2766
T1226 0.2757
T1227 0.2752
T1228 0.2739
T1229 0.2727
T1230 0.2723
T1231 0.2722
T1232 0.2728
T1233 0.2749
T1234 0.2777
T1235 0.2817
T1236 0.2848
T1237 0.2871
T1238 0.2877
T1239 0.289
T1240 0.2909
T1241 0.2909
T1242 0.288
T1243 0.2865
T1244 0.2863
T1245 0.2863
T1246 0.2864
T1247 0.287
T1248 0.2875
T1249 0.2875
T1250 0.2875
T1251 0.2875
T1252 0.2869
T1253 0.2862
T1254 0.2861
T1255 0.2855
T1256 0.2841
T1257 0.2833
T1258 0.2826
T1259 0.2818
T1260 0.2808
T1261 0.2803
T1262 0.2794
T1263 0.2743
T1264 0.2706
T1265 0.2679
T1266 0.2664
T1267 0.2829
T1268 0.2814
T1269 0.2801
T1270 0.2796
T1271 0.2783
T1272 0.2775
T1273 0.2756
T1274 0.2743
T1275 0.2738
T1276 0.2726
T1277 0.2718
T1278 0.271
T1279 0.2698
T1280 0.269
T1281 0.2679
T1282 0.2669
T1283 0.2668
T1284 0.2668
T1285 0.2666
T1286 0.2665
T1287 0.2651
T1288 0.2643
T1289 0.2696
T1290 0.268
T1291 0.2666
T1292 0.2655
T1293 0.2653
T1294 0.2661
T1295 0.2666
T1296 0.2666
T1297 0.2655
T1298 0.2653
T1299 0.2653
T1300 0.264
T1301 0.2634
T1302 0.2626
T1303 0.2618
T1304 0.2612
T1305 0.2611
T1306 0.2601
T1307 0.2598
T1308 0.2595
T1309 0.2606
T1310 0.2608
T1311 0.2608
T1312 0.2621
T1313 0.2643
T1314 0.267
T1315 0.2685
T1316 0.2824
T1317 0.2762
T1318 0.2885
T1319 0.3019
T1320 0.3146
T1321 0.323
T1322 0.3182
T1323 0.3238
T1324 0.328
T1325 0.331
T1326 0.3343
T1327 0.3367
T1328 0.3394
T1329 0.3411
T1330 0.341
T1331 0.3403
T1332 0.3387
T1333 0.3356
T1334 0.3313
T1335 0.3273
T1336 0.3224
T1337 0.3186
T1338 0.3166
T1339 0.3153
T1340 0.3142
T1341 0.3252
T1342 0.3251
T1343 0.3251
T1344 0.3244
T1345 0.3236
T1346 0.3232
T1347 0.3223
T1348 0.3208
T1349 0.3191
T1350 0.3177
T1351 0.3158
T1352 0.3141
T1353 0.312
T1354 0.3098
T1355 0.3082
T1356 0.3069
T1357 0.3055
T1358 0.3033
T1359 0.3011
T1360 0.2987
T1361 0.2968
T1362 0.295
T1363 0.2936
T1364 0.2921
T1365 0.2907
T1366 0.2892
T1367 0.2878
T1368 0.2867
T1369 0.2862
T1370 0.2861
T1371 0.2861
T1372 0.2867
T1373 0.288
T1374 0.2896
T1375 0.291
T1376 0.2931
T1377 0.2946
T1378 0.2954
T1379 0.2967
T1380 0.2973
T1381 0.2988
T1382 0.3
T1383 0.3013
T1384 0.3027
T1385 0.3018
T1386 0.3019
T1387 0.3016
T1388 0.3007
T1389 0.2993
T1390 0.2976
T1391 0.2958
T1392 0.2946
T1393 0.2943
T1394 0.2942
T1395 0.2954
T1396 0.2974
T1397 0.2998
T1398 0.3022
T1399 0.3041
T1400 0.3049
T1401 0.3056
T1402 0.3054
T1403 0.306
T1404 0.3054
T1405 0.3043
T1406 0.3032
T1407 0.3022
T1408 0.3005
T1409 0.2997
T1410 0.2986
T1411 0.2982
T1412 0.2972
T1413 0.2971
T1414 0.2968
T1415 0.297
T1416 0.2957
T1417 0.2954
T1418 0.2954
T1419 0.2954
T1420 0.2954
T1421 0.2942
T1422 0.2937
T1423 0.2927
T1424 0.2913
T1425 0.2911
T1426 0.2908
T1427 0.2898
T1428 0.2888
T1429 0.2877
T1430 0.2869
T1431 0.2865
T1432 0.2858
T1433 0.2854
T1434 0.2856
T1435 0.286
T1436 0.2861
T1437 0.2854
T1438 0.2853
T1439 0.2853
T1440 0.2853
T1441 0.285
T1442 0.2844
T1443 0.2839
T1444 0.283
T1445 0.2819
T1446 0.2811
T1447 0.2807
T1448 0.2797
T1449 0.2795
T1450 0.2795
T1451 0.2795
T1452 0.2792
T1453 0.2785
T1454 0.2781
T1455 0.2777
T1456 0.2761
T1457 0.2749
T1458 0.2735
T1459 0.272
T1460 0.2708
T1461 0.2699
T1462 0.2691
T1463 0.2689
T1464 0.2695
T1465 0.2722
T1466 0.2747
T1467 0.2757
T1468 0.2746
T1469 0.2725
T1470 0.2712
T1471 0.2704
T1472 0.27
T1473 0.2692
T1474 0.2685
T1475 0.2685
T1476 0.2695
T1477 0.2684
T1478 0.2681
T1479 0.2679
T1480 0.2673
T1481 0.2665
T1482 0.2664
T1483 0.2828
T1484 0.2826
T1485 0.2826
T1486 0.2654
T1487 0.266
T1488 0.2681
T1489 0.2696
T1490 0.2701
T1491 0.2719
T1492 0.2737
T1493 0.2743
T1494 0.2741
T1495 0.2741
T1496 0.2753
T1497 0.2769
T1498 0.2792
T1499 0.2816
T1500 0.2837
T1501 0.2849
T1502 0.2847
T1503 0.2835
T1504 0.2817
T1505 0.2802
T1506 0.2793
T1507 0.2781
T1508 0.2776
T1509 0.2781
T1510 0.2788
T1511 0.2794
T1512 0.2804
T1513 0.2811
T1514 0.2817
T1515 0.2833
T1516 0.2841
T1517 0.2853
T1518 0.2858
T1519 0.287
T1520 0.288
T1521 0.289
T1522 0.2898
T1523 0.2912
T1524 0.2927
T1525 0.2947
T1526 0.2974
T1527 0.2986
T1528 0.299
T1529 0.2997
T1530 0.2992
T1531 0.2989
T1532 0.2988
T1533 0.298
T1534 0.2974
T1535 0.2975
T1536 0.2981
T1537 0.2988
T1538 0.3004
T1539 0.3021
T1540 0.304
T1541 0.3058
T1542 0.3075
T1543 0.3087
T1544 0.3089
T1545 0.3089
T1546 0.3089
T1547 0.3089
T1548 0.3089
T1549 0.3089
T1550 0.3089
T1551 0.3089
T1552 0.3089
T1553 0.3089
T1554 0.3089
T1555 0.3089
T1556 0.3089
T1557 0.3089
T1558 0.3089
T1559 0.3089
T1560 0.3089
T1561 0.3089
T1562 0.3089
T1563 0.3089
T1564 0.3089
T1565 0.3089
T1566 0.3089
T1567 0.3089
T1568 0.3089
T1569 0.3089
T1570 0.2959
T1571 0.2895
T1572 0.2878
T1573 0.2873
T1574 0.2846
T1575 0.2834
T1576 0.2833
T1577 0.283
T1578 0.2832
T1579 0.2839
T1580 0.2855
T1581 0.2879
T1582 0.2894
T1583 0.2899
T1584 0.2902
T1585 0.2894
T1586 0.2898
T1587 0.2908
T1588 0.2919
T1589 0.2932
T1590 0.2941
T1591 0.2936
T1592 0.2929
T1593 0.2919
T1594 0.2908
T1595 0.2903
T1596 0.2903
T1597 0.2918
T1598 0.2923
T1599 0.2921
T1600 0.2917
T1601 0.2917
T1602 0.2917
T1603 0.2917
T1604 0.2917
T1605 0.2915
T1606 0.2915
T1607 0.2912
T1608 0.2899
T1609 0.2885
T1610 0.2871
T1611 0.2861
T1612 0.2847
T1613 0.2836
T1614 0.2831
T1615 0.2824
T1616 0.2817
T1617 0.2828
T1618 0.2828
T1619 0.2831
T1620 0.2841
T1621 0.2843
T1622 0.2843
T1623 0.2836
T1624 0.2826
T1625 0.2812
T1626 0.2798
T1627 0.2782
T1628 0.2761
T1629 0.2745
T1630 0.2736
T1631 0.2729
T1632 0.2718
T1633 0.2712
T1634 0.2696
T1635 0.2681
T1636 0.2667
T1637 0.2659
T1638 0.2826
T1639 0.2821
T1640 0.2817
T1641 0.2807
T1642 0.2805
T1643 0.2805
T1644 0.2802
T1645 0.2792
T1646 0.2787
T1647 0.2776
T1648 0.2761
T1649 0.2748
T1650 0.2739
T1651 0.2735
T1652 0.2731
T1653 0.2721
T1654 0.2719
T1655 0.2719
T1656 0.2719
T1657 0.2719
T1658 0.2725
T1659 0.2729
T1660 0.2736
T1661 0.2746
T1662 0.2768
T1663 0.281
T1664 0.2667
T1665 0.2699
T1666 0.2731
T1667 0.2757
T1668 0.2808
T1669 0.2855
T1670 0.2893
T1671 0.2935
T1672 0.298
T1673 0.3017
T1674 0.3044
T1675 0.3056
T1676 0.3058
T1677 0.3049
T1678 0.3033
T1679 0.3006
T1680 0.2976
T1681 0.2948
T1682 0.2925
T1683 0.2922
T1684 0.2916
T1685 0.292
T1686 0.2931
T1687 0.2935
T1688 0.2945
T1689 0.295
T1690 0.295
T1691 0.295
T1692 0.295
T1693 0.295
T1694 0.2947
T1695 0.2932
T1696 0.2914
T1697 0.2893
T1698 0.2877
T1699 0.2863
T1700 0.2852
T1701 0.285
T1702 0.285
T1703 0.2841
T1704 0.2824
T1705 0.2821
T1706 0.2809
T1707 0.28
T1708 0.279
T1709 0.2773
T1710 0.2761
T1711 0.2752
T1712 0.2738
T1713 0.2729
T1714 0.2722
T1715 0.272
T1716 0.2714
T1717 0.2704
T1718 0.2693
T1719 0.268
T1720 0.2666
T1721 0.2663
T1722 0.2663
T1723 0.2676
T1724 0.2678
T1725 0.2677
T1726 0.2676
T1727 0.2679
T1728 0.2689
T1729 0.2681
T1730 0.2676
T1731 0.2676
T1732 0.2676
T1733 0.2665
T1734 0.2661
T1735 0.2658
T1736 0.2827
T1737 0.2825
T1738 0.2825
T1739 0.2825
T1740 0.2825
T1741 0.2822
T1742 0.2809
T1743 0.28
T1744 0.2788
T1745 0.2776
T1746 0.2768
T1747 0.2767
T1748 0.2767
T1749 0.2767
T1750 0.2767
T1751 0.2775
T1752 0.2779
T1753 0.2793
T1754 0.278
T1755 0.2777
T1756 0.2772
T1757 0.2768
T1758 0.2767
T1759 0.2758
T1760 0.2753
T1761 0.274
T1762 0.2737
T1763 0.2737
T1764 0.2735
T1765 0.2737
T1766 0.2737
T1767 0.2738
T1768 0.2735
T1769 0.2731
T1770 0.2733
T1771 0.2737
T1772 0.2738
T1773 0.2738
T1774 0.2738
T1775 0.2738
T1776 0.2732
T1777 0.2724
T1778 0.2723
T1779 0.2718
T1780 0.2711
T1781 0.271
T1782 0.2703
T1783 0.2696
T1784 0.2695
T1785 0.2695
T1786 0.2695
T1787 0.2718
T1788 0.2711
T1789 0.27
T1790 0.2686
T1791 0.2681
T1792 0.2669
T1793 0.2654
T1794 0.2652
T1795 0.2652
T1796 0.2649
T1797 0.2651
T1798 0.2652
T1799 0.2652
T1800 0.2652
T1801 0.2652
T1802 0.2652
T1803 0.2646
T1804 0.2638
T1805 0.2637
T1806 0.2631
T1807 0.263
T1808 0.2697
T1809 0.2696
T1810 0.2696
T1811 0.2696
T1812 0.2699
T1813 0.2697
T1814 0.2696
T1815 0.2696
T1816 0.2683
T1817 0.2681
T1818 0.2681
T1819 0.2681
T1820 0.2681
T1821 0.2681
T1822 0.2681
T1823 0.2681
T1824 0.2681
T1825 0.2681
T1826 0.2673
T1827 0.2666
T1828 0.2666
T1829 0.2655
T1830 0.2653
T1831 0.2653
T1832 0.2645
T1833 0.2643
T1834 0.2649
T1835 0.267
T1836 0.2689
T1837 0.2695
T1838 0.2695
T1839 0.2692
T1840 0.2685
T1841 0.2684
T1842 0.268
T1843 0.268
T1844 0.268
T1845 0.269
T1846 0.2693
T1847 0.2693
T1848 0.2693
T1849 0.2693
T1850 0.2688
T1851 0.2681
T1852 0.2675
T1853 0.2668
T1854 0.2657
T1855 0.2655
T1856 0.2652
T1857 0.2649
T1858 0.2651
T1859 0.266
T1860 0.2668
T1861 0.2666
T1862 0.266
T1863 0.2653
T1864 0.2642
T1865 0.2637
T1866 0.2636
T1867 0.2646
T1868 0.2652
T1869 0.2649
T1870 0.2648
T1871 0.2645
T1872 0.2635
T1873 0.2648
T1874 0.2663
T1875 0.268
T1876 0.264
T1877 0.2693
T1878 0.2731
T1879 0.2767
T1880 0.2805
T1881 0.2667
T1882 0.2712
T1883 0.2767
T1884 0.283
T1885 0.2879
T1886 0.2923
T1887 0.2951
T1888 0.2958
T1889 0.2956
T1890 0.2937
T1891 0.2913
T1892 0.2894
T1893 0.287
T1894 0.2851
T1895 0.2842
T1896 0.2837
T1897 0.284
T1898 0.2855
T1899 0.2878
T1900 0.29
T1901 0.2919
T1902 0.2931
T1903 0.2938
T1904 0.294
T1905 0.2934
T1906 0.2924
T1907 0.2922
T1908 0.2913
T1909 0.289
T1910 0.2847
T1911 0.2822
T1912 0.2801
T1913 0.2773
T1914 0.2762
T1915 0.2764
T1916 0.2741
T1917 0.2707
T1918 0.2695
T1919 0.2686
T1920 0.2672
T1921 0.267
T1922 0.2657
T1923 0.2822
T1924 0.2812
T1925 0.2805
T1926 0.2791
T1927 0.2786
T1928 0.2776
T1929 0.2766
T1930 0.2764
T1931 0.2782
T1932 0.2788
T1933 0.2783
T1934 0.2773
T1935 0.2766
T1936 0.2762
T1937 0.2749
T1938 0.2734
T1939 0.2734
T1940 0.2744
T1941 0.2757
T1942 0.2762
T1943 0.2781
T1944 0.2799
T1945 0.2796
T1946 0.2789
T1947 0.2794
T1948 0.2802
T1949 0.2813
T1950 0.2658
T1951 0.2699
T1952 0.2746
T1953 0.2801
T1954 0.2875
T1955 0.2963
T1956 0.3034
T1957 0.3088
T1958 0.315
T1959 0.3145
T1960 0.3235
T1961 0.3303
T1962 0.3348
T1963 0.3394
T1964 0.3448
T1965 0.35
T1966 0.357
T1967 0.3624
T1968 0.3685
T1969 0.3733
T1970 0.3658
T1971 0.3685
T1972 0.3721
T1973 0.3753
T1974 0.3773
T1975 0.3795
T1976 0.3808
T1977 0.3827
T1978 0.383
T1979 0.3823
T1980 0.3825
T1981 0.3822
T1982 0.3808
T1983 0.3797
T1984 0.3782
T1985 0.3769
T1986 0.3771
T1987 0.3759
T1988 0.3744
T1989 0.3739
T1990 0.3738
T1991 0.3727
T1992 0.3723
T1993 0.3713
T1994 0.3705
T1995 0.3685
T1996 0.3667
T1997 0.3655
T1998 0.3635
T1999 0.3616
T2000 0.3725
T2001 0.3702
T2002 0.3674
T2003 0.3641
T2004 0.3612
T2005 0.3588
T2006 0.3563
T2007 0.3546
T2008 0.3541
T2009 0.3531
T2010 0.3523
T2011 0.3518
T2012 0.3505
T2013 0.3497
T2014 0.3487
T2015 0.3476
T2016 0.3465
T2017 0.3447
T2018 0.3435
T2019 0.3419
T2020 0.3406
T2021 0.3395
T2022 0.3382
T2023 0.3366
T2024 0.3349
T2025 0.3337
T2026 0.3325
T2027 0.3311
T2028 0.33
T2029 0.3289
T2030 0.3275
T2031 0.3273
T2032 0.3267
T2033 0.3254
T2034 0.3245
T2035 0.3238
T2036 0.3237
T2037 0.3228
T2038 0.3222
T2039 0.3213
T2040 0.3209
T2041 0.3198
T2042 0.3191
T2043 0.3181
T2044 0.3179
T2045 0.3181
T2046 0.3178
T2047 0.3177
T2048 0.3188
T2049 0.3204
T2050 0.3219
T2051 0.324
T2052 0.3262
T2053 0.3302
T2054 0.3346
T2055 0.3396
T2056 0.345
T2057 0.3509
T2058 0.3586
T2059 0.3658
T2060 0.3713
T2061 0.3628
T2062 0.3663
T2063 0.3701
T2064 0.3733
T2065 0.375
T2066 0.3755
T2067 0.3766
T2068 0.377
T2069 0.3762
T2070 0.3757
T2071 0.3747
T2072 0.3739
T2073 0.3727
T2074 0.371
T2075 0.3701
T2076 0.369
T2077 0.3679
T2078 0.3666
T2079 0.3655
T2080 0.365
T2081 0.364
T2082 0.3626
T2083 0.3614
T2084 0.3731
T2085 0.3716
T2086 0.3695
T2087 0.3666
T2088 0.3648
T2089 0.3636
T2090 0.3619
T2091 0.3598
T2092 0.358
T2093 0.3561
T2094 0.3546
T2095 0.3531
T2096 0.3519
T2097 0.3508
T2098 0.3509
T2099 0.3501
T2100 0.3478
T2101 0.3461
T2102 0.3455
T2103 0.3445
T2104 0.3437
T2105 0.3428
T2106 0.3417
T2107 0.3412
T2108 0.3411
T2109 0.3408
T2110 0.3398
T2111 0.3383
T2112 0.338
T2113 0.3369
T2114 0.3364
T2115 0.3357
T2116 0.3353
T2117 0.3352
T2118 0.3352
T2119 0.3352
T2120 0.3352
T2121 0.3346
T2122 0.3338
T2123 0.3337
T2124 0.3337
T2125 0.3329
T2126 0.3336
T2127 0.3344
T2128 0.3329
T2129 0.3322
T2130 0.3322
T2131 0.3332
T2132 0.3348
T2133 0.3364
T2134 0.3378
T2135 0.3378
T2136 0.3377
T2137 0.3369
T2138 0.3367
T2139 0.3354
T2140 0.3352
T2141 0.3345
T2142 0.3338
T2143 0.3337
T2144 0.3337
T2145 0.3331
T2146 0.3333
T2147 0.3343
T2148 0.3357
T2149 0.3381
T2150 0.34
T2151 0.3419
T2152 0.344
T2153 0.3453
T2154 0.3464
T2155 0.3474
T2156 0.3483
T2157 0.3487
T2158 0.3485
T2159 0.3478
T2160 0.347
T2161 0.3469
T2162 0.3469
T2163 0.3456
T2164 0.3454
T2165 0.3443
T2166 0.3436
T2167 0.343
T2168 0.342
T2169 0.3411
T2170 0.3407
T2171 0.3397
T2172 0.3387
T2173 0.3382
T2174 0.3372
T2175 0.3367
T2176 0.3353
T2177 0.3351
T2178 0.334
T2179 0.3338
T2180 0.3325
T2181 0.3322
T2182 0.3316
T2183 0.3308
T2184 0.3307
T2185 0.3298
T2186 0.3281
T2187 0.3278
T2188 0.3278
T2189 0.327
T2190 0.3265
T2191 0.3261
T2192 0.3254
T2193 0.325
T2194 0.3246
T2195 0.3239
T2196 0.3234
T2197 0.3234
T2198 0.3228
T2199 0.3215
T2200 0.3206
T2201 0.3205
T2202 0.3205
T2203 0.3218
T2204 0.3218
T2205 0.3211
T2206 0.3209
T2207 0.3206
T2208 0.3206
T2209 0.3206
T2210 0.3197
T2211 0.3191
T2212 0.319
T2213 0.3184
T2214 0.3178
T2215 0.3177
T2216 0.3177
T2217 0.3177
T2218 0.3174
T2219 0.3163
T2220 0.3161
T2221 0.3158
T2222 0.3152
T2223 0.3148
T2224 0.3148
T2225 0.3148
T2226 0.3148
T2227 0.3148
T2228 0.3148
T2229 0.3148
T2230 0.3148
T2231 0.3148
T2232 0.3147
T2233 0.3141
T2234 0.3251
T2235 0.325
T2236 0.325
T2237 0.3251
T2238 0.3239
T2239 0.3237
T2240 0.3237
T2241 0.3235
T2242 0.3235
T2243 0.3232
T2244 0.3223
T2245 0.3221
T2246 0.3222
T2247 0.3222
T2248 0.3219
T2249 0.3215
T2250 0.3209
T2251 0.3206
T2252 0.3206
T2253 0.3206
T2254 0.3206
T2255 0.3206
T2256 0.32
T2257 0.3194
T2258 0.3193
T2259 0.3193
T2260 0.3193
T2261 0.319
T2262 0.3187
T2263 0.3185
T2264 0.3182
T2265 0.3178
T2266 0.3177
T2267 0.3177
T2268 0.3171
T2269 0.3165
T2270 0.3164
T2271 0.3164
T2272 0.3155
T2273 0.315
T2274 0.315
T2275 0.315
T2276 0.3148
T2277 0.3148
T2278 0.3148
T2279 0.3148
T2280 0.3148
T2281 0.3148
T2282 0.314
T2283 0.3135
T2284 0.3135
T2285 0.3135
T2286 0.3135
T2287 0.3135
T2288 0.3135
T2289 0.3129
T2290 0.3122
T2291 0.312
T2292 0.3119
T2293 0.3119
T2294 0.3119
T2295 0.3119
T2296 0.3119
T2297 0.3119
T2298 0.3117
T2299 0.311
T2300 0.3106
T2301 0.3103
T2302 0.3075
T2303 0.3024
T2304 0.3003
T2305 0.3009
T2306 0.3035
T2307 0.3055
T2308 0.307
T2309 0.3075
T2310 0.3076
T2311 0.3076
T2312 0.3076
T2313 0.3076
T2314 0.3076
T2315 0.3076
T2316 0.3076
T2317 0.3077
T2318 0.3077
T2319 0.3077
T2320 0.3071
T2321 0.3064
T2322 0.3072
T2323 0.3077
T2324 0.3077
T2325 0.3077
T2326 0.3077
T2327 0.3077
T2328 0.3078
T2329 0.3076
T2330 0.3075
T2331 0.3075
T2332 0.3064
T2333 0.3061
T2334 0.3062
T2335 0.3062
T2336 0.3062
T2337 0.3062
T2338 0.3062
T2339 0.3059
T2340 0.3053
T2341 0.3057
T2342 0.3062
T2343 0.3056
T2344 0.3052
T2345 0.3049
T2346 0.3048
T2347 0.3048
T2348 0.3048
T2349 0.3047
T2350 0.3053
T2351 0.3054
T2352 0.3057
T2353 0.3048
T2354 0.3047
T2355 0.3047
T2356 0.3047
T2357 0.3047
T2358 0.3047
T2359 0.3047
T2360 0.3047
T2361 0.3047
T2362 0.3042
T2363 0.3043
T2364 0.3041
T2365 0.3041
T2366 0.3041
T2367 0.3035
T2368 0.3034
T2369 0.304
T2370 0.3068
T2371 0.3088
T2372 0.3094
T2373 0.3092
T2374 0.3076
T2375 0.3057
T2376 0.3045
T2377 0.3034
T2378 0.3023
T2379 0.3019
T2380 0.3018
T2381 0.3018
T2382 0.3027
T2383 0.3032
T2384 0.3033
T2385 0.3033
T2386 0.3033
T2387 0.3033
T2388 0.3033
T2389 0.3033
T2390 0.3033
T2391 0.3034
T2392 0.3034
T2393 0.3034
T2394 0.3034
T2395 0.2358
T2396 0.2258
T2397 0.2261
T2398 0.2258
T2399 0.2258
T2400 0.2258
T2401 0.2258
T2402 0.2258
T2403 0.2258
T2404 0.2258
T2405 0.2258
T2406 0.2258
T2407 0.2261
T2408 0.2259
T2409 0.2259
T2410 0.2257
T2411 0.2254
T2412 0.2244
T2413 0.225
T2414 0.2245
T2415 0.2227
T2416 0.2257
T2417 0.2257
T2418 0.2257
T2419 0.2257
T2420 0.2257
T2421 0.2257
T2422 0.2222
T2423 0.2222
T2424 0.2222
T2425 0.2222
T2426 0.2222
T2427 0.2222
T2428 0.2222
T2429 0.2222
T2430 0.2222
T2431 0.2222
T2432 0.2222
T2433 0.2222
T2434 0.2223
T2435 0.2223
T2436 0.2223
T2437 0.2223
T2438 0.2223
T2439 0.2223
T2440 0.2223
T2441 0.2223
T2442 0.2223
T2443 0.2223
T2444 0.2223
T2445 0.2223
T2446 0.2223
T2447 0.2223
T2448 0.2223
T2449 0.2223
T2450 0.2223
T2451 0.2223
T2452 0.2223
T2453 0.2224
T2454 0.2224
T2455 0.2224
T2456 0.2224
T2457 0.2253
T2458 0.2247
T2459 0.2247
T2460 0.2245
T2461 0.2248
T2462 0.2239
T2463 0.2245
T2464 0.2245
T2465 0.2248
T2466 0.2248
T2467 0.2248
T2468 0.2248
T2469 0.2248
T2470 0.2248
T2471 0.2248
T2472 0.2248
T2473 0.2248
T2474 0.2248
T2475 0.2248
T2476 0.2248
T2477 0.2248
T2478 0.2248
T2479 0.2249
T2480 0.2249
T2481 0.2249
T2482 0.2249
T2483 0.2249
T2484 0.2246
T2485 0.2246
T2486 0.2249
T2487 0.224
T2488 0.2243
T2489 0.2324
T2490 0.2465
T2491 0.2462
T2492 0.241
T2493 0.238
T2494 0.2505
T2495 0.2502
T2496 0.2484
T2497 0.2477
T2498 0.246
T2499 0.2448
T2500 0.2439
T2501 0.2429
T2502 0.2419
T2503 0.241
T2504 0.2393
T2505 0.2391
T2506 0.2383
T2507 0.2496
T2508 0.2456
T2509 0.2426
T2510 0.2406
T2511 0.2493
T2512 0.2428
T2513 0.2395
T2514 0.2383
T2515 0.2374
T2516 0.237
T2517 0.2365
T2518 0.236
T2519 0.2353
T2520 0.2344
T2521 0.2333
T2522 0.2323
T2523 0.2318
T2524 0.2421
T2525 0.2411
T2526 0.2399
T2527 0.2396
T2528 0.2386
T2529 0.2377
T2530 0.2372
T2531 0.2358
T2532 0.2347
T2533 0.2342
T2534 0.2334
T2535 0.2315
T2536 0.2311
T2537 0.2311
T2538 0.2311
T2539 0.2311
T2540 0.2311
T2541 0.2312
T2542 0.2312
T2543 0.2312
T2544 0.2312
T2545 0.2312
T2546 0.2312
T2547 0.2312
T2548 0.2306
T2549 0.2301
T2550 0.2301
T2551 0.2301
T2552 0.2301
T2553 0.2292
T2554 0.2295
T2555 0.2301
T2556 0.2298
T2557 0.2284
T2558 0.2275
T2559 0.2268
T2560 0.2435
T2561 0.2432
T2562 0.2398
T2563 0.238
T2564 0.236
T2565 0.2347
T2566 0.2339
T2567 0.2329
T2568 0.2326
T2569 0.232
T2570 0.242
T2571 0.2414
T2572 0.241
T2573 0.2402
T2574 0.2396
T2575 0.2389
T2576 0.2386
T2577 0.2383
T2578 0.2383
T2579 0.2375
T2580 0.2366
T2581 0.2351
T2582 0.2348
T2583 0.2339
T2584 0.2337
T2585 0.2339
T2586 0.2339
T2587 0.234
T2588 0.234
T2589 0.234
T2590 0.234
T2591 0.2331
T2592 0.2329
T2593 0.2329
T2594 0.2329
T2595 0.2329
T2596 0.2329
T2597 0.2329
T2598 0.2329
T2599 0.2329
T2600 0.2322
T2601 0.2315
T2602 0.2315
T2603 0.231
T2604 0.231
T2605 0.231
T2606 0.2304
T2607 0.2316
T2608 0.2313
T2609 0.2313
T2610 0.2304
T2611 0.2304
T2612 0.2304
T2613 0.2305
T2614 0.2305
T2615 0.2305
T2616 0.2305
T2617 0.2296
T2618 0.2293
T2619 0.2299
T2620 0.2302
T2621 0.2305
T2622 0.2305
T2623 0.2305
T2624 0.2305
T2625 0.2305
T2626 0.2302
T2627 0.2299
T2628 0.2296
T2629 0.2291
T2630 0.2291
T2631 0.2293
T2632 0.2285
T2633 0.2282
T2634 0.2282
T2635 0.2282
T2636 0.2282
T2637 0.2282
T2638 0.2282
T2639 0.2282
T2640 0.2282
T2641 0.2282
T2642 0.2282
T2643 0.2282
T2644 0.2282
T2645 0.2291
T2646 0.2293
T2647 0.2293
T2648 0.2293
T2649 0.2293
T2650 0.2293
T2651 0.2285
T2652 0.2285
T2653 0.2282
T2654 0.2282
T2655 0.2282
T2656 0.2282
T2657 0.2285
T2658 0.2291
T2659 0.2285
T2660 0.2296
T2661 0.2293
T2662 0.2302
T2663 0.2313
T2664 0.2313
T2665 0.232
T2666 0.2323
T2667 0.2341
T2668 0.2353
T2669 0.2366
T2670 0.2372
T2671 0.2386
T2672 0.2399
T2673 0.2318
T2674 0.2333
T2675 0.2357
T2676 0.2392
T2677 0.2414
T2678 0.2438
T2679 0.2457
T2680 0.2463
T2681 0.2465
T2682 0.2473
T2683 0.2483
T2684 0.2486
T2685 0.2486
T2686 0.2479
T2687 0.2473
T2688 0.2468
T2689 0.246
T2690 0.245
T2691 0.2441
T2692 0.2437
T2693 0.2437
T2694 0.2437
T2695 0.2437
T2696 0.2437
T2697 0.2437
T2698 0.2437
T2699 0.2437
T2700 0.2437
T2701 0.2426
T2702 0.2411
T2703 0.2398
T2704 0.239
T2705 0.2414
T2706 0.2401
T2707 0.239
T2708 0.239
T2709 0.2381
T2710 0.2367
T2711 0.2367
T2712 0.2357
T2713 0.2345
T2714 0.2343
T2715 0.2343
T2716 0.2343
T2717 0.2339
T2718 0.2333
T2719 0.2329
T2720 0.2329
T2721 0.2339
T2722 0.2333
T2723 0.2336
T2724 0.2336
T2725 0.2354
T2726 0.2363
T2727 0.2367
T2728 0.2369
T2729 0.2377
T2730 0.2381
T2731 0.239
T2732 0.239
T2733 0.2398
T2734 0.2401
T2735 0.2404
T2736 0.2414
T2737 0.2414
T2738 0.2414
T2739 0.2414
T2740 0.2414
T2741 0.2424
T2742 0.2427
T2743 0.2432
T2744 0.2437
T2745 0.2441
T2746 0.245
T2747 0.2463
T2748 0.2465
T2749 0.2471
T2750 0.2479
T2751 0.2468
T2752 0.2463
T2753 0.2453
T2754 0.245
T2755 0.2437
T2756 0.2435
T2757 0.2427
T2758 0.2424
T2759 0.2414
T2760 0.2407
T2761 0.2396
T2762 0.239
T2763 0.2384
T2764 0.2377
T2765 0.2372
T2766 0.2367
T2767 0.2357
T2768 0.2353
T2769 0.2353
T2770 0.2353
T2771 0.2353
T2772 0.2345
T2773 0.2343
T2774 0.2336
T2775 0.2329
T2776 0.2329
T2777 0.2329
T2778 0.2329
T2779 0.2329
T2780 0.2329
T2781 0.2321
T2782 0.2318
T2783 0.2318
T2784 0.2315
T2785 0.2413
T2786 0.2413
T2787 0.2413
T2788 0.2405
T2789 0.2402
T2790 0.2402
T2791 0.2257
T2792 0.2257
T2793 0.2257
T2794 0.2257
T2795 0.2257
T2796 0.2257
T2797 0.2257
T2798 0.2257
T2799 0.2257
T2800 0.2257
T2801 0.2257
T2802 0.2257
T2803 0.2257
T2804 0.2257
T2805 0.2257
T2806 0.2257
T2807 0.2257
T2808 0.2257
