# Supplementary material for: FishMORPH - An agent-based model to predict salmonid growth and distribution responses under natural and low flows
Source: Sci Rep. 2016 Jul 19;6:29414. doi: 10.1038/srep29414 (PMC4949470; doi:10.1038/srep29414)
Supplement: Supplementary Information 2 [file srep29414-s2.zip › SR_FishMORPH_Files/Parameters/Baseline_Depth_P60.var]

Depth Patch P60
T1 0.2646
T2 0.266
T3 0.266
T4 0.266
T5 0.2656
T6 0.2651
T7 0.2636
T8 0.2627
T9 0.2613
T10 0.2633
T11 0.2647
T12 0.2618
T13 0.2599
T14 0.2674
T15 0.2674
T16 0.2674
T17 0.2674
T18 0.2674
T19 0.2669
T20 0.2665
T21 0.2656
T22 0.2652
T23 0.2652
T24 0.2652
T25 0.2643
T26 0.2634
T27 0.2634
T28 0.2634
T29 0.2634
T30 0.2634
T31 0.2634
T32 0.2634
T33 0.2634
T34 0.2634
T35 0.2629
T36 0.2625
T37 0.2616
T38 0.2616
T39 0.2616
T40 0.2616
T41 0.2616
T42 0.2612
T43 0.2601
T44 0.2601
T45 0.2601
T46 0.2601
T47 0.2601
T48 0.2601
T49 0.2601
T50 0.2601
T51 0.2583
T52 0.2583
T53 0.2583
T54 0.2564
T55 0.2564
T56 0.256
T57 0.2551
T58 0.2555
T59 0.256
T60 0.2596
T61 0.2569
T62 0.2555
T63 0.2551
T64 0.2546
T65 0.2564
T66 0.2551
T67 0.2546
T68 0.2546
T69 0.2546
T70 0.2546
T71 0.2541
T72 0.2527
T73 0.252
T74 0.2507
T75 0.2493
T76 0.2493
T77 0.2493
T78 0.2493
T79 0.2493
T80 0.2493
T81 0.2493
T82 0.2493
T83 0.2493
T84 0.2493
T85 0.2498
T86 0.2512
T87 0.2512
T88 0.2512
T89 0.2512
T90 0.2512
T91 0.2512
T92 0.2512
T93 0.2512
T94 0.2512
T95 0.2512
T96 0.2512
T97 0.2512
T98 0.2512
T99 0.2507
T100 0.2493
T101 0.2493
T102 0.2493
T103 0.2493
T104 0.2493
T105 0.2493
T106 0.2493
T107 0.2493
T108 0.2488
T109 0.2493
T110 0.2493
T111 0.2493
T112 0.2493
T113 0.2493
T114 0.2493
T115 0.2493
T116 0.2493
T117 0.2493
T118 0.2493
T119 0.2493
T120 0.2493
T121 0.2493
T122 0.2493
T123 0.2493
T124 0.2493
T125 0.2493
T126 0.2493
T127 0.2493
T128 0.2493
T129 0.2493
T130 0.2493
T131 0.2503
T132 0.2512
T133 0.2512
T134 0.2512
T135 0.2512
T136 0.2516
T137 0.2527
T138 0.2527
T139 0.2527
T140 0.2527
T141 0.2527
T142 0.2527
T143 0.2527
T144 0.2527
T145 0.2527
T146 0.2527
T147 0.2527
T148 0.2527
T149 0.2527
T150 0.2546
T151 0.2541
T152 0.2546
T153 0.2551
T154 0.2564
T155 0.2564
T156 0.2564
T157 0.2564
T158 0.2574
T159 0.2564
T160 0.2574
T161 0.2583
T162 0.2583
T163 0.2583
T164 0.2583
T165 0.2583
T166 0.2583
T167 0.2583
T168 0.2583
T169 0.2583
T170 0.2583
T171 0.2583
T172 0.2583
T173 0.2583
T174 0.2583
T175 0.2583
T176 0.2583
T177 0.2583
T178 0.2579
T179 0.2583
T180 0.2583
T181 0.2579
T182 0.2569
T183 0.2579
T184 0.2569
T185 0.2564
T186 0.2564
T187 0.2564
T188 0.2564
T189 0.2564
T190 0.2564
T191 0.2564
T192 0.2564
T193 0.2564
T194 0.2564
T195 0.2564
T196 0.2564
T197 0.2551
T198 0.2546
T199 0.2546
T200 0.2546
T201 0.2527
T202 0.2527
T203 0.2527
T204 0.2527
T205 0.2527
T206 0.2527
T207 0.2527
T208 0.2527
T209 0.2527
T210 0.2527
T211 0.2527
T212 0.2527
T213 0.2527
T214 0.2527
T215 0.2532
T216 0.2527
T217 0.2527
T218 0.2527
T219 0.2527
T220 0.2527
T221 0.2527
T222 0.2527
T223 0.2527
T224 0.2523
T225 0.2512
T226 0.2512
T227 0.2512
T228 0.2512
T229 0.2512
T230 0.2512
T231 0.2512
T232 0.2512
T233 0.2512
T234 0.2512
T235 0.2512
T236 0.2512
T237 0.2512
T238 0.2512
T239 0.2512
T240 0.2512
T241 0.2512
T242 0.2512
T243 0.2512
T244 0.2512
T245 0.2512
T246 0.2512
T247 0.2512
T248 0.2512
T249 0.2493
T250 0.2493
T251 0.2498
T252 0.2828
T253 0.3169
T254 0.3246
T255 0.3231
T256 0.3228
T257 0.3228
T258 0.321
T259 0.3203
T260 0.3203
T261 0.3238
T262 0.3226
T263 0.3222
T264 0.3222
T265 0.3222
T266 0.3222
T267 0.3222
T268 0.3222
T269 0.3222
T270 0.3222
T271 0.3222
T272 0.3222
T273 0.3222
T274 0.3222
T275 0.3222
T276 0.3227
T277 0.3233
T278 0.32
T279 0.3203
T280 0.3203
T281 0.3203
T282 0.3238
T283 0.323
T284 0.3224
T285 0.3222
T286 0.3222
T287 0.3222
T288 0.3222
T289 0.3222
T290 0.3222
T291 0.3222
T292 0.3222
T293 0.3227
T294 0.3198
T295 0.3203
T296 0.3203
T297 0.3221
T298 0.3228
T299 0.3228
T300 0.3235
T301 0.3234
T302 0.3233
T303 0.3237
T304 0.3242
T305 0.3247
T306 0.3248
T307 0.3248
T308 0.3248
T309 0.3248
T310 0.3248
T311 0.3248
T312 0.3248
T313 0.3248
T314 0.3248
T315 0.3248
T316 0.3248
T317 0.3248
T318 0.3248
T319 0.3248
T320 0.3248
T321 0.3248
T322 0.3248
T323 0.3248
T324 0.3248
T325 0.3245
T326 0.3247
T327 0.3248
T328 0.3248
T329 0.3248
T330 0.3248
T331 0.3248
T332 0.3248
T333 0.3248
T334 0.3248
T335 0.3248
T336 0.3248
T337 0.3245
T338 0.3232
T339 0.3228
T340 0.3228
T341 0.3228
T342 0.3228
T343 0.3228
T344 0.3228
T345 0.3228
T346 0.3228
T347 0.3228
T348 0.3228
T349 0.3228
T350 0.3228
T351 0.3228
T352 0.3228
T353 0.321
T354 0.3203
T355 0.3203
T356 0.3203
T357 0.3203
T358 0.3203
T359 0.3203
T360 0.3203
T361 0.3203
T362 0.3238
T363 0.32
T364 0.3203
T365 0.3203
T366 0.3203
T367 0.3203
T368 0.3203
T369 0.3203
T370 0.3203
T371 0.3203
T372 0.3203
T373 0.3208
T374 0.3223
T375 0.3228
T376 0.3228
T377 0.3228
T378 0.3232
T379 0.3229
T380 0.3228
T381 0.3228
T382 0.3228
T383 0.3228
T384 0.3228
T385 0.3228
T386 0.3228
T387 0.3228
T388 0.3228
T389 0.3228
T390 0.3228
T391 0.3228
T392 0.3228
T393 0.3214
T394 0.3135
T395 0.296
T396 0.2748
T397 0.2696
T398 0.2662
T399 0.2638
T400 0.2632
T401 0.2632
T402 0.2632
T403 0.2636
T404 0.2633
T405 0.2632
T406 0.2619
T407 0.261
T408 0.2608
T409 0.2608
T410 0.2617
T411 0.2628
T412 0.2645
T413 0.2671
T414 0.2692
T415 0.2687
T416 0.2694
T417 0.2697
T418 0.2697
T419 0.2694
T420 0.2665
T421 0.2655
T422 0.2673
T423 0.2643
T424 0.2652
T425 0.2652
T426 0.2652
T427 0.2652
T428 0.2652
T429 0.2652
T430 0.2652
T431 0.2652
T432 0.2652
T433 0.2652
T434 0.2652
T435 0.2643
T436 0.2634
T437 0.2634
T438 0.2625
T439 0.2616
T440 0.2607
T441 0.2598
T442 0.2598
T443 0.2593
T444 0.2579
T445 0.2584
T446 0.2579
T447 0.2584
T448 0.2579
T449 0.2575
T450 0.2551
T451 0.2542
T452 0.2542
T453 0.2542
T454 0.2533
T455 0.2523
T456 0.2523
T457 0.2542
T458 0.2542
T459 0.2542
T460 0.2538
T461 0.2542
T462 0.2542
T463 0.2561
T464 0.2573
T465 0.2585
T466 0.2594
T467 0.2608
T468 0.2617
T469 0.263
T470 0.263
T471 0.2639
T472 0.2648
T473 0.2644
T474 0.263
T475 0.2621
T476 0.2612
T477 0.2603
T478 0.2594
T479 0.2594
T480 0.2585
T481 0.2594
T482 0.259
T483 0.2594
T484 0.2594
T485 0.2599
T486 0.2594
T487 0.2612
T488 0.2614
T489 0.264
T490 0.2662
T491 0.2592
T492 0.2597
T493 0.2614
T494 0.2642
T495 0.2668
T496 0.2689
T497 0.2707
T498 0.2716
T499 0.2734
T500 0.2766
T501 0.2748
T502 0.2778
T503 0.2812
T504 0.2842
T505 0.2868
T506 0.2893
T507 0.2903
T508 0.2909
T509 0.2922
T510 0.2927
T511 0.2931
T512 0.2944
T513 0.2932
T514 0.2946
T515 0.2969
T516 0.2983
T517 0.3002
T518 0.3017
T519 0.302
T520 0.3024
T521 0.3021
T522 0.302
T523 0.302
T524 0.302
T525 0.302
T526 0.302
T527 0.3015
T528 0.3004
T529 0.2995
T530 0.2994
T531 0.2978
T532 0.2972
T533 0.2968
T534 0.2954
T535 0.2931
T536 0.2936
T537 0.2925
T538 0.2914
T539 0.2903
T540 0.29
T541 0.288
T542 0.2873
T543 0.2873
T544 0.2865
T545 0.2854
T546 0.2851
T547 0.2842
T548 0.2831
T549 0.2828
T550 0.282
T551 0.2808
T552 0.28
T553 0.2783
T554 0.2778
T555 0.277
T556 0.2758
T557 0.2755
T558 0.2759
T559 0.2778
T560 0.2816
T561 0.2873
T562 0.2923
T563 0.2949
T564 0.3
T565 0.3081
T566 0.3112
T567 0.323
T568 0.3268
T569 0.3326
T570 0.3367
T571 0.3363
T572 0.3405
T573 0.3456
T574 0.3529
T575 0.3496
T576 0.358
T577 0.3661
T578 0.3753
T579 0.3856
T580 0.4029
T581 0.4118
T582 0.4199
T583 0.4313
T584 0.4315
T585 0.4361
T586 0.4427
T587 0.4412
T588 0.4447
T589 0.4524
T590 0.4519
T591 0.4552
T592 0.4594
T593 0.4621
T594 0.4626
T595 0.4615
T596 0.4559
T597 0.4551
T598 0.4447
T599 0.4424
T600 0.4314
T601 0.4284
T602 0.4201
T603 0.4128
T604 0.4115
T605 0.4063
T606 0.4028
T607 0.4006
T608 0.4004
T609 0.4016
T610 0.4047
T611 0.4078
T612 0.4124
T613 0.4128
T614 0.4182
T615 0.4216
T616 0.4254
T617 0.4294
T618 0.4255
T619 0.4289
T620 0.4317
T621 0.4331
T622 0.432
T623 0.4272
T624 0.4252
T625 0.4157
T626 0.4042
T627 0.389
T628 0.372
T629 0.3549
T630 0.3516
T631 0.342
T632 0.336
T633 0.3362
T634 0.3327
T635 0.3301
T636 0.3277
T637 0.3255
T638 0.3241
T639 0.3225
T640 0.3206
T641 0.3197
T642 0.3231
T643 0.3221
T644 0.3218
T645 0.3218
T646 0.3209
T647 0.3197
T648 0.3189
T649 0.3173
T650 0.3168
T651 0.3161
T652 0.315
T653 0.3147
T654 0.3138
T655 0.3126
T656 0.3122
T657 0.3111
T658 0.3103
T659 0.3101
T660 0.3083
T661 0.3076
T662 0.306
T663 0.3054
T664 0.311
T665 0.288
T666 0.2768
T667 0.2759
T668 0.2759
T669 0.2754
T670 0.2784
T671 0.2781
T672 0.2781
T673 0.2781
T674 0.2781
T675 0.2764
T676 0.2758
T677 0.2755
T678 0.2753
T679 0.2749
T680 0.2735
T681 0.273
T682 0.273
T683 0.2721
T684 0.2731
T685 0.2779
T686 0.29
T687 0.3046
T688 0.2988
T689 0.2874
T690 0.2776
T691 0.2764
T692 0.2736
T693 0.2721
T694 0.271
T695 0.2707
T696 0.2702
T697 0.2688
T698 0.2683
T699 0.2682
T700 0.2681
T701 0.268
T702 0.2666
T703 0.266
T704 0.2659
T705 0.2655
T706 0.2653
T707 0.2652
T708 0.2639
T709 0.2629
T710 0.2627
T711 0.2626
T712 0.2621
T713 0.2606
T714 0.2601
T715 0.26
T716 0.2599
T717 0.2599
T718 0.2598
T719 0.2597
T720 0.2596
T721 0.2596
T722 0.2595
T723 0.2594
T724 0.2594
T725 0.2593
T726 0.2592
T727 0.2592
T728 0.2591
T729 0.2586
T730 0.2584
T731 0.2588
T732 0.2588
T733 0.2671
T734 0.2665
T735 0.2669
T736 0.2663
T737 0.2659
T738 0.2653
T739 0.2649
T740 0.2643
T741 0.2643
T742 0.2642
T743 0.264
T744 0.2637
T745 0.2636
T746 0.2636
T747 0.2635
T748 0.2635
T749 0.2634
T750 0.2633
T751 0.2633
T752 0.2632
T753 0.2631
T754 0.2631
T755 0.263
T756 0.2629
T757 0.2629
T758 0.2628
T759 0.2627
T760 0.2627
T761 0.2626
T762 0.2625
T763 0.2625
T764 0.2624
T765 0.2638
T766 0.2653
T767 0.2648
T768 0.2647
T769 0.2646
T770 0.2646
T771 0.2641
T772 0.2634
T773 0.2632
T774 0.2626
T775 0.2627
T776 0.2631
T777 0.2632
T778 0.2631
T779 0.263
T780 0.263
T781 0.2626
T782 0.2621
T783 0.2615
T784 0.2613
T785 0.2604
T786 0.2605
T787 0.2602
T788 0.2599
T789 0.2607
T790 0.2609
T791 0.2609
T792 0.2608
T793 0.2608
T794 0.2607
T795 0.2606
T796 0.2606
T797 0.2601
T798 0.2603
T799 0.2604
T800 0.2603
T801 0.2602
T802 0.2602
T803 0.2601
T804 0.26
T805 0.2597
T806 0.2595
T807 0.2594
T808 0.2593
T809 0.2584
T810 0.2669
T811 0.2669
T812 0.2666
T813 0.2664
T814 0.2663
T815 0.2662
T816 0.2662
T817 0.2661
T818 0.266
T819 0.266
T820 0.2659
T821 0.265
T822 0.2646
T823 0.2637
T824 0.2634
T825 0.2633
T826 0.2632
T827 0.2632
T828 0.2631
T829 0.2631
T830 0.2617
T831 0.2613
T832 0.2621
T833 0.2601
T834 0.259
T835 0.2585
T836 0.2572
T837 0.2571
T838 0.257
T839 0.257
T840 0.2569
T841 0.2569
T842 0.2568
T843 0.2567
T844 0.2567
T845 0.2564
T846 0.2555
T847 0.2555
T848 0.2545
T849 0.2543
T850 0.256
T851 0.2555
T852 0.2558
T853 0.2558
T854 0.2557
T855 0.2539
T856 0.2535
T857 0.2521
T858 0.252
T859 0.252
T860 0.2519
T861 0.2518
T862 0.2518
T863 0.2517
T864 0.2517
T865 0.2525
T866 0.2533
T867 0.2532
T868 0.2532
T869 0.2531
T870 0.2531
T871 0.253
T872 0.2529
T873 0.2529
T874 0.2528
T875 0.2528
T876 0.2527
T877 0.2527
T878 0.2526
T879 0.2525
T880 0.2507
T881 0.2507
T882 0.2493
T883 0.2488
T884 0.2498
T885 0.2497
T886 0.2487
T887 0.2486
T888 0.2492
T889 0.2499
T890 0.2498
T891 0.2498
T892 0.2497
T893 0.2497
T894 0.2501
T895 0.2495
T896 0.2495
T897 0.2494
T898 0.2494
T899 0.2493
T900 0.2493
T901 0.2492
T902 0.2492
T903 0.2487
T904 0.2496
T905 0.2491
T906 0.2491
T907 0.249
T908 0.249
T909 0.2489
T910 0.2488
T911 0.2488
T912 0.2487
T913 0.2487
T914 0.2486
T915 0.249
T916 0.2485
T917 0.2485
T918 0.2489
T919 0.2482
T920 0.2487
T921 0.2482
T922 0.2482
T923 0.2481
T924 0.2481
T925 0.248
T926 0.2479
T927 0.2472
T928 0.2461
T929 0.2475
T930 0.246
T931 0.2457
T932 0.2456
T933 0.2455
T934 0.2454
T935 0.2454
T936 0.2453
T937 0.2453
T938 0.2457
T939 0.2456
T940 0.2451
T941 0.2468
T942 0.2468
T943 0.2467
T944 0.2467
T945 0.2466
T946 0.2466
T947 0.2465
T948 0.2464
T949 0.2477
T950 0.2494
T951 0.2485
T952 0.2476
T953 0.2465
T954 0.2458
T955 0.2457
T956 0.2457
T957 0.2456
T958 0.2456
T959 0.2455
T960 0.2455
T961 0.2454
T962 0.2454
T963 0.2453
T964 0.2453
T965 0.2452
T966 0.2452
T967 0.2451
T968 0.2451
T969 0.245
T970 0.245
T971 0.2449
T972 0.2449
T973 0.2448
T974 0.2448
T975 0.2447
T976 0.2447
T977 0.2446
T978 0.2445
T979 0.2445
T980 0.2444
T981 0.2442
T982 0.243
T983 0.2426
T984 0.2425
T985 0.2425
T986 0.2421
T987 0.242
T988 0.242
T989 0.2419
T990 0.2419
T991 0.2418
T992 0.2418
T993 0.2417
T994 0.2417
T995 0.2416
T996 0.2416
T997 0.2415
T998 0.2415
T999 0.2414
T1000 0.2414
T1001 0.2409
T1002 0.2395
T1003 0.2395
T1004 0.2394
T1005 0.2398
T1006 0.2411
T1007 0.241
T1008 0.2397
T1009 0.2392
T1010 0.2391
T1011 0.2391
T1012 0.239
T1013 0.239
T1014 0.239
T1015 0.2389
T1016 0.2389
T1017 0.2388
T1018 0.2386
T1019 0.2401
T1020 0.2401
T1021 0.24
T1022 0.24
T1023 0.2395
T1024 0.2381
T1025 0.2368
T1026 0.2363
T1027 0.2355
T1028 0.2348
T1029 0.2354
T1030 0.2361
T1031 0.236
T1032 0.236
T1033 0.236
T1034 0.2359
T1035 0.2359
T1036 0.2358
T1037 0.2358
T1038 0.2357
T1039 0.2357
T1040 0.2365
T1041 0.2373
T1042 0.2355
T1043 0.2359
T1044 0.2372
T1045 0.2371
T1046 0.2381
T1047 0.2384
T1048 0.2384
T1049 0.2388
T1050 0.2383
T1051 0.237
T1052 0.2352
T1053 0.2347
T1054 0.2346
T1055 0.2346
T1056 0.2345
T1057 0.2362
T1058 0.2362
T1059 0.2362
T1060 0.2361
T1061 0.2361
T1062 0.236
T1063 0.236
T1064 0.2359
T1065 0.2359
T1066 0.2358
T1067 0.2367
T1068 0.2372
T1069 0.2371
T1070 0.237
T1071 0.237
T1072 0.2378
T1073 0.2386
T1074 0.2386
T1075 0.2385
T1076 0.2385
T1077 0.2384
T1078 0.2384
T1079 0.2384
T1080 0.2383
T1081 0.2383
T1082 0.2387
T1083 0.2386
T1084 0.239
T1085 0.2398
T1086 0.2395
T1087 0.2394
T1088 0.2393
T1089 0.2393
T1090 0.2392
T1091 0.2388
T1092 0.2391
T1093 0.2575
T1094 0.2629
T1095 0.2622
T1096 0.2617
T1097 0.2617
T1098 0.262
T1099 0.2633
T1100 0.2636
T1101 0.2636
T1102 0.2663
T1103 0.261
T1104 0.2681
T1105 0.2757
T1106 0.2858
T1107 0.291
T1108 0.2925
T1109 0.2926
T1110 0.2927
T1111 0.2966
T1112 0.3034
T1113 0.3101
T1114 0.3112
T1115 0.3171
T1116 0.3207
T1117 0.322
T1118 0.3202
T1119 0.3152
T1120 0.3075
T1121 0.3086
T1122 0.3031
T1123 0.301
T1124 0.2988
T1125 0.2952
T1126 0.2937
T1127 0.2935
T1128 0.2934
T1129 0.2934
T1130 0.2944
T1131 0.2951
T1132 0.2948
T1133 0.2936
T1134 0.2931
T1135 0.2934
T1136 0.2942
T1137 0.2944
T1138 0.2947
T1139 0.2958
T1140 0.2981
T1141 0.3006
T1142 0.3025
T1143 0.303
T1144 0.3033
T1145 0.3034
T1146 0.3033
T1147 0.3039
T1148 0.3045
T1149 0.3046
T1150 0.3045
T1151 0.3045
T1152 0.3034
T1153 0.3018
T1154 0.2997
T1155 0.2975
T1156 0.2961
T1157 0.2958
T1158 0.2941
T1159 0.2934
T1160 0.2933
T1161 0.2941
T1162 0.2952
T1163 0.2952
T1164 0.2967
T1165 0.2977
T1166 0.2988
T1167 0.2991
T1168 0.2991
T1169 0.2983
T1170 0.2973
T1171 0.2958
T1172 0.2948
T1173 0.2958
T1174 0.2967
T1175 0.2966
T1176 0.2964
T1177 0.2971
T1178 0.2982
T1179 0.2985
T1180 0.2981
T1181 0.2979
T1182 0.2982
T1183 0.2983
T1184 0.2983
T1185 0.2982
T1186 0.2982
T1187 0.2981
T1188 0.2975
T1189 0.2984
T1190 0.2962
T1191 0.2929
T1192 0.2924
T1193 0.2906
T1194 0.2894
T1195 0.2874
T1196 0.2867
T1197 0.2867
T1198 0.2866
T1199 0.2881
T1200 0.2902
T1201 0.2921
T1202 0.2913
T1203 0.2902
T1204 0.2888
T1205 0.2876
T1206 0.2865
T1207 0.2892
T1208 0.2881
T1209 0.284
T1210 0.2835
T1211 0.2845
T1212 0.2863
T1213 0.2886
T1214 0.2919
T1215 0.2924
T1216 0.2951
T1217 0.2968
T1218 0.2989
T1219 0.3019
T1220 0.3067
T1221 0.3117
T1222 0.3081
T1223 0.3126
T1224 0.3142
T1225 0.3143
T1226 0.3143
T1227 0.3134
T1228 0.3117
T1229 0.3098
T1230 0.3089
T1231 0.3087
T1232 0.3094
T1233 0.3122
T1234 0.3162
T1235 0.3217
T1236 0.3221
T1237 0.3255
T1238 0.3267
T1239 0.3283
T1240 0.3309
T1241 0.3314
T1242 0.3277
T1243 0.325
T1244 0.3245
T1245 0.3244
T1246 0.3245
T1247 0.3253
T1248 0.3259
T1249 0.326
T1250 0.326
T1251 0.3259
T1252 0.3251
T1253 0.324
T1254 0.3237
T1255 0.3229
T1256 0.321
T1257 0.3196
T1258 0.3229
T1259 0.3218
T1260 0.3203
T1261 0.3194
T1262 0.3182
T1263 0.3115
T1264 0.3055
T1265 0.3099
T1266 0.3074
T1267 0.3056
T1268 0.3035
T1269 0.3014
T1270 0.3005
T1271 0.2987
T1272 0.2973
T1273 0.2947
T1274 0.2926
T1275 0.2937
T1276 0.2921
T1277 0.2907
T1278 0.2895
T1279 0.2878
T1280 0.2864
T1281 0.2849
T1282 0.2833
T1283 0.2828
T1284 0.2828
T1285 0.2826
T1286 0.2824
T1287 0.2806
T1288 0.2791
T1289 0.2764
T1290 0.2779
T1291 0.2756
T1292 0.2739
T1293 0.2734
T1294 0.2744
T1295 0.2752
T1296 0.2753
T1297 0.2738
T1298 0.2732
T1299 0.2732
T1300 0.2714
T1301 0.2703
T1302 0.2691
T1303 0.2679
T1304 0.2669
T1305 0.2665
T1306 0.2652
T1307 0.2646
T1308 0.2642
T1309 0.2654
T1310 0.2659
T1311 0.2659
T1312 0.2675
T1313 0.2707
T1314 0.2747
T1315 0.2824
T1316 0.2999
T1317 0.3088
T1318 0.3219
T1319 0.3363
T1320 0.3544
T1321 0.3556
T1322 0.3607
T1323 0.3687
T1324 0.3746
T1325 0.3719
T1326 0.3762
T1327 0.3796
T1328 0.383
T1329 0.3856
T1330 0.3859
T1331 0.3849
T1332 0.3829
T1333 0.379
T1334 0.3735
T1335 0.3749
T1336 0.3684
T1337 0.3628
T1338 0.3596
T1339 0.3623
T1340 0.3607
T1341 0.3596
T1342 0.3592
T1343 0.3592
T1344 0.3584
T1345 0.3572
T1346 0.3565
T1347 0.3554
T1348 0.3534
T1349 0.351
T1350 0.3488
T1351 0.3464
T1352 0.3438
T1353 0.3524
T1354 0.3492
T1355 0.3469
T1356 0.3448
T1357 0.3428
T1358 0.3399
T1359 0.3367
T1360 0.3379
T1361 0.335
T1362 0.3324
T1363 0.3302
T1364 0.3281
T1365 0.326
T1366 0.3239
T1367 0.3218
T1368 0.3201
T1369 0.3236
T1370 0.3234
T1371 0.3233
T1372 0.3197
T1373 0.3214
T1374 0.3236
T1375 0.3256
T1376 0.3283
T1377 0.3306
T1378 0.3319
T1379 0.3336
T1380 0.3345
T1381 0.3364
T1382 0.3381
T1383 0.3354
T1384 0.3374
T1385 0.3366
T1386 0.3363
T1387 0.336
T1388 0.3393
T1389 0.3374
T1390 0.335
T1391 0.3325
T1392 0.3306
T1393 0.33
T1394 0.3298
T1395 0.3311
T1396 0.3338
T1397 0.3371
T1398 0.3359
T1399 0.3386
T1400 0.34
T1401 0.341
T1402 0.3408
T1403 0.3413
T1404 0.3408
T1405 0.3393
T1406 0.3377
T1407 0.3362
T1408 0.3385
T1409 0.337
T1410 0.3357
T1411 0.3348
T1412 0.3336
T1413 0.3331
T1414 0.3327
T1415 0.3328
T1416 0.3313
T1417 0.3306
T1418 0.3305
T1419 0.3305
T1420 0.3305
T1421 0.329
T1422 0.328
T1423 0.3268
T1424 0.3249
T1425 0.3242
T1426 0.3238
T1427 0.3225
T1428 0.321
T1429 0.3238
T1430 0.3225
T1431 0.3218
T1432 0.3209
T1433 0.3202
T1434 0.3204
T1435 0.3209
T1436 0.321
T1437 0.3202
T1438 0.3199
T1439 0.3198
T1440 0.3198
T1441 0.3194
T1442 0.3185
T1443 0.3178
T1444 0.3165
T1445 0.3149
T1446 0.3137
T1447 0.3129
T1448 0.3116
T1449 0.3111
T1450 0.3111
T1451 0.3111
T1452 0.3107
T1453 0.3097
T1454 0.309
T1455 0.3085
T1456 0.3064
T1457 0.3045
T1458 0.311
T1459 0.3088
T1460 0.307
T1461 0.3056
T1462 0.3044
T1463 0.304
T1464 0.3047
T1465 0.3081
T1466 0.3118
T1467 0.305
T1468 0.3123
T1469 0.3094
T1470 0.3073
T1471 0.306
T1472 0.3053
T1473 0.3043
T1474 0.3032
T1475 0.303
T1476 0.3042
T1477 0.3031
T1478 0.3024
T1479 0.3022
T1480 0.3013
T1481 0.3002
T1482 0.2998
T1483 0.2982
T1484 0.2976
T1485 0.2975
T1486 0.2981
T1487 0.299
T1488 0.3017
T1489 0.304
T1490 0.305
T1491 0.3072
T1492 0.3098
T1493 0.3109
T1494 0.3108
T1495 0.3107
T1496 0.3122
T1497 0.3058
T1498 0.3089
T1499 0.3124
T1500 0.3155
T1501 0.3173
T1502 0.3173
T1503 0.3157
T1504 0.3132
T1505 0.311
T1506 0.3095
T1507 0.3079
T1508 0.3069
T1509 0.3074
T1510 0.3085
T1511 0.3092
T1512 0.3105
T1513 0.3116
T1514 0.3124
T1515 0.3145
T1516 0.3158
T1517 0.3174
T1518 0.3183
T1519 0.3198
T1520 0.3213
T1521 0.3227
T1522 0.3238
T1523 0.3213
T1524 0.3233
T1525 0.326
T1526 0.3297
T1527 0.3317
T1528 0.3324
T1529 0.3332
T1530 0.3327
T1531 0.3322
T1532 0.3321
T1533 0.331
T1534 0.3302
T1535 0.3301
T1536 0.3308
T1537 0.3318
T1538 0.3338
T1539 0.3361
T1540 0.3387
T1541 0.3367
T1542 0.3391
T1543 0.3413
T1544 0.3417
T1545 0.3417
T1546 0.3416
T1547 0.3416
T1548 0.3416
T1549 0.3416
T1550 0.3415
T1551 0.3415
T1552 0.3415
T1553 0.3414
T1554 0.3414
T1555 0.3414
T1556 0.3414
T1557 0.3413
T1558 0.3413
T1559 0.3413
T1560 0.3413
T1561 0.3412
T1562 0.3412
T1563 0.3412
T1564 0.3412
T1565 0.3411
T1566 0.3411
T1567 0.3411
T1568 0.341
T1569 0.341
T1570 0.3304
T1571 0.3236
T1572 0.3205
T1573 0.3196
T1574 0.3162
T1575 0.3141
T1576 0.3137
T1577 0.3133
T1578 0.3149
T1579 0.3158
T1580 0.3179
T1581 0.3211
T1582 0.3235
T1583 0.3199
T1584 0.3204
T1585 0.3238
T1586 0.3196
T1587 0.321
T1588 0.3225
T1589 0.3243
T1590 0.3256
T1591 0.3252
T1592 0.3242
T1593 0.3228
T1594 0.3213
T1595 0.3204
T1596 0.3203
T1597 0.322
T1598 0.3231
T1599 0.3229
T1600 0.3224
T1601 0.3222
T1602 0.3222
T1603 0.3221
T1604 0.3221
T1605 0.3219
T1606 0.3218
T1607 0.3214
T1608 0.3198
T1609 0.3221
T1610 0.3201
T1611 0.3186
T1612 0.3167
T1613 0.315
T1614 0.3142
T1615 0.3133
T1616 0.3122
T1617 0.3133
T1618 0.3137
T1619 0.3139
T1620 0.3152
T1621 0.3156
T1622 0.3156
T1623 0.3149
T1624 0.3134
T1625 0.3115
T1626 0.3095
T1627 0.3072
T1628 0.3042
T1629 0.3104
T1630 0.309
T1631 0.3079
T1632 0.3063
T1633 0.3054
T1634 0.3033
T1635 0.301
T1636 0.299
T1637 0.2977
T1638 0.2963
T1639 0.2954
T1640 0.2949
T1641 0.2935
T1642 0.293
T1643 0.293
T1644 0.2926
T1645 0.2934
T1646 0.2925
T1647 0.291
T1648 0.289
T1649 0.2869
T1650 0.2856
T1651 0.2848
T1652 0.2843
T1653 0.283
T1654 0.2825
T1655 0.2825
T1656 0.2824
T1657 0.2824
T1658 0.2832
T1659 0.2839
T1660 0.2848
T1661 0.2861
T1662 0.2891
T1663 0.2926
T1664 0.2977
T1665 0.3023
T1666 0.3069
T1667 0.3107
T1668 0.3088
T1669 0.3158
T1670 0.3213
T1671 0.3226
T1672 0.329
T1673 0.3344
T1674 0.3382
T1675 0.3357
T1676 0.3362
T1677 0.3352
T1678 0.3375
T1679 0.3339
T1680 0.3298
T1681 0.3257
T1682 0.3224
T1683 0.3215
T1684 0.3208
T1685 0.3211
T1686 0.3225
T1687 0.3233
T1688 0.3244
T1689 0.3252
T1690 0.3254
T1691 0.3254
T1692 0.3253
T1693 0.3253
T1694 0.325
T1695 0.3231
T1696 0.3205
T1697 0.322
T1698 0.3196
T1699 0.3177
T1700 0.316
T1701 0.3155
T1702 0.3155
T1703 0.3144
T1704 0.3121
T1705 0.3113
T1706 0.3098
T1707 0.3085
T1708 0.307
T1709 0.3047
T1710 0.3114
T1711 0.31
T1712 0.3081
T1713 0.3068
T1714 0.3057
T1715 0.3054
T1716 0.3046
T1717 0.3031
T1718 0.3015
T1719 0.2997
T1720 0.2977
T1721 0.2971
T1722 0.2971
T1723 0.2986
T1724 0.2992
T1725 0.2991
T1726 0.2989
T1727 0.2992
T1728 0.3004
T1729 0.2998
T1730 0.2989
T1731 0.2987
T1732 0.2987
T1733 0.2975
T1734 0.2967
T1735 0.2962
T1736 0.2951
T1737 0.2947
T1738 0.2947
T1739 0.2947
T1740 0.2947
T1741 0.2943
T1742 0.2926
T1743 0.2932
T1744 0.2916
T1745 0.2899
T1746 0.2886
T1747 0.2883
T1748 0.2883
T1749 0.2882
T1750 0.2882
T1751 0.2892
T1752 0.2899
T1753 0.292
T1754 0.2902
T1755 0.2899
T1756 0.2891
T1757 0.2885
T1758 0.2883
T1759 0.2871
T1760 0.2863
T1761 0.2846
T1762 0.2839
T1763 0.2839
T1764 0.2836
T1765 0.2838
T1766 0.2839
T1767 0.2839
T1768 0.2836
T1769 0.283
T1770 0.2832
T1771 0.2838
T1772 0.2839
T1773 0.2839
T1774 0.2839
T1775 0.2839
T1776 0.2832
T1777 0.282
T1778 0.2817
T1779 0.2811
T1780 0.2801
T1781 0.2799
T1782 0.2789
T1783 0.2779
T1784 0.2776
T1785 0.2776
T1786 0.2776
T1787 0.2805
T1788 0.2801
T1789 0.2785
T1790 0.2766
T1791 0.2755
T1792 0.278
T1793 0.2758
T1794 0.2751
T1795 0.2751
T1796 0.2748
T1797 0.275
T1798 0.2751
T1799 0.2751
T1800 0.2751
T1801 0.2751
T1802 0.2751
T1803 0.2743
T1804 0.2732
T1805 0.2729
T1806 0.2722
T1807 0.2719
T1808 0.2712
T1809 0.2709
T1810 0.2709
T1811 0.2709
T1812 0.2713
T1813 0.2711
T1814 0.271
T1815 0.271
T1816 0.2693
T1817 0.2686
T1818 0.2687
T1819 0.2687
T1820 0.2687
T1821 0.2687
T1822 0.2687
T1823 0.2687
T1824 0.2687
T1825 0.2687
T1826 0.2676
T1827 0.2666
T1828 0.2664
T1829 0.265
T1830 0.2644
T1831 0.2644
T1832 0.2634
T1833 0.263
T1834 0.2637
T1835 0.2665
T1836 0.2694
T1837 0.2705
T1838 0.2706
T1839 0.2702
T1840 0.2692
T1841 0.2689
T1842 0.2685
T1843 0.2683
T1844 0.2683
T1845 0.2696
T1846 0.2702
T1847 0.2703
T1848 0.2703
T1849 0.2703
T1850 0.2696
T1851 0.2686
T1852 0.2677
T1853 0.2666
T1854 0.2651
T1855 0.2646
T1856 0.2642
T1857 0.2638
T1858 0.264
T1859 0.2651
T1860 0.2663
T1861 0.2662
T1862 0.2654
T1863 0.2644
T1864 0.2629
T1865 0.262
T1866 0.2618
T1867 0.263
T1868 0.264
T1869 0.2637
T1870 0.2635
T1871 0.2631
T1872 0.2618
T1873 0.2631
T1874 0.2654
T1875 0.2678
T1876 0.2722
T1877 0.2756
T1878 0.2816
T1879 0.2867
T1880 0.2922
T1881 0.2957
T1882 0.302
T1883 0.3096
T1884 0.3098
T1885 0.3171
T1886 0.3234
T1887 0.3233
T1888 0.3248
T1889 0.3246
T1890 0.3223
T1891 0.3233
T1892 0.3205
T1893 0.3172
T1894 0.3143
T1895 0.3128
T1896 0.3122
T1897 0.3124
T1898 0.3143
T1899 0.3174
T1900 0.3205
T1901 0.3232
T1902 0.3207
T1903 0.3218
T1904 0.3221
T1905 0.3214
T1906 0.3201
T1907 0.3196
T1908 0.323
T1909 0.32
T1910 0.3143
T1911 0.3102
T1912 0.3072
T1913 0.3119
T1914 0.3099
T1915 0.31
T1916 0.3073
T1917 0.3025
T1918 0.3003
T1919 0.299
T1920 0.2971
T1921 0.2965
T1922 0.295
T1923 0.2932
T1924 0.2938
T1925 0.2926
T1926 0.2908
T1927 0.2899
T1928 0.2885
T1929 0.287
T1930 0.2866
T1931 0.2887
T1932 0.29
T1933 0.2894
T1934 0.288
T1935 0.2869
T1936 0.2863
T1937 0.2846
T1938 0.2825
T1939 0.2822
T1940 0.2835
T1941 0.2853
T1942 0.2862
T1943 0.2885
T1944 0.2913
T1945 0.2913
T1946 0.2902
T1947 0.2907
T1948 0.2918
T1949 0.2934
T1950 0.2941
T1951 0.2996
T1952 0.3061
T1953 0.3052
T1954 0.3153
T1955 0.323
T1956 0.3334
T1957 0.3366
T1958 0.3449
T1959 0.3476
T1960 0.3605
T1961 0.3654
T1962 0.3718
T1963 0.3778
T1964 0.3776
T1965 0.3844
T1966 0.3858
T1967 0.3933
T1968 0.4008
T1969 0.3998
T1970 0.4065
T1971 0.4108
T1972 0.4148
T1973 0.414
T1974 0.4168
T1975 0.4194
T1976 0.4214
T1977 0.4234
T1978 0.4243
T1979 0.4237
T1980 0.4236
T1981 0.4234
T1982 0.422
T1983 0.4204
T1984 0.4187
T1985 0.4171
T1986 0.4169
T1987 0.4158
T1988 0.414
T1989 0.4131
T1990 0.4129
T1991 0.4168
T1992 0.416
T1993 0.4149
T1994 0.4138
T1995 0.4117
T1996 0.4093
T1997 0.4077
T1998 0.4054
T1999 0.4029
T2000 0.4002
T2001 0.3974
T2002 0.4012
T2003 0.3971
T2004 0.3932
T2005 0.39
T2006 0.3868
T2007 0.3916
T2008 0.3907
T2009 0.3895
T2010 0.3884
T2011 0.3877
T2012 0.3863
T2013 0.385
T2014 0.3838
T2015 0.3824
T2016 0.3809
T2017 0.3787
T2018 0.3769
T2019 0.3749
T2020 0.3731
T2021 0.3787
T2022 0.377
T2023 0.3751
T2024 0.3728
T2025 0.371
T2026 0.3696
T2027 0.3677
T2028 0.3661
T2029 0.3647
T2030 0.3629
T2031 0.3623
T2032 0.3617
T2033 0.36
T2034 0.3634
T2035 0.3624
T2036 0.3622
T2037 0.3611
T2038 0.3602
T2039 0.3591
T2040 0.3584
T2041 0.3559
T2042 0.3548
T2043 0.3536
T2044 0.3531
T2045 0.3533
T2046 0.353
T2047 0.3529
T2048 0.354
T2049 0.3561
T2050 0.3581
T2051 0.3607
T2052 0.359
T2053 0.3639
T2054 0.3696
T2055 0.376
T2056 0.376
T2057 0.3836
T2058 0.3859
T2059 0.3953
T2060 0.4027
T2061 0.4013
T2062 0.406
T2063 0.4106
T2064 0.4148
T2065 0.4124
T2066 0.4133
T2067 0.4144
T2068 0.4151
T2069 0.4144
T2070 0.4136
T2071 0.4126
T2072 0.4165
T2073 0.4151
T2074 0.413
T2075 0.4117
T2076 0.4104
T2077 0.409
T2078 0.4075
T2079 0.406
T2080 0.4053
T2081 0.4042
T2082 0.4025
T2083 0.4009
T2084 0.3992
T2085 0.3973
T2086 0.4021
T2087 0.3986
T2088 0.396
T2089 0.3944
T2090 0.3924
T2091 0.3898
T2092 0.3873
T2093 0.3849
T2094 0.39
T2095 0.3881
T2096 0.3864
T2097 0.385
T2098 0.3849
T2099 0.3842
T2100 0.3814
T2101 0.379
T2102 0.378
T2103 0.3768
T2104 0.3757
T2105 0.3745
T2106 0.3731
T2107 0.3722
T2108 0.3721
T2109 0.3718
T2110 0.3777
T2111 0.3758
T2112 0.3751
T2113 0.3728
T2114 0.3719
T2115 0.3711
T2116 0.3704
T2117 0.3703
T2118 0.3703
T2119 0.3703
T2120 0.3703
T2121 0.3696
T2122 0.3686
T2123 0.3683
T2124 0.3683
T2125 0.3674
T2126 0.3679
T2127 0.369
T2128 0.3676
T2129 0.3665
T2130 0.3663
T2131 0.3674
T2132 0.3694
T2133 0.3716
T2134 0.3734
T2135 0.3737
T2136 0.3736
T2137 0.3727
T2138 0.3723
T2139 0.3709
T2140 0.3703
T2141 0.3696
T2142 0.3686
T2143 0.3683
T2144 0.3683
T2145 0.3677
T2146 0.3677
T2147 0.3689
T2148 0.3706
T2149 0.3736
T2150 0.3762
T2151 0.3787
T2152 0.3743
T2153 0.3763
T2154 0.3777
T2155 0.3791
T2156 0.3802
T2157 0.3809
T2158 0.3808
T2159 0.3799
T2160 0.379
T2161 0.3786
T2162 0.3786
T2163 0.3773
T2164 0.3767
T2165 0.3755
T2166 0.3744
T2167 0.3737
T2168 0.3724
T2169 0.3784
T2170 0.3777
T2171 0.3765
T2172 0.3751
T2173 0.3744
T2174 0.3733
T2175 0.3724
T2176 0.3709
T2177 0.3702
T2178 0.369
T2179 0.3685
T2180 0.3671
T2181 0.3664
T2182 0.3658
T2183 0.3647
T2184 0.3644
T2185 0.363
T2186 0.3609
T2187 0.3601
T2188 0.3601
T2189 0.3592
T2190 0.3631
T2191 0.3626
T2192 0.3617
T2193 0.3611
T2194 0.3606
T2195 0.3597
T2196 0.359
T2197 0.3589
T2198 0.3583
T2199 0.3567
T2200 0.3553
T2201 0.355
T2202 0.355
T2203 0.3565
T2204 0.3568
T2205 0.3559
T2206 0.3556
T2207 0.3553
T2208 0.3551
T2209 0.3551
T2210 0.3542
T2211 0.3533
T2212 0.3531
T2213 0.3524
T2214 0.3515
T2215 0.3512
T2216 0.3512
T2217 0.3513
T2218 0.3509
T2219 0.3497
T2220 0.3492
T2221 0.3489
T2222 0.3481
T2223 0.3475
T2224 0.3474
T2225 0.3474
T2226 0.3474
T2227 0.3474
T2228 0.3474
T2229 0.3474
T2230 0.3475
T2231 0.3475
T2232 0.3473
T2233 0.3466
T2234 0.3456
T2235 0.3454
T2236 0.3454
T2237 0.3454
T2238 0.3441
T2239 0.3436
T2240 0.3435
T2241 0.3548
T2242 0.3547
T2243 0.3544
T2244 0.3533
T2245 0.3529
T2246 0.3529
T2247 0.3529
T2248 0.3526
T2249 0.3522
T2250 0.3514
T2251 0.3509
T2252 0.3508
T2253 0.3508
T2254 0.3508
T2255 0.3509
T2256 0.3502
T2257 0.3493
T2258 0.349
T2259 0.349
T2260 0.349
T2261 0.3487
T2262 0.3483
T2263 0.348
T2264 0.3476
T2265 0.3471
T2266 0.3469
T2267 0.3469
T2268 0.3463
T2269 0.3454
T2270 0.3451
T2271 0.3451
T2272 0.3441
T2273 0.3433
T2274 0.3432
T2275 0.3432
T2276 0.343
T2277 0.3429
T2278 0.343
T2279 0.343
T2280 0.343
T2281 0.343
T2282 0.342
T2283 0.3413
T2284 0.3411
T2285 0.3411
T2286 0.3412
T2287 0.3412
T2288 0.3412
T2289 0.3405
T2290 0.3396
T2291 0.3391
T2292 0.339
T2293 0.339
T2294 0.339
T2295 0.339
T2296 0.3391
T2297 0.3391
T2298 0.3388
T2299 0.338
T2300 0.3373
T2301 0.3369
T2302 0.3382
T2303 0.3315
T2304 0.3277
T2305 0.3282
T2306 0.3314
T2307 0.3344
T2308 0.3365
T2309 0.3375
T2310 0.3377
T2311 0.3377
T2312 0.3377
T2313 0.3377
T2314 0.3377
T2315 0.3377
T2316 0.3378
T2317 0.3378
T2318 0.3378
T2319 0.3378
T2320 0.3372
T2321 0.3362
T2322 0.3369
T2323 0.3377
T2324 0.3379
T2325 0.3379
T2326 0.338
T2327 0.338
T2328 0.338
T2329 0.3378
T2330 0.3377
T2331 0.3377
T2332 0.3364
T2333 0.3358
T2334 0.3358
T2335 0.3358
T2336 0.3358
T2337 0.3359
T2338 0.3359
T2339 0.3356
T2340 0.3347
T2341 0.3351
T2342 0.3358
T2343 0.3353
T2344 0.3347
T2345 0.3342
T2346 0.334
T2347 0.3341
T2348 0.334
T2349 0.3339
T2350 0.3345
T2351 0.3348
T2352 0.3352
T2353 0.3343
T2354 0.3339
T2355 0.3339
T2356 0.3339
T2357 0.3339
T2358 0.3339
T2359 0.334
T2360 0.334
T2361 0.334
T2362 0.3333
T2363 0.3334
T2364 0.3332
T2365 0.3331
T2366 0.3331
T2367 0.3324
T2368 0.3322
T2369 0.3329
T2370 0.3362
T2371 0.3393
T2372 0.3359
T2373 0.3357
T2374 0.3384
T2375 0.3357
T2376 0.3339
T2377 0.3324
T2378 0.3309
T2379 0.3301
T2380 0.33
T2381 0.33
T2382 0.3311
T2383 0.3319
T2384 0.3321
T2385 0.3321
T2386 0.3321
T2387 0.3321
T2388 0.3321
T2389 0.3322
T2390 0.3322
T2391 0.3322
T2392 0.3322
T2393 0.3322
T2394 0.3323
T2395 0.2055
T2396 0.1844
T2397 0.1848
T2398 0.1844
T2399 0.1844
T2400 0.1844
T2401 0.1844
T2402 0.1844
T2403 0.1845
T2404 0.1845
T2405 0.1845
T2406 0.1845
T2407 0.1849
T2408 0.1845
T2409 0.1845
T2410 0.1843
T2411 0.1839
T2412 0.1901
T2413 0.1909
T2414 0.1901
T2415 0.1876
T2416 0.1867
T2417 0.1867
T2418 0.1867
T2419 0.1867
T2420 0.1867
T2421 0.1867
T2422 0.1868
T2423 0.1868
T2424 0.1868
T2425 0.1868
T2426 0.1868
T2427 0.1868
T2428 0.1868
T2429 0.1868
T2430 0.1868
T2431 0.1868
T2432 0.1869
T2433 0.1869
T2434 0.1869
T2435 0.1869
T2436 0.1869
T2437 0.1869
T2438 0.1869
T2439 0.1869
T2440 0.1869
T2441 0.187
T2442 0.187
T2443 0.187
T2444 0.187
T2445 0.187
T2446 0.187
T2447 0.187
T2448 0.187
T2449 0.187
T2450 0.187
T2451 0.1871
T2452 0.1871
T2453 0.1871
T2454 0.1871
T2455 0.1871
T2456 0.1871
T2457 0.1863
T2458 0.1854
T2459 0.1854
T2460 0.185
T2461 0.1854
T2462 0.1841
T2463 0.185
T2464 0.185
T2465 0.1855
T2466 0.1855
T2467 0.1855
T2468 0.1855
T2469 0.1855
T2470 0.1855
T2471 0.1855
T2472 0.1855
T2473 0.1856
T2474 0.1856
T2475 0.1856
T2476 0.1856
T2477 0.1856
T2478 0.1856
T2479 0.1856
T2480 0.1856
T2481 0.1856
T2482 0.1856
T2483 0.1857
T2484 0.1852
T2485 0.1852
T2486 0.1857
T2487 0.1844
T2488 0.1848
T2489 0.1943
T2490 0.2346
T2491 0.2342
T2492 0.2363
T2493 0.2322
T2494 0.23
T2495 0.2296
T2496 0.2271
T2497 0.2263
T2498 0.2239
T2499 0.2223
T2500 0.2211
T2501 0.2197
T2502 0.2201
T2503 0.2188
T2504 0.2165
T2505 0.2162
T2506 0.2151
T2507 0.2388
T2508 0.2336
T2509 0.2384
T2510 0.2358
T2511 0.2285
T2512 0.2197
T2513 0.2167
T2514 0.2152
T2515 0.2139
T2516 0.2134
T2517 0.2127
T2518 0.2119
T2519 0.211
T2520 0.2097
T2521 0.2082
T2522 0.2067
T2523 0.206
T2524 0.2052
T2525 0.2038
T2526 0.2022
T2527 0.2018
T2528 0.2036
T2529 0.2023
T2530 0.2015
T2531 0.1994
T2532 0.1979
T2533 0.1971
T2534 0.1959
T2535 0.1932
T2536 0.1926
T2537 0.1927
T2538 0.1927
T2539 0.1927
T2540 0.1927
T2541 0.1927
T2542 0.1927
T2543 0.1927
T2544 0.1928
T2545 0.1928
T2546 0.1928
T2547 0.1928
T2548 0.192
T2549 0.1912
T2550 0.1912
T2551 0.1912
T2552 0.1912
T2553 0.19
T2554 0.1904
T2555 0.1912
T2556 0.1908
T2557 0.1888
T2558 0.1874
T2559 0.1864
T2560 0.2311
T2561 0.2204
T2562 0.2175
T2563 0.215
T2564 0.2122
T2565 0.2104
T2566 0.2093
T2567 0.2079
T2568 0.2074
T2569 0.2066
T2570 0.2054
T2571 0.2045
T2572 0.204
T2573 0.2028
T2574 0.202
T2575 0.201
T2576 0.2037
T2577 0.2033
T2578 0.2034
T2579 0.2022
T2580 0.2009
T2581 0.1987
T2582 0.1982
T2583 0.197
T2584 0.1966
T2585 0.197
T2586 0.197
T2587 0.197
T2588 0.197
T2589 0.1971
T2590 0.1971
T2591 0.1959
T2592 0.1955
T2593 0.1955
T2594 0.1955
T2595 0.1955
T2596 0.1955
T2597 0.1955
T2598 0.1956
T2599 0.1956
T2600 0.1946
T2601 0.1935
T2602 0.1935
T2603 0.1927
T2604 0.1927
T2605 0.1928
T2606 0.1919
T2607 0.1936
T2608 0.1932
T2609 0.1932
T2610 0.192
T2611 0.192
T2612 0.192
T2613 0.192
T2614 0.1921
T2615 0.1921
T2616 0.1921
T2617 0.1908
T2618 0.1904
T2619 0.1913
T2620 0.1917
T2621 0.1921
T2622 0.1921
T2623 0.1921
T2624 0.1921
T2625 0.1921
T2626 0.1917
T2627 0.1913
T2628 0.1908
T2629 0.19
T2630 0.19
T2631 0.1904
T2632 0.1891
T2633 0.1887
T2634 0.1887
T2635 0.1887
T2636 0.1887
T2637 0.1887
T2638 0.1887
T2639 0.1887
T2640 0.1887
T2641 0.1887
T2642 0.1887
T2643 0.1887
T2644 0.1887
T2645 0.19
T2646 0.1904
T2647 0.1904
T2648 0.1904
T2649 0.1904
T2650 0.1904
T2651 0.1891
T2652 0.1891
T2653 0.1887
T2654 0.1887
T2655 0.1887
T2656 0.1887
T2657 0.1891
T2658 0.19
T2659 0.1891
T2660 0.1908
T2661 0.1904
T2662 0.1917
T2663 0.1933
T2664 0.1933
T2665 0.1943
T2666 0.1948
T2667 0.1975
T2668 0.1991
T2669 0.2011
T2670 0.2019
T2671 0.2007
T2672 0.2026
T2673 0.2065
T2674 0.2086
T2675 0.2121
T2676 0.2171
T2677 0.2201
T2678 0.2217
T2679 0.2242
T2680 0.2251
T2681 0.2254
T2682 0.2265
T2683 0.2278
T2684 0.2282
T2685 0.2282
T2686 0.2274
T2687 0.2265
T2688 0.2258
T2689 0.2247
T2690 0.2233
T2691 0.222
T2692 0.2216
T2693 0.2216
T2694 0.2216
T2695 0.2216
T2696 0.2216
T2697 0.2216
T2698 0.2216
T2699 0.2216
T2700 0.2216
T2701 0.2201
T2702 0.2196
T2703 0.2179
T2704 0.2168
T2705 0.2201
T2706 0.2182
T2707 0.2168
T2708 0.2168
T2709 0.2154
T2710 0.2134
T2711 0.2134
T2712 0.2121
T2713 0.2104
T2714 0.2101
T2715 0.2101
T2716 0.2101
T2717 0.2096
T2718 0.2086
T2719 0.2081
T2720 0.2081
T2721 0.2096
T2722 0.2086
T2723 0.2091
T2724 0.2091
T2725 0.2117
T2726 0.213
T2727 0.2134
T2728 0.2138
T2729 0.2149
T2730 0.2154
T2731 0.2168
T2732 0.2168
T2733 0.2179
T2734 0.2182
T2735 0.2187
T2736 0.2201
T2737 0.2201
T2738 0.2201
T2739 0.2201
T2740 0.2201
T2741 0.2197
T2742 0.2201
T2743 0.2209
T2744 0.2216
T2745 0.222
T2746 0.2233
T2747 0.2251
T2748 0.2254
T2749 0.2261
T2750 0.2274
T2751 0.2258
T2752 0.2251
T2753 0.2238
T2754 0.2233
T2755 0.2216
T2756 0.2212
T2757 0.2201
T2758 0.2197
T2759 0.2201
T2760 0.2192
T2761 0.2175
T2762 0.2168
T2763 0.2159
T2764 0.2149
T2765 0.2142
T2766 0.2134
T2767 0.2121
T2768 0.2116
T2769 0.2116
T2770 0.2116
T2771 0.2116
T2772 0.2104
T2773 0.2101
T2774 0.2091
T2775 0.2081
T2776 0.2081
T2777 0.2081
T2778 0.2081
T2779 0.2081
T2780 0.2081
T2781 0.207
T2782 0.2066
T2783 0.2066
T2784 0.2061
T2785 0.2047
T2786 0.2047
T2787 0.2047
T2788 0.2035
T2789 0.2031
T2790 0.2031
T2791 0.1851
T2792 0.1851
T2793 0.1851
T2794 0.1851
T2795 0.1851
T2796 0.1851
T2797 0.1851
T2798 0.1851
T2799 0.1851
T2800 0.1851
T2801 0.1851
T2802 0.1851
T2803 0.1851
T2804 0.1851
T2805 0.1851
T2806 0.1851
T2807 0.1851
T2808 0.1851
