# Supplementary material for: FishMORPH - An agent-based model to predict salmonid growth and distribution responses under natural and low flows
Source: Sci Rep. 2016 Jul 19;6:29414. doi: 10.1038/srep29414 (PMC4949470; doi:10.1038/srep29414)
Supplement: Supplementary Information 2 [file srep29414-s2.zip › SR_FishMORPH_Files/Parameters/Baseline_Depth_P61.var]

Depth Patch P61
T1 0.2147
T2 0.2099
T3 0.2099
T4 0.2099
T5 0.2155
T6 0.215
T7 0.2137
T8 0.2129
T9 0.2115
T10 0.2135
T11 0.2147
T12 0.212
T13 0.2103
T14 0.2083
T15 0.2083
T16 0.2083
T17 0.2083
T18 0.2083
T19 0.2079
T20 0.2075
T21 0.2066
T22 0.2062
T23 0.2062
T24 0.2062
T25 0.2054
T26 0.2045
T27 0.2045
T28 0.2045
T29 0.2045
T30 0.2045
T31 0.2045
T32 0.2045
T33 0.2045
T34 0.2045
T35 0.2041
T36 0.2037
T37 0.2029
T38 0.2029
T39 0.2029
T40 0.2029
T41 0.2029
T42 0.2025
T43 0.2015
T44 0.2015
T45 0.2015
T46 0.2015
T47 0.2015
T48 0.2015
T49 0.2015
T50 0.2015
T51 0.1998
T52 0.1998
T53 0.1998
T54 0.1981
T55 0.1981
T56 0.1977
T57 0.1969
T58 0.1973
T59 0.1977
T60 0.201
T61 0.1986
T62 0.1973
T63 0.1969
T64 0.1964
T65 0.1981
T66 0.1969
T67 0.1964
T68 0.1964
T69 0.1964
T70 0.1964
T71 0.196
T72 0.2034
T73 0.2027
T74 0.2016
T75 0.2003
T76 0.2003
T77 0.2003
T78 0.2003
T79 0.2003
T80 0.2003
T81 0.2003
T82 0.2003
T83 0.2003
T84 0.2003
T85 0.2007
T86 0.202
T87 0.202
T88 0.202
T89 0.202
T90 0.202
T91 0.202
T92 0.202
T93 0.202
T94 0.202
T95 0.202
T96 0.202
T97 0.202
T98 0.202
T99 0.2016
T100 0.2003
T101 0.2003
T102 0.2003
T103 0.2003
T104 0.2003
T105 0.2003
T106 0.2003
T107 0.2003
T108 0.1999
T109 0.2003
T110 0.2003
T111 0.2003
T112 0.2003
T113 0.2003
T114 0.2003
T115 0.2003
T116 0.2003
T117 0.2003
T118 0.2003
T119 0.2003
T120 0.2003
T121 0.2003
T122 0.2003
T123 0.2003
T124 0.2003
T125 0.2003
T126 0.2003
T127 0.2003
T128 0.2003
T129 0.2003
T130 0.2003
T131 0.2012
T132 0.202
T133 0.202
T134 0.202
T135 0.202
T136 0.2024
T137 0.2034
T138 0.2034
T139 0.2034
T140 0.2034
T141 0.2034
T142 0.2034
T143 0.2034
T144 0.2034
T145 0.2034
T146 0.2034
T147 0.2034
T148 0.2034
T149 0.2034
T150 0.1964
T151 0.196
T152 0.1964
T153 0.1969
T154 0.1981
T155 0.1981
T156 0.1981
T157 0.1981
T158 0.199
T159 0.1981
T160 0.199
T161 0.1998
T162 0.1998
T163 0.1998
T164 0.1998
T165 0.1998
T166 0.1998
T167 0.1998
T168 0.1998
T169 0.1998
T170 0.1998
T171 0.1998
T172 0.1998
T173 0.1998
T174 0.1998
T175 0.1998
T176 0.1998
T177 0.1998
T178 0.1994
T179 0.1998
T180 0.1998
T181 0.1994
T182 0.1986
T183 0.1994
T184 0.1986
T185 0.1981
T186 0.1981
T187 0.1981
T188 0.1981
T189 0.1981
T190 0.1981
T191 0.1981
T192 0.1981
T193 0.1981
T194 0.1981
T195 0.1981
T196 0.1981
T197 0.1969
T198 0.1964
T199 0.1964
T200 0.1964
T201 0.2034
T202 0.2034
T203 0.2034
T204 0.2034
T205 0.2034
T206 0.2034
T207 0.2034
T208 0.2034
T209 0.2034
T210 0.2034
T211 0.2034
T212 0.2034
T213 0.2034
T214 0.2034
T215 0.2039
T216 0.2034
T217 0.2034
T218 0.2034
T219 0.2034
T220 0.2034
T221 0.2034
T222 0.2034
T223 0.2034
T224 0.2031
T225 0.202
T226 0.202
T227 0.202
T228 0.202
T229 0.202
T230 0.202
T231 0.202
T232 0.202
T233 0.202
T234 0.202
T235 0.202
T236 0.202
T237 0.202
T238 0.202
T239 0.202
T240 0.202
T241 0.202
T242 0.202
T243 0.202
T244 0.202
T245 0.202
T246 0.202
T247 0.202
T248 0.202
T249 0.2003
T250 0.2003
T251 0.2007
T252 0.2295
T253 0.2492
T254 0.2598
T255 0.2584
T256 0.2581
T257 0.2581
T258 0.2564
T259 0.2558
T260 0.2558
T261 0.2549
T262 0.2538
T263 0.2535
T264 0.2535
T265 0.2535
T266 0.2535
T267 0.2535
T268 0.2535
T269 0.2535
T270 0.2535
T271 0.2535
T272 0.2535
T273 0.2535
T274 0.2535
T275 0.2535
T276 0.2539
T277 0.2545
T278 0.2555
T279 0.2558
T280 0.2558
T281 0.2558
T282 0.2549
T283 0.2542
T284 0.2536
T285 0.2535
T286 0.2535
T287 0.2535
T288 0.2535
T289 0.2535
T290 0.2535
T291 0.2535
T292 0.2535
T293 0.2539
T294 0.2553
T295 0.2558
T296 0.2558
T297 0.2575
T298 0.2581
T299 0.2581
T300 0.2588
T301 0.2587
T302 0.2586
T303 0.259
T304 0.2595
T305 0.2599
T306 0.26
T307 0.26
T308 0.26
T309 0.26
T310 0.26
T311 0.26
T312 0.26
T313 0.26
T314 0.26
T315 0.26
T316 0.26
T317 0.26
T318 0.26
T319 0.26
T320 0.26
T321 0.26
T322 0.26
T323 0.26
T324 0.26
T325 0.2597
T326 0.2599
T327 0.26
T328 0.26
T329 0.26
T330 0.26
T331 0.26
T332 0.26
T333 0.26
T334 0.26
T335 0.26
T336 0.26
T337 0.2597
T338 0.2585
T339 0.2581
T340 0.2581
T341 0.2581
T342 0.2581
T343 0.2581
T344 0.2581
T345 0.2581
T346 0.2581
T347 0.2581
T348 0.2581
T349 0.2581
T350 0.2581
T351 0.2581
T352 0.2581
T353 0.2564
T354 0.2558
T355 0.2558
T356 0.2558
T357 0.2558
T358 0.2558
T359 0.2558
T360 0.2558
T361 0.2558
T362 0.2549
T363 0.2555
T364 0.2558
T365 0.2558
T366 0.2558
T367 0.2558
T368 0.2558
T369 0.2558
T370 0.2558
T371 0.2558
T372 0.2558
T373 0.2562
T374 0.2577
T375 0.2581
T376 0.2581
T377 0.2581
T378 0.2585
T379 0.2583
T380 0.2581
T381 0.2581
T382 0.2581
T383 0.2581
T384 0.2581
T385 0.2581
T386 0.2581
T387 0.2581
T388 0.2581
T389 0.2581
T390 0.2581
T391 0.2581
T392 0.2581
T393 0.2568
T394 0.2515
T395 0.2365
T396 0.2212
T397 0.2131
T398 0.2101
T399 0.2138
T400 0.2133
T401 0.2133
T402 0.2133
T403 0.2137
T404 0.2134
T405 0.2133
T406 0.2121
T407 0.2113
T408 0.2111
T409 0.2111
T410 0.2119
T411 0.213
T412 0.2145
T413 0.2109
T414 0.2129
T415 0.2123
T416 0.213
T417 0.2133
T418 0.2133
T419 0.213
T420 0.2103
T421 0.2154
T422 0.2081
T423 0.2054
T424 0.2062
T425 0.2062
T426 0.2062
T427 0.2062
T428 0.2062
T429 0.2062
T430 0.2062
T431 0.2062
T432 0.2062
T433 0.2062
T434 0.2062
T435 0.2054
T436 0.2045
T437 0.2045
T438 0.2037
T439 0.2029
T440 0.202
T441 0.2012
T442 0.2012
T443 0.2008
T444 0.1995
T445 0.1999
T446 0.1995
T447 0.1999
T448 0.1995
T449 0.1991
T450 0.1969
T451 0.1961
T452 0.1961
T453 0.1961
T454 0.204
T455 0.2031
T456 0.2031
T457 0.1961
T458 0.1961
T459 0.1961
T460 0.2044
T461 0.1961
T462 0.1961
T463 0.1978
T464 0.1989
T465 0.2
T466 0.2008
T467 0.2021
T468 0.203
T469 0.2042
T470 0.2042
T471 0.205
T472 0.2059
T473 0.2055
T474 0.2042
T475 0.2034
T476 0.2025
T477 0.2017
T478 0.2008
T479 0.2008
T480 0.2
T481 0.2008
T482 0.2004
T483 0.2008
T484 0.2008
T485 0.2013
T486 0.2008
T487 0.2025
T488 0.2027
T489 0.2051
T490 0.2072
T491 0.2097
T492 0.2101
T493 0.2117
T494 0.2143
T495 0.2107
T496 0.2125
T497 0.2142
T498 0.215
T499 0.2167
T500 0.2197
T501 0.2216
T502 0.2244
T503 0.2275
T504 0.2241
T505 0.2265
T506 0.2287
T507 0.2297
T508 0.2302
T509 0.2315
T510 0.2318
T511 0.2322
T512 0.2335
T513 0.2343
T514 0.2356
T515 0.2378
T516 0.239
T517 0.2409
T518 0.2422
T519 0.2424
T520 0.2428
T521 0.2426
T522 0.2424
T523 0.2424
T524 0.2424
T525 0.2424
T526 0.2424
T527 0.242
T528 0.2409
T529 0.2402
T530 0.24
T531 0.2385
T532 0.238
T533 0.2376
T534 0.2363
T535 0.2341
T536 0.2327
T537 0.2317
T538 0.2307
T539 0.2296
T540 0.2294
T541 0.2275
T542 0.2269
T543 0.2269
T544 0.2261
T545 0.2251
T546 0.2248
T547 0.224
T548 0.2292
T549 0.2289
T550 0.2282
T551 0.2271
T552 0.2264
T553 0.2248
T554 0.2243
T555 0.2235
T556 0.2225
T557 0.2222
T558 0.2226
T559 0.2244
T560 0.2279
T561 0.227
T562 0.2315
T563 0.2359
T564 0.2407
T565 0.2388
T566 0.2498
T567 0.2543
T568 0.262
T569 0.2675
T570 0.2647
T571 0.2686
T572 0.2726
T573 0.2774
T574 0.2777
T575 0.2854
T576 0.2934
T577 0.2954
T578 0.3076
T579 0.3137
T580 0.3232
T581 0.3389
T582 0.3478
T583 0.3589
T584 0.3516
T585 0.3561
T586 0.3625
T587 0.3611
T588 0.3645
T589 0.3721
T590 0.3611
T591 0.3642
T592 0.3684
T593 0.3709
T594 0.3714
T595 0.3703
T596 0.3648
T597 0.3745
T598 0.3644
T599 0.362
T600 0.3513
T601 0.3558
T602 0.3478
T603 0.3408
T604 0.3384
T605 0.3333
T606 0.33
T607 0.3278
T608 0.3277
T609 0.3288
T610 0.3319
T611 0.3349
T612 0.3394
T613 0.3409
T614 0.3461
T615 0.3494
T616 0.3531
T617 0.3569
T618 0.3457
T619 0.349
T620 0.3518
T621 0.3531
T622 0.352
T623 0.3473
T624 0.3527
T625 0.3423
T626 0.3241
T627 0.3203
T628 0.3006
T629 0.2901
T630 0.2761
T631 0.2739
T632 0.2682
T633 0.2641
T634 0.2675
T635 0.265
T636 0.2628
T637 0.2607
T638 0.2594
T639 0.2578
T640 0.2561
T641 0.2552
T642 0.2543
T643 0.2533
T644 0.2531
T645 0.2531
T646 0.2522
T647 0.2511
T648 0.2503
T649 0.2489
T650 0.2484
T651 0.2477
T652 0.2531
T653 0.2529
T654 0.252
T655 0.2508
T656 0.2505
T657 0.2494
T658 0.2487
T659 0.2485
T660 0.2468
T661 0.2462
T662 0.2447
T663 0.2442
T664 0.2413
T665 0.227
T666 0.2234
T667 0.2226
T668 0.2226
T669 0.2221
T670 0.2212
T671 0.221
T672 0.221
T673 0.221
T674 0.221
T675 0.2194
T676 0.2188
T677 0.2186
T678 0.2184
T679 0.218
T680 0.2167
T681 0.2163
T682 0.2163
T683 0.2155
T684 0.2164
T685 0.2209
T686 0.2297
T687 0.2356
T688 0.2393
T689 0.2268
T690 0.2241
T691 0.2193
T692 0.2168
T693 0.2155
T694 0.2144
T695 0.2141
T696 0.2138
T697 0.2124
T698 0.212
T699 0.2119
T700 0.2118
T701 0.2118
T702 0.2104
T703 0.2099
T704 0.2098
T705 0.2154
T706 0.2153
T707 0.2152
T708 0.214
T709 0.2131
T710 0.2129
T711 0.2128
T712 0.2124
T713 0.211
T714 0.2105
T715 0.2104
T716 0.2104
T717 0.2103
T718 0.2102
T719 0.2102
T720 0.2101
T721 0.2101
T722 0.21
T723 0.2099
T724 0.2099
T725 0.2098
T726 0.2097
T727 0.2097
T728 0.2096
T729 0.2092
T730 0.209
T731 0.2093
T732 0.2094
T733 0.2081
T734 0.2075
T735 0.2079
T736 0.2074
T737 0.207
T738 0.2065
T739 0.206
T740 0.2055
T741 0.2055
T742 0.2054
T743 0.2052
T744 0.205
T745 0.2049
T746 0.2049
T747 0.2048
T748 0.2047
T749 0.2047
T750 0.2046
T751 0.2045
T752 0.2045
T753 0.2044
T754 0.2044
T755 0.2043
T756 0.2042
T757 0.2042
T758 0.2041
T759 0.2041
T760 0.204
T761 0.204
T762 0.2039
T763 0.2038
T764 0.2038
T765 0.2141
T766 0.2153
T767 0.2148
T768 0.2147
T769 0.2147
T770 0.2146
T771 0.2142
T772 0.2136
T773 0.2134
T774 0.2128
T775 0.2129
T776 0.2133
T777 0.2133
T778 0.2133
T779 0.2132
T780 0.2132
T781 0.2128
T782 0.2123
T783 0.2118
T784 0.2117
T785 0.2108
T786 0.2109
T787 0.2106
T788 0.2104
T789 0.2111
T790 0.2113
T791 0.2112
T792 0.2112
T793 0.2111
T794 0.2111
T795 0.211
T796 0.211
T797 0.2105
T798 0.2107
T799 0.2108
T800 0.2107
T801 0.2107
T802 0.2106
T803 0.2105
T804 0.2105
T805 0.2102
T806 0.21
T807 0.2099
T808 0.2098
T809 0.209
T810 0.2079
T811 0.208
T812 0.2076
T813 0.2074
T814 0.2074
T815 0.2073
T816 0.2073
T817 0.2072
T818 0.2072
T819 0.2071
T820 0.207
T821 0.2062
T822 0.2059
T823 0.205
T824 0.2047
T825 0.2047
T826 0.2046
T827 0.2046
T828 0.2045
T829 0.2044
T830 0.2032
T831 0.2029
T832 0.2036
T833 0.2017
T834 0.2007
T835 0.2003
T836 0.199
T837 0.1989
T838 0.1989
T839 0.1988
T840 0.1988
T841 0.1987
T842 0.1987
T843 0.1986
T844 0.1985
T845 0.1983
T846 0.1975
T847 0.1974
T848 0.1966
T849 0.1963
T850 0.1979
T851 0.1975
T852 0.1978
T853 0.1977
T854 0.1977
T855 0.196
T856 0.2043
T857 0.2031
T858 0.203
T859 0.203
T860 0.2029
T861 0.2028
T862 0.2028
T863 0.2027
T864 0.2027
T865 0.2034
T866 0.2042
T867 0.2041
T868 0.2041
T869 0.204
T870 0.204
T871 0.2039
T872 0.2039
T873 0.2038
T874 0.2038
T875 0.2037
T876 0.2037
T877 0.2036
T878 0.2035
T879 0.2035
T880 0.2018
T881 0.2018
T882 0.2005
T883 0.2001
T884 0.1992
T885 0.1992
T886 0.1999
T887 0.1999
T888 0.2005
T889 0.201
T890 0.201
T891 0.2009
T892 0.2009
T893 0.2008
T894 0.2012
T895 0.2007
T896 0.2007
T897 0.2006
T898 0.2006
T899 0.2005
T900 0.2005
T901 0.2004
T902 0.2004
T903 0.1999
T904 0.1991
T905 0.1986
T906 0.1986
T907 0.1985
T908 0.1985
T909 0.1984
T910 0.1984
T911 0.1983
T912 0.1983
T913 0.1982
T914 0.1982
T915 0.1985
T916 0.1981
T917 0.198
T918 0.1984
T919 0.1995
T920 0.1983
T921 0.1978
T922 0.1978
T923 0.1977
T924 0.1977
T925 0.1976
T926 0.1975
T927 0.1969
T928 0.1958
T929 0.1971
T930 0.1957
T931 0.1955
T932 0.1953
T933 0.1953
T934 0.1952
T935 0.1952
T936 0.1951
T937 0.1951
T938 0.1954
T939 0.1954
T940 0.1949
T941 0.1965
T942 0.1964
T943 0.1964
T944 0.1963
T945 0.1963
T946 0.1962
T947 0.1962
T948 0.1961
T949 0.1973
T950 0.1989
T951 0.1981
T952 0.1972
T953 0.1962
T954 0.1955
T955 0.1955
T956 0.1954
T957 0.1954
T958 0.1953
T959 0.1953
T960 0.1952
T961 0.1952
T962 0.1952
T963 0.1951
T964 0.1951
T965 0.195
T966 0.195
T967 0.1949
T968 0.1949
T969 0.1948
T970 0.1948
T971 0.1947
T972 0.1947
T973 0.1946
T974 0.1946
T975 0.1945
T976 0.1945
T977 0.1944
T978 0.1944
T979 0.1943
T980 0.1943
T981 0.1941
T982 0.1929
T983 0.1926
T984 0.1925
T985 0.1925
T986 0.1921
T987 0.1921
T988 0.192
T989 0.192
T990 0.1919
T991 0.1919
T992 0.1918
T993 0.1918
T994 0.1917
T995 0.1917
T996 0.1916
T997 0.1916
T998 0.1915
T999 0.1915
T1000 0.1915
T1001 0.191
T1002 0.1898
T1003 0.1897
T1004 0.1897
T1005 0.19
T1006 0.1912
T1007 0.1911
T1008 0.1899
T1009 0.1894
T1010 0.1894
T1011 0.1894
T1012 0.1893
T1013 0.1893
T1014 0.1892
T1015 0.1892
T1016 0.1891
T1017 0.1891
T1018 0.1889
T1019 0.1903
T1020 0.1902
T1021 0.1902
T1022 0.1901
T1023 0.1897
T1024 0.1885
T1025 0.1872
T1026 0.1868
T1027 0.1861
T1028 0.1854
T1029 0.186
T1030 0.1866
T1031 0.1865
T1032 0.1865
T1033 0.1865
T1034 0.1864
T1035 0.1864
T1036 0.1863
T1037 0.1863
T1038 0.1862
T1039 0.1862
T1040 0.187
T1041 0.1877
T1042 0.1861
T1043 0.1864
T1044 0.1876
T1045 0.1875
T1046 0.1884
T1047 0.1887
T1048 0.1887
T1049 0.1891
T1050 0.1886
T1051 0.1874
T1052 0.1857
T1053 0.1853
T1054 0.1852
T1055 0.1852
T1056 0.1851
T1057 0.1867
T1058 0.1867
T1059 0.1866
T1060 0.1866
T1061 0.1865
T1062 0.1865
T1063 0.1864
T1064 0.1864
T1065 0.1864
T1066 0.1863
T1067 0.1871
T1068 0.1876
T1069 0.1875
T1070 0.1874
T1071 0.1874
T1072 0.1881
T1073 0.1889
T1074 0.1888
T1075 0.1888
T1076 0.1887
T1077 0.1887
T1078 0.1887
T1079 0.1886
T1080 0.1886
T1081 0.1885
T1082 0.1889
T1083 0.1889
T1084 0.1892
T1085 0.1899
T1086 0.1897
T1087 0.1895
T1088 0.1895
T1089 0.1895
T1090 0.1894
T1091 0.189
T1092 0.1893
T1093 0.1994
T1094 0.204
T1095 0.2033
T1096 0.2029
T1097 0.2028
T1098 0.2032
T1099 0.2043
T1100 0.2046
T1101 0.2046
T1102 0.2071
T1103 0.2111
T1104 0.2117
T1105 0.2224
T1106 0.2254
T1107 0.2302
T1108 0.2315
T1109 0.2316
T1110 0.2336
T1111 0.2373
T1112 0.2342
T1113 0.2405
T1114 0.2496
T1115 0.2486
T1116 0.2519
T1117 0.2531
T1118 0.2514
T1119 0.2531
T1120 0.2458
T1121 0.2388
T1122 0.2432
T1123 0.2413
T1124 0.2392
T1125 0.2359
T1126 0.2345
T1127 0.2343
T1128 0.2342
T1129 0.2342
T1130 0.2351
T1131 0.2358
T1132 0.2355
T1133 0.2344
T1134 0.2339
T1135 0.2342
T1136 0.235
T1137 0.2352
T1138 0.2354
T1139 0.2365
T1140 0.2386
T1141 0.241
T1142 0.2427
T1143 0.2431
T1144 0.2434
T1145 0.2435
T1146 0.2434
T1147 0.2345
T1148 0.235
T1149 0.2351
T1150 0.235
T1151 0.235
T1152 0.2435
T1153 0.242
T1154 0.24
T1155 0.2379
T1156 0.2367
T1157 0.2364
T1158 0.2348
T1159 0.2341
T1160 0.2341
T1161 0.2348
T1162 0.2358
T1163 0.2358
T1164 0.2372
T1165 0.2381
T1166 0.2391
T1167 0.2395
T1168 0.2394
T1169 0.2387
T1170 0.2378
T1171 0.2363
T1172 0.2355
T1173 0.2364
T1174 0.2372
T1175 0.2371
T1176 0.2369
T1177 0.2376
T1178 0.2386
T1179 0.2389
T1180 0.2384
T1181 0.2382
T1182 0.2386
T1183 0.2387
T1184 0.2386
T1185 0.2386
T1186 0.2385
T1187 0.2385
T1188 0.2379
T1189 0.2388
T1190 0.2366
T1191 0.2335
T1192 0.2312
T1193 0.2295
T1194 0.2284
T1195 0.2266
T1196 0.2259
T1197 0.2259
T1198 0.2259
T1199 0.2273
T1200 0.2292
T1201 0.231
T1202 0.2301
T1203 0.2292
T1204 0.2278
T1205 0.2267
T1206 0.2257
T1207 0.2283
T1208 0.2271
T1209 0.2296
T1210 0.2291
T1211 0.2239
T1212 0.2256
T1213 0.2277
T1214 0.2308
T1215 0.2331
T1216 0.2357
T1217 0.2372
T1218 0.2391
T1219 0.2419
T1220 0.2371
T1221 0.2417
T1222 0.2463
T1223 0.2505
T1224 0.252
T1225 0.2521
T1226 0.2518
T1227 0.2509
T1228 0.2492
T1229 0.2475
T1230 0.2467
T1231 0.2465
T1232 0.2472
T1233 0.2498
T1234 0.2536
T1235 0.2524
T1236 0.2568
T1237 0.26
T1238 0.2611
T1239 0.2626
T1240 0.2652
T1241 0.2655
T1242 0.2619
T1243 0.2595
T1244 0.259
T1245 0.259
T1246 0.259
T1247 0.2597
T1248 0.2603
T1249 0.2604
T1250 0.2604
T1251 0.2603
T1252 0.2596
T1253 0.2585
T1254 0.2582
T1255 0.2574
T1256 0.2557
T1257 0.2543
T1258 0.2533
T1259 0.2522
T1260 0.2508
T1261 0.25
T1262 0.2488
T1263 0.2489
T1264 0.2433
T1265 0.2394
T1266 0.2371
T1267 0.2354
T1268 0.2429
T1269 0.241
T1270 0.2402
T1271 0.2385
T1272 0.2372
T1273 0.2348
T1274 0.2328
T1275 0.2319
T1276 0.2304
T1277 0.2291
T1278 0.228
T1279 0.2264
T1280 0.2251
T1281 0.2237
T1282 0.2284
T1283 0.228
T1284 0.228
T1285 0.2278
T1286 0.2276
T1287 0.2259
T1288 0.2246
T1289 0.2221
T1290 0.2198
T1291 0.2177
T1292 0.2161
T1293 0.2157
T1294 0.2166
T1295 0.2173
T1296 0.2174
T1297 0.216
T1298 0.2155
T1299 0.2154
T1300 0.2138
T1301 0.2128
T1302 0.2117
T1303 0.2106
T1304 0.2156
T1305 0.2153
T1306 0.2141
T1307 0.2135
T1308 0.2131
T1309 0.2143
T1310 0.2148
T1311 0.2147
T1312 0.2103
T1313 0.2132
T1314 0.2169
T1315 0.2278
T1316 0.2399
T1317 0.2466
T1318 0.2566
T1319 0.2679
T1320 0.2783
T1321 0.2903
T1322 0.2893
T1323 0.2969
T1324 0.3026
T1325 0.3032
T1326 0.3074
T1327 0.3106
T1328 0.3139
T1329 0.3164
T1330 0.3166
T1331 0.3157
T1332 0.3137
T1333 0.31
T1334 0.3046
T1335 0.3027
T1336 0.2964
T1337 0.291
T1338 0.288
T1339 0.2862
T1340 0.2847
T1341 0.2939
T1342 0.2935
T1343 0.2935
T1344 0.2927
T1345 0.2916
T1346 0.2909
T1347 0.2898
T1348 0.2879
T1349 0.2856
T1350 0.2836
T1351 0.2812
T1352 0.2788
T1353 0.276
T1354 0.2798
T1355 0.2775
T1356 0.2756
T1357 0.2737
T1358 0.2712
T1359 0.2683
T1360 0.2651
T1361 0.2624
T1362 0.2665
T1363 0.2644
T1364 0.2625
T1365 0.2605
T1366 0.2585
T1367 0.2565
T1368 0.2549
T1369 0.254
T1370 0.2539
T1371 0.2538
T1372 0.2545
T1373 0.2561
T1374 0.2582
T1375 0.2601
T1376 0.2627
T1377 0.2648
T1378 0.266
T1379 0.261
T1380 0.2619
T1381 0.2637
T1382 0.2653
T1383 0.267
T1384 0.2689
T1385 0.268
T1386 0.2678
T1387 0.2676
T1388 0.2664
T1389 0.2646
T1390 0.2623
T1391 0.2665
T1392 0.2647
T1393 0.2641
T1394 0.264
T1395 0.2653
T1396 0.2612
T1397 0.2643
T1398 0.2674
T1399 0.27
T1400 0.2713
T1401 0.2722
T1402 0.2721
T1403 0.2726
T1404 0.272
T1405 0.2706
T1406 0.2691
T1407 0.2677
T1408 0.2656
T1409 0.2642
T1410 0.2628
T1411 0.2621
T1412 0.2675
T1413 0.267
T1414 0.2667
T1415 0.2668
T1416 0.2653
T1417 0.2647
T1418 0.2646
T1419 0.2646
T1420 0.2645
T1421 0.2631
T1422 0.2622
T1423 0.261
T1424 0.2592
T1425 0.2586
T1426 0.2582
T1427 0.257
T1428 0.2555
T1429 0.254
T1430 0.2529
T1431 0.2522
T1432 0.2513
T1433 0.2507
T1434 0.2509
T1435 0.2513
T1436 0.2514
T1437 0.2507
T1438 0.2504
T1439 0.2503
T1440 0.2503
T1441 0.2499
T1442 0.249
T1443 0.2484
T1444 0.2536
T1445 0.2521
T1446 0.2509
T1447 0.2502
T1448 0.249
T1449 0.2485
T1450 0.2485
T1451 0.2485
T1452 0.2481
T1453 0.2472
T1454 0.2465
T1455 0.246
T1456 0.244
T1457 0.2422
T1458 0.2403
T1459 0.2382
T1460 0.2366
T1461 0.2353
T1462 0.2342
T1463 0.2433
T1464 0.2344
T1465 0.2377
T1466 0.2411
T1467 0.2427
T1468 0.2415
T1469 0.2388
T1470 0.2368
T1471 0.2356
T1472 0.235
T1473 0.2435
T1474 0.2424
T1475 0.2423
T1476 0.2434
T1477 0.2424
T1478 0.2418
T1479 0.2415
T1480 0.2407
T1481 0.2396
T1482 0.2393
T1483 0.2378
T1484 0.2372
T1485 0.2372
T1486 0.2377
T1487 0.2386
T1488 0.2411
T1489 0.2432
T1490 0.2346
T1491 0.2367
T1492 0.2392
T1493 0.2402
T1494 0.24
T1495 0.2399
T1496 0.2413
T1497 0.2434
T1498 0.2463
T1499 0.2496
T1500 0.2525
T1501 0.2477
T1502 0.2477
T1503 0.2526
T1504 0.2503
T1505 0.2481
T1506 0.2468
T1507 0.2453
T1508 0.2443
T1509 0.2448
T1510 0.2458
T1511 0.2465
T1512 0.2477
T1513 0.2487
T1514 0.2495
T1515 0.2515
T1516 0.2527
T1517 0.2478
T1518 0.2486
T1519 0.25
T1520 0.2514
T1521 0.2527
T1522 0.2538
T1523 0.2555
T1524 0.2575
T1525 0.26
T1526 0.2635
T1527 0.2653
T1528 0.266
T1529 0.2667
T1530 0.2663
T1531 0.2658
T1532 0.2657
T1533 0.2646
T1534 0.2638
T1535 0.2638
T1536 0.2645
T1537 0.2654
T1538 0.2673
T1539 0.2629
T1540 0.2654
T1541 0.2677
T1542 0.27
T1543 0.2719
T1544 0.2723
T1545 0.2723
T1546 0.2722
T1547 0.2722
T1548 0.2722
T1549 0.2722
T1550 0.2721
T1551 0.2721
T1552 0.2721
T1553 0.272
T1554 0.272
T1555 0.272
T1556 0.272
T1557 0.2719
T1558 0.2719
T1559 0.2719
T1560 0.2718
T1561 0.2718
T1562 0.2718
T1563 0.2718
T1564 0.2717
T1565 0.2717
T1566 0.2717
T1567 0.2716
T1568 0.2716
T1569 0.2716
T1570 0.2635
T1571 0.2532
T1572 0.2503
T1573 0.2495
T1574 0.2527
T1575 0.2507
T1576 0.2504
T1577 0.25
T1578 0.2522
T1579 0.253
T1580 0.2486
T1581 0.2517
T1582 0.2539
T1583 0.2546
T1584 0.255
T1585 0.2541
T1586 0.2543
T1587 0.2556
T1588 0.257
T1589 0.2588
T1590 0.26
T1591 0.2595
T1592 0.2586
T1593 0.2572
T1594 0.2558
T1595 0.255
T1596 0.2549
T1597 0.2565
T1598 0.2575
T1599 0.2573
T1600 0.2568
T1601 0.2567
T1602 0.2566
T1603 0.2566
T1604 0.2566
T1605 0.2564
T1606 0.2563
T1607 0.2559
T1608 0.2544
T1609 0.2524
T1610 0.2505
T1611 0.2491
T1612 0.2538
T1613 0.2522
T1614 0.2514
T1615 0.2505
T1616 0.2495
T1617 0.2506
T1618 0.2509
T1619 0.2512
T1620 0.2523
T1621 0.2527
T1622 0.2527
T1623 0.252
T1624 0.2506
T1625 0.2488
T1626 0.2469
T1627 0.2447
T1628 0.2419
T1629 0.2397
T1630 0.2384
T1631 0.2373
T1632 0.2359
T1633 0.235
T1634 0.2425
T1635 0.2404
T1636 0.2385
T1637 0.2373
T1638 0.236
T1639 0.2352
T1640 0.2347
T1641 0.2334
T1642 0.233
T1643 0.2329
T1644 0.2326
T1645 0.2313
T1646 0.2306
T1647 0.2291
T1648 0.2272
T1649 0.2253
T1650 0.2241
T1651 0.2296
T1652 0.2291
T1653 0.2278
T1654 0.2274
T1655 0.2274
T1656 0.2273
T1657 0.2273
T1658 0.2281
T1659 0.2287
T1660 0.2295
T1661 0.2246
T1662 0.2273
T1663 0.2326
T1664 0.2373
T1665 0.2416
T1666 0.2364
T1667 0.2399
T1668 0.2462
T1669 0.2528
T1670 0.2515
T1671 0.2569
T1672 0.2629
T1673 0.2614
T1674 0.265
T1675 0.2669
T1676 0.2673
T1677 0.2663
T1678 0.2642
T1679 0.2674
T1680 0.2635
T1681 0.2597
T1682 0.2565
T1683 0.2557
T1684 0.255
T1685 0.2554
T1686 0.2566
T1687 0.2574
T1688 0.2585
T1689 0.2592
T1690 0.2593
T1691 0.2593
T1692 0.2593
T1693 0.2593
T1694 0.2589
T1695 0.2571
T1696 0.2547
T1697 0.2519
T1698 0.2497
T1699 0.2479
T1700 0.2527
T1701 0.2522
T1702 0.2522
T1703 0.2512
T1704 0.249
T1705 0.2483
T1706 0.2469
T1707 0.2456
T1708 0.2443
T1709 0.2421
T1710 0.2403
T1711 0.239
T1712 0.2372
T1713 0.236
T1714 0.235
T1715 0.2347
T1716 0.2434
T1717 0.242
T1718 0.2405
T1719 0.2389
T1720 0.237
T1721 0.2364
T1722 0.2364
T1723 0.2378
T1724 0.2384
T1725 0.2382
T1726 0.238
T1727 0.2383
T1728 0.2395
T1729 0.2389
T1730 0.2381
T1731 0.2379
T1732 0.2379
T1733 0.2367
T1734 0.2359
T1735 0.2355
T1736 0.2345
T1737 0.2341
T1738 0.2341
T1739 0.2341
T1740 0.2341
T1741 0.2337
T1742 0.2321
T1743 0.2308
T1744 0.2292
T1745 0.2276
T1746 0.2265
T1747 0.2262
T1748 0.2262
T1749 0.2262
T1750 0.2261
T1751 0.2271
T1752 0.2277
T1753 0.2291
T1754 0.2279
T1755 0.2276
T1756 0.2269
T1757 0.2264
T1758 0.2262
T1759 0.2251
T1760 0.2244
T1761 0.229
T1762 0.2284
T1763 0.2284
T1764 0.2282
T1765 0.2283
T1766 0.2285
T1767 0.2285
T1768 0.2282
T1769 0.2277
T1770 0.2279
T1771 0.2284
T1772 0.2286
T1773 0.2286
T1774 0.2286
T1775 0.2286
T1776 0.2279
T1777 0.2269
T1778 0.2266
T1779 0.226
T1780 0.2251
T1781 0.2249
T1782 0.224
T1783 0.2231
T1784 0.2229
T1785 0.2229
T1786 0.2229
T1787 0.2256
T1788 0.2252
T1789 0.2237
T1790 0.2219
T1791 0.221
T1792 0.2196
T1793 0.2176
T1794 0.2171
T1795 0.2171
T1796 0.2168
T1797 0.217
T1798 0.2171
T1799 0.2171
T1800 0.2172
T1801 0.2172
T1802 0.2172
T1803 0.2164
T1804 0.2154
T1805 0.2151
T1806 0.2145
T1807 0.2143
T1808 0.2136
T1809 0.2134
T1810 0.2134
T1811 0.2134
T1812 0.2138
T1813 0.2136
T1814 0.2135
T1815 0.2135
T1816 0.212
T1817 0.2114
T1818 0.2114
T1819 0.2114
T1820 0.2115
T1821 0.2115
T1822 0.2115
T1823 0.2115
T1824 0.2115
T1825 0.2115
T1826 0.2105
T1827 0.2156
T1828 0.2154
T1829 0.2142
T1830 0.2137
T1831 0.2137
T1832 0.2128
T1833 0.2124
T1834 0.2131
T1835 0.2097
T1836 0.2124
T1837 0.2134
T1838 0.2135
T1839 0.2131
T1840 0.2122
T1841 0.212
T1842 0.2116
T1843 0.2115
T1844 0.2115
T1845 0.2127
T1846 0.2132
T1847 0.2133
T1848 0.2133
T1849 0.2133
T1850 0.2127
T1851 0.2118
T1852 0.211
T1853 0.21
T1854 0.2146
T1855 0.2142
T1856 0.2139
T1857 0.2135
T1858 0.2137
T1859 0.2148
T1860 0.2099
T1861 0.2098
T1862 0.215
T1863 0.2141
T1864 0.2127
T1865 0.2119
T1866 0.2118
T1867 0.213
T1868 0.2138
T1869 0.2136
T1870 0.2135
T1871 0.2131
T1872 0.2119
T1873 0.2132
T1874 0.2153
T1875 0.2115
T1876 0.2156
T1877 0.2224
T1878 0.2279
T1879 0.2265
T1880 0.2316
T1881 0.2368
T1882 0.2427
T1883 0.2404
T1884 0.2486
T1885 0.249
T1886 0.2549
T1887 0.2589
T1888 0.2603
T1889 0.2601
T1890 0.2579
T1891 0.2548
T1892 0.2521
T1893 0.249
T1894 0.2528
T1895 0.2514
T1896 0.2508
T1897 0.251
T1898 0.2529
T1899 0.2494
T1900 0.2523
T1901 0.2549
T1902 0.2566
T1903 0.2577
T1904 0.258
T1905 0.2573
T1906 0.2561
T1907 0.2557
T1908 0.2547
T1909 0.2519
T1910 0.2529
T1911 0.2491
T1912 0.2463
T1913 0.2427
T1914 0.2409
T1915 0.241
T1916 0.2385
T1917 0.2434
T1918 0.2415
T1919 0.2403
T1920 0.2385
T1921 0.238
T1922 0.2366
T1923 0.2349
T1924 0.2336
T1925 0.2325
T1926 0.2309
T1927 0.23
T1928 0.2287
T1929 0.2274
T1930 0.2271
T1931 0.2291
T1932 0.2303
T1933 0.2297
T1934 0.2284
T1935 0.2274
T1936 0.2269
T1937 0.2253
T1938 0.2295
T1939 0.2293
T1940 0.2243
T1941 0.226
T1942 0.2269
T1943 0.2291
T1944 0.2317
T1945 0.2316
T1946 0.2306
T1947 0.2311
T1948 0.2321
T1949 0.2337
T1950 0.2363
T1951 0.2415
T1952 0.2381
T1953 0.2453
T1954 0.2485
T1955 0.2599
T1956 0.2631
T1957 0.2703
T1958 0.2783
T1959 0.2851
T1960 0.2871
T1961 0.2961
T1962 0.3023
T1963 0.3046
T1964 0.3112
T1965 0.3178
T1966 0.3155
T1967 0.3227
T1968 0.3228
T1969 0.3288
T1970 0.3354
T1971 0.3395
T1972 0.3398
T1973 0.3438
T1974 0.3465
T1975 0.3491
T1976 0.3509
T1977 0.353
T1978 0.3538
T1979 0.3532
T1980 0.3531
T1981 0.3529
T1982 0.3516
T1983 0.3501
T1984 0.3484
T1985 0.3468
T1986 0.3468
T1987 0.3457
T1988 0.3439
T1989 0.3431
T1990 0.3429
T1991 0.3419
T1992 0.3411
T1993 0.3401
T1994 0.339
T1995 0.3406
T1996 0.3384
T1997 0.3368
T1998 0.3346
T1999 0.3322
T2000 0.3296
T2001 0.3269
T2002 0.3235
T2003 0.3267
T2004 0.323
T2005 0.32
T2006 0.3169
T2007 0.3146
T2008 0.3137
T2009 0.3126
T2010 0.3115
T2011 0.3109
T2012 0.3202
T2013 0.319
T2014 0.3178
T2015 0.3165
T2016 0.3151
T2017 0.313
T2018 0.3113
T2019 0.3094
T2020 0.3076
T2021 0.3062
T2022 0.3046
T2023 0.3028
T2024 0.3006
T2025 0.3024
T2026 0.301
T2027 0.2992
T2028 0.2977
T2029 0.2964
T2030 0.2947
T2031 0.2942
T2032 0.2936
T2033 0.292
T2034 0.2908
T2035 0.2899
T2036 0.2897
T2037 0.2887
T2038 0.2879
T2039 0.2868
T2040 0.2861
T2041 0.2841
T2042 0.2933
T2043 0.2921
T2044 0.2918
T2045 0.292
T2046 0.2917
T2047 0.2915
T2048 0.2926
T2049 0.2844
T2050 0.2864
T2051 0.2889
T2052 0.2917
T2053 0.2965
T2054 0.302
T2055 0.3047
T2056 0.3115
T2057 0.3188
T2058 0.3174
T2059 0.3264
T2060 0.3263
T2061 0.3321
T2062 0.3367
T2063 0.3411
T2064 0.3415
T2065 0.3439
T2066 0.3448
T2067 0.3459
T2068 0.3466
T2069 0.3459
T2070 0.3452
T2071 0.3442
T2072 0.3431
T2073 0.3418
T2074 0.3398
T2075 0.3422
T2076 0.341
T2077 0.3397
T2078 0.3382
T2079 0.3368
T2080 0.3361
T2081 0.3351
T2082 0.3334
T2083 0.3319
T2084 0.3303
T2085 0.3285
T2086 0.326
T2087 0.3226
T2088 0.3273
T2089 0.3259
T2090 0.3239
T2091 0.3214
T2092 0.319
T2093 0.3167
T2094 0.3148
T2095 0.3129
T2096 0.3113
T2097 0.31
T2098 0.3099
T2099 0.3199
T2100 0.3172
T2101 0.3149
T2102 0.314
T2103 0.3128
T2104 0.3118
T2105 0.3107
T2106 0.3093
T2107 0.3085
T2108 0.3084
T2109 0.3081
T2110 0.307
T2111 0.3052
T2112 0.3046
T2113 0.3016
T2114 0.3008
T2115 0.3035
T2116 0.3029
T2117 0.3028
T2118 0.3028
T2119 0.3028
T2120 0.3029
T2121 0.3022
T2122 0.3012
T2123 0.301
T2124 0.301
T2125 0.3001
T2126 0.3007
T2127 0.3018
T2128 0.3004
T2129 0.2993
T2130 0.2992
T2131 0.3003
T2132 0.3023
T2133 0.3008
T2134 0.3026
T2135 0.3029
T2136 0.3028
T2137 0.3019
T2138 0.3016
T2139 0.3037
T2140 0.3032
T2141 0.3025
T2142 0.3016
T2143 0.3013
T2144 0.3013
T2145 0.3008
T2146 0.3008
T2147 0.302
T2148 0.3037
T2149 0.303
T2150 0.3056
T2151 0.308
T2152 0.3106
T2153 0.3125
T2154 0.3138
T2155 0.3152
T2156 0.3163
T2157 0.317
T2158 0.3169
T2159 0.3161
T2160 0.3151
T2161 0.3149
T2162 0.3149
T2163 0.3136
T2164 0.313
T2165 0.3119
T2166 0.3109
T2167 0.3102
T2168 0.309
T2169 0.3079
T2170 0.3073
T2171 0.3062
T2172 0.3049
T2173 0.3042
T2174 0.3031
T2175 0.3023
T2176 0.3008
T2177 0.3038
T2178 0.3026
T2179 0.3021
T2180 0.3008
T2181 0.3002
T2182 0.2996
T2183 0.2986
T2184 0.2983
T2185 0.2971
T2186 0.2951
T2187 0.2944
T2188 0.2944
T2189 0.2935
T2190 0.2929
T2191 0.2924
T2192 0.2915
T2193 0.291
T2194 0.2905
T2195 0.2897
T2196 0.2891
T2197 0.2889
T2198 0.2884
T2199 0.2868
T2200 0.2856
T2201 0.2853
T2202 0.2853
T2203 0.2868
T2204 0.2871
T2205 0.2863
T2206 0.286
T2207 0.2857
T2208 0.2855
T2209 0.2856
T2210 0.2847
T2211 0.2941
T2212 0.2939
T2213 0.2933
T2214 0.2925
T2215 0.2922
T2216 0.2923
T2217 0.2923
T2218 0.292
T2219 0.2908
T2220 0.2903
T2221 0.2901
T2222 0.2893
T2223 0.2888
T2224 0.2887
T2225 0.2887
T2226 0.2888
T2227 0.2888
T2228 0.2888
T2229 0.2889
T2230 0.2889
T2231 0.2889
T2232 0.2888
T2233 0.2881
T2234 0.2872
T2235 0.287
T2236 0.287
T2237 0.2871
T2238 0.2858
T2239 0.2853
T2240 0.2853
T2241 0.2852
T2242 0.2851
T2243 0.2849
T2244 0.2838
T2245 0.2834
T2246 0.2835
T2247 0.2835
T2248 0.2832
T2249 0.2828
T2250 0.282
T2251 0.2816
T2252 0.2816
T2253 0.2816
T2254 0.2817
T2255 0.2817
T2256 0.2811
T2257 0.2802
T2258 0.28
T2259 0.28
T2260 0.28
T2261 0.2798
T2262 0.2793
T2263 0.2791
T2264 0.2788
T2265 0.2783
T2266 0.2781
T2267 0.2782
T2268 0.2776
T2269 0.2767
T2270 0.2764
T2271 0.2765
T2272 0.2755
T2273 0.2749
T2274 0.2748
T2275 0.2748
T2276 0.2746
T2277 0.2746
T2278 0.2746
T2279 0.2746
T2280 0.2747
T2281 0.2747
T2282 0.2805
T2283 0.2798
T2284 0.2797
T2285 0.2798
T2286 0.2798
T2287 0.2798
T2288 0.2799
T2289 0.2793
T2290 0.2784
T2291 0.278
T2292 0.2779
T2293 0.2779
T2294 0.2779
T2295 0.278
T2296 0.278
T2297 0.278
T2298 0.2777
T2299 0.277
T2300 0.2764
T2301 0.276
T2302 0.2729
T2303 0.2665
T2304 0.2631
T2305 0.2636
T2306 0.2668
T2307 0.2695
T2308 0.2716
T2309 0.2725
T2310 0.2726
T2311 0.2727
T2312 0.2727
T2313 0.2727
T2314 0.2728
T2315 0.2728
T2316 0.2729
T2317 0.2729
T2318 0.2729
T2319 0.273
T2320 0.2723
T2321 0.2714
T2322 0.2722
T2323 0.273
T2324 0.2731
T2325 0.2732
T2326 0.2732
T2327 0.2732
T2328 0.2733
T2329 0.2731
T2330 0.273
T2331 0.2731
T2332 0.2718
T2333 0.2713
T2334 0.2713
T2335 0.2714
T2336 0.2714
T2337 0.2714
T2338 0.2715
T2339 0.2712
T2340 0.2704
T2341 0.2708
T2342 0.2715
T2343 0.271
T2344 0.2704
T2345 0.27
T2346 0.2699
T2347 0.2699
T2348 0.2699
T2349 0.2698
T2350 0.2705
T2351 0.2707
T2352 0.2711
T2353 0.2702
T2354 0.2699
T2355 0.2699
T2356 0.2699
T2357 0.27
T2358 0.27
T2359 0.2701
T2360 0.2701
T2361 0.2701
T2362 0.2695
T2363 0.2696
T2364 0.2694
T2365 0.2693
T2366 0.2694
T2367 0.2687
T2368 0.2685
T2369 0.2692
T2370 0.2725
T2371 0.2754
T2372 0.2764
T2373 0.2763
T2374 0.2745
T2375 0.272
T2376 0.2702
T2377 0.2689
T2378 0.2675
T2379 0.2668
T2380 0.2667
T2381 0.2667
T2382 0.2678
T2383 0.2686
T2384 0.2687
T2385 0.2688
T2386 0.2688
T2387 0.2688
T2388 0.2689
T2389 0.2689
T2390 0.269
T2391 0.269
T2392 0.269
T2393 0.2691
T2394 0.2691
T2395 0.1689
T2396 0.1525
T2397 0.1529
T2398 0.1526
T2399 0.1526
T2400 0.1527
T2401 0.1527
T2402 0.1527
T2403 0.1527
T2404 0.1528
T2405 0.1528
T2406 0.1528
T2407 0.1532
T2408 0.1529
T2409 0.1529
T2410 0.1527
T2411 0.1524
T2412 0.1511
T2413 0.1519
T2414 0.1512
T2415 0.149
T2416 0.1482
T2417 0.1483
T2418 0.1483
T2419 0.1483
T2420 0.1483
T2421 0.1484
T2422 0.1484
T2423 0.1484
T2424 0.1484
T2425 0.1485
T2426 0.1485
T2427 0.1485
T2428 0.1485
T2429 0.1486
T2430 0.1486
T2431 0.1486
T2432 0.1487
T2433 0.1487
T2434 0.1487
T2435 0.1487
T2436 0.1488
T2437 0.1488
T2438 0.1488
T2439 0.1488
T2440 0.1489
T2441 0.1489
T2442 0.1489
T2443 0.149
T2444 0.149
T2445 0.149
T2446 0.149
T2447 0.1491
T2448 0.1491
T2449 0.1491
T2450 0.1491
T2451 0.1492
T2452 0.1492
T2453 0.1492
T2454 0.1493
T2455 0.1493
T2456 0.1493
T2457 0.1486
T2458 0.1478
T2459 0.1479
T2460 0.1475
T2461 0.1479
T2462 0.1468
T2463 0.1476
T2464 0.1476
T2465 0.148
T2466 0.1481
T2467 0.1481
T2468 0.1481
T2469 0.1481
T2470 0.1482
T2471 0.1482
T2472 0.1482
T2473 0.1483
T2474 0.1483
T2475 0.1483
T2476 0.1483
T2477 0.1484
T2478 0.1484
T2479 0.1484
T2480 0.1484
T2481 0.1485
T2482 0.1485
T2483 0.1485
T2484 0.1482
T2485 0.1482
T2486 0.1486
T2487 0.1475
T2488 0.1479
T2489 0.1604
T2490 0.1962
T2491 0.1959
T2492 0.1895
T2493 0.1857
T2494 0.1864
T2495 0.1862
T2496 0.1839
T2497 0.1831
T2498 0.1809
T2499 0.1795
T2500 0.1784
T2501 0.1772
T2502 0.1759
T2503 0.1748
T2504 0.1727
T2505 0.1724
T2506 0.1715
T2507 0.2004
T2508 0.1955
T2509 0.1917
T2510 0.1893
T2511 0.1854
T2512 0.1773
T2513 0.1731
T2514 0.1717
T2515 0.1705
T2516 0.1701
T2517 0.1695
T2518 0.1688
T2519 0.168
T2520 0.1777
T2521 0.1763
T2522 0.175
T2523 0.1743
T2524 0.1737
T2525 0.1724
T2526 0.171
T2527 0.1707
T2528 0.1694
T2529 0.1682
T2530 0.1676
T2531 0.1657
T2532 0.1644
T2533 0.1637
T2534 0.1627
T2535 0.1603
T2536 0.1598
T2537 0.1598
T2538 0.1599
T2539 0.1599
T2540 0.1599
T2541 0.16
T2542 0.16
T2543 0.16
T2544 0.16
T2545 0.1601
T2546 0.1601
T2547 0.1601
T2548 0.1594
T2549 0.1587
T2550 0.1588
T2551 0.1588
T2552 0.1588
T2553 0.1603
T2554 0.1581
T2555 0.1589
T2556 0.1586
T2557 0.1593
T2558 0.1582
T2559 0.1573
T2560 0.1942
T2561 0.1789
T2562 0.1747
T2563 0.1724
T2564 0.1699
T2565 0.1683
T2566 0.1673
T2567 0.1769
T2568 0.1764
T2569 0.1758
T2570 0.1747
T2571 0.1739
T2572 0.1734
T2573 0.1724
T2574 0.1717
T2575 0.1708
T2576 0.1704
T2577 0.1701
T2578 0.1701
T2579 0.1691
T2580 0.168
T2581 0.166
T2582 0.1656
T2583 0.1645
T2584 0.1642
T2585 0.1646
T2586 0.1646
T2587 0.1646
T2588 0.1647
T2589 0.1647
T2590 0.1647
T2591 0.1637
T2592 0.1633
T2593 0.1634
T2594 0.1634
T2595 0.1634
T2596 0.1634
T2597 0.1635
T2598 0.1635
T2599 0.1635
T2600 0.1627
T2601 0.1618
T2602 0.1618
T2603 0.1611
T2604 0.1611
T2605 0.1611
T2606 0.1604
T2607 0.1619
T2608 0.1616
T2609 0.1616
T2610 0.1606
T2611 0.1606
T2612 0.1606
T2613 0.1607
T2614 0.1607
T2615 0.1607
T2616 0.1607
T2617 0.1597
T2618 0.1593
T2619 0.16
T2620 0.1604
T2621 0.1608
T2622 0.1608
T2623 0.1608
T2624 0.1608
T2625 0.1608
T2626 0.1604
T2627 0.16
T2628 0.1597
T2629 0.1589
T2630 0.1589
T2631 0.1593
T2632 0.1582
T2633 0.1604
T2634 0.1604
T2635 0.1604
T2636 0.1604
T2637 0.1604
T2638 0.1604
T2639 0.1604
T2640 0.1604
T2641 0.1604
T2642 0.1604
T2643 0.1604
T2644 0.1604
T2645 0.1589
T2646 0.1593
T2647 0.1593
T2648 0.1593
T2649 0.1593
T2650 0.1593
T2651 0.1582
T2652 0.1582
T2653 0.1604
T2654 0.1604
T2655 0.1604
T2656 0.1604
T2657 0.1582
T2658 0.1589
T2659 0.1582
T2660 0.1597
T2661 0.1593
T2662 0.1604
T2663 0.1619
T2664 0.1619
T2665 0.1627
T2666 0.1632
T2667 0.1656
T2668 0.167
T2669 0.1688
T2670 0.1695
T2671 0.1713
T2672 0.173
T2673 0.1765
T2674 0.1677
T2675 0.1707
T2676 0.1753
T2677 0.178
T2678 0.1811
T2679 0.1834
T2680 0.1842
T2681 0.1845
T2682 0.1855
T2683 0.1867
T2684 0.1871
T2685 0.1871
T2686 0.1863
T2687 0.1855
T2688 0.1848
T2689 0.1838
T2690 0.1826
T2691 0.1814
T2692 0.181
T2693 0.181
T2694 0.181
T2695 0.181
T2696 0.181
T2697 0.181
T2698 0.181
T2699 0.181
T2700 0.181
T2701 0.1796
T2702 0.1776
T2703 0.176
T2704 0.175
T2705 0.178
T2706 0.1764
T2707 0.175
T2708 0.175
T2709 0.1738
T2710 0.172
T2711 0.172
T2712 0.1707
T2713 0.1693
T2714 0.1689
T2715 0.1689
T2716 0.1689
T2717 0.1685
T2718 0.1677
T2719 0.178
T2720 0.178
T2721 0.1685
T2722 0.1677
T2723 0.1681
T2724 0.1681
T2725 0.1704
T2726 0.1716
T2727 0.172
T2728 0.1723
T2729 0.1733
T2730 0.1738
T2731 0.175
T2732 0.175
T2733 0.176
T2734 0.1764
T2735 0.1768
T2736 0.178
T2737 0.178
T2738 0.178
T2739 0.178
T2740 0.178
T2741 0.1793
T2742 0.1797
T2743 0.1803
T2744 0.181
T2745 0.1814
T2746 0.1826
T2747 0.1842
T2748 0.1845
T2749 0.1852
T2750 0.1863
T2751 0.1848
T2752 0.1842
T2753 0.183
T2754 0.1826
T2755 0.181
T2756 0.1806
T2757 0.1797
T2758 0.1793
T2759 0.178
T2760 0.1772
T2761 0.1757
T2762 0.175
T2763 0.1742
T2764 0.1733
T2765 0.1727
T2766 0.172
T2767 0.1707
T2768 0.1703
T2769 0.1703
T2770 0.1703
T2771 0.1703
T2772 0.1693
T2773 0.1689
T2774 0.1681
T2775 0.178
T2776 0.178
T2777 0.178
T2778 0.178
T2779 0.178
T2780 0.178
T2781 0.177
T2782 0.1766
T2783 0.1766
T2784 0.1762
T2785 0.1749
T2786 0.1749
T2787 0.1749
T2788 0.1738
T2789 0.1735
T2790 0.1735
T2791 0.1572
T2792 0.1572
T2793 0.1572
T2794 0.1572
T2795 0.1572
T2796 0.1572
T2797 0.1572
T2798 0.1572
T2799 0.1572
T2800 0.1572
T2801 0.1572
T2802 0.1572
T2803 0.1572
T2804 0.1572
T2805 0.1572
T2806 0.1572
T2807 0.1572
T2808 0.1572
