# Supplementary material for: FishMORPH - An agent-based model to predict salmonid growth and distribution responses under natural and low flows
Source: Sci Rep. 2016 Jul 19;6:29414. doi: 10.1038/srep29414 (PMC4949470; doi:10.1038/srep29414)
Supplement: Supplementary Information 2 [file srep29414-s2.zip › SR_FishMORPH_Files/Parameters/Baseline_Depth_P62.var]

Depth Patch P62
T1 0.2708
T2 0.2719
T3 0.2719
T4 0.2719
T5 0.2716
T6 0.2711
T7 0.2697
T8 0.269
T9 0.2719
T10 0.2696
T11 0.2707
T12 0.2724
T13 0.2707
T14 0.2687
T15 0.2687
T16 0.2687
T17 0.2687
T18 0.2687
T19 0.2683
T20 0.2679
T21 0.267
T22 0.2666
T23 0.2666
T24 0.2666
T25 0.2658
T26 0.2649
T27 0.2649
T28 0.2649
T29 0.2649
T30 0.2649
T31 0.2649
T32 0.2649
T33 0.2649
T34 0.2649
T35 0.2645
T36 0.2641
T37 0.2633
T38 0.2633
T39 0.2633
T40 0.2633
T41 0.2633
T42 0.2629
T43 0.2619
T44 0.2619
T45 0.2619
T46 0.2619
T47 0.2619
T48 0.2619
T49 0.2619
T50 0.2619
T51 0.2602
T52 0.2602
T53 0.2602
T54 0.2585
T55 0.2585
T56 0.2581
T57 0.2573
T58 0.2577
T59 0.2581
T60 0.2614
T61 0.259
T62 0.2577
T63 0.2573
T64 0.2568
T65 0.2585
T66 0.2573
T67 0.2568
T68 0.2568
T69 0.2568
T70 0.2568
T71 0.2564
T72 0.2551
T73 0.2544
T74 0.2533
T75 0.2561
T76 0.2561
T77 0.2561
T78 0.2561
T79 0.2561
T80 0.2561
T81 0.2561
T82 0.2561
T83 0.2561
T84 0.2561
T85 0.2565
T86 0.2537
T87 0.2537
T88 0.2537
T89 0.2537
T90 0.2537
T91 0.2537
T92 0.2537
T93 0.2537
T94 0.2537
T95 0.2537
T96 0.2537
T97 0.2537
T98 0.2537
T99 0.2533
T100 0.2561
T101 0.2561
T102 0.2561
T103 0.2561
T104 0.2561
T105 0.2561
T106 0.2561
T107 0.2561
T108 0.2556
T109 0.2561
T110 0.2561
T111 0.2561
T112 0.2561
T113 0.2561
T114 0.2561
T115 0.2561
T116 0.2561
T117 0.2561
T118 0.2561
T119 0.2561
T120 0.2561
T121 0.2561
T122 0.2561
T123 0.2561
T124 0.2561
T125 0.2561
T126 0.2561
T127 0.2561
T128 0.2561
T129 0.2561
T130 0.2561
T131 0.2528
T132 0.2537
T133 0.2537
T134 0.2537
T135 0.2537
T136 0.254
T137 0.2551
T138 0.2551
T139 0.2551
T140 0.2551
T141 0.2551
T142 0.2551
T143 0.2551
T144 0.2551
T145 0.2551
T146 0.2551
T147 0.2551
T148 0.2551
T149 0.2551
T150 0.2568
T151 0.2564
T152 0.2568
T153 0.2573
T154 0.2585
T155 0.2585
T156 0.2585
T157 0.2585
T158 0.2594
T159 0.2585
T160 0.2594
T161 0.2602
T162 0.2602
T163 0.2602
T164 0.2602
T165 0.2602
T166 0.2602
T167 0.2602
T168 0.2602
T169 0.2602
T170 0.2602
T171 0.2602
T172 0.2602
T173 0.2602
T174 0.2602
T175 0.2602
T176 0.2602
T177 0.2602
T178 0.2598
T179 0.2602
T180 0.2602
T181 0.2598
T182 0.259
T183 0.2598
T184 0.259
T185 0.2585
T186 0.2585
T187 0.2585
T188 0.2585
T189 0.2585
T190 0.2585
T191 0.2585
T192 0.2585
T193 0.2585
T194 0.2585
T195 0.2585
T196 0.2585
T197 0.2573
T198 0.2568
T199 0.2568
T200 0.2568
T201 0.2551
T202 0.2551
T203 0.2551
T204 0.2551
T205 0.2551
T206 0.2551
T207 0.2551
T208 0.2551
T209 0.2551
T210 0.2551
T211 0.2551
T212 0.2551
T213 0.2551
T214 0.2551
T215 0.2555
T216 0.2551
T217 0.2551
T218 0.2551
T219 0.2551
T220 0.2551
T221 0.2551
T222 0.2551
T223 0.2551
T224 0.2547
T225 0.2537
T226 0.2537
T227 0.2537
T228 0.2537
T229 0.2537
T230 0.2537
T231 0.2537
T232 0.2537
T233 0.2537
T234 0.2537
T235 0.2537
T236 0.2537
T237 0.2537
T238 0.2537
T239 0.2537
T240 0.2537
T241 0.2537
T242 0.2537
T243 0.2537
T244 0.2537
T245 0.2537
T246 0.2537
T247 0.2537
T248 0.2537
T249 0.2561
T250 0.2561
T251 0.2565
T252 0.2886
T253 0.3223
T254 0.3328
T255 0.3314
T256 0.3312
T257 0.3312
T258 0.3295
T259 0.3289
T260 0.3289
T261 0.328
T262 0.3269
T263 0.3265
T264 0.3265
T265 0.3265
T266 0.3265
T267 0.3265
T268 0.3265
T269 0.3265
T270 0.3265
T271 0.3265
T272 0.3265
T273 0.3265
T274 0.3265
T275 0.3265
T276 0.327
T277 0.3276
T278 0.3286
T279 0.3289
T280 0.3289
T281 0.3289
T282 0.328
T283 0.3273
T284 0.3267
T285 0.3265
T286 0.3265
T287 0.3265
T288 0.3265
T289 0.3265
T290 0.3265
T291 0.3265
T292 0.3265
T293 0.327
T294 0.3284
T295 0.3289
T296 0.3289
T297 0.3306
T298 0.3312
T299 0.3312
T300 0.3319
T301 0.3318
T302 0.3317
T303 0.332
T304 0.3325
T305 0.333
T306 0.3331
T307 0.3331
T308 0.3331
T309 0.3331
T310 0.3331
T311 0.3331
T312 0.3331
T313 0.3331
T314 0.3331
T315 0.3331
T316 0.3331
T317 0.3331
T318 0.3331
T319 0.3331
T320 0.3331
T321 0.3331
T322 0.3331
T323 0.3331
T324 0.3331
T325 0.3328
T326 0.333
T327 0.3331
T328 0.3331
T329 0.3331
T330 0.3331
T331 0.3331
T332 0.3331
T333 0.3331
T334 0.3331
T335 0.3331
T336 0.3331
T337 0.3328
T338 0.3316
T339 0.3312
T340 0.3312
T341 0.3312
T342 0.3312
T343 0.3312
T344 0.3312
T345 0.3312
T346 0.3312
T347 0.3312
T348 0.3312
T349 0.3312
T350 0.3312
T351 0.3312
T352 0.3312
T353 0.3295
T354 0.3289
T355 0.3289
T356 0.3289
T357 0.3289
T358 0.3289
T359 0.3289
T360 0.3289
T361 0.3289
T362 0.328
T363 0.3286
T364 0.3289
T365 0.3289
T366 0.3289
T367 0.3289
T368 0.3289
T369 0.3289
T370 0.3289
T371 0.3289
T372 0.3289
T373 0.3293
T374 0.3307
T375 0.3312
T376 0.3312
T377 0.3312
T378 0.3316
T379 0.3313
T380 0.3312
T381 0.3312
T382 0.3312
T383 0.3312
T384 0.3312
T385 0.3312
T386 0.3312
T387 0.3312
T388 0.3312
T389 0.3312
T390 0.3312
T391 0.3312
T392 0.3312
T393 0.3299
T394 0.3182
T395 0.3017
T396 0.2833
T397 0.2752
T398 0.2721
T399 0.2699
T400 0.2693
T401 0.2693
T402 0.2693
T403 0.2698
T404 0.2695
T405 0.2693
T406 0.2725
T407 0.2717
T408 0.2715
T409 0.2715
T410 0.2723
T411 0.2691
T412 0.2706
T413 0.273
T414 0.2749
T415 0.2744
T416 0.275
T417 0.2754
T418 0.2754
T419 0.275
T420 0.2723
T421 0.2715
T422 0.2685
T423 0.2658
T424 0.2666
T425 0.2666
T426 0.2666
T427 0.2666
T428 0.2666
T429 0.2666
T430 0.2666
T431 0.2666
T432 0.2666
T433 0.2666
T434 0.2666
T435 0.2658
T436 0.2649
T437 0.2649
T438 0.2641
T439 0.2633
T440 0.2624
T441 0.2616
T442 0.2616
T443 0.2612
T444 0.2599
T445 0.2603
T446 0.2599
T447 0.2603
T448 0.2599
T449 0.2595
T450 0.2573
T451 0.2565
T452 0.2565
T453 0.2565
T454 0.2556
T455 0.2547
T456 0.2547
T457 0.2565
T458 0.2565
T459 0.2565
T460 0.256
T461 0.2565
T462 0.2565
T463 0.2582
T464 0.2593
T465 0.2604
T466 0.2612
T467 0.2625
T468 0.2634
T469 0.2646
T470 0.2646
T471 0.2654
T472 0.2663
T473 0.2659
T474 0.2646
T475 0.2638
T476 0.2629
T477 0.2621
T478 0.2612
T479 0.2612
T480 0.2604
T481 0.2612
T482 0.2608
T483 0.2612
T484 0.2612
T485 0.2617
T486 0.2612
T487 0.2629
T488 0.2631
T489 0.2655
T490 0.2676
T491 0.2701
T492 0.2705
T493 0.2721
T494 0.2704
T495 0.2727
T496 0.2746
T497 0.2762
T498 0.2771
T499 0.2788
T500 0.2817
T501 0.2837
T502 0.2864
T503 0.2866
T504 0.2893
T505 0.2918
T506 0.294
T507 0.2949
T508 0.2954
T509 0.2967
T510 0.2971
T511 0.2975
T512 0.2988
T513 0.2995
T514 0.3008
T515 0.303
T516 0.3042
T517 0.3029
T518 0.3043
T519 0.3045
T520 0.3049
T521 0.3046
T522 0.3045
T523 0.3045
T524 0.3045
T525 0.3045
T526 0.3045
T527 0.3041
T528 0.303
T529 0.3054
T530 0.3053
T531 0.3037
T532 0.3032
T533 0.3029
T534 0.3016
T535 0.2994
T536 0.298
T537 0.2969
T538 0.2959
T539 0.2949
T540 0.2946
T541 0.2928
T542 0.2921
T543 0.2921
T544 0.2914
T545 0.2903
T546 0.2901
T547 0.2893
T548 0.2882
T549 0.288
T550 0.2872
T551 0.2862
T552 0.2884
T553 0.2869
T554 0.2864
T555 0.2856
T556 0.2845
T557 0.2843
T558 0.2847
T559 0.2864
T560 0.2869
T561 0.2922
T562 0.2968
T563 0.3012
T564 0.3028
T565 0.3103
T566 0.3213
T567 0.3274
T568 0.335
T569 0.3371
T570 0.341
T571 0.3449
T572 0.3489
T573 0.3537
T574 0.3554
T575 0.3632
T576 0.3693
T577 0.3816
T578 0.3954
T579 0.4063
T580 0.4169
T581 0.4326
T582 0.4411
T583 0.45
T584 0.4576
T585 0.4621
T586 0.4642
T587 0.4701
T588 0.4735
T589 0.4811
T590 0.4837
T591 0.4869
T592 0.491
T593 0.4935
T594 0.494
T595 0.493
T596 0.4874
T597 0.479
T598 0.4734
T599 0.4636
T600 0.4573
T601 0.447
T602 0.4411
T603 0.4341
T604 0.4321
T605 0.427
T606 0.4237
T607 0.4215
T608 0.4214
T609 0.4226
T610 0.4256
T611 0.4286
T612 0.429
T613 0.4342
T614 0.4394
T615 0.4427
T616 0.4464
T617 0.4481
T618 0.4517
T619 0.455
T620 0.4578
T621 0.4591
T622 0.458
T623 0.4533
T624 0.446
T625 0.4319
T626 0.4178
T627 0.4022
T628 0.3868
T629 0.3678
T630 0.3539
T631 0.3501
T632 0.3445
T633 0.3404
T634 0.3371
T635 0.3347
T636 0.3358
T637 0.3338
T638 0.3324
T639 0.3309
T640 0.3291
T641 0.3283
T642 0.3274
T643 0.3264
T644 0.3262
T645 0.3262
T646 0.3253
T647 0.3241
T648 0.3234
T649 0.3219
T650 0.3215
T651 0.3208
T652 0.3198
T653 0.3195
T654 0.3186
T655 0.3175
T656 0.3221
T657 0.321
T658 0.3202
T659 0.3201
T660 0.3183
T661 0.3177
T662 0.3162
T663 0.3157
T664 0.3129
T665 0.2923
T666 0.2855
T667 0.2846
T668 0.2846
T669 0.2842
T670 0.2833
T671 0.283
T672 0.283
T673 0.283
T674 0.283
T675 0.2814
T676 0.2809
T677 0.2807
T678 0.2805
T679 0.2801
T680 0.2787
T681 0.2783
T682 0.2783
T683 0.2775
T684 0.2785
T685 0.2829
T686 0.2949
T687 0.3072
T688 0.3045
T689 0.292
T690 0.2861
T691 0.2814
T692 0.2789
T693 0.2775
T694 0.2765
T695 0.2762
T696 0.2758
T697 0.2745
T698 0.2741
T699 0.274
T700 0.2739
T701 0.2738
T702 0.2725
T703 0.272
T704 0.2718
T705 0.2715
T706 0.2714
T707 0.2713
T708 0.27
T709 0.2692
T710 0.269
T711 0.2689
T712 0.2728
T713 0.2714
T714 0.2709
T715 0.2708
T716 0.2708
T717 0.2707
T718 0.2706
T719 0.2706
T720 0.2705
T721 0.2705
T722 0.2704
T723 0.2703
T724 0.2703
T725 0.2702
T726 0.2701
T727 0.2701
T728 0.27
T729 0.2696
T730 0.2694
T731 0.2697
T732 0.2698
T733 0.2685
T734 0.2679
T735 0.2683
T736 0.2678
T737 0.2674
T738 0.2669
T739 0.2664
T740 0.2659
T741 0.2659
T742 0.2658
T743 0.2656
T744 0.2654
T745 0.2653
T746 0.2653
T747 0.2652
T748 0.2651
T749 0.2651
T750 0.265
T751 0.2649
T752 0.2649
T753 0.2648
T754 0.2648
T755 0.2647
T756 0.2646
T757 0.2646
T758 0.2645
T759 0.2645
T760 0.2644
T761 0.2644
T762 0.2643
T763 0.2642
T764 0.2642
T765 0.2702
T766 0.2713
T767 0.2709
T768 0.2708
T769 0.2707
T770 0.2707
T771 0.2702
T772 0.2696
T773 0.2695
T774 0.2689
T775 0.269
T776 0.2694
T777 0.2694
T778 0.2694
T779 0.2693
T780 0.2692
T781 0.2689
T782 0.2727
T783 0.2722
T784 0.2721
T785 0.2712
T786 0.2713
T787 0.271
T788 0.2708
T789 0.2715
T790 0.2717
T791 0.2717
T792 0.2716
T793 0.2715
T794 0.2715
T795 0.2714
T796 0.2714
T797 0.2709
T798 0.2711
T799 0.2712
T800 0.2711
T801 0.2711
T802 0.271
T803 0.2709
T804 0.2709
T805 0.2706
T806 0.2704
T807 0.2703
T808 0.2702
T809 0.2694
T810 0.2683
T811 0.2684
T812 0.268
T813 0.2678
T814 0.2678
T815 0.2677
T816 0.2677
T817 0.2676
T818 0.2676
T819 0.2675
T820 0.2674
T821 0.2666
T822 0.2663
T823 0.2654
T824 0.2651
T825 0.2651
T826 0.265
T827 0.265
T828 0.2649
T829 0.2648
T830 0.2636
T831 0.2633
T832 0.264
T833 0.2621
T834 0.2611
T835 0.2607
T836 0.2594
T837 0.2593
T838 0.2593
T839 0.2592
T840 0.2592
T841 0.2591
T842 0.2591
T843 0.259
T844 0.2589
T845 0.2587
T846 0.2579
T847 0.2578
T848 0.257
T849 0.2567
T850 0.2583
T851 0.2579
T852 0.2582
T853 0.2581
T854 0.2581
T855 0.2564
T856 0.256
T857 0.2547
T858 0.2546
T859 0.2546
T860 0.2545
T861 0.2545
T862 0.2544
T863 0.2544
T864 0.2543
T865 0.2551
T866 0.2558
T867 0.2558
T868 0.2557
T869 0.2557
T870 0.2556
T871 0.2556
T872 0.2555
T873 0.2555
T874 0.2554
T875 0.2553
T876 0.2553
T877 0.2552
T878 0.2552
T879 0.2551
T880 0.2535
T881 0.2534
T882 0.2563
T883 0.2559
T884 0.255
T885 0.2549
T886 0.2557
T887 0.2556
T888 0.2562
T889 0.2568
T890 0.2568
T891 0.2567
T892 0.2567
T893 0.2566
T894 0.2528
T895 0.2565
T896 0.2565
T897 0.2564
T898 0.2564
T899 0.2563
T900 0.2563
T901 0.2562
T902 0.2562
T903 0.2557
T904 0.2549
T905 0.2544
T906 0.2543
T907 0.2543
T908 0.2542
T909 0.2542
T910 0.2541
T911 0.2541
T912 0.254
T913 0.254
T914 0.2539
T915 0.2543
T916 0.2538
T917 0.2538
T918 0.2542
T919 0.2553
T920 0.2541
T921 0.2536
T922 0.2535
T923 0.2535
T924 0.2534
T925 0.2534
T926 0.2533
T927 0.2526
T928 0.2516
T929 0.2529
T930 0.2515
T931 0.2513
T932 0.2511
T933 0.2511
T934 0.251
T935 0.251
T936 0.2509
T937 0.2509
T938 0.2512
T939 0.2512
T940 0.2507
T941 0.2523
T942 0.2522
T943 0.2522
T944 0.2521
T945 0.2521
T946 0.252
T947 0.252
T948 0.2519
T949 0.2531
T950 0.2547
T951 0.2539
T952 0.253
T953 0.252
T954 0.2513
T955 0.2513
T956 0.2512
T957 0.2512
T958 0.2511
T959 0.2511
T960 0.251
T961 0.251
T962 0.2509
T963 0.2509
T964 0.2508
T965 0.2508
T966 0.2507
T967 0.2507
T968 0.2506
T969 0.2506
T970 0.2506
T971 0.2505
T972 0.2505
T973 0.2504
T974 0.2504
T975 0.2503
T976 0.2503
T977 0.2502
T978 0.2502
T979 0.2501
T980 0.2501
T981 0.2499
T982 0.2487
T983 0.2483
T984 0.2483
T985 0.2482
T986 0.2479
T987 0.2478
T988 0.2478
T989 0.2477
T990 0.2477
T991 0.2476
T992 0.2476
T993 0.2476
T994 0.2475
T995 0.2475
T996 0.2474
T997 0.2474
T998 0.2473
T999 0.2473
T1000 0.2472
T1001 0.2468
T1002 0.2455
T1003 0.2455
T1004 0.2455
T1005 0.2458
T1006 0.247
T1007 0.2469
T1008 0.2457
T1009 0.2452
T1010 0.2452
T1011 0.2451
T1012 0.2451
T1013 0.245
T1014 0.245
T1015 0.245
T1016 0.2449
T1017 0.2449
T1018 0.2447
T1019 0.2461
T1020 0.246
T1021 0.246
T1022 0.2459
T1023 0.2455
T1024 0.2442
T1025 0.243
T1026 0.2425
T1027 0.2418
T1028 0.2412
T1029 0.2418
T1030 0.2424
T1031 0.2423
T1032 0.2423
T1033 0.2422
T1034 0.2422
T1035 0.2421
T1036 0.2421
T1037 0.2421
T1038 0.242
T1039 0.242
T1040 0.2427
T1041 0.2435
T1042 0.2418
T1043 0.2422
T1044 0.2434
T1045 0.2433
T1046 0.2442
T1047 0.2445
T1048 0.2445
T1049 0.2448
T1050 0.2444
T1051 0.2432
T1052 0.2415
T1053 0.2411
T1054 0.241
T1055 0.241
T1056 0.2409
T1057 0.2425
T1058 0.2424
T1059 0.2424
T1060 0.2424
T1061 0.2423
T1062 0.2423
T1063 0.2422
T1064 0.2422
T1065 0.2421
T1066 0.2421
T1067 0.2429
T1068 0.2434
T1069 0.2432
T1070 0.2432
T1071 0.2432
T1072 0.2439
T1073 0.2447
T1074 0.2446
T1075 0.2446
T1076 0.2445
T1077 0.2445
T1078 0.2444
T1079 0.2444
T1080 0.2444
T1081 0.2443
T1082 0.2447
T1083 0.2446
T1084 0.245
T1085 0.2457
T1086 0.2455
T1087 0.2453
T1088 0.2453
T1089 0.2452
T1090 0.2452
T1091 0.2448
T1092 0.2451
T1093 0.2598
T1094 0.2644
T1095 0.2637
T1096 0.2633
T1097 0.2632
T1098 0.2636
T1099 0.2647
T1100 0.2651
T1101 0.265
T1102 0.2675
T1103 0.2715
T1104 0.2737
T1105 0.2844
T1106 0.2907
T1107 0.2954
T1108 0.2967
T1109 0.2968
T1110 0.2989
T1111 0.3025
T1112 0.3058
T1113 0.312
T1114 0.3212
T1115 0.3216
T1116 0.325
T1117 0.3262
T1118 0.3244
T1119 0.3197
T1120 0.3174
T1121 0.3103
T1122 0.3053
T1123 0.3034
T1124 0.3044
T1125 0.3011
T1126 0.2997
T1127 0.2995
T1128 0.2995
T1129 0.2994
T1130 0.3004
T1131 0.301
T1132 0.3008
T1133 0.2996
T1134 0.2992
T1135 0.2995
T1136 0.3002
T1137 0.3004
T1138 0.3007
T1139 0.3017
T1140 0.3039
T1141 0.3031
T1142 0.3048
T1143 0.3052
T1144 0.3055
T1145 0.3056
T1146 0.3055
T1147 0.3061
T1148 0.3066
T1149 0.3067
T1150 0.3066
T1151 0.3066
T1152 0.3056
T1153 0.3041
T1154 0.3052
T1155 0.3032
T1156 0.3019
T1157 0.3016
T1158 0.3
T1159 0.2994
T1160 0.2993
T1161 0.3001
T1162 0.3011
T1163 0.3011
T1164 0.3025
T1165 0.3034
T1166 0.3044
T1167 0.3047
T1168 0.3047
T1169 0.304
T1170 0.303
T1171 0.3016
T1172 0.3007
T1173 0.3017
T1174 0.3025
T1175 0.3024
T1176 0.3022
T1177 0.3029
T1178 0.3039
T1179 0.3041
T1180 0.3037
T1181 0.3035
T1182 0.3038
T1183 0.3039
T1184 0.3039
T1185 0.3038
T1186 0.3038
T1187 0.3037
T1188 0.3032
T1189 0.304
T1190 0.3019
T1191 0.2988
T1192 0.2964
T1193 0.2948
T1194 0.2937
T1195 0.2918
T1196 0.2912
T1197 0.2911
T1198 0.2911
T1199 0.2925
T1200 0.2944
T1201 0.2962
T1202 0.2954
T1203 0.2944
T1204 0.2931
T1205 0.2919
T1206 0.291
T1207 0.2935
T1208 0.2924
T1209 0.2886
T1210 0.2882
T1211 0.2891
T1212 0.2908
T1213 0.293
T1214 0.2961
T1215 0.2984
T1216 0.3009
T1217 0.3024
T1218 0.3044
T1219 0.304
T1220 0.3086
T1221 0.3132
T1222 0.3179
T1223 0.3221
T1224 0.3187
T1225 0.3187
T1226 0.3184
T1227 0.3176
T1228 0.3208
T1229 0.3191
T1230 0.3182
T1231 0.318
T1232 0.3187
T1233 0.3214
T1234 0.3202
T1235 0.3255
T1236 0.3299
T1237 0.3331
T1238 0.3342
T1239 0.3357
T1240 0.3348
T1241 0.3352
T1242 0.335
T1243 0.3325
T1244 0.3321
T1245 0.332
T1246 0.3321
T1247 0.3328
T1248 0.3334
T1249 0.3335
T1250 0.3334
T1251 0.3334
T1252 0.3326
T1253 0.3316
T1254 0.3313
T1255 0.3305
T1256 0.3287
T1257 0.3274
T1258 0.3264
T1259 0.3253
T1260 0.3239
T1261 0.3231
T1262 0.3219
T1263 0.3205
T1264 0.3149
T1265 0.311
T1266 0.3087
T1267 0.307
T1268 0.305
T1269 0.3031
T1270 0.3054
T1271 0.3037
T1272 0.3025
T1273 0.3
T1274 0.298
T1275 0.2972
T1276 0.2957
T1277 0.2944
T1278 0.2933
T1279 0.2917
T1280 0.2904
T1281 0.2889
T1282 0.2875
T1283 0.2871
T1284 0.287
T1285 0.2869
T1286 0.2867
T1287 0.288
T1288 0.2867
T1289 0.2841
T1290 0.2818
T1291 0.2798
T1292 0.2781
T1293 0.2777
T1294 0.2787
T1295 0.2794
T1296 0.2794
T1297 0.2781
T1298 0.2775
T1299 0.2775
T1300 0.2758
T1301 0.2749
T1302 0.2737
T1303 0.2726
T1304 0.2717
T1305 0.2714
T1306 0.2701
T1307 0.2696
T1308 0.2692
T1309 0.2704
T1310 0.2708
T1311 0.2708
T1312 0.2723
T1313 0.2753
T1314 0.279
T1315 0.2869
T1316 0.3052
T1317 0.3182
T1318 0.3297
T1319 0.3442
T1320 0.3561
T1321 0.3681
T1322 0.3755
T1323 0.3831
T1324 0.3869
T1325 0.391
T1326 0.3952
T1327 0.3984
T1328 0.4017
T1329 0.4042
T1330 0.4044
T1331 0.4035
T1332 0.4015
T1333 0.3978
T1334 0.3924
T1335 0.387
T1336 0.3826
T1337 0.3772
T1338 0.3742
T1339 0.3724
T1340 0.3709
T1341 0.3698
T1342 0.3695
T1343 0.3694
T1344 0.3686
T1345 0.3675
T1346 0.3669
T1347 0.3676
T1348 0.3656
T1349 0.3634
T1350 0.3613
T1351 0.3589
T1352 0.3565
T1353 0.3538
T1354 0.3508
T1355 0.3538
T1356 0.3519
T1357 0.3499
T1358 0.3475
T1359 0.3446
T1360 0.3413
T1361 0.3386
T1362 0.3362
T1363 0.3341
T1364 0.3355
T1365 0.3336
T1366 0.3316
T1367 0.3296
T1368 0.3279
T1369 0.3271
T1370 0.3269
T1371 0.3269
T1372 0.3276
T1373 0.3292
T1374 0.3313
T1375 0.3332
T1376 0.3358
T1377 0.3345
T1378 0.3357
T1379 0.3373
T1380 0.3382
T1381 0.3399
T1382 0.3416
T1383 0.3433
T1384 0.3451
T1385 0.3443
T1386 0.3441
T1387 0.3438
T1388 0.3427
T1389 0.3409
T1390 0.3386
T1391 0.3362
T1392 0.3344
T1393 0.3372
T1394 0.337
T1395 0.3349
T1396 0.3375
T1397 0.3406
T1398 0.3437
T1399 0.3463
T1400 0.3476
T1401 0.3485
T1402 0.3484
T1403 0.3489
T1404 0.3483
T1405 0.3469
T1406 0.3454
T1407 0.3439
T1408 0.3418
T1409 0.3404
T1410 0.3391
T1411 0.3383
T1412 0.3371
T1413 0.3367
T1414 0.3363
T1415 0.3364
T1416 0.335
T1417 0.3343
T1418 0.3343
T1419 0.3342
T1420 0.3342
T1421 0.3362
T1422 0.3353
T1423 0.3341
T1424 0.3323
T1425 0.3317
T1426 0.3313
T1427 0.3301
T1428 0.3286
T1429 0.3271
T1430 0.326
T1431 0.3253
T1432 0.3244
T1433 0.3238
T1434 0.3239
T1435 0.3244
T1436 0.3245
T1437 0.3238
T1438 0.3234
T1439 0.3234
T1440 0.3234
T1441 0.323
T1442 0.3221
T1443 0.3214
T1444 0.3202
T1445 0.3187
T1446 0.3175
T1447 0.3218
T1448 0.3206
T1449 0.3201
T1450 0.3201
T1451 0.3201
T1452 0.3197
T1453 0.3188
T1454 0.3181
T1455 0.3176
T1456 0.3156
T1457 0.3138
T1458 0.3119
T1459 0.3098
T1460 0.3082
T1461 0.3069
T1462 0.3058
T1463 0.3054
T1464 0.306
T1465 0.3093
T1466 0.3127
T1467 0.3143
T1468 0.3131
T1469 0.3103
T1470 0.3084
T1471 0.3072
T1472 0.3065
T1473 0.3056
T1474 0.3045
T1475 0.3044
T1476 0.3055
T1477 0.3045
T1478 0.3039
T1479 0.3036
T1480 0.3027
T1481 0.3049
T1482 0.3046
T1483 0.3031
T1484 0.3025
T1485 0.3024
T1486 0.303
T1487 0.3038
T1488 0.3032
T1489 0.3053
T1490 0.3062
T1491 0.3083
T1492 0.3107
T1493 0.3117
T1494 0.3116
T1495 0.3115
T1496 0.3129
T1497 0.315
T1498 0.3179
T1499 0.3212
T1500 0.3191
T1501 0.3208
T1502 0.3208
T1503 0.3192
T1504 0.3218
T1505 0.3197
T1506 0.3183
T1507 0.3168
T1508 0.3159
T1509 0.3164
T1510 0.3174
T1511 0.3181
T1512 0.3193
T1513 0.3203
T1514 0.3211
T1515 0.3181
T1516 0.3194
T1517 0.3208
T1518 0.3217
T1519 0.3231
T1520 0.3245
T1521 0.3258
T1522 0.3268
T1523 0.3286
T1524 0.3305
T1525 0.3331
T1526 0.3366
T1527 0.335
T1528 0.3356
T1529 0.3364
T1530 0.3359
T1531 0.3354
T1532 0.3353
T1533 0.3343
T1534 0.3369
T1535 0.3369
T1536 0.3342
T1537 0.3351
T1538 0.337
T1539 0.3392
T1540 0.3416
T1541 0.344
T1542 0.3463
T1543 0.3482
T1544 0.3486
T1545 0.3485
T1546 0.3485
T1547 0.3485
T1548 0.3485
T1549 0.3484
T1550 0.3484
T1551 0.3484
T1552 0.3483
T1553 0.3483
T1554 0.3483
T1555 0.3483
T1556 0.3482
T1557 0.3482
T1558 0.3482
T1559 0.3481
T1560 0.3481
T1561 0.3481
T1562 0.3481
T1563 0.348
T1564 0.348
T1565 0.348
T1566 0.3479
T1567 0.3479
T1568 0.3479
T1569 0.3479
T1570 0.3366
T1571 0.3263
T1572 0.3234
T1573 0.3226
T1574 0.3193
T1575 0.3174
T1576 0.322
T1577 0.3216
T1578 0.3188
T1579 0.3197
T1580 0.3216
T1581 0.3247
T1582 0.3269
T1583 0.3277
T1584 0.3281
T1585 0.3272
T1586 0.3274
T1587 0.3287
T1588 0.3301
T1589 0.3318
T1590 0.333
T1591 0.3326
T1592 0.3316
T1593 0.3303
T1594 0.3289
T1595 0.3281
T1596 0.3279
T1597 0.3296
T1598 0.3306
T1599 0.3304
T1600 0.3299
T1601 0.3297
T1602 0.3297
T1603 0.3297
T1604 0.3297
T1605 0.3294
T1606 0.3293
T1607 0.329
T1608 0.3274
T1609 0.3255
T1610 0.3236
T1611 0.3221
T1612 0.3204
T1613 0.3188
T1614 0.318
T1615 0.3221
T1616 0.3211
T1617 0.3221
T1618 0.3175
T1619 0.3178
T1620 0.319
T1621 0.3193
T1622 0.3193
T1623 0.3186
T1624 0.3222
T1625 0.3204
T1626 0.3185
T1627 0.3163
T1628 0.3135
T1629 0.3112
T1630 0.3099
T1631 0.3089
T1632 0.3074
T1633 0.3066
T1634 0.3046
T1635 0.3025
T1636 0.3037
T1637 0.3026
T1638 0.3013
T1639 0.3004
T1640 0.2999
T1641 0.2987
T1642 0.2982
T1643 0.2982
T1644 0.2978
T1645 0.2965
T1646 0.2958
T1647 0.2944
T1648 0.2924
T1649 0.2906
T1650 0.2893
T1651 0.2886
T1652 0.2882
T1653 0.2869
T1654 0.2864
T1655 0.2864
T1656 0.2864
T1657 0.2864
T1658 0.2871
T1659 0.2877
T1660 0.2886
T1661 0.2898
T1662 0.2926
T1663 0.2979
T1664 0.3026
T1665 0.3037
T1666 0.308
T1667 0.3115
T1668 0.3178
T1669 0.3194
T1670 0.3246
T1671 0.33
T1672 0.336
T1673 0.3376
T1674 0.3413
T1675 0.3432
T1676 0.3436
T1677 0.3426
T1678 0.3405
T1679 0.3371
T1680 0.3366
T1681 0.3327
T1682 0.3296
T1683 0.3287
T1684 0.3281
T1685 0.3284
T1686 0.3297
T1687 0.3304
T1688 0.3316
T1689 0.3323
T1690 0.3324
T1691 0.3324
T1692 0.3324
T1693 0.3323
T1694 0.332
T1695 0.3302
T1696 0.3278
T1697 0.325
T1698 0.3228
T1699 0.3209
T1700 0.3193
T1701 0.3189
T1702 0.3189
T1703 0.3178
T1704 0.3206
T1705 0.3199
T1706 0.3185
T1707 0.3172
T1708 0.3158
T1709 0.3136
T1710 0.3119
T1711 0.3106
T1712 0.3088
T1713 0.3075
T1714 0.3065
T1715 0.3062
T1716 0.3055
T1717 0.3041
T1718 0.3026
T1719 0.3041
T1720 0.3022
T1721 0.3017
T1722 0.3016
T1723 0.3031
T1724 0.3036
T1725 0.3035
T1726 0.3033
T1727 0.3036
T1728 0.3048
T1729 0.3041
T1730 0.3033
T1731 0.3032
T1732 0.3031
T1733 0.3019
T1734 0.3012
T1735 0.3008
T1736 0.2997
T1737 0.2994
T1738 0.2994
T1739 0.2993
T1740 0.2993
T1741 0.2989
T1742 0.2973
T1743 0.296
T1744 0.2945
T1745 0.2929
T1746 0.2917
T1747 0.2914
T1748 0.2914
T1749 0.2914
T1750 0.2914
T1751 0.2923
T1752 0.2929
T1753 0.2943
T1754 0.2932
T1755 0.2929
T1756 0.2922
T1757 0.2916
T1758 0.2915
T1759 0.2904
T1760 0.2896
T1761 0.288
T1762 0.2875
T1763 0.2875
T1764 0.2872
T1765 0.2874
T1766 0.2875
T1767 0.2875
T1768 0.2872
T1769 0.2867
T1770 0.2869
T1771 0.2874
T1772 0.2876
T1773 0.2876
T1774 0.2876
T1775 0.2876
T1776 0.2869
T1777 0.2859
T1778 0.2856
T1779 0.288
T1780 0.2872
T1781 0.287
T1782 0.2861
T1783 0.2851
T1784 0.2849
T1785 0.2849
T1786 0.285
T1787 0.2877
T1788 0.2873
T1789 0.2858
T1790 0.284
T1791 0.2831
T1792 0.2817
T1793 0.2797
T1794 0.2791
T1795 0.2791
T1796 0.2789
T1797 0.2791
T1798 0.2792
T1799 0.2792
T1800 0.2792
T1801 0.2792
T1802 0.2792
T1803 0.2785
T1804 0.2775
T1805 0.2772
T1806 0.2766
T1807 0.2763
T1808 0.2757
T1809 0.2755
T1810 0.2755
T1811 0.2755
T1812 0.2759
T1813 0.2757
T1814 0.2755
T1815 0.2756
T1816 0.274
T1817 0.2735
T1818 0.2735
T1819 0.2735
T1820 0.2735
T1821 0.2735
T1822 0.2735
T1823 0.2736
T1824 0.2736
T1825 0.2736
T1826 0.2726
T1827 0.2717
T1828 0.2715
T1829 0.2702
T1830 0.2698
T1831 0.2698
T1832 0.2688
T1833 0.2685
T1834 0.2692
T1835 0.2718
T1836 0.2745
T1837 0.2754
T1838 0.2756
T1839 0.2752
T1840 0.2743
T1841 0.274
T1842 0.2737
T1843 0.2735
T1844 0.2735
T1845 0.2747
T1846 0.2753
T1847 0.2754
T1848 0.2754
T1849 0.2754
T1850 0.2748
T1851 0.2739
T1852 0.273
T1853 0.2721
T1854 0.2707
T1855 0.2703
T1856 0.2699
T1857 0.2695
T1858 0.2697
T1859 0.2709
T1860 0.2719
T1861 0.2718
T1862 0.2711
T1863 0.2702
T1864 0.2688
T1865 0.2723
T1866 0.2722
T1867 0.269
T1868 0.2699
T1869 0.2696
T1870 0.2695
T1871 0.2691
T1872 0.2723
T1873 0.2692
T1874 0.2714
T1875 0.2736
T1876 0.2777
T1877 0.2845
T1878 0.2869
T1879 0.2917
T1880 0.2969
T1881 0.3021
T1882 0.3048
T1883 0.3119
T1884 0.3202
T1885 0.3221
T1886 0.328
T1887 0.332
T1888 0.3333
T1889 0.3331
T1890 0.331
T1891 0.3278
T1892 0.3252
T1893 0.3221
T1894 0.3194
T1895 0.3181
T1896 0.3174
T1897 0.3177
T1898 0.3195
T1899 0.3224
T1900 0.3254
T1901 0.328
T1902 0.3297
T1903 0.3308
T1904 0.3311
T1905 0.3304
T1906 0.3291
T1907 0.3288
T1908 0.3278
T1909 0.325
T1910 0.3195
T1911 0.3207
T1912 0.3179
T1913 0.3143
T1914 0.3125
T1915 0.3126
T1916 0.31
T1917 0.3055
T1918 0.3036
T1919 0.3024
T1920 0.3038
T1921 0.3033
T1922 0.3018
T1923 0.3002
T1924 0.2988
T1925 0.2978
T1926 0.2961
T1927 0.2953
T1928 0.294
T1929 0.2926
T1930 0.2923
T1931 0.2944
T1932 0.2955
T1933 0.2949
T1934 0.2936
T1935 0.2926
T1936 0.2921
T1937 0.2905
T1938 0.2886
T1939 0.2883
T1940 0.2896
T1941 0.2913
T1942 0.2921
T1943 0.2943
T1944 0.2969
T1945 0.2969
T1946 0.2959
T1947 0.2963
T1948 0.2974
T1949 0.2989
T1950 0.3016
T1951 0.3036
T1952 0.3097
T1953 0.3169
T1954 0.3215
T1955 0.333
T1956 0.3393
T1957 0.3466
T1958 0.3492
T1959 0.3629
T1960 0.3733
T1961 0.3823
T1962 0.3866
T1963 0.3923
T1964 0.399
T1965 0.3997
T1966 0.408
T1967 0.4153
T1968 0.4165
T1969 0.4226
T1970 0.4291
T1971 0.4291
T1972 0.4331
T1973 0.4371
T1974 0.4398
T1975 0.4424
T1976 0.4442
T1977 0.4463
T1978 0.4471
T1979 0.4465
T1980 0.4464
T1981 0.4462
T1982 0.4449
T1983 0.4434
T1984 0.4417
T1985 0.4402
T1986 0.4401
T1987 0.439
T1988 0.4372
T1989 0.4364
T1990 0.4362
T1991 0.4352
T1992 0.4344
T1993 0.4334
T1994 0.4323
T1995 0.4302
T1996 0.4321
T1997 0.4305
T1998 0.4283
T1999 0.4259
T2000 0.4233
T2001 0.4206
T2002 0.4172
T2003 0.4133
T2004 0.4156
T2005 0.4125
T2006 0.4095
T2007 0.4072
T2008 0.4063
T2009 0.4052
T2010 0.4041
T2011 0.4035
T2012 0.4021
T2013 0.4009
T2014 0.3997
T2015 0.4043
T2016 0.4029
T2017 0.4008
T2018 0.3991
T2019 0.3971
T2020 0.3954
T2021 0.394
T2022 0.3924
T2023 0.3905
T2024 0.3883
T2025 0.3867
T2026 0.3853
T2027 0.3854
T2028 0.3839
T2029 0.3826
T2030 0.3809
T2031 0.3804
T2032 0.3798
T2033 0.3782
T2034 0.377
T2035 0.3761
T2036 0.3759
T2037 0.3749
T2038 0.3741
T2039 0.373
T2040 0.3723
T2041 0.3703
T2042 0.3692
T2043 0.3681
T2044 0.3677
T2045 0.3679
T2046 0.3676
T2047 0.3675
T2048 0.3686
T2049 0.3706
T2050 0.3726
T2051 0.3751
T2052 0.3779
T2053 0.3827
T2054 0.3863
T2055 0.3925
T2056 0.3993
T2057 0.4007
T2058 0.4099
T2059 0.419
T2060 0.4201
T2061 0.4258
T2062 0.4304
T2063 0.4308
T2064 0.4348
T2065 0.4372
T2066 0.4381
T2067 0.4392
T2068 0.4399
T2069 0.4392
T2070 0.4385
T2071 0.4375
T2072 0.4364
T2073 0.4351
T2074 0.4331
T2075 0.4318
T2076 0.4307
T2077 0.4293
T2078 0.4319
T2079 0.4305
T2080 0.4298
T2081 0.4288
T2082 0.4271
T2083 0.4257
T2084 0.424
T2085 0.4222
T2086 0.4198
T2087 0.4164
T2088 0.4139
T2089 0.4184
T2090 0.4165
T2091 0.414
T2092 0.4116
T2093 0.4093
T2094 0.4073
T2095 0.4054
T2096 0.4039
T2097 0.4025
T2098 0.4025
T2099 0.4018
T2100 0.3991
T2101 0.4027
T2102 0.4018
T2103 0.4006
T2104 0.3996
T2105 0.3985
T2106 0.3971
T2107 0.3963
T2108 0.3962
T2109 0.3959
T2110 0.3947
T2111 0.393
T2112 0.3924
T2113 0.3894
T2114 0.3886
T2115 0.3878
T2116 0.3872
T2117 0.3871
T2118 0.3871
T2119 0.3871
T2120 0.3871
T2121 0.3865
T2122 0.3855
T2123 0.3853
T2124 0.3853
T2125 0.3863
T2126 0.385
T2127 0.3861
T2128 0.3866
T2129 0.3855
T2130 0.3854
T2131 0.3865
T2132 0.3866
T2133 0.3886
T2134 0.3904
T2135 0.3907
T2136 0.3906
T2137 0.3897
T2138 0.3894
T2139 0.388
T2140 0.3875
T2141 0.3868
T2142 0.3859
T2143 0.3856
T2144 0.3856
T2145 0.3851
T2146 0.3851
T2147 0.3863
T2148 0.388
T2149 0.3908
T2150 0.3934
T2151 0.3958
T2152 0.3984
T2153 0.4003
T2154 0.4016
T2155 0.403
T2156 0.4041
T2157 0.4048
T2158 0.4047
T2159 0.4039
T2160 0.4029
T2161 0.4027
T2162 0.4027
T2163 0.4014
T2164 0.4008
T2165 0.3996
T2166 0.3987
T2167 0.398
T2168 0.3968
T2169 0.3957
T2170 0.3951
T2171 0.3939
T2172 0.3926
T2173 0.392
T2174 0.3909
T2175 0.3901
T2176 0.3886
T2177 0.3881
T2178 0.3869
T2179 0.3864
T2180 0.3851
T2181 0.3864
T2182 0.3858
T2183 0.3848
T2184 0.3845
T2185 0.3833
T2186 0.3813
T2187 0.3806
T2188 0.3806
T2189 0.3797
T2190 0.3791
T2191 0.3786
T2192 0.3777
T2193 0.3772
T2194 0.3767
T2195 0.3759
T2196 0.3753
T2197 0.3751
T2198 0.3746
T2199 0.373
T2200 0.3718
T2201 0.3715
T2202 0.3715
T2203 0.373
T2204 0.3733
T2205 0.3725
T2206 0.3722
T2207 0.3719
T2208 0.3717
T2209 0.3718
T2210 0.3709
T2211 0.3701
T2212 0.3698
T2213 0.3692
T2214 0.3684
T2215 0.3682
T2216 0.3682
T2217 0.3682
T2218 0.3679
T2219 0.3685
T2220 0.3681
T2221 0.3678
T2222 0.3671
T2223 0.3666
T2224 0.3665
T2225 0.3665
T2226 0.3665
T2227 0.3666
T2228 0.3666
T2229 0.3666
T2230 0.3667
T2231 0.3667
T2232 0.3666
T2233 0.3659
T2234 0.365
T2235 0.3647
T2236 0.3648
T2237 0.3648
T2238 0.3636
T2239 0.3631
T2240 0.3631
T2241 0.3629
T2242 0.3629
T2243 0.3626
T2244 0.3616
T2245 0.3612
T2246 0.3612
T2247 0.3613
T2248 0.361
T2249 0.3606
T2250 0.3598
T2251 0.3594
T2252 0.3593
T2253 0.3594
T2254 0.3594
T2255 0.3594
T2256 0.3588
T2257 0.358
T2258 0.3577
T2259 0.3578
T2260 0.3578
T2261 0.3575
T2262 0.3571
T2263 0.3569
T2264 0.3565
T2265 0.356
T2266 0.3559
T2267 0.3559
T2268 0.3553
T2269 0.3544
T2270 0.3542
T2271 0.3542
T2272 0.3533
T2273 0.3526
T2274 0.3525
T2275 0.3525
T2276 0.3524
T2277 0.3523
T2278 0.3523
T2279 0.3524
T2280 0.3524
T2281 0.3524
T2282 0.3515
T2283 0.3508
T2284 0.3507
T2285 0.3508
T2286 0.3508
T2287 0.3508
T2288 0.3509
T2289 0.3502
T2290 0.3494
T2291 0.349
T2292 0.3489
T2293 0.3489
T2294 0.3489
T2295 0.349
T2296 0.349
T2297 0.349
T2298 0.3487
T2299 0.3533
T2300 0.3527
T2301 0.3523
T2302 0.3492
T2303 0.3428
T2304 0.3394
T2305 0.3399
T2306 0.343
T2307 0.3458
T2308 0.3478
T2309 0.3487
T2310 0.3489
T2311 0.3489
T2312 0.349
T2313 0.349
T2314 0.3491
T2315 0.3491
T2316 0.3491
T2317 0.3492
T2318 0.3492
T2319 0.3492
T2320 0.3486
T2321 0.3477
T2322 0.3485
T2323 0.3492
T2324 0.3494
T2325 0.3494
T2326 0.3495
T2327 0.3495
T2328 0.3496
T2329 0.3494
T2330 0.3493
T2331 0.3494
T2332 0.3481
T2333 0.3476
T2334 0.3476
T2335 0.3476
T2336 0.3477
T2337 0.3477
T2338 0.3477
T2339 0.3474
T2340 0.3467
T2341 0.3471
T2342 0.3478
T2343 0.3473
T2344 0.3467
T2345 0.3463
T2346 0.3462
T2347 0.3462
T2348 0.3462
T2349 0.346
T2350 0.3467
T2351 0.347
T2352 0.3473
T2353 0.3465
T2354 0.3461
T2355 0.3462
T2356 0.3462
T2357 0.3463
T2358 0.3463
T2359 0.3463
T2360 0.3464
T2361 0.3464
T2362 0.3458
T2363 0.3459
T2364 0.3457
T2365 0.3456
T2366 0.3456
T2367 0.345
T2368 0.3448
T2369 0.3455
T2370 0.3487
T2371 0.3516
T2372 0.3527
T2373 0.3525
T2374 0.3507
T2375 0.3482
T2376 0.3465
T2377 0.3451
T2378 0.3438
T2379 0.3431
T2380 0.343
T2381 0.343
T2382 0.3441
T2383 0.3448
T2384 0.345
T2385 0.345
T2386 0.3451
T2387 0.3451
T2388 0.3452
T2389 0.3452
T2390 0.3452
T2391 0.3453
T2392 0.3453
T2393 0.3453
T2394 0.3454
T2395 0.2174
T2396 0.202
T2397 0.2024
T2398 0.202
T2399 0.202
T2400 0.2021
T2401 0.2021
T2402 0.2021
T2403 0.2021
T2404 0.2022
T2405 0.2022
T2406 0.2022
T2407 0.2026
T2408 0.2023
T2409 0.2023
T2410 0.2021
T2411 0.2018
T2412 0.2005
T2413 0.2013
T2414 0.2006
T2415 0.1984
T2416 0.1976
T2417 0.1977
T2418 0.1977
T2419 0.1977
T2420 0.1977
T2421 0.1978
T2422 0.1978
T2423 0.1978
T2424 0.1978
T2425 0.1979
T2426 0.1979
T2427 0.1979
T2428 0.198
T2429 0.198
T2430 0.198
T2431 0.198
T2432 0.1981
T2433 0.1981
T2434 0.1981
T2435 0.1981
T2436 0.1982
T2437 0.1982
T2438 0.1982
T2439 0.1983
T2440 0.1983
T2441 0.1983
T2442 0.1983
T2443 0.1984
T2444 0.1984
T2445 0.1984
T2446 0.1984
T2447 0.1985
T2448 0.1985
T2449 0.1985
T2450 0.1986
T2451 0.1986
T2452 0.1986
T2453 0.1986
T2454 0.1987
T2455 0.1987
T2456 0.1987
T2457 0.198
T2458 0.1973
T2459 0.1973
T2460 0.1969
T2461 0.1973
T2462 0.1962
T2463 0.197
T2464 0.197
T2465 0.1974
T2466 0.1975
T2467 0.1975
T2468 0.1975
T2469 0.1976
T2470 0.1976
T2471 0.1976
T2472 0.1976
T2473 0.1977
T2474 0.1977
T2475 0.1977
T2476 0.1977
T2477 0.1978
T2478 0.1978
T2479 0.1978
T2480 0.1979
T2481 0.1979
T2482 0.1979
T2483 0.1979
T2484 0.1976
T2485 0.1976
T2486 0.198
T2487 0.1969
T2488 0.1973
T2489 0.2089
T2490 0.252
T2491 0.2516
T2492 0.2452
T2493 0.2415
T2494 0.2394
T2495 0.2391
T2496 0.2395
T2497 0.2387
T2498 0.2365
T2499 0.2351
T2500 0.234
T2501 0.2328
T2502 0.2315
T2503 0.2304
T2504 0.2283
T2505 0.228
T2506 0.2271
T2507 0.2562
T2508 0.2513
T2509 0.2475
T2510 0.2451
T2511 0.2384
T2512 0.2329
T2513 0.2287
T2514 0.2273
T2515 0.2261
T2516 0.2257
T2517 0.2251
T2518 0.2245
T2519 0.2236
T2520 0.2225
T2521 0.2211
T2522 0.2198
T2523 0.2229
T2524 0.2222
T2525 0.221
T2526 0.2195
T2527 0.2192
T2528 0.2179
T2529 0.2168
T2530 0.2161
T2531 0.2143
T2532 0.2129
T2533 0.2122
T2534 0.2112
T2535 0.2088
T2536 0.2083
T2537 0.2084
T2538 0.2084
T2539 0.2084
T2540 0.2084
T2541 0.2085
T2542 0.2085
T2543 0.2085
T2544 0.2086
T2545 0.2086
T2546 0.2086
T2547 0.2086
T2548 0.2079
T2549 0.2072
T2550 0.2073
T2551 0.2073
T2552 0.2073
T2553 0.2062
T2554 0.2066
T2555 0.2074
T2556 0.2071
T2557 0.2052
T2558 0.2041
T2559 0.2067
T2560 0.25
T2561 0.2345
T2562 0.2303
T2563 0.228
T2564 0.2255
T2565 0.2239
T2566 0.2229
T2567 0.2217
T2568 0.2212
T2569 0.2206
T2570 0.2232
T2571 0.2224
T2572 0.222
T2573 0.2209
T2574 0.2202
T2575 0.2193
T2576 0.2189
T2577 0.2186
T2578 0.2186
T2579 0.2176
T2580 0.2165
T2581 0.2145
T2582 0.2141
T2583 0.213
T2584 0.2127
T2585 0.2131
T2586 0.2131
T2587 0.2131
T2588 0.2132
T2589 0.2132
T2590 0.2132
T2591 0.2122
T2592 0.2118
T2593 0.2119
T2594 0.2119
T2595 0.2119
T2596 0.212
T2597 0.212
T2598 0.212
T2599 0.2121
T2600 0.2112
T2601 0.2103
T2602 0.2103
T2603 0.2096
T2604 0.2096
T2605 0.2097
T2606 0.209
T2607 0.2105
T2608 0.2101
T2609 0.2102
T2610 0.2091
T2611 0.2091
T2612 0.2091
T2613 0.2092
T2614 0.2092
T2615 0.2092
T2616 0.2093
T2617 0.2082
T2618 0.2078
T2619 0.2085
T2620 0.2089
T2621 0.2093
T2622 0.2093
T2623 0.2093
T2624 0.2093
T2625 0.2093
T2626 0.2089
T2627 0.2085
T2628 0.2082
T2629 0.2074
T2630 0.2074
T2631 0.2078
T2632 0.2067
T2633 0.2063
T2634 0.2063
T2635 0.2063
T2636 0.2063
T2637 0.2063
T2638 0.2063
T2639 0.2063
T2640 0.2063
T2641 0.2063
T2642 0.2063
T2643 0.2063
T2644 0.2063
T2645 0.2074
T2646 0.2078
T2647 0.2078
T2648 0.2078
T2649 0.2078
T2650 0.2078
T2651 0.2067
T2652 0.2067
T2653 0.2063
T2654 0.2063
T2655 0.2063
T2656 0.2063
T2657 0.2067
T2658 0.2074
T2659 0.2067
T2660 0.2082
T2661 0.2078
T2662 0.2089
T2663 0.2104
T2664 0.2104
T2665 0.2112
T2666 0.2117
T2667 0.2141
T2668 0.2155
T2669 0.2173
T2670 0.2181
T2671 0.2198
T2672 0.2215
T2673 0.2214
T2674 0.2233
T2675 0.2263
T2676 0.2309
T2677 0.2336
T2678 0.2367
T2679 0.239
T2680 0.2372
T2681 0.2375
T2682 0.2385
T2683 0.2397
T2684 0.2401
T2685 0.2401
T2686 0.2393
T2687 0.2385
T2688 0.2378
T2689 0.2394
T2690 0.2382
T2691 0.237
T2692 0.2366
T2693 0.2366
T2694 0.2366
T2695 0.2366
T2696 0.2366
T2697 0.2366
T2698 0.2366
T2699 0.2366
T2700 0.2366
T2701 0.2352
T2702 0.2332
T2703 0.2316
T2704 0.2306
T2705 0.2336
T2706 0.232
T2707 0.2306
T2708 0.2306
T2709 0.2294
T2710 0.2276
T2711 0.2276
T2712 0.2263
T2713 0.2249
T2714 0.2245
T2715 0.2245
T2716 0.2245
T2717 0.2241
T2718 0.2233
T2719 0.2228
T2720 0.2228
T2721 0.2241
T2722 0.2233
T2723 0.2237
T2724 0.2237
T2725 0.226
T2726 0.2272
T2727 0.2276
T2728 0.2279
T2729 0.229
T2730 0.2294
T2731 0.2306
T2732 0.2306
T2733 0.2316
T2734 0.232
T2735 0.2324
T2736 0.2336
T2737 0.2336
T2738 0.2336
T2739 0.2336
T2740 0.2336
T2741 0.2349
T2742 0.2353
T2743 0.2359
T2744 0.2366
T2745 0.237
T2746 0.2382
T2747 0.2372
T2748 0.2375
T2749 0.2381
T2750 0.2393
T2751 0.2378
T2752 0.2372
T2753 0.2386
T2754 0.2382
T2755 0.2366
T2756 0.2362
T2757 0.2353
T2758 0.2349
T2759 0.2336
T2760 0.2328
T2761 0.2313
T2762 0.2306
T2763 0.2298
T2764 0.229
T2765 0.2283
T2766 0.2276
T2767 0.2263
T2768 0.2259
T2769 0.2259
T2770 0.2259
T2771 0.2259
T2772 0.2249
T2773 0.2245
T2774 0.2237
T2775 0.2228
T2776 0.2228
T2777 0.2228
T2778 0.2228
T2779 0.2228
T2780 0.2228
T2781 0.2218
T2782 0.2214
T2783 0.2214
T2784 0.221
T2785 0.2197
T2786 0.2197
T2787 0.2197
T2788 0.2223
T2789 0.222
T2790 0.222
T2791 0.2066
T2792 0.2066
T2793 0.2066
T2794 0.2066
T2795 0.2066
T2796 0.2066
T2797 0.2066
T2798 0.2066
T2799 0.2066
T2800 0.2066
T2801 0.2066
T2802 0.2066
T2803 0.2066
T2804 0.2066
T2805 0.2066
T2806 0.2066
T2807 0.2066
T2808 0.2066
