# Supplementary material for: FishMORPH - An agent-based model to predict salmonid growth and distribution responses under natural and low flows
Source: Sci Rep. 2016 Jul 19;6:29414. doi: 10.1038/srep29414 (PMC4949470; doi:10.1038/srep29414)
Supplement: Supplementary Information 2 [file srep29414-s2.zip › SR_FishMORPH_Files/Parameters/Baseline_Depth_P63.var]

Depth Patch P63
T1 0.2233
T2 0.2243
T3 0.2243
T4 0.2243
T5 0.224
T6 0.2235
T7 0.2223
T8 0.2216
T9 0.2203
T10 0.2222
T11 0.2232
T12 0.2207
T13 0.2192
T14 0.2173
T15 0.2173
T16 0.2173
T17 0.2173
T18 0.2173
T19 0.2169
T20 0.2166
T21 0.2158
T22 0.2154
T23 0.2154
T24 0.2154
T25 0.2146
T26 0.2139
T27 0.2139
T28 0.2139
T29 0.2139
T30 0.2139
T31 0.2139
T32 0.2139
T33 0.2139
T34 0.2139
T35 0.2135
T36 0.2131
T37 0.2123
T38 0.2123
T39 0.2123
T40 0.2123
T41 0.2123
T42 0.212
T43 0.2111
T44 0.2111
T45 0.2111
T46 0.2111
T47 0.2111
T48 0.2111
T49 0.2111
T50 0.2111
T51 0.2137
T52 0.2137
T53 0.2137
T54 0.2121
T55 0.2121
T56 0.2117
T57 0.2109
T58 0.2113
T59 0.2117
T60 0.2148
T61 0.2125
T62 0.2113
T63 0.2109
T64 0.2105
T65 0.2121
T66 0.2109
T67 0.2105
T68 0.2105
T69 0.2105
T70 0.2105
T71 0.2102
T72 0.2089
T73 0.2083
T74 0.2073
T75 0.206
T76 0.206
T77 0.206
T78 0.206
T79 0.206
T80 0.206
T81 0.206
T82 0.206
T83 0.206
T84 0.206
T85 0.2065
T86 0.2077
T87 0.2077
T88 0.2077
T89 0.2077
T90 0.2077
T91 0.2077
T92 0.2077
T93 0.2077
T94 0.2077
T95 0.2077
T96 0.2077
T97 0.2077
T98 0.2077
T99 0.2073
T100 0.206
T101 0.206
T102 0.206
T103 0.206
T104 0.206
T105 0.206
T106 0.206
T107 0.206
T108 0.2057
T109 0.206
T110 0.206
T111 0.206
T112 0.206
T113 0.206
T114 0.206
T115 0.206
T116 0.206
T117 0.206
T118 0.206
T119 0.206
T120 0.206
T121 0.206
T122 0.206
T123 0.206
T124 0.206
T125 0.206
T126 0.206
T127 0.206
T128 0.206
T129 0.206
T130 0.206
T131 0.2069
T132 0.2077
T133 0.2077
T134 0.2077
T135 0.2077
T136 0.208
T137 0.2089
T138 0.2089
T139 0.2089
T140 0.2089
T141 0.2089
T142 0.2089
T143 0.2089
T144 0.2089
T145 0.2089
T146 0.2089
T147 0.2089
T148 0.2089
T149 0.2089
T150 0.2105
T151 0.2102
T152 0.2105
T153 0.2109
T154 0.2121
T155 0.2121
T156 0.2121
T157 0.2121
T158 0.2129
T159 0.2121
T160 0.2129
T161 0.2137
T162 0.2137
T163 0.2137
T164 0.2137
T165 0.2137
T166 0.2137
T167 0.2137
T168 0.2137
T169 0.2137
T170 0.2137
T171 0.2137
T172 0.2137
T173 0.2137
T174 0.2137
T175 0.2137
T176 0.2137
T177 0.2137
T178 0.2133
T179 0.2137
T180 0.2137
T181 0.2133
T182 0.2125
T183 0.2133
T184 0.2125
T185 0.2121
T186 0.2121
T187 0.2121
T188 0.2121
T189 0.2121
T190 0.2121
T191 0.2121
T192 0.2121
T193 0.2121
T194 0.2121
T195 0.2121
T196 0.2121
T197 0.2109
T198 0.2105
T199 0.2105
T200 0.2105
T201 0.2089
T202 0.2089
T203 0.2089
T204 0.2089
T205 0.2089
T206 0.2089
T207 0.2089
T208 0.2089
T209 0.2089
T210 0.2089
T211 0.2089
T212 0.2089
T213 0.2089
T214 0.2089
T215 0.2094
T216 0.2089
T217 0.2089
T218 0.2089
T219 0.2089
T220 0.2089
T221 0.2089
T222 0.2089
T223 0.2089
T224 0.2086
T225 0.2077
T226 0.2077
T227 0.2077
T228 0.2077
T229 0.2077
T230 0.2077
T231 0.2077
T232 0.2077
T233 0.2077
T234 0.2077
T235 0.2077
T236 0.2077
T237 0.2077
T238 0.2077
T239 0.2077
T240 0.2077
T241 0.2077
T242 0.2077
T243 0.2077
T244 0.2077
T245 0.2077
T246 0.2077
T247 0.2077
T248 0.2077
T249 0.206
T250 0.206
T251 0.2065
T252 0.2405
T253 0.2722
T254 0.2812
T255 0.2799
T256 0.2797
T257 0.2797
T258 0.2781
T259 0.2776
T260 0.2776
T261 0.2767
T262 0.2756
T263 0.2754
T264 0.2754
T265 0.2754
T266 0.2754
T267 0.2754
T268 0.2754
T269 0.2754
T270 0.2754
T271 0.2754
T272 0.2754
T273 0.2754
T274 0.2754
T275 0.2754
T276 0.2758
T277 0.2763
T278 0.2773
T279 0.2776
T280 0.2776
T281 0.2776
T282 0.2767
T283 0.2761
T284 0.2755
T285 0.2754
T286 0.2754
T287 0.2754
T288 0.2754
T289 0.2754
T290 0.2754
T291 0.2754
T292 0.2754
T293 0.2758
T294 0.2772
T295 0.2776
T296 0.2776
T297 0.2792
T298 0.2797
T299 0.2797
T300 0.2804
T301 0.2803
T302 0.2802
T303 0.2805
T304 0.281
T305 0.2814
T306 0.2815
T307 0.2815
T308 0.2815
T309 0.2815
T310 0.2815
T311 0.2815
T312 0.2815
T313 0.2815
T314 0.2815
T315 0.2815
T316 0.2815
T317 0.2815
T318 0.2815
T319 0.2815
T320 0.2815
T321 0.2815
T322 0.2815
T323 0.2815
T324 0.2815
T325 0.2812
T326 0.2814
T327 0.2815
T328 0.2815
T329 0.2815
T330 0.2815
T331 0.2815
T332 0.2815
T333 0.2815
T334 0.2815
T335 0.2815
T336 0.2815
T337 0.2812
T338 0.28
T339 0.2797
T340 0.2797
T341 0.2797
T342 0.2797
T343 0.2797
T344 0.2797
T345 0.2797
T346 0.2797
T347 0.2797
T348 0.2797
T349 0.2797
T350 0.2797
T351 0.2797
T352 0.2797
T353 0.2781
T354 0.2776
T355 0.2776
T356 0.2776
T357 0.2776
T358 0.2776
T359 0.2776
T360 0.2776
T361 0.2776
T362 0.2767
T363 0.2773
T364 0.2776
T365 0.2776
T366 0.2776
T367 0.2776
T368 0.2776
T369 0.2776
T370 0.2776
T371 0.2776
T372 0.2776
T373 0.278
T374 0.2793
T375 0.2797
T376 0.2797
T377 0.2797
T378 0.2801
T379 0.2798
T380 0.2797
T381 0.2797
T382 0.2797
T383 0.2797
T384 0.2797
T385 0.2797
T386 0.2797
T387 0.2797
T388 0.2797
T389 0.2797
T390 0.2797
T391 0.2797
T392 0.2797
T393 0.2785
T394 0.2674
T395 0.247
T396 0.2321
T397 0.2271
T398 0.2244
T399 0.2224
T400 0.2219
T401 0.2219
T402 0.2219
T403 0.2223
T404 0.222
T405 0.2219
T406 0.2208
T407 0.2201
T408 0.22
T409 0.22
T410 0.2207
T411 0.2217
T412 0.2231
T413 0.2253
T414 0.227
T415 0.2265
T416 0.2271
T417 0.2274
T418 0.2274
T419 0.2271
T420 0.2246
T421 0.2239
T422 0.217
T423 0.2146
T424 0.2154
T425 0.2154
T426 0.2154
T427 0.2154
T428 0.2154
T429 0.2154
T430 0.2154
T431 0.2154
T432 0.2154
T433 0.2154
T434 0.2154
T435 0.2146
T436 0.2139
T437 0.2139
T438 0.2131
T439 0.2123
T440 0.2115
T441 0.2149
T442 0.2149
T443 0.2146
T444 0.2134
T445 0.2138
T446 0.2134
T447 0.2138
T448 0.2134
T449 0.213
T450 0.211
T451 0.2102
T452 0.2102
T453 0.2102
T454 0.2094
T455 0.2086
T456 0.2086
T457 0.2102
T458 0.2102
T459 0.2102
T460 0.2098
T461 0.2102
T462 0.2102
T463 0.2118
T464 0.2128
T465 0.2138
T466 0.2146
T467 0.2116
T468 0.2124
T469 0.2136
T470 0.2136
T471 0.2143
T472 0.2151
T473 0.2147
T474 0.2136
T475 0.2128
T476 0.212
T477 0.2112
T478 0.2146
T479 0.2146
T480 0.2138
T481 0.2146
T482 0.2143
T483 0.2146
T484 0.2146
T485 0.215
T486 0.2146
T487 0.212
T488 0.2122
T489 0.2144
T490 0.2163
T491 0.2186
T492 0.219
T493 0.2205
T494 0.2229
T495 0.225
T496 0.2267
T497 0.2282
T498 0.2289
T499 0.2305
T500 0.231
T501 0.2328
T502 0.2353
T503 0.2382
T504 0.2407
T505 0.2429
T506 0.245
T507 0.2458
T508 0.2463
T509 0.2475
T510 0.2478
T511 0.2482
T512 0.2447
T513 0.2454
T514 0.2465
T515 0.2486
T516 0.2497
T517 0.2514
T518 0.2526
T519 0.2528
T520 0.2532
T521 0.253
T522 0.2528
T523 0.2528
T524 0.2528
T525 0.2528
T526 0.2528
T527 0.2524
T528 0.2514
T529 0.2507
T530 0.2506
T531 0.2492
T532 0.2487
T533 0.2484
T534 0.2472
T535 0.2451
T536 0.2486
T537 0.2476
T538 0.2467
T539 0.2457
T540 0.2455
T541 0.2438
T542 0.2432
T543 0.2432
T544 0.2425
T545 0.2416
T546 0.2413
T547 0.2406
T548 0.2396
T549 0.2394
T550 0.2387
T551 0.2377
T552 0.2371
T553 0.2356
T554 0.2352
T555 0.2345
T556 0.2335
T557 0.2333
T558 0.2337
T559 0.2353
T560 0.2385
T561 0.2434
T562 0.2476
T563 0.2469
T564 0.2513
T565 0.2584
T566 0.2661
T567 0.2764
T568 0.2782
T569 0.2834
T570 0.2869
T571 0.2906
T572 0.2943
T573 0.2962
T574 0.3029
T575 0.3102
T576 0.3094
T577 0.3211
T578 0.3304
T579 0.3406
T580 0.3536
T581 0.3686
T582 0.3745
T583 0.3851
T584 0.3924
T585 0.3967
T586 0.403
T587 0.402
T588 0.4053
T589 0.4128
T590 0.4162
T591 0.4192
T592 0.4233
T593 0.4257
T594 0.4261
T595 0.4251
T596 0.4196
T597 0.4149
T598 0.405
T599 0.4023
T600 0.3919
T601 0.382
T602 0.3742
T603 0.3675
T604 0.3679
T605 0.363
T606 0.3598
T607 0.3577
T608 0.3576
T609 0.3588
T610 0.3617
T611 0.3646
T612 0.3689
T613 0.3678
T614 0.3728
T615 0.3759
T616 0.3795
T617 0.3832
T618 0.3867
T619 0.3898
T620 0.3925
T621 0.3938
T622 0.3926
T623 0.3881
T624 0.3789
T625 0.3653
T626 0.3539
T627 0.3362
T628 0.3255
T629 0.3058
T630 0.3011
T631 0.2954
T632 0.2901
T633 0.2863
T634 0.2832
T635 0.281
T636 0.2788
T637 0.2769
T638 0.2809
T639 0.2794
T640 0.2778
T641 0.277
T642 0.2761
T643 0.2752
T644 0.275
T645 0.275
T646 0.2742
T647 0.2731
T648 0.2724
T649 0.2711
T650 0.2707
T651 0.27
T652 0.2691
T653 0.2688
T654 0.268
T655 0.2669
T656 0.2666
T657 0.2656
T658 0.2649
T659 0.2648
T660 0.2631
T661 0.2626
T662 0.2637
T663 0.2632
T664 0.2605
T665 0.2429
T666 0.2343
T667 0.2336
T668 0.2336
T669 0.2332
T670 0.2324
T671 0.2321
T672 0.2321
T673 0.2321
T674 0.2321
T675 0.2306
T676 0.2302
T677 0.23
T678 0.2298
T679 0.2295
T680 0.2304
T681 0.2301
T682 0.2301
T683 0.2294
T684 0.2303
T685 0.2321
T686 0.2461
T687 0.2556
T688 0.2497
T689 0.2429
T690 0.2348
T691 0.2306
T692 0.2305
T693 0.2294
T694 0.2284
T695 0.2282
T696 0.2278
T697 0.2266
T698 0.2262
T699 0.2261
T700 0.2261
T701 0.226
T702 0.2248
T703 0.2244
T704 0.2243
T705 0.224
T706 0.2238
T707 0.2238
T708 0.2226
T709 0.2218
T710 0.2217
T711 0.2216
T712 0.2212
T713 0.2199
T714 0.2195
T715 0.2195
T716 0.2194
T717 0.2194
T718 0.2193
T719 0.2193
T720 0.2192
T721 0.2192
T722 0.2191
T723 0.2191
T724 0.2191
T725 0.219
T726 0.219
T727 0.2189
T728 0.2189
T729 0.2184
T730 0.2183
T731 0.2186
T732 0.2187
T733 0.2175
T734 0.217
T735 0.2173
T736 0.2169
T737 0.2165
T738 0.216
T739 0.2156
T740 0.2152
T741 0.2151
T742 0.2151
T743 0.2149
T744 0.2147
T745 0.2146
T746 0.2146
T747 0.2146
T748 0.2145
T749 0.2145
T750 0.2144
T751 0.2144
T752 0.2143
T753 0.2143
T754 0.2142
T755 0.2142
T756 0.2141
T757 0.2141
T758 0.214
T759 0.214
T760 0.2139
T761 0.2139
T762 0.2139
T763 0.2138
T764 0.2138
T765 0.2234
T766 0.2242
T767 0.2239
T768 0.2238
T769 0.2238
T770 0.2237
T771 0.2233
T772 0.2228
T773 0.2226
T774 0.2221
T775 0.2222
T776 0.2226
T777 0.2226
T778 0.2226
T779 0.2225
T780 0.2225
T781 0.2221
T782 0.2217
T783 0.2213
T784 0.2211
T785 0.2204
T786 0.2205
T787 0.2202
T788 0.22
T789 0.2207
T790 0.2209
T791 0.2208
T792 0.2208
T793 0.2207
T794 0.2207
T795 0.2206
T796 0.2206
T797 0.2202
T798 0.2204
T799 0.2204
T800 0.2204
T801 0.2203
T802 0.2203
T803 0.2202
T804 0.2202
T805 0.2199
T806 0.2198
T807 0.2197
T808 0.2196
T809 0.2189
T810 0.2179
T811 0.218
T812 0.2177
T813 0.2175
T814 0.2175
T815 0.2174
T816 0.2174
T817 0.2173
T818 0.2173
T819 0.2172
T820 0.2172
T821 0.2164
T822 0.2162
T823 0.2154
T824 0.2151
T825 0.2151
T826 0.215
T827 0.215
T828 0.2149
T829 0.2149
T830 0.2138
T831 0.2135
T832 0.2142
T833 0.2124
T834 0.2115
T835 0.2111
T836 0.2141
T837 0.2141
T838 0.214
T839 0.214
T840 0.2139
T841 0.2139
T842 0.2139
T843 0.2138
T844 0.2138
T845 0.2135
T846 0.2128
T847 0.2127
T848 0.212
T849 0.2118
T850 0.2132
T851 0.2128
T852 0.2131
T853 0.2131
T854 0.213
T855 0.2115
T856 0.2111
T857 0.2099
T858 0.2099
T859 0.2099
T860 0.2098
T861 0.2098
T862 0.2097
T863 0.2097
T864 0.2097
T865 0.2104
T866 0.2111
T867 0.211
T868 0.211
T869 0.2109
T870 0.2109
T871 0.2108
T872 0.2108
T873 0.2108
T874 0.2107
T875 0.2107
T876 0.2106
T877 0.2106
T878 0.2106
T879 0.2105
T880 0.209
T881 0.209
T882 0.2078
T883 0.2074
T884 0.2066
T885 0.2066
T886 0.2073
T887 0.2072
T888 0.2078
T889 0.2083
T890 0.2083
T891 0.2082
T892 0.2082
T893 0.2082
T894 0.2085
T895 0.2081
T896 0.208
T897 0.208
T898 0.208
T899 0.2079
T900 0.2079
T901 0.2078
T902 0.2078
T903 0.2074
T904 0.2066
T905 0.2062
T906 0.2062
T907 0.2061
T908 0.2061
T909 0.206
T910 0.206
T911 0.206
T912 0.2059
T913 0.2059
T914 0.2058
T915 0.2062
T916 0.2058
T917 0.2057
T918 0.2061
T919 0.2071
T920 0.206
T921 0.2056
T922 0.2055
T923 0.2055
T924 0.2055
T925 0.2054
T926 0.2053
T927 0.2048
T928 0.2038
T929 0.205
T930 0.2037
T931 0.2035
T932 0.2034
T933 0.2033
T934 0.2033
T935 0.2033
T936 0.2032
T937 0.2032
T938 0.2035
T939 0.2035
T940 0.2031
T941 0.2045
T942 0.2045
T943 0.2044
T944 0.2044
T945 0.2044
T946 0.2043
T947 0.2043
T948 0.2042
T949 0.2053
T950 0.2068
T951 0.206
T952 0.2053
T953 0.2043
T954 0.2037
T955 0.2037
T956 0.2036
T957 0.2036
T958 0.2036
T959 0.2035
T960 0.2035
T961 0.2035
T962 0.2034
T963 0.2034
T964 0.2033
T965 0.2033
T966 0.2033
T967 0.2032
T968 0.2032
T969 0.2032
T970 0.2031
T971 0.2031
T972 0.2031
T973 0.203
T974 0.203
T975 0.2029
T976 0.2029
T977 0.2029
T978 0.2028
T979 0.2028
T980 0.2028
T981 0.2026
T982 0.2015
T983 0.2012
T984 0.2011
T985 0.2011
T986 0.2008
T987 0.2007
T988 0.2007
T989 0.2007
T990 0.2006
T991 0.2006
T992 0.201
T993 0.2009
T994 0.2009
T995 0.2009
T996 0.2008
T997 0.2008
T998 0.2008
T999 0.2007
T1000 0.2007
T1001 0.2003
T1002 0.1991
T1003 0.1991
T1004 0.1991
T1005 0.1994
T1006 0.2005
T1007 0.2004
T1008 0.1993
T1009 0.1989
T1010 0.1989
T1011 0.1988
T1012 0.1988
T1013 0.1988
T1014 0.1987
T1015 0.1987
T1016 0.1987
T1017 0.1986
T1018 0.1984
T1019 0.1997
T1020 0.1997
T1021 0.1997
T1022 0.1996
T1023 0.1992
T1024 0.1981
T1025 0.197
T1026 0.1965
T1027 0.1959
T1028 0.1953
T1029 0.1958
T1030 0.1964
T1031 0.1964
T1032 0.1963
T1033 0.1963
T1034 0.1963
T1035 0.1962
T1036 0.1962
T1037 0.1962
T1038 0.1961
T1039 0.1961
T1040 0.1968
T1041 0.1975
T1042 0.196
T1043 0.1964
T1044 0.1974
T1045 0.1974
T1046 0.1982
T1047 0.1985
T1048 0.1984
T1049 0.1988
T1050 0.1984
T1051 0.1973
T1052 0.1958
T1053 0.1953
T1054 0.1953
T1055 0.1953
T1056 0.1952
T1057 0.1967
T1058 0.1967
T1059 0.1966
T1060 0.1966
T1061 0.1966
T1062 0.1965
T1063 0.1965
T1064 0.1965
T1065 0.1964
T1066 0.1964
T1067 0.1971
T1068 0.1976
T1069 0.1975
T1070 0.1974
T1071 0.1974
T1072 0.1981
T1073 0.1988
T1074 0.1988
T1075 0.1987
T1076 0.1987
T1077 0.1987
T1078 0.1986
T1079 0.1986
T1080 0.1986
T1081 0.1985
T1082 0.1989
T1083 0.1988
T1084 0.1991
T1085 0.1998
T1086 0.1996
T1087 0.1995
T1088 0.1995
T1089 0.1994
T1090 0.1994
T1091 0.199
T1092 0.1993
T1093 0.2126
T1094 0.2165
T1095 0.2159
T1096 0.2155
T1097 0.2155
T1098 0.2158
T1099 0.2169
T1100 0.2171
T1101 0.2171
T1102 0.2194
T1103 0.2231
T1104 0.2291
T1105 0.2368
T1106 0.2452
T1107 0.2448
T1108 0.2459
T1109 0.246
T1110 0.248
T1111 0.2513
T1112 0.2573
T1113 0.2631
T1114 0.2692
T1115 0.2741
T1116 0.2772
T1117 0.2782
T1118 0.2766
T1119 0.2721
T1120 0.2653
T1121 0.2613
T1122 0.2567
T1123 0.255
T1124 0.253
T1125 0.2499
T1126 0.2487
T1127 0.2486
T1128 0.2485
T1129 0.2485
T1130 0.2494
T1131 0.25
T1132 0.2497
T1133 0.2486
T1134 0.2483
T1135 0.2486
T1136 0.2492
T1137 0.2494
T1138 0.2497
T1139 0.2507
T1140 0.2527
T1141 0.2549
T1142 0.2565
T1143 0.2568
T1144 0.2571
T1145 0.2571
T1146 0.2571
T1147 0.2577
T1148 0.2581
T1149 0.2582
T1150 0.2581
T1151 0.2581
T1152 0.2571
T1153 0.2557
T1154 0.2539
T1155 0.252
T1156 0.2509
T1157 0.2506
T1158 0.2491
T1159 0.2486
T1160 0.2485
T1161 0.2492
T1162 0.2501
T1163 0.2501
T1164 0.2515
T1165 0.2523
T1166 0.2533
T1167 0.2535
T1168 0.2535
T1169 0.2528
T1170 0.252
T1171 0.2506
T1172 0.2498
T1173 0.2508
T1174 0.2515
T1175 0.2514
T1176 0.2512
T1177 0.2519
T1178 0.2528
T1179 0.253
T1180 0.2526
T1181 0.2525
T1182 0.2528
T1183 0.2529
T1184 0.2528
T1185 0.2528
T1186 0.2528
T1187 0.2527
T1188 0.2522
T1189 0.253
T1190 0.2509
T1191 0.2481
T1192 0.2459
T1193 0.2444
T1194 0.2481
T1195 0.2464
T1196 0.2459
T1197 0.2458
T1198 0.2458
T1199 0.2471
T1200 0.2442
T1201 0.2459
T1202 0.245
T1203 0.2442
T1204 0.2476
T1205 0.2466
T1206 0.2457
T1207 0.2482
T1208 0.2469
T1209 0.2435
T1210 0.2432
T1211 0.2441
T1212 0.2457
T1213 0.2476
T1214 0.2458
T1215 0.2479
T1216 0.2503
T1217 0.2516
T1218 0.2535
T1219 0.2561
T1220 0.2604
T1221 0.2622
T1222 0.2665
T1223 0.2704
T1224 0.2717
T1225 0.2718
T1226 0.2712
T1227 0.2704
T1228 0.2688
T1229 0.2672
T1230 0.2665
T1231 0.2663
T1232 0.267
T1233 0.2695
T1234 0.273
T1235 0.2779
T1236 0.2768
T1237 0.2798
T1238 0.2808
T1239 0.2822
T1240 0.2846
T1241 0.2849
T1242 0.2814
T1243 0.2792
T1244 0.2788
T1245 0.2788
T1246 0.2789
T1247 0.2795
T1248 0.2801
T1249 0.2802
T1250 0.2801
T1251 0.2801
T1252 0.2793
T1253 0.2784
T1254 0.2781
T1255 0.2774
T1256 0.2809
T1257 0.2797
T1258 0.2787
T1259 0.2777
T1260 0.2764
T1261 0.2756
T1262 0.2746
T1263 0.2685
T1264 0.2634
T1265 0.2623
T1266 0.2602
T1267 0.2586
T1268 0.2568
T1269 0.255
T1270 0.2543
T1271 0.2527
T1272 0.2516
T1273 0.2493
T1274 0.2474
T1275 0.2467
T1276 0.2453
T1277 0.2488
T1278 0.2478
T1279 0.2463
T1280 0.2451
T1281 0.2438
T1282 0.2425
T1283 0.2422
T1284 0.2421
T1285 0.242
T1286 0.2418
T1287 0.2401
T1288 0.239
T1289 0.2366
T1290 0.2346
T1291 0.2327
T1292 0.2312
T1293 0.2309
T1294 0.2318
T1295 0.2324
T1296 0.2325
T1297 0.2312
T1298 0.2307
T1299 0.2307
T1300 0.2292
T1301 0.2306
T1302 0.2295
T1303 0.2285
T1304 0.2276
T1305 0.2274
T1306 0.2262
T1307 0.2258
T1308 0.2254
T1309 0.2265
T1310 0.2269
T1311 0.2269
T1312 0.2283
T1313 0.231
T1314 0.2321
T1315 0.2424
T1316 0.2547
T1317 0.267
T1318 0.2772
T1319 0.294
T1320 0.3073
T1321 0.3102
T1322 0.319
T1323 0.3204
T1324 0.3258
T1325 0.3297
T1326 0.3337
T1327 0.3367
T1328 0.3341
T1329 0.3364
T1330 0.3366
T1331 0.3357
T1332 0.3396
T1333 0.336
T1334 0.3308
T1335 0.3257
T1336 0.3254
T1337 0.3203
T1338 0.3175
T1339 0.3158
T1340 0.3144
T1341 0.3133
T1342 0.3131
T1343 0.313
T1344 0.3122
T1345 0.3112
T1346 0.3106
T1347 0.3095
T1348 0.3077
T1349 0.3055
T1350 0.312
T1351 0.3097
T1352 0.3074
T1353 0.3048
T1354 0.302
T1355 0.2999
T1356 0.2981
T1357 0.2963
T1358 0.2943
T1359 0.2942
T1360 0.2912
T1361 0.2887
T1362 0.2864
T1363 0.2844
T1364 0.2826
T1365 0.2807
T1366 0.2789
T1367 0.277
T1368 0.2807
T1369 0.2799
T1370 0.2798
T1371 0.2798
T1372 0.2804
T1373 0.2768
T1374 0.2787
T1375 0.2805
T1376 0.2829
T1377 0.2849
T1378 0.286
T1379 0.2875
T1380 0.2883
T1381 0.29
T1382 0.2916
T1383 0.2932
T1384 0.2949
T1385 0.2941
T1386 0.2939
T1387 0.2936
T1388 0.2925
T1389 0.2908
T1390 0.2887
T1391 0.2864
T1392 0.2848
T1393 0.2842
T1394 0.2841
T1395 0.2853
T1396 0.2877
T1397 0.2907
T1398 0.2936
T1399 0.296
T1400 0.2945
T1401 0.2954
T1402 0.2952
T1403 0.2957
T1404 0.2951
T1405 0.2965
T1406 0.2951
T1407 0.2937
T1408 0.2917
T1409 0.2905
T1410 0.2892
T1411 0.2885
T1412 0.2874
T1413 0.287
T1414 0.2866
T1415 0.2868
T1416 0.2853
T1417 0.2848
T1418 0.2847
T1419 0.2847
T1420 0.2847
T1421 0.2833
T1422 0.2825
T1423 0.2813
T1424 0.2796
T1425 0.2791
T1426 0.2788
T1427 0.2776
T1428 0.2814
T1429 0.28
T1430 0.2789
T1431 0.2783
T1432 0.2775
T1433 0.2769
T1434 0.2771
T1435 0.2775
T1436 0.2776
T1437 0.2769
T1438 0.2766
T1439 0.2766
T1440 0.2766
T1441 0.2762
T1442 0.2754
T1443 0.2748
T1444 0.2736
T1445 0.2722
T1446 0.2711
T1447 0.2705
T1448 0.2694
T1449 0.269
T1450 0.2689
T1451 0.2689
T1452 0.2685
T1453 0.2677
T1454 0.2671
T1455 0.2666
T1456 0.2647
T1457 0.2631
T1458 0.2638
T1459 0.2618
T1460 0.2603
T1461 0.2592
T1462 0.2581
T1463 0.2578
T1464 0.2584
T1465 0.2615
T1466 0.2622
T1467 0.2636
T1468 0.2624
T1469 0.2623
T1470 0.2605
T1471 0.2595
T1472 0.2588
T1473 0.258
T1474 0.257
T1475 0.2569
T1476 0.2579
T1477 0.2569
T1478 0.2564
T1479 0.2561
T1480 0.2553
T1481 0.2544
T1482 0.2541
T1483 0.2527
T1484 0.2522
T1485 0.2522
T1486 0.2527
T1487 0.2534
T1488 0.2558
T1489 0.2578
T1490 0.2585
T1491 0.2605
T1492 0.2628
T1493 0.2636
T1494 0.2635
T1495 0.2634
T1496 0.2623
T1497 0.2642
T1498 0.267
T1499 0.27
T1500 0.2727
T1501 0.2742
T1502 0.2741
T1503 0.2727
T1504 0.2705
T1505 0.2685
T1506 0.2673
T1507 0.2659
T1508 0.265
T1509 0.2655
T1510 0.2664
T1511 0.2671
T1512 0.2682
T1513 0.2691
T1514 0.2699
T1515 0.2717
T1516 0.2728
T1517 0.2742
T1518 0.275
T1519 0.2763
T1520 0.2776
T1521 0.2789
T1522 0.2798
T1523 0.2815
T1524 0.2781
T1525 0.2805
T1526 0.2838
T1527 0.2854
T1528 0.286
T1529 0.2867
T1530 0.2863
T1531 0.2858
T1532 0.2857
T1533 0.2847
T1534 0.284
T1535 0.284
T1536 0.2846
T1537 0.2855
T1538 0.2873
T1539 0.2893
T1540 0.2917
T1541 0.2939
T1542 0.296
T1543 0.295
T1544 0.2953
T1545 0.2953
T1546 0.2953
T1547 0.2952
T1548 0.2952
T1549 0.2952
T1550 0.2952
T1551 0.2951
T1552 0.2951
T1553 0.2951
T1554 0.2951
T1555 0.295
T1556 0.295
T1557 0.295
T1558 0.2949
T1559 0.2949
T1560 0.2949
T1561 0.2949
T1562 0.2948
T1563 0.2948
T1564 0.2948
T1565 0.2947
T1566 0.2947
T1567 0.2947
T1568 0.2947
T1569 0.2946
T1570 0.2831
T1571 0.279
T1572 0.2764
T1573 0.2757
T1574 0.2726
T1575 0.2708
T1576 0.2706
T1577 0.2702
T1578 0.2716
T1579 0.2723
T1580 0.2742
T1581 0.2771
T1582 0.2791
T1583 0.2798
T1584 0.2801
T1585 0.2792
T1586 0.2795
T1587 0.2807
T1588 0.2769
T1589 0.2785
T1590 0.2796
T1591 0.2792
T1592 0.2783
T1593 0.277
T1594 0.2808
T1595 0.2801
T1596 0.28
T1597 0.2816
T1598 0.2773
T1599 0.2771
T1600 0.2766
T1601 0.2817
T1602 0.2816
T1603 0.2816
T1604 0.2816
T1605 0.2814
T1606 0.2813
T1607 0.2809
T1608 0.2795
T1609 0.2776
T1610 0.2759
T1611 0.2745
T1612 0.2729
T1613 0.2714
T1614 0.2707
T1615 0.2699
T1616 0.269
T1617 0.27
T1618 0.2703
T1619 0.2705
T1620 0.2716
T1621 0.2719
T1622 0.2719
T1623 0.2712
T1624 0.27
T1625 0.2682
T1626 0.2665
T1627 0.2645
T1628 0.2619
T1629 0.2622
T1630 0.261
T1631 0.2601
T1632 0.2587
T1633 0.258
T1634 0.2561
T1635 0.2541
T1636 0.2524
T1637 0.2513
T1638 0.2501
T1639 0.2493
T1640 0.2489
T1641 0.2477
T1642 0.2473
T1643 0.2473
T1644 0.2469
T1645 0.2457
T1646 0.2451
T1647 0.2484
T1648 0.2466
T1649 0.2449
T1650 0.2437
T1651 0.2431
T1652 0.2427
T1653 0.2415
T1654 0.2411
T1655 0.2411
T1656 0.2411
T1657 0.241
T1658 0.2417
T1659 0.2423
T1660 0.2431
T1661 0.2442
T1662 0.2468
T1663 0.247
T1664 0.2513
T1665 0.2553
T1666 0.2592
T1667 0.2625
T1668 0.266
T1669 0.272
T1670 0.2768
T1671 0.2767
T1672 0.2823
T1673 0.287
T1674 0.2904
T1675 0.2921
T1676 0.2924
T1677 0.2915
T1678 0.2895
T1679 0.2863
T1680 0.2826
T1681 0.279
T1682 0.2813
T1683 0.2805
T1684 0.2799
T1685 0.2803
T1686 0.2815
T1687 0.2769
T1688 0.278
T1689 0.2787
T1690 0.2788
T1691 0.2787
T1692 0.2787
T1693 0.2787
T1694 0.2784
T1695 0.2766
T1696 0.2795
T1697 0.277
T1698 0.2749
T1699 0.2732
T1700 0.2717
T1701 0.2713
T1702 0.2713
T1703 0.2703
T1704 0.2682
T1705 0.2676
T1706 0.2662
T1707 0.2651
T1708 0.2638
T1709 0.2618
T1710 0.2627
T1711 0.2614
T1712 0.2598
T1713 0.2586
T1714 0.2577
T1715 0.2574
T1716 0.2567
T1717 0.2554
T1718 0.254
T1719 0.2525
T1720 0.2507
T1721 0.2502
T1722 0.2502
T1723 0.2516
T1724 0.252
T1725 0.2519
T1726 0.2517
T1727 0.252
T1728 0.2531
T1729 0.2525
T1730 0.2517
T1731 0.2516
T1732 0.2516
T1733 0.2504
T1734 0.2498
T1735 0.2494
T1736 0.2484
T1737 0.2481
T1738 0.2481
T1739 0.2481
T1740 0.2481
T1741 0.2477
T1742 0.2462
T1743 0.245
T1744 0.2482
T1745 0.2468
T1746 0.2457
T1747 0.2455
T1748 0.2455
T1749 0.2454
T1750 0.2454
T1751 0.2463
T1752 0.2469
T1753 0.2485
T1754 0.2479
T1755 0.2476
T1756 0.247
T1757 0.2465
T1758 0.2464
T1759 0.2453
T1760 0.2447
T1761 0.2432
T1762 0.2427
T1763 0.2427
T1764 0.2425
T1765 0.2427
T1766 0.2428
T1767 0.2428
T1768 0.2426
T1769 0.2421
T1770 0.2423
T1771 0.2428
T1772 0.2429
T1773 0.2429
T1774 0.243
T1775 0.243
T1776 0.2423
T1777 0.2414
T1778 0.2412
T1779 0.2406
T1780 0.2398
T1781 0.2396
T1782 0.2388
T1783 0.238
T1784 0.2378
T1785 0.2378
T1786 0.2378
T1787 0.2404
T1788 0.2399
T1789 0.2386
T1790 0.237
T1791 0.2362
T1792 0.2349
T1793 0.233
T1794 0.2326
T1795 0.2326
T1796 0.2323
T1797 0.2326
T1798 0.2327
T1799 0.2327
T1800 0.2327
T1801 0.2327
T1802 0.2328
T1803 0.2321
T1804 0.2311
T1805 0.2309
T1806 0.2303
T1807 0.2301
T1808 0.2296
T1809 0.2294
T1810 0.2294
T1811 0.2294
T1812 0.2298
T1813 0.2296
T1814 0.2295
T1815 0.2295
T1816 0.2303
T1817 0.2298
T1818 0.2299
T1819 0.2299
T1820 0.2299
T1821 0.2299
T1822 0.23
T1823 0.23
T1824 0.23
T1825 0.23
T1826 0.2291
T1827 0.2283
T1828 0.2282
T1829 0.2269
T1830 0.2266
T1831 0.2266
T1832 0.2257
T1833 0.2254
T1834 0.2261
T1835 0.2286
T1836 0.231
T1837 0.2296
T1838 0.2297
T1839 0.2294
T1840 0.2308
T1841 0.2306
T1842 0.2302
T1843 0.2301
T1844 0.2301
T1845 0.229
T1846 0.2295
T1847 0.2296
T1848 0.2296
T1849 0.2296
T1850 0.2291
T1851 0.2305
T1852 0.2297
T1853 0.2289
T1854 0.2276
T1855 0.2272
T1856 0.227
T1857 0.2266
T1858 0.2268
T1859 0.2279
T1860 0.2288
T1861 0.2287
T1862 0.228
T1863 0.2272
T1864 0.2259
T1865 0.2252
T1866 0.2251
T1867 0.2263
T1868 0.227
T1869 0.2268
T1870 0.2267
T1871 0.2263
T1872 0.2252
T1873 0.2265
T1874 0.2284
T1875 0.2305
T1876 0.2321
T1877 0.2384
T1878 0.2433
T1879 0.2477
T1880 0.2478
T1881 0.2526
T1882 0.258
T1883 0.2623
T1884 0.2699
T1885 0.2763
T1886 0.2766
T1887 0.2803
T1888 0.2815
T1889 0.2813
T1890 0.2793
T1891 0.2815
T1892 0.279
T1893 0.2761
T1894 0.2737
T1895 0.2725
T1896 0.2719
T1897 0.2722
T1898 0.2739
T1899 0.2767
T1900 0.2794
T1901 0.2766
T1902 0.2782
T1903 0.2793
T1904 0.2795
T1905 0.2789
T1906 0.2777
T1907 0.2774
T1908 0.2816
T1909 0.279
T1910 0.2738
T1911 0.2704
T1912 0.2679
T1913 0.2645
T1914 0.2629
T1915 0.263
T1916 0.263
T1917 0.2588
T1918 0.2571
T1919 0.256
T1920 0.2544
T1921 0.254
T1922 0.2526
T1923 0.2511
T1924 0.2498
T1925 0.2489
T1926 0.2474
T1927 0.2466
T1928 0.2454
T1929 0.2442
T1930 0.2486
T1931 0.2459
T1932 0.2469
T1933 0.2464
T1934 0.2452
T1935 0.2443
T1936 0.2485
T1937 0.247
T1938 0.2452
T1939 0.2451
T1940 0.2463
T1941 0.2478
T1942 0.2486
T1943 0.246
T1944 0.2484
T1945 0.2483
T1946 0.2474
T1947 0.2479
T1948 0.2488
T1949 0.2503
T1950 0.2528
T1951 0.2577
T1952 0.2634
T1953 0.2676
T1954 0.2766
T1955 0.2822
T1956 0.2913
T1957 0.2953
T1958 0.3029
T1959 0.3076
T1960 0.3191
T1961 0.3219
T1962 0.3277
T1963 0.3332
T1964 0.3396
T1965 0.3401
T1966 0.3481
T1967 0.352
T1968 0.359
T1969 0.3648
T1970 0.365
T1971 0.3689
T1972 0.3727
T1973 0.3766
T1974 0.3792
T1975 0.3817
T1976 0.3835
T1977 0.3855
T1978 0.3862
T1979 0.3856
T1980 0.3856
T1981 0.3854
T1982 0.3841
T1983 0.3827
T1984 0.3811
T1985 0.3796
T1986 0.3795
T1987 0.3785
T1988 0.3768
T1989 0.376
T1990 0.3759
T1991 0.3748
T1992 0.3741
T1993 0.3731
T1994 0.3722
T1995 0.3701
T1996 0.368
T1997 0.3665
T1998 0.3705
T1999 0.3682
T2000 0.3657
T2001 0.3631
T2002 0.3599
T2003 0.3561
T2004 0.3525
T2005 0.3527
T2006 0.3497
T2007 0.3476
T2008 0.3468
T2009 0.3457
T2010 0.3447
T2011 0.3441
T2012 0.3428
T2013 0.3416
T2014 0.3406
T2015 0.3393
T2016 0.3379
T2017 0.3359
T2018 0.3344
T2019 0.3383
T2020 0.3367
T2021 0.3354
T2022 0.3338
T2023 0.3321
T2024 0.33
T2025 0.3285
T2026 0.3271
T2027 0.3254
T2028 0.324
T2029 0.3228
T2030 0.3211
T2031 0.3207
T2032 0.3201
T2033 0.3243
T2034 0.3232
T2035 0.3223
T2036 0.3222
T2037 0.3212
T2038 0.3204
T2039 0.3194
T2040 0.3188
T2041 0.3171
T2042 0.3161
T2043 0.315
T2044 0.3147
T2045 0.315
T2046 0.3147
T2047 0.3146
T2048 0.3157
T2049 0.3176
T2050 0.3195
T2051 0.3219
T2052 0.3246
T2053 0.3236
T2054 0.3288
T2055 0.3348
T2056 0.3355
T2057 0.3425
T2058 0.3514
T2059 0.357
T2060 0.3638
T2061 0.3694
T2062 0.3676
T2063 0.3719
T2064 0.3758
T2065 0.3781
T2066 0.3789
T2067 0.38
T2068 0.3807
T2069 0.38
T2070 0.3793
T2071 0.3783
T2072 0.3774
T2073 0.3761
T2074 0.3742
T2075 0.373
T2076 0.3718
T2077 0.3705
T2078 0.3691
T2079 0.3678
T2080 0.3671
T2081 0.3661
T2082 0.3707
T2083 0.3693
T2084 0.3677
T2085 0.366
T2086 0.3637
T2087 0.3604
T2088 0.3581
T2089 0.3567
T2090 0.3548
T2091 0.3524
T2092 0.3531
T2093 0.3509
T2094 0.349
T2095 0.3473
T2096 0.3458
T2097 0.3445
T2098 0.3445
T2099 0.3438
T2100 0.3412
T2101 0.339
T2102 0.3382
T2103 0.3371
T2104 0.3361
T2105 0.3351
T2106 0.3396
T2107 0.3389
T2108 0.3388
T2109 0.3385
T2110 0.3374
T2111 0.3357
T2112 0.3352
T2113 0.3329
T2114 0.3322
T2115 0.3314
T2116 0.3308
T2117 0.3307
T2118 0.3308
T2119 0.3308
T2120 0.3309
T2121 0.3302
T2122 0.3293
T2123 0.3291
T2124 0.3291
T2125 0.3283
T2126 0.3289
T2127 0.3299
T2128 0.3286
T2129 0.3276
T2130 0.3275
T2131 0.3286
T2132 0.3305
T2133 0.3325
T2134 0.3342
T2135 0.3344
T2136 0.3343
T2137 0.3335
T2138 0.3332
T2139 0.3319
T2140 0.3314
T2141 0.3308
T2142 0.3299
T2143 0.3296
T2144 0.3297
T2145 0.3291
T2146 0.3293
T2147 0.3304
T2148 0.332
T2149 0.3348
T2150 0.3372
T2151 0.3395
T2152 0.3362
T2153 0.338
T2154 0.3393
T2155 0.3406
T2156 0.3417
T2157 0.3424
T2158 0.3422
T2159 0.3414
T2160 0.3406
T2161 0.3403
T2162 0.3404
T2163 0.3391
T2164 0.3386
T2165 0.3375
T2166 0.3366
T2167 0.3359
T2168 0.3348
T2169 0.3396
T2170 0.339
T2171 0.3379
T2172 0.3367
T2173 0.3361
T2174 0.335
T2175 0.3343
T2176 0.3329
T2177 0.3324
T2178 0.3313
T2179 0.3309
T2180 0.3296
T2181 0.3291
T2182 0.3284
T2183 0.3275
T2184 0.3273
T2185 0.3263
T2186 0.3243
T2187 0.3237
T2188 0.3237
T2189 0.3229
T2190 0.3223
T2191 0.3218
T2192 0.321
T2193 0.3205
T2194 0.3201
T2195 0.325
T2196 0.3244
T2197 0.3243
T2198 0.3237
T2199 0.3223
T2200 0.3211
T2201 0.3209
T2202 0.3209
T2203 0.3224
T2204 0.3226
T2205 0.3218
T2206 0.3216
T2207 0.3213
T2208 0.3212
T2209 0.3212
T2210 0.3204
T2211 0.3196
T2212 0.3194
T2213 0.3189
T2214 0.3181
T2215 0.3179
T2216 0.3179
T2217 0.318
T2218 0.3177
T2219 0.3165
T2220 0.3161
T2221 0.3159
T2222 0.3152
T2223 0.3147
T2224 0.3146
T2225 0.3147
T2226 0.3147
T2227 0.3148
T2228 0.3148
T2229 0.3149
T2230 0.3149
T2231 0.3149
T2232 0.3148
T2233 0.3142
T2234 0.3133
T2235 0.3132
T2236 0.3132
T2237 0.3132
T2238 0.312
T2239 0.3116
T2240 0.3116
T2241 0.3115
T2242 0.3115
T2243 0.3112
T2244 0.3102
T2245 0.3099
T2246 0.31
T2247 0.31
T2248 0.3097
T2249 0.3094
T2250 0.3086
T2251 0.3083
T2252 0.3082
T2253 0.3083
T2254 0.3083
T2255 0.3084
T2256 0.3078
T2257 0.307
T2258 0.3068
T2259 0.3068
T2260 0.3069
T2261 0.3066
T2262 0.3062
T2263 0.3061
T2264 0.3057
T2265 0.3136
T2266 0.3135
T2267 0.3135
T2268 0.3129
T2269 0.3121
T2270 0.3119
T2271 0.312
T2272 0.3111
T2273 0.3105
T2274 0.3104
T2275 0.3104
T2276 0.3103
T2277 0.3102
T2278 0.3103
T2279 0.3103
T2280 0.3104
T2281 0.3104
T2282 0.3095
T2283 0.3089
T2284 0.3088
T2285 0.3089
T2286 0.3089
T2287 0.3089
T2288 0.309
T2289 0.3084
T2290 0.3076
T2291 0.3072
T2292 0.3072
T2293 0.3072
T2294 0.3072
T2295 0.3073
T2296 0.3073
T2297 0.3074
T2298 0.3071
T2299 0.3064
T2300 0.3059
T2301 0.3055
T2302 0.3025
T2303 0.2964
T2304 0.296
T2305 0.2939
T2306 0.2969
T2307 0.2995
T2308 0.3014
T2309 0.3023
T2310 0.3024
T2311 0.3025
T2312 0.3025
T2313 0.3026
T2314 0.3026
T2315 0.3027
T2316 0.3027
T2317 0.3027
T2318 0.3028
T2319 0.3028
T2320 0.3022
T2321 0.3014
T2322 0.3022
T2323 0.3029
T2324 0.3031
T2325 0.3031
T2326 0.3032
T2327 0.3032
T2328 0.3033
T2329 0.3031
T2330 0.3031
T2331 0.3031
T2332 0.3018
T2333 0.3014
T2334 0.3015
T2335 0.3015
T2336 0.3016
T2337 0.3016
T2338 0.3017
T2339 0.3014
T2340 0.3007
T2341 0.3011
T2342 0.3017
T2343 0.3012
T2344 0.3007
T2345 0.3003
T2346 0.3003
T2347 0.3003
T2348 0.3003
T2349 0.3002
T2350 0.3009
T2351 0.3011
T2352 0.3015
T2353 0.3006
T2354 0.3003
T2355 0.3004
T2356 0.3004
T2357 0.3005
T2358 0.3005
T2359 0.3006
T2360 0.3006
T2361 0.3007
T2362 0.3001
T2363 0.3002
T2364 0.3
T2365 0.3
T2366 0.3
T2367 0.2994
T2368 0.2992
T2369 0.2999
T2370 0.3031
T2371 0.3058
T2372 0.3068
T2373 0.3066
T2374 0.3049
T2375 0.3025
T2376 0.3009
T2377 0.2997
T2378 0.2984
T2379 0.2978
T2380 0.2977
T2381 0.2977
T2382 0.2988
T2383 0.2995
T2384 0.2997
T2385 0.2997
T2386 0.2998
T2387 0.2998
T2388 0.2998
T2389 0.2999
T2390 0.2999
T2391 0.3
T2392 0.3
T2393 0.3001
T2394 0.3001
T2395 0.1829
T2396 0.1676
T2397 0.168
T2398 0.1677
T2399 0.1677
T2400 0.1678
T2401 0.1678
T2402 0.1678
T2403 0.1679
T2404 0.1679
T2405 0.1679
T2406 0.168
T2407 0.1684
T2408 0.168
T2409 0.1681
T2410 0.1679
T2411 0.1676
T2412 0.1665
T2413 0.1672
T2414 0.1665
T2415 0.168
T2416 0.1673
T2417 0.1674
T2418 0.1674
T2419 0.1674
T2420 0.1675
T2421 0.1675
T2422 0.1675
T2423 0.1676
T2424 0.1676
T2425 0.1676
T2426 0.1677
T2427 0.1677
T2428 0.1677
T2429 0.1678
T2430 0.1678
T2431 0.1678
T2432 0.1679
T2433 0.1679
T2434 0.1679
T2435 0.168
T2436 0.168
T2437 0.168
T2438 0.1681
T2439 0.1681
T2440 0.1681
T2441 0.1682
T2442 0.1682
T2443 0.1682
T2444 0.1683
T2445 0.1683
T2446 0.1683
T2447 0.1684
T2448 0.1684
T2449 0.1684
T2450 0.1685
T2451 0.1685
T2452 0.1685
T2453 0.1686
T2454 0.1686
T2455 0.1686
T2456 0.1687
T2457 0.168
T2458 0.1673
T2459 0.1674
T2460 0.1671
T2461 0.1674
T2462 0.1664
T2463 0.1672
T2464 0.1672
T2465 0.1676
T2466 0.1676
T2467 0.1676
T2468 0.1677
T2469 0.1677
T2470 0.1677
T2471 0.1678
T2472 0.1678
T2473 0.1678
T2474 0.1679
T2475 0.1679
T2476 0.1679
T2477 0.168
T2478 0.168
T2479 0.1681
T2480 0.1681
T2481 0.1681
T2482 0.1682
T2483 0.1682
T2484 0.1679
T2485 0.1679
T2486 0.1683
T2487 0.1673
T2488 0.1676
T2489 0.1781
T2490 0.2145
T2491 0.2142
T2492 0.2081
T2493 0.2046
T2494 0.2026
T2495 0.2024
T2496 0.2002
T2497 0.1995
T2498 0.1975
T2499 0.1962
T2500 0.2032
T2501 0.2021
T2502 0.2009
T2503 0.1998
T2504 0.1979
T2505 0.1976
T2506 0.1967
T2507 0.2145
T2508 0.214
T2509 0.2105
T2510 0.2082
T2511 0.2019
T2512 0.2023
T2513 0.1983
T2514 0.197
T2515 0.1959
T2516 0.1956
T2517 0.195
T2518 0.1944
T2519 0.1936
T2520 0.1926
T2521 0.1913
T2522 0.1901
T2523 0.1895
T2524 0.1889
T2525 0.1877
T2526 0.1864
T2527 0.1861
T2528 0.1849
T2529 0.1839
T2530 0.1851
T2531 0.1835
T2532 0.1822
T2533 0.1816
T2534 0.1806
T2535 0.1784
T2536 0.178
T2537 0.178
T2538 0.1781
T2539 0.1781
T2540 0.1781
T2541 0.1782
T2542 0.1782
T2543 0.1782
T2544 0.1783
T2545 0.1783
T2546 0.1783
T2547 0.1784
T2548 0.1777
T2549 0.1771
T2550 0.1771
T2551 0.1772
T2552 0.1772
T2553 0.1762
T2554 0.1766
T2555 0.1773
T2556 0.177
T2557 0.1753
T2558 0.1742
T2559 0.1734
T2560 0.2133
T2561 0.1962
T2562 0.2002
T2563 0.1982
T2564 0.1958
T2565 0.1943
T2566 0.1934
T2567 0.1922
T2568 0.1918
T2569 0.1912
T2570 0.1902
T2571 0.1895
T2572 0.1891
T2573 0.1881
T2574 0.1875
T2575 0.1867
T2576 0.1863
T2577 0.186
T2578 0.186
T2579 0.1851
T2580 0.184
T2581 0.1841
T2582 0.1837
T2583 0.1828
T2584 0.1825
T2585 0.1828
T2586 0.1829
T2587 0.1829
T2588 0.183
T2589 0.183
T2590 0.183
T2591 0.1821
T2592 0.1818
T2593 0.1818
T2594 0.1818
T2595 0.1819
T2596 0.1819
T2597 0.1819
T2598 0.182
T2599 0.182
T2600 0.1812
T2601 0.1804
T2602 0.1804
T2603 0.1798
T2604 0.1798
T2605 0.1798
T2606 0.1792
T2607 0.1806
T2608 0.1803
T2609 0.1803
T2610 0.1793
T2611 0.1794
T2612 0.1794
T2613 0.1795
T2614 0.1795
T2615 0.1795
T2616 0.1796
T2617 0.1786
T2618 0.1782
T2619 0.1789
T2620 0.1793
T2621 0.1796
T2622 0.1796
T2623 0.1796
T2624 0.1796
T2625 0.1796
T2626 0.1793
T2627 0.1789
T2628 0.1786
T2629 0.1779
T2630 0.1779
T2631 0.1782
T2632 0.1772
T2633 0.1768
T2634 0.1768
T2635 0.1768
T2636 0.1768
T2637 0.1768
T2638 0.1768
T2639 0.1768
T2640 0.1768
T2641 0.1768
T2642 0.1768
T2643 0.1768
T2644 0.1768
T2645 0.1779
T2646 0.1782
T2647 0.1782
T2648 0.1782
T2649 0.1782
T2650 0.1782
T2651 0.1772
T2652 0.1772
T2653 0.1768
T2654 0.1768
T2655 0.1768
T2656 0.1768
T2657 0.1772
T2658 0.1779
T2659 0.1772
T2660 0.1786
T2661 0.1782
T2662 0.1793
T2663 0.1806
T2664 0.1806
T2665 0.1814
T2666 0.1818
T2667 0.1841
T2668 0.1835
T2669 0.1852
T2670 0.1859
T2671 0.1875
T2672 0.1891
T2673 0.1924
T2674 0.1942
T2675 0.1971
T2676 0.2014
T2677 0.1959
T2678 0.1987
T2679 0.2009
T2680 0.2017
T2681 0.202
T2682 0.2029
T2683 0.2041
T2684 0.2044
T2685 0.2044
T2686 0.2037
T2687 0.2029
T2688 0.2023
T2689 0.2013
T2690 0.2002
T2691 0.199
T2692 0.1986
T2693 0.1986
T2694 0.1986
T2695 0.1986
T2696 0.1986
T2697 0.1986
T2698 0.1986
T2699 0.1986
T2700 0.1986
T2701 0.1973
T2702 0.1955
T2703 0.202
T2704 0.2011
T2705 0.1959
T2706 0.2024
T2707 0.2011
T2708 0.2011
T2709 0.1999
T2710 0.1983
T2711 0.1983
T2712 0.1971
T2713 0.1957
T2714 0.1954
T2715 0.1954
T2716 0.1954
T2717 0.195
T2718 0.1942
T2719 0.1938
T2720 0.1938
T2721 0.195
T2722 0.1942
T2723 0.1946
T2724 0.1946
T2725 0.1968
T2726 0.1979
T2727 0.1983
T2728 0.1986
T2729 0.1995
T2730 0.1999
T2731 0.2011
T2732 0.2011
T2733 0.202
T2734 0.2024
T2735 0.2028
T2736 0.1959
T2737 0.1959
T2738 0.1959
T2739 0.1959
T2740 0.1959
T2741 0.197
T2742 0.1974
T2743 0.198
T2744 0.1986
T2745 0.199
T2746 0.2002
T2747 0.2017
T2748 0.202
T2749 0.2026
T2750 0.2037
T2751 0.2023
T2752 0.2017
T2753 0.2006
T2754 0.2002
T2755 0.1986
T2756 0.1983
T2757 0.1974
T2758 0.197
T2759 0.1959
T2760 0.2031
T2761 0.2017
T2762 0.2011
T2763 0.2003
T2764 0.1995
T2765 0.1989
T2766 0.1983
T2767 0.1971
T2768 0.1967
T2769 0.1967
T2770 0.1967
T2771 0.1967
T2772 0.1957
T2773 0.1954
T2774 0.1946
T2775 0.1938
T2776 0.1938
T2777 0.1938
T2778 0.1938
T2779 0.1938
T2780 0.1938
T2781 0.1928
T2782 0.1925
T2783 0.1925
T2784 0.1921
T2785 0.1908
T2786 0.1908
T2787 0.1908
T2788 0.1898
T2789 0.1895
T2790 0.1895
T2791 0.1738
T2792 0.1738
T2793 0.1738
T2794 0.1738
T2795 0.1738
T2796 0.1738
T2797 0.1738
T2798 0.1738
T2799 0.1738
T2800 0.1738
T2801 0.1738
T2802 0.1738
T2803 0.1738
T2804 0.1738
T2805 0.1738
T2806 0.1738
T2807 0.1738
T2808 0.1738
