# Supplementary material for: FishMORPH - An agent-based model to predict salmonid growth and distribution responses under natural and low flows
Source: Sci Rep. 2016 Jul 19;6:29414. doi: 10.1038/srep29414 (PMC4949470; doi:10.1038/srep29414)
Supplement: Supplementary Information 2 [file srep29414-s2.zip › SR_FishMORPH_Files/Parameters/Baseline_Depth_P64.var]

Depth Patch P64
T1 0.2381
T2 0.2391
T3 0.2391
T4 0.2391
T5 0.2388
T6 0.2383
T7 0.2371
T8 0.2364
T9 0.2351
T10 0.237
T11 0.238
T12 0.2355
T13 0.234
T14 0.2321
T15 0.2321
T16 0.2321
T17 0.2321
T18 0.2321
T19 0.2317
T20 0.2314
T21 0.2349
T22 0.2345
T23 0.2345
T24 0.2345
T25 0.2337
T26 0.233
T27 0.233
T28 0.233
T29 0.233
T30 0.233
T31 0.233
T32 0.233
T33 0.233
T34 0.233
T35 0.2326
T36 0.2322
T37 0.2314
T38 0.2314
T39 0.2314
T40 0.2314
T41 0.2314
T42 0.2311
T43 0.2302
T44 0.2302
T45 0.2302
T46 0.2302
T47 0.2302
T48 0.2302
T49 0.2302
T50 0.2302
T51 0.2286
T52 0.2286
T53 0.2286
T54 0.227
T55 0.227
T56 0.2267
T57 0.2259
T58 0.2262
T59 0.2267
T60 0.2297
T61 0.2274
T62 0.2262
T63 0.2259
T64 0.2254
T65 0.227
T66 0.2259
T67 0.2254
T68 0.2254
T69 0.2254
T70 0.2254
T71 0.2251
T72 0.2239
T73 0.2232
T74 0.2222
T75 0.221
T76 0.221
T77 0.221
T78 0.221
T79 0.221
T80 0.221
T81 0.221
T82 0.221
T83 0.221
T84 0.221
T85 0.2214
T86 0.2226
T87 0.2226
T88 0.2226
T89 0.2226
T90 0.2226
T91 0.2226
T92 0.2226
T93 0.2226
T94 0.2226
T95 0.2226
T96 0.2226
T97 0.2226
T98 0.2226
T99 0.2222
T100 0.221
T101 0.221
T102 0.221
T103 0.221
T104 0.221
T105 0.221
T106 0.221
T107 0.221
T108 0.2206
T109 0.221
T110 0.221
T111 0.221
T112 0.221
T113 0.221
T114 0.221
T115 0.221
T116 0.221
T117 0.221
T118 0.221
T119 0.221
T120 0.221
T121 0.221
T122 0.221
T123 0.221
T124 0.221
T125 0.221
T126 0.221
T127 0.221
T128 0.221
T129 0.221
T130 0.221
T131 0.2218
T132 0.2226
T133 0.2226
T134 0.2226
T135 0.2226
T136 0.2229
T137 0.2239
T138 0.2239
T139 0.2239
T140 0.2239
T141 0.2239
T142 0.2239
T143 0.2239
T144 0.2239
T145 0.2239
T146 0.2239
T147 0.2239
T148 0.2239
T149 0.2239
T150 0.2254
T151 0.2251
T152 0.2254
T153 0.2259
T154 0.227
T155 0.227
T156 0.227
T157 0.227
T158 0.2278
T159 0.227
T160 0.2278
T161 0.2286
T162 0.2286
T163 0.2286
T164 0.2286
T165 0.2286
T166 0.2286
T167 0.2286
T168 0.2286
T169 0.2286
T170 0.2286
T171 0.2286
T172 0.2286
T173 0.2286
T174 0.2286
T175 0.2286
T176 0.2286
T177 0.2286
T178 0.2282
T179 0.2286
T180 0.2286
T181 0.2282
T182 0.2274
T183 0.2282
T184 0.2274
T185 0.227
T186 0.227
T187 0.227
T188 0.227
T189 0.227
T190 0.227
T191 0.227
T192 0.227
T193 0.227
T194 0.227
T195 0.227
T196 0.227
T197 0.2259
T198 0.2254
T199 0.2254
T200 0.2254
T201 0.2239
T202 0.2239
T203 0.2239
T204 0.2239
T205 0.2239
T206 0.2239
T207 0.2239
T208 0.2239
T209 0.2239
T210 0.2239
T211 0.2239
T212 0.2239
T213 0.2239
T214 0.2239
T215 0.2243
T216 0.2239
T217 0.2239
T218 0.2239
T219 0.2239
T220 0.2239
T221 0.2239
T222 0.2239
T223 0.2239
T224 0.2235
T225 0.2226
T226 0.2226
T227 0.2226
T228 0.2226
T229 0.2226
T230 0.2226
T231 0.2226
T232 0.2226
T233 0.2226
T234 0.2226
T235 0.2226
T236 0.2226
T237 0.2226
T238 0.2226
T239 0.2226
T240 0.2226
T241 0.2226
T242 0.2226
T243 0.2226
T244 0.2226
T245 0.2226
T246 0.2226
T247 0.2226
T248 0.2226
T249 0.221
T250 0.221
T251 0.2214
T252 0.2531
T253 0.2854
T254 0.2944
T255 0.2932
T256 0.2929
T257 0.2929
T258 0.2913
T259 0.2908
T260 0.2908
T261 0.29
T262 0.2889
T263 0.2886
T264 0.2886
T265 0.2886
T266 0.2886
T267 0.2886
T268 0.2886
T269 0.2886
T270 0.2886
T271 0.2886
T272 0.2886
T273 0.2886
T274 0.2886
T275 0.2886
T276 0.289
T277 0.2896
T278 0.2905
T279 0.2908
T280 0.2908
T281 0.2908
T282 0.29
T283 0.2893
T284 0.2887
T285 0.2886
T286 0.2886
T287 0.2886
T288 0.2886
T289 0.2886
T290 0.2886
T291 0.2886
T292 0.2886
T293 0.289
T294 0.2904
T295 0.2908
T296 0.2908
T297 0.2924
T298 0.2929
T299 0.2929
T300 0.2936
T301 0.2935
T302 0.2934
T303 0.2937
T304 0.2942
T305 0.2946
T306 0.2947
T307 0.2947
T308 0.2947
T309 0.2947
T310 0.2947
T311 0.2947
T312 0.2947
T313 0.2947
T314 0.2947
T315 0.2947
T316 0.2947
T317 0.2947
T318 0.2947
T319 0.2947
T320 0.2947
T321 0.2947
T322 0.2947
T323 0.2947
T324 0.2947
T325 0.2944
T326 0.2946
T327 0.2947
T328 0.2947
T329 0.2947
T330 0.2947
T331 0.2947
T332 0.2947
T333 0.2947
T334 0.2947
T335 0.2947
T336 0.2947
T337 0.2944
T338 0.2933
T339 0.2929
T340 0.2929
T341 0.2929
T342 0.2929
T343 0.2929
T344 0.2929
T345 0.2929
T346 0.2929
T347 0.2929
T348 0.2929
T349 0.2929
T350 0.2929
T351 0.2929
T352 0.2929
T353 0.2913
T354 0.2908
T355 0.2908
T356 0.2908
T357 0.2908
T358 0.2908
T359 0.2908
T360 0.2908
T361 0.2908
T362 0.29
T363 0.2905
T364 0.2908
T365 0.2908
T366 0.2908
T367 0.2908
T368 0.2908
T369 0.2908
T370 0.2908
T371 0.2908
T372 0.2908
T373 0.2912
T374 0.2925
T375 0.2929
T376 0.2929
T377 0.2929
T378 0.2933
T379 0.2931
T380 0.2929
T381 0.2929
T382 0.2929
T383 0.2929
T384 0.2929
T385 0.2929
T386 0.2929
T387 0.2929
T388 0.2929
T389 0.2929
T390 0.2929
T391 0.2929
T392 0.2929
T393 0.2917
T394 0.2806
T395 0.2642
T396 0.2491
T397 0.2419
T398 0.2392
T399 0.2372
T400 0.2367
T401 0.2367
T402 0.2367
T403 0.2371
T404 0.2368
T405 0.2367
T406 0.2356
T407 0.2349
T408 0.2348
T409 0.2348
T410 0.2355
T411 0.2365
T412 0.2379
T413 0.2401
T414 0.2418
T415 0.2413
T416 0.2419
T417 0.2422
T418 0.2422
T419 0.2419
T420 0.2394
T421 0.2387
T422 0.2318
T423 0.2337
T424 0.2345
T425 0.2345
T426 0.2345
T427 0.2345
T428 0.2345
T429 0.2345
T430 0.2345
T431 0.2345
T432 0.2345
T433 0.2345
T434 0.2345
T435 0.2337
T436 0.233
T437 0.233
T438 0.2322
T439 0.2314
T440 0.2306
T441 0.2299
T442 0.2299
T443 0.2295
T444 0.2283
T445 0.2287
T446 0.2283
T447 0.2287
T448 0.2283
T449 0.2279
T450 0.2259
T451 0.2251
T452 0.2251
T453 0.2251
T454 0.2243
T455 0.2235
T456 0.2235
T457 0.2251
T458 0.2251
T459 0.2251
T460 0.2247
T461 0.2251
T462 0.2251
T463 0.2267
T464 0.2278
T465 0.2288
T466 0.2295
T467 0.2307
T468 0.2315
T469 0.2327
T470 0.2327
T471 0.2334
T472 0.2342
T473 0.2338
T474 0.2327
T475 0.2319
T476 0.2311
T477 0.2303
T478 0.2295
T479 0.2295
T480 0.2288
T481 0.2295
T482 0.2292
T483 0.2295
T484 0.2295
T485 0.23
T486 0.2295
T487 0.2311
T488 0.2313
T489 0.2335
T490 0.2311
T491 0.2334
T492 0.2338
T493 0.2353
T494 0.2377
T495 0.2398
T496 0.2415
T497 0.243
T498 0.2437
T499 0.2453
T500 0.248
T501 0.2498
T502 0.2478
T503 0.2507
T504 0.2532
T505 0.2554
T506 0.2575
T507 0.2583
T508 0.2588
T509 0.26
T510 0.2603
T511 0.2607
T512 0.2619
T513 0.2626
T514 0.2637
T515 0.2658
T516 0.2637
T517 0.2655
T518 0.2667
T519 0.2669
T520 0.2673
T521 0.267
T522 0.2669
T523 0.2669
T524 0.2669
T525 0.2669
T526 0.2669
T527 0.2665
T528 0.2655
T529 0.2648
T530 0.2647
T531 0.2632
T532 0.266
T533 0.2656
T534 0.2644
T535 0.2623
T536 0.2611
T537 0.2602
T538 0.2592
T539 0.2583
T540 0.258
T541 0.2563
T542 0.2558
T543 0.2558
T544 0.255
T545 0.2541
T546 0.2539
T547 0.2531
T548 0.2522
T549 0.2519
T550 0.2512
T551 0.2503
T552 0.2496
T553 0.2481
T554 0.2477
T555 0.247
T556 0.2505
T557 0.2503
T558 0.2462
T559 0.2478
T560 0.251
T561 0.2559
T562 0.2601
T563 0.2641
T564 0.2654
T565 0.2724
T566 0.2827
T567 0.2896
T568 0.2966
T569 0.3
T570 0.3036
T571 0.3073
T572 0.311
T573 0.3156
T574 0.3186
T575 0.3259
T576 0.3334
T577 0.3413
T578 0.3523
T579 0.3623
T580 0.3783
T581 0.3871
T582 0.397
T583 0.4077
T584 0.4105
T585 0.4148
T586 0.4211
T587 0.4268
T588 0.4255
T589 0.433
T590 0.4398
T591 0.4428
T592 0.4446
T593 0.447
T594 0.4474
T595 0.4464
T596 0.4409
T597 0.4351
T598 0.4253
T599 0.4204
T600 0.41
T601 0.4045
T602 0.3968
T603 0.3922
T604 0.3863
T605 0.3814
T606 0.3783
T607 0.3762
T608 0.3761
T609 0.3772
T610 0.3802
T611 0.383
T612 0.3874
T613 0.3924
T614 0.3953
T615 0.3984
T616 0.4021
T617 0.4057
T618 0.4092
T619 0.408
T620 0.4106
T621 0.4119
T622 0.4108
T623 0.4106
T624 0.4015
T625 0.39
T626 0.3786
T627 0.3639
T628 0.3457
T629 0.3299
T630 0.3168
T631 0.312
T632 0.3067
T633 0.3029
T634 0.2999
T635 0.2994
T636 0.2972
T637 0.2953
T638 0.2941
T639 0.2926
T640 0.291
T641 0.2902
T642 0.2894
T643 0.2885
T644 0.2882
T645 0.2882
T646 0.2874
T647 0.2863
T648 0.2857
T649 0.2843
T650 0.2839
T651 0.2832
T652 0.2823
T653 0.2821
T654 0.2812
T655 0.2801
T656 0.2799
T657 0.2821
T658 0.2815
T659 0.2813
T660 0.2797
T661 0.2791
T662 0.2777
T663 0.2773
T664 0.2746
T665 0.2554
T666 0.2468
T667 0.2461
T668 0.2461
T669 0.2502
T670 0.2494
T671 0.2492
T672 0.2492
T673 0.2492
T674 0.2492
T675 0.2477
T676 0.2472
T677 0.247
T678 0.2469
T679 0.2465
T680 0.2452
T681 0.2449
T682 0.2449
T683 0.2442
T684 0.2451
T685 0.2492
T686 0.2586
T687 0.2696
T688 0.2638
T689 0.2554
T690 0.2474
T691 0.2476
T692 0.2453
T693 0.2442
T694 0.2432
T695 0.243
T696 0.2426
T697 0.2414
T698 0.241
T699 0.2409
T700 0.2409
T701 0.2408
T702 0.2396
T703 0.2392
T704 0.2391
T705 0.2387
T706 0.2386
T707 0.2386
T708 0.2374
T709 0.2366
T710 0.2365
T711 0.2364
T712 0.236
T713 0.2347
T714 0.2343
T715 0.2343
T716 0.2342
T717 0.2342
T718 0.2341
T719 0.2341
T720 0.234
T721 0.234
T722 0.2339
T723 0.2339
T724 0.2339
T725 0.2338
T726 0.2338
T727 0.2337
T728 0.2337
T729 0.2332
T730 0.2331
T731 0.2334
T732 0.2335
T733 0.2323
T734 0.2318
T735 0.2321
T736 0.2317
T737 0.2313
T738 0.2308
T739 0.2347
T740 0.2343
T741 0.2342
T742 0.2342
T743 0.234
T744 0.2338
T745 0.2337
T746 0.2337
T747 0.2337
T748 0.2336
T749 0.2336
T750 0.2335
T751 0.2335
T752 0.2334
T753 0.2334
T754 0.2333
T755 0.2333
T756 0.2332
T757 0.2332
T758 0.2331
T759 0.2331
T760 0.233
T761 0.233
T762 0.2329
T763 0.2329
T764 0.2329
T765 0.2382
T766 0.239
T767 0.2387
T768 0.2386
T769 0.2386
T770 0.2385
T771 0.2381
T772 0.2376
T773 0.2374
T774 0.2369
T775 0.237
T776 0.2374
T777 0.2374
T778 0.2374
T779 0.2373
T780 0.2373
T781 0.2369
T782 0.2365
T783 0.2361
T784 0.2359
T785 0.2352
T786 0.2353
T787 0.235
T788 0.2348
T789 0.2355
T790 0.2357
T791 0.2356
T792 0.2356
T793 0.2355
T794 0.2355
T795 0.2354
T796 0.2354
T797 0.235
T798 0.2352
T799 0.2352
T800 0.2352
T801 0.2351
T802 0.2351
T803 0.235
T804 0.235
T805 0.2347
T806 0.2346
T807 0.2345
T808 0.2344
T809 0.2337
T810 0.2327
T811 0.2328
T812 0.2325
T813 0.2323
T814 0.2323
T815 0.2322
T816 0.2322
T817 0.2321
T818 0.2321
T819 0.232
T820 0.232
T821 0.2312
T822 0.231
T823 0.2345
T824 0.2342
T825 0.2342
T826 0.2341
T827 0.2341
T828 0.234
T829 0.234
T830 0.2329
T831 0.2326
T832 0.2333
T833 0.2315
T834 0.2306
T835 0.2302
T836 0.229
T837 0.229
T838 0.2289
T839 0.2289
T840 0.2289
T841 0.2288
T842 0.2288
T843 0.2287
T844 0.2287
T845 0.2284
T846 0.2277
T847 0.2277
T848 0.2269
T849 0.2267
T850 0.2281
T851 0.2277
T852 0.228
T853 0.228
T854 0.228
T855 0.2264
T856 0.226
T857 0.2249
T858 0.2248
T859 0.2248
T860 0.2247
T861 0.2247
T862 0.2247
T863 0.2246
T864 0.2246
T865 0.2253
T866 0.226
T867 0.2259
T868 0.2259
T869 0.2258
T870 0.2258
T871 0.2258
T872 0.2257
T873 0.2257
T874 0.2256
T875 0.2256
T876 0.2256
T877 0.2255
T878 0.2255
T879 0.2254
T880 0.2239
T881 0.2239
T882 0.2227
T883 0.2223
T884 0.2215
T885 0.2215
T886 0.2222
T887 0.2221
T888 0.2227
T889 0.2232
T890 0.2232
T891 0.2232
T892 0.2231
T893 0.2231
T894 0.2234
T895 0.223
T896 0.223
T897 0.2229
T898 0.2229
T899 0.2228
T900 0.2228
T901 0.2228
T902 0.2227
T903 0.2223
T904 0.2215
T905 0.2211
T906 0.2211
T907 0.221
T908 0.221
T909 0.221
T910 0.2209
T911 0.2209
T912 0.2208
T913 0.2208
T914 0.2208
T915 0.2211
T916 0.2207
T917 0.2206
T918 0.221
T919 0.2221
T920 0.2209
T921 0.2205
T922 0.2205
T923 0.2204
T924 0.2204
T925 0.2203
T926 0.2202
T927 0.2197
T928 0.2187
T929 0.2199
T930 0.2187
T931 0.2184
T932 0.2183
T933 0.2182
T934 0.2182
T935 0.2182
T936 0.2181
T937 0.2181
T938 0.2184
T939 0.2184
T940 0.218
T941 0.2194
T942 0.2194
T943 0.2194
T944 0.2193
T945 0.2193
T946 0.2192
T947 0.2192
T948 0.2192
T949 0.2202
T950 0.2217
T951 0.221
T952 0.2202
T953 0.2193
T954 0.2186
T955 0.2186
T956 0.2186
T957 0.2185
T958 0.2185
T959 0.2185
T960 0.2184
T961 0.2184
T962 0.2183
T963 0.2183
T964 0.2183
T965 0.2182
T966 0.2182
T967 0.2182
T968 0.2181
T969 0.2181
T970 0.218
T971 0.218
T972 0.218
T973 0.2179
T974 0.2179
T975 0.2179
T976 0.2178
T977 0.2178
T978 0.2177
T979 0.2177
T980 0.2177
T981 0.2175
T982 0.2164
T983 0.2161
T984 0.2161
T985 0.216
T986 0.2157
T987 0.2157
T988 0.2156
T989 0.2156
T990 0.2155
T991 0.2155
T992 0.2159
T993 0.2158
T994 0.2158
T995 0.2158
T996 0.2157
T997 0.2157
T998 0.2157
T999 0.2156
T1000 0.2156
T1001 0.2152
T1002 0.2181
T1003 0.2181
T1004 0.2181
T1005 0.2184
T1006 0.2154
T1007 0.2154
T1008 0.2183
T1009 0.2179
T1010 0.2179
T1011 0.2178
T1012 0.2178
T1013 0.2178
T1014 0.2177
T1015 0.2177
T1016 0.2177
T1017 0.2176
T1018 0.2174
T1019 0.2187
T1020 0.2187
T1021 0.2187
T1022 0.2186
T1023 0.2182
T1024 0.2171
T1025 0.216
T1026 0.2155
T1027 0.2149
T1028 0.2143
T1029 0.2148
T1030 0.2154
T1031 0.2154
T1032 0.2153
T1033 0.2153
T1034 0.2153
T1035 0.2152
T1036 0.2152
T1037 0.2152
T1038 0.2151
T1039 0.2151
T1040 0.2158
T1041 0.2165
T1042 0.215
T1043 0.2154
T1044 0.2164
T1045 0.2164
T1046 0.2172
T1047 0.2175
T1048 0.2174
T1049 0.2178
T1050 0.2174
T1051 0.2163
T1052 0.2148
T1053 0.2143
T1054 0.2143
T1055 0.2143
T1056 0.2142
T1057 0.2157
T1058 0.2157
T1059 0.2156
T1060 0.2156
T1061 0.2156
T1062 0.2155
T1063 0.2155
T1064 0.2155
T1065 0.2154
T1066 0.2154
T1067 0.2161
T1068 0.2166
T1069 0.2165
T1070 0.2164
T1071 0.2164
T1072 0.2171
T1073 0.2178
T1074 0.2178
T1075 0.2177
T1076 0.2177
T1077 0.2177
T1078 0.2176
T1079 0.2176
T1080 0.2176
T1081 0.2175
T1082 0.2179
T1083 0.2178
T1084 0.2181
T1085 0.2188
T1086 0.2186
T1087 0.2185
T1088 0.2184
T1089 0.2184
T1090 0.2184
T1091 0.218
T1092 0.2183
T1093 0.2317
T1094 0.2313
T1095 0.2307
T1096 0.2346
T1097 0.2346
T1098 0.2349
T1099 0.2317
T1100 0.2319
T1101 0.2319
T1102 0.2342
T1103 0.2379
T1104 0.2439
T1105 0.2493
T1106 0.2577
T1107 0.262
T1108 0.2631
T1109 0.2632
T1110 0.2652
T1111 0.2654
T1112 0.2714
T1113 0.2772
T1114 0.2824
T1115 0.2873
T1116 0.2904
T1117 0.2915
T1118 0.2898
T1119 0.2854
T1120 0.2819
T1121 0.2754
T1122 0.2707
T1123 0.2691
T1124 0.2671
T1125 0.264
T1126 0.2659
T1127 0.2658
T1128 0.2657
T1129 0.2657
T1130 0.2635
T1131 0.264
T1132 0.2638
T1133 0.2658
T1134 0.2655
T1135 0.2658
T1136 0.2633
T1137 0.2635
T1138 0.2637
T1139 0.2647
T1140 0.2667
T1141 0.2689
T1142 0.2705
T1143 0.2709
T1144 0.2711
T1145 0.2712
T1146 0.2712
T1147 0.2717
T1148 0.2722
T1149 0.2722
T1150 0.2722
T1151 0.2722
T1152 0.2712
T1153 0.2698
T1154 0.2679
T1155 0.2661
T1156 0.2649
T1157 0.2647
T1158 0.2632
T1159 0.2658
T1160 0.2658
T1161 0.2633
T1162 0.2642
T1163 0.2642
T1164 0.2656
T1165 0.2663
T1166 0.2673
T1167 0.2676
T1168 0.2675
T1169 0.2669
T1170 0.266
T1171 0.2647
T1172 0.2639
T1173 0.2648
T1174 0.2655
T1175 0.2654
T1176 0.2653
T1177 0.266
T1178 0.2669
T1179 0.2671
T1180 0.2667
T1181 0.2665
T1182 0.2669
T1183 0.2669
T1184 0.2669
T1185 0.2669
T1186 0.2668
T1187 0.2668
T1188 0.2662
T1189 0.2671
T1190 0.265
T1191 0.2653
T1192 0.2632
T1193 0.2617
T1194 0.2607
T1195 0.2589
T1196 0.2584
T1197 0.2584
T1198 0.2583
T1199 0.2597
T1200 0.2614
T1201 0.2631
T1202 0.2622
T1203 0.2614
T1204 0.2601
T1205 0.2591
T1206 0.2582
T1207 0.2607
T1208 0.2595
T1209 0.256
T1210 0.2557
T1211 0.2566
T1212 0.2582
T1213 0.2602
T1214 0.263
T1215 0.2651
T1216 0.2643
T1217 0.2657
T1218 0.2675
T1219 0.2702
T1220 0.2745
T1221 0.2787
T1222 0.2797
T1223 0.2836
T1224 0.2849
T1225 0.285
T1226 0.2844
T1227 0.2836
T1228 0.282
T1229 0.2805
T1230 0.2797
T1231 0.2828
T1232 0.2802
T1233 0.2827
T1234 0.2862
T1235 0.2911
T1236 0.2952
T1237 0.2982
T1238 0.2992
T1239 0.2989
T1240 0.3013
T1241 0.3015
T1242 0.2981
T1243 0.2976
T1244 0.2972
T1245 0.2972
T1246 0.2972
T1247 0.2979
T1248 0.2985
T1249 0.2985
T1250 0.2985
T1251 0.2985
T1252 0.2977
T1253 0.2968
T1254 0.2965
T1255 0.2958
T1256 0.2941
T1257 0.2929
T1258 0.2919
T1259 0.2909
T1260 0.2896
T1261 0.2889
T1262 0.2878
T1263 0.2817
T1264 0.2799
T1265 0.2764
T1266 0.2742
T1267 0.2727
T1268 0.2709
T1269 0.2691
T1270 0.2683
T1271 0.2668
T1272 0.2656
T1273 0.2633
T1274 0.2647
T1275 0.2639
T1276 0.2625
T1277 0.2613
T1278 0.2603
T1279 0.2588
T1280 0.2576
T1281 0.2563
T1282 0.255
T1283 0.2547
T1284 0.2546
T1285 0.2545
T1286 0.2543
T1287 0.2527
T1288 0.2515
T1289 0.2492
T1290 0.2471
T1291 0.2497
T1292 0.2483
T1293 0.2479
T1294 0.2488
T1295 0.2494
T1296 0.2495
T1297 0.2482
T1298 0.2478
T1299 0.2477
T1300 0.2462
T1301 0.2454
T1302 0.2443
T1303 0.2433
T1304 0.2424
T1305 0.2422
T1306 0.241
T1307 0.2406
T1308 0.2402
T1309 0.2413
T1310 0.2417
T1311 0.2417
T1312 0.2431
T1313 0.2458
T1314 0.2492
T1315 0.2549
T1316 0.2687
T1317 0.2802
T1318 0.2956
T1319 0.3106
T1320 0.323
T1321 0.3342
T1322 0.3392
T1323 0.3463
T1324 0.3477
T1325 0.3516
T1326 0.3556
T1327 0.3587
T1328 0.3619
T1329 0.3642
T1330 0.3643
T1331 0.3634
T1332 0.3615
T1333 0.3579
T1334 0.3528
T1335 0.3477
T1336 0.3456
T1337 0.3405
T1338 0.3377
T1339 0.336
T1340 0.3346
T1341 0.3336
T1342 0.3333
T1343 0.3333
T1344 0.3325
T1345 0.3314
T1346 0.3308
T1347 0.3336
T1348 0.3317
T1349 0.3296
T1350 0.3276
T1351 0.3254
T1352 0.3231
T1353 0.3205
T1354 0.3177
T1355 0.3156
T1356 0.3174
T1357 0.3156
T1358 0.3136
T1359 0.3109
T1360 0.3078
T1361 0.3053
T1362 0.303
T1363 0.3011
T1364 0.2992
T1365 0.2991
T1366 0.2973
T1367 0.2954
T1368 0.2939
T1369 0.2932
T1370 0.293
T1371 0.293
T1372 0.2936
T1373 0.2952
T1374 0.2971
T1375 0.2989
T1376 0.2996
T1377 0.3016
T1378 0.3027
T1379 0.3042
T1380 0.305
T1381 0.3067
T1382 0.3082
T1383 0.3098
T1384 0.3116
T1385 0.3107
T1386 0.3105
T1387 0.3103
T1388 0.3091
T1389 0.3075
T1390 0.3053
T1391 0.303
T1392 0.3014
T1393 0.3009
T1394 0.3007
T1395 0.302
T1396 0.3044
T1397 0.3074
T1398 0.3103
T1399 0.3126
T1400 0.3139
T1401 0.3147
T1402 0.3145
T1403 0.3151
T1404 0.3145
T1405 0.3131
T1406 0.3117
T1407 0.3104
T1408 0.3084
T1409 0.3071
T1410 0.3059
T1411 0.3052
T1412 0.304
T1413 0.3036
T1414 0.3033
T1415 0.3034
T1416 0.302
T1417 0.3014
T1418 0.3014
T1419 0.3013
T1420 0.3013
T1421 0.3
T1422 0.2991
T1423 0.298
T1424 0.298
T1425 0.2975
T1426 0.2971
T1427 0.296
T1428 0.2946
T1429 0.2932
T1430 0.2922
T1431 0.2916
T1432 0.2907
T1433 0.2901
T1434 0.2903
T1435 0.2907
T1436 0.2908
T1437 0.2901
T1438 0.2899
T1439 0.2898
T1440 0.2898
T1441 0.2894
T1442 0.2886
T1443 0.288
T1444 0.2868
T1445 0.2854
T1446 0.2844
T1447 0.2837
T1448 0.2826
T1449 0.2822
T1450 0.2822
T1451 0.2821
T1452 0.2818
T1453 0.2809
T1454 0.2803
T1455 0.2798
T1456 0.2813
T1457 0.2796
T1458 0.2778
T1459 0.2759
T1460 0.2744
T1461 0.2732
T1462 0.2722
T1463 0.2718
T1464 0.2725
T1465 0.2755
T1466 0.2787
T1467 0.2801
T1468 0.2789
T1469 0.2764
T1470 0.2746
T1471 0.2735
T1472 0.2729
T1473 0.272
T1474 0.271
T1475 0.2709
T1476 0.272
T1477 0.271
T1478 0.2705
T1479 0.2702
T1480 0.2694
T1481 0.2684
T1482 0.2682
T1483 0.2667
T1484 0.2662
T1485 0.2662
T1486 0.2667
T1487 0.2675
T1488 0.2699
T1489 0.2718
T1490 0.2726
T1491 0.2746
T1492 0.2768
T1493 0.2777
T1494 0.2776
T1495 0.2775
T1496 0.2788
T1497 0.2807
T1498 0.2802
T1499 0.2832
T1500 0.2859
T1501 0.2874
T1502 0.2874
T1503 0.2859
T1504 0.2837
T1505 0.2817
T1506 0.2805
T1507 0.2824
T1508 0.2816
T1509 0.2821
T1510 0.2797
T1511 0.2803
T1512 0.2815
T1513 0.2824
T1514 0.2831
T1515 0.2849
T1516 0.2861
T1517 0.2875
T1518 0.2882
T1519 0.2896
T1520 0.2908
T1521 0.2921
T1522 0.293
T1523 0.2947
T1524 0.2965
T1525 0.2989
T1526 0.3004
T1527 0.3021
T1528 0.3027
T1529 0.3034
T1530 0.3029
T1531 0.3025
T1532 0.3024
T1533 0.3014
T1534 0.3006
T1535 0.3006
T1536 0.3013
T1537 0.3021
T1538 0.304
T1539 0.306
T1540 0.3083
T1541 0.3105
T1542 0.3127
T1543 0.3144
T1544 0.3147
T1545 0.3147
T1546 0.3146
T1547 0.3146
T1548 0.3146
T1549 0.3145
T1550 0.3145
T1551 0.3145
T1552 0.3145
T1553 0.3144
T1554 0.3144
T1555 0.3144
T1556 0.3143
T1557 0.3143
T1558 0.3143
T1559 0.3143
T1560 0.3142
T1561 0.3142
T1562 0.3142
T1563 0.3141
T1564 0.3141
T1565 0.3141
T1566 0.3141
T1567 0.314
T1568 0.314
T1569 0.314
T1570 0.2998
T1571 0.2922
T1572 0.2897
T1573 0.2889
T1574 0.2858
T1575 0.2841
T1576 0.2838
T1577 0.2834
T1578 0.2848
T1579 0.2856
T1580 0.2874
T1581 0.2903
T1582 0.2924
T1583 0.293
T1584 0.2934
T1585 0.2925
T1586 0.2928
T1587 0.294
T1588 0.2953
T1589 0.2969
T1590 0.298
T1591 0.2976
T1592 0.2967
T1593 0.2954
T1594 0.2941
T1595 0.2933
T1596 0.2932
T1597 0.2948
T1598 0.2957
T1599 0.2955
T1600 0.295
T1601 0.2949
T1602 0.2949
T1603 0.2948
T1604 0.2948
T1605 0.2946
T1606 0.2945
T1607 0.2941
T1608 0.2927
T1609 0.2909
T1610 0.2891
T1611 0.2877
T1612 0.2861
T1613 0.2846
T1614 0.2839
T1615 0.2831
T1616 0.2822
T1617 0.2832
T1618 0.2835
T1619 0.2837
T1620 0.2848
T1621 0.2852
T1622 0.2851
T1623 0.2845
T1624 0.2832
T1625 0.2815
T1626 0.2797
T1627 0.281
T1628 0.2784
T1629 0.2763
T1630 0.2751
T1631 0.2742
T1632 0.2728
T1633 0.272
T1634 0.2702
T1635 0.2682
T1636 0.2664
T1637 0.2654
T1638 0.2641
T1639 0.2634
T1640 0.2661
T1641 0.2649
T1642 0.2645
T1643 0.2645
T1644 0.2641
T1645 0.2629
T1646 0.2623
T1647 0.2609
T1648 0.2591
T1649 0.2574
T1650 0.2563
T1651 0.2557
T1652 0.2552
T1653 0.254
T1654 0.2536
T1655 0.2536
T1656 0.2536
T1657 0.2536
T1658 0.2543
T1659 0.2548
T1660 0.2556
T1661 0.2567
T1662 0.2593
T1663 0.2643
T1664 0.2654
T1665 0.2693
T1666 0.2733
T1667 0.2765
T1668 0.2825
T1669 0.2852
T1670 0.29
T1671 0.2951
T1672 0.2989
T1673 0.3036
T1674 0.307
T1675 0.3088
T1676 0.3091
T1677 0.3081
T1678 0.3062
T1679 0.3029
T1680 0.2992
T1681 0.2974
T1682 0.2945
T1683 0.2938
T1684 0.2931
T1685 0.2935
T1686 0.2947
T1687 0.2953
T1688 0.2964
T1689 0.2971
T1690 0.2972
T1691 0.2971
T1692 0.2971
T1693 0.2971
T1694 0.2968
T1695 0.295
T1696 0.2928
T1697 0.2902
T1698 0.2881
T1699 0.2864
T1700 0.2849
T1701 0.2845
T1702 0.2845
T1703 0.2835
T1704 0.2814
T1705 0.2808
T1706 0.2828
T1707 0.2816
T1708 0.2803
T1709 0.2783
T1710 0.2767
T1711 0.2755
T1712 0.2738
T1713 0.2727
T1714 0.2717
T1715 0.2715
T1716 0.2708
T1717 0.2695
T1718 0.2681
T1719 0.2665
T1720 0.2648
T1721 0.2643
T1722 0.2643
T1723 0.2656
T1724 0.2661
T1725 0.266
T1726 0.2658
T1727 0.2661
T1728 0.2672
T1729 0.2665
T1730 0.2658
T1731 0.2657
T1732 0.2657
T1733 0.2645
T1734 0.2639
T1735 0.2635
T1736 0.2656
T1737 0.2653
T1738 0.2653
T1739 0.2653
T1740 0.2653
T1741 0.2649
T1742 0.2634
T1743 0.2622
T1744 0.2607
T1745 0.2593
T1746 0.2582
T1747 0.258
T1748 0.258
T1749 0.258
T1750 0.2579
T1751 0.2588
T1752 0.2594
T1753 0.261
T1754 0.2604
T1755 0.2601
T1756 0.2595
T1757 0.259
T1758 0.2589
T1759 0.2578
T1760 0.2572
T1761 0.2557
T1762 0.2552
T1763 0.2553
T1764 0.255
T1765 0.2552
T1766 0.2553
T1767 0.2553
T1768 0.2551
T1769 0.2546
T1770 0.2548
T1771 0.2553
T1772 0.2554
T1773 0.2555
T1774 0.2555
T1775 0.2555
T1776 0.2548
T1777 0.2539
T1778 0.2537
T1779 0.2531
T1780 0.2523
T1781 0.2522
T1782 0.2513
T1783 0.2505
T1784 0.2503
T1785 0.2503
T1786 0.2504
T1787 0.2529
T1788 0.2524
T1789 0.2511
T1790 0.2495
T1791 0.2487
T1792 0.2474
T1793 0.2501
T1794 0.2496
T1795 0.2496
T1796 0.2494
T1797 0.2496
T1798 0.2497
T1799 0.2497
T1800 0.2497
T1801 0.2498
T1802 0.2498
T1803 0.2491
T1804 0.2481
T1805 0.2479
T1806 0.2473
T1807 0.2472
T1808 0.2466
T1809 0.2464
T1810 0.2464
T1811 0.2465
T1812 0.2468
T1813 0.2466
T1814 0.2465
T1815 0.2465
T1816 0.2451
T1817 0.2446
T1818 0.2447
T1819 0.2447
T1820 0.2447
T1821 0.2447
T1822 0.2448
T1823 0.2448
T1824 0.2448
T1825 0.2448
T1826 0.2439
T1827 0.2431
T1828 0.243
T1829 0.2417
T1830 0.2414
T1831 0.2414
T1832 0.2405
T1833 0.2402
T1834 0.2409
T1835 0.2433
T1836 0.2458
T1837 0.2466
T1838 0.2467
T1839 0.2464
T1840 0.2456
T1841 0.2454
T1842 0.245
T1843 0.2449
T1844 0.2449
T1845 0.2461
T1846 0.2466
T1847 0.2466
T1848 0.2466
T1849 0.2467
T1850 0.2461
T1851 0.2453
T1852 0.2445
T1853 0.2437
T1854 0.2424
T1855 0.242
T1856 0.2417
T1857 0.2414
T1858 0.2416
T1859 0.2427
T1860 0.2436
T1861 0.2435
T1862 0.2428
T1863 0.242
T1864 0.2407
T1865 0.24
T1866 0.2399
T1867 0.2411
T1868 0.2418
T1869 0.2416
T1870 0.2415
T1871 0.2411
T1872 0.24
T1873 0.2413
T1874 0.2432
T1875 0.2453
T1876 0.2491
T1877 0.2509
T1878 0.2558
T1879 0.2602
T1880 0.265
T1881 0.2666
T1882 0.2721
T1883 0.2788
T1884 0.2832
T1885 0.2895
T1886 0.295
T1887 0.2987
T1888 0.2981
T1889 0.298
T1890 0.2977
T1891 0.2947
T1892 0.2922
T1893 0.2894
T1894 0.2869
T1895 0.2857
T1896 0.2851
T1897 0.2854
T1898 0.2871
T1899 0.2899
T1900 0.2927
T1901 0.295
T1902 0.2966
T1903 0.2977
T1904 0.2979
T1905 0.2973
T1906 0.2961
T1907 0.2958
T1908 0.2948
T1909 0.2922
T1910 0.2871
T1911 0.2836
T1912 0.2811
T1913 0.281
T1914 0.2794
T1915 0.2796
T1916 0.2771
T1917 0.2729
T1918 0.2712
T1919 0.2701
T1920 0.2685
T1921 0.268
T1922 0.2667
T1923 0.2652
T1924 0.2639
T1925 0.263
T1926 0.2646
T1927 0.2639
T1928 0.2627
T1929 0.2614
T1930 0.2612
T1931 0.2631
T1932 0.2642
T1933 0.2636
T1934 0.2624
T1935 0.2615
T1936 0.261
T1937 0.2595
T1938 0.2578
T1939 0.2576
T1940 0.2588
T1941 0.2603
T1942 0.2611
T1943 0.2632
T1944 0.2656
T1945 0.2655
T1946 0.2646
T1947 0.2651
T1948 0.266
T1949 0.2643
T1950 0.2668
T1951 0.2717
T1952 0.2774
T1953 0.2808
T1954 0.2898
T1955 0.2988
T1956 0.3079
T1957 0.3147
T1958 0.3186
T1959 0.3316
T1960 0.3393
T1961 0.3478
T1962 0.3497
T1963 0.3552
T1964 0.3616
T1965 0.3618
T1966 0.3698
T1967 0.3767
T1968 0.3775
T1969 0.3833
T1970 0.3896
T1971 0.3935
T1972 0.3953
T1973 0.3991
T1974 0.4018
T1975 0.4042
T1976 0.406
T1977 0.408
T1978 0.4087
T1979 0.4082
T1980 0.4082
T1981 0.4079
T1982 0.4066
T1983 0.4052
T1984 0.4036
T1985 0.4021
T1986 0.4021
T1987 0.401
T1988 0.3993
T1989 0.3985
T1990 0.3984
T1991 0.3974
T1992 0.3967
T1993 0.3957
T1994 0.3947
T1995 0.3926
T1996 0.3926
T1997 0.3912
T1998 0.389
T1999 0.3867
T2000 0.3842
T2001 0.3816
T2002 0.3784
T2003 0.3746
T2004 0.3772
T2005 0.3744
T2006 0.3714
T2007 0.3693
T2008 0.3685
T2009 0.3674
T2010 0.3664
T2011 0.3658
T2012 0.3645
T2013 0.3633
T2014 0.3623
T2015 0.361
T2016 0.3657
T2017 0.3637
T2018 0.3621
T2019 0.3603
T2020 0.3587
T2021 0.3573
T2022 0.3558
T2023 0.354
T2024 0.3519
T2025 0.3504
T2026 0.3491
T2027 0.3474
T2028 0.3499
T2029 0.3486
T2030 0.347
T2031 0.3466
T2032 0.346
T2033 0.3445
T2034 0.3434
T2035 0.3426
T2036 0.3424
T2037 0.3414
T2038 0.3407
T2039 0.3397
T2040 0.339
T2041 0.3373
T2042 0.3364
T2043 0.3353
T2044 0.335
T2045 0.3352
T2046 0.3349
T2047 0.3348
T2048 0.3359
T2049 0.3379
T2050 0.3397
T2051 0.3422
T2052 0.3449
T2053 0.3495
T2054 0.3508
T2055 0.3567
T2056 0.3632
T2057 0.3642
T2058 0.3731
T2059 0.3755
T2060 0.3823
T2061 0.3879
T2062 0.3922
T2063 0.3944
T2064 0.3983
T2065 0.4006
T2066 0.4015
T2067 0.4025
T2068 0.4032
T2069 0.4025
T2070 0.4019
T2071 0.4009
T2072 0.3999
T2073 0.3986
T2074 0.3967
T2075 0.3955
T2076 0.3944
T2077 0.393
T2078 0.3938
T2079 0.3924
T2080 0.3918
T2081 0.3908
T2082 0.3892
T2083 0.3878
T2084 0.3862
T2085 0.3845
T2086 0.3821
T2087 0.3789
T2088 0.3765
T2089 0.3751
T2090 0.3795
T2091 0.377
T2092 0.3748
T2093 0.3726
T2094 0.3707
T2095 0.3689
T2096 0.3675
T2097 0.3662
T2098 0.3662
T2099 0.3655
T2100 0.3629
T2101 0.3607
T2102 0.366
T2103 0.3649
T2104 0.3639
T2105 0.3628
T2106 0.3615
T2107 0.3608
T2108 0.3607
T2109 0.3604
T2110 0.3593
T2111 0.3576
T2112 0.3572
T2113 0.3548
T2114 0.3541
T2115 0.3534
T2116 0.3528
T2117 0.3527
T2118 0.3527
T2119 0.3528
T2120 0.3528
T2121 0.3522
T2122 0.3513
T2123 0.3511
T2124 0.3511
T2125 0.3503
T2126 0.3508
T2127 0.3519
T2128 0.3505
T2129 0.3495
T2130 0.3494
T2131 0.3505
T2132 0.3524
T2133 0.3544
T2134 0.3561
T2135 0.3563
T2136 0.3563
T2137 0.3554
T2138 0.3551
T2139 0.3538
T2140 0.3534
T2141 0.3527
T2142 0.3518
T2143 0.3516
T2144 0.3516
T2145 0.3511
T2146 0.3512
T2147 0.3523
T2148 0.354
T2149 0.3567
T2150 0.3592
T2151 0.3615
T2152 0.364
T2153 0.3658
T2154 0.361
T2155 0.3623
T2156 0.3634
T2157 0.364
T2158 0.3639
T2159 0.3631
T2160 0.3622
T2161 0.362
T2162 0.3621
T2163 0.3608
T2164 0.3664
T2165 0.3652
T2166 0.3644
T2167 0.3637
T2168 0.3625
T2169 0.3615
T2170 0.361
T2171 0.3599
T2172 0.3586
T2173 0.3581
T2174 0.357
T2175 0.3563
T2176 0.3548
T2177 0.3544
T2178 0.3532
T2179 0.3528
T2180 0.3515
T2181 0.351
T2182 0.3504
T2183 0.3495
T2184 0.3493
T2185 0.3482
T2186 0.3502
T2187 0.3496
T2188 0.3496
T2189 0.3488
T2190 0.3482
T2191 0.3477
T2192 0.3469
T2193 0.3464
T2194 0.346
T2195 0.3452
T2196 0.3446
T2197 0.3445
T2198 0.344
T2199 0.3425
T2200 0.3413
T2201 0.3411
T2202 0.3412
T2203 0.3426
T2204 0.3428
T2205 0.342
T2206 0.3418
T2207 0.3415
T2208 0.3414
T2209 0.3415
T2210 0.3406
T2211 0.3399
T2212 0.3397
T2213 0.3391
T2214 0.3383
T2215 0.3381
T2216 0.3381
T2217 0.3382
T2218 0.3379
T2219 0.3367
T2220 0.3364
T2221 0.3361
T2222 0.3354
T2223 0.3349
T2224 0.3349
T2225 0.3349
T2226 0.3349
T2227 0.335
T2228 0.335
T2229 0.3351
T2230 0.3351
T2231 0.3352
T2232 0.3351
T2233 0.3344
T2234 0.3336
T2235 0.3334
T2236 0.3334
T2237 0.3335
T2238 0.3323
T2239 0.3319
T2240 0.3319
T2241 0.3317
T2242 0.3317
T2243 0.3314
T2244 0.3342
T2245 0.3339
T2246 0.334
T2247 0.334
T2248 0.3338
T2249 0.3334
T2250 0.3326
T2251 0.3323
T2252 0.3323
T2253 0.3323
T2254 0.3324
T2255 0.3324
T2256 0.3318
T2257 0.331
T2258 0.3308
T2259 0.3309
T2260 0.3309
T2261 0.3306
T2262 0.3303
T2263 0.3301
T2264 0.3297
T2265 0.3293
T2266 0.3292
T2267 0.3292
T2268 0.3286
T2269 0.3278
T2270 0.3276
T2271 0.3277
T2272 0.3268
T2273 0.3261
T2274 0.3261
T2275 0.3261
T2276 0.326
T2277 0.3259
T2278 0.326
T2279 0.326
T2280 0.3261
T2281 0.3261
T2282 0.3252
T2283 0.3246
T2284 0.3245
T2285 0.3245
T2286 0.3246
T2287 0.3246
T2288 0.3247
T2289 0.3241
T2290 0.3233
T2291 0.3229
T2292 0.3229
T2293 0.3229
T2294 0.3229
T2295 0.323
T2296 0.323
T2297 0.3231
T2298 0.3228
T2299 0.3221
T2300 0.3216
T2301 0.3212
T2302 0.3181
T2303 0.3157
T2304 0.3127
T2305 0.3133
T2306 0.3163
T2307 0.3152
T2308 0.3171
T2309 0.318
T2310 0.3181
T2311 0.3182
T2312 0.3182
T2313 0.3183
T2314 0.3183
T2315 0.3184
T2316 0.3184
T2317 0.3184
T2318 0.3185
T2319 0.3185
T2320 0.3179
T2321 0.3171
T2322 0.3179
T2323 0.3186
T2324 0.3188
T2325 0.3188
T2326 0.3189
T2327 0.3189
T2328 0.3189
T2329 0.3188
T2330 0.3187
T2331 0.3188
T2332 0.3175
T2333 0.3171
T2334 0.3172
T2335 0.3172
T2336 0.3173
T2337 0.3173
T2338 0.3174
T2339 0.3171
T2340 0.3164
T2341 0.3168
T2342 0.3174
T2343 0.3169
T2344 0.3164
T2345 0.316
T2346 0.316
T2347 0.316
T2348 0.316
T2349 0.3159
T2350 0.3166
T2351 0.3168
T2352 0.3172
T2353 0.3163
T2354 0.316
T2355 0.3161
T2356 0.3161
T2357 0.3162
T2358 0.3162
T2359 0.3163
T2360 0.3163
T2361 0.3164
T2362 0.3158
T2363 0.3159
T2364 0.3157
T2365 0.3157
T2366 0.3157
T2367 0.3151
T2368 0.3149
T2369 0.3156
T2370 0.3188
T2371 0.3215
T2372 0.3225
T2373 0.3223
T2374 0.3206
T2375 0.3182
T2376 0.3166
T2377 0.3154
T2378 0.3177
T2379 0.3171
T2380 0.317
T2381 0.3171
T2382 0.3145
T2383 0.3152
T2384 0.3153
T2385 0.3154
T2386 0.3154
T2387 0.3155
T2388 0.3155
T2389 0.3156
T2390 0.3156
T2391 0.3157
T2392 0.3157
T2393 0.3158
T2394 0.3158
T2395 0.1945
T2396 0.184
T2397 0.1844
T2398 0.1841
T2399 0.1841
T2400 0.1841
T2401 0.1842
T2402 0.1842
T2403 0.1842
T2404 0.1843
T2405 0.1843
T2406 0.1843
T2407 0.1847
T2408 0.1844
T2409 0.1844
T2410 0.1843
T2411 0.184
T2412 0.1828
T2413 0.1835
T2414 0.1829
T2415 0.1809
T2416 0.1802
T2417 0.1802
T2418 0.1803
T2419 0.1803
T2420 0.1803
T2421 0.1804
T2422 0.1804
T2423 0.1804
T2424 0.1805
T2425 0.1805
T2426 0.1805
T2427 0.1806
T2428 0.1806
T2429 0.1806
T2430 0.1807
T2431 0.1807
T2432 0.1807
T2433 0.1808
T2434 0.1808
T2435 0.1808
T2436 0.1809
T2437 0.1809
T2438 0.1809
T2439 0.181
T2440 0.181
T2441 0.181
T2442 0.1811
T2443 0.1811
T2444 0.1811
T2445 0.1812
T2446 0.1812
T2447 0.1812
T2448 0.1813
T2449 0.1813
T2450 0.1813
T2451 0.1814
T2452 0.1814
T2453 0.1814
T2454 0.1815
T2455 0.1815
T2456 0.1815
T2457 0.1809
T2458 0.1802
T2459 0.1802
T2460 0.1799
T2461 0.1803
T2462 0.1793
T2463 0.18
T2464 0.18
T2465 0.1804
T2466 0.1805
T2467 0.1805
T2468 0.1805
T2469 0.1806
T2470 0.1806
T2471 0.1806
T2472 0.1807
T2473 0.1807
T2474 0.1807
T2475 0.1808
T2476 0.1808
T2477 0.1808
T2478 0.1809
T2479 0.1809
T2480 0.1809
T2481 0.181
T2482 0.181
T2483 0.181
T2484 0.1807
T2485 0.1808
T2486 0.1811
T2487 0.1801
T2488 0.1805
T2489 0.1897
T2490 0.2294
T2491 0.2291
T2492 0.2231
T2493 0.2195
T2494 0.2176
T2495 0.2173
T2496 0.2151
T2497 0.2185
T2498 0.2165
T2499 0.2152
T2500 0.2141
T2501 0.213
T2502 0.2118
T2503 0.2107
T2504 0.2088
T2505 0.2086
T2506 0.2077
T2507 0.2336
T2508 0.2289
T2509 0.2254
T2510 0.2231
T2511 0.2168
T2512 0.2132
T2513 0.2093
T2514 0.208
T2515 0.2069
T2516 0.2065
T2517 0.2059
T2518 0.2053
T2519 0.2046
T2520 0.2035
T2521 0.2022
T2522 0.201
T2523 0.2004
T2524 0.1998
T2525 0.2012
T2526 0.1999
T2527 0.1996
T2528 0.1984
T2529 0.1973
T2530 0.1967
T2531 0.195
T2532 0.1938
T2533 0.1932
T2534 0.1922
T2535 0.19
T2536 0.1896
T2537 0.1896
T2538 0.1896
T2539 0.1897
T2540 0.1897
T2541 0.1898
T2542 0.1898
T2543 0.1898
T2544 0.1899
T2545 0.1899
T2546 0.1899
T2547 0.19
T2548 0.1893
T2549 0.1887
T2550 0.1887
T2551 0.1888
T2552 0.1888
T2553 0.1878
T2554 0.1882
T2555 0.1889
T2556 0.1886
T2557 0.1869
T2558 0.1858
T2559 0.185
T2560 0.2282
T2561 0.2152
T2562 0.2112
T2563 0.2091
T2564 0.2067
T2565 0.2052
T2566 0.2043
T2567 0.2032
T2568 0.2028
T2569 0.2022
T2570 0.2012
T2571 0.2004
T2572 0.2
T2573 0.1991
T2574 0.201
T2575 0.2002
T2576 0.1998
T2577 0.1995
T2578 0.1995
T2579 0.1986
T2580 0.1975
T2581 0.1957
T2582 0.1953
T2583 0.1944
T2584 0.1941
T2585 0.1944
T2586 0.1945
T2587 0.1945
T2588 0.1945
T2589 0.1946
T2590 0.1946
T2591 0.1936
T2592 0.1933
T2593 0.1934
T2594 0.1934
T2595 0.1935
T2596 0.1935
T2597 0.1935
T2598 0.1936
T2599 0.1936
T2600 0.1928
T2601 0.192
T2602 0.192
T2603 0.1914
T2604 0.1914
T2605 0.1914
T2606 0.1908
T2607 0.1922
T2608 0.1919
T2609 0.1919
T2610 0.1909
T2611 0.191
T2612 0.191
T2613 0.191
T2614 0.1911
T2615 0.1911
T2616 0.1912
T2617 0.1902
T2618 0.1898
T2619 0.1905
T2620 0.1909
T2621 0.1912
T2622 0.1912
T2623 0.1912
T2624 0.1912
T2625 0.1912
T2626 0.1909
T2627 0.1905
T2628 0.1902
T2629 0.1895
T2630 0.1895
T2631 0.1898
T2632 0.1888
T2633 0.1884
T2634 0.1884
T2635 0.1884
T2636 0.1884
T2637 0.1884
T2638 0.1884
T2639 0.1884
T2640 0.1884
T2641 0.1884
T2642 0.1884
T2643 0.1884
T2644 0.1884
T2645 0.1895
T2646 0.1898
T2647 0.1898
T2648 0.1898
T2649 0.1898
T2650 0.1898
T2651 0.1888
T2652 0.1888
T2653 0.1884
T2654 0.1884
T2655 0.1884
T2656 0.1884
T2657 0.1888
T2658 0.1895
T2659 0.1888
T2660 0.1902
T2661 0.1898
T2662 0.1909
T2663 0.1922
T2664 0.1922
T2665 0.193
T2666 0.1934
T2667 0.1956
T2668 0.197
T2669 0.1987
T2670 0.1994
T2671 0.201
T2672 0.2001
T2673 0.2033
T2674 0.2051
T2675 0.208
T2676 0.2123
T2677 0.2149
T2678 0.2177
T2679 0.2159
T2680 0.2166
T2681 0.2169
T2682 0.2178
T2683 0.219
T2684 0.2193
T2685 0.2193
T2686 0.2186
T2687 0.2178
T2688 0.2172
T2689 0.2163
T2690 0.2151
T2691 0.218
T2692 0.2176
T2693 0.2176
T2694 0.2176
T2695 0.2176
T2696 0.2176
T2697 0.2176
T2698 0.2176
T2699 0.2176
T2700 0.2176
T2701 0.2163
T2702 0.2145
T2703 0.213
T2704 0.212
T2705 0.2149
T2706 0.2133
T2707 0.212
T2708 0.212
T2709 0.2109
T2710 0.2092
T2711 0.2092
T2712 0.208
T2713 0.2066
T2714 0.2063
T2715 0.2063
T2716 0.2063
T2717 0.2059
T2718 0.2051
T2719 0.2047
T2720 0.2047
T2721 0.2059
T2722 0.2051
T2723 0.2055
T2724 0.2055
T2725 0.2077
T2726 0.2088
T2727 0.2092
T2728 0.2095
T2729 0.2105
T2730 0.2109
T2731 0.212
T2732 0.212
T2733 0.213
T2734 0.2133
T2735 0.2137
T2736 0.2149
T2737 0.2149
T2738 0.2149
T2739 0.2149
T2740 0.2149
T2741 0.216
T2742 0.2164
T2743 0.217
T2744 0.2176
T2745 0.218
T2746 0.2151
T2747 0.2166
T2748 0.2169
T2749 0.2175
T2750 0.2186
T2751 0.2172
T2752 0.2166
T2753 0.2155
T2754 0.2151
T2755 0.2176
T2756 0.2173
T2757 0.2164
T2758 0.216
T2759 0.2149
T2760 0.2141
T2761 0.2127
T2762 0.212
T2763 0.2113
T2764 0.2105
T2765 0.2098
T2766 0.2092
T2767 0.208
T2768 0.2076
T2769 0.2076
T2770 0.2076
T2771 0.2076
T2772 0.2066
T2773 0.2063
T2774 0.2055
T2775 0.2047
T2776 0.2047
T2777 0.2047
T2778 0.2047
T2779 0.2047
T2780 0.2047
T2781 0.2037
T2782 0.2034
T2783 0.2034
T2784 0.203
T2785 0.2018
T2786 0.2018
T2787 0.2018
T2788 0.2008
T2789 0.2005
T2790 0.2005
T2791 0.1854
T2792 0.1854
T2793 0.1854
T2794 0.1854
T2795 0.1854
T2796 0.1854
T2797 0.1854
T2798 0.1854
T2799 0.1854
T2800 0.1854
T2801 0.1854
T2802 0.1854
T2803 0.1854
T2804 0.1854
T2805 0.1854
T2806 0.1854
T2807 0.1854
T2808 0.1854
