# Supplementary material for: FishMORPH - An agent-based model to predict salmonid growth and distribution responses under natural and low flows
Source: Sci Rep. 2016 Jul 19;6:29414. doi: 10.1038/srep29414 (PMC4949470; doi:10.1038/srep29414)
Supplement: Supplementary Information 2 [file srep29414-s2.zip › SR_FishMORPH_Files/Parameters/Baseline_Depth_P65.var]

Depth Patch P65
T1 0.2427
T2 0.2436
T3 0.2436
T4 0.2436
T5 0.2433
T6 0.2429
T7 0.2417
T8 0.2411
T9 0.2399
T10 0.2416
T11 0.2426
T12 0.2403
T13 0.2389
T14 0.2371
T15 0.2371
T16 0.2371
T17 0.2371
T18 0.2371
T19 0.2368
T20 0.2364
T21 0.2357
T22 0.2353
T23 0.2353
T24 0.2353
T25 0.2346
T26 0.2339
T27 0.2339
T28 0.2339
T29 0.2339
T30 0.2339
T31 0.2339
T32 0.2339
T33 0.2339
T34 0.2339
T35 0.2335
T36 0.2332
T37 0.234
T38 0.234
T39 0.234
T40 0.234
T41 0.234
T42 0.2337
T43 0.2328
T44 0.2328
T45 0.2328
T46 0.2328
T47 0.2328
T48 0.2328
T49 0.2328
T50 0.2328
T51 0.2313
T52 0.2313
T53 0.2313
T54 0.2299
T55 0.2299
T56 0.2295
T57 0.2288
T58 0.2291
T59 0.2295
T60 0.2324
T61 0.2303
T62 0.2291
T63 0.2288
T64 0.2284
T65 0.2299
T66 0.2288
T67 0.2284
T68 0.2284
T69 0.2284
T70 0.2284
T71 0.228
T72 0.2269
T73 0.2263
T74 0.2254
T75 0.2242
T76 0.2242
T77 0.2242
T78 0.2242
T79 0.2242
T80 0.2242
T81 0.2242
T82 0.2242
T83 0.2242
T84 0.2242
T85 0.2246
T86 0.2257
T87 0.2257
T88 0.2257
T89 0.2257
T90 0.2257
T91 0.2257
T92 0.2257
T93 0.2257
T94 0.2257
T95 0.2257
T96 0.2257
T97 0.2257
T98 0.2257
T99 0.2254
T100 0.2242
T101 0.2242
T102 0.2242
T103 0.2242
T104 0.2242
T105 0.2242
T106 0.2242
T107 0.2242
T108 0.2239
T109 0.2242
T110 0.2242
T111 0.2242
T112 0.2242
T113 0.2242
T114 0.2242
T115 0.2242
T116 0.2242
T117 0.2242
T118 0.2242
T119 0.2242
T120 0.2242
T121 0.2242
T122 0.2242
T123 0.2242
T124 0.2242
T125 0.2242
T126 0.2242
T127 0.2242
T128 0.2242
T129 0.2242
T130 0.2242
T131 0.225
T132 0.2257
T133 0.2257
T134 0.2257
T135 0.2257
T136 0.226
T137 0.2269
T138 0.2269
T139 0.2269
T140 0.2269
T141 0.2269
T142 0.2269
T143 0.2269
T144 0.2269
T145 0.2269
T146 0.2269
T147 0.2269
T148 0.2269
T149 0.2269
T150 0.2284
T151 0.228
T152 0.2284
T153 0.2288
T154 0.2299
T155 0.2299
T156 0.2299
T157 0.2299
T158 0.2306
T159 0.2299
T160 0.2306
T161 0.2313
T162 0.2313
T163 0.2313
T164 0.2313
T165 0.2313
T166 0.2313
T167 0.2313
T168 0.2313
T169 0.2313
T170 0.2313
T171 0.2313
T172 0.2313
T173 0.2313
T174 0.2313
T175 0.2313
T176 0.2313
T177 0.2313
T178 0.231
T179 0.2313
T180 0.2313
T181 0.231
T182 0.2303
T183 0.231
T184 0.2303
T185 0.2299
T186 0.2299
T187 0.2299
T188 0.2299
T189 0.2299
T190 0.2299
T191 0.2299
T192 0.2299
T193 0.2299
T194 0.2299
T195 0.2299
T196 0.2299
T197 0.2288
T198 0.2284
T199 0.2284
T200 0.2284
T201 0.2269
T202 0.2269
T203 0.2269
T204 0.2269
T205 0.2269
T206 0.2269
T207 0.2269
T208 0.2269
T209 0.2269
T210 0.2269
T211 0.2269
T212 0.2269
T213 0.2269
T214 0.2269
T215 0.2273
T216 0.2269
T217 0.2269
T218 0.2269
T219 0.2269
T220 0.2269
T221 0.2269
T222 0.2269
T223 0.2269
T224 0.2266
T225 0.2257
T226 0.2257
T227 0.2257
T228 0.2257
T229 0.2257
T230 0.2257
T231 0.2257
T232 0.2257
T233 0.2257
T234 0.2257
T235 0.2257
T236 0.2257
T237 0.2257
T238 0.2257
T239 0.2257
T240 0.2257
T241 0.2257
T242 0.2257
T243 0.2257
T244 0.2257
T245 0.2257
T246 0.2257
T247 0.2257
T248 0.2257
T249 0.2242
T250 0.2242
T251 0.2246
T252 0.2577
T253 0.2889
T254 0.2971
T255 0.2959
T256 0.2957
T257 0.2957
T258 0.2942
T259 0.2937
T260 0.2937
T261 0.2929
T262 0.2919
T263 0.2916
T264 0.2916
T265 0.2916
T266 0.2916
T267 0.2916
T268 0.2916
T269 0.2916
T270 0.2916
T271 0.2916
T272 0.2916
T273 0.2916
T274 0.2916
T275 0.2916
T276 0.292
T277 0.2925
T278 0.2934
T279 0.2937
T280 0.2937
T281 0.2937
T282 0.2929
T283 0.2923
T284 0.2918
T285 0.2916
T286 0.2916
T287 0.2916
T288 0.2916
T289 0.2916
T290 0.2916
T291 0.2916
T292 0.2916
T293 0.292
T294 0.2933
T295 0.2937
T296 0.2937
T297 0.2952
T298 0.2957
T299 0.2957
T300 0.2964
T301 0.2962
T302 0.2962
T303 0.2965
T304 0.2969
T305 0.2973
T306 0.2974
T307 0.2974
T308 0.2974
T309 0.2974
T310 0.2974
T311 0.2974
T312 0.2974
T313 0.2974
T314 0.2974
T315 0.2974
T316 0.2974
T317 0.2974
T318 0.2974
T319 0.2974
T320 0.2974
T321 0.2974
T322 0.2974
T323 0.2974
T324 0.2974
T325 0.2971
T326 0.2973
T327 0.2974
T328 0.2974
T329 0.2974
T330 0.2974
T331 0.2974
T332 0.2974
T333 0.2974
T334 0.2974
T335 0.2974
T336 0.2974
T337 0.2971
T338 0.296
T339 0.2957
T340 0.2957
T341 0.2957
T342 0.2957
T343 0.2957
T344 0.2957
T345 0.2957
T346 0.2957
T347 0.2957
T348 0.2957
T349 0.2957
T350 0.2957
T351 0.2957
T352 0.2957
T353 0.2942
T354 0.2937
T355 0.2937
T356 0.2937
T357 0.2937
T358 0.2937
T359 0.2937
T360 0.2937
T361 0.2937
T362 0.2929
T363 0.2934
T364 0.2937
T365 0.2937
T366 0.2937
T367 0.2937
T368 0.2937
T369 0.2937
T370 0.2937
T371 0.2937
T372 0.2937
T373 0.2941
T374 0.2953
T375 0.2957
T376 0.2957
T377 0.2957
T378 0.296
T379 0.2958
T380 0.2957
T381 0.2957
T382 0.2957
T383 0.2957
T384 0.2957
T385 0.2957
T386 0.2957
T387 0.2957
T388 0.2957
T389 0.2957
T390 0.2957
T391 0.2957
T392 0.2957
T393 0.2945
T394 0.2858
T395 0.2678
T396 0.2528
T397 0.2462
T398 0.2437
T399 0.2418
T400 0.2414
T401 0.2414
T402 0.2414
T403 0.2418
T404 0.2415
T405 0.2414
T406 0.2404
T407 0.2397
T408 0.2396
T409 0.2396
T410 0.2403
T411 0.2412
T412 0.2425
T413 0.2445
T414 0.2462
T415 0.2456
T416 0.2462
T417 0.2465
T418 0.2465
T419 0.2462
T420 0.2439
T421 0.2432
T422 0.2368
T423 0.2346
T424 0.2353
T425 0.2353
T426 0.2353
T427 0.2353
T428 0.2353
T429 0.2353
T430 0.2353
T431 0.2353
T432 0.2353
T433 0.2353
T434 0.2353
T435 0.2346
T436 0.2339
T437 0.2339
T438 0.2332
T439 0.234
T440 0.2332
T441 0.2325
T442 0.2325
T443 0.2322
T444 0.231
T445 0.2314
T446 0.231
T447 0.2314
T448 0.231
T449 0.2307
T450 0.2288
T451 0.2281
T452 0.2281
T453 0.2281
T454 0.2274
T455 0.2266
T456 0.2266
T457 0.2281
T458 0.2281
T459 0.2281
T460 0.2277
T461 0.2281
T462 0.2281
T463 0.2296
T464 0.2305
T465 0.2315
T466 0.2322
T467 0.2333
T468 0.234
T469 0.2336
T470 0.2336
T471 0.2343
T472 0.235
T473 0.2347
T474 0.2336
T475 0.2329
T476 0.2337
T477 0.2329
T478 0.2322
T479 0.2322
T480 0.2315
T481 0.2322
T482 0.2319
T483 0.2322
T484 0.2322
T485 0.2326
T486 0.2322
T487 0.2337
T488 0.2338
T489 0.2344
T490 0.2362
T491 0.2383
T492 0.2387
T493 0.2401
T494 0.2424
T495 0.2443
T496 0.2459
T497 0.2473
T498 0.2479
T499 0.2494
T500 0.2519
T501 0.2503
T502 0.2527
T503 0.2554
T504 0.2577
T505 0.2598
T506 0.2617
T507 0.2624
T508 0.2629
T509 0.264
T510 0.2643
T511 0.2646
T512 0.2658
T513 0.2664
T514 0.2675
T515 0.2694
T516 0.267
T517 0.2687
T518 0.2698
T519 0.27
T520 0.2703
T521 0.2701
T522 0.27
T523 0.27
T524 0.27
T525 0.27
T526 0.27
T527 0.2696
T528 0.2687
T529 0.268
T530 0.2679
T531 0.2666
T532 0.2696
T533 0.2692
T534 0.2681
T535 0.2662
T536 0.265
T537 0.2641
T538 0.2633
T539 0.2624
T540 0.2622
T541 0.2605
T542 0.2601
T543 0.2601
T544 0.2594
T545 0.2585
T546 0.2583
T547 0.2576
T548 0.2567
T549 0.2565
T550 0.2558
T551 0.2549
T552 0.2543
T553 0.2529
T554 0.2526
T555 0.2519
T556 0.251
T557 0.2508
T558 0.2512
T559 0.2526
T560 0.2557
T561 0.2603
T562 0.2641
T563 0.2679
T564 0.2686
T565 0.2752
T566 0.2848
T567 0.2926
T568 0.2992
T569 0.304
T570 0.3055
T571 0.309
T572 0.3125
T573 0.3169
T574 0.3192
T575 0.3261
T576 0.3333
T577 0.3383
T578 0.3505
T579 0.3658
T580 0.3767
T581 0.3888
T582 0.4005
T583 0.406
T584 0.413
T585 0.4171
T586 0.4207
T587 0.4263
T588 0.4294
T589 0.4342
T590 0.4407
T591 0.4436
T592 0.4476
T593 0.4499
T594 0.4504
T595 0.4493
T596 0.444
T597 0.4361
T598 0.4291
T599 0.42
T600 0.4124
T601 0.4028
T602 0.4001
T603 0.3936
T604 0.388
T605 0.3856
T606 0.3826
T607 0.3806
T608 0.3805
T609 0.3816
T610 0.3845
T611 0.3849
T612 0.3891
T613 0.3939
T614 0.3987
T615 0.4018
T616 0.4005
T617 0.404
T618 0.4074
T619 0.4105
T620 0.4131
T621 0.4143
T622 0.4132
T623 0.4087
T624 0.3999
T625 0.3915
T626 0.3768
T627 0.3613
T628 0.3423
T629 0.3297
T630 0.3214
T631 0.3134
T632 0.3084
T633 0.3049
T634 0.3039
T635 0.3017
T636 0.2997
T637 0.2979
T638 0.2968
T639 0.2954
T640 0.2939
T641 0.2931
T642 0.2923
T643 0.2915
T644 0.2913
T645 0.2913
T646 0.2905
T647 0.2895
T648 0.2889
T649 0.2876
T650 0.2872
T651 0.2865
T652 0.2857
T653 0.2855
T654 0.2847
T655 0.2855
T656 0.2852
T657 0.2842
T658 0.2836
T659 0.2835
T660 0.2819
T661 0.2814
T662 0.2801
T663 0.2797
T664 0.2772
T665 0.2596
T666 0.2517
T667 0.2511
T668 0.2511
T669 0.2507
T670 0.2499
T671 0.2497
T672 0.2497
T673 0.2497
T674 0.2497
T675 0.2516
T676 0.2512
T677 0.251
T678 0.2508
T679 0.2505
T680 0.2493
T681 0.249
T682 0.249
T683 0.2483
T684 0.2492
T685 0.2498
T686 0.2628
T687 0.2726
T688 0.267
T689 0.2597
T690 0.2522
T691 0.2515
T692 0.2494
T693 0.2483
T694 0.2474
T695 0.2472
T696 0.2469
T697 0.2457
T698 0.2454
T699 0.2453
T700 0.2453
T701 0.2453
T702 0.2441
T703 0.2437
T704 0.2436
T705 0.2434
T706 0.2433
T707 0.2432
T708 0.2421
T709 0.2414
T710 0.2413
T711 0.2413
T712 0.2409
T713 0.2397
T714 0.2393
T715 0.2393
T716 0.2393
T717 0.2392
T718 0.2392
T719 0.2392
T720 0.2391
T721 0.2391
T722 0.2391
T723 0.239
T724 0.239
T725 0.2389
T726 0.2389
T727 0.2389
T728 0.2388
T729 0.2385
T730 0.2383
T731 0.2386
T732 0.2387
T733 0.2376
T734 0.2371
T735 0.2375
T736 0.2371
T737 0.2367
T738 0.2363
T739 0.2359
T740 0.2355
T741 0.2355
T742 0.2354
T743 0.2353
T744 0.2351
T745 0.2351
T746 0.235
T747 0.235
T748 0.2349
T749 0.2349
T750 0.2349
T751 0.2348
T752 0.2348
T753 0.2348
T754 0.2347
T755 0.2347
T756 0.2347
T757 0.2346
T758 0.2346
T759 0.2346
T760 0.2345
T761 0.2345
T762 0.2345
T763 0.2344
T764 0.2344
T765 0.2434
T766 0.2442
T767 0.2438
T768 0.2438
T769 0.2438
T770 0.2437
T771 0.2434
T772 0.2429
T773 0.2427
T774 0.2423
T775 0.2424
T776 0.2427
T777 0.2428
T778 0.2427
T779 0.2427
T780 0.2426
T781 0.2423
T782 0.2419
T783 0.2416
T784 0.2414
T785 0.2407
T786 0.2408
T787 0.2406
T788 0.2404
T789 0.2411
T790 0.2412
T791 0.2412
T792 0.2412
T793 0.2411
T794 0.2411
T795 0.2411
T796 0.241
T797 0.2407
T798 0.2409
T799 0.2409
T800 0.2409
T801 0.2408
T802 0.2408
T803 0.2408
T804 0.2407
T805 0.2405
T806 0.2403
T807 0.2403
T808 0.2402
T809 0.2395
T810 0.2386
T811 0.2387
T812 0.2385
T813 0.2383
T814 0.2383
T815 0.2383
T816 0.2382
T817 0.2382
T818 0.2381
T819 0.2381
T820 0.2381
T821 0.2374
T822 0.2371
T823 0.2364
T824 0.2362
T825 0.2362
T826 0.2361
T827 0.2361
T828 0.2361
T829 0.236
T830 0.235
T831 0.2347
T832 0.2354
T833 0.2337
T834 0.2329
T835 0.234
T836 0.233
T837 0.2329
T838 0.2329
T839 0.2329
T840 0.2328
T841 0.2328
T842 0.2328
T843 0.2327
T844 0.2327
T845 0.2325
T846 0.2318
T847 0.2318
T848 0.2311
T849 0.2309
T850 0.2322
T851 0.2319
T852 0.2322
T853 0.2321
T854 0.2321
T855 0.2307
T856 0.2303
T857 0.2292
T858 0.2292
T859 0.2292
T860 0.2291
T861 0.2291
T862 0.2291
T863 0.2291
T864 0.229
T865 0.2297
T866 0.2304
T867 0.2303
T868 0.2303
T869 0.2303
T870 0.2302
T871 0.2302
T872 0.2302
T873 0.2301
T874 0.2301
T875 0.2301
T876 0.23
T877 0.23
T878 0.23
T879 0.23
T880 0.2285
T881 0.2285
T882 0.2274
T883 0.2271
T884 0.2263
T885 0.2263
T886 0.227
T887 0.2269
T888 0.2275
T889 0.228
T890 0.228
T891 0.2279
T892 0.2279
T893 0.2279
T894 0.2282
T895 0.2278
T896 0.2278
T897 0.2278
T898 0.2277
T899 0.2277
T900 0.2277
T901 0.2276
T902 0.2276
T903 0.2272
T904 0.2265
T905 0.2261
T906 0.2261
T907 0.2261
T908 0.226
T909 0.226
T910 0.226
T911 0.226
T912 0.2259
T913 0.2259
T914 0.2259
T915 0.2262
T916 0.2258
T917 0.2258
T918 0.2261
T919 0.2271
T920 0.2261
T921 0.2257
T922 0.2256
T923 0.2256
T924 0.2256
T925 0.2256
T926 0.2255
T927 0.2249
T928 0.2241
T929 0.2252
T930 0.224
T931 0.2238
T932 0.2237
T933 0.2237
T934 0.2236
T935 0.2236
T936 0.2236
T937 0.2236
T938 0.2239
T939 0.2239
T940 0.2235
T941 0.2248
T942 0.2248
T943 0.2248
T944 0.2247
T945 0.2247
T946 0.2247
T947 0.2247
T948 0.2246
T949 0.2256
T950 0.227
T951 0.2263
T952 0.2256
T953 0.2248
T954 0.2242
T955 0.2242
T956 0.2241
T957 0.2241
T958 0.2241
T959 0.2241
T960 0.224
T961 0.224
T962 0.224
T963 0.2239
T964 0.2239
T965 0.2239
T966 0.2239
T967 0.2238
T968 0.2238
T969 0.2238
T970 0.2238
T971 0.2237
T972 0.2237
T973 0.2237
T974 0.2236
T975 0.2236
T976 0.2236
T977 0.2236
T978 0.2235
T979 0.2235
T980 0.2235
T981 0.2233
T982 0.2223
T983 0.222
T984 0.222
T985 0.222
T986 0.2217
T987 0.2216
T988 0.2216
T989 0.2216
T990 0.2216
T991 0.2215
T992 0.2221
T993 0.2221
T994 0.2221
T995 0.2221
T996 0.222
T997 0.222
T998 0.222
T999 0.2219
T1000 0.2219
T1001 0.2216
T1002 0.2205
T1003 0.2205
T1004 0.2204
T1005 0.2208
T1006 0.2218
T1007 0.2217
T1008 0.2207
T1009 0.2203
T1010 0.2203
T1011 0.2203
T1012 0.2202
T1013 0.2202
T1014 0.2202
T1015 0.2202
T1016 0.2201
T1017 0.2201
T1018 0.22
T1019 0.2212
T1020 0.2211
T1021 0.2211
T1022 0.2211
T1023 0.2207
T1024 0.2197
T1025 0.2186
T1026 0.2182
T1027 0.2177
T1028 0.2171
T1029 0.2176
T1030 0.2181
T1031 0.2181
T1032 0.2181
T1033 0.2181
T1034 0.218
T1035 0.218
T1036 0.218
T1037 0.218
T1038 0.2179
T1039 0.2179
T1040 0.2186
T1041 0.2192
T1042 0.2178
T1043 0.2182
T1044 0.2192
T1045 0.2192
T1046 0.2199
T1047 0.2202
T1048 0.2202
T1049 0.2205
T1050 0.2201
T1051 0.2191
T1052 0.2177
T1053 0.2173
T1054 0.2173
T1055 0.2173
T1056 0.2172
T1057 0.2186
T1058 0.2186
T1059 0.2185
T1060 0.2185
T1061 0.2185
T1062 0.2185
T1063 0.2184
T1064 0.2184
T1065 0.2184
T1066 0.2184
T1067 0.219
T1068 0.2195
T1069 0.2194
T1070 0.2194
T1071 0.2194
T1072 0.22
T1073 0.2207
T1074 0.2206
T1075 0.2206
T1076 0.2206
T1077 0.2206
T1078 0.2205
T1079 0.2205
T1080 0.2205
T1081 0.2205
T1082 0.2208
T1083 0.2208
T1084 0.2211
T1085 0.2217
T1086 0.2215
T1087 0.2214
T1088 0.2214
T1089 0.2214
T1090 0.2213
T1091 0.221
T1092 0.2213
T1093 0.2362
T1094 0.2398
T1095 0.2391
T1096 0.2388
T1097 0.2388
T1098 0.2391
T1099 0.2401
T1100 0.2403
T1101 0.2403
T1102 0.2425
T1103 0.246
T1104 0.2516
T1105 0.2576
T1106 0.2654
T1107 0.2694
T1108 0.267
T1109 0.2671
T1110 0.269
T1111 0.2721
T1112 0.2778
T1113 0.2832
T1114 0.2895
T1115 0.294
T1116 0.297
T1117 0.2979
T1118 0.2963
T1119 0.2921
T1120 0.2857
T1121 0.2814
T1122 0.2771
T1123 0.2756
T1124 0.2737
T1125 0.2709
T1126 0.2698
T1127 0.2696
T1128 0.2696
T1129 0.2696
T1130 0.2704
T1131 0.271
T1132 0.2707
T1133 0.2697
T1134 0.2694
T1135 0.2697
T1136 0.2703
T1137 0.2705
T1138 0.2707
T1139 0.2717
T1140 0.2736
T1141 0.2756
T1142 0.2771
T1143 0.2774
T1144 0.2777
T1145 0.2777
T1146 0.2777
T1147 0.2783
T1148 0.2787
T1149 0.2787
T1150 0.2787
T1151 0.2787
T1152 0.2778
T1153 0.2765
T1154 0.2747
T1155 0.273
T1156 0.272
T1157 0.2717
T1158 0.2703
T1159 0.2698
T1160 0.2698
T1161 0.2705
T1162 0.2713
T1163 0.2713
T1164 0.2726
T1165 0.2733
T1166 0.2743
T1167 0.2745
T1168 0.2745
T1169 0.2738
T1170 0.273
T1171 0.2718
T1172 0.2711
T1173 0.272
T1174 0.2726
T1175 0.2725
T1176 0.2724
T1177 0.273
T1178 0.2739
T1179 0.2741
T1180 0.2737
T1181 0.2736
T1182 0.2739
T1183 0.274
T1184 0.2739
T1185 0.2739
T1186 0.2739
T1187 0.2739
T1188 0.2734
T1189 0.2742
T1190 0.2722
T1191 0.2695
T1192 0.2675
T1193 0.2696
T1194 0.2686
T1195 0.267
T1196 0.2666
T1197 0.2665
T1198 0.2665
T1199 0.2678
T1200 0.2694
T1201 0.2676
T1202 0.2667
T1203 0.2694
T1204 0.2682
T1205 0.2672
T1206 0.2664
T1207 0.2688
T1208 0.2676
T1209 0.2643
T1210 0.2641
T1211 0.265
T1212 0.2665
T1213 0.2683
T1214 0.2676
T1215 0.2695
T1216 0.2718
T1217 0.273
T1218 0.2748
T1219 0.2772
T1220 0.2813
T1221 0.2853
T1222 0.2875
T1223 0.2912
T1224 0.2924
T1225 0.2925
T1226 0.2917
T1227 0.291
T1228 0.2895
T1229 0.2881
T1230 0.2874
T1231 0.2872
T1232 0.2879
T1233 0.2903
T1234 0.2936
T1235 0.2982
T1236 0.302
T1237 0.3029
T1238 0.3039
T1239 0.3052
T1240 0.3075
T1241 0.3077
T1242 0.3044
T1243 0.3043
T1244 0.3039
T1245 0.3039
T1246 0.304
T1247 0.3027
T1248 0.3032
T1249 0.3033
T1250 0.3033
T1251 0.3032
T1252 0.3025
T1253 0.3035
T1254 0.3033
T1255 0.3026
T1256 0.301
T1257 0.2999
T1258 0.299
T1259 0.2981
T1260 0.2968
T1261 0.2961
T1262 0.2951
T1263 0.2894
T1264 0.2846
T1265 0.2831
T1266 0.2811
T1267 0.2797
T1268 0.278
T1269 0.2763
T1270 0.2756
T1271 0.2741
T1272 0.2731
T1273 0.2709
T1274 0.2693
T1275 0.2686
T1276 0.2673
T1277 0.2696
T1278 0.2687
T1279 0.2672
T1280 0.2662
T1281 0.2649
T1282 0.2637
T1283 0.2634
T1284 0.2634
T1285 0.2632
T1286 0.2631
T1287 0.2615
T1288 0.2605
T1289 0.2583
T1290 0.2564
T1291 0.2546
T1292 0.2533
T1293 0.253
T1294 0.2539
T1295 0.2544
T1296 0.2545
T1297 0.2532
T1298 0.2529
T1299 0.2528
T1300 0.2514
T1301 0.2506
T1302 0.2496
T1303 0.252
T1304 0.2512
T1305 0.251
T1306 0.2498
T1307 0.2495
T1308 0.2491
T1309 0.2502
T1310 0.2505
T1311 0.2505
T1312 0.2519
T1313 0.2512
T1314 0.2543
T1315 0.2639
T1316 0.2764
T1317 0.2884
T1318 0.3029
T1319 0.3168
T1320 0.328
T1321 0.3324
T1322 0.3407
T1323 0.3475
T1324 0.3505
T1325 0.3542
T1326 0.358
T1327 0.3609
T1328 0.3639
T1329 0.3661
T1330 0.3663
T1331 0.3654
T1332 0.3636
T1333 0.3601
T1334 0.3552
T1335 0.3504
T1336 0.3468
T1337 0.342
T1338 0.3393
T1339 0.3377
T1340 0.3364
T1341 0.3354
T1342 0.3351
T1343 0.3351
T1344 0.3343
T1345 0.3334
T1346 0.3328
T1347 0.3379
T1348 0.3362
T1349 0.3342
T1350 0.3323
T1351 0.3302
T1352 0.328
T1353 0.3256
T1354 0.3229
T1355 0.321
T1356 0.3193
T1357 0.3215
T1358 0.3194
T1359 0.3168
T1360 0.314
T1361 0.3116
T1362 0.3095
T1363 0.3076
T1364 0.3059
T1365 0.3042
T1366 0.3043
T1367 0.3026
T1368 0.3011
T1369 0.3005
T1370 0.3003
T1371 0.3003
T1372 0.3009
T1373 0.3024
T1374 0.3043
T1375 0.304
T1376 0.3063
T1377 0.3082
T1378 0.3092
T1379 0.3107
T1380 0.3114
T1381 0.313
T1382 0.3145
T1383 0.316
T1384 0.3176
T1385 0.3168
T1386 0.3166
T1387 0.3164
T1388 0.3153
T1389 0.3137
T1390 0.3117
T1391 0.3096
T1392 0.3081
T1393 0.3076
T1394 0.3074
T1395 0.3086
T1396 0.3109
T1397 0.3137
T1398 0.3165
T1399 0.3187
T1400 0.3199
T1401 0.3207
T1402 0.3205
T1403 0.321
T1404 0.3204
T1405 0.3192
T1406 0.3179
T1407 0.3166
T1408 0.3147
T1409 0.3135
T1410 0.3123
T1411 0.3117
T1412 0.3106
T1413 0.3102
T1414 0.3099
T1415 0.31
T1416 0.3087
T1417 0.3082
T1418 0.3081
T1419 0.3081
T1420 0.3081
T1421 0.3068
T1422 0.306
T1423 0.3049
T1424 0.3033
T1425 0.3029
T1426 0.3025
T1427 0.3033
T1428 0.302
T1429 0.3007
T1430 0.2998
T1431 0.2992
T1432 0.2984
T1433 0.2979
T1434 0.298
T1435 0.2984
T1436 0.2985
T1437 0.2979
T1438 0.2976
T1439 0.2976
T1440 0.2976
T1441 0.2972
T1442 0.2964
T1443 0.2959
T1444 0.2948
T1445 0.2935
T1446 0.2925
T1447 0.2919
T1448 0.2908
T1449 0.2905
T1450 0.2904
T1451 0.2904
T1452 0.2901
T1453 0.2893
T1454 0.2887
T1455 0.2883
T1456 0.2865
T1457 0.285
T1458 0.2851
T1459 0.2833
T1460 0.2819
T1461 0.2808
T1462 0.2798
T1463 0.2795
T1464 0.2801
T1465 0.283
T1466 0.286
T1467 0.2855
T1468 0.2862
T1469 0.2837
T1470 0.2821
T1471 0.2811
T1472 0.2805
T1473 0.2797
T1474 0.2788
T1475 0.2787
T1476 0.2797
T1477 0.2787
T1478 0.2783
T1479 0.278
T1480 0.2773
T1481 0.2764
T1482 0.2761
T1483 0.2748
T1484 0.2744
T1485 0.2743
T1486 0.2748
T1487 0.2756
T1488 0.2778
T1489 0.2796
T1490 0.2803
T1491 0.2822
T1492 0.2843
T1493 0.2851
T1494 0.285
T1495 0.2849
T1496 0.2861
T1497 0.2862
T1498 0.2888
T1499 0.2916
T1500 0.2941
T1501 0.2955
T1502 0.2955
T1503 0.2941
T1504 0.292
T1505 0.2902
T1506 0.289
T1507 0.2877
T1508 0.2869
T1509 0.2874
T1510 0.2883
T1511 0.2889
T1512 0.29
T1513 0.2908
T1514 0.2915
T1515 0.2933
T1516 0.2943
T1517 0.2956
T1518 0.2963
T1519 0.2976
T1520 0.2988
T1521 0.3
T1522 0.3009
T1523 0.3024
T1524 0.3041
T1525 0.3045
T1526 0.3076
T1527 0.3092
T1528 0.3097
T1529 0.3104
T1530 0.3099
T1531 0.3095
T1532 0.3094
T1533 0.3085
T1534 0.3078
T1535 0.3078
T1536 0.3084
T1537 0.3092
T1538 0.3109
T1539 0.3129
T1540 0.3151
T1541 0.3172
T1542 0.3192
T1543 0.3207
T1544 0.321
T1545 0.321
T1546 0.321
T1547 0.3209
T1548 0.3209
T1549 0.3209
T1550 0.3209
T1551 0.3208
T1552 0.3208
T1553 0.3208
T1554 0.3208
T1555 0.3207
T1556 0.3207
T1557 0.3207
T1558 0.3207
T1559 0.3207
T1560 0.3206
T1561 0.3206
T1562 0.3206
T1563 0.3206
T1564 0.3205
T1565 0.3205
T1566 0.3205
T1567 0.3205
T1568 0.3204
T1569 0.3204
T1570 0.3068
T1571 0.3001
T1572 0.2978
T1573 0.2971
T1574 0.2941
T1575 0.2925
T1576 0.2923
T1577 0.292
T1578 0.2929
T1579 0.2936
T1580 0.2954
T1581 0.2981
T1582 0.3
T1583 0.3006
T1584 0.3009
T1585 0.3001
T1586 0.3004
T1587 0.3015
T1588 0.3027
T1589 0.3043
T1590 0.3034
T1591 0.303
T1592 0.304
T1593 0.3029
T1594 0.3016
T1595 0.3009
T1596 0.3008
T1597 0.3024
T1598 0.3032
T1599 0.303
T1600 0.3025
T1601 0.3024
T1602 0.3024
T1603 0.3024
T1604 0.3023
T1605 0.3021
T1606 0.302
T1607 0.3017
T1608 0.3003
T1609 0.2986
T1610 0.297
T1611 0.2957
T1612 0.2942
T1613 0.2928
T1614 0.2921
T1615 0.2914
T1616 0.2905
T1617 0.2915
T1618 0.2917
T1619 0.292
T1620 0.293
T1621 0.2933
T1622 0.2933
T1623 0.2926
T1624 0.2915
T1625 0.2898
T1626 0.2882
T1627 0.2863
T1628 0.2857
T1629 0.2837
T1630 0.2826
T1631 0.2817
T1632 0.2804
T1633 0.2797
T1634 0.278
T1635 0.2761
T1636 0.2745
T1637 0.2736
T1638 0.2724
T1639 0.2717
T1640 0.2713
T1641 0.2702
T1642 0.2698
T1643 0.2698
T1644 0.2695
T1645 0.2684
T1646 0.2678
T1647 0.2665
T1648 0.2682
T1649 0.2666
T1650 0.2656
T1651 0.265
T1652 0.2646
T1653 0.2635
T1654 0.2631
T1655 0.2631
T1656 0.2631
T1657 0.2631
T1658 0.2637
T1659 0.2643
T1660 0.265
T1661 0.2661
T1662 0.2685
T1663 0.2697
T1664 0.2737
T1665 0.2774
T1666 0.2811
T1667 0.2841
T1668 0.2879
T1669 0.2935
T1670 0.298
T1671 0.3028
T1672 0.3061
T1673 0.3106
T1674 0.3137
T1675 0.3153
T1676 0.3156
T1677 0.3147
T1678 0.3129
T1679 0.3098
T1680 0.3063
T1681 0.303
T1682 0.3022
T1683 0.3015
T1684 0.3009
T1685 0.3013
T1686 0.3024
T1687 0.303
T1688 0.304
T1689 0.3027
T1690 0.3028
T1691 0.3028
T1692 0.3028
T1693 0.3028
T1694 0.3043
T1695 0.3027
T1696 0.3006
T1697 0.2982
T1698 0.2962
T1699 0.2946
T1700 0.2932
T1701 0.2929
T1702 0.2928
T1703 0.2919
T1704 0.29
T1705 0.2894
T1706 0.2881
T1707 0.2871
T1708 0.2859
T1709 0.2857
T1710 0.2843
T1711 0.2832
T1712 0.2816
T1713 0.2805
T1714 0.2796
T1715 0.2794
T1716 0.2787
T1717 0.2776
T1718 0.2763
T1719 0.2748
T1720 0.2732
T1721 0.2728
T1722 0.2727
T1723 0.274
T1724 0.2744
T1725 0.2743
T1726 0.2742
T1727 0.2744
T1728 0.2755
T1729 0.2748
T1730 0.2742
T1731 0.274
T1732 0.274
T1733 0.2729
T1734 0.2724
T1735 0.272
T1736 0.2711
T1737 0.2708
T1738 0.2708
T1739 0.2708
T1740 0.2708
T1741 0.2704
T1742 0.269
T1743 0.2679
T1744 0.2665
T1745 0.2686
T1746 0.2677
T1747 0.2674
T1748 0.2674
T1749 0.2674
T1750 0.2674
T1751 0.2682
T1752 0.2687
T1753 0.2672
T1754 0.2668
T1755 0.2666
T1756 0.2693
T1757 0.2689
T1758 0.2688
T1759 0.2678
T1760 0.2672
T1761 0.2658
T1762 0.2654
T1763 0.2654
T1764 0.2651
T1765 0.2653
T1766 0.2654
T1767 0.2654
T1768 0.2652
T1769 0.2647
T1770 0.2649
T1771 0.2653
T1772 0.2655
T1773 0.2655
T1774 0.2655
T1775 0.2655
T1776 0.2648
T1777 0.264
T1778 0.2638
T1779 0.2632
T1780 0.2625
T1781 0.2623
T1782 0.2616
T1783 0.2608
T1784 0.2606
T1785 0.2606
T1786 0.2606
T1787 0.2631
T1788 0.2625
T1789 0.2613
T1790 0.2598
T1791 0.259
T1792 0.2578
T1793 0.2561
T1794 0.2557
T1795 0.2557
T1796 0.2554
T1797 0.2556
T1798 0.2557
T1799 0.2557
T1800 0.2558
T1801 0.2558
T1802 0.2558
T1803 0.2551
T1804 0.2542
T1805 0.254
T1806 0.2535
T1807 0.2533
T1808 0.2527
T1809 0.2526
T1810 0.2526
T1811 0.2526
T1812 0.2529
T1813 0.2527
T1814 0.2526
T1815 0.2526
T1816 0.2513
T1817 0.2509
T1818 0.2509
T1819 0.2509
T1820 0.2509
T1821 0.2509
T1822 0.2509
T1823 0.2509
T1824 0.2509
T1825 0.251
T1826 0.25
T1827 0.2526
T1828 0.2524
T1829 0.2513
T1830 0.251
T1831 0.251
T1832 0.2501
T1833 0.2499
T1834 0.2505
T1835 0.2528
T1836 0.2517
T1837 0.2525
T1838 0.2526
T1839 0.2523
T1840 0.2515
T1841 0.2513
T1842 0.251
T1843 0.2509
T1844 0.2509
T1845 0.2519
T1846 0.2524
T1847 0.2524
T1848 0.2524
T1849 0.2524
T1850 0.2519
T1851 0.2511
T1852 0.2504
T1853 0.2529
T1854 0.2516
T1855 0.2513
T1856 0.251
T1857 0.2507
T1858 0.2509
T1859 0.2519
T1860 0.2528
T1861 0.2526
T1862 0.252
T1863 0.2512
T1864 0.25
T1865 0.2494
T1866 0.2493
T1867 0.2503
T1868 0.251
T1869 0.2508
T1870 0.2507
T1871 0.2503
T1872 0.2493
T1873 0.2505
T1874 0.2523
T1875 0.2509
T1876 0.2545
T1877 0.2604
T1878 0.2649
T1879 0.269
T1880 0.27
T1881 0.2745
T1882 0.2796
T1883 0.2859
T1884 0.2913
T1885 0.2972
T1886 0.3024
T1887 0.3039
T1888 0.305
T1889 0.3048
T1890 0.3029
T1891 0.302
T1892 0.2997
T1893 0.2969
T1894 0.2946
T1895 0.2935
T1896 0.293
T1897 0.2932
T1898 0.2949
T1899 0.2974
T1900 0.3
T1901 0.3022
T1902 0.3037
T1903 0.3028
T1904 0.303
T1905 0.3043
T1906 0.3032
T1907 0.3029
T1908 0.302
T1909 0.2994
T1910 0.2946
T1911 0.2914
T1912 0.289
T1913 0.2858
T1914 0.2861
T1915 0.2845
T1916 0.2839
T1917 0.2799
T1918 0.2783
T1919 0.2773
T1920 0.2758
T1921 0.2754
T1922 0.2741
T1923 0.2727
T1924 0.2715
T1925 0.2706
T1926 0.2691
T1927 0.2685
T1928 0.2673
T1929 0.2696
T1930 0.2694
T1931 0.2678
T1932 0.2687
T1933 0.2682
T1934 0.267
T1935 0.2696
T1936 0.2692
T1937 0.2677
T1938 0.2661
T1939 0.2659
T1940 0.267
T1941 0.2685
T1942 0.2692
T1943 0.2678
T1944 0.27
T1945 0.2698
T1946 0.269
T1947 0.2694
T1948 0.2703
T1949 0.2717
T1950 0.274
T1951 0.2786
T1952 0.284
T1953 0.2885
T1954 0.297
T1955 0.3052
T1956 0.3137
T1957 0.3201
T1958 0.3233
T1959 0.3357
T1960 0.3404
T1961 0.3485
T1962 0.3519
T1963 0.3571
T1964 0.3632
T1965 0.3692
T1966 0.3725
T1967 0.3791
T1968 0.3858
T1969 0.3891
T1970 0.3952
T1971 0.3989
T1972 0.4026
T1973 0.4016
T1974 0.4041
T1975 0.4065
T1976 0.4082
T1977 0.4101
T1978 0.4108
T1979 0.4102
T1980 0.4102
T1981 0.41
T1982 0.4087
T1983 0.4073
T1984 0.4057
T1985 0.4043
T1986 0.4043
T1987 0.4032
T1988 0.4016
T1989 0.4008
T1990 0.4007
T1991 0.3997
T1992 0.399
T1993 0.4028
T1994 0.4018
T1995 0.3998
T1996 0.3978
T1997 0.3964
T1998 0.3943
T1999 0.3921
T2000 0.3897
T2001 0.3872
T2002 0.384
T2003 0.3826
T2004 0.3792
T2005 0.3765
T2006 0.3736
T2007 0.3716
T2008 0.3708
T2009 0.3698
T2010 0.3688
T2011 0.3683
T2012 0.3669
T2013 0.3658
T2014 0.3692
T2015 0.368
T2016 0.3667
T2017 0.3647
T2018 0.3633
T2019 0.3614
T2020 0.3599
T2021 0.3586
T2022 0.3572
T2023 0.3555
T2024 0.3535
T2025 0.352
T2026 0.3507
T2027 0.3512
T2028 0.3499
T2029 0.3486
T2030 0.3471
T2031 0.3467
T2032 0.3461
T2033 0.3447
T2034 0.3436
T2035 0.3428
T2036 0.3426
T2037 0.3416
T2038 0.341
T2039 0.34
T2040 0.3394
T2041 0.3379
T2042 0.3369
T2043 0.3359
T2044 0.3356
T2045 0.3358
T2046 0.3355
T2047 0.3354
T2048 0.3365
T2049 0.3383
T2050 0.3401
T2051 0.3424
T2052 0.345
T2053 0.3494
T2054 0.3523
T2055 0.358
T2056 0.3642
T2057 0.3665
T2058 0.3751
T2059 0.3834
T2060 0.3876
T2061 0.3929
T2062 0.3971
T2063 0.4012
T2064 0.4002
T2065 0.4024
T2066 0.4032
T2067 0.4042
T2068 0.4049
T2069 0.4042
T2070 0.4036
T2071 0.4026
T2072 0.4016
T2073 0.4004
T2074 0.4033
T2075 0.4021
T2076 0.401
T2077 0.3997
T2078 0.3984
T2079 0.3971
T2080 0.3964
T2081 0.3955
T2082 0.3939
T2083 0.3926
T2084 0.391
T2085 0.3894
T2086 0.3871
T2087 0.3839
T2088 0.384
T2089 0.3826
T2090 0.3808
T2091 0.3785
T2092 0.3763
T2093 0.3742
T2094 0.3724
T2095 0.3706
T2096 0.3692
T2097 0.368
T2098 0.368
T2099 0.3673
T2100 0.3692
T2101 0.3671
T2102 0.3663
T2103 0.3653
T2104 0.3643
T2105 0.3633
T2106 0.362
T2107 0.3614
T2108 0.3613
T2109 0.361
T2110 0.3599
T2111 0.3583
T2112 0.3578
T2113 0.3558
T2114 0.3551
T2115 0.3544
T2116 0.3539
T2117 0.3538
T2118 0.3538
T2119 0.3538
T2120 0.3538
T2121 0.3532
T2122 0.3523
T2123 0.3521
T2124 0.3522
T2125 0.3513
T2126 0.3519
T2127 0.3529
T2128 0.3515
T2129 0.3506
T2130 0.3505
T2131 0.3516
T2132 0.3534
T2133 0.3553
T2134 0.3569
T2135 0.3571
T2136 0.357
T2137 0.3562
T2138 0.3559
T2139 0.3546
T2140 0.3542
T2141 0.3535
T2142 0.3527
T2143 0.3524
T2144 0.3525
T2145 0.3519
T2146 0.352
T2147 0.3531
T2148 0.3547
T2149 0.3573
T2150 0.3597
T2151 0.3618
T2152 0.3643
T2153 0.3659
T2154 0.3672
T2155 0.3684
T2156 0.3694
T2157 0.37
T2158 0.3699
T2159 0.3691
T2160 0.3683
T2161 0.3681
T2162 0.3681
T2163 0.3668
T2164 0.3664
T2165 0.3653
T2166 0.3644
T2167 0.3638
T2168 0.3626
T2169 0.3617
T2170 0.3611
T2171 0.3601
T2172 0.3589
T2173 0.3583
T2174 0.3573
T2175 0.3566
T2176 0.3552
T2177 0.3547
T2178 0.3536
T2179 0.3533
T2180 0.352
T2181 0.3515
T2182 0.3509
T2183 0.3521
T2184 0.3519
T2185 0.3509
T2186 0.349
T2187 0.3485
T2188 0.3485
T2189 0.3477
T2190 0.3471
T2191 0.3466
T2192 0.3458
T2193 0.3453
T2194 0.3449
T2195 0.3442
T2196 0.3436
T2197 0.3435
T2198 0.343
T2199 0.3415
T2200 0.3404
T2201 0.3402
T2202 0.3402
T2203 0.3416
T2204 0.3418
T2205 0.341
T2206 0.3408
T2207 0.3405
T2208 0.3404
T2209 0.3405
T2210 0.3396
T2211 0.3389
T2212 0.3387
T2213 0.3381
T2214 0.3374
T2215 0.3372
T2216 0.3372
T2217 0.3372
T2218 0.3369
T2219 0.3358
T2220 0.3355
T2221 0.3352
T2222 0.3345
T2223 0.3341
T2224 0.334
T2225 0.334
T2226 0.334
T2227 0.3341
T2228 0.3341
T2229 0.3341
T2230 0.3342
T2231 0.3342
T2232 0.3341
T2233 0.3334
T2234 0.3326
T2235 0.3324
T2236 0.3325
T2237 0.3325
T2238 0.3375
T2239 0.3371
T2240 0.3371
T2241 0.3369
T2242 0.3369
T2243 0.3366
T2244 0.3357
T2245 0.3354
T2246 0.3354
T2247 0.3354
T2248 0.3352
T2249 0.3348
T2250 0.3341
T2251 0.3337
T2252 0.3337
T2253 0.3337
T2254 0.3338
T2255 0.3338
T2256 0.3332
T2257 0.3324
T2258 0.3323
T2259 0.3323
T2260 0.3323
T2261 0.332
T2262 0.3317
T2263 0.3315
T2264 0.3311
T2265 0.3307
T2266 0.3306
T2267 0.3306
T2268 0.33
T2269 0.3292
T2270 0.3291
T2271 0.3291
T2272 0.3282
T2273 0.3276
T2274 0.3275
T2275 0.3276
T2276 0.3274
T2277 0.3274
T2278 0.3274
T2279 0.3274
T2280 0.3275
T2281 0.3275
T2282 0.3266
T2283 0.326
T2284 0.3259
T2285 0.326
T2286 0.326
T2287 0.326
T2288 0.326
T2289 0.3255
T2290 0.3247
T2291 0.3243
T2292 0.3243
T2293 0.3243
T2294 0.3243
T2295 0.3243
T2296 0.3244
T2297 0.3244
T2298 0.3241
T2299 0.3234
T2300 0.3229
T2301 0.3225
T2302 0.3196
T2303 0.3178
T2304 0.3149
T2305 0.3155
T2306 0.3183
T2307 0.3208
T2308 0.3186
T2309 0.3194
T2310 0.3195
T2311 0.3196
T2312 0.3196
T2313 0.3196
T2314 0.3197
T2315 0.3197
T2316 0.3197
T2317 0.3197
T2318 0.3198
T2319 0.3198
T2320 0.3192
T2321 0.3224
T2322 0.3192
T2323 0.3198
T2324 0.32
T2325 0.32
T2326 0.32
T2327 0.3201
T2328 0.3201
T2329 0.3199
T2330 0.3199
T2331 0.3199
T2332 0.3187
T2333 0.3223
T2334 0.3223
T2335 0.3223
T2336 0.3224
T2337 0.3224
T2338 0.3224
T2339 0.3222
T2340 0.3214
T2341 0.3219
T2342 0.3225
T2343 0.322
T2344 0.3215
T2345 0.3211
T2346 0.321
T2347 0.321
T2348 0.321
T2349 0.3209
T2350 0.3216
T2351 0.3218
T2352 0.3221
T2353 0.3213
T2354 0.321
T2355 0.321
T2356 0.321
T2357 0.3211
T2358 0.3211
T2359 0.3211
T2360 0.3212
T2361 0.3212
T2362 0.3206
T2363 0.3207
T2364 0.3206
T2365 0.3205
T2366 0.3205
T2367 0.3199
T2368 0.3197
T2369 0.3204
T2370 0.3195
T2371 0.3221
T2372 0.3229
T2373 0.3228
T2374 0.3211
T2375 0.3188
T2376 0.3213
T2377 0.3201
T2378 0.3188
T2379 0.3182
T2380 0.3181
T2381 0.3182
T2382 0.3192
T2383 0.3198
T2384 0.32
T2385 0.32
T2386 0.32
T2387 0.3201
T2388 0.3201
T2389 0.3201
T2390 0.3202
T2391 0.3202
T2392 0.3202
T2393 0.3203
T2394 0.3203
T2395 0.1995
T2396 0.185
T2397 0.1854
T2398 0.1851
T2399 0.1851
T2400 0.1851
T2401 0.1851
T2402 0.1851
T2403 0.1851
T2404 0.1852
T2405 0.1852
T2406 0.1852
T2407 0.1855
T2408 0.1852
T2409 0.1852
T2410 0.1851
T2411 0.1848
T2412 0.1837
T2413 0.1843
T2414 0.1837
T2415 0.183
T2416 0.1823
T2417 0.1824
T2418 0.1824
T2419 0.1824
T2420 0.1824
T2421 0.1824
T2422 0.1824
T2423 0.1825
T2424 0.1825
T2425 0.1825
T2426 0.1825
T2427 0.1825
T2428 0.1825
T2429 0.1825
T2430 0.1826
T2431 0.1826
T2432 0.1826
T2433 0.1826
T2434 0.1826
T2435 0.1826
T2436 0.1827
T2437 0.1827
T2438 0.1827
T2439 0.1827
T2440 0.1827
T2441 0.1827
T2442 0.1827
T2443 0.1828
T2444 0.1828
T2445 0.1828
T2446 0.1828
T2447 0.1828
T2448 0.1828
T2449 0.1829
T2450 0.1829
T2451 0.1829
T2452 0.1829
T2453 0.1829
T2454 0.1829
T2455 0.183
T2456 0.183
T2457 0.1823
T2458 0.1817
T2459 0.1817
T2460 0.1814
T2461 0.1817
T2462 0.1807
T2463 0.1814
T2464 0.1814
T2465 0.1818
T2466 0.1818
T2467 0.1818
T2468 0.1818
T2469 0.1818
T2470 0.1819
T2471 0.1819
T2472 0.1819
T2473 0.1819
T2474 0.1819
T2475 0.1819
T2476 0.182
T2477 0.182
T2478 0.182
T2479 0.182
T2480 0.182
T2481 0.182
T2482 0.1821
T2483 0.1821
T2484 0.1818
T2485 0.1818
T2486 0.1821
T2487 0.1811
T2488 0.1815
T2489 0.1935
T2490 0.229
T2491 0.2287
T2492 0.223
T2493 0.2196
T2494 0.2177
T2495 0.2175
T2496 0.2154
T2497 0.2147
T2498 0.2171
T2499 0.2158
T2500 0.2148
T2501 0.2137
T2502 0.2126
T2503 0.2115
T2504 0.2097
T2505 0.2094
T2506 0.2086
T2507 0.2327
T2508 0.2283
T2509 0.2249
T2510 0.2227
T2511 0.2167
T2512 0.2137
T2513 0.21
T2514 0.2088
T2515 0.2077
T2516 0.2073
T2517 0.2067
T2518 0.2062
T2519 0.2054
T2520 0.2044
T2521 0.2032
T2522 0.202
T2523 0.2014
T2524 0.2009
T2525 0.1997
T2526 0.2025
T2527 0.2022
T2528 0.2011
T2529 0.2001
T2530 0.1995
T2531 0.1978
T2532 0.1967
T2533 0.1961
T2534 0.1951
T2535 0.193
T2536 0.1926
T2537 0.1926
T2538 0.1926
T2539 0.1926
T2540 0.1927
T2541 0.1927
T2542 0.1927
T2543 0.1927
T2544 0.1927
T2545 0.1928
T2546 0.1928
T2547 0.1928
T2548 0.1922
T2549 0.1915
T2550 0.1916
T2551 0.1916
T2552 0.1916
T2553 0.1906
T2554 0.191
T2555 0.1917
T2556 0.1914
T2557 0.1897
T2558 0.1887
T2559 0.1879
T2560 0.2269
T2561 0.2148
T2562 0.2111
T2563 0.2091
T2564 0.2068
T2565 0.2054
T2566 0.2045
T2567 0.2034
T2568 0.203
T2569 0.2024
T2570 0.2014
T2571 0.2007
T2572 0.2003
T2573 0.1994
T2574 0.1987
T2575 0.202
T2576 0.2016
T2577 0.2013
T2578 0.2014
T2579 0.2004
T2580 0.1995
T2581 0.1977
T2582 0.1973
T2583 0.1964
T2584 0.1961
T2585 0.1964
T2586 0.1965
T2587 0.1965
T2588 0.1965
T2589 0.1965
T2590 0.1965
T2591 0.1956
T2592 0.1953
T2593 0.1953
T2594 0.1953
T2595 0.1953
T2596 0.1954
T2597 0.1954
T2598 0.1954
T2599 0.1954
T2600 0.1946
T2601 0.1938
T2602 0.1939
T2603 0.1932
T2604 0.1933
T2605 0.1933
T2606 0.1926
T2607 0.194
T2608 0.1937
T2609 0.1937
T2610 0.1927
T2611 0.1927
T2612 0.1928
T2613 0.1928
T2614 0.1928
T2615 0.1928
T2616 0.1928
T2617 0.1922
T2618 0.1918
T2619 0.1925
T2620 0.1928
T2621 0.1932
T2622 0.1932
T2623 0.1932
T2624 0.1932
T2625 0.1932
T2626 0.1928
T2627 0.1925
T2628 0.1922
T2629 0.1915
T2630 0.1915
T2631 0.1918
T2632 0.1909
T2633 0.1905
T2634 0.1905
T2635 0.1905
T2636 0.1905
T2637 0.1905
T2638 0.1905
T2639 0.1905
T2640 0.1905
T2641 0.1905
T2642 0.1905
T2643 0.1905
T2644 0.1905
T2645 0.1915
T2646 0.1918
T2647 0.1918
T2648 0.1918
T2649 0.1918
T2650 0.1918
T2651 0.1909
T2652 0.1909
T2653 0.1905
T2654 0.1905
T2655 0.1905
T2656 0.1905
T2657 0.1909
T2658 0.1915
T2659 0.1909
T2660 0.1922
T2661 0.1918
T2662 0.1928
T2663 0.1941
T2664 0.1941
T2665 0.1949
T2666 0.1953
T2667 0.1974
T2668 0.1987
T2669 0.2003
T2670 0.2009
T2671 0.2025
T2672 0.1999
T2673 0.2031
T2674 0.2048
T2675 0.2075
T2676 0.2116
T2677 0.214
T2678 0.2168
T2679 0.2146
T2680 0.2153
T2681 0.2156
T2682 0.2164
T2683 0.2175
T2684 0.2179
T2685 0.2179
T2686 0.2172
T2687 0.2164
T2688 0.2159
T2689 0.2149
T2690 0.2181
T2691 0.217
T2692 0.2167
T2693 0.2167
T2694 0.2167
T2695 0.2167
T2696 0.2167
T2697 0.2167
T2698 0.2167
T2699 0.2167
T2700 0.2167
T2701 0.2154
T2702 0.2137
T2703 0.2122
T2704 0.2113
T2705 0.214
T2706 0.2125
T2707 0.2113
T2708 0.2113
T2709 0.2102
T2710 0.2086
T2711 0.2086
T2712 0.2075
T2713 0.2062
T2714 0.2059
T2715 0.2059
T2716 0.2059
T2717 0.2055
T2718 0.2048
T2719 0.2044
T2720 0.2044
T2721 0.2055
T2722 0.2048
T2723 0.2051
T2724 0.2051
T2725 0.2072
T2726 0.2083
T2727 0.2086
T2728 0.2089
T2729 0.2098
T2730 0.2102
T2731 0.2113
T2732 0.2113
T2733 0.2122
T2734 0.2125
T2735 0.2129
T2736 0.214
T2737 0.214
T2738 0.214
T2739 0.214
T2740 0.214
T2741 0.2151
T2742 0.2155
T2743 0.2161
T2744 0.2167
T2745 0.217
T2746 0.2181
T2747 0.2153
T2748 0.2156
T2749 0.2161
T2750 0.2172
T2751 0.2159
T2752 0.2153
T2753 0.2185
T2754 0.2181
T2755 0.2167
T2756 0.2164
T2757 0.2155
T2758 0.2151
T2759 0.214
T2760 0.2133
T2761 0.2119
T2762 0.2113
T2763 0.2106
T2764 0.2098
T2765 0.2092
T2766 0.2086
T2767 0.2075
T2768 0.2071
T2769 0.2071
T2770 0.2071
T2771 0.2071
T2772 0.2062
T2773 0.2059
T2774 0.2051
T2775 0.2044
T2776 0.2044
T2777 0.2044
T2778 0.2044
T2779 0.2044
T2780 0.2044
T2781 0.2034
T2782 0.2031
T2783 0.2031
T2784 0.2028
T2785 0.2016
T2786 0.2016
T2787 0.2016
T2788 0.2006
T2789 0.2003
T2790 0.2003
T2791 0.1877
T2792 0.1877
T2793 0.1877
T2794 0.1877
T2795 0.1877
T2796 0.1877
T2797 0.1877
T2798 0.1877
T2799 0.1877
T2800 0.1877
T2801 0.1877
T2802 0.1877
T2803 0.1877
T2804 0.1877
T2805 0.1877
T2806 0.1877
T2807 0.1877
T2808 0.1877
