# Supplementary material for: FishMORPH - An agent-based model to predict salmonid growth and distribution responses under natural and low flows
Source: Sci Rep. 2016 Jul 19;6:29414. doi: 10.1038/srep29414 (PMC4949470; doi:10.1038/srep29414)
Supplement: Supplementary Information 2 [file srep29414-s2.zip › SR_FishMORPH_Files/Parameters/Baseline_Depth_P66.var]

Depth Patch P66
T1 0.1967
T2 0.1976
T3 0.1976
T4 0.1976
T5 0.1973
T6 0.1969
T7 0.1957
T8 0.1951
T9 0.1939
T10 0.1957
T11 0.1966
T12 0.1943
T13 0.1929
T14 0.1911
T15 0.1911
T16 0.1911
T17 0.1911
T18 0.1911
T19 0.1908
T20 0.1904
T21 0.1897
T22 0.1893
T23 0.1893
T24 0.1893
T25 0.1886
T26 0.1879
T27 0.1879
T28 0.1879
T29 0.1879
T30 0.1879
T31 0.1879
T32 0.1879
T33 0.1879
T34 0.1879
T35 0.1876
T36 0.1872
T37 0.1923
T38 0.1923
T39 0.1923
T40 0.1923
T41 0.1923
T42 0.192
T43 0.1911
T44 0.1911
T45 0.1911
T46 0.1911
T47 0.1911
T48 0.1911
T49 0.1911
T50 0.1911
T51 0.1897
T52 0.1897
T53 0.1897
T54 0.1882
T55 0.1882
T56 0.1878
T57 0.1871
T58 0.1875
T59 0.1878
T60 0.1907
T61 0.1886
T62 0.1875
T63 0.1871
T64 0.1867
T65 0.1882
T66 0.1871
T67 0.1867
T68 0.1867
T69 0.1867
T70 0.1867
T71 0.1864
T72 0.1852
T73 0.1846
T74 0.1837
T75 0.1825
T76 0.1825
T77 0.1825
T78 0.1825
T79 0.1825
T80 0.1825
T81 0.1825
T82 0.1825
T83 0.1825
T84 0.1825
T85 0.1829
T86 0.184
T87 0.184
T88 0.184
T89 0.184
T90 0.184
T91 0.184
T92 0.184
T93 0.184
T94 0.184
T95 0.184
T96 0.184
T97 0.184
T98 0.184
T99 0.1837
T100 0.1825
T101 0.1825
T102 0.1825
T103 0.1825
T104 0.1825
T105 0.1825
T106 0.1825
T107 0.1825
T108 0.1822
T109 0.1825
T110 0.1825
T111 0.1825
T112 0.1825
T113 0.1825
T114 0.1825
T115 0.1825
T116 0.1825
T117 0.1825
T118 0.1825
T119 0.1825
T120 0.1825
T121 0.1825
T122 0.1825
T123 0.1825
T124 0.1825
T125 0.1825
T126 0.1825
T127 0.1825
T128 0.1825
T129 0.1825
T130 0.1825
T131 0.1833
T132 0.184
T133 0.184
T134 0.184
T135 0.184
T136 0.1843
T137 0.1852
T138 0.1852
T139 0.1852
T140 0.1852
T141 0.1852
T142 0.1852
T143 0.1852
T144 0.1852
T145 0.1852
T146 0.1852
T147 0.1852
T148 0.1852
T149 0.1852
T150 0.1867
T151 0.1864
T152 0.1867
T153 0.1871
T154 0.1882
T155 0.1882
T156 0.1882
T157 0.1882
T158 0.1889
T159 0.1882
T160 0.1889
T161 0.1897
T162 0.1897
T163 0.1897
T164 0.1897
T165 0.1897
T166 0.1897
T167 0.1897
T168 0.1897
T169 0.1897
T170 0.1897
T171 0.1897
T172 0.1897
T173 0.1897
T174 0.1897
T175 0.1897
T176 0.1897
T177 0.1897
T178 0.1893
T179 0.1897
T180 0.1897
T181 0.1893
T182 0.1886
T183 0.1893
T184 0.1886
T185 0.1882
T186 0.1882
T187 0.1882
T188 0.1882
T189 0.1882
T190 0.1882
T191 0.1882
T192 0.1882
T193 0.1882
T194 0.1882
T195 0.1882
T196 0.1882
T197 0.1871
T198 0.1867
T199 0.1867
T200 0.1867
T201 0.1852
T202 0.1852
T203 0.1852
T204 0.1852
T205 0.1852
T206 0.1852
T207 0.1852
T208 0.1852
T209 0.1852
T210 0.1852
T211 0.1852
T212 0.1852
T213 0.1852
T214 0.1852
T215 0.1856
T216 0.1852
T217 0.1852
T218 0.1852
T219 0.1852
T220 0.1852
T221 0.1852
T222 0.1852
T223 0.1852
T224 0.1849
T225 0.184
T226 0.184
T227 0.184
T228 0.184
T229 0.184
T230 0.184
T231 0.184
T232 0.184
T233 0.184
T234 0.184
T235 0.184
T236 0.184
T237 0.184
T238 0.184
T239 0.184
T240 0.184
T241 0.184
T242 0.184
T243 0.184
T244 0.184
T245 0.184
T246 0.184
T247 0.184
T248 0.184
T249 0.1825
T250 0.1825
T251 0.1829
T252 0.207
T253 0.2368
T254 0.245
T255 0.2438
T256 0.2436
T257 0.2436
T258 0.2421
T259 0.2416
T260 0.2416
T261 0.2408
T262 0.2398
T263 0.2395
T264 0.2395
T265 0.2395
T266 0.2395
T267 0.2395
T268 0.2395
T269 0.2395
T270 0.2395
T271 0.2395
T272 0.2395
T273 0.2395
T274 0.2395
T275 0.2395
T276 0.2399
T277 0.2404
T278 0.2413
T279 0.2416
T280 0.2416
T281 0.2416
T282 0.2408
T283 0.2402
T284 0.2397
T285 0.2395
T286 0.2395
T287 0.2395
T288 0.2395
T289 0.2395
T290 0.2395
T291 0.2395
T292 0.2395
T293 0.2399
T294 0.2412
T295 0.2416
T296 0.2416
T297 0.2431
T298 0.2436
T299 0.2436
T300 0.2443
T301 0.2441
T302 0.2441
T303 0.2444
T304 0.2448
T305 0.2452
T306 0.2453
T307 0.2453
T308 0.2453
T309 0.2453
T310 0.2453
T311 0.2453
T312 0.2453
T313 0.2453
T314 0.2453
T315 0.2453
T316 0.2453
T317 0.2453
T318 0.2453
T319 0.2453
T320 0.2453
T321 0.2453
T322 0.2453
T323 0.2453
T324 0.2453
T325 0.245
T326 0.2452
T327 0.2453
T328 0.2453
T329 0.2453
T330 0.2453
T331 0.2453
T332 0.2453
T333 0.2453
T334 0.2453
T335 0.2453
T336 0.2453
T337 0.245
T338 0.2439
T339 0.2436
T340 0.2436
T341 0.2436
T342 0.2436
T343 0.2436
T344 0.2436
T345 0.2436
T346 0.2436
T347 0.2436
T348 0.2436
T349 0.2436
T350 0.2436
T351 0.2436
T352 0.2436
T353 0.2421
T354 0.2416
T355 0.2416
T356 0.2416
T357 0.2416
T358 0.2416
T359 0.2416
T360 0.2416
T361 0.2416
T362 0.2408
T363 0.2413
T364 0.2416
T365 0.2416
T366 0.2416
T367 0.2416
T368 0.2416
T369 0.2416
T370 0.2416
T371 0.2416
T372 0.2416
T373 0.242
T374 0.2432
T375 0.2436
T376 0.2436
T377 0.2436
T378 0.2439
T379 0.2437
T380 0.2436
T381 0.2436
T382 0.2436
T383 0.2436
T384 0.2436
T385 0.2436
T386 0.2436
T387 0.2436
T388 0.2436
T389 0.2436
T390 0.2436
T391 0.2436
T392 0.2436
T393 0.2424
T394 0.2319
T395 0.217
T396 0.1988
T397 0.2003
T398 0.1977
T399 0.1958
T400 0.1954
T401 0.1954
T402 0.1954
T403 0.1958
T404 0.1955
T405 0.1954
T406 0.1944
T407 0.1937
T408 0.1936
T409 0.1936
T410 0.1943
T411 0.1952
T412 0.1965
T413 0.1986
T414 0.2002
T415 0.1997
T416 0.2003
T417 0.2005
T418 0.2005
T419 0.2002
T420 0.1979
T421 0.1972
T422 0.1908
T423 0.1886
T424 0.1893
T425 0.1893
T426 0.1893
T427 0.1893
T428 0.1893
T429 0.1893
T430 0.1893
T431 0.1893
T432 0.1893
T433 0.1893
T434 0.1893
T435 0.1886
T436 0.1879
T437 0.1879
T438 0.1872
T439 0.1923
T440 0.1916
T441 0.1908
T442 0.1908
T443 0.1905
T444 0.1894
T445 0.1898
T446 0.1894
T447 0.1898
T448 0.1894
T449 0.189
T450 0.1872
T451 0.1864
T452 0.1864
T453 0.1864
T454 0.1857
T455 0.1849
T456 0.1849
T457 0.1864
T458 0.1864
T459 0.1864
T460 0.1861
T461 0.1864
T462 0.1864
T463 0.1879
T464 0.1889
T465 0.1898
T466 0.1905
T467 0.1917
T468 0.1866
T469 0.1876
T470 0.1876
T471 0.1883
T472 0.1891
T473 0.1887
T474 0.1876
T475 0.1869
T476 0.192
T477 0.1913
T478 0.1905
T479 0.1905
T480 0.1898
T481 0.1905
T482 0.1902
T483 0.1905
T484 0.1905
T485 0.1909
T486 0.1905
T487 0.192
T488 0.1921
T489 0.1884
T490 0.1902
T491 0.1923
T492 0.1927
T493 0.1941
T494 0.1964
T495 0.1983
T496 0.1999
T497 0.2013
T498 0.202
T499 0.2035
T500 0.2059
T501 0.1996
T502 0.2019
T503 0.2046
T504 0.2069
T505 0.209
T506 0.2109
T507 0.2117
T508 0.2121
T509 0.2132
T510 0.2135
T511 0.2139
T512 0.215
T513 0.2157
T514 0.2168
T515 0.2166
T516 0.2176
T517 0.2192
T518 0.2203
T519 0.2205
T520 0.2209
T521 0.2207
T522 0.2205
T523 0.2205
T524 0.2205
T525 0.2205
T526 0.2205
T527 0.2201
T528 0.2192
T529 0.2186
T530 0.2185
T531 0.2171
T532 0.2167
T533 0.2164
T534 0.2174
T535 0.2154
T536 0.2143
T537 0.2134
T538 0.2125
T539 0.2116
T540 0.2114
T541 0.2098
T542 0.2093
T543 0.2093
T544 0.2086
T545 0.2077
T546 0.2075
T547 0.2068
T548 0.206
T549 0.2058
T550 0.2051
T551 0.2042
T552 0.2036
T553 0.2022
T554 0.2018
T555 0.2011
T556 0.2002
T557 0.2
T558 0.2004
T559 0.2019
T560 0.2049
T561 0.2095
T562 0.2134
T563 0.2172
T564 0.2192
T565 0.2258
T566 0.2354
T567 0.2405
T568 0.2471
T569 0.245
T570 0.2484
T571 0.2519
T572 0.2554
T573 0.2597
T574 0.2613
T575 0.2682
T576 0.2754
T577 0.284
T578 0.2957
T579 0.311
T580 0.3155
T581 0.3272
T582 0.3389
T583 0.3434
T584 0.3504
T585 0.3545
T586 0.3548
T587 0.3603
T588 0.3634
T589 0.3647
T590 0.3713
T591 0.3742
T592 0.3782
T593 0.3805
T594 0.381
T595 0.3799
T596 0.3746
T597 0.3667
T598 0.3631
T599 0.354
T600 0.3498
T601 0.3402
T602 0.3385
T603 0.332
T604 0.3264
T605 0.3217
T606 0.3214
T607 0.3194
T608 0.3193
T609 0.3205
T610 0.3233
T611 0.3233
T612 0.3275
T613 0.3323
T614 0.3371
T615 0.3402
T616 0.3379
T617 0.3415
T618 0.3448
T619 0.3479
T620 0.3505
T621 0.3517
T622 0.3506
T623 0.3462
T624 0.3373
T625 0.3298
T626 0.3157
T627 0.3065
T628 0.288
T629 0.2718
T630 0.2642
T631 0.2563
T632 0.2513
T633 0.2477
T634 0.2518
T635 0.2496
T636 0.2476
T637 0.2458
T638 0.2447
T639 0.2433
T640 0.2418
T641 0.241
T642 0.2402
T643 0.2394
T644 0.2392
T645 0.2392
T646 0.2384
T647 0.2374
T648 0.2368
T649 0.2355
T650 0.2351
T651 0.2344
T652 0.2336
T653 0.2334
T654 0.2326
T655 0.236
T656 0.2358
T657 0.2348
T658 0.2342
T659 0.2341
T660 0.2325
T661 0.232
T662 0.2307
T663 0.2303
T664 0.2277
T665 0.2088
T666 0.201
T667 0.2003
T668 0.2003
T669 0.2
T670 0.1992
T671 0.199
T672 0.199
T673 0.199
T674 0.199
T675 0.2056
T676 0.2052
T677 0.205
T678 0.2049
T679 0.2045
T680 0.2033
T681 0.203
T682 0.203
T683 0.2023
T684 0.2032
T685 0.199
T686 0.2121
T687 0.2232
T688 0.2176
T689 0.2089
T690 0.2014
T691 0.2055
T692 0.2034
T693 0.2023
T694 0.2014
T695 0.2012
T696 0.2009
T697 0.1997
T698 0.1994
T699 0.1994
T700 0.1993
T701 0.1993
T702 0.1981
T703 0.1978
T704 0.1977
T705 0.1974
T706 0.1973
T707 0.1972
T708 0.1962
T709 0.1955
T710 0.1953
T711 0.1953
T712 0.1949
T713 0.1937
T714 0.1934
T715 0.1933
T716 0.1933
T717 0.1933
T718 0.1932
T719 0.1932
T720 0.1932
T721 0.1931
T722 0.1931
T723 0.193
T724 0.193
T725 0.193
T726 0.1929
T727 0.1929
T728 0.1929
T729 0.1925
T730 0.1924
T731 0.1927
T732 0.1927
T733 0.1916
T734 0.1912
T735 0.1915
T736 0.1911
T737 0.1907
T738 0.1903
T739 0.1899
T740 0.1895
T741 0.1895
T742 0.1895
T743 0.1893
T744 0.1891
T745 0.1891
T746 0.189
T747 0.189
T748 0.189
T749 0.1889
T750 0.1889
T751 0.1889
T752 0.1888
T753 0.1888
T754 0.1888
T755 0.1887
T756 0.1887
T757 0.1887
T758 0.1886
T759 0.1886
T760 0.1886
T761 0.1885
T762 0.1885
T763 0.1885
T764 0.1884
T765 0.1974
T766 0.1982
T767 0.1979
T768 0.1978
T769 0.1978
T770 0.1977
T771 0.1974
T772 0.1969
T773 0.1968
T774 0.1963
T775 0.1964
T776 0.1967
T777 0.1968
T778 0.1967
T779 0.1967
T780 0.1967
T781 0.1964
T782 0.196
T783 0.1956
T784 0.1955
T785 0.1947
T786 0.1949
T787 0.1946
T788 0.1944
T789 0.1951
T790 0.1953
T791 0.1952
T792 0.1952
T793 0.1952
T794 0.1951
T795 0.1951
T796 0.195
T797 0.1947
T798 0.1949
T799 0.1949
T800 0.1949
T801 0.1949
T802 0.1948
T803 0.1948
T804 0.1948
T805 0.1945
T806 0.1944
T807 0.1943
T808 0.1943
T809 0.1936
T810 0.1926
T811 0.1928
T812 0.1925
T813 0.1923
T814 0.1923
T815 0.1923
T816 0.1922
T817 0.1922
T818 0.1922
T819 0.1921
T820 0.1921
T821 0.1914
T822 0.1912
T823 0.1904
T824 0.1902
T825 0.1902
T826 0.1901
T827 0.1901
T828 0.1901
T829 0.19
T830 0.189
T831 0.1887
T832 0.1894
T833 0.1878
T834 0.1869
T835 0.1865
T836 0.1913
T837 0.1913
T838 0.1912
T839 0.1912
T840 0.1912
T841 0.1911
T842 0.1911
T843 0.1911
T844 0.191
T845 0.1908
T846 0.1901
T847 0.1901
T848 0.1894
T849 0.1892
T850 0.1906
T851 0.1902
T852 0.1905
T853 0.1905
T854 0.1904
T855 0.189
T856 0.1887
T857 0.1876
T858 0.1875
T859 0.1875
T860 0.1875
T861 0.1874
T862 0.1874
T863 0.1874
T864 0.1874
T865 0.188
T866 0.1887
T867 0.1887
T868 0.1886
T869 0.1886
T870 0.1886
T871 0.1885
T872 0.1885
T873 0.1885
T874 0.1884
T875 0.1884
T876 0.1884
T877 0.1883
T878 0.1883
T879 0.1883
T880 0.1869
T881 0.1868
T882 0.1858
T883 0.1854
T884 0.1847
T885 0.1846
T886 0.1853
T887 0.1853
T888 0.1858
T889 0.1863
T890 0.1863
T891 0.1863
T892 0.1862
T893 0.1862
T894 0.1865
T895 0.1861
T896 0.1861
T897 0.1861
T898 0.1861
T899 0.186
T900 0.186
T901 0.186
T902 0.1859
T903 0.1856
T904 0.1849
T905 0.1845
T906 0.1844
T907 0.1844
T908 0.1844
T909 0.1843
T910 0.1843
T911 0.1843
T912 0.1843
T913 0.1842
T914 0.1842
T915 0.1845
T916 0.1841
T917 0.1841
T918 0.1844
T919 0.1854
T920 0.1844
T921 0.184
T922 0.184
T923 0.1839
T924 0.1839
T925 0.1839
T926 0.1838
T927 0.1833
T928 0.1824
T929 0.1835
T930 0.1824
T931 0.1821
T932 0.182
T933 0.182
T934 0.182
T935 0.1819
T936 0.1819
T937 0.1819
T938 0.1822
T939 0.1822
T940 0.1818
T941 0.1832
T942 0.1831
T943 0.1831
T944 0.1831
T945 0.183
T946 0.183
T947 0.183
T948 0.183
T949 0.184
T950 0.1854
T951 0.1847
T952 0.184
T953 0.1831
T954 0.1825
T955 0.1825
T956 0.1825
T957 0.1824
T958 0.1824
T959 0.1824
T960 0.1824
T961 0.1823
T962 0.1823
T963 0.1823
T964 0.1822
T965 0.1822
T966 0.1822
T967 0.1822
T968 0.1821
T969 0.1821
T970 0.1821
T971 0.1821
T972 0.182
T973 0.182
T974 0.182
T975 0.1819
T976 0.1819
T977 0.1819
T978 0.1819
T979 0.1818
T980 0.1818
T981 0.1816
T982 0.1807
T983 0.1804
T984 0.1803
T985 0.1803
T986 0.18
T987 0.18
T988 0.1799
T989 0.1799
T990 0.1799
T991 0.1799
T992 0.1805
T993 0.1804
T994 0.1804
T995 0.1804
T996 0.1804
T997 0.1803
T998 0.1803
T999 0.1803
T1000 0.1803
T1001 0.1799
T1002 0.1788
T1003 0.1788
T1004 0.1788
T1005 0.1791
T1006 0.1801
T1007 0.1801
T1008 0.179
T1009 0.1786
T1010 0.1786
T1011 0.1786
T1012 0.1786
T1013 0.1785
T1014 0.1785
T1015 0.1785
T1016 0.1785
T1017 0.1784
T1018 0.1783
T1019 0.1795
T1020 0.1795
T1021 0.1794
T1022 0.1794
T1023 0.1791
T1024 0.178
T1025 0.1769
T1026 0.1766
T1027 0.176
T1028 0.1754
T1029 0.1759
T1030 0.1765
T1031 0.1764
T1032 0.1764
T1033 0.1764
T1034 0.1764
T1035 0.1763
T1036 0.1763
T1037 0.1763
T1038 0.1763
T1039 0.1762
T1040 0.1769
T1041 0.1776
T1042 0.1762
T1043 0.1765
T1044 0.1775
T1045 0.1775
T1046 0.1782
T1047 0.1785
T1048 0.1785
T1049 0.1788
T1050 0.1785
T1051 0.1774
T1052 0.176
T1053 0.1756
T1054 0.1756
T1055 0.1756
T1056 0.1756
T1057 0.1769
T1058 0.1769
T1059 0.1769
T1060 0.1768
T1061 0.1768
T1062 0.1768
T1063 0.1768
T1064 0.1768
T1065 0.1767
T1066 0.1767
T1067 0.1774
T1068 0.1778
T1069 0.1777
T1070 0.1777
T1071 0.1777
T1072 0.1783
T1073 0.179
T1074 0.179
T1075 0.1789
T1076 0.1789
T1077 0.1789
T1078 0.1789
T1079 0.1789
T1080 0.1788
T1081 0.1788
T1082 0.1791
T1083 0.1791
T1084 0.1794
T1085 0.1801
T1086 0.1798
T1087 0.1797
T1088 0.1797
T1089 0.1797
T1090 0.1797
T1091 0.1793
T1092 0.1796
T1093 0.1902
T1094 0.1938
T1095 0.1931
T1096 0.1928
T1097 0.1928
T1098 0.1931
T1099 0.1941
T1100 0.1944
T1101 0.1943
T1102 0.1965
T1103 0.2
T1104 0.2056
T1105 0.2068
T1106 0.2147
T1107 0.2165
T1108 0.2176
T1109 0.2176
T1110 0.2195
T1111 0.2227
T1112 0.2283
T1113 0.2337
T1114 0.2374
T1115 0.2419
T1116 0.2449
T1117 0.2458
T1118 0.2442
T1119 0.24
T1120 0.2336
T1121 0.232
T1122 0.2277
T1123 0.2262
T1124 0.2243
T1125 0.2214
T1126 0.2203
T1127 0.2202
T1128 0.2201
T1129 0.2201
T1130 0.221
T1131 0.2215
T1132 0.2213
T1133 0.2203
T1134 0.22
T1135 0.2202
T1136 0.2209
T1137 0.221
T1138 0.2213
T1139 0.2222
T1140 0.2241
T1141 0.2262
T1142 0.2277
T1143 0.228
T1144 0.2282
T1145 0.2283
T1146 0.2283
T1147 0.2288
T1148 0.2292
T1149 0.2293
T1150 0.2293
T1151 0.2292
T1152 0.2283
T1153 0.227
T1154 0.2253
T1155 0.2235
T1156 0.2225
T1157 0.2223
T1158 0.2209
T1159 0.2204
T1160 0.2204
T1161 0.221
T1162 0.2219
T1163 0.2219
T1164 0.2232
T1165 0.2239
T1166 0.2248
T1167 0.2251
T1168 0.225
T1169 0.2244
T1170 0.2236
T1171 0.2223
T1172 0.2216
T1173 0.2225
T1174 0.2232
T1175 0.2231
T1176 0.223
T1177 0.2236
T1178 0.2245
T1179 0.2247
T1180 0.2243
T1181 0.2241
T1182 0.2245
T1183 0.2245
T1184 0.2245
T1185 0.2245
T1186 0.2244
T1187 0.2244
T1188 0.2239
T1189 0.2247
T1190 0.2227
T1191 0.2201
T1192 0.2181
T1193 0.2167
T1194 0.2179
T1195 0.2163
T1196 0.2158
T1197 0.2158
T1198 0.2157
T1199 0.217
T1200 0.2166
T1201 0.2181
T1202 0.2173
T1203 0.2165
T1204 0.2174
T1205 0.2165
T1206 0.2157
T1207 0.218
T1208 0.2168
T1209 0.2136
T1210 0.2134
T1211 0.2142
T1212 0.2157
T1213 0.2176
T1214 0.2182
T1215 0.2201
T1216 0.2223
T1217 0.2236
T1218 0.2253
T1219 0.2278
T1220 0.2319
T1221 0.2358
T1222 0.2354
T1223 0.2391
T1224 0.2403
T1225 0.2404
T1226 0.2396
T1227 0.2389
T1228 0.2374
T1229 0.236
T1230 0.2353
T1231 0.2351
T1232 0.2358
T1233 0.2382
T1234 0.2415
T1235 0.2461
T1236 0.2499
T1237 0.2458
T1238 0.2467
T1239 0.2481
T1240 0.2503
T1241 0.2506
T1242 0.2473
T1243 0.2452
T1244 0.2518
T1245 0.2518
T1246 0.2519
T1247 0.2456
T1248 0.2461
T1249 0.2462
T1250 0.2461
T1251 0.2461
T1252 0.2454
T1253 0.2514
T1254 0.2512
T1255 0.2505
T1256 0.2489
T1257 0.2478
T1258 0.2469
T1259 0.246
T1260 0.2447
T1261 0.244
T1262 0.243
T1263 0.2373
T1264 0.2325
T1265 0.2336
T1266 0.2317
T1267 0.2302
T1268 0.2285
T1269 0.2269
T1270 0.2262
T1271 0.2247
T1272 0.2237
T1273 0.2215
T1274 0.2198
T1275 0.2191
T1276 0.2178
T1277 0.2167
T1278 0.2179
T1279 0.2165
T1280 0.2154
T1281 0.2142
T1282 0.213
T1283 0.2127
T1284 0.2126
T1285 0.2125
T1286 0.2123
T1287 0.2108
T1288 0.2097
T1289 0.2075
T1290 0.2056
T1291 0.2039
T1292 0.2025
T1293 0.2022
T1294 0.2031
T1295 0.2037
T1296 0.2037
T1297 0.2025
T1298 0.2021
T1299 0.2021
T1300 0.2006
T1301 0.1999
T1302 0.1989
T1303 0.206
T1304 0.2052
T1305 0.205
T1306 0.2039
T1307 0.2035
T1308 0.2031
T1309 0.2042
T1310 0.2046
T1311 0.2045
T1312 0.2059
T1313 0.2004
T1314 0.2035
T1315 0.2131
T1316 0.227
T1317 0.2363
T1318 0.2508
T1319 0.2597
T1320 0.2701
T1321 0.2782
T1322 0.2865
T1323 0.2933
T1324 0.2957
T1325 0.2994
T1326 0.3032
T1327 0.3061
T1328 0.3092
T1329 0.3114
T1330 0.3115
T1331 0.3106
T1332 0.3088
T1333 0.3054
T1334 0.3004
T1335 0.2956
T1336 0.2925
T1337 0.2877
T1338 0.285
T1339 0.2834
T1340 0.2821
T1341 0.2811
T1342 0.2809
T1343 0.2808
T1344 0.2801
T1345 0.2791
T1346 0.2786
T1347 0.28
T1348 0.2783
T1349 0.2762
T1350 0.2744
T1351 0.2723
T1352 0.2701
T1353 0.2677
T1354 0.265
T1355 0.263
T1356 0.2613
T1357 0.2644
T1358 0.2623
T1359 0.2597
T1360 0.2568
T1361 0.2545
T1362 0.2523
T1363 0.2505
T1364 0.2488
T1365 0.247
T1366 0.2453
T1367 0.2505
T1368 0.2491
T1369 0.2484
T1370 0.2482
T1371 0.2482
T1372 0.2488
T1373 0.2503
T1374 0.2452
T1375 0.2469
T1376 0.2492
T1377 0.2511
T1378 0.2521
T1379 0.2535
T1380 0.2543
T1381 0.2559
T1382 0.2573
T1383 0.2589
T1384 0.2605
T1385 0.2597
T1386 0.2595
T1387 0.2593
T1388 0.2582
T1389 0.2566
T1390 0.2546
T1391 0.2525
T1392 0.2509
T1393 0.2505
T1394 0.2503
T1395 0.2515
T1396 0.2538
T1397 0.2566
T1398 0.2593
T1399 0.2616
T1400 0.2627
T1401 0.2635
T1402 0.2634
T1403 0.2639
T1404 0.2633
T1405 0.262
T1406 0.2607
T1407 0.2595
T1408 0.2576
T1409 0.2564
T1410 0.2552
T1411 0.2545
T1412 0.2535
T1413 0.2531
T1414 0.2528
T1415 0.2529
T1416 0.2515
T1417 0.251
T1418 0.251
T1419 0.251
T1420 0.251
T1421 0.2497
T1422 0.2489
T1423 0.2478
T1424 0.2462
T1425 0.2457
T1426 0.2454
T1427 0.2512
T1428 0.2499
T1429 0.2486
T1430 0.2477
T1431 0.2471
T1432 0.2463
T1433 0.2458
T1434 0.2459
T1435 0.2463
T1436 0.2464
T1437 0.2458
T1438 0.2455
T1439 0.2455
T1440 0.2455
T1441 0.2451
T1442 0.2443
T1443 0.2438
T1444 0.2427
T1445 0.2414
T1446 0.2404
T1447 0.2398
T1448 0.2387
T1449 0.2384
T1450 0.2383
T1451 0.2383
T1452 0.238
T1453 0.2372
T1454 0.2366
T1455 0.2362
T1456 0.2344
T1457 0.2329
T1458 0.2357
T1459 0.2338
T1460 0.2324
T1461 0.2313
T1462 0.2304
T1463 0.2301
T1464 0.2307
T1465 0.2336
T1466 0.2321
T1467 0.2334
T1468 0.2323
T1469 0.2343
T1470 0.2327
T1471 0.2317
T1472 0.2311
T1473 0.2303
T1474 0.2294
T1475 0.2293
T1476 0.2303
T1477 0.2293
T1478 0.2288
T1479 0.2286
T1480 0.2278
T1481 0.2269
T1482 0.2267
T1483 0.2254
T1484 0.2249
T1485 0.2249
T1486 0.2254
T1487 0.2261
T1488 0.2284
T1489 0.2302
T1490 0.2308
T1491 0.2327
T1492 0.2348
T1493 0.2357
T1494 0.2355
T1495 0.2354
T1496 0.2323
T1497 0.2341
T1498 0.2367
T1499 0.2395
T1500 0.242
T1501 0.2434
T1502 0.2434
T1503 0.242
T1504 0.2399
T1505 0.2381
T1506 0.2369
T1507 0.2356
T1508 0.2348
T1509 0.2353
T1510 0.2362
T1511 0.2368
T1512 0.2379
T1513 0.2387
T1514 0.2394
T1515 0.2412
T1516 0.2422
T1517 0.2435
T1518 0.2442
T1519 0.2455
T1520 0.2467
T1521 0.2479
T1522 0.2488
T1523 0.2503
T1524 0.2451
T1525 0.2474
T1526 0.2505
T1527 0.252
T1528 0.2526
T1529 0.2533
T1530 0.2528
T1531 0.2524
T1532 0.2523
T1533 0.2513
T1534 0.2506
T1535 0.2507
T1536 0.2513
T1537 0.2521
T1538 0.2538
T1539 0.2558
T1540 0.2579
T1541 0.26
T1542 0.2621
T1543 0.2636
T1544 0.2639
T1545 0.2639
T1546 0.2638
T1547 0.2638
T1548 0.2638
T1549 0.2638
T1550 0.2637
T1551 0.2637
T1552 0.2637
T1553 0.2637
T1554 0.2636
T1555 0.2636
T1556 0.2636
T1557 0.2636
T1558 0.2635
T1559 0.2635
T1560 0.2635
T1561 0.2635
T1562 0.2635
T1563 0.2634
T1564 0.2634
T1565 0.2634
T1566 0.2634
T1567 0.2633
T1568 0.2633
T1569 0.2633
T1570 0.2497
T1571 0.248
T1572 0.2457
T1573 0.245
T1574 0.242
T1575 0.2404
T1576 0.2402
T1577 0.2399
T1578 0.2408
T1579 0.2415
T1580 0.2433
T1581 0.246
T1582 0.2479
T1583 0.2485
T1584 0.2488
T1585 0.248
T1586 0.2483
T1587 0.2494
T1588 0.2507
T1589 0.2453
T1590 0.2463
T1591 0.2459
T1592 0.245
T1593 0.2508
T1594 0.2495
T1595 0.2488
T1596 0.2487
T1597 0.2503
T1598 0.2511
T1599 0.2509
T1600 0.2504
T1601 0.2503
T1602 0.2503
T1603 0.2503
T1604 0.2502
T1605 0.25
T1606 0.2499
T1607 0.2496
T1608 0.2482
T1609 0.2465
T1610 0.2449
T1611 0.2436
T1612 0.2421
T1613 0.2407
T1614 0.24
T1615 0.2393
T1616 0.2384
T1617 0.2394
T1618 0.2396
T1619 0.2399
T1620 0.2409
T1621 0.2412
T1622 0.2412
T1623 0.2405
T1624 0.2394
T1625 0.2377
T1626 0.2361
T1627 0.2342
T1628 0.2362
T1629 0.2343
T1630 0.2332
T1631 0.2323
T1632 0.231
T1633 0.2303
T1634 0.2286
T1635 0.2267
T1636 0.2251
T1637 0.2241
T1638 0.2229
T1639 0.2223
T1640 0.2218
T1641 0.2207
T1642 0.2204
T1643 0.2204
T1644 0.22
T1645 0.2189
T1646 0.2183
T1647 0.217
T1648 0.2175
T1649 0.2159
T1650 0.2148
T1651 0.2143
T1652 0.2138
T1653 0.2127
T1654 0.2124
T1655 0.2124
T1656 0.2124
T1657 0.2123
T1658 0.213
T1659 0.2135
T1660 0.2142
T1661 0.2153
T1662 0.2177
T1663 0.2203
T1664 0.2242
T1665 0.2279
T1666 0.2316
T1667 0.2346
T1668 0.2358
T1669 0.2414
T1670 0.2459
T1671 0.2507
T1672 0.249
T1673 0.2534
T1674 0.2566
T1675 0.2582
T1676 0.2585
T1677 0.2576
T1678 0.2557
T1679 0.2527
T1680 0.2492
T1681 0.2458
T1682 0.2501
T1683 0.2494
T1684 0.2488
T1685 0.2492
T1686 0.2503
T1687 0.2509
T1688 0.245
T1689 0.2456
T1690 0.2457
T1691 0.2457
T1692 0.2457
T1693 0.2456
T1694 0.2453
T1695 0.2506
T1696 0.2485
T1697 0.2461
T1698 0.2442
T1699 0.2425
T1700 0.2411
T1701 0.2408
T1702 0.2408
T1703 0.2398
T1704 0.2379
T1705 0.2373
T1706 0.236
T1707 0.235
T1708 0.2338
T1709 0.2363
T1710 0.2348
T1711 0.2337
T1712 0.2321
T1713 0.2311
T1714 0.2302
T1715 0.23
T1716 0.2293
T1717 0.2281
T1718 0.2268
T1719 0.2254
T1720 0.2237
T1721 0.2233
T1722 0.2233
T1723 0.2246
T1724 0.225
T1725 0.2249
T1726 0.2247
T1727 0.225
T1728 0.2261
T1729 0.2254
T1730 0.2247
T1731 0.2246
T1732 0.2246
T1733 0.2235
T1734 0.2229
T1735 0.2226
T1736 0.2216
T1737 0.2214
T1738 0.2214
T1739 0.2213
T1740 0.2213
T1741 0.221
T1742 0.2196
T1743 0.2185
T1744 0.2171
T1745 0.2179
T1746 0.2169
T1747 0.2167
T1748 0.2167
T1749 0.2167
T1750 0.2166
T1751 0.2175
T1752 0.218
T1753 0.2177
T1754 0.2174
T1755 0.2171
T1756 0.2165
T1757 0.2181
T1758 0.218
T1759 0.217
T1760 0.2164
T1761 0.215
T1762 0.2146
T1763 0.2146
T1764 0.2144
T1765 0.2146
T1766 0.2146
T1767 0.2147
T1768 0.2144
T1769 0.2139
T1770 0.2141
T1771 0.2146
T1772 0.2147
T1773 0.2147
T1774 0.2147
T1775 0.2147
T1776 0.2141
T1777 0.2132
T1778 0.213
T1779 0.2125
T1780 0.2118
T1781 0.2116
T1782 0.2108
T1783 0.21
T1784 0.2099
T1785 0.2099
T1786 0.2099
T1787 0.2123
T1788 0.2118
T1789 0.2106
T1790 0.209
T1791 0.2083
T1792 0.207
T1793 0.2053
T1794 0.2049
T1795 0.2049
T1796 0.2047
T1797 0.2049
T1798 0.205
T1799 0.205
T1800 0.205
T1801 0.205
T1802 0.205
T1803 0.2044
T1804 0.2035
T1805 0.2033
T1806 0.2027
T1807 0.2025
T1808 0.202
T1809 0.2018
T1810 0.2018
T1811 0.2018
T1812 0.2022
T1813 0.202
T1814 0.2019
T1815 0.2019
T1816 0.2005
T1817 0.2001
T1818 0.2001
T1819 0.2001
T1820 0.2002
T1821 0.2002
T1822 0.2002
T1823 0.2002
T1824 0.2002
T1825 0.2002
T1826 0.1993
T1827 0.1986
T1828 0.2065
T1829 0.2053
T1830 0.205
T1831 0.205
T1832 0.2041
T1833 0.2039
T1834 0.2045
T1835 0.1988
T1836 0.201
T1837 0.2018
T1838 0.2019
T1839 0.2015
T1840 0.2007
T1841 0.2005
T1842 0.2002
T1843 0.2001
T1844 0.2001
T1845 0.2012
T1846 0.2016
T1847 0.2017
T1848 0.2017
T1849 0.2017
T1850 0.2011
T1851 0.2004
T1852 0.1997
T1853 0.1989
T1854 0.2057
T1855 0.2054
T1856 0.2051
T1857 0.2047
T1858 0.2049
T1859 0.2059
T1860 0.1988
T1861 0.1986
T1862 0.206
T1863 0.2052
T1864 0.204
T1865 0.2034
T1866 0.2033
T1867 0.2043
T1868 0.205
T1869 0.2048
T1870 0.2047
T1871 0.2044
T1872 0.2033
T1873 0.2045
T1874 0.2063
T1875 0.2002
T1876 0.2038
T1877 0.2096
T1878 0.2142
T1879 0.2183
T1880 0.2206
T1881 0.2251
T1882 0.2302
T1883 0.232
T1884 0.2392
T1885 0.2451
T1886 0.2503
T1887 0.2468
T1888 0.2479
T1889 0.2477
T1890 0.2457
T1891 0.2499
T1892 0.2476
T1893 0.2448
T1894 0.2425
T1895 0.2414
T1896 0.2409
T1897 0.2411
T1898 0.2428
T1899 0.2453
T1900 0.2479
T1901 0.2502
T1902 0.2516
T1903 0.2457
T1904 0.2459
T1905 0.2453
T1906 0.2511
T1907 0.2508
T1908 0.2499
T1909 0.2473
T1910 0.2425
T1911 0.2393
T1912 0.2369
T1913 0.2337
T1914 0.2322
T1915 0.2324
T1916 0.2344
T1917 0.2305
T1918 0.2289
T1919 0.2279
T1920 0.2263
T1921 0.2259
T1922 0.2246
T1923 0.2232
T1924 0.222
T1925 0.2212
T1926 0.2197
T1927 0.219
T1928 0.2179
T1929 0.2167
T1930 0.2165
T1931 0.2184
T1932 0.2193
T1933 0.2187
T1934 0.2176
T1935 0.2168
T1936 0.2184
T1937 0.217
T1938 0.2153
T1939 0.2152
T1940 0.2163
T1941 0.2177
T1942 0.2184
T1943 0.2183
T1944 0.2205
T1945 0.2204
T1946 0.2195
T1947 0.22
T1948 0.2209
T1949 0.2222
T1950 0.2246
T1951 0.2292
T1952 0.2345
T1953 0.2364
T1954 0.2449
T1955 0.2481
T1956 0.2566
T1957 0.263
T1958 0.2653
T1959 0.2778
T1960 0.2862
T1961 0.2943
T1962 0.2971
T1963 0.3024
T1964 0.3085
T1965 0.3144
T1966 0.3114
T1967 0.3179
T1968 0.3219
T1969 0.3275
T1970 0.3336
T1971 0.3373
T1972 0.341
T1973 0.339
T1974 0.3415
T1975 0.3439
T1976 0.3456
T1977 0.3475
T1978 0.3482
T1979 0.3476
T1980 0.3476
T1981 0.3474
T1982 0.3461
T1983 0.3448
T1984 0.3432
T1985 0.3417
T1986 0.3417
T1987 0.3406
T1988 0.339
T1989 0.3383
T1990 0.3381
T1991 0.3371
T1992 0.3365
T1993 0.3412
T1994 0.3402
T1995 0.3382
T1996 0.3362
T1997 0.3348
T1998 0.3326
T1999 0.3304
T2000 0.3281
T2001 0.3255
T2002 0.3224
T2003 0.3215
T2004 0.3181
T2005 0.3153
T2006 0.3125
T2007 0.3104
T2008 0.3097
T2009 0.3086
T2010 0.3076
T2011 0.3071
T2012 0.3058
T2013 0.3047
T2014 0.3144
T2015 0.3132
T2016 0.3119
T2017 0.31
T2018 0.3085
T2019 0.3067
T2020 0.3051
T2021 0.3039
T2022 0.3024
T2023 0.3007
T2024 0.2987
T2025 0.2972
T2026 0.2959
T2027 0.2969
T2028 0.2956
T2029 0.2944
T2030 0.2928
T2031 0.2924
T2032 0.2918
T2033 0.2904
T2034 0.2893
T2035 0.2885
T2036 0.2883
T2037 0.2874
T2038 0.2867
T2039 0.2857
T2040 0.2851
T2041 0.2836
T2042 0.2827
T2043 0.2816
T2044 0.2813
T2045 0.2815
T2046 0.2813
T2047 0.2811
T2048 0.2822
T2049 0.2841
T2050 0.2858
T2051 0.2882
T2052 0.2907
T2053 0.2952
T2054 0.2975
T2055 0.3032
T2056 0.3094
T2057 0.3053
T2058 0.3139
T2059 0.3222
T2060 0.326
T2061 0.3313
T2062 0.3355
T2063 0.3396
T2064 0.3376
T2065 0.3398
T2066 0.3406
T2067 0.3417
T2068 0.3423
T2069 0.3416
T2070 0.341
T2071 0.34
T2072 0.3391
T2073 0.3378
T2074 0.336
T2075 0.3405
T2076 0.3394
T2077 0.3381
T2078 0.3367
T2079 0.3355
T2080 0.3348
T2081 0.3339
T2082 0.3323
T2083 0.331
T2084 0.3294
T2085 0.3278
T2086 0.3255
T2087 0.3223
T2088 0.3228
T2089 0.3215
T2090 0.3196
T2091 0.3173
T2092 0.3151
T2093 0.313
T2094 0.3112
T2095 0.3095
T2096 0.3081
T2097 0.3069
T2098 0.3069
T2099 0.3061
T2100 0.3144
T2101 0.3123
T2102 0.3115
T2103 0.3105
T2104 0.3095
T2105 0.3085
T2106 0.3073
T2107 0.3066
T2108 0.3065
T2109 0.3062
T2110 0.3051
T2111 0.3035
T2112 0.303
T2113 0.3011
T2114 0.3004
T2115 0.2996
T2116 0.2991
T2117 0.299
T2118 0.299
T2119 0.299
T2120 0.2991
T2121 0.2984
T2122 0.2976
T2123 0.2974
T2124 0.2974
T2125 0.2966
T2126 0.2971
T2127 0.2981
T2128 0.2968
T2129 0.2958
T2130 0.2957
T2131 0.2968
T2132 0.2986
T2133 0.3005
T2134 0.3021
T2135 0.3023
T2136 0.3022
T2137 0.3014
T2138 0.3011
T2139 0.2998
T2140 0.2994
T2141 0.2988
T2142 0.2979
T2143 0.2977
T2144 0.2977
T2145 0.2972
T2146 0.2973
T2147 0.2983
T2148 0.2999
T2149 0.3026
T2150 0.3049
T2151 0.307
T2152 0.3095
T2153 0.3112
T2154 0.3124
T2155 0.3136
T2156 0.3147
T2157 0.3045
T2158 0.3043
T2159 0.3144
T2160 0.3135
T2161 0.3133
T2162 0.3133
T2163 0.3121
T2164 0.3116
T2165 0.3105
T2166 0.3097
T2167 0.309
T2168 0.3079
T2169 0.3069
T2170 0.3064
T2171 0.3053
T2172 0.3041
T2173 0.3035
T2174 0.3025
T2175 0.3018
T2176 0.3004
T2177 0.3
T2178 0.2989
T2179 0.2985
T2180 0.2972
T2181 0.2967
T2182 0.2961
T2183 0.2952
T2184 0.2976
T2185 0.2967
T2186 0.2947
T2187 0.2942
T2188 0.2942
T2189 0.2934
T2190 0.2928
T2191 0.2924
T2192 0.2916
T2193 0.2911
T2194 0.2907
T2195 0.2899
T2196 0.2893
T2197 0.2893
T2198 0.2887
T2199 0.2873
T2200 0.2862
T2201 0.2859
T2202 0.286
T2203 0.2874
T2204 0.2876
T2205 0.2868
T2206 0.2866
T2207 0.2862
T2208 0.2862
T2209 0.2862
T2210 0.2853
T2211 0.2846
T2212 0.2844
T2213 0.2839
T2214 0.2831
T2215 0.2829
T2216 0.2829
T2217 0.283
T2218 0.2827
T2219 0.2815
T2220 0.2812
T2221 0.2809
T2222 0.2803
T2223 0.2798
T2224 0.2797
T2225 0.2797
T2226 0.2798
T2227 0.2798
T2228 0.2798
T2229 0.2799
T2230 0.2799
T2231 0.2799
T2232 0.2798
T2233 0.2791
T2234 0.2783
T2235 0.2782
T2236 0.2782
T2237 0.2782
T2238 0.2796
T2239 0.2792
T2240 0.2792
T2241 0.279
T2242 0.279
T2243 0.2787
T2244 0.2778
T2245 0.2775
T2246 0.2775
T2247 0.2775
T2248 0.2773
T2249 0.2769
T2250 0.2762
T2251 0.2758
T2252 0.2758
T2253 0.2758
T2254 0.2758
T2255 0.2759
T2256 0.2753
T2257 0.2745
T2258 0.2743
T2259 0.2744
T2260 0.2744
T2261 0.2741
T2262 0.2737
T2263 0.2736
T2264 0.2732
T2265 0.2728
T2266 0.2727
T2267 0.2727
T2268 0.2721
T2269 0.2713
T2270 0.2711
T2271 0.2712
T2272 0.2703
T2273 0.2697
T2274 0.2696
T2275 0.2697
T2276 0.2695
T2277 0.2694
T2278 0.2695
T2279 0.2695
T2280 0.2695
T2281 0.2696
T2282 0.2687
T2283 0.2681
T2284 0.268
T2285 0.268
T2286 0.2681
T2287 0.2681
T2288 0.2681
T2289 0.2675
T2290 0.2667
T2291 0.2664
T2292 0.2663
T2293 0.2664
T2294 0.2664
T2295 0.2664
T2296 0.2664
T2297 0.2665
T2298 0.2662
T2299 0.2655
T2300 0.265
T2301 0.2646
T2302 0.2617
T2303 0.2606
T2304 0.2578
T2305 0.2583
T2306 0.2612
T2307 0.2637
T2308 0.2607
T2309 0.2615
T2310 0.2616
T2311 0.2616
T2312 0.2617
T2313 0.2617
T2314 0.2617
T2315 0.2618
T2316 0.2618
T2317 0.2618
T2318 0.2619
T2319 0.2619
T2320 0.2613
T2321 0.2605
T2322 0.2612
T2323 0.2619
T2324 0.262
T2325 0.2621
T2326 0.2621
T2327 0.2621
T2328 0.2622
T2329 0.262
T2330 0.262
T2331 0.262
T2332 0.2608
T2333 0.2604
T2334 0.2604
T2335 0.2604
T2336 0.2605
T2337 0.2605
T2338 0.2605
T2339 0.2603
T2340 0.2643
T2341 0.2648
T2342 0.2606
T2343 0.2648
T2344 0.2643
T2345 0.264
T2346 0.2639
T2347 0.2639
T2348 0.2639
T2349 0.2638
T2350 0.2644
T2351 0.2646
T2352 0.265
T2353 0.2641
T2354 0.2639
T2355 0.2639
T2356 0.2639
T2357 0.264
T2358 0.264
T2359 0.264
T2360 0.2641
T2361 0.2641
T2362 0.2635
T2363 0.2636
T2364 0.2634
T2365 0.2634
T2366 0.2634
T2367 0.2628
T2368 0.2626
T2369 0.2633
T2370 0.2616
T2371 0.2641
T2372 0.265
T2373 0.2649
T2374 0.2632
T2375 0.2609
T2376 0.2642
T2377 0.2629
T2378 0.2617
T2379 0.2611
T2380 0.261
T2381 0.261
T2382 0.262
T2383 0.2627
T2384 0.2628
T2385 0.2629
T2386 0.2629
T2387 0.2629
T2388 0.263
T2389 0.263
T2390 0.263
T2391 0.2631
T2392 0.2631
T2393 0.2631
T2394 0.2632
T2395 0.1583
T2396 0.1438
T2397 0.1442
T2398 0.1439
T2399 0.1439
T2400 0.1439
T2401 0.1439
T2402 0.1439
T2403 0.1439
T2404 0.144
T2405 0.144
T2406 0.144
T2407 0.1443
T2408 0.144
T2409 0.144
T2410 0.1439
T2411 0.1436
T2412 0.1425
T2413 0.1431
T2414 0.1425
T2415 0.1453
T2416 0.1447
T2417 0.1447
T2418 0.1447
T2419 0.1447
T2420 0.1448
T2421 0.1448
T2422 0.1448
T2423 0.1448
T2424 0.1448
T2425 0.1448
T2426 0.1449
T2427 0.1449
T2428 0.1449
T2429 0.1449
T2430 0.1449
T2431 0.1449
T2432 0.1449
T2433 0.145
T2434 0.145
T2435 0.145
T2436 0.145
T2437 0.145
T2438 0.145
T2439 0.1451
T2440 0.1451
T2441 0.1451
T2442 0.1451
T2443 0.1451
T2444 0.1451
T2445 0.1452
T2446 0.1452
T2447 0.1452
T2448 0.1452
T2449 0.1452
T2450 0.1452
T2451 0.1452
T2452 0.1453
T2453 0.1453
T2454 0.1453
T2455 0.1453
T2456 0.1453
T2457 0.1447
T2458 0.144
T2459 0.144
T2460 0.1437
T2461 0.1441
T2462 0.1431
T2463 0.1438
T2464 0.1438
T2465 0.1441
T2466 0.1442
T2467 0.1442
T2468 0.1442
T2469 0.1442
T2470 0.1442
T2471 0.1442
T2472 0.1442
T2473 0.1443
T2474 0.1443
T2475 0.1443
T2476 0.1443
T2477 0.1443
T2478 0.1443
T2479 0.1444
T2480 0.1444
T2481 0.1444
T2482 0.1444
T2483 0.1444
T2484 0.1441
T2485 0.1441
T2486 0.1445
T2487 0.1435
T2488 0.1438
T2489 0.1523
T2490 0.1874
T2491 0.1871
T2492 0.1813
T2493 0.1779
T2494 0.1761
T2495 0.1758
T2496 0.1737
T2497 0.1731
T2498 0.1748
T2499 0.1735
T2500 0.1725
T2501 0.1714
T2502 0.1703
T2503 0.1692
T2504 0.1674
T2505 0.1672
T2506 0.1663
T2507 0.1911
T2508 0.1866
T2509 0.1833
T2510 0.1811
T2511 0.1751
T2512 0.1715
T2513 0.1677
T2514 0.1665
T2515 0.1654
T2516 0.165
T2517 0.1645
T2518 0.1639
T2519 0.1632
T2520 0.1621
T2521 0.1609
T2522 0.1597
T2523 0.1592
T2524 0.1586
T2525 0.1575
T2526 0.1561
T2527 0.161
T2528 0.1599
T2529 0.1589
T2530 0.1583
T2531 0.1566
T2532 0.1555
T2533 0.1548
T2534 0.1539
T2535 0.1518
T2536 0.1514
T2537 0.1514
T2538 0.1514
T2539 0.1514
T2540 0.1515
T2541 0.1515
T2542 0.1515
T2543 0.1515
T2544 0.1515
T2545 0.1516
T2546 0.1516
T2547 0.1516
T2548 0.151
T2549 0.1503
T2550 0.1504
T2551 0.1504
T2552 0.1504
T2553 0.1494
T2554 0.1498
T2555 0.1505
T2556 0.1501
T2557 0.1485
T2558 0.1475
T2559 0.1467
T2560 0.1852
T2561 0.1725
T2562 0.1688
T2563 0.1668
T2564 0.1645
T2565 0.1631
T2566 0.1622
T2567 0.1611
T2568 0.1607
T2569 0.1601
T2570 0.1591
T2571 0.1584
T2572 0.158
T2573 0.1571
T2574 0.1564
T2575 0.1608
T2576 0.1604
T2577 0.1601
T2578 0.1602
T2579 0.1592
T2580 0.1582
T2581 0.1565
T2582 0.1561
T2583 0.1552
T2584 0.1549
T2585 0.1552
T2586 0.1552
T2587 0.1553
T2588 0.1553
T2589 0.1553
T2590 0.1553
T2591 0.1544
T2592 0.1541
T2593 0.1541
T2594 0.1541
T2595 0.1541
T2596 0.1542
T2597 0.1542
T2598 0.1542
T2599 0.1542
T2600 0.1534
T2601 0.1526
T2602 0.1527
T2603 0.152
T2604 0.1521
T2605 0.1521
T2606 0.1514
T2607 0.1528
T2608 0.1525
T2609 0.1525
T2610 0.1515
T2611 0.1515
T2612 0.1516
T2613 0.1516
T2614 0.1516
T2615 0.1516
T2616 0.1516
T2617 0.151
T2618 0.1506
T2619 0.1513
T2620 0.1516
T2621 0.152
T2622 0.152
T2623 0.152
T2624 0.152
T2625 0.152
T2626 0.1516
T2627 0.1513
T2628 0.151
T2629 0.1503
T2630 0.1503
T2631 0.1506
T2632 0.1497
T2633 0.1493
T2634 0.1493
T2635 0.1493
T2636 0.1493
T2637 0.1493
T2638 0.1493
T2639 0.1493
T2640 0.1493
T2641 0.1493
T2642 0.1493
T2643 0.1493
T2644 0.1493
T2645 0.1503
T2646 0.1506
T2647 0.1506
T2648 0.1506
T2649 0.1506
T2650 0.1506
T2651 0.1497
T2652 0.1497
T2653 0.1493
T2654 0.1493
T2655 0.1493
T2656 0.1493
T2657 0.1497
T2658 0.1503
T2659 0.1497
T2660 0.151
T2661 0.1506
T2662 0.1516
T2663 0.1529
T2664 0.1529
T2665 0.1537
T2666 0.1541
T2667 0.1562
T2668 0.1575
T2669 0.1591
T2670 0.1597
T2671 0.1561
T2672 0.1577
T2673 0.1608
T2674 0.1625
T2675 0.1652
T2676 0.1693
T2677 0.1717
T2678 0.1745
T2679 0.1729
T2680 0.1736
T2681 0.1739
T2682 0.1748
T2683 0.1759
T2684 0.1762
T2685 0.1762
T2686 0.1755
T2687 0.1748
T2688 0.1742
T2689 0.1733
T2690 0.1758
T2691 0.1748
T2692 0.1744
T2693 0.1744
T2694 0.1744
T2695 0.1744
T2696 0.1744
T2697 0.1744
T2698 0.1744
T2699 0.1744
T2700 0.1744
T2701 0.1731
T2702 0.1714
T2703 0.1699
T2704 0.1691
T2705 0.1717
T2706 0.1702
T2707 0.1691
T2708 0.1691
T2709 0.1679
T2710 0.1663
T2711 0.1663
T2712 0.1652
T2713 0.1639
T2714 0.1636
T2715 0.1636
T2716 0.1636
T2717 0.1632
T2718 0.1625
T2719 0.1621
T2720 0.1621
T2721 0.1632
T2722 0.1625
T2723 0.1628
T2724 0.1628
T2725 0.1649
T2726 0.166
T2727 0.1663
T2728 0.1666
T2729 0.1676
T2730 0.1679
T2731 0.1691
T2732 0.1691
T2733 0.1699
T2734 0.1702
T2735 0.1706
T2736 0.1717
T2737 0.1717
T2738 0.1717
T2739 0.1717
T2740 0.1717
T2741 0.1728
T2742 0.1732
T2743 0.1738
T2744 0.1744
T2745 0.1748
T2746 0.1758
T2747 0.1736
T2748 0.1739
T2749 0.1745
T2750 0.1755
T2751 0.1742
T2752 0.1736
T2753 0.1725
T2754 0.1758
T2755 0.1744
T2756 0.1741
T2757 0.1732
T2758 0.1728
T2759 0.1717
T2760 0.171
T2761 0.1696
T2762 0.1691
T2763 0.1683
T2764 0.1676
T2765 0.1669
T2766 0.1663
T2767 0.1652
T2768 0.1648
T2769 0.1648
T2770 0.1648
T2771 0.1648
T2772 0.1639
T2773 0.1636
T2774 0.1628
T2775 0.1621
T2776 0.1621
T2777 0.1621
T2778 0.1621
T2779 0.1621
T2780 0.1621
T2781 0.1611
T2782 0.1608
T2783 0.1608
T2784 0.1605
T2785 0.1593
T2786 0.1593
T2787 0.1593
T2788 0.1583
T2789 0.158
T2790 0.158
T2791 0.1465
T2792 0.1465
T2793 0.1465
T2794 0.1465
T2795 0.1465
T2796 0.1465
T2797 0.1465
T2798 0.1465
T2799 0.1465
T2800 0.1465
T2801 0.1465
T2802 0.1465
T2803 0.1465
T2804 0.1465
T2805 0.1465
T2806 0.1465
T2807 0.1465
T2808 0.1465
