# Supplementary material for: FishMORPH - An agent-based model to predict salmonid growth and distribution responses under natural and low flows
Source: Sci Rep. 2016 Jul 19;6:29414. doi: 10.1038/srep29414 (PMC4949470; doi:10.1038/srep29414)
Supplement: Supplementary Information 2 [file srep29414-s2.zip › SR_FishMORPH_Files/Parameters/Baseline_Depth_P67.var]

Depth Patch P67
T1 0.229
T2 0.2298
T3 0.2298
T4 0.2298
T5 0.2296
T6 0.2292
T7 0.2281
T8 0.2334
T9 0.2323
T10 0.228
T11 0.2289
T12 0.2327
T13 0.2314
T14 0.2297
T15 0.2297
T16 0.2297
T17 0.2297
T18 0.2297
T19 0.2294
T20 0.2291
T21 0.2284
T22 0.2281
T23 0.2281
T24 0.2281
T25 0.2274
T26 0.2267
T27 0.2267
T28 0.2267
T29 0.2267
T30 0.2267
T31 0.2267
T32 0.2267
T33 0.2267
T34 0.2267
T35 0.2264
T36 0.2261
T37 0.2254
T38 0.2254
T39 0.2254
T40 0.2254
T41 0.2254
T42 0.2251
T43 0.2243
T44 0.2243
T45 0.2243
T46 0.2243
T47 0.2243
T48 0.2243
T49 0.2243
T50 0.2243
T51 0.2229
T52 0.2229
T53 0.2229
T54 0.2216
T55 0.2216
T56 0.2213
T57 0.2206
T58 0.2209
T59 0.2213
T60 0.2239
T61 0.2219
T62 0.2209
T63 0.2206
T64 0.2202
T65 0.2216
T66 0.2206
T67 0.2202
T68 0.2202
T69 0.2202
T70 0.2202
T71 0.2199
T72 0.2188
T73 0.2183
T74 0.2174
T75 0.2163
T76 0.2163
T77 0.2163
T78 0.2163
T79 0.2163
T80 0.2163
T81 0.2163
T82 0.2163
T83 0.2163
T84 0.2163
T85 0.2167
T86 0.2177
T87 0.2177
T88 0.2177
T89 0.2177
T90 0.2177
T91 0.2177
T92 0.2177
T93 0.2177
T94 0.2177
T95 0.2177
T96 0.2177
T97 0.2177
T98 0.2177
T99 0.2174
T100 0.2163
T101 0.2163
T102 0.2163
T103 0.2163
T104 0.2163
T105 0.2163
T106 0.2163
T107 0.2163
T108 0.216
T109 0.2163
T110 0.2163
T111 0.2163
T112 0.2163
T113 0.2163
T114 0.2163
T115 0.2163
T116 0.2163
T117 0.2163
T118 0.2163
T119 0.2163
T120 0.2163
T121 0.2163
T122 0.2163
T123 0.2163
T124 0.2163
T125 0.2163
T126 0.2163
T127 0.2163
T128 0.2163
T129 0.2163
T130 0.2163
T131 0.217
T132 0.2177
T133 0.2177
T134 0.2177
T135 0.2177
T136 0.218
T137 0.2188
T138 0.2188
T139 0.2188
T140 0.2188
T141 0.2188
T142 0.2188
T143 0.2188
T144 0.2188
T145 0.2188
T146 0.2188
T147 0.2188
T148 0.2188
T149 0.2188
T150 0.2202
T151 0.2199
T152 0.2202
T153 0.2206
T154 0.2216
T155 0.2216
T156 0.2216
T157 0.2216
T158 0.2223
T159 0.2216
T160 0.2223
T161 0.2229
T162 0.2229
T163 0.2229
T164 0.2229
T165 0.2229
T166 0.2229
T167 0.2229
T168 0.2229
T169 0.2229
T170 0.2229
T171 0.2229
T172 0.2229
T173 0.2229
T174 0.2229
T175 0.2229
T176 0.2229
T177 0.2229
T178 0.2226
T179 0.2229
T180 0.2229
T181 0.2226
T182 0.2219
T183 0.2226
T184 0.2219
T185 0.2216
T186 0.2216
T187 0.2216
T188 0.2216
T189 0.2216
T190 0.2216
T191 0.2216
T192 0.2216
T193 0.2216
T194 0.2216
T195 0.2216
T196 0.2216
T197 0.2206
T198 0.2202
T199 0.2202
T200 0.2202
T201 0.2188
T202 0.2188
T203 0.2188
T204 0.2188
T205 0.2188
T206 0.2188
T207 0.2188
T208 0.2188
T209 0.2188
T210 0.2188
T211 0.2188
T212 0.2188
T213 0.2188
T214 0.2188
T215 0.2192
T216 0.2188
T217 0.2188
T218 0.2188
T219 0.2188
T220 0.2188
T221 0.2188
T222 0.2188
T223 0.2188
T224 0.2186
T225 0.2177
T226 0.2177
T227 0.2177
T228 0.2177
T229 0.2177
T230 0.2177
T231 0.2177
T232 0.2177
T233 0.2177
T234 0.2177
T235 0.2177
T236 0.2177
T237 0.2177
T238 0.2177
T239 0.2177
T240 0.2177
T241 0.2177
T242 0.2177
T243 0.2177
T244 0.2177
T245 0.2177
T246 0.2177
T247 0.2177
T248 0.2177
T249 0.2163
T250 0.2163
T251 0.2167
T252 0.2461
T253 0.2738
T254 0.2813
T255 0.2802
T256 0.28
T257 0.28
T258 0.2785
T259 0.2781
T260 0.2781
T261 0.2773
T262 0.2764
T263 0.2761
T264 0.2761
T265 0.2761
T266 0.2761
T267 0.2761
T268 0.2761
T269 0.2761
T270 0.2761
T271 0.2761
T272 0.2761
T273 0.2761
T274 0.2761
T275 0.2761
T276 0.2765
T277 0.277
T278 0.2778
T279 0.2781
T280 0.2781
T281 0.2781
T282 0.2773
T283 0.2767
T284 0.2763
T285 0.2761
T286 0.2761
T287 0.2761
T288 0.2761
T289 0.2761
T290 0.2761
T291 0.2761
T292 0.2761
T293 0.2765
T294 0.2777
T295 0.2781
T296 0.2781
T297 0.2795
T298 0.28
T299 0.28
T300 0.2806
T301 0.2805
T302 0.2804
T303 0.2807
T304 0.2811
T305 0.2815
T306 0.2816
T307 0.2816
T308 0.2816
T309 0.2816
T310 0.2816
T311 0.2816
T312 0.2816
T313 0.2816
T314 0.2816
T315 0.2816
T316 0.2816
T317 0.2816
T318 0.2816
T319 0.2816
T320 0.2816
T321 0.2816
T322 0.2816
T323 0.2816
T324 0.2816
T325 0.2813
T326 0.2815
T327 0.2816
T328 0.2816
T329 0.2816
T330 0.2816
T331 0.2816
T332 0.2816
T333 0.2816
T334 0.2816
T335 0.2816
T336 0.2816
T337 0.2813
T338 0.2803
T339 0.28
T340 0.28
T341 0.28
T342 0.28
T343 0.28
T344 0.28
T345 0.28
T346 0.28
T347 0.28
T348 0.28
T349 0.28
T350 0.28
T351 0.28
T352 0.28
T353 0.2785
T354 0.2781
T355 0.2781
T356 0.2781
T357 0.2781
T358 0.2781
T359 0.2781
T360 0.2781
T361 0.2781
T362 0.2773
T363 0.2778
T364 0.2781
T365 0.2781
T366 0.2781
T367 0.2781
T368 0.2781
T369 0.2781
T370 0.2781
T371 0.2781
T372 0.2781
T373 0.2784
T374 0.2796
T375 0.28
T376 0.28
T377 0.28
T378 0.2803
T379 0.2801
T380 0.28
T381 0.28
T382 0.28
T383 0.28
T384 0.28
T385 0.28
T386 0.28
T387 0.28
T388 0.28
T389 0.28
T390 0.28
T391 0.28
T392 0.28
T393 0.2789
T394 0.2689
T395 0.2511
T396 0.2383
T397 0.2323
T398 0.2299
T399 0.2282
T400 0.2337
T401 0.2337
T402 0.2337
T403 0.2281
T404 0.2338
T405 0.2337
T406 0.2328
T407 0.2321
T408 0.2321
T409 0.2321
T410 0.2327
T411 0.2336
T412 0.2288
T413 0.2307
T414 0.2322
T415 0.2317
T416 0.2323
T417 0.2325
T418 0.2325
T419 0.2322
T420 0.2301
T421 0.2295
T422 0.2294
T423 0.2274
T424 0.2281
T425 0.2281
T426 0.2281
T427 0.2281
T428 0.2281
T429 0.2281
T430 0.2281
T431 0.2281
T432 0.2281
T433 0.2281
T434 0.2281
T435 0.2274
T436 0.2267
T437 0.2267
T438 0.2261
T439 0.2254
T440 0.2247
T441 0.224
T442 0.224
T443 0.2237
T444 0.2227
T445 0.223
T446 0.2227
T447 0.223
T448 0.2227
T449 0.2223
T450 0.2206
T451 0.2199
T452 0.2199
T453 0.2199
T454 0.2192
T455 0.2186
T456 0.2186
T457 0.2199
T458 0.2199
T459 0.2199
T460 0.2196
T461 0.2199
T462 0.2199
T463 0.2213
T464 0.2222
T465 0.2231
T466 0.2238
T467 0.2248
T468 0.2255
T469 0.2265
T470 0.2265
T471 0.2271
T472 0.2278
T473 0.2275
T474 0.2265
T475 0.2258
T476 0.2251
T477 0.2244
T478 0.2238
T479 0.2238
T480 0.2231
T481 0.2238
T482 0.2234
T483 0.2238
T484 0.2238
T485 0.2241
T486 0.2238
T487 0.2251
T488 0.2252
T489 0.2272
T490 0.2289
T491 0.2309
T492 0.2312
T493 0.2325
T494 0.2287
T495 0.2305
T496 0.232
T497 0.2332
T498 0.2339
T499 0.2353
T500 0.2376
T501 0.2391
T502 0.2413
T503 0.2438
T504 0.246
T505 0.2479
T506 0.2455
T507 0.2462
T508 0.2467
T509 0.2477
T510 0.248
T511 0.2483
T512 0.2493
T513 0.2499
T514 0.251
T515 0.2527
T516 0.2537
T517 0.2552
T518 0.2563
T519 0.2564
T520 0.2568
T521 0.2565
T522 0.2564
T523 0.2564
T524 0.2564
T525 0.2564
T526 0.2564
T527 0.2561
T528 0.2552
T529 0.2546
T530 0.2545
T531 0.2532
T532 0.2529
T533 0.2526
T534 0.2515
T535 0.2497
T536 0.2486
T537 0.2478
T538 0.247
T539 0.2462
T540 0.246
T541 0.2445
T542 0.244
T543 0.244
T544 0.2475
T545 0.2467
T546 0.2465
T547 0.2459
T548 0.245
T549 0.2448
T550 0.2442
T551 0.2434
T552 0.2428
T553 0.2415
T554 0.2412
T555 0.2406
T556 0.2397
T557 0.2395
T558 0.2399
T559 0.2413
T560 0.2441
T561 0.2442
T562 0.2478
T563 0.2513
T564 0.2552
T565 0.2613
T566 0.2681
T567 0.2771
T568 0.2787
T569 0.2832
T570 0.2864
T571 0.2897
T572 0.293
T573 0.2971
T574 0.2983
T575 0.3048
T576 0.3116
T577 0.3173
T578 0.3209
T579 0.3354
T580 0.3425
T581 0.3462
T582 0.3573
T583 0.3595
T584 0.3662
T585 0.3701
T586 0.3708
T587 0.3761
T588 0.3791
T589 0.3862
T590 0.382
T591 0.3848
T592 0.3886
T593 0.3909
T594 0.3913
T595 0.3903
T596 0.3851
T597 0.3775
T598 0.3788
T599 0.37
T600 0.3656
T601 0.3564
T602 0.3569
T603 0.3506
T604 0.3453
T605 0.3408
T606 0.3481
T607 0.3462
T608 0.3461
T609 0.3471
T610 0.3397
T611 0.3423
T612 0.3464
T613 0.351
T614 0.3556
T615 0.3585
T616 0.3542
T617 0.3576
T618 0.3608
T619 0.3638
T620 0.3662
T621 0.3674
T622 0.3663
T623 0.3621
T624 0.3535
T625 0.3486
T626 0.3425
T627 0.331
T628 0.3209
T629 0.3081
T630 0.2965
T631 0.2938
T632 0.2891
T633 0.2858
T634 0.2831
T635 0.281
T636 0.2792
T637 0.2775
T638 0.281
T639 0.2797
T640 0.2782
T641 0.2775
T642 0.2768
T643 0.276
T644 0.2758
T645 0.2758
T646 0.2751
T647 0.2741
T648 0.2735
T649 0.2723
T650 0.272
T651 0.2714
T652 0.2706
T653 0.2704
T654 0.2696
T655 0.2687
T656 0.2684
T657 0.2675
T658 0.2669
T659 0.2668
T660 0.2653
T661 0.2649
T662 0.2637
T663 0.2633
T664 0.2631
T665 0.2476
T666 0.2404
T667 0.2398
T668 0.2398
T669 0.2395
T670 0.2387
T671 0.2385
T672 0.2385
T673 0.2385
T674 0.2385
T675 0.2372
T676 0.2369
T677 0.2367
T678 0.2366
T679 0.2362
T680 0.2351
T681 0.2349
T682 0.2349
T683 0.2342
T684 0.235
T685 0.2386
T686 0.2467
T687 0.2589
T688 0.2536
T689 0.2478
T690 0.2408
T691 0.2372
T692 0.2352
T693 0.2342
T694 0.2334
T695 0.2332
T696 0.2329
T697 0.2318
T698 0.2315
T699 0.2315
T700 0.2314
T701 0.2314
T702 0.2303
T703 0.23
T704 0.2299
T705 0.2297
T706 0.2296
T707 0.2296
T708 0.2286
T709 0.2339
T710 0.2337
T711 0.2337
T712 0.2334
T713 0.2323
T714 0.232
T715 0.2319
T716 0.2319
T717 0.2319
T718 0.2318
T719 0.2318
T720 0.2318
T721 0.2318
T722 0.2317
T723 0.2317
T724 0.2317
T725 0.2317
T726 0.2316
T727 0.2316
T728 0.2316
T729 0.2312
T730 0.2311
T731 0.2314
T732 0.2315
T733 0.2305
T734 0.23
T735 0.2304
T736 0.23
T737 0.2296
T738 0.2293
T739 0.2289
T740 0.2286
T741 0.2285
T742 0.2285
T743 0.2284
T744 0.2282
T745 0.2282
T746 0.2282
T747 0.2281
T748 0.2281
T749 0.2281
T750 0.228
T751 0.228
T752 0.228
T753 0.228
T754 0.2279
T755 0.2279
T756 0.2279
T757 0.2279
T758 0.2278
T759 0.2278
T760 0.2278
T761 0.2278
T762 0.2277
T763 0.2277
T764 0.2277
T765 0.2302
T766 0.2309
T767 0.2306
T768 0.2306
T769 0.2305
T770 0.2305
T771 0.2302
T772 0.2297
T773 0.2296
T774 0.2292
T775 0.2293
T776 0.2296
T777 0.2297
T778 0.2296
T779 0.2296
T780 0.2296
T781 0.2293
T782 0.2289
T783 0.2286
T784 0.2285
T785 0.2338
T786 0.2339
T787 0.2336
T788 0.2335
T789 0.2282
T790 0.2283
T791 0.2283
T792 0.2283
T793 0.2282
T794 0.2282
T795 0.2282
T796 0.2282
T797 0.2338
T798 0.228
T799 0.2281
T800 0.2281
T801 0.228
T802 0.228
T803 0.228
T804 0.2339
T805 0.2337
T806 0.2335
T807 0.2335
T808 0.2335
T809 0.2328
T810 0.232
T811 0.2321
T812 0.2318
T813 0.2317
T814 0.2317
T815 0.2317
T816 0.2316
T817 0.2316
T818 0.2316
T819 0.2316
T820 0.2315
T821 0.2309
T822 0.2307
T823 0.23
T824 0.2298
T825 0.2298
T826 0.2297
T827 0.2297
T828 0.2297
T829 0.2297
T830 0.2287
T831 0.2285
T832 0.2291
T833 0.2276
T834 0.2268
T835 0.2264
T836 0.2254
T837 0.2254
T838 0.2254
T839 0.2254
T840 0.2253
T841 0.2253
T842 0.2253
T843 0.2253
T844 0.2253
T845 0.225
T846 0.2244
T847 0.2244
T848 0.2237
T849 0.2236
T850 0.2249
T851 0.2245
T852 0.2248
T853 0.2248
T854 0.2248
T855 0.2234
T856 0.2231
T857 0.2221
T858 0.2221
T859 0.2221
T860 0.222
T861 0.222
T862 0.222
T863 0.222
T864 0.2219
T865 0.2226
T866 0.2232
T867 0.2232
T868 0.2232
T869 0.2231
T870 0.2231
T871 0.2231
T872 0.2231
T873 0.223
T874 0.223
T875 0.223
T876 0.223
T877 0.223
T878 0.2229
T879 0.2229
T880 0.2216
T881 0.2216
T882 0.2206
T883 0.2202
T884 0.2196
T885 0.2195
T886 0.2202
T887 0.2201
T888 0.2206
T889 0.2211
T890 0.2211
T891 0.2211
T892 0.2211
T893 0.221
T894 0.2214
T895 0.221
T896 0.221
T897 0.221
T898 0.2209
T899 0.2209
T900 0.2209
T901 0.2209
T902 0.2209
T903 0.2205
T904 0.2199
T905 0.2195
T906 0.2195
T907 0.2195
T908 0.2194
T909 0.2194
T910 0.2194
T911 0.2194
T912 0.2193
T913 0.2193
T914 0.2193
T915 0.2196
T916 0.2193
T917 0.2192
T918 0.2196
T919 0.2205
T920 0.2195
T921 0.2192
T922 0.2191
T923 0.2191
T924 0.2191
T925 0.2191
T926 0.219
T927 0.2185
T928 0.2177
T929 0.2187
T930 0.2177
T931 0.2175
T932 0.2174
T933 0.2174
T934 0.2173
T935 0.2173
T936 0.2173
T937 0.2173
T938 0.2176
T939 0.2176
T940 0.2172
T941 0.2185
T942 0.2185
T943 0.2184
T944 0.2184
T945 0.2184
T946 0.2184
T947 0.2184
T948 0.2183
T949 0.2193
T950 0.2206
T951 0.2199
T952 0.2193
T953 0.2185
T954 0.218
T955 0.2179
T956 0.2179
T957 0.2179
T958 0.2179
T959 0.2179
T960 0.2178
T961 0.2178
T962 0.2178
T963 0.2178
T964 0.2178
T965 0.2177
T966 0.2177
T967 0.2177
T968 0.2177
T969 0.2177
T970 0.2176
T971 0.2176
T972 0.2176
T973 0.2176
T974 0.2176
T975 0.2175
T976 0.2175
T977 0.2175
T978 0.2175
T979 0.2175
T980 0.2174
T981 0.2173
T982 0.2164
T983 0.2161
T984 0.2161
T985 0.2161
T986 0.2158
T987 0.2158
T988 0.2157
T989 0.2157
T990 0.2157
T991 0.2157
T992 0.216
T993 0.216
T994 0.2159
T995 0.2159
T996 0.2159
T997 0.2159
T998 0.2159
T999 0.2158
T1000 0.2158
T1001 0.2155
T1002 0.2145
T1003 0.2145
T1004 0.2144
T1005 0.2148
T1006 0.2157
T1007 0.2157
T1008 0.2147
T1009 0.2144
T1010 0.2143
T1011 0.2143
T1012 0.2143
T1013 0.2143
T1014 0.2143
T1015 0.2142
T1016 0.2142
T1017 0.2142
T1018 0.2141
T1019 0.2152
T1020 0.2152
T1021 0.2152
T1022 0.2151
T1023 0.2148
T1024 0.2176
T1025 0.2166
T1026 0.2163
T1027 0.2157
T1028 0.2152
T1029 0.2157
T1030 0.2162
T1031 0.2162
T1032 0.2162
T1033 0.2161
T1034 0.2161
T1035 0.2161
T1036 0.2161
T1037 0.2161
T1038 0.2161
T1039 0.216
T1040 0.2167
T1041 0.2173
T1042 0.216
T1043 0.2163
T1044 0.2172
T1045 0.2172
T1046 0.2141
T1047 0.2144
T1048 0.2144
T1049 0.2147
T1050 0.2144
T1051 0.2172
T1052 0.2159
T1053 0.2155
T1054 0.2155
T1055 0.2155
T1056 0.2155
T1057 0.2167
T1058 0.2167
T1059 0.2167
T1060 0.2167
T1061 0.2167
T1062 0.2167
T1063 0.2166
T1064 0.2166
T1065 0.2166
T1066 0.2166
T1067 0.2172
T1068 0.2177
T1069 0.2176
T1070 0.2175
T1071 0.2175
T1072 0.2144
T1073 0.215
T1074 0.215
T1075 0.2149
T1076 0.2149
T1077 0.2149
T1078 0.2149
T1079 0.2149
T1080 0.2149
T1081 0.2148
T1082 0.2151
T1083 0.2151
T1084 0.2154
T1085 0.216
T1086 0.2158
T1087 0.2157
T1088 0.2157
T1089 0.2157
T1090 0.2157
T1091 0.2154
T1092 0.2157
T1093 0.2311
T1094 0.2285
T1095 0.2338
T1096 0.2335
T1097 0.2335
T1098 0.2338
T1099 0.2288
T1100 0.229
T1101 0.229
T1102 0.2311
T1103 0.2343
T1104 0.2397
T1105 0.2442
T1106 0.2515
T1107 0.2552
T1108 0.2562
T1109 0.2563
T1110 0.258
T1111 0.261
T1112 0.2641
T1113 0.2692
T1114 0.2769
T1115 0.2811
T1116 0.2793
T1117 0.2802
T1118 0.2787
T1119 0.2793
T1120 0.2733
T1121 0.2676
T1122 0.2635
T1123 0.2621
T1124 0.2625
T1125 0.2599
T1126 0.2588
T1127 0.2587
T1128 0.2587
T1129 0.2587
T1130 0.2595
T1131 0.26
T1132 0.2598
T1133 0.2588
T1134 0.2585
T1135 0.2588
T1136 0.2594
T1137 0.2596
T1138 0.2598
T1139 0.2607
T1140 0.2625
T1141 0.2622
T1142 0.2636
T1143 0.2639
T1144 0.2642
T1145 0.2642
T1146 0.2642
T1147 0.2647
T1148 0.2651
T1149 0.2652
T1150 0.2652
T1151 0.2651
T1152 0.2643
T1153 0.2631
T1154 0.2636
T1155 0.262
T1156 0.261
T1157 0.2608
T1158 0.2595
T1159 0.2591
T1160 0.259
T1161 0.2597
T1162 0.2605
T1163 0.2605
T1164 0.2617
T1165 0.2624
T1166 0.2632
T1167 0.2635
T1168 0.2634
T1169 0.2629
T1170 0.2621
T1171 0.2609
T1172 0.2603
T1173 0.2612
T1174 0.2618
T1175 0.2617
T1176 0.2615
T1177 0.2622
T1178 0.263
T1179 0.2632
T1180 0.2628
T1181 0.2627
T1182 0.263
T1183 0.2631
T1184 0.263
T1185 0.263
T1186 0.263
T1187 0.263
T1188 0.2625
T1189 0.2633
T1190 0.2614
T1191 0.2589
T1192 0.2571
T1193 0.2558
T1194 0.2549
T1195 0.2534
T1196 0.253
T1197 0.2529
T1198 0.2529
T1199 0.2541
T1200 0.2557
T1201 0.2571
T1202 0.2563
T1203 0.2556
T1204 0.2545
T1205 0.2536
T1206 0.2529
T1207 0.2551
T1208 0.254
T1209 0.2509
T1210 0.2507
T1211 0.2515
T1212 0.2529
T1213 0.2547
T1214 0.2572
T1215 0.2591
T1216 0.2611
T1217 0.2623
T1218 0.2618
T1219 0.2641
T1220 0.2679
T1221 0.2717
T1222 0.2755
T1223 0.279
T1224 0.2801
T1225 0.2802
T1226 0.2794
T1227 0.2787
T1228 0.2773
T1229 0.2759
T1230 0.2753
T1231 0.2751
T1232 0.2758
T1233 0.278
T1234 0.2811
T1235 0.281
T1236 0.2845
T1237 0.2872
T1238 0.2881
T1239 0.2894
T1240 0.2915
T1241 0.2917
T1242 0.2886
T1243 0.2867
T1244 0.2863
T1245 0.2863
T1246 0.2864
T1247 0.287
T1248 0.2875
T1249 0.2876
T1250 0.2875
T1251 0.2875
T1252 0.2869
T1253 0.286
T1254 0.2858
T1255 0.2851
T1256 0.2837
T1257 0.2826
T1258 0.2817
T1259 0.2809
T1260 0.2797
T1261 0.2791
T1262 0.2781
T1263 0.2772
T1264 0.2728
T1265 0.2697
T1266 0.2678
T1267 0.2665
T1268 0.2649
T1269 0.2633
T1270 0.2627
T1271 0.2635
T1272 0.2625
T1273 0.2605
T1274 0.2589
T1275 0.2583
T1276 0.2571
T1277 0.2561
T1278 0.2552
T1279 0.2539
T1280 0.2528
T1281 0.2517
T1282 0.2506
T1283 0.2503
T1284 0.2503
T1285 0.2501
T1286 0.25
T1287 0.2485
T1288 0.2476
T1289 0.2455
T1290 0.2479
T1291 0.2462
T1292 0.245
T1293 0.2447
T1294 0.2455
T1295 0.246
T1296 0.2461
T1297 0.2449
T1298 0.2446
T1299 0.2446
T1300 0.2432
T1301 0.2425
T1302 0.2416
T1303 0.2407
T1304 0.24
T1305 0.2398
T1306 0.2387
T1307 0.2384
T1308 0.238
T1309 0.2391
T1310 0.2394
T1311 0.2394
T1312 0.2407
T1313 0.2431
T1314 0.246
T1315 0.2509
T1316 0.2637
T1317 0.2767
T1318 0.2858
T1319 0.296
T1320 0.3103
T1321 0.3154
T1322 0.3233
T1323 0.3198
T1324 0.3246
T1325 0.3281
T1326 0.3317
T1327 0.3345
T1328 0.3374
T1329 0.3319
T1330 0.332
T1331 0.3312
T1332 0.337
T1333 0.3337
T1334 0.329
T1335 0.3244
T1336 0.319
T1337 0.3244
T1338 0.3219
T1339 0.3204
T1340 0.3191
T1341 0.3182
T1342 0.318
T1343 0.318
T1344 0.3172
T1345 0.3163
T1346 0.3158
T1347 0.3148
T1348 0.3131
T1349 0.3112
T1350 0.3095
T1351 0.3075
T1352 0.3103
T1353 0.308
T1354 0.3055
T1355 0.3036
T1356 0.302
T1357 0.3004
T1358 0.2983
T1359 0.2959
T1360 0.2932
T1361 0.2957
T1362 0.2937
T1363 0.2919
T1364 0.2903
T1365 0.2887
T1366 0.287
T1367 0.2854
T1368 0.2841
T1369 0.2834
T1370 0.2833
T1371 0.2833
T1372 0.2839
T1373 0.2853
T1374 0.287
T1375 0.2886
T1376 0.2908
T1377 0.2925
T1378 0.2935
T1379 0.2949
T1380 0.2956
T1381 0.2924
T1382 0.2937
T1383 0.2952
T1384 0.2967
T1385 0.2959
T1386 0.2958
T1387 0.2956
T1388 0.2946
T1389 0.2931
T1390 0.2959
T1391 0.2939
T1392 0.2925
T1393 0.292
T1394 0.2919
T1395 0.293
T1396 0.2952
T1397 0.2931
T1398 0.2957
T1399 0.2978
T1400 0.2989
T1401 0.2996
T1402 0.2999
T1403 0.3004
T1404 0.2999
T1405 0.2987
T1406 0.2974
T1407 0.2962
T1408 0.2944
T1409 0.2933
T1410 0.297
T1411 0.2963
T1412 0.2953
T1413 0.295
T1414 0.2947
T1415 0.2948
T1416 0.2935
T1417 0.2931
T1418 0.293
T1419 0.293
T1420 0.293
T1421 0.2918
T1422 0.2911
T1423 0.29
T1424 0.2885
T1425 0.2881
T1426 0.2878
T1427 0.2867
T1428 0.2855
T1429 0.2843
T1430 0.2834
T1431 0.2828
T1432 0.2821
T1433 0.2816
T1434 0.2818
T1435 0.2822
T1436 0.2822
T1437 0.2816
T1438 0.2814
T1439 0.2814
T1440 0.2813
T1441 0.281
T1442 0.2803
T1443 0.2798
T1444 0.2787
T1445 0.2775
T1446 0.2811
T1447 0.2806
T1448 0.2796
T1449 0.2793
T1450 0.2792
T1451 0.2792
T1452 0.2789
T1453 0.2782
T1454 0.2776
T1455 0.2772
T1456 0.2755
T1457 0.2741
T1458 0.2725
T1459 0.2708
T1460 0.2695
T1461 0.2685
T1462 0.2676
T1463 0.2673
T1464 0.2679
T1465 0.2706
T1466 0.2734
T1467 0.2746
T1468 0.2736
T1469 0.2713
T1470 0.2697
T1471 0.2688
T1472 0.2683
T1473 0.2675
T1474 0.2666
T1475 0.2666
T1476 0.2675
T1477 0.2666
T1478 0.2662
T1479 0.2659
T1480 0.2652
T1481 0.2644
T1482 0.2642
T1483 0.2629
T1484 0.2625
T1485 0.2625
T1486 0.263
T1487 0.2636
T1488 0.2658
T1489 0.2675
T1490 0.2681
T1491 0.2699
T1492 0.2719
T1493 0.2726
T1494 0.2725
T1495 0.2724
T1496 0.2736
T1497 0.2754
T1498 0.2778
T1499 0.2805
T1500 0.2783
T1501 0.2796
T1502 0.2795
T1503 0.2782
T1504 0.2809
T1505 0.2791
T1506 0.2781
T1507 0.2768
T1508 0.2761
T1509 0.2766
T1510 0.2774
T1511 0.278
T1512 0.279
T1513 0.2798
T1514 0.2804
T1515 0.2775
T1516 0.2785
T1517 0.2797
T1518 0.2804
T1519 0.2816
T1520 0.2827
T1521 0.2839
T1522 0.2847
T1523 0.2862
T1524 0.2878
T1525 0.2899
T1526 0.2929
T1527 0.2943
T1528 0.2948
T1529 0.2955
T1530 0.295
T1531 0.2946
T1532 0.2946
T1533 0.2937
T1534 0.293
T1535 0.293
T1536 0.2937
T1537 0.2944
T1538 0.2961
T1539 0.2931
T1540 0.2952
T1541 0.2972
T1542 0.2991
T1543 0.3005
T1544 0.3008
T1545 0.3007
T1546 0.3007
T1547 0.3007
T1548 0.3007
T1549 0.3007
T1550 0.3006
T1551 0.3006
T1552 0.3006
T1553 0.3006
T1554 0.3006
T1555 0.3005
T1556 0.3005
T1557 0.3005
T1558 0.3005
T1559 0.3005
T1560 0.3004
T1561 0.3004
T1562 0.3004
T1563 0.3004
T1564 0.3004
T1565 0.3003
T1566 0.3003
T1567 0.3003
T1568 0.3003
T1569 0.3003
T1570 0.2921
T1571 0.284
T1572 0.2819
T1573 0.2812
T1574 0.2784
T1575 0.2815
T1576 0.2813
T1577 0.281
T1578 0.2816
T1579 0.2777
T1580 0.2794
T1581 0.282
T1582 0.2838
T1583 0.2843
T1584 0.2846
T1585 0.2838
T1586 0.2841
T1587 0.2852
T1588 0.2864
T1589 0.2878
T1590 0.2888
T1591 0.2884
T1592 0.2876
T1593 0.2865
T1594 0.2853
T1595 0.2847
T1596 0.2845
T1597 0.286
T1598 0.2868
T1599 0.2866
T1600 0.2862
T1601 0.286
T1602 0.286
T1603 0.286
T1604 0.286
T1605 0.2858
T1606 0.2857
T1607 0.2854
T1608 0.2841
T1609 0.2825
T1610 0.2809
T1611 0.2798
T1612 0.2783
T1613 0.2816
T1614 0.281
T1615 0.2803
T1616 0.2794
T1617 0.2804
T1618 0.2806
T1619 0.2808
T1620 0.2773
T1621 0.2775
T1622 0.2775
T1623 0.2815
T1624 0.2804
T1625 0.2788
T1626 0.2773
T1627 0.2755
T1628 0.2732
T1629 0.2714
T1630 0.2704
T1631 0.2695
T1632 0.2683
T1633 0.2677
T1634 0.266
T1635 0.2643
T1636 0.2627
T1637 0.2619
T1638 0.2629
T1639 0.2623
T1640 0.2619
T1641 0.2609
T1642 0.2606
T1643 0.2606
T1644 0.2602
T1645 0.2592
T1646 0.2586
T1647 0.2574
T1648 0.2559
T1649 0.2544
T1650 0.2534
T1651 0.2529
T1652 0.2525
T1653 0.2514
T1654 0.2511
T1655 0.2511
T1656 0.2511
T1657 0.2511
T1658 0.2517
T1659 0.2522
T1660 0.2529
T1661 0.2539
T1662 0.2562
T1663 0.2605
T1664 0.2621
T1665 0.2655
T1666 0.269
T1667 0.2718
T1668 0.2771
T1669 0.2779
T1670 0.2821
T1671 0.2866
T1672 0.2915
T1673 0.2957
T1674 0.2939
T1675 0.2954
T1676 0.2957
T1677 0.2948
T1678 0.2931
T1679 0.2949
T1680 0.2917
T1681 0.2885
T1682 0.286
T1683 0.2854
T1684 0.2848
T1685 0.2851
T1686 0.2862
T1687 0.2868
T1688 0.2877
T1689 0.2883
T1690 0.2884
T1691 0.2884
T1692 0.2884
T1693 0.2884
T1694 0.288
T1695 0.2865
T1696 0.2845
T1697 0.2822
T1698 0.2804
T1699 0.2788
T1700 0.2775
T1701 0.2772
T1702 0.2772
T1703 0.2809
T1704 0.2791
T1705 0.2786
T1706 0.2774
T1707 0.2764
T1708 0.2752
T1709 0.2734
T1710 0.2721
T1711 0.271
T1712 0.2695
T1713 0.2685
T1714 0.2677
T1715 0.2675
T1716 0.2669
T1717 0.2658
T1718 0.2645
T1719 0.2632
T1720 0.2638
T1721 0.2634
T1722 0.2634
T1723 0.2625
T1724 0.2628
T1725 0.2627
T1726 0.2626
T1727 0.2628
T1728 0.2639
T1729 0.2632
T1730 0.2626
T1731 0.2625
T1732 0.2625
T1733 0.2636
T1734 0.2631
T1735 0.2628
T1736 0.2619
T1737 0.2617
T1738 0.2616
T1739 0.2616
T1740 0.2616
T1741 0.2613
T1742 0.26
T1743 0.2589
T1744 0.2577
T1745 0.2564
T1746 0.2555
T1747 0.2553
T1748 0.2553
T1749 0.2553
T1750 0.2553
T1751 0.2561
T1752 0.2565
T1753 0.2576
T1754 0.2574
T1755 0.2572
T1756 0.2566
T1757 0.2562
T1758 0.256
T1759 0.2551
T1760 0.2545
T1761 0.2532
T1762 0.2528
T1763 0.2528
T1764 0.2526
T1765 0.2528
T1766 0.2528
T1767 0.2529
T1768 0.2526
T1769 0.2522
T1770 0.2524
T1771 0.2528
T1772 0.2529
T1773 0.2529
T1774 0.2529
T1775 0.2529
T1776 0.2523
T1777 0.2514
T1778 0.2513
T1779 0.2507
T1780 0.2501
T1781 0.2499
T1782 0.2492
T1783 0.2484
T1784 0.2483
T1785 0.2483
T1786 0.2483
T1787 0.2506
T1788 0.25
T1789 0.2489
T1790 0.2474
T1791 0.2467
T1792 0.2456
T1793 0.244
T1794 0.2477
T1795 0.2477
T1796 0.2475
T1797 0.2477
T1798 0.2477
T1799 0.2477
T1800 0.2478
T1801 0.2478
T1802 0.2478
T1803 0.2471
T1804 0.2463
T1805 0.2461
T1806 0.2456
T1807 0.2454
T1808 0.2449
T1809 0.2447
T1810 0.2447
T1811 0.2447
T1812 0.245
T1813 0.2448
T1814 0.2448
T1815 0.2448
T1816 0.2435
T1817 0.2431
T1818 0.2431
T1819 0.2431
T1820 0.2431
T1821 0.2431
T1822 0.2431
T1823 0.2431
T1824 0.2431
T1825 0.2431
T1826 0.2423
T1827 0.2416
T1828 0.2414
T1829 0.2404
T1830 0.24
T1831 0.24
T1832 0.2392
T1833 0.239
T1834 0.2396
T1835 0.2417
T1836 0.2438
T1837 0.2445
T1838 0.2446
T1839 0.2443
T1840 0.2435
T1841 0.2434
T1842 0.243
T1843 0.2429
T1844 0.243
T1845 0.2439
T1846 0.2443
T1847 0.2444
T1848 0.2444
T1849 0.2444
T1850 0.2439
T1851 0.2432
T1852 0.2425
T1853 0.2417
T1854 0.2406
T1855 0.2403
T1856 0.24
T1857 0.2397
T1858 0.2398
T1859 0.2408
T1860 0.2416
T1861 0.2415
T1862 0.2408
T1863 0.2401
T1864 0.239
T1865 0.2384
T1866 0.2383
T1867 0.2393
T1868 0.2399
T1869 0.2397
T1870 0.2396
T1871 0.2392
T1872 0.2382
T1873 0.2394
T1874 0.2411
T1875 0.2428
T1876 0.2462
T1877 0.2476
T1878 0.2519
T1879 0.2557
T1880 0.2599
T1881 0.2619
T1882 0.2667
T1883 0.2726
T1884 0.2794
T1885 0.2804
T1886 0.2852
T1887 0.2885
T1888 0.2894
T1889 0.2893
T1890 0.2874
T1891 0.2847
T1892 0.2826
T1893 0.28
T1894 0.2778
T1895 0.2813
T1896 0.2808
T1897 0.281
T1898 0.278
T1899 0.2805
T1900 0.2829
T1901 0.285
T1902 0.2864
T1903 0.2873
T1904 0.2875
T1905 0.2869
T1906 0.2858
T1907 0.2855
T1908 0.2846
T1909 0.2823
T1910 0.2777
T1911 0.2793
T1912 0.277
T1913 0.274
T1914 0.2726
T1915 0.2727
T1916 0.2704
T1917 0.2667
T1918 0.2652
T1919 0.2642
T1920 0.2628
T1921 0.2624
T1922 0.2634
T1923 0.262
T1924 0.2609
T1925 0.2601
T1926 0.2587
T1927 0.2581
T1928 0.257
T1929 0.2559
T1930 0.2557
T1931 0.2574
T1932 0.2583
T1933 0.2578
T1934 0.2567
T1935 0.2559
T1936 0.2555
T1937 0.2541
T1938 0.2526
T1939 0.2524
T1940 0.2535
T1941 0.2548
T1942 0.2555
T1943 0.2573
T1944 0.2594
T1945 0.2593
T1946 0.2584
T1947 0.2589
T1948 0.2597
T1949 0.261
T1950 0.2632
T1951 0.2653
T1952 0.2704
T1953 0.2763
T1954 0.2798
T1955 0.2893
T1956 0.2926
T1957 0.2986
T1958 0.3054
T1959 0.3123
T1960 0.3226
T1961 0.3203
T1962 0.3255
T1963 0.3305
T1964 0.3363
T1965 0.3345
T1966 0.3419
T1967 0.3481
T1968 0.3444
T1969 0.3498
T1970 0.3556
T1971 0.3591
T1972 0.355
T1973 0.3586
T1974 0.361
T1975 0.3632
T1976 0.3648
T1977 0.3667
T1978 0.3673
T1979 0.3668
T1980 0.3668
T1981 0.3665
T1982 0.3653
T1983 0.364
T1984 0.3625
T1985 0.3611
T1986 0.3611
T1987 0.36
T1988 0.3584
T1989 0.3577
T1990 0.3576
T1991 0.3566
T1992 0.356
T1993 0.355
T1994 0.3541
T1995 0.3522
T1996 0.3579
T1997 0.3565
T1998 0.3545
T1999 0.3524
T2000 0.3501
T2001 0.3476
T2002 0.3446
T2003 0.3411
T2004 0.348
T2005 0.3453
T2006 0.3426
T2007 0.3406
T2008 0.3399
T2009 0.3389
T2010 0.338
T2011 0.3374
T2012 0.3362
T2013 0.3351
T2014 0.3341
T2015 0.3329
T2016 0.3317
T2017 0.3374
T2018 0.336
T2019 0.3342
T2020 0.3328
T2021 0.3316
T2022 0.3302
T2023 0.3285
T2024 0.3266
T2025 0.3252
T2026 0.324
T2027 0.3224
T2028 0.3211
T2029 0.32
T2030 0.3185
T2031 0.3181
T2032 0.3175
T2033 0.3261
T2034 0.3251
T2035 0.3244
T2036 0.3242
T2037 0.3232
T2038 0.3226
T2039 0.3217
T2040 0.3211
T2041 0.3197
T2042 0.3188
T2043 0.3178
T2044 0.3175
T2045 0.3177
T2046 0.3175
T2047 0.3173
T2048 0.3183
T2049 0.3201
T2050 0.3218
T2051 0.324
T2052 0.3265
T2053 0.3207
T2054 0.3255
T2055 0.3309
T2056 0.3368
T2057 0.3356
T2058 0.3438
T2059 0.3416
T2060 0.3479
T2061 0.3529
T2062 0.3569
T2063 0.3533
T2064 0.3568
T2065 0.3589
T2066 0.3597
T2067 0.3607
T2068 0.3613
T2069 0.3606
T2070 0.36
T2071 0.359
T2072 0.3581
T2073 0.3569
T2074 0.3551
T2075 0.354
T2076 0.3529
T2077 0.3594
T2078 0.358
T2079 0.3568
T2080 0.3562
T2081 0.3552
T2082 0.3538
T2083 0.3524
T2084 0.351
T2085 0.3494
T2086 0.3472
T2087 0.3441
T2088 0.342
T2089 0.3407
T2090 0.349
T2091 0.3468
T2092 0.3447
T2093 0.3427
T2094 0.341
T2095 0.3393
T2096 0.3379
T2097 0.3368
T2098 0.3367
T2099 0.3361
T2100 0.3336
T2101 0.3317
T2102 0.3309
T2103 0.3299
T2104 0.3365
T2105 0.3355
T2106 0.3343
T2107 0.3337
T2108 0.3336
T2109 0.3333
T2110 0.3323
T2111 0.3307
T2112 0.3303
T2113 0.3286
T2114 0.3279
T2115 0.3272
T2116 0.3267
T2117 0.3266
T2118 0.3266
T2119 0.3266
T2120 0.3266
T2121 0.326
T2122 0.3252
T2123 0.325
T2124 0.325
T2125 0.3242
T2126 0.3248
T2127 0.3257
T2128 0.3244
T2129 0.3235
T2130 0.3234
T2131 0.3244
T2132 0.3261
T2133 0.3279
T2134 0.3295
T2135 0.3296
T2136 0.3295
T2137 0.3287
T2138 0.3285
T2139 0.3272
T2140 0.3268
T2141 0.3262
T2142 0.3253
T2143 0.3251
T2144 0.3252
T2145 0.3246
T2146 0.3247
T2147 0.3258
T2148 0.3273
T2149 0.3298
T2150 0.332
T2151 0.334
T2152 0.3364
T2153 0.3304
T2154 0.3315
T2155 0.3327
T2156 0.3337
T2157 0.3343
T2158 0.3341
T2159 0.3334
T2160 0.3326
T2161 0.3324
T2162 0.3324
T2163 0.3312
T2164 0.3307
T2165 0.3372
T2166 0.3364
T2167 0.3357
T2168 0.3347
T2169 0.3337
T2170 0.3332
T2171 0.3322
T2172 0.3311
T2173 0.3305
T2174 0.3295
T2175 0.3289
T2176 0.3275
T2177 0.3271
T2178 0.326
T2179 0.3256
T2180 0.3244
T2181 0.324
T2182 0.3233
T2183 0.3225
T2184 0.3223
T2185 0.3214
T2186 0.3195
T2187 0.319
T2188 0.319
T2189 0.3182
T2190 0.3177
T2191 0.3272
T2192 0.3265
T2193 0.326
T2194 0.3256
T2195 0.3249
T2196 0.3243
T2197 0.3242
T2198 0.3237
T2199 0.3223
T2200 0.3212
T2201 0.321
T2202 0.3211
T2203 0.3224
T2204 0.3225
T2205 0.3218
T2206 0.3216
T2207 0.3213
T2208 0.3212
T2209 0.3212
T2210 0.3204
T2211 0.3197
T2212 0.3195
T2213 0.319
T2214 0.3182
T2215 0.318
T2216 0.3181
T2217 0.3181
T2218 0.3178
T2219 0.3167
T2220 0.3164
T2221 0.3161
T2222 0.3154
T2223 0.315
T2224 0.3149
T2225 0.3149
T2226 0.315
T2227 0.315
T2228 0.315
T2229 0.315
T2230 0.315
T2231 0.3151
T2232 0.3149
T2233 0.3143
T2234 0.3135
T2235 0.3134
T2236 0.3134
T2237 0.3134
T2238 0.3123
T2239 0.3119
T2240 0.3119
T2241 0.3117
T2242 0.3117
T2243 0.3114
T2244 0.3105
T2245 0.3102
T2246 0.3102
T2247 0.3103
T2248 0.31
T2249 0.3096
T2250 0.3089
T2251 0.3086
T2252 0.3086
T2253 0.3086
T2254 0.3086
T2255 0.3086
T2256 0.3081
T2257 0.3122
T2258 0.312
T2259 0.3121
T2260 0.3121
T2261 0.3118
T2262 0.3115
T2263 0.3113
T2264 0.3109
T2265 0.3105
T2266 0.3104
T2267 0.3104
T2268 0.3099
T2269 0.3091
T2270 0.3089
T2271 0.3089
T2272 0.3081
T2273 0.3075
T2274 0.3074
T2275 0.3075
T2276 0.3073
T2277 0.3072
T2278 0.3073
T2279 0.3073
T2280 0.3073
T2281 0.3073
T2282 0.3065
T2283 0.3059
T2284 0.3058
T2285 0.3058
T2286 0.3059
T2287 0.3059
T2288 0.3059
T2289 0.3053
T2290 0.3046
T2291 0.3043
T2292 0.3042
T2293 0.3042
T2294 0.3042
T2295 0.3042
T2296 0.3042
T2297 0.3043
T2298 0.304
T2299 0.3033
T2300 0.3028
T2301 0.3025
T2302 0.2997
T2303 0.2941
T2304 0.2962
T2305 0.2967
T2306 0.2947
T2307 0.297
T2308 0.2987
T2309 0.2994
T2310 0.2995
T2311 0.2995
T2312 0.2996
T2313 0.2996
T2314 0.2996
T2315 0.2996
T2316 0.2997
T2317 0.2997
T2318 0.2997
T2319 0.2997
T2320 0.2991
T2321 0.2984
T2322 0.2991
T2323 0.2997
T2324 0.2998
T2325 0.2998
T2326 0.2999
T2327 0.2999
T2328 0.2999
T2329 0.2997
T2330 0.2997
T2331 0.2997
T2332 0.2985
T2333 0.2982
T2334 0.2982
T2335 0.2982
T2336 0.2982
T2337 0.2982
T2338 0.2983
T2339 0.298
T2340 0.2973
T2341 0.2977
T2342 0.2983
T2343 0.2978
T2344 0.2973
T2345 0.2969
T2346 0.2968
T2347 0.2969
T2348 0.2969
T2349 0.2967
T2350 0.2973
T2351 0.2975
T2352 0.2978
T2353 0.297
T2354 0.2968
T2355 0.2968
T2356 0.2968
T2357 0.2968
T2358 0.2968
T2359 0.2969
T2360 0.2969
T2361 0.2969
T2362 0.2963
T2363 0.2965
T2364 0.2963
T2365 0.2962
T2366 0.2962
T2367 0.2956
T2368 0.2955
T2369 0.2961
T2370 0.299
T2371 0.3014
T2372 0.3022
T2373 0.3021
T2374 0.3004
T2375 0.2983
T2376 0.2969
T2377 0.2957
T2378 0.2945
T2379 0.2939
T2380 0.2938
T2381 0.2939
T2382 0.2948
T2383 0.2954
T2384 0.2955
T2385 0.2956
T2386 0.2956
T2387 0.2956
T2388 0.2956
T2389 0.2956
T2390 0.2957
T2391 0.2957
T2392 0.2957
T2393 0.2957
T2394 0.2958
T2395 0.1904
T2396 0.1784
T2397 0.1787
T2398 0.1784
T2399 0.1784
T2400 0.1785
T2401 0.1785
T2402 0.1785
T2403 0.1785
T2404 0.1785
T2405 0.1785
T2406 0.1785
T2407 0.1788
T2408 0.1785
T2409 0.1785
T2410 0.1784
T2411 0.1781
T2412 0.177
T2413 0.1776
T2414 0.177
T2415 0.1752
T2416 0.1746
T2417 0.1746
T2418 0.1746
T2419 0.1746
T2420 0.1746
T2421 0.1746
T2422 0.1746
T2423 0.1746
T2424 0.1746
T2425 0.1747
T2426 0.1747
T2427 0.1747
T2428 0.1747
T2429 0.1747
T2430 0.1747
T2431 0.1747
T2432 0.1747
T2433 0.1747
T2434 0.1747
T2435 0.1747
T2436 0.1747
T2437 0.1747
T2438 0.1747
T2439 0.1748
T2440 0.1748
T2441 0.1748
T2442 0.1748
T2443 0.1748
T2444 0.1748
T2445 0.1748
T2446 0.1748
T2447 0.1748
T2448 0.1748
T2449 0.1748
T2450 0.1748
T2451 0.1748
T2452 0.1748
T2453 0.1748
T2454 0.1749
T2455 0.1749
T2456 0.1749
T2457 0.1743
T2458 0.1736
T2459 0.1736
T2460 0.1733
T2461 0.1737
T2462 0.1727
T2463 0.1734
T2464 0.1734
T2465 0.1737
T2466 0.1737
T2467 0.1737
T2468 0.1737
T2469 0.1737
T2470 0.1737
T2471 0.1737
T2472 0.1737
T2473 0.1737
T2474 0.1738
T2475 0.1738
T2476 0.1738
T2477 0.1738
T2478 0.1738
T2479 0.1738
T2480 0.1738
T2481 0.1738
T2482 0.1738
T2483 0.1738
T2484 0.1735
T2485 0.1735
T2486 0.1738
T2487 0.1729
T2488 0.1732
T2489 0.1839
T2490 0.2193
T2491 0.219
T2492 0.2175
T2493 0.2143
T2494 0.2125
T2495 0.2123
T2496 0.2104
T2497 0.2097
T2498 0.2079
T2499 0.2067
T2500 0.2057
T2501 0.2047
T2502 0.2036
T2503 0.2027
T2504 0.201
T2505 0.2007
T2506 0.1999
T2507 0.2226
T2508 0.2185
T2509 0.2153
T2510 0.2171
T2511 0.2114
T2512 0.2046
T2513 0.2011
T2514 0.2
T2515 0.199
T2516 0.1986
T2517 0.1981
T2518 0.1993
T2519 0.1986
T2520 0.1976
T2521 0.1965
T2522 0.1954
T2523 0.1948
T2524 0.1943
T2525 0.1932
T2526 0.192
T2527 0.1917
T2528 0.1907
T2529 0.1897
T2530 0.1891
T2531 0.1876
T2532 0.1865
T2533 0.186
T2534 0.1851
T2535 0.1831
T2536 0.1827
T2537 0.1827
T2538 0.1827
T2539 0.1827
T2540 0.1827
T2541 0.1828
T2542 0.1828
T2543 0.1828
T2544 0.1828
T2545 0.1828
T2546 0.1828
T2547 0.1828
T2548 0.1822
T2549 0.1816
T2550 0.1816
T2551 0.1816
T2552 0.1816
T2553 0.1808
T2554 0.1811
T2555 0.1817
T2556 0.1814
T2557 0.1799
T2558 0.1805
T2559 0.1798
T2560 0.2166
T2561 0.2052
T2562 0.2017
T2563 0.1998
T2564 0.1994
T2565 0.1981
T2566 0.1973
T2567 0.1962
T2568 0.1959
T2569 0.1953
T2570 0.1944
T2571 0.1937
T2572 0.1933
T2573 0.1925
T2574 0.1919
T2575 0.1911
T2576 0.1908
T2577 0.1905
T2578 0.1905
T2579 0.1896
T2580 0.1887
T2581 0.1871
T2582 0.1867
T2583 0.1858
T2584 0.1855
T2585 0.1859
T2586 0.1859
T2587 0.1859
T2588 0.1859
T2589 0.1859
T2590 0.1859
T2591 0.185
T2592 0.1847
T2593 0.1847
T2594 0.1847
T2595 0.1848
T2596 0.1848
T2597 0.1848
T2598 0.1848
T2599 0.1848
T2600 0.1841
T2601 0.1833
T2602 0.1833
T2603 0.1827
T2604 0.1827
T2605 0.1827
T2606 0.1821
T2607 0.1834
T2608 0.1831
T2609 0.1831
T2610 0.1822
T2611 0.1822
T2612 0.1822
T2613 0.1822
T2614 0.1822
T2615 0.1822
T2616 0.1822
T2617 0.1818
T2618 0.1815
T2619 0.1821
T2620 0.1824
T2621 0.1827
T2622 0.1827
T2623 0.1827
T2624 0.1827
T2625 0.1827
T2626 0.1824
T2627 0.1821
T2628 0.1818
T2629 0.1811
T2630 0.1811
T2631 0.1815
T2632 0.1805
T2633 0.1802
T2634 0.1802
T2635 0.1802
T2636 0.1802
T2637 0.1802
T2638 0.1802
T2639 0.1802
T2640 0.1802
T2641 0.1802
T2642 0.1802
T2643 0.1802
T2644 0.1802
T2645 0.1811
T2646 0.1815
T2647 0.1815
T2648 0.1815
T2649 0.1815
T2650 0.1815
T2651 0.1805
T2652 0.1805
T2653 0.1802
T2654 0.1802
T2655 0.1802
T2656 0.1802
T2657 0.1805
T2658 0.1811
T2659 0.1805
T2660 0.1818
T2661 0.1815
T2662 0.1824
T2663 0.1836
T2664 0.1836
T2665 0.1843
T2666 0.1846
T2667 0.1866
T2668 0.1878
T2669 0.1893
T2670 0.1899
T2671 0.1914
T2672 0.1928
T2673 0.1957
T2674 0.1972
T2675 0.198
T2676 0.2018
T2677 0.2041
T2678 0.2067
T2679 0.2086
T2680 0.2093
T2681 0.2096
T2682 0.2104
T2683 0.2114
T2684 0.2117
T2685 0.2117
T2686 0.211
T2687 0.2104
T2688 0.2098
T2689 0.209
T2690 0.2079
T2691 0.2069
T2692 0.2066
T2693 0.2066
T2694 0.2066
T2695 0.2066
T2696 0.2066
T2697 0.2066
T2698 0.2066
T2699 0.2066
T2700 0.2066
T2701 0.2054
T2702 0.2038
T2703 0.2024
T2704 0.2016
T2705 0.2041
T2706 0.2027
T2707 0.2016
T2708 0.2016
T2709 0.2006
T2710 0.1991
T2711 0.1991
T2712 0.198
T2713 0.1986
T2714 0.1983
T2715 0.1983
T2716 0.1983
T2717 0.198
T2718 0.1972
T2719 0.1969
T2720 0.1969
T2721 0.198
T2722 0.1972
T2723 0.1976
T2724 0.1976
T2725 0.1978
T2726 0.1987
T2727 0.1991
T2728 0.1994
T2729 0.2002
T2730 0.2006
T2731 0.2016
T2732 0.2016
T2733 0.2024
T2734 0.2027
T2735 0.2031
T2736 0.2041
T2737 0.2041
T2738 0.2041
T2739 0.2041
T2740 0.2041
T2741 0.2051
T2742 0.2055
T2743 0.206
T2744 0.2066
T2745 0.2069
T2746 0.2079
T2747 0.2093
T2748 0.2096
T2749 0.2101
T2750 0.211
T2751 0.2098
T2752 0.2093
T2753 0.2083
T2754 0.2079
T2755 0.2066
T2756 0.2063
T2757 0.2055
T2758 0.2051
T2759 0.2041
T2760 0.2034
T2761 0.2022
T2762 0.2016
T2763 0.2009
T2764 0.2002
T2765 0.1996
T2766 0.1991
T2767 0.198
T2768 0.1994
T2769 0.1994
T2770 0.1994
T2771 0.1994
T2772 0.1986
T2773 0.1983
T2774 0.1976
T2775 0.1969
T2776 0.1969
T2777 0.1969
T2778 0.1969
T2779 0.1969
T2780 0.1969
T2781 0.196
T2782 0.1957
T2783 0.1957
T2784 0.1954
T2785 0.1943
T2786 0.1943
T2787 0.1943
T2788 0.1934
T2789 0.1931
T2790 0.1931
T2791 0.1792
T2792 0.1792
T2793 0.1792
T2794 0.1792
T2795 0.1792
T2796 0.1792
T2797 0.1792
T2798 0.1792
T2799 0.1792
T2800 0.1792
T2801 0.1792
T2802 0.1792
T2803 0.1792
T2804 0.1792
T2805 0.1792
T2806 0.1792
T2807 0.1792
T2808 0.1792
