# Supplementary material for: FishMORPH - An agent-based model to predict salmonid growth and distribution responses under natural and low flows
Source: Sci Rep. 2016 Jul 19;6:29414. doi: 10.1038/srep29414 (PMC4949470; doi:10.1038/srep29414)
Supplement: Supplementary Information 2 [file srep29414-s2.zip › SR_FishMORPH_Files/Parameters/Baseline_Depth_P68.var]

Depth Patch P68
T1 0.1722
T2 0.173
T3 0.173
T4 0.173
T5 0.1727
T6 0.1723
T7 0.1713
T8 0.1707
T9 0.1696
T10 0.1712
T11 0.1721
T12 0.1699
T13 0.1686
T14 0.167
T15 0.167
T16 0.167
T17 0.167
T18 0.167
T19 0.1666
T20 0.1663
T21 0.1656
T22 0.1653
T23 0.1653
T24 0.1653
T25 0.1646
T26 0.164
T27 0.164
T28 0.164
T29 0.164
T30 0.164
T31 0.164
T32 0.164
T33 0.164
T34 0.164
T35 0.1636
T36 0.1633
T37 0.1626
T38 0.1626
T39 0.1626
T40 0.1626
T41 0.1626
T42 0.1624
T43 0.1615
T44 0.1615
T45 0.1615
T46 0.1615
T47 0.1615
T48 0.1615
T49 0.1615
T50 0.1615
T51 0.1659
T52 0.1659
T53 0.1659
T54 0.1646
T55 0.1646
T56 0.1642
T57 0.1636
T58 0.1639
T59 0.1642
T60 0.1669
T61 0.1649
T62 0.1639
T63 0.1636
T64 0.1632
T65 0.1646
T66 0.1636
T67 0.1632
T68 0.1632
T69 0.1632
T70 0.1632
T71 0.1629
T72 0.1618
T73 0.1613
T74 0.1604
T75 0.1593
T76 0.1593
T77 0.1593
T78 0.1593
T79 0.1593
T80 0.1593
T81 0.1593
T82 0.1593
T83 0.1593
T84 0.1593
T85 0.1597
T86 0.1607
T87 0.1607
T88 0.1607
T89 0.1607
T90 0.1607
T91 0.1607
T92 0.1607
T93 0.1607
T94 0.1607
T95 0.1607
T96 0.1607
T97 0.1607
T98 0.1607
T99 0.1604
T100 0.1593
T101 0.1593
T102 0.1593
T103 0.1593
T104 0.1593
T105 0.1593
T106 0.1593
T107 0.1593
T108 0.159
T109 0.1593
T110 0.1593
T111 0.1593
T112 0.1593
T113 0.1593
T114 0.1593
T115 0.1593
T116 0.1593
T117 0.1593
T118 0.1593
T119 0.1593
T120 0.1593
T121 0.1593
T122 0.1593
T123 0.1593
T124 0.1593
T125 0.1593
T126 0.1593
T127 0.1593
T128 0.1593
T129 0.1593
T130 0.1593
T131 0.16
T132 0.1607
T133 0.1607
T134 0.1607
T135 0.1607
T136 0.161
T137 0.1618
T138 0.1618
T139 0.1618
T140 0.1618
T141 0.1618
T142 0.1618
T143 0.1618
T144 0.1618
T145 0.1618
T146 0.1618
T147 0.1618
T148 0.1618
T149 0.1618
T150 0.1632
T151 0.1629
T152 0.1632
T153 0.1636
T154 0.1646
T155 0.1646
T156 0.1646
T157 0.1646
T158 0.1653
T159 0.1646
T160 0.1653
T161 0.1659
T162 0.1659
T163 0.1659
T164 0.1659
T165 0.1659
T166 0.1659
T167 0.1659
T168 0.1659
T169 0.1659
T170 0.1659
T171 0.1659
T172 0.1659
T173 0.1659
T174 0.1659
T175 0.1659
T176 0.1659
T177 0.1659
T178 0.1656
T179 0.1659
T180 0.1659
T181 0.1656
T182 0.1649
T183 0.1656
T184 0.1649
T185 0.1646
T186 0.1646
T187 0.1646
T188 0.1646
T189 0.1646
T190 0.1646
T191 0.1646
T192 0.1646
T193 0.1646
T194 0.1646
T195 0.1646
T196 0.1646
T197 0.1636
T198 0.1632
T199 0.1632
T200 0.1632
T201 0.1618
T202 0.1618
T203 0.1618
T204 0.1618
T205 0.1618
T206 0.1618
T207 0.1618
T208 0.1618
T209 0.1618
T210 0.1618
T211 0.1618
T212 0.1618
T213 0.1618
T214 0.1618
T215 0.1622
T216 0.1618
T217 0.1618
T218 0.1618
T219 0.1618
T220 0.1618
T221 0.1618
T222 0.1618
T223 0.1618
T224 0.1615
T225 0.1607
T226 0.1607
T227 0.1607
T228 0.1607
T229 0.1607
T230 0.1607
T231 0.1607
T232 0.1607
T233 0.1607
T234 0.1607
T235 0.1607
T236 0.1607
T237 0.1607
T238 0.1607
T239 0.1607
T240 0.1607
T241 0.1607
T242 0.1607
T243 0.1607
T244 0.1607
T245 0.1607
T246 0.1607
T247 0.1607
T248 0.1607
T249 0.1593
T250 0.1593
T251 0.1597
T252 0.1832
T253 0.2107
T254 0.2182
T255 0.2171
T256 0.2169
T257 0.2169
T258 0.2155
T259 0.215
T260 0.215
T261 0.2143
T262 0.2133
T263 0.2131
T264 0.2131
T265 0.2131
T266 0.2131
T267 0.2131
T268 0.2131
T269 0.2131
T270 0.2131
T271 0.2131
T272 0.2131
T273 0.2131
T274 0.2131
T275 0.2131
T276 0.2135
T277 0.2139
T278 0.2148
T279 0.215
T280 0.215
T281 0.215
T282 0.2143
T283 0.2137
T284 0.2132
T285 0.2131
T286 0.2131
T287 0.2131
T288 0.2131
T289 0.2131
T290 0.2131
T291 0.2131
T292 0.2131
T293 0.2135
T294 0.2147
T295 0.215
T296 0.215
T297 0.2165
T298 0.2169
T299 0.2169
T300 0.2175
T301 0.2174
T302 0.2173
T303 0.2176
T304 0.218
T305 0.2184
T306 0.2185
T307 0.2185
T308 0.2185
T309 0.2185
T310 0.2185
T311 0.2185
T312 0.2185
T313 0.2185
T314 0.2185
T315 0.2185
T316 0.2185
T317 0.2185
T318 0.2185
T319 0.2185
T320 0.2185
T321 0.2185
T322 0.2185
T323 0.2185
T324 0.2185
T325 0.2182
T326 0.2184
T327 0.2185
T328 0.2185
T329 0.2185
T330 0.2185
T331 0.2185
T332 0.2185
T333 0.2185
T334 0.2185
T335 0.2185
T336 0.2185
T337 0.2182
T338 0.2172
T339 0.2169
T340 0.2169
T341 0.2169
T342 0.2169
T343 0.2169
T344 0.2169
T345 0.2169
T346 0.2169
T347 0.2169
T348 0.2169
T349 0.2169
T350 0.2169
T351 0.2169
T352 0.2169
T353 0.2155
T354 0.215
T355 0.215
T356 0.215
T357 0.215
T358 0.215
T359 0.215
T360 0.215
T361 0.215
T362 0.2143
T363 0.2148
T364 0.215
T365 0.215
T366 0.215
T367 0.215
T368 0.215
T369 0.215
T370 0.215
T371 0.215
T372 0.215
T373 0.2154
T374 0.2166
T375 0.2169
T376 0.2169
T377 0.2169
T378 0.2172
T379 0.217
T380 0.2169
T381 0.2169
T382 0.2169
T383 0.2169
T384 0.2169
T385 0.2169
T386 0.2169
T387 0.2169
T388 0.2169
T389 0.2169
T390 0.2169
T391 0.2169
T392 0.2169
T393 0.2158
T394 0.2082
T395 0.1924
T396 0.1755
T397 0.1755
T398 0.1731
T399 0.1713
T400 0.171
T401 0.171
T402 0.171
T403 0.1713
T404 0.1711
T405 0.171
T406 0.17
T407 0.1694
T408 0.1693
T409 0.1693
T410 0.1699
T411 0.1708
T412 0.172
T413 0.1739
T414 0.1754
T415 0.1749
T416 0.1755
T417 0.1757
T418 0.1757
T419 0.1754
T420 0.1733
T421 0.1727
T422 0.1667
T423 0.1646
T424 0.1653
T425 0.1653
T426 0.1653
T427 0.1653
T428 0.1653
T429 0.1653
T430 0.1653
T431 0.1653
T432 0.1653
T433 0.1653
T434 0.1653
T435 0.1646
T436 0.164
T437 0.164
T438 0.1633
T439 0.1626
T440 0.1619
T441 0.1613
T442 0.1613
T443 0.1667
T444 0.1657
T445 0.166
T446 0.1657
T447 0.166
T448 0.1657
T449 0.1653
T450 0.1636
T451 0.1629
T452 0.1629
T453 0.1629
T454 0.1622
T455 0.1615
T456 0.1615
T457 0.1629
T458 0.1629
T459 0.1629
T460 0.1626
T461 0.1629
T462 0.1629
T463 0.1643
T464 0.1652
T465 0.1661
T466 0.1668
T467 0.162
T468 0.1627
T469 0.1637
T470 0.1637
T471 0.1644
T472 0.165
T473 0.1647
T474 0.1637
T475 0.163
T476 0.1624
T477 0.1617
T478 0.1668
T479 0.1668
T480 0.1661
T481 0.1668
T482 0.1664
T483 0.1668
T484 0.1668
T485 0.1614
T486 0.1668
T487 0.1624
T488 0.1625
T489 0.1644
T490 0.1661
T491 0.1681
T492 0.1684
T493 0.1698
T494 0.1719
T495 0.1737
T496 0.1751
T497 0.1764
T498 0.177
T499 0.1784
T500 0.1808
T501 0.1762
T502 0.1785
T503 0.1809
T504 0.1831
T505 0.185
T506 0.1868
T507 0.1875
T508 0.1879
T509 0.189
T510 0.1892
T511 0.1896
T512 0.1906
T513 0.1912
T514 0.1922
T515 0.194
T516 0.195
T517 0.1923
T518 0.1933
T519 0.1935
T520 0.1938
T521 0.1936
T522 0.1935
T523 0.1935
T524 0.1935
T525 0.1935
T526 0.1935
T527 0.1931
T528 0.1922
T529 0.1916
T530 0.1915
T531 0.1945
T532 0.1941
T533 0.1938
T534 0.1928
T535 0.191
T536 0.1899
T537 0.1891
T538 0.1883
T539 0.1875
T540 0.1873
T541 0.1857
T542 0.1853
T543 0.1853
T544 0.1847
T545 0.1838
T546 0.1836
T547 0.183
T548 0.1822
T549 0.182
T550 0.1813
T551 0.1805
T552 0.18
T553 0.1787
T554 0.1783
T555 0.1777
T556 0.1769
T557 0.1767
T558 0.177
T559 0.1784
T560 0.1812
T561 0.1855
T562 0.1891
T563 0.1926
T564 0.1922
T565 0.1984
T566 0.2073
T567 0.214
T568 0.2202
T569 0.2248
T570 0.2279
T571 0.2288
T572 0.2321
T573 0.2362
T574 0.2421
T575 0.2435
T576 0.2503
T577 0.2609
T578 0.2641
T579 0.2733
T580 0.2852
T581 0.299
T582 0.3101
T583 0.3199
T584 0.3235
T585 0.3275
T586 0.3334
T587 0.3387
T588 0.3353
T589 0.3424
T590 0.3487
T591 0.3515
T592 0.3488
T593 0.351
T594 0.3514
T595 0.3504
T596 0.3518
T597 0.3442
T598 0.3349
T599 0.3326
T600 0.3229
T601 0.3168
T602 0.3097
T603 0.3035
T604 0.2981
T605 0.2936
T606 0.2907
T607 0.2888
T608 0.2887
T609 0.2898
T610 0.2926
T611 0.2951
T612 0.2992
T613 0.3038
T614 0.3084
T615 0.3113
T616 0.3147
T617 0.3181
T618 0.3213
T619 0.3211
T620 0.3236
T621 0.3248
T622 0.3237
T623 0.3194
T624 0.314
T625 0.3014
T626 0.2851
T627 0.2689
T628 0.2541
T629 0.2469
T630 0.2404
T631 0.2329
T632 0.2282
T633 0.2273
T634 0.2246
T635 0.2226
T636 0.2207
T637 0.219
T638 0.2179
T639 0.2166
T640 0.2152
T641 0.2145
T642 0.2138
T643 0.213
T644 0.2128
T645 0.2128
T646 0.212
T647 0.2111
T648 0.2105
T649 0.2093
T650 0.2089
T651 0.2106
T652 0.2098
T653 0.2096
T654 0.2089
T655 0.2079
T656 0.2077
T657 0.2067
T658 0.2062
T659 0.2061
T660 0.2046
T661 0.2041
T662 0.2029
T663 0.2025
T664 0.2001
T665 0.1848
T666 0.1775
T667 0.177
T668 0.177
T669 0.1766
T670 0.1759
T671 0.1757
T672 0.1757
T673 0.1757
T674 0.1757
T675 0.1804
T676 0.1801
T677 0.1799
T678 0.1797
T679 0.1794
T680 0.1783
T681 0.178
T682 0.178
T683 0.1774
T684 0.1782
T685 0.1757
T686 0.1879
T687 0.196
T688 0.1949
T689 0.1849
T690 0.178
T691 0.1804
T692 0.1784
T693 0.1774
T694 0.1766
T695 0.1764
T696 0.1761
T697 0.175
T698 0.1747
T699 0.1747
T700 0.1746
T701 0.1746
T702 0.1735
T703 0.1732
T704 0.1731
T705 0.1729
T706 0.1728
T707 0.1727
T708 0.1717
T709 0.1711
T710 0.171
T711 0.171
T712 0.1706
T713 0.1695
T714 0.1692
T715 0.1692
T716 0.1691
T717 0.1691
T718 0.1691
T719 0.1691
T720 0.169
T721 0.169
T722 0.169
T723 0.1689
T724 0.1689
T725 0.1689
T726 0.1689
T727 0.1688
T728 0.1688
T729 0.1685
T730 0.1684
T731 0.1687
T732 0.1687
T733 0.1677
T734 0.1673
T735 0.1676
T736 0.1672
T737 0.1669
T738 0.1665
T739 0.1662
T740 0.1658
T741 0.1658
T742 0.1658
T743 0.1656
T744 0.1654
T745 0.1654
T746 0.1654
T747 0.1654
T748 0.1653
T749 0.1653
T750 0.1653
T751 0.1653
T752 0.1652
T753 0.1652
T754 0.1652
T755 0.1652
T756 0.1651
T757 0.1651
T758 0.1651
T759 0.1651
T760 0.165
T761 0.165
T762 0.165
T763 0.165
T764 0.1649
T765 0.1734
T766 0.1741
T767 0.1738
T768 0.1737
T769 0.1737
T770 0.1737
T771 0.1733
T772 0.1729
T773 0.1728
T774 0.1724
T775 0.1725
T776 0.1728
T777 0.1728
T778 0.1728
T779 0.1728
T780 0.1728
T781 0.1725
T782 0.1721
T783 0.1718
T784 0.1717
T785 0.171
T786 0.1711
T787 0.1709
T788 0.1707
T789 0.1713
T790 0.1715
T791 0.1715
T792 0.1715
T793 0.1714
T794 0.1714
T795 0.1714
T796 0.1713
T797 0.171
T798 0.1712
T799 0.1713
T800 0.1712
T801 0.1712
T802 0.1712
T803 0.1712
T804 0.1711
T805 0.1709
T806 0.1708
T807 0.1707
T808 0.1707
T809 0.17
T810 0.1692
T811 0.1693
T812 0.1691
T813 0.1689
T814 0.1689
T815 0.1689
T816 0.1689
T817 0.1688
T818 0.1688
T819 0.1688
T820 0.1688
T821 0.1681
T822 0.1679
T823 0.1672
T824 0.167
T825 0.167
T826 0.167
T827 0.167
T828 0.1669
T829 0.1669
T830 0.1659
T831 0.1657
T832 0.1663
T833 0.1648
T834 0.164
T835 0.1637
T836 0.1627
T837 0.1627
T838 0.1626
T839 0.1626
T840 0.1626
T841 0.1626
T842 0.1625
T843 0.1625
T844 0.1625
T845 0.1623
T846 0.1617
T847 0.1616
T848 0.1667
T849 0.1666
T850 0.1621
T851 0.1618
T852 0.162
T853 0.162
T854 0.162
T855 0.1664
T856 0.1661
T857 0.1651
T858 0.1651
T859 0.1651
T860 0.165
T861 0.165
T862 0.165
T863 0.165
T864 0.1649
T865 0.1656
T866 0.1662
T867 0.1662
T868 0.1661
T869 0.1661
T870 0.1661
T871 0.1661
T872 0.1661
T873 0.166
T874 0.166
T875 0.166
T876 0.166
T877 0.1659
T878 0.1659
T879 0.1659
T880 0.1646
T881 0.1646
T882 0.1636
T883 0.1632
T884 0.1625
T885 0.1625
T886 0.1632
T887 0.1631
T888 0.1636
T889 0.1641
T890 0.1641
T891 0.1641
T892 0.1641
T893 0.164
T894 0.1644
T895 0.164
T896 0.164
T897 0.164
T898 0.1639
T899 0.1639
T900 0.1639
T901 0.1639
T902 0.1638
T903 0.1635
T904 0.1628
T905 0.1625
T906 0.1625
T907 0.1624
T908 0.1624
T909 0.1624
T910 0.1624
T911 0.1624
T912 0.1623
T913 0.1623
T914 0.1623
T915 0.1626
T916 0.1623
T917 0.1622
T918 0.1625
T919 0.1635
T920 0.1625
T921 0.1621
T922 0.1621
T923 0.1621
T924 0.1621
T925 0.1621
T926 0.162
T927 0.1615
T928 0.1607
T929 0.1617
T930 0.1607
T931 0.1605
T932 0.1604
T933 0.1603
T934 0.1603
T935 0.1603
T936 0.1603
T937 0.1603
T938 0.1606
T939 0.1606
T940 0.1602
T941 0.1615
T942 0.1615
T943 0.1614
T944 0.1614
T945 0.1614
T946 0.1614
T947 0.1614
T948 0.1613
T949 0.1623
T950 0.1636
T951 0.1629
T952 0.1623
T953 0.1615
T954 0.161
T955 0.1609
T956 0.1609
T957 0.1609
T958 0.1609
T959 0.1609
T960 0.1608
T961 0.1608
T962 0.1608
T963 0.1608
T964 0.1607
T965 0.1607
T966 0.1607
T967 0.1607
T968 0.1607
T969 0.1606
T970 0.1606
T971 0.1606
T972 0.1606
T973 0.1606
T974 0.1605
T975 0.1605
T976 0.1605
T977 0.1605
T978 0.1605
T979 0.1604
T980 0.1604
T981 0.1603
T982 0.1594
T983 0.1591
T984 0.1591
T985 0.159
T986 0.1588
T987 0.1587
T988 0.1587
T989 0.1587
T990 0.1587
T991 0.1587
T992 0.159
T993 0.1589
T994 0.1589
T995 0.1589
T996 0.1589
T997 0.1589
T998 0.1588
T999 0.1588
T1000 0.1588
T1001 0.1585
T1002 0.1575
T1003 0.1575
T1004 0.1574
T1005 0.1578
T1006 0.1587
T1007 0.1587
T1008 0.1577
T1009 0.1573
T1010 0.1573
T1011 0.1573
T1012 0.1573
T1013 0.1573
T1014 0.1573
T1015 0.1572
T1016 0.1572
T1017 0.1572
T1018 0.1571
T1019 0.1582
T1020 0.1582
T1021 0.1582
T1022 0.1581
T1023 0.1578
T1024 0.1568
T1025 0.1558
T1026 0.1555
T1027 0.1549
T1028 0.1544
T1029 0.1549
T1030 0.1554
T1031 0.1554
T1032 0.1554
T1033 0.1553
T1034 0.1553
T1035 0.1553
T1036 0.1553
T1037 0.1553
T1038 0.1553
T1039 0.1552
T1040 0.1559
T1041 0.1565
T1042 0.1552
T1043 0.1555
T1044 0.1564
T1045 0.1564
T1046 0.1571
T1047 0.1574
T1048 0.1574
T1049 0.1577
T1050 0.1574
T1051 0.1564
T1052 0.1551
T1053 0.1547
T1054 0.1547
T1055 0.1547
T1056 0.1547
T1057 0.156
T1058 0.1559
T1059 0.1559
T1060 0.1559
T1061 0.1559
T1062 0.1559
T1063 0.1558
T1064 0.1558
T1065 0.1558
T1066 0.1558
T1067 0.1564
T1068 0.1569
T1069 0.1568
T1070 0.1567
T1071 0.1567
T1072 0.1574
T1073 0.158
T1074 0.158
T1075 0.1579
T1076 0.1579
T1077 0.1579
T1078 0.1579
T1079 0.1579
T1080 0.1578
T1081 0.1578
T1082 0.1581
T1083 0.1581
T1084 0.1584
T1085 0.159
T1086 0.1588
T1087 0.1587
T1088 0.1587
T1089 0.1587
T1090 0.1587
T1091 0.1584
T1092 0.1586
T1093 0.1683
T1094 0.1717
T1095 0.171
T1096 0.1708
T1097 0.1707
T1098 0.171
T1099 0.172
T1100 0.1722
T1101 0.1722
T1102 0.1743
T1103 0.1775
T1104 0.1768
T1105 0.1855
T1106 0.1928
T1107 0.1923
T1108 0.1932
T1109 0.1933
T1110 0.1951
T1111 0.198
T1112 0.2034
T1113 0.2084
T1114 0.2138
T1115 0.218
T1116 0.2208
T1117 0.2217
T1118 0.2202
T1119 0.2163
T1120 0.2102
T1121 0.2068
T1122 0.2027
T1123 0.2013
T1124 0.1996
T1125 0.1969
T1126 0.1959
T1127 0.1958
T1128 0.1957
T1129 0.1957
T1130 0.1965
T1131 0.197
T1132 0.1968
T1133 0.1959
T1134 0.1956
T1135 0.1958
T1136 0.1965
T1137 0.1966
T1138 0.1968
T1139 0.1977
T1140 0.1995
T1141 0.2014
T1142 0.2029
T1143 0.2031
T1144 0.2034
T1145 0.2035
T1146 0.2034
T1147 0.204
T1148 0.2044
T1149 0.2044
T1150 0.2044
T1151 0.2044
T1152 0.2035
T1153 0.2023
T1154 0.2007
T1155 0.199
T1156 0.1981
T1157 0.1979
T1158 0.1965
T1159 0.1961
T1160 0.1961
T1161 0.1967
T1162 0.1975
T1163 0.1975
T1164 0.1987
T1165 0.1994
T1166 0.2003
T1167 0.2005
T1168 0.2005
T1169 0.1999
T1170 0.1992
T1171 0.198
T1172 0.1973
T1173 0.1982
T1174 0.1988
T1175 0.1987
T1176 0.1986
T1177 0.1992
T1178 0.2
T1179 0.2002
T1180 0.1998
T1181 0.1997
T1182 0.2
T1183 0.2001
T1184 0.2001
T1185 0.2
T1186 0.2
T1187 0.2
T1188 0.1995
T1189 0.2003
T1190 0.1984
T1191 0.1959
T1192 0.1941
T1193 0.1928
T1194 0.1919
T1195 0.1947
T1196 0.1942
T1197 0.1942
T1198 0.1942
T1199 0.1912
T1200 0.1927
T1201 0.1942
T1202 0.1934
T1203 0.1927
T1204 0.1916
T1205 0.1949
T1206 0.1942
T1207 0.1921
T1208 0.191
T1209 0.1922
T1210 0.192
T1211 0.1928
T1212 0.1942
T1213 0.1917
T1214 0.1943
T1215 0.1961
T1216 0.1982
T1217 0.1993
T1218 0.201
T1219 0.2033
T1220 0.2072
T1221 0.2086
T1222 0.2125
T1223 0.2159
T1224 0.217
T1225 0.2171
T1226 0.2163
T1227 0.2157
T1228 0.2143
T1229 0.2129
T1230 0.2122
T1231 0.2121
T1232 0.2127
T1233 0.215
T1234 0.2181
T1235 0.2225
T1236 0.2261
T1237 0.2263
T1238 0.2271
T1239 0.2285
T1240 0.2306
T1241 0.2308
T1242 0.2277
T1243 0.2282
T1244 0.2279
T1245 0.2278
T1246 0.2279
T1247 0.2285
T1248 0.2266
T1249 0.2267
T1250 0.2266
T1251 0.2266
T1252 0.2284
T1253 0.2275
T1254 0.2273
T1255 0.2267
T1256 0.2252
T1257 0.2241
T1258 0.2233
T1259 0.2224
T1260 0.2212
T1261 0.2206
T1262 0.2196
T1263 0.2142
T1264 0.2097
T1265 0.2089
T1266 0.207
T1267 0.2057
T1268 0.2041
T1269 0.2026
T1270 0.2019
T1271 0.2005
T1272 0.1996
T1273 0.1975
T1274 0.196
T1275 0.1953
T1276 0.1941
T1277 0.1931
T1278 0.1922
T1279 0.1909
T1280 0.1941
T1281 0.193
T1282 0.1918
T1283 0.1916
T1284 0.1915
T1285 0.1914
T1286 0.1913
T1287 0.1898
T1288 0.1888
T1289 0.1868
T1290 0.185
T1291 0.1833
T1292 0.1821
T1293 0.1818
T1294 0.1827
T1295 0.1832
T1296 0.1832
T1297 0.1821
T1298 0.1817
T1299 0.1817
T1300 0.1803
T1301 0.1797
T1302 0.1787
T1303 0.1779
T1304 0.1771
T1305 0.1769
T1306 0.1759
T1307 0.1755
T1308 0.1752
T1309 0.1762
T1310 0.1765
T1311 0.1765
T1312 0.1778
T1313 0.1802
T1314 0.1831
T1315 0.1922
T1316 0.2029
T1317 0.2137
T1318 0.2273
T1319 0.2398
T1320 0.2491
T1321 0.259
T1322 0.2565
T1323 0.263
T1324 0.2678
T1325 0.266
T1326 0.2696
T1327 0.2724
T1328 0.2753
T1329 0.2774
T1330 0.2775
T1331 0.2767
T1332 0.2749
T1333 0.2716
T1334 0.2669
T1335 0.2676
T1336 0.2622
T1337 0.2576
T1338 0.2551
T1339 0.2536
T1340 0.2523
T1341 0.2514
T1342 0.2512
T1343 0.2512
T1344 0.2609
T1345 0.26
T1346 0.2594
T1347 0.2584
T1348 0.2568
T1349 0.2549
T1350 0.2531
T1351 0.2511
T1352 0.2491
T1353 0.2467
T1354 0.2442
T1355 0.2424
T1356 0.2459
T1357 0.2443
T1358 0.2422
T1359 0.2397
T1360 0.237
T1361 0.2348
T1362 0.2328
T1363 0.231
T1364 0.2294
T1365 0.2278
T1366 0.2286
T1367 0.2269
T1368 0.2256
T1369 0.225
T1370 0.2248
T1371 0.2248
T1372 0.2254
T1373 0.2268
T1374 0.2286
T1375 0.2277
T1376 0.2299
T1377 0.2316
T1378 0.2326
T1379 0.234
T1380 0.2347
T1381 0.2362
T1382 0.2376
T1383 0.239
T1384 0.2406
T1385 0.2398
T1386 0.2397
T1387 0.2394
T1388 0.2384
T1389 0.2369
T1390 0.235
T1391 0.233
T1392 0.2316
T1393 0.2311
T1394 0.231
T1395 0.2321
T1396 0.2343
T1397 0.2369
T1398 0.2395
T1399 0.2417
T1400 0.2427
T1401 0.2435
T1402 0.2438
T1403 0.2442
T1404 0.2437
T1405 0.2425
T1406 0.2413
T1407 0.2401
T1408 0.2383
T1409 0.2372
T1410 0.2361
T1411 0.2354
T1412 0.2344
T1413 0.2341
T1414 0.2338
T1415 0.2339
T1416 0.2326
T1417 0.2322
T1418 0.2321
T1419 0.2321
T1420 0.2321
T1421 0.2309
T1422 0.2302
T1423 0.2291
T1424 0.2276
T1425 0.2272
T1426 0.2269
T1427 0.2283
T1428 0.2271
T1429 0.2258
T1430 0.2249
T1431 0.2244
T1432 0.2236
T1433 0.2231
T1434 0.2233
T1435 0.2237
T1436 0.2238
T1437 0.2231
T1438 0.2229
T1439 0.2229
T1440 0.2229
T1441 0.2225
T1442 0.2218
T1443 0.2213
T1444 0.2203
T1445 0.219
T1446 0.2181
T1447 0.2176
T1448 0.2165
T1449 0.2162
T1450 0.2162
T1451 0.2162
T1452 0.2158
T1453 0.2151
T1454 0.2146
T1455 0.2141
T1456 0.2125
T1457 0.211
T1458 0.2095
T1459 0.21
T1460 0.2087
T1461 0.2077
T1462 0.2068
T1463 0.2065
T1464 0.2071
T1465 0.2098
T1466 0.2104
T1467 0.2116
T1468 0.2105
T1469 0.2105
T1470 0.2089
T1471 0.208
T1472 0.2075
T1473 0.2067
T1474 0.2059
T1475 0.2058
T1476 0.2068
T1477 0.2058
T1478 0.2054
T1479 0.2052
T1480 0.2044
T1481 0.2036
T1482 0.2034
T1483 0.2021
T1484 0.2017
T1485 0.2017
T1486 0.2022
T1487 0.2029
T1488 0.205
T1489 0.2067
T1490 0.2073
T1491 0.2091
T1492 0.2088
T1493 0.2096
T1494 0.2094
T1495 0.2094
T1496 0.2106
T1497 0.2123
T1498 0.2148
T1499 0.2174
T1500 0.2198
T1501 0.2211
T1502 0.2211
T1503 0.2197
T1504 0.2178
T1505 0.2161
T1506 0.215
T1507 0.2138
T1508 0.213
T1509 0.2135
T1510 0.2143
T1511 0.2149
T1512 0.2159
T1513 0.2167
T1514 0.2174
T1515 0.219
T1516 0.22
T1517 0.2213
T1518 0.2219
T1519 0.2232
T1520 0.2243
T1521 0.2254
T1522 0.2262
T1523 0.2277
T1524 0.2269
T1525 0.229
T1526 0.232
T1527 0.2334
T1528 0.2339
T1529 0.2346
T1530 0.2341
T1531 0.2337
T1532 0.2337
T1533 0.2328
T1534 0.2321
T1535 0.2321
T1536 0.2327
T1537 0.2335
T1538 0.2351
T1539 0.237
T1540 0.2391
T1541 0.241
T1542 0.2429
T1543 0.2443
T1544 0.2446
T1545 0.2446
T1546 0.2446
T1547 0.2446
T1548 0.2445
T1549 0.2445
T1550 0.2445
T1551 0.2445
T1552 0.2445
T1553 0.2444
T1554 0.2444
T1555 0.2444
T1556 0.2444
T1557 0.2444
T1558 0.2443
T1559 0.2443
T1560 0.2443
T1561 0.2443
T1562 0.2443
T1563 0.2442
T1564 0.2442
T1565 0.2442
T1566 0.2442
T1567 0.2442
T1568 0.2441
T1569 0.2441
T1570 0.2312
T1571 0.2255
T1572 0.2234
T1573 0.2228
T1574 0.2199
T1575 0.2185
T1576 0.2182
T1577 0.2179
T1578 0.2186
T1579 0.2193
T1580 0.2209
T1581 0.2235
T1582 0.2253
T1583 0.2258
T1584 0.2262
T1585 0.2254
T1586 0.2256
T1587 0.2267
T1588 0.2279
T1589 0.2269
T1590 0.2279
T1591 0.2275
T1592 0.2267
T1593 0.228
T1594 0.2268
T1595 0.2262
T1596 0.2261
T1597 0.2275
T1598 0.2283
T1599 0.2281
T1600 0.2277
T1601 0.2276
T1602 0.2276
T1603 0.2275
T1604 0.2275
T1605 0.2273
T1606 0.2272
T1607 0.2269
T1608 0.2256
T1609 0.224
T1610 0.2225
T1611 0.2213
T1612 0.2198
T1613 0.2185
T1614 0.2179
T1615 0.2172
T1616 0.2164
T1617 0.2174
T1618 0.2176
T1619 0.2178
T1620 0.2188
T1621 0.2191
T1622 0.219
T1623 0.2184
T1624 0.2173
T1625 0.2158
T1626 0.2142
T1627 0.2125
T1628 0.2102
T1629 0.2106
T1630 0.2096
T1631 0.2087
T1632 0.2075
T1633 0.2069
T1634 0.2052
T1635 0.2035
T1636 0.202
T1637 0.2011
T1638 0.2
T1639 0.1994
T1640 0.1989
T1641 0.1979
T1642 0.1976
T1643 0.1976
T1644 0.1973
T1645 0.1962
T1646 0.1957
T1647 0.1945
T1648 0.1929
T1649 0.1914
T1650 0.1947
T1651 0.1942
T1652 0.1937
T1653 0.1927
T1654 0.1924
T1655 0.1924
T1656 0.1924
T1657 0.1924
T1658 0.193
T1659 0.1935
T1660 0.1941
T1661 0.1909
T1662 0.1932
T1663 0.1975
T1664 0.2013
T1665 0.2047
T1666 0.2082
T1667 0.2088
T1668 0.2141
T1669 0.2194
T1670 0.2236
T1671 0.2281
T1672 0.2306
T1673 0.2348
T1674 0.2378
T1675 0.2393
T1676 0.2396
T1677 0.2387
T1678 0.2369
T1679 0.234
T1680 0.2308
T1681 0.2276
T1682 0.2275
T1683 0.2269
T1684 0.2263
T1685 0.2267
T1686 0.2277
T1687 0.2283
T1688 0.2268
T1689 0.2274
T1690 0.2275
T1691 0.2275
T1692 0.2275
T1693 0.2275
T1694 0.2271
T1695 0.228
T1696 0.226
T1697 0.2237
T1698 0.222
T1699 0.2204
T1700 0.2191
T1701 0.2188
T1702 0.2188
T1703 0.2178
T1704 0.216
T1705 0.2155
T1706 0.2143
T1707 0.2133
T1708 0.2122
T1709 0.2104
T1710 0.209
T1711 0.2102
T1712 0.2087
T1713 0.2077
T1714 0.2069
T1715 0.2067
T1716 0.2061
T1717 0.205
T1718 0.2038
T1719 0.2024
T1720 0.2009
T1721 0.2005
T1722 0.2005
T1723 0.2017
T1724 0.2021
T1725 0.2019
T1726 0.2018
T1727 0.2021
T1728 0.2031
T1729 0.2024
T1730 0.2018
T1731 0.2017
T1732 0.2017
T1733 0.2007
T1734 0.2001
T1735 0.1998
T1736 0.1989
T1737 0.1987
T1738 0.1987
T1739 0.1987
T1740 0.1987
T1741 0.1983
T1742 0.197
T1743 0.196
T1744 0.1947
T1745 0.1935
T1746 0.1926
T1747 0.1923
T1748 0.1923
T1749 0.1923
T1750 0.1923
T1751 0.1931
T1752 0.1936
T1753 0.1947
T1754 0.1945
T1755 0.1942
T1756 0.1936
T1757 0.1932
T1758 0.1931
T1759 0.1921
T1760 0.1916
T1761 0.1945
T1762 0.1941
T1763 0.1941
T1764 0.1939
T1765 0.194
T1766 0.1941
T1767 0.1941
T1768 0.1939
T1769 0.1934
T1770 0.1936
T1771 0.1941
T1772 0.1942
T1773 0.1942
T1774 0.1942
T1775 0.1942
T1776 0.1935
T1777 0.1927
T1778 0.1925
T1779 0.192
T1780 0.1913
T1781 0.1912
T1782 0.1904
T1783 0.1897
T1784 0.1895
T1785 0.1895
T1786 0.1895
T1787 0.1918
T1788 0.1913
T1789 0.1902
T1790 0.1887
T1791 0.188
T1792 0.1868
T1793 0.1852
T1794 0.1849
T1795 0.1849
T1796 0.1846
T1797 0.1848
T1798 0.1849
T1799 0.1849
T1800 0.1849
T1801 0.1849
T1802 0.1849
T1803 0.1843
T1804 0.1834
T1805 0.1832
T1806 0.1827
T1807 0.1826
T1808 0.182
T1809 0.1819
T1810 0.1819
T1811 0.1819
T1812 0.1822
T1813 0.182
T1814 0.1819
T1815 0.1819
T1816 0.1806
T1817 0.1802
T1818 0.1802
T1819 0.1802
T1820 0.1802
T1821 0.1802
T1822 0.1803
T1823 0.1803
T1824 0.1803
T1825 0.1803
T1826 0.1794
T1827 0.1787
T1828 0.1786
T1829 0.1775
T1830 0.1772
T1831 0.1772
T1832 0.1764
T1833 0.1762
T1834 0.1767
T1835 0.1789
T1836 0.181
T1837 0.1817
T1838 0.1818
T1839 0.1814
T1840 0.1807
T1841 0.1805
T1842 0.1802
T1843 0.1801
T1844 0.1801
T1845 0.1811
T1846 0.1815
T1847 0.1815
T1848 0.1815
T1849 0.1815
T1850 0.181
T1851 0.1803
T1852 0.1796
T1853 0.1789
T1854 0.1777
T1855 0.1774
T1856 0.1771
T1857 0.1768
T1858 0.177
T1859 0.1779
T1860 0.1787
T1861 0.1786
T1862 0.178
T1863 0.1773
T1864 0.1761
T1865 0.1755
T1866 0.1754
T1867 0.1764
T1868 0.177
T1869 0.1768
T1870 0.1767
T1871 0.1764
T1872 0.1754
T1873 0.1765
T1874 0.1782
T1875 0.18
T1876 0.1834
T1877 0.1889
T1878 0.1931
T1879 0.1927
T1880 0.1969
T1881 0.2011
T1882 0.2059
T1883 0.2095
T1884 0.2163
T1885 0.2219
T1886 0.2267
T1887 0.2276
T1888 0.2285
T1889 0.2284
T1890 0.2265
T1891 0.2263
T1892 0.2241
T1893 0.2215
T1894 0.2193
T1895 0.2182
T1896 0.2178
T1897 0.218
T1898 0.2196
T1899 0.222
T1900 0.2244
T1901 0.2265
T1902 0.2279
T1903 0.2264
T1904 0.2266
T1905 0.2284
T1906 0.2273
T1907 0.2271
T1908 0.2262
T1909 0.2238
T1910 0.2192
T1911 0.2162
T1912 0.2139
T1913 0.2109
T1914 0.2095
T1915 0.2097
T1916 0.2097
T1917 0.2059
T1918 0.2044
T1919 0.2035
T1920 0.202
T1921 0.2016
T1922 0.2004
T1923 0.1991
T1924 0.198
T1925 0.1972
T1926 0.1958
T1927 0.1951
T1928 0.1941
T1929 0.193
T1930 0.1927
T1931 0.1945
T1932 0.1953
T1933 0.1948
T1934 0.1937
T1935 0.1929
T1936 0.1925
T1937 0.1912
T1938 0.1939
T1939 0.1937
T1940 0.1948
T1941 0.1919
T1942 0.1925
T1943 0.1944
T1944 0.1964
T1945 0.1963
T1946 0.1955
T1947 0.1959
T1948 0.1968
T1949 0.198
T1950 0.2002
T1951 0.2045
T1952 0.2096
T1953 0.2133
T1954 0.2213
T1955 0.2284
T1956 0.2365
T1957 0.2425
T1958 0.2441
T1959 0.256
T1960 0.2558
T1961 0.2635
T1962 0.2687
T1963 0.2684
T1964 0.2742
T1965 0.2799
T1966 0.2845
T1967 0.2908
T1968 0.2972
T1969 0.3026
T1970 0.3084
T1971 0.3119
T1972 0.3155
T1973 0.319
T1974 0.3214
T1975 0.3206
T1976 0.3222
T1977 0.3241
T1978 0.3247
T1979 0.3241
T1980 0.3241
T1981 0.3239
T1982 0.3226
T1983 0.3213
T1984 0.3198
T1985 0.3215
T1986 0.3215
T1987 0.3205
T1988 0.3189
T1989 0.3182
T1990 0.3181
T1991 0.3171
T1992 0.3164
T1993 0.3155
T1994 0.3146
T1995 0.3127
T1996 0.3107
T1997 0.3093
T1998 0.3073
T1999 0.3052
T2000 0.3029
T2001 0.3005
T2002 0.2974
T2003 0.2939
T2004 0.2906
T2005 0.288
T2006 0.2853
T2007 0.2833
T2008 0.2826
T2009 0.2843
T2010 0.2834
T2011 0.2829
T2012 0.2816
T2013 0.2806
T2014 0.2796
T2015 0.2784
T2016 0.2771
T2017 0.2753
T2018 0.2739
T2019 0.2721
T2020 0.2707
T2021 0.2695
T2022 0.268
T2023 0.2664
T2024 0.2698
T2025 0.2684
T2026 0.2672
T2027 0.2656
T2028 0.2643
T2029 0.2632
T2030 0.2617
T2031 0.2613
T2032 0.2607
T2033 0.2593
T2034 0.2583
T2035 0.2576
T2036 0.2574
T2037 0.2564
T2038 0.2558
T2039 0.2549
T2040 0.2543
T2041 0.2529
T2042 0.252
T2043 0.251
T2044 0.2507
T2045 0.2509
T2046 0.2507
T2047 0.261
T2048 0.2515
T2049 0.2533
T2050 0.255
T2051 0.2572
T2052 0.2597
T2053 0.2639
T2054 0.2687
T2055 0.2687
T2056 0.2747
T2057 0.2811
T2058 0.2865
T2059 0.2944
T2060 0.3007
T2061 0.3058
T2062 0.3097
T2063 0.3137
T2064 0.3173
T2065 0.3194
T2066 0.3201
T2067 0.3211
T2068 0.3218
T2069 0.321
T2070 0.3204
T2071 0.3195
T2072 0.3186
T2073 0.3174
T2074 0.3156
T2075 0.3145
T2076 0.3134
T2077 0.3122
T2078 0.3108
T2079 0.3096
T2080 0.309
T2081 0.308
T2082 0.3066
T2083 0.3053
T2084 0.3038
T2085 0.3022
T2086 0.3
T2087 0.2969
T2088 0.2948
T2089 0.2935
T2090 0.2917
T2091 0.2895
T2092 0.2874
T2093 0.2854
T2094 0.2836
T2095 0.2847
T2096 0.2834
T2097 0.2822
T2098 0.2822
T2099 0.2815
T2100 0.2791
T2101 0.2771
T2102 0.2763
T2103 0.2753
T2104 0.2744
T2105 0.2734
T2106 0.2722
T2107 0.2716
T2108 0.2715
T2109 0.2712
T2110 0.2702
T2111 0.2686
T2112 0.2682
T2113 0.2665
T2114 0.2658
T2115 0.2704
T2116 0.2699
T2117 0.2698
T2118 0.2698
T2119 0.2698
T2120 0.2698
T2121 0.2692
T2122 0.2684
T2123 0.2682
T2124 0.2682
T2125 0.2674
T2126 0.2679
T2127 0.2689
T2128 0.2676
T2129 0.2667
T2130 0.2666
T2131 0.2676
T2132 0.2693
T2133 0.2658
T2134 0.2674
T2135 0.2675
T2136 0.2674
T2137 0.2666
T2138 0.2664
T2139 0.2704
T2140 0.27
T2141 0.2694
T2142 0.2685
T2143 0.2683
T2144 0.2684
T2145 0.2678
T2146 0.2679
T2147 0.269
T2148 0.2705
T2149 0.2677
T2150 0.2699
T2151 0.2719
T2152 0.2742
T2153 0.2758
T2154 0.277
T2155 0.2782
T2156 0.2792
T2157 0.2797
T2158 0.2795
T2159 0.2788
T2160 0.278
T2161 0.2778
T2162 0.2778
T2163 0.2766
T2164 0.2762
T2165 0.2751
T2166 0.2743
T2167 0.2736
T2168 0.2726
T2169 0.2716
T2170 0.2711
T2171 0.2701
T2172 0.2689
T2173 0.2684
T2174 0.2674
T2175 0.2668
T2176 0.2654
T2177 0.2703
T2178 0.2692
T2179 0.2688
T2180 0.2676
T2181 0.2672
T2182 0.2665
T2183 0.2657
T2184 0.2655
T2185 0.2646
T2186 0.2627
T2187 0.2622
T2188 0.2622
T2189 0.2614
T2190 0.2609
T2191 0.2604
T2192 0.2597
T2193 0.2592
T2194 0.2588
T2195 0.2581
T2196 0.2575
T2197 0.2574
T2198 0.2569
T2199 0.2555
T2200 0.2544
T2201 0.2542
T2202 0.2543
T2203 0.2556
T2204 0.2557
T2205 0.255
T2206 0.2548
T2207 0.2545
T2208 0.2544
T2209 0.2544
T2210 0.2536
T2211 0.2529
T2212 0.2527
T2213 0.2521
T2214 0.2514
T2215 0.2512
T2216 0.2513
T2217 0.2513
T2218 0.251
T2219 0.2603
T2220 0.26
T2221 0.2597
T2222 0.2591
T2223 0.2586
T2224 0.2586
T2225 0.2586
T2226 0.2586
T2227 0.2586
T2228 0.2586
T2229 0.2587
T2230 0.2587
T2231 0.2587
T2232 0.2586
T2233 0.2579
T2234 0.2572
T2235 0.257
T2236 0.257
T2237 0.257
T2238 0.2559
T2239 0.2555
T2240 0.2555
T2241 0.2554
T2242 0.2553
T2243 0.2551
T2244 0.2541
T2245 0.2539
T2246 0.2539
T2247 0.2539
T2248 0.2536
T2249 0.2533
T2250 0.2526
T2251 0.2522
T2252 0.2522
T2253 0.2522
T2254 0.2522
T2255 0.2523
T2256 0.2517
T2257 0.2509
T2258 0.2508
T2259 0.2508
T2260 0.2508
T2261 0.2505
T2262 0.2502
T2263 0.25
T2264 0.2497
T2265 0.2492
T2266 0.2491
T2267 0.2491
T2268 0.2486
T2269 0.2478
T2270 0.2476
T2271 0.2477
T2272 0.2468
T2273 0.2462
T2274 0.2462
T2275 0.2462
T2276 0.246
T2277 0.246
T2278 0.246
T2279 0.246
T2280 0.246
T2281 0.246
T2282 0.2452
T2283 0.2446
T2284 0.2445
T2285 0.2446
T2286 0.2446
T2287 0.2446
T2288 0.2446
T2289 0.2441
T2290 0.2433
T2291 0.243
T2292 0.2429
T2293 0.2429
T2294 0.2429
T2295 0.2429
T2296 0.243
T2297 0.243
T2298 0.2427
T2299 0.242
T2300 0.2416
T2301 0.2412
T2302 0.2435
T2303 0.238
T2304 0.2353
T2305 0.2358
T2306 0.2385
T2307 0.2408
T2308 0.2425
T2309 0.2433
T2310 0.2434
T2311 0.2434
T2312 0.2434
T2313 0.2434
T2314 0.2435
T2315 0.2435
T2316 0.2435
T2317 0.2435
T2318 0.2435
T2319 0.2436
T2320 0.243
T2321 0.2422
T2322 0.2429
T2323 0.2436
T2324 0.2437
T2325 0.2437
T2326 0.2437
T2327 0.2437
T2328 0.2438
T2329 0.2436
T2330 0.2435
T2331 0.2436
T2332 0.2424
T2333 0.242
T2334 0.242
T2335 0.2421
T2336 0.2421
T2337 0.2421
T2338 0.2421
T2339 0.2418
T2340 0.2412
T2341 0.2416
T2342 0.2421
T2343 0.2416
T2344 0.2412
T2345 0.2408
T2346 0.2407
T2347 0.2407
T2348 0.2407
T2349 0.2405
T2350 0.2412
T2351 0.2414
T2352 0.2417
T2353 0.2409
T2354 0.2406
T2355 0.2406
T2356 0.2406
T2357 0.2407
T2358 0.2407
T2359 0.2407
T2360 0.2407
T2361 0.2408
T2362 0.2402
T2363 0.2403
T2364 0.2401
T2365 0.24
T2366 0.2401
T2367 0.2395
T2368 0.2393
T2369 0.2399
T2370 0.2429
T2371 0.2453
T2372 0.2461
T2373 0.2459
T2374 0.2443
T2375 0.2421
T2376 0.2407
T2377 0.2395
T2378 0.2383
T2379 0.2378
T2380 0.2377
T2381 0.2377
T2382 0.2386
T2383 0.2393
T2384 0.2394
T2385 0.2394
T2386 0.2394
T2387 0.2395
T2388 0.2395
T2389 0.2395
T2390 0.2395
T2391 0.2395
T2392 0.2396
T2393 0.2396
T2394 0.2396
T2395 0.1314
T2396 0.1194
T2397 0.1197
T2398 0.1195
T2399 0.1195
T2400 0.1195
T2401 0.1195
T2402 0.1195
T2403 0.1195
T2404 0.1195
T2405 0.1195
T2406 0.1195
T2407 0.1198
T2408 0.1195
T2409 0.1195
T2410 0.1194
T2411 0.1191
T2412 0.118
T2413 0.1187
T2414 0.118
T2415 0.1162
T2416 0.1156
T2417 0.1156
T2418 0.1156
T2419 0.1156
T2420 0.1156
T2421 0.1156
T2422 0.1157
T2423 0.1157
T2424 0.1157
T2425 0.1157
T2426 0.1157
T2427 0.1157
T2428 0.1157
T2429 0.1157
T2430 0.1157
T2431 0.1157
T2432 0.1157
T2433 0.1157
T2434 0.1157
T2435 0.1157
T2436 0.1157
T2437 0.1158
T2438 0.1158
T2439 0.1158
T2440 0.1158
T2441 0.1158
T2442 0.1158
T2443 0.1158
T2444 0.1158
T2445 0.1158
T2446 0.1158
T2447 0.1158
T2448 0.1158
T2449 0.1158
T2450 0.1158
T2451 0.1159
T2452 0.1159
T2453 0.1159
T2454 0.1159
T2455 0.1159
T2456 0.1159
T2457 0.1153
T2458 0.1147
T2459 0.1147
T2460 0.1144
T2461 0.1147
T2462 0.1137
T2463 0.1144
T2464 0.1144
T2465 0.1147
T2466 0.1147
T2467 0.1147
T2468 0.1147
T2469 0.1147
T2470 0.1147
T2471 0.1147
T2472 0.1148
T2473 0.1148
T2474 0.1148
T2475 0.1148
T2476 0.1148
T2477 0.1148
T2478 0.1148
T2479 0.1148
T2480 0.1148
T2481 0.1148
T2482 0.1148
T2483 0.1148
T2484 0.1145
T2485 0.1145
T2486 0.1149
T2487 0.1139
T2488 0.1142
T2489 0.1266
T2490 0.1623
T2491 0.162
T2492 0.1567
T2493 0.1535
T2494 0.1517
T2495 0.1515
T2496 0.1496
T2497 0.1489
T2498 0.1471
T2499 0.1495
T2500 0.1485
T2501 0.1475
T2502 0.1464
T2503 0.1454
T2504 0.1437
T2505 0.1435
T2506 0.1427
T2507 0.1656
T2508 0.1615
T2509 0.1583
T2510 0.1563
T2511 0.1506
T2512 0.1474
T2513 0.1439
T2514 0.1428
T2515 0.1417
T2516 0.1414
T2517 0.1409
T2518 0.1403
T2519 0.1396
T2520 0.1387
T2521 0.1375
T2522 0.1364
T2523 0.1359
T2524 0.1353
T2525 0.1343
T2526 0.133
T2527 0.1328
T2528 0.1317
T2529 0.1307
T2530 0.1318
T2531 0.1303
T2532 0.1292
T2533 0.1286
T2534 0.1277
T2535 0.1257
T2536 0.1253
T2537 0.1254
T2538 0.1254
T2539 0.1254
T2540 0.1254
T2541 0.1254
T2542 0.1254
T2543 0.1254
T2544 0.1254
T2545 0.1254
T2546 0.1254
T2547 0.1254
T2548 0.1249
T2549 0.1243
T2550 0.1243
T2551 0.1243
T2552 0.1243
T2553 0.1234
T2554 0.1237
T2555 0.1243
T2556 0.124
T2557 0.1225
T2558 0.1215
T2559 0.1208
T2560 0.1596
T2561 0.148
T2562 0.1445
T2563 0.1426
T2564 0.1405
T2565 0.1391
T2566 0.1383
T2567 0.1373
T2568 0.1369
T2569 0.1363
T2570 0.1354
T2571 0.1347
T2572 0.1344
T2573 0.1335
T2574 0.1329
T2575 0.1322
T2576 0.1318
T2577 0.1315
T2578 0.1315
T2579 0.1307
T2580 0.1313
T2581 0.1297
T2582 0.1293
T2583 0.1285
T2584 0.1282
T2585 0.1285
T2586 0.1285
T2587 0.1285
T2588 0.1285
T2589 0.1285
T2590 0.1285
T2591 0.1276
T2592 0.1274
T2593 0.1274
T2594 0.1274
T2595 0.1274
T2596 0.1274
T2597 0.1274
T2598 0.1274
T2599 0.1274
T2600 0.1267
T2601 0.1259
T2602 0.126
T2603 0.1254
T2604 0.1254
T2605 0.1254
T2606 0.1248
T2607 0.126
T2608 0.1257
T2609 0.1257
T2610 0.1248
T2611 0.1248
T2612 0.1248
T2613 0.1248
T2614 0.1249
T2615 0.1249
T2616 0.1249
T2617 0.1244
T2618 0.1241
T2619 0.1247
T2620 0.125
T2621 0.1253
T2622 0.1253
T2623 0.1253
T2624 0.1253
T2625 0.1253
T2626 0.125
T2627 0.1247
T2628 0.1244
T2629 0.1238
T2630 0.1238
T2631 0.1241
T2632 0.1232
T2633 0.1229
T2634 0.1229
T2635 0.1229
T2636 0.1229
T2637 0.1229
T2638 0.1229
T2639 0.1229
T2640 0.1229
T2641 0.1229
T2642 0.1229
T2643 0.1229
T2644 0.1229
T2645 0.1238
T2646 0.1241
T2647 0.1241
T2648 0.1241
T2649 0.1241
T2650 0.1241
T2651 0.1232
T2652 0.1232
T2653 0.1229
T2654 0.1229
T2655 0.1229
T2656 0.1229
T2657 0.1232
T2658 0.1238
T2659 0.1232
T2660 0.1244
T2661 0.1241
T2662 0.125
T2663 0.1262
T2664 0.1262
T2665 0.1269
T2666 0.1273
T2667 0.1292
T2668 0.1304
T2669 0.1319
T2670 0.1309
T2671 0.1324
T2672 0.1338
T2673 0.1367
T2674 0.1383
T2675 0.1408
T2676 0.1446
T2677 0.1469
T2678 0.1494
T2679 0.1478
T2680 0.1485
T2681 0.1488
T2682 0.1496
T2683 0.1506
T2684 0.1509
T2685 0.1509
T2686 0.1502
T2687 0.1496
T2688 0.149
T2689 0.1482
T2690 0.1471
T2691 0.1497
T2692 0.1494
T2693 0.1494
T2694 0.1494
T2695 0.1494
T2696 0.1494
T2697 0.1494
T2698 0.1494
T2699 0.1494
T2700 0.1494
T2701 0.1482
T2702 0.1466
T2703 0.1452
T2704 0.1444
T2705 0.1469
T2706 0.1455
T2707 0.1444
T2708 0.1444
T2709 0.1434
T2710 0.1419
T2711 0.1419
T2712 0.1408
T2713 0.1396
T2714 0.1393
T2715 0.1393
T2716 0.1393
T2717 0.139
T2718 0.1383
T2719 0.1379
T2720 0.1379
T2721 0.139
T2722 0.1383
T2723 0.1386
T2724 0.1386
T2725 0.1405
T2726 0.1415
T2727 0.1419
T2728 0.1422
T2729 0.143
T2730 0.1434
T2731 0.1444
T2732 0.1444
T2733 0.1452
T2734 0.1455
T2735 0.1459
T2736 0.1469
T2737 0.1469
T2738 0.1469
T2739 0.1469
T2740 0.1469
T2741 0.1479
T2742 0.1483
T2743 0.1488
T2744 0.1494
T2745 0.1497
T2746 0.1471
T2747 0.1485
T2748 0.1488
T2749 0.1493
T2750 0.1502
T2751 0.149
T2752 0.1485
T2753 0.1475
T2754 0.1471
T2755 0.1494
T2756 0.1491
T2757 0.1483
T2758 0.1479
T2759 0.1469
T2760 0.1462
T2761 0.145
T2762 0.1444
T2763 0.1437
T2764 0.143
T2765 0.1424
T2766 0.1419
T2767 0.1408
T2768 0.1405
T2769 0.1405
T2770 0.1405
T2771 0.1405
T2772 0.1396
T2773 0.1393
T2774 0.1386
T2775 0.1379
T2776 0.1379
T2777 0.1379
T2778 0.1379
T2779 0.1379
T2780 0.1379
T2781 0.137
T2782 0.1367
T2783 0.1367
T2784 0.1364
T2785 0.1353
T2786 0.1353
T2787 0.1353
T2788 0.1344
T2789 0.1341
T2790 0.1341
T2791 0.1202
T2792 0.1202
T2793 0.1202
T2794 0.1202
T2795 0.1202
T2796 0.1202
T2797 0.1202
T2798 0.1202
T2799 0.1202
T2800 0.1202
T2801 0.1202
T2802 0.1202
T2803 0.1202
T2804 0.1202
T2805 0.1202
T2806 0.1202
T2807 0.1202
T2808 0.1202
