# Supplementary material for: FishMORPH - An agent-based model to predict salmonid growth and distribution responses under natural and low flows
Source: Sci Rep. 2016 Jul 19;6:29414. doi: 10.1038/srep29414 (PMC4949470; doi:10.1038/srep29414)
Supplement: Supplementary Information 2 [file srep29414-s2.zip › SR_FishMORPH_Files/Parameters/Baseline_Depth_P69.var]

Depth Patch P69
T1 0.2352
T2 0.236
T3 0.236
T4 0.236
T5 0.2357
T6 0.2354
T7 0.2343
T8 0.2337
T9 0.2327
T10 0.2343
T11 0.2351
T12 0.233
T13 0.2318
T14 0.2302
T15 0.2302
T16 0.2302
T17 0.2302
T18 0.2302
T19 0.2299
T20 0.2296
T21 0.229
T22 0.2286
T23 0.2286
T24 0.2286
T25 0.228
T26 0.2273
T27 0.2273
T28 0.2273
T29 0.2273
T30 0.2273
T31 0.2273
T32 0.2273
T33 0.2273
T34 0.2273
T35 0.227
T36 0.2267
T37 0.2261
T38 0.2261
T39 0.2261
T40 0.2261
T41 0.2261
T42 0.2258
T43 0.225
T44 0.225
T45 0.225
T46 0.225
T47 0.225
T48 0.225
T49 0.225
T50 0.225
T51 0.2238
T52 0.2238
T53 0.2238
T54 0.2378
T55 0.2378
T56 0.2375
T57 0.2368
T58 0.2371
T59 0.2375
T60 0.2247
T61 0.2381
T62 0.2371
T63 0.2368
T64 0.2365
T65 0.2378
T66 0.2368
T67 0.2365
T68 0.2365
T69 0.2365
T70 0.2365
T71 0.2362
T72 0.2352
T73 0.2346
T74 0.2338
T75 0.2328
T76 0.2328
T77 0.2328
T78 0.2328
T79 0.2328
T80 0.2328
T81 0.2328
T82 0.2328
T83 0.2328
T84 0.2328
T85 0.2331
T86 0.2341
T87 0.2341
T88 0.2341
T89 0.2341
T90 0.2341
T91 0.2341
T92 0.2341
T93 0.2341
T94 0.2341
T95 0.2341
T96 0.2341
T97 0.2341
T98 0.2341
T99 0.2338
T100 0.2328
T101 0.2328
T102 0.2328
T103 0.2328
T104 0.2328
T105 0.2328
T106 0.2328
T107 0.2328
T108 0.2325
T109 0.2328
T110 0.2328
T111 0.2328
T112 0.2328
T113 0.2328
T114 0.2328
T115 0.2328
T116 0.2328
T117 0.2328
T118 0.2328
T119 0.2328
T120 0.2328
T121 0.2328
T122 0.2328
T123 0.2328
T124 0.2328
T125 0.2328
T126 0.2328
T127 0.2328
T128 0.2328
T129 0.2328
T130 0.2328
T131 0.2335
T132 0.2341
T133 0.2341
T134 0.2341
T135 0.2341
T136 0.2344
T137 0.2352
T138 0.2352
T139 0.2352
T140 0.2352
T141 0.2352
T142 0.2352
T143 0.2352
T144 0.2352
T145 0.2352
T146 0.2352
T147 0.2352
T148 0.2352
T149 0.2352
T150 0.2365
T151 0.2362
T152 0.2365
T153 0.2368
T154 0.2378
T155 0.2378
T156 0.2378
T157 0.2378
T158 0.2384
T159 0.2378
T160 0.2384
T161 0.2238
T162 0.2238
T163 0.2238
T164 0.2238
T165 0.2238
T166 0.2238
T167 0.2238
T168 0.2238
T169 0.2238
T170 0.2238
T171 0.2238
T172 0.2238
T173 0.2238
T174 0.2238
T175 0.2238
T176 0.2238
T177 0.2238
T178 0.2234
T179 0.2238
T180 0.2238
T181 0.2234
T182 0.2381
T183 0.2234
T184 0.2381
T185 0.2378
T186 0.2378
T187 0.2378
T188 0.2378
T189 0.2378
T190 0.2378
T191 0.2378
T192 0.2378
T193 0.2378
T194 0.2378
T195 0.2378
T196 0.2378
T197 0.2368
T198 0.2365
T199 0.2365
T200 0.2365
T201 0.2352
T202 0.2352
T203 0.2352
T204 0.2352
T205 0.2352
T206 0.2352
T207 0.2352
T208 0.2352
T209 0.2352
T210 0.2352
T211 0.2352
T212 0.2352
T213 0.2352
T214 0.2352
T215 0.2355
T216 0.2352
T217 0.2352
T218 0.2352
T219 0.2352
T220 0.2352
T221 0.2352
T222 0.2352
T223 0.2352
T224 0.2349
T225 0.2341
T226 0.2341
T227 0.2341
T228 0.2341
T229 0.2341
T230 0.2341
T231 0.2341
T232 0.2341
T233 0.2341
T234 0.2341
T235 0.2341
T236 0.2341
T237 0.2341
T238 0.2341
T239 0.2341
T240 0.2341
T241 0.2341
T242 0.2341
T243 0.2341
T244 0.2341
T245 0.2341
T246 0.2341
T247 0.2341
T248 0.2341
T249 0.2328
T250 0.2328
T251 0.2331
T252 0.2447
T253 0.2534
T254 0.2607
T255 0.2596
T256 0.2594
T257 0.2594
T258 0.258
T259 0.2576
T260 0.2576
T261 0.2569
T262 0.256
T263 0.2558
T264 0.2558
T265 0.2558
T266 0.2558
T267 0.2558
T268 0.2558
T269 0.2558
T270 0.2558
T271 0.2558
T272 0.2558
T273 0.2558
T274 0.2558
T275 0.2558
T276 0.2561
T277 0.2566
T278 0.2574
T279 0.2576
T280 0.2576
T281 0.2576
T282 0.2569
T283 0.2563
T284 0.2559
T285 0.2558
T286 0.2558
T287 0.2558
T288 0.2558
T289 0.2558
T290 0.2558
T291 0.2558
T292 0.2558
T293 0.2561
T294 0.2573
T295 0.2576
T296 0.2576
T297 0.259
T298 0.2594
T299 0.2594
T300 0.26
T301 0.2599
T302 0.2598
T303 0.2601
T304 0.2605
T305 0.2609
T306 0.2609
T307 0.2609
T308 0.2609
T309 0.2609
T310 0.2609
T311 0.2609
T312 0.2609
T313 0.2609
T314 0.2609
T315 0.2609
T316 0.2609
T317 0.2609
T318 0.2609
T319 0.2609
T320 0.2609
T321 0.2609
T322 0.2609
T323 0.2609
T324 0.2609
T325 0.2607
T326 0.2609
T327 0.2609
T328 0.2609
T329 0.2609
T330 0.2609
T331 0.2609
T332 0.2609
T333 0.2609
T334 0.2609
T335 0.2609
T336 0.2609
T337 0.2607
T338 0.2597
T339 0.2594
T340 0.2594
T341 0.2594
T342 0.2594
T343 0.2594
T344 0.2594
T345 0.2594
T346 0.2594
T347 0.2594
T348 0.2594
T349 0.2594
T350 0.2594
T351 0.2594
T352 0.2594
T353 0.258
T354 0.2576
T355 0.2576
T356 0.2576
T357 0.2576
T358 0.2576
T359 0.2576
T360 0.2576
T361 0.2576
T362 0.2569
T363 0.2574
T364 0.2576
T365 0.2576
T366 0.2576
T367 0.2576
T368 0.2576
T369 0.2576
T370 0.2576
T371 0.2576
T372 0.2576
T373 0.258
T374 0.2591
T375 0.2594
T376 0.2594
T377 0.2594
T378 0.2597
T379 0.2595
T380 0.2594
T381 0.2594
T382 0.2594
T383 0.2594
T384 0.2594
T385 0.2594
T386 0.2594
T387 0.2594
T388 0.2594
T389 0.2594
T390 0.2594
T391 0.2594
T392 0.2594
T393 0.2584
T394 0.2624
T395 0.2536
T396 0.2374
T397 0.2383
T398 0.2361
T399 0.2344
T400 0.234
T401 0.234
T402 0.234
T403 0.2344
T404 0.2341
T405 0.234
T406 0.2331
T407 0.2325
T408 0.2324
T409 0.2324
T410 0.2331
T411 0.2339
T412 0.235
T413 0.2368
T414 0.2383
T415 0.2378
T416 0.2383
T417 0.2386
T418 0.2386
T419 0.2383
T420 0.2362
T421 0.2357
T422 0.23
T423 0.228
T424 0.2286
T425 0.2286
T426 0.2286
T427 0.2286
T428 0.2286
T429 0.2286
T430 0.2286
T431 0.2286
T432 0.2286
T433 0.2286
T434 0.2286
T435 0.228
T436 0.2273
T437 0.2273
T438 0.2267
T439 0.2261
T440 0.2254
T441 0.2248
T442 0.2248
T443 0.2245
T444 0.2235
T445 0.2238
T446 0.2235
T447 0.2238
T448 0.2235
T449 0.2232
T450 0.2369
T451 0.2362
T452 0.2362
T453 0.2362
T454 0.2356
T455 0.2349
T456 0.2349
T457 0.2362
T458 0.2362
T459 0.2362
T460 0.2359
T461 0.2362
T462 0.2362
T463 0.2375
T464 0.2384
T465 0.2239
T466 0.2245
T467 0.2255
T468 0.2261
T469 0.2271
T470 0.2271
T471 0.2277
T472 0.2284
T473 0.2281
T474 0.2271
T475 0.2265
T476 0.2258
T477 0.2252
T478 0.2245
T479 0.2245
T480 0.2239
T481 0.2245
T482 0.2242
T483 0.2245
T484 0.2245
T485 0.2249
T486 0.2245
T487 0.2258
T488 0.2259
T489 0.2278
T490 0.2294
T491 0.2313
T492 0.2316
T493 0.2329
T494 0.2349
T495 0.2366
T496 0.238
T497 0.2393
T498 0.2398
T499 0.2412
T500 0.2366
T501 0.2381
T502 0.2402
T503 0.2426
T504 0.2447
T505 0.2465
T506 0.2482
T507 0.2489
T508 0.2493
T509 0.2502
T510 0.2505
T511 0.2508
T512 0.2518
T513 0.2524
T514 0.2534
T515 0.2551
T516 0.256
T517 0.2472
T518 0.2482
T519 0.2483
T520 0.2487
T521 0.2484
T522 0.2483
T523 0.2483
T524 0.2483
T525 0.2483
T526 0.2483
T527 0.248
T528 0.2472
T529 0.2466
T530 0.2465
T531 0.2555
T532 0.2552
T533 0.2549
T534 0.2539
T535 0.2522
T536 0.2512
T537 0.2504
T538 0.2496
T539 0.2488
T540 0.2486
T541 0.2472
T542 0.2467
T543 0.2467
T544 0.2461
T545 0.2453
T546 0.2452
T547 0.2446
T548 0.2438
T549 0.2436
T550 0.243
T551 0.2422
T552 0.2416
T553 0.2404
T554 0.2401
T555 0.2395
T556 0.2387
T557 0.2385
T558 0.2388
T559 0.2402
T560 0.2428
T561 0.2469
T562 0.2504
T563 0.2537
T564 0.2471
T565 0.253
T566 0.2615
T567 0.2567
T568 0.2626
T569 0.2669
T570 0.27
T571 0.2664
T572 0.2695
T573 0.2734
T574 0.2791
T575 0.2854
T576 0.28
T577 0.2902
T578 0.2949
T579 0.3004
T580 0.3145
T581 0.3143
T582 0.3217
T583 0.3312
T584 0.3377
T585 0.3277
T586 0.3334
T587 0.3386
T588 0.3415
T589 0.3466
T590 0.3528
T591 0.3555
T592 0.3592
T593 0.3614
T594 0.3618
T595 0.3608
T596 0.3558
T597 0.3484
T598 0.3412
T599 0.3327
T600 0.3371
T601 0.3282
T602 0.3213
T603 0.3187
T604 0.3135
T605 0.3091
T606 0.3064
T607 0.3045
T608 0.3044
T609 0.3054
T610 0.3081
T611 0.3106
T612 0.3145
T613 0.319
T614 0.3235
T615 0.3228
T616 0.3261
T617 0.3294
T618 0.3325
T619 0.3354
T620 0.3378
T621 0.3389
T622 0.3378
T623 0.3337
T624 0.3254
T625 0.3167
T626 0.3145
T627 0.3047
T628 0.2938
T629 0.2768
T630 0.2775
T631 0.2703
T632 0.2726
T633 0.2694
T634 0.2668
T635 0.2648
T636 0.263
T637 0.2614
T638 0.2604
T639 0.2591
T640 0.2578
T641 0.2571
T642 0.2564
T643 0.2556
T644 0.2555
T645 0.2555
T646 0.2548
T647 0.2538
T648 0.2533
T649 0.2656
T650 0.2653
T651 0.2647
T652 0.2639
T653 0.2637
T654 0.263
T655 0.2621
T656 0.2619
T657 0.261
T658 0.2604
T659 0.2603
T660 0.2589
T661 0.2585
T662 0.2573
T663 0.257
T664 0.2547
T665 0.2463
T666 0.2393
T667 0.2388
T668 0.2388
T669 0.2385
T670 0.2377
T671 0.2376
T672 0.2376
T673 0.2376
T674 0.2376
T675 0.2431
T676 0.2427
T677 0.2425
T678 0.2424
T679 0.2421
T680 0.2411
T681 0.2408
T682 0.2408
T683 0.2402
T684 0.2409
T685 0.2376
T686 0.2492
T687 0.2507
T688 0.2559
T689 0.2464
T690 0.2398
T691 0.243
T692 0.2412
T693 0.2402
T694 0.2394
T695 0.2392
T696 0.2389
T697 0.2379
T698 0.2376
T699 0.2376
T700 0.2375
T701 0.2375
T702 0.2365
T703 0.2362
T704 0.2361
T705 0.2359
T706 0.2358
T707 0.2358
T708 0.2348
T709 0.2342
T710 0.2341
T711 0.2341
T712 0.2338
T713 0.2327
T714 0.2324
T715 0.2324
T716 0.2324
T717 0.2324
T718 0.2324
T719 0.2323
T720 0.2323
T721 0.2323
T722 0.2323
T723 0.2323
T724 0.2322
T725 0.2322
T726 0.2322
T727 0.2322
T728 0.2322
T729 0.2319
T730 0.2318
T731 0.232
T732 0.2321
T733 0.2312
T734 0.2307
T735 0.231
T736 0.2307
T737 0.2304
T738 0.23
T739 0.2297
T740 0.2294
T741 0.2294
T742 0.2293
T743 0.2292
T744 0.2291
T745 0.229
T746 0.229
T747 0.229
T748 0.229
T749 0.229
T750 0.2289
T751 0.2289
T752 0.2289
T753 0.2289
T754 0.2289
T755 0.2289
T756 0.2288
T757 0.2288
T758 0.2288
T759 0.2288
T760 0.2288
T761 0.2288
T762 0.2287
T763 0.2287
T764 0.2287
T765 0.2368
T766 0.2375
T767 0.2372
T768 0.2372
T769 0.2371
T770 0.2371
T771 0.2368
T772 0.2364
T773 0.2363
T774 0.2359
T775 0.236
T776 0.2363
T777 0.2364
T778 0.2363
T779 0.2363
T780 0.2363
T781 0.236
T782 0.2357
T783 0.2354
T784 0.2353
T785 0.2347
T786 0.2348
T787 0.2345
T788 0.2344
T789 0.235
T790 0.2352
T791 0.2352
T792 0.2351
T793 0.2351
T794 0.2351
T795 0.2351
T796 0.2351
T797 0.2348
T798 0.2349
T799 0.235
T800 0.235
T801 0.235
T802 0.235
T803 0.2349
T804 0.2349
T805 0.2347
T806 0.2346
T807 0.2346
T808 0.2345
T809 0.2339
T810 0.2331
T811 0.2332
T812 0.233
T813 0.2329
T814 0.2329
T815 0.2328
T816 0.2328
T817 0.2328
T818 0.2328
T819 0.2328
T820 0.2327
T821 0.2321
T822 0.2319
T823 0.2313
T824 0.2311
T825 0.2311
T826 0.2311
T827 0.2311
T828 0.231
T829 0.231
T830 0.2301
T831 0.2299
T832 0.2305
T833 0.229
T834 0.2283
T835 0.228
T836 0.227
T837 0.227
T838 0.227
T839 0.227
T840 0.227
T841 0.2269
T842 0.2269
T843 0.2269
T844 0.2269
T845 0.2267
T846 0.2261
T847 0.2261
T848 0.2255
T849 0.2253
T850 0.2266
T851 0.2262
T852 0.2265
T853 0.2265
T854 0.2265
T855 0.2252
T856 0.2249
T857 0.224
T858 0.224
T859 0.2239
T860 0.2239
T861 0.2239
T862 0.2239
T863 0.2239
T864 0.2239
T865 0.2245
T866 0.2251
T867 0.2251
T868 0.225
T869 0.225
T870 0.225
T871 0.225
T872 0.225
T873 0.225
T874 0.225
T875 0.2249
T876 0.2249
T877 0.2249
T878 0.2249
T879 0.2249
T880 0.2236
T881 0.2236
T882 0.238
T883 0.2377
T884 0.237
T885 0.237
T886 0.2376
T887 0.2376
T888 0.2381
T889 0.2233
T890 0.2232
T891 0.2232
T892 0.2232
T893 0.2232
T894 0.2235
T895 0.2232
T896 0.2231
T897 0.2385
T898 0.2385
T899 0.2384
T900 0.2384
T901 0.2384
T902 0.2384
T903 0.2381
T904 0.2374
T905 0.2371
T906 0.2371
T907 0.2371
T908 0.2371
T909 0.2371
T910 0.237
T911 0.237
T912 0.237
T913 0.237
T914 0.237
T915 0.2373
T916 0.237
T917 0.2369
T918 0.2373
T919 0.2382
T920 0.2372
T921 0.2369
T922 0.2369
T923 0.2369
T924 0.2368
T925 0.2368
T926 0.2368
T927 0.2363
T928 0.2356
T929 0.2365
T930 0.2355
T931 0.2353
T932 0.2352
T933 0.2352
T934 0.2352
T935 0.2352
T936 0.2352
T937 0.2352
T938 0.2355
T939 0.2355
T940 0.2351
T941 0.2364
T942 0.2364
T943 0.2363
T944 0.2363
T945 0.2363
T946 0.2363
T947 0.2363
T948 0.2363
T949 0.2372
T950 0.2385
T951 0.2378
T952 0.2372
T953 0.2365
T954 0.2359
T955 0.2359
T956 0.2359
T957 0.2359
T958 0.2359
T959 0.2359
T960 0.2359
T961 0.2359
T962 0.2358
T963 0.2358
T964 0.2358
T965 0.2358
T966 0.2358
T967 0.2358
T968 0.2358
T969 0.2357
T970 0.2357
T971 0.2357
T972 0.2357
T973 0.2357
T974 0.2357
T975 0.2357
T976 0.2357
T977 0.2356
T978 0.2356
T979 0.2356
T980 0.2356
T981 0.2355
T982 0.2346
T983 0.2343
T984 0.2343
T985 0.2343
T986 0.234
T987 0.234
T988 0.234
T989 0.234
T990 0.234
T991 0.234
T992 0.2342
T993 0.2342
T994 0.2341
T995 0.2341
T996 0.2341
T997 0.2341
T998 0.2341
T999 0.2341
T1000 0.2341
T1001 0.2338
T1002 0.2328
T1003 0.2328
T1004 0.2328
T1005 0.2331
T1006 0.234
T1007 0.234
T1008 0.2331
T1009 0.2327
T1010 0.2327
T1011 0.2327
T1012 0.2327
T1013 0.2327
T1014 0.2327
T1015 0.2326
T1016 0.2326
T1017 0.2326
T1018 0.2325
T1019 0.2336
T1020 0.2336
T1021 0.2336
T1022 0.2336
T1023 0.2332
T1024 0.2323
T1025 0.2314
T1026 0.231
T1027 0.2305
T1028 0.23
T1029 0.2305
T1030 0.231
T1031 0.231
T1032 0.231
T1033 0.2309
T1034 0.2309
T1035 0.2309
T1036 0.2309
T1037 0.2309
T1038 0.2309
T1039 0.2309
T1040 0.2315
T1041 0.2321
T1042 0.2308
T1043 0.2311
T1044 0.2321
T1045 0.232
T1046 0.2327
T1047 0.233
T1048 0.233
T1049 0.2333
T1050 0.233
T1051 0.232
T1052 0.2308
T1053 0.2305
T1054 0.2304
T1055 0.2304
T1056 0.2304
T1057 0.2317
T1058 0.2316
T1059 0.2316
T1060 0.2316
T1061 0.2316
T1062 0.2316
T1063 0.2316
T1064 0.2316
T1065 0.2316
T1066 0.2316
T1067 0.2322
T1068 0.2326
T1069 0.2325
T1070 0.2325
T1071 0.2325
T1072 0.2331
T1073 0.2337
T1074 0.2337
T1075 0.2337
T1076 0.2337
T1077 0.2336
T1078 0.2336
T1079 0.2336
T1080 0.2336
T1081 0.2336
T1082 0.2339
T1083 0.2339
T1084 0.2342
T1085 0.2348
T1086 0.2346
T1087 0.2345
T1088 0.2345
T1089 0.2345
T1090 0.2345
T1091 0.2342
T1092 0.2344
T1093 0.2339
T1094 0.2372
T1095 0.2366
T1096 0.2363
T1097 0.2363
T1098 0.2366
T1099 0.2375
T1100 0.2378
T1101 0.2378
T1102 0.2398
T1103 0.2429
T1104 0.2413
T1105 0.2496
T1106 0.2464
T1107 0.25
T1108 0.2509
T1109 0.251
T1110 0.2527
T1111 0.2555
T1112 0.2606
T1113 0.2655
T1114 0.2594
T1115 0.2635
T1116 0.2661
T1117 0.267
T1118 0.2656
T1119 0.2618
T1120 0.256
T1121 0.264
T1122 0.2601
T1123 0.2588
T1124 0.2571
T1125 0.2545
T1126 0.2536
T1127 0.2534
T1128 0.2534
T1129 0.2534
T1130 0.2542
T1131 0.2547
T1132 0.2545
T1133 0.2536
T1134 0.2533
T1135 0.2536
T1136 0.2542
T1137 0.2543
T1138 0.2546
T1139 0.2554
T1140 0.2571
T1141 0.259
T1142 0.2604
T1143 0.2606
T1144 0.2609
T1145 0.261
T1146 0.2609
T1147 0.2614
T1148 0.2618
T1149 0.2619
T1150 0.2619
T1151 0.2619
T1152 0.2611
T1153 0.2599
T1154 0.2583
T1155 0.2568
T1156 0.2559
T1157 0.2557
T1158 0.2544
T1159 0.254
T1160 0.254
T1161 0.2546
T1162 0.2554
T1163 0.2553
T1164 0.2565
T1165 0.2572
T1166 0.258
T1167 0.2583
T1168 0.2582
T1169 0.2577
T1170 0.257
T1171 0.2559
T1172 0.2552
T1173 0.2561
T1174 0.2567
T1175 0.2566
T1176 0.2565
T1177 0.2571
T1178 0.2579
T1179 0.258
T1180 0.2577
T1181 0.2576
T1182 0.2579
T1183 0.258
T1184 0.258
T1185 0.2579
T1186 0.2579
T1187 0.2579
T1188 0.2575
T1189 0.2582
T1190 0.2564
T1191 0.254
T1192 0.2523
T1193 0.251
T1194 0.2502
T1195 0.2488
T1196 0.2484
T1197 0.2483
T1198 0.2483
T1199 0.2495
T1200 0.251
T1201 0.2524
T1202 0.2516
T1203 0.251
T1204 0.2499
T1205 0.2491
T1206 0.2484
T1207 0.2505
T1208 0.2494
T1209 0.2465
T1210 0.2463
T1211 0.2471
T1212 0.2484
T1213 0.2501
T1214 0.2526
T1215 0.2543
T1216 0.2563
T1217 0.2575
T1218 0.2591
T1219 0.2613
T1220 0.265
T1221 0.2551
T1222 0.2588
T1223 0.2622
T1224 0.2632
T1225 0.2633
T1226 0.2625
T1227 0.2619
T1228 0.2605
T1229 0.2592
T1230 0.2586
T1231 0.2585
T1232 0.2591
T1233 0.2612
T1234 0.2642
T1235 0.2685
T1236 0.2719
T1237 0.2677
T1238 0.2686
T1239 0.2698
T1240 0.2719
T1241 0.2721
T1242 0.2691
T1243 0.2673
T1244 0.267
T1245 0.2669
T1246 0.267
T1247 0.2676
T1248 0.2681
T1249 0.2682
T1250 0.2682
T1251 0.2681
T1252 0.2675
T1253 0.2667
T1254 0.2665
T1255 0.2726
T1256 0.2712
T1257 0.2702
T1258 0.2694
T1259 0.2686
T1260 0.2674
T1261 0.2668
T1262 0.2659
T1263 0.2607
T1264 0.2564
T1265 0.2534
T1266 0.2651
T1267 0.2638
T1268 0.2623
T1269 0.2608
T1270 0.2602
T1271 0.2589
T1272 0.258
T1273 0.256
T1274 0.2545
T1275 0.2539
T1276 0.2527
T1277 0.2518
T1278 0.2509
T1279 0.2497
T1280 0.2487
T1281 0.2476
T1282 0.2465
T1283 0.2463
T1284 0.2463
T1285 0.2461
T1286 0.2562
T1287 0.2549
T1288 0.2539
T1289 0.2519
T1290 0.2503
T1291 0.2487
T1292 0.2475
T1293 0.2472
T1294 0.248
T1295 0.2485
T1296 0.2486
T1297 0.2475
T1298 0.2472
T1299 0.2471
T1300 0.2458
T1301 0.2452
T1302 0.2443
T1303 0.2435
T1304 0.2427
T1305 0.2426
T1306 0.2416
T1307 0.2412
T1308 0.2409
T1309 0.2419
T1310 0.2422
T1311 0.2422
T1312 0.2435
T1313 0.2458
T1314 0.2486
T1315 0.247
T1316 0.2614
T1317 0.2605
T1318 0.2669
T1319 0.2813
T1320 0.2832
T1321 0.2929
T1322 0.2921
T1323 0.2983
T1324 0.303
T1325 0.2978
T1326 0.3013
T1327 0.304
T1328 0.3068
T1329 0.3088
T1330 0.3089
T1331 0.3082
T1332 0.3065
T1333 0.3033
T1334 0.2988
T1335 0.3029
T1336 0.2976
T1337 0.2932
T1338 0.2908
T1339 0.2894
T1340 0.2882
T1341 0.2873
T1342 0.2871
T1343 0.287
T1344 0.2863
T1345 0.2939
T1346 0.2934
T1347 0.2925
T1348 0.2909
T1349 0.289
T1350 0.2874
T1351 0.2854
T1352 0.2834
T1353 0.2812
T1354 0.2788
T1355 0.277
T1356 0.2755
T1357 0.2858
T1358 0.2837
T1359 0.2813
T1360 0.2787
T1361 0.2766
T1362 0.2747
T1363 0.273
T1364 0.2715
T1365 0.2699
T1366 0.2683
T1367 0.2668
T1368 0.2722
T1369 0.2716
T1370 0.2715
T1371 0.2715
T1372 0.2721
T1373 0.2667
T1374 0.2684
T1375 0.2699
T1376 0.272
T1377 0.2737
T1378 0.2746
T1379 0.2759
T1380 0.2766
T1381 0.2781
T1382 0.2794
T1383 0.2808
T1384 0.2823
T1385 0.2815
T1386 0.2814
T1387 0.2812
T1388 0.2802
T1389 0.2788
T1390 0.277
T1391 0.275
T1392 0.2737
T1393 0.2733
T1394 0.2731
T1395 0.2742
T1396 0.2763
T1397 0.2789
T1398 0.2814
T1399 0.2834
T1400 0.2845
T1401 0.2852
T1402 0.2858
T1403 0.2745
T1404 0.2858
T1405 0.2846
T1406 0.2835
T1407 0.2823
T1408 0.2806
T1409 0.2795
T1410 0.2785
T1411 0.2779
T1412 0.2769
T1413 0.2766
T1414 0.2763
T1415 0.2765
T1416 0.2752
T1417 0.2748
T1418 0.2748
T1419 0.2747
T1420 0.2747
T1421 0.2736
T1422 0.2729
T1423 0.2719
T1424 0.2704
T1425 0.27
T1426 0.2697
T1427 0.2688
T1428 0.2676
T1429 0.2664
T1430 0.2723
T1431 0.2718
T1432 0.2711
T1433 0.2706
T1434 0.2708
T1435 0.2711
T1436 0.2712
T1437 0.2706
T1438 0.2704
T1439 0.2704
T1440 0.2704
T1441 0.2701
T1442 0.2694
T1443 0.2689
T1444 0.2679
T1445 0.2667
T1446 0.2658
T1447 0.2653
T1448 0.2643
T1449 0.264
T1450 0.264
T1451 0.264
T1452 0.2637
T1453 0.263
T1454 0.2625
T1455 0.2621
T1456 0.2605
T1457 0.2591
T1458 0.2576
T1459 0.2559
T1460 0.2547
T1461 0.2537
T1462 0.2528
T1463 0.266
T1464 0.2531
T1465 0.2558
T1466 0.2585
T1467 0.2596
T1468 0.2586
T1469 0.2564
T1470 0.2549
T1471 0.254
T1472 0.2535
T1473 0.2528
T1474 0.2655
T1475 0.2654
T1476 0.2529
T1477 0.2654
T1478 0.265
T1479 0.2648
T1480 0.2641
T1481 0.2633
T1482 0.2631
T1483 0.2619
T1484 0.2615
T1485 0.2615
T1486 0.262
T1487 0.2626
T1488 0.2647
T1489 0.2529
T1490 0.2534
T1491 0.2552
T1492 0.2571
T1493 0.2578
T1494 0.2577
T1495 0.2577
T1496 0.2588
T1497 0.2605
T1498 0.2629
T1499 0.2654
T1500 0.2677
T1501 0.269
T1502 0.269
T1503 0.2677
T1504 0.2658
T1505 0.2642
T1506 0.2631
T1507 0.2619
T1508 0.2613
T1509 0.2617
T1510 0.2625
T1511 0.2631
T1512 0.2641
T1513 0.2648
T1514 0.2655
T1515 0.2671
T1516 0.268
T1517 0.2692
T1518 0.2698
T1519 0.2711
T1520 0.2721
T1521 0.2665
T1522 0.2673
T1523 0.2687
T1524 0.2703
T1525 0.2723
T1526 0.2752
T1527 0.2766
T1528 0.277
T1529 0.2777
T1530 0.2773
T1531 0.2769
T1532 0.2768
T1533 0.276
T1534 0.2754
T1535 0.2754
T1536 0.276
T1537 0.2767
T1538 0.2783
T1539 0.28
T1540 0.282
T1541 0.284
T1542 0.2858
T1543 0.2753
T1544 0.2756
T1545 0.2755
T1546 0.2755
T1547 0.2755
T1548 0.2755
T1549 0.2755
T1550 0.2755
T1551 0.2755
T1552 0.2754
T1553 0.2754
T1554 0.2754
T1555 0.2754
T1556 0.2754
T1557 0.2754
T1558 0.2754
T1559 0.2753
T1560 0.2753
T1561 0.2753
T1562 0.2753
T1563 0.2753
T1564 0.2753
T1565 0.2753
T1566 0.2752
T1567 0.2752
T1568 0.2752
T1569 0.2752
T1570 0.2746
T1571 0.2668
T1572 0.2715
T1573 0.2709
T1574 0.2682
T1575 0.2668
T1576 0.2666
T1577 0.2663
T1578 0.2668
T1579 0.2674
T1580 0.2691
T1581 0.2716
T1582 0.2665
T1583 0.267
T1584 0.2674
T1585 0.2666
T1586 0.2669
T1587 0.2679
T1588 0.2691
T1589 0.2705
T1590 0.2714
T1591 0.271
T1592 0.2702
T1593 0.2692
T1594 0.268
T1595 0.2674
T1596 0.2673
T1597 0.2688
T1598 0.2695
T1599 0.2693
T1600 0.2689
T1601 0.2688
T1602 0.2688
T1603 0.2688
T1604 0.2688
T1605 0.2686
T1606 0.2685
T1607 0.2682
T1608 0.2669
T1609 0.2721
T1610 0.2707
T1611 0.2695
T1612 0.2681
T1613 0.2669
T1614 0.2663
T1615 0.2656
T1616 0.2648
T1617 0.2658
T1618 0.266
T1619 0.2662
T1620 0.2672
T1621 0.2674
T1622 0.2674
T1623 0.2668
T1624 0.2658
T1625 0.2643
T1626 0.2628
T1627 0.2611
T1628 0.2589
T1629 0.2571
T1630 0.2562
T1631 0.2554
T1632 0.2542
T1633 0.2536
T1634 0.2655
T1635 0.2638
T1636 0.2623
T1637 0.2615
T1638 0.2604
T1639 0.2598
T1640 0.2594
T1641 0.2584
T1642 0.2581
T1643 0.2581
T1644 0.2578
T1645 0.2568
T1646 0.2563
T1647 0.2551
T1648 0.2537
T1649 0.2522
T1650 0.2513
T1651 0.2508
T1652 0.2504
T1653 0.2494
T1654 0.2491
T1655 0.2491
T1656 0.2491
T1657 0.2491
T1658 0.2497
T1659 0.2501
T1660 0.2508
T1661 0.2518
T1662 0.254
T1663 0.2582
T1664 0.2618
T1665 0.2651
T1666 0.255
T1667 0.2577
T1668 0.2628
T1669 0.2679
T1670 0.272
T1671 0.2696
T1672 0.2744
T1673 0.2784
T1674 0.2812
T1675 0.2827
T1676 0.283
T1677 0.2821
T1678 0.2804
T1679 0.2776
T1680 0.2745
T1681 0.2715
T1682 0.269
T1683 0.2685
T1684 0.2679
T1685 0.2683
T1686 0.2693
T1687 0.2698
T1688 0.2708
T1689 0.2713
T1690 0.2714
T1691 0.2714
T1692 0.2714
T1693 0.2714
T1694 0.2711
T1695 0.2696
T1696 0.2677
T1697 0.2722
T1698 0.2705
T1699 0.269
T1700 0.2677
T1701 0.2675
T1702 0.2674
T1703 0.2666
T1704 0.2648
T1705 0.2644
T1706 0.2632
T1707 0.2622
T1708 0.2611
T1709 0.2594
T1710 0.2581
T1711 0.2571
T1712 0.2556
T1713 0.2547
T1714 0.2539
T1715 0.2537
T1716 0.2531
T1717 0.2655
T1718 0.2643
T1719 0.263
T1720 0.2616
T1721 0.2612
T1722 0.2612
T1723 0.2624
T1724 0.2627
T1725 0.2626
T1726 0.2625
T1727 0.2627
T1728 0.2637
T1729 0.2631
T1730 0.2625
T1731 0.2624
T1732 0.2624
T1733 0.2614
T1734 0.2609
T1735 0.2606
T1736 0.2598
T1737 0.2595
T1738 0.2595
T1739 0.2595
T1740 0.2595
T1741 0.2592
T1742 0.2579
T1743 0.2569
T1744 0.2557
T1745 0.2545
T1746 0.2536
T1747 0.2534
T1748 0.2534
T1749 0.2534
T1750 0.2534
T1751 0.2542
T1752 0.2547
T1753 0.2554
T1754 0.255
T1755 0.2548
T1756 0.2542
T1757 0.2538
T1758 0.2537
T1759 0.2527
T1760 0.2522
T1761 0.2509
T1762 0.2505
T1763 0.2505
T1764 0.2503
T1765 0.2505
T1766 0.2506
T1767 0.2506
T1768 0.2503
T1769 0.2499
T1770 0.2501
T1771 0.2505
T1772 0.2506
T1773 0.2506
T1774 0.2506
T1775 0.2506
T1776 0.25
T1777 0.2492
T1778 0.249
T1779 0.2485
T1780 0.2478
T1781 0.2477
T1782 0.247
T1783 0.2463
T1784 0.2564
T1785 0.2564
T1786 0.2564
T1787 0.2483
T1788 0.2478
T1789 0.2467
T1790 0.2555
T1791 0.2549
T1792 0.2538
T1793 0.2522
T1794 0.2518
T1795 0.2518
T1796 0.2516
T1797 0.2518
T1798 0.2519
T1799 0.2519
T1800 0.2519
T1801 0.2519
T1802 0.2519
T1803 0.2513
T1804 0.2504
T1805 0.2503
T1806 0.2497
T1807 0.2496
T1808 0.2491
T1809 0.2489
T1810 0.2489
T1811 0.2489
T1812 0.2492
T1813 0.249
T1814 0.2489
T1815 0.2489
T1816 0.2477
T1817 0.2473
T1818 0.2473
T1819 0.2473
T1820 0.2473
T1821 0.2473
T1822 0.2473
T1823 0.2473
T1824 0.2473
T1825 0.2474
T1826 0.2465
T1827 0.2458
T1828 0.2457
T1829 0.2447
T1830 0.2444
T1831 0.2444
T1832 0.2436
T1833 0.2434
T1834 0.2439
T1835 0.246
T1836 0.248
T1837 0.2487
T1838 0.2488
T1839 0.2484
T1840 0.2477
T1841 0.2475
T1842 0.2472
T1843 0.2471
T1844 0.2471
T1845 0.2481
T1846 0.2485
T1847 0.2485
T1848 0.2485
T1849 0.2485
T1850 0.248
T1851 0.2473
T1852 0.2467
T1853 0.2459
T1854 0.2448
T1855 0.2445
T1856 0.2443
T1857 0.2439
T1858 0.2441
T1859 0.245
T1860 0.2458
T1861 0.2457
T1862 0.2451
T1863 0.2444
T1864 0.2433
T1865 0.2427
T1866 0.2426
T1867 0.2435
T1868 0.2441
T1869 0.2439
T1870 0.2438
T1871 0.2435
T1872 0.2425
T1873 0.2436
T1874 0.2453
T1875 0.247
T1876 0.2502
T1877 0.2555
T1878 0.2494
T1879 0.2531
T1880 0.2571
T1881 0.2611
T1882 0.2657
T1883 0.2579
T1884 0.2645
T1885 0.2698
T1886 0.2678
T1887 0.2709
T1888 0.2718
T1889 0.2716
T1890 0.2698
T1891 0.2673
T1892 0.2719
T1893 0.2694
T1894 0.2673
T1895 0.2663
T1896 0.2658
T1897 0.266
T1898 0.2676
T1899 0.2699
T1900 0.2722
T1901 0.2675
T1902 0.2688
T1903 0.2697
T1904 0.2699
T1905 0.2693
T1906 0.2683
T1907 0.268
T1908 0.2672
T1909 0.2716
T1910 0.2672
T1911 0.2643
T1912 0.2621
T1913 0.2592
T1914 0.2579
T1915 0.258
T1916 0.2558
T1917 0.2657
T1918 0.2643
T1919 0.2633
T1920 0.2619
T1921 0.2615
T1922 0.2603
T1923 0.2591
T1924 0.258
T1925 0.2572
T1926 0.2559
T1927 0.2553
T1928 0.2542
T1929 0.2532
T1930 0.253
T1931 0.2546
T1932 0.2555
T1933 0.2549
T1934 0.2539
T1935 0.2531
T1936 0.2527
T1937 0.2514
T1938 0.2499
T1939 0.2498
T1940 0.2508
T1941 0.2521
T1942 0.2527
T1943 0.2545
T1944 0.2565
T1945 0.2563
T1946 0.2555
T1947 0.256
T1948 0.2568
T1949 0.258
T1950 0.2601
T1951 0.2642
T1952 0.2556
T1953 0.2614
T1954 0.2691
T1955 0.2715
T1956 0.2793
T1957 0.285
T1958 0.2797
T1959 0.2911
T1960 0.2926
T1961 0.3001
T1962 0.3051
T1963 0.3014
T1964 0.307
T1965 0.3124
T1966 0.306
T1967 0.3121
T1968 0.3183
T1969 0.3201
T1970 0.3258
T1971 0.3291
T1972 0.3326
T1973 0.336
T1974 0.3383
T1975 0.3267
T1976 0.3283
T1977 0.3301
T1978 0.3307
T1979 0.3301
T1980 0.3301
T1981 0.3299
T1982 0.3287
T1983 0.3274
T1984 0.3397
T1985 0.3384
T1986 0.3384
T1987 0.3374
T1988 0.3358
T1989 0.3352
T1990 0.335
T1991 0.3341
T1992 0.3334
T1993 0.3325
T1994 0.3316
T1995 0.3298
T1996 0.3279
T1997 0.3265
T1998 0.3246
T1999 0.3225
T2000 0.3203
T2001 0.3214
T2002 0.3184
T2003 0.315
T2004 0.3118
T2005 0.3093
T2006 0.3066
T2007 0.3047
T2008 0.304
T2009 0.3166
T2010 0.3157
T2011 0.3152
T2012 0.3139
T2013 0.3129
T2014 0.312
T2015 0.3108
T2016 0.3096
T2017 0.3078
T2018 0.3065
T2019 0.3048
T2020 0.3034
T2021 0.3022
T2022 0.3008
T2023 0.2992
T2024 0.2974
T2025 0.3046
T2026 0.3034
T2027 0.3019
T2028 0.3006
T2029 0.2995
T2030 0.2981
T2031 0.2977
T2032 0.2972
T2033 0.2958
T2034 0.2948
T2035 0.2941
T2036 0.2939
T2037 0.293
T2038 0.2924
T2039 0.2914
T2040 0.2909
T2041 0.2896
T2042 0.2888
T2043 0.2878
T2044 0.2875
T2045 0.2877
T2046 0.2874
T2047 0.2873
T2048 0.2883
T2049 0.29
T2050 0.2916
T2051 0.2938
T2052 0.2961
T2053 0.3002
T2054 0.3048
T2055 0.3015
T2056 0.3072
T2057 0.3133
T2058 0.3077
T2059 0.3154
T2060 0.3214
T2061 0.323
T2062 0.3268
T2063 0.3307
T2064 0.3341
T2065 0.3361
T2066 0.3368
T2067 0.3378
T2068 0.3384
T2069 0.3377
T2070 0.3371
T2071 0.3362
T2072 0.3353
T2073 0.3341
T2074 0.3324
T2075 0.3313
T2076 0.3303
T2077 0.3291
T2078 0.3278
T2079 0.3266
T2080 0.326
T2081 0.3251
T2082 0.3237
T2083 0.3224
T2084 0.3209
T2085 0.3228
T2086 0.3207
T2087 0.3177
T2088 0.3156
T2089 0.3144
T2090 0.3127
T2091 0.3105
T2092 0.3084
T2093 0.3065
T2094 0.3048
T2095 0.3167
T2096 0.3154
T2097 0.3143
T2098 0.3143
T2099 0.3136
T2100 0.3113
T2101 0.3093
T2102 0.3086
T2103 0.3076
T2104 0.3067
T2105 0.3058
T2106 0.3046
T2107 0.304
T2108 0.3039
T2109 0.3036
T2110 0.3026
T2111 0.3011
T2112 0.3007
T2113 0.2992
T2114 0.2985
T2115 0.2978
T2116 0.2973
T2117 0.2972
T2118 0.2972
T2119 0.2972
T2120 0.2973
T2121 0.3052
T2122 0.3044
T2123 0.3042
T2124 0.3042
T2125 0.3034
T2126 0.304
T2127 0.3049
T2128 0.3036
T2129 0.3027
T2130 0.3026
T2131 0.3036
T2132 0.3053
T2133 0.2984
T2134 0.2999
T2135 0.3001
T2136 0.3
T2137 0.2992
T2138 0.299
T2139 0.2977
T2140 0.2973
T2141 0.3053
T2142 0.3045
T2143 0.3043
T2144 0.3043
T2145 0.3038
T2146 0.3039
T2147 0.3048
T2148 0.2978
T2149 0.3002
T2150 0.3023
T2151 0.3043
T2152 0.3065
T2153 0.308
T2154 0.3091
T2155 0.3103
T2156 0.3112
T2157 0.3118
T2158 0.3116
T2159 0.3109
T2160 0.3101
T2161 0.3099
T2162 0.3099
T2163 0.3087
T2164 0.3083
T2165 0.3073
T2166 0.3065
T2167 0.3059
T2168 0.3048
T2169 0.3039
T2170 0.3034
T2171 0.3024
T2172 0.3013
T2173 0.3008
T2174 0.2998
T2175 0.2992
T2176 0.2979
T2177 0.2974
T2178 0.3049
T2179 0.3046
T2180 0.3034
T2181 0.303
T2182 0.3024
T2183 0.3015
T2184 0.3013
T2185 0.3005
T2186 0.2987
T2187 0.2982
T2188 0.2982
T2189 0.2974
T2190 0.2969
T2191 0.2964
T2192 0.2957
T2193 0.2952
T2194 0.2949
T2195 0.2941
T2196 0.2936
T2197 0.2935
T2198 0.293
T2199 0.2916
T2200 0.2906
T2201 0.2904
T2202 0.2904
T2203 0.2917
T2204 0.2919
T2205 0.2911
T2206 0.2909
T2207 0.2906
T2208 0.2905
T2209 0.2905
T2210 0.2897
T2211 0.2891
T2212 0.2889
T2213 0.2884
T2214 0.2876
T2215 0.2875
T2216 0.2875
T2217 0.2875
T2218 0.2872
T2219 0.2861
T2220 0.2858
T2221 0.294
T2222 0.2934
T2223 0.2929
T2224 0.2929
T2225 0.2929
T2226 0.2929
T2227 0.2929
T2228 0.2929
T2229 0.2929
T2230 0.2929
T2231 0.293
T2232 0.2929
T2233 0.2922
T2234 0.2915
T2235 0.2913
T2236 0.2913
T2237 0.2913
T2238 0.2902
T2239 0.2899
T2240 0.2899
T2241 0.2897
T2242 0.2897
T2243 0.2894
T2244 0.2885
T2245 0.2882
T2246 0.2882
T2247 0.2883
T2248 0.288
T2249 0.2876
T2250 0.287
T2251 0.2866
T2252 0.2866
T2253 0.2866
T2254 0.2866
T2255 0.2866
T2256 0.2861
T2257 0.2854
T2258 0.2852
T2259 0.2852
T2260 0.2852
T2261 0.2849
T2262 0.2846
T2263 0.2844
T2264 0.2841
T2265 0.2836
T2266 0.2835
T2267 0.2836
T2268 0.283
T2269 0.2823
T2270 0.2821
T2271 0.2821
T2272 0.2813
T2273 0.2807
T2274 0.2806
T2275 0.2807
T2276 0.2805
T2277 0.2804
T2278 0.2805
T2279 0.2805
T2280 0.2805
T2281 0.2805
T2282 0.2797
T2283 0.2791
T2284 0.279
T2285 0.2791
T2286 0.2791
T2287 0.2791
T2288 0.2791
T2289 0.2786
T2290 0.2778
T2291 0.2775
T2292 0.2774
T2293 0.2774
T2294 0.2774
T2295 0.2775
T2296 0.2775
T2297 0.2775
T2298 0.2772
T2299 0.2766
T2300 0.2761
T2301 0.2757
T2302 0.2849
T2303 0.2796
T2304 0.277
T2305 0.2775
T2306 0.2801
T2307 0.2823
T2308 0.2839
T2309 0.2846
T2310 0.2847
T2311 0.2847
T2312 0.2848
T2313 0.2848
T2314 0.2848
T2315 0.2848
T2316 0.2848
T2317 0.2848
T2318 0.2848
T2319 0.2849
T2320 0.2843
T2321 0.2836
T2322 0.2842
T2323 0.2848
T2324 0.2849
T2325 0.285
T2326 0.285
T2327 0.285
T2328 0.285
T2329 0.2848
T2330 0.2848
T2331 0.2848
T2332 0.2837
T2333 0.2833
T2334 0.2833
T2335 0.2833
T2336 0.2833
T2337 0.2834
T2338 0.2834
T2339 0.2831
T2340 0.2824
T2341 0.2829
T2342 0.2833
T2343 0.2829
T2344 0.2824
T2345 0.282
T2346 0.282
T2347 0.282
T2348 0.282
T2349 0.2818
T2350 0.2824
T2351 0.2826
T2352 0.2829
T2353 0.2821
T2354 0.2818
T2355 0.2819
T2356 0.2819
T2357 0.2819
T2358 0.2819
T2359 0.2819
T2360 0.2819
T2361 0.282
T2362 0.2814
T2363 0.2815
T2364 0.2813
T2365 0.2812
T2366 0.2813
T2367 0.2807
T2368 0.2805
T2369 0.2811
T2370 0.2839
T2371 0.2744
T2372 0.2752
T2373 0.275
T2374 0.2853
T2375 0.2832
T2376 0.2818
T2377 0.2807
T2378 0.2795
T2379 0.279
T2380 0.2789
T2381 0.2789
T2382 0.2798
T2383 0.2804
T2384 0.2805
T2385 0.2805
T2386 0.2806
T2387 0.2806
T2388 0.2806
T2389 0.2806
T2390 0.2806
T2391 0.2806
T2392 0.2807
T2393 0.2807
T2394 0.2807
T2395 0.2096
T2396 0.2096
T2397 0.2099
T2398 0.2096
T2399 0.2096
T2400 0.2096
T2401 0.2096
T2402 0.2096
T2403 0.2096
T2404 0.2096
T2405 0.2096
T2406 0.2096
T2407 0.2099
T2408 0.2096
T2409 0.2096
T2410 0.2095
T2411 0.2092
T2412 0.2082
T2413 0.2087
T2414 0.2082
T2415 0.2064
T2416 0.2058
T2417 0.2058
T2418 0.2058
T2419 0.2058
T2420 0.2058
T2421 0.2058
T2422 0.2058
T2423 0.2058
T2424 0.2058
T2425 0.2058
T2426 0.2058
T2427 0.2058
T2428 0.2058
T2429 0.2058
T2430 0.2059
T2431 0.2059
T2432 0.2059
T2433 0.2059
T2434 0.2059
T2435 0.2059
T2436 0.2059
T2437 0.2059
T2438 0.2059
T2439 0.2059
T2440 0.2059
T2441 0.2059
T2442 0.2059
T2443 0.2059
T2444 0.2059
T2445 0.2059
T2446 0.2059
T2447 0.2059
T2448 0.2059
T2449 0.2059
T2450 0.2059
T2451 0.2059
T2452 0.2059
T2453 0.2059
T2454 0.2059
T2455 0.2059
T2456 0.2059
T2457 0.2053
T2458 0.2048
T2459 0.2048
T2460 0.2045
T2461 0.2048
T2462 0.2039
T2463 0.2045
T2464 0.2045
T2465 0.2048
T2466 0.2048
T2467 0.2048
T2468 0.2048
T2469 0.2048
T2470 0.2048
T2471 0.2048
T2472 0.2048
T2473 0.2048
T2474 0.2048
T2475 0.2048
T2476 0.2048
T2477 0.2048
T2478 0.2048
T2479 0.2048
T2480 0.2048
T2481 0.2048
T2482 0.2048
T2483 0.2048
T2484 0.2045
T2485 0.2045
T2486 0.2048
T2487 0.2039
T2488 0.2043
T2489 0.2028
T2490 0.2233
T2491 0.2384
T2492 0.2332
T2493 0.2302
T2494 0.2285
T2495 0.2283
T2496 0.2264
T2497 0.2258
T2498 0.224
T2499 0.2229
T2500 0.2219
T2501 0.221
T2502 0.2199
T2503 0.219
T2504 0.2207
T2505 0.2205
T2506 0.2197
T2507 0.2264
T2508 0.2378
T2509 0.2347
T2510 0.2327
T2511 0.2274
T2512 0.2209
T2513 0.2209
T2514 0.2198
T2515 0.2188
T2516 0.2184
T2517 0.2179
T2518 0.2174
T2519 0.2167
T2520 0.2158
T2521 0.2147
T2522 0.2136
T2523 0.2131
T2524 0.2126
T2525 0.2116
T2526 0.2104
T2527 0.2101
T2528 0.2091
T2529 0.2082
T2530 0.2076
T2531 0.2062
T2532 0.2051
T2533 0.2045
T2534 0.2037
T2535 0.2151
T2536 0.2148
T2537 0.2148
T2538 0.2148
T2539 0.2148
T2540 0.2148
T2541 0.2148
T2542 0.2148
T2543 0.2148
T2544 0.2148
T2545 0.2148
T2546 0.2148
T2547 0.2148
T2548 0.2142
T2549 0.2137
T2550 0.2137
T2551 0.2137
T2552 0.2137
T2553 0.2128
T2554 0.2131
T2555 0.2137
T2556 0.2134
T2557 0.2119
T2558 0.211
T2559 0.2103
T2560 0.2357
T2561 0.2212
T2562 0.2212
T2563 0.2194
T2564 0.2174
T2565 0.2161
T2566 0.2153
T2567 0.2143
T2568 0.2139
T2569 0.2134
T2570 0.2125
T2571 0.2118
T2572 0.2115
T2573 0.2106
T2574 0.21
T2575 0.2093
T2576 0.209
T2577 0.2087
T2578 0.2087
T2579 0.2079
T2580 0.207
T2581 0.2054
T2582 0.2051
T2583 0.2042
T2584 0.2039
T2585 0.2042
T2586 0.2042
T2587 0.2042
T2588 0.2042
T2589 0.2042
T2590 0.2043
T2591 0.2034
T2592 0.2031
T2593 0.2031
T2594 0.2031
T2595 0.2031
T2596 0.2031
T2597 0.2031
T2598 0.2032
T2599 0.2032
T2600 0.2024
T2601 0.2151
T2602 0.2151
T2603 0.2145
T2604 0.2145
T2605 0.2145
T2606 0.2139
T2607 0.2151
T2608 0.2148
T2609 0.2148
T2610 0.214
T2611 0.214
T2612 0.214
T2613 0.214
T2614 0.214
T2615 0.214
T2616 0.214
T2617 0.2133
T2618 0.213
T2619 0.2136
T2620 0.2139
T2621 0.2142
T2622 0.2142
T2623 0.2142
T2624 0.2142
T2625 0.2142
T2626 0.2139
T2627 0.2136
T2628 0.2133
T2629 0.2127
T2630 0.2127
T2631 0.213
T2632 0.2122
T2633 0.2119
T2634 0.2119
T2635 0.2119
T2636 0.2119
T2637 0.2119
T2638 0.2119
T2639 0.2119
T2640 0.2119
T2641 0.2119
T2642 0.2119
T2643 0.2119
T2644 0.2119
T2645 0.2127
T2646 0.213
T2647 0.213
T2648 0.213
T2649 0.213
T2650 0.213
T2651 0.2122
T2652 0.2122
T2653 0.2119
T2654 0.2119
T2655 0.2119
T2656 0.2119
T2657 0.2122
T2658 0.2127
T2659 0.2122
T2660 0.2133
T2661 0.213
T2662 0.2139
T2663 0.2151
T2664 0.2151
T2665 0.2024
T2666 0.2028
T2667 0.2046
T2668 0.2058
T2669 0.2072
T2670 0.2078
T2671 0.2092
T2672 0.2105
T2673 0.2133
T2674 0.2148
T2675 0.2173
T2676 0.2209
T2677 0.2197
T2678 0.2221
T2679 0.224
T2680 0.2246
T2681 0.2249
T2682 0.2257
T2683 0.2266
T2684 0.2269
T2685 0.2269
T2686 0.2263
T2687 0.2257
T2688 0.2252
T2689 0.2243
T2690 0.2234
T2691 0.2224
T2692 0.2221
T2693 0.2221
T2694 0.2221
T2695 0.2221
T2696 0.2221
T2697 0.2221
T2698 0.2221
T2699 0.2221
T2700 0.2221
T2701 0.221
T2702 0.2194
T2703 0.2215
T2704 0.2207
T2705 0.2197
T2706 0.2218
T2707 0.2207
T2708 0.2207
T2709 0.2197
T2710 0.2183
T2711 0.2183
T2712 0.2173
T2713 0.2161
T2714 0.2158
T2715 0.2158
T2716 0.2158
T2717 0.2155
T2718 0.2148
T2719 0.2145
T2720 0.2145
T2721 0.2155
T2722 0.2148
T2723 0.2152
T2724 0.2152
T2725 0.217
T2726 0.218
T2727 0.2183
T2728 0.2185
T2729 0.2194
T2730 0.2197
T2731 0.2207
T2732 0.2207
T2733 0.2215
T2734 0.2218
T2735 0.2187
T2736 0.2197
T2737 0.2197
T2738 0.2197
T2739 0.2197
T2740 0.2197
T2741 0.2207
T2742 0.221
T2743 0.2215
T2744 0.2221
T2745 0.2224
T2746 0.2234
T2747 0.2246
T2748 0.2249
T2749 0.2254
T2750 0.2263
T2751 0.2252
T2752 0.2246
T2753 0.2237
T2754 0.2234
T2755 0.2221
T2756 0.2218
T2757 0.221
T2758 0.2207
T2759 0.2197
T2760 0.219
T2761 0.2212
T2762 0.2207
T2763 0.22
T2764 0.2194
T2765 0.2188
T2766 0.2183
T2767 0.2173
T2768 0.2169
T2769 0.2169
T2770 0.2169
T2771 0.2169
T2772 0.2161
T2773 0.2158
T2774 0.2152
T2775 0.2145
T2776 0.2145
T2777 0.2145
T2778 0.2145
T2779 0.2145
T2780 0.2145
T2781 0.2136
T2782 0.2134
T2783 0.2134
T2784 0.213
T2785 0.212
T2786 0.212
T2787 0.212
T2788 0.2111
T2789 0.2109
T2790 0.2109
T2791 0.2093
T2792 0.2093
T2793 0.2093
T2794 0.2093
T2795 0.2093
T2796 0.2093
T2797 0.2093
T2798 0.2093
T2799 0.2093
T2800 0.2093
T2801 0.2093
T2802 0.2093
T2803 0.2093
T2804 0.2093
T2805 0.2093
T2806 0.2093
T2807 0.2093
T2808 0.2093
