# Supplementary material for: FishMORPH - An agent-based model to predict salmonid growth and distribution responses under natural and low flows
Source: Sci Rep. 2016 Jul 19;6:29414. doi: 10.1038/srep29414 (PMC4949470; doi:10.1038/srep29414)
Supplement: Supplementary Information 2 [file srep29414-s2.zip › SR_FishMORPH_Files/Parameters/Baseline_Depth_P7.var]

Depth PatchP7
T1 0.2688
T2 0.2694
T3 0.2694
T4 0.2694
T5 0.2691
T6 0.2688
T7 0.2677
T8 0.2671
T9 0.2661
T10 0.2678
T11 0.2685
T12 0.2663
T13 0.2652
T14 0.2635
T15 0.2635
T16 0.2635
T17 0.2635
T18 0.2635
T19 0.2632
T20 0.2629
T21 0.2766
T22 0.2763
T23 0.2763
T24 0.2763
T25 0.2756
T26 0.2749
T27 0.2749
T28 0.2749
T29 0.2749
T30 0.2749
T31 0.2749
T32 0.2749
T33 0.2749
T34 0.2749
T35 0.2746
T36 0.2743
T37 0.2736
T38 0.2736
T39 0.2736
T40 0.2736
T41 0.2736
T42 0.2733
T43 0.2725
T44 0.2725
T45 0.2725
T46 0.2725
T47 0.2725
T48 0.2725
T49 0.2725
T50 0.2725
T51 0.2711
T52 0.2711
T53 0.2711
T54 0.2697
T55 0.2697
T56 0.2694
T57 0.2687
T58 0.269
T59 0.2694
T60 0.2721
T61 0.2701
T62 0.269
T63 0.2687
T64 0.2683
T65 0.2697
T66 0.2687
T67 0.2683
T68 0.2683
T69 0.2683
T70 0.2683
T71 0.268
T72 0.2669
T73 0.2664
T74 0.2655
T75 0.2644
T76 0.2644
T77 0.2644
T78 0.2644
T79 0.2644
T80 0.2644
T81 0.2644
T82 0.2644
T83 0.2644
T84 0.2644
T85 0.2648
T86 0.2658
T87 0.2658
T88 0.2658
T89 0.2658
T90 0.2658
T91 0.2658
T92 0.2658
T93 0.2658
T94 0.2658
T95 0.2658
T96 0.2658
T97 0.2658
T98 0.2658
T99 0.2655
T100 0.2644
T101 0.2644
T102 0.2644
T103 0.2644
T104 0.2644
T105 0.2644
T106 0.2644
T107 0.2644
T108 0.2641
T109 0.2644
T110 0.2644
T111 0.2644
T112 0.2644
T113 0.2644
T114 0.2644
T115 0.2644
T116 0.2644
T117 0.2644
T118 0.2644
T119 0.2644
T120 0.2644
T121 0.2644
T122 0.2644
T123 0.2644
T124 0.2644
T125 0.2644
T126 0.2644
T127 0.2644
T128 0.2644
T129 0.2644
T130 0.2644
T131 0.2651
T132 0.2658
T133 0.2658
T134 0.2658
T135 0.2658
T136 0.2661
T137 0.2669
T138 0.2669
T139 0.2669
T140 0.2669
T141 0.2669
T142 0.2669
T143 0.2669
T144 0.2669
T145 0.2669
T146 0.2669
T147 0.2669
T148 0.2669
T149 0.2669
T150 0.2683
T151 0.268
T152 0.2683
T153 0.2687
T154 0.2697
T155 0.2697
T156 0.2697
T157 0.2697
T158 0.2704
T159 0.2697
T160 0.2704
T161 0.2711
T162 0.2711
T163 0.2711
T164 0.2711
T165 0.2711
T166 0.2711
T167 0.2711
T168 0.2711
T169 0.2711
T170 0.2711
T171 0.2711
T172 0.2711
T173 0.2711
T174 0.2711
T175 0.2711
T176 0.2711
T177 0.2711
T178 0.2708
T179 0.2711
T180 0.2711
T181 0.2708
T182 0.2701
T183 0.2708
T184 0.2701
T185 0.2697
T186 0.2697
T187 0.2697
T188 0.2697
T189 0.2697
T190 0.2697
T191 0.2697
T192 0.2697
T193 0.2697
T194 0.2697
T195 0.2697
T196 0.2697
T197 0.2687
T198 0.2683
T199 0.2683
T200 0.2683
T201 0.2669
T202 0.2669
T203 0.2669
T204 0.2669
T205 0.2669
T206 0.2669
T207 0.2669
T208 0.2669
T209 0.2669
T210 0.2669
T211 0.2669
T212 0.2669
T213 0.2669
T214 0.2669
T215 0.2673
T216 0.2669
T217 0.2669
T218 0.2669
T219 0.2669
T220 0.2669
T221 0.2669
T222 0.2669
T223 0.2669
T224 0.2667
T225 0.2658
T226 0.2658
T227 0.2658
T228 0.2658
T229 0.2658
T230 0.2658
T231 0.2658
T232 0.2658
T233 0.2658
T234 0.2658
T235 0.2658
T236 0.2658
T237 0.2658
T238 0.2658
T239 0.2658
T240 0.2658
T241 0.2658
T242 0.2658
T243 0.2658
T244 0.2658
T245 0.2658
T246 0.2658
T247 0.2658
T248 0.2658
T249 0.2644
T250 0.2644
T251 0.2648
T252 0.2797
T253 0.3015
T254 0.2939
T255 0.3053
T256 0.3052
T257 0.3052
T258 0.3038
T259 0.3035
T260 0.3035
T261 0.3028
T262 0.3019
T263 0.3018
T264 0.3018
T265 0.3018
T266 0.3018
T267 0.3018
T268 0.3018
T269 0.3018
T270 0.3018
T271 0.3018
T272 0.3018
T273 0.3018
T274 0.3018
T275 0.3018
T276 0.3021
T277 0.3025
T278 0.3033
T279 0.3035
T280 0.3035
T281 0.3035
T282 0.3028
T283 0.3023
T284 0.3018
T285 0.3018
T286 0.3018
T287 0.3018
T288 0.3018
T289 0.3018
T290 0.3018
T291 0.3018
T292 0.3018
T293 0.3021
T294 0.3033
T295 0.3035
T296 0.3035
T297 0.3049
T298 0.3052
T299 0.3052
T300 0.2934
T301 0.2933
T302 0.3056
T303 0.2935
T304 0.2938
T305 0.2942
T306 0.2943
T307 0.2943
T308 0.2943
T309 0.2943
T310 0.2943
T311 0.2943
T312 0.2943
T313 0.2943
T314 0.2943
T315 0.2943
T316 0.2943
T317 0.2943
T318 0.2943
T319 0.2943
T320 0.2943
T321 0.2943
T322 0.2943
T323 0.2943
T324 0.2943
T325 0.294
T326 0.2942
T327 0.2943
T328 0.2943
T329 0.2943
T330 0.2943
T331 0.2943
T332 0.2943
T333 0.2943
T334 0.2943
T335 0.2943
T336 0.2943
T337 0.294
T338 0.3054
T339 0.3052
T340 0.3052
T341 0.3052
T342 0.3052
T343 0.3052
T344 0.3052
T345 0.3052
T346 0.3052
T347 0.3052
T348 0.3052
T349 0.3052
T350 0.3052
T351 0.3052
T352 0.3052
T353 0.3038
T354 0.3035
T355 0.3035
T356 0.3035
T357 0.3035
T358 0.3035
T359 0.3035
T360 0.3035
T361 0.3035
T362 0.3028
T363 0.3033
T364 0.3035
T365 0.3035
T366 0.3035
T367 0.3035
T368 0.3035
T369 0.3035
T370 0.3035
T371 0.3035
T372 0.3035
T373 0.3038
T374 0.305
T375 0.3052
T376 0.3052
T377 0.3052
T378 0.3055
T379 0.3053
T380 0.3052
T381 0.3052
T382 0.3052
T383 0.3052
T384 0.3052
T385 0.3052
T386 0.3052
T387 0.3052
T388 0.3052
T389 0.3052
T390 0.3052
T391 0.3052
T392 0.3052
T393 0.3041
T394 0.2946
T395 0.2862
T396 0.2769
T397 0.2716
T398 0.2694
T399 0.2678
T400 0.2675
T401 0.2675
T402 0.2675
T403 0.2678
T404 0.2675
T405 0.2675
T406 0.2665
T407 0.2659
T408 0.2658
T409 0.2658
T410 0.2665
T411 0.2673
T412 0.2685
T413 0.2703
T414 0.2717
T415 0.2712
T416 0.2718
T417 0.272
T418 0.272
T419 0.2717
T420 0.2695
T421 0.2691
T422 0.2631
T423 0.2756
T424 0.2763
T425 0.2763
T426 0.2763
T427 0.2763
T428 0.2763
T429 0.2763
T430 0.2763
T431 0.2763
T432 0.2763
T433 0.2763
T434 0.2763
T435 0.2756
T436 0.2749
T437 0.2749
T438 0.2743
T439 0.2736
T440 0.2729
T441 0.2722
T442 0.2722
T443 0.2719
T444 0.2708
T445 0.2712
T446 0.2708
T447 0.2712
T448 0.2708
T449 0.2705
T450 0.2688
T451 0.2681
T452 0.2681
T453 0.2681
T454 0.2674
T455 0.2667
T456 0.2667
T457 0.2681
T458 0.2681
T459 0.2681
T460 0.2677
T461 0.2681
T462 0.2681
T463 0.2694
T464 0.2704
T465 0.2712
T466 0.2719
T467 0.273
T468 0.2737
T469 0.2747
T470 0.2747
T471 0.2753
T472 0.276
T473 0.2757
T474 0.2747
T475 0.274
T476 0.2733
T477 0.2726
T478 0.2719
T479 0.2719
T480 0.2712
T481 0.2719
T482 0.2716
T483 0.2719
T484 0.2719
T485 0.2723
T486 0.2719
T487 0.2733
T488 0.2734
T489 0.2754
T490 0.2626
T491 0.2647
T492 0.265
T493 0.2663
T494 0.2684
T495 0.2701
T496 0.2715
T497 0.2727
T498 0.2732
T499 0.2746
T500 0.2769
T501 0.2782
T502 0.2804
T503 0.2765
T504 0.2785
T505 0.2803
T506 0.282
T507 0.2826
T508 0.283
T509 0.284
T510 0.2842
T511 0.2845
T512 0.2855
T513 0.286
T514 0.287
T515 0.2887
T516 0.2896
T517 0.291
T518 0.292
T519 0.2921
T520 0.2924
T521 0.2922
T522 0.2921
T523 0.2921
T524 0.2921
T525 0.2921
T526 0.2921
T527 0.2917
T528 0.2909
T529 0.2904
T530 0.2903
T531 0.289
T532 0.2888
T533 0.2885
T534 0.2874
T535 0.2857
T536 0.2848
T537 0.284
T538 0.2833
T539 0.2825
T540 0.2823
T541 0.2808
T542 0.2805
T543 0.2805
T544 0.2799
T545 0.2791
T546 0.279
T547 0.2783
T548 0.2775
T549 0.2774
T550 0.2768
T551 0.2822
T552 0.2817
T553 0.2804
T554 0.2802
T555 0.2795
T556 0.2787
T557 0.2786
T558 0.2789
T559 0.2803
T560 0.2768
T561 0.2809
T562 0.2842
T563 0.2875
T564 0.2911
T565 0.2865
T566 0.2949
T567 0.3031
T568 0.2961
T569 0.3001
T570 0.3029
T571 0.3059
T572 0.3088
T573 0.3125
T574 0.3158
T575 0.3217
T576 0.3277
T577 0.3351
T578 0.3472
T579 0.3465
T580 0.346
T581 0.3579
T582 0.3629
T583 0.3713
T584 0.3768
T585 0.3667
T586 0.372
T587 0.3764
T588 0.3787
T589 0.3831
T590 0.3883
T591 0.3904
T592 0.3939
T593 0.3956
T594 0.3958
T595 0.3948
T596 0.3899
T597 0.3832
T598 0.3774
T599 0.37
T600 0.3749
T601 0.3671
T602 0.3612
T603 0.3603
T604 0.3557
T605 0.3519
T606 0.3496
T607 0.348
T608 0.348
T609 0.349
T610 0.3515
T611 0.3537
T612 0.3574
T613 0.3614
T614 0.361
T615 0.3633
T616 0.3663
T617 0.3692
T618 0.3719
T619 0.3745
T620 0.3766
T621 0.3774
T622 0.3763
T623 0.3723
T624 0.3646
T625 0.3579
T626 0.3437
T627 0.3404
T628 0.3363
T629 0.3233
T630 0.3134
T631 0.309
T632 0.305
T633 0.302
T634 0.2996
T635 0.2978
T636 0.2961
T637 0.2946
T638 0.2937
T639 0.3049
T640 0.3036
T641 0.303
T642 0.3023
T643 0.3016
T644 0.3015
T645 0.3015
T646 0.3007
T647 0.2999
T648 0.2994
T649 0.2982
T650 0.298
T651 0.2974
T652 0.2966
T653 0.2965
T654 0.2958
T655 0.2949
T656 0.2948
T657 0.2939
T658 0.2934
T659 0.2933
T660 0.2918
T661 0.2915
T662 0.2903
T663 0.29
T664 0.2877
T665 0.2791
T666 0.2793
T667 0.2788
T668 0.2788
T669 0.2785
T670 0.2778
T671 0.2777
T672 0.2777
T673 0.2777
T674 0.2777
T675 0.2764
T676 0.2761
T677 0.2759
T678 0.2758
T679 0.2755
T680 0.2744
T681 0.2742
T682 0.2742
T683 0.2735
T684 0.2744
T685 0.2779
T686 0.2836
T687 0.2949
T688 0.289
T689 0.2797
T690 0.2796
T691 0.2763
T692 0.2745
T693 0.2735
T694 0.2727
T695 0.2726
T696 0.2723
T697 0.2712
T698 0.271
T699 0.271
T700 0.271
T701 0.271
T702 0.2699
T703 0.2697
T704 0.2696
T705 0.2694
T706 0.2693
T707 0.2693
T708 0.2684
T709 0.2678
T710 0.2677
T711 0.2677
T712 0.2674
T713 0.2663
T714 0.2661
T715 0.2661
T716 0.2661
T717 0.2661
T718 0.2661
T719 0.2661
T720 0.266
T721 0.266
T722 0.266
T723 0.266
T724 0.266
T725 0.266
T726 0.266
T727 0.266
T728 0.266
T729 0.2657
T730 0.2656
T731 0.2659
T732 0.266
T733 0.265
T734 0.2646
T735 0.2649
T736 0.2646
T737 0.2642
T738 0.2639
T739 0.2636
T740 0.2632
T741 0.2632
T742 0.2632
T743 0.2631
T744 0.2629
T745 0.2629
T746 0.2629
T747 0.2629
T748 0.2629
T749 0.2629
T750 0.2629
T751 0.2629
T752 0.2629
T753 0.2629
T754 0.2629
T755 0.2629
T756 0.2628
T757 0.2628
T758 0.2628
T759 0.2628
T760 0.2628
T761 0.2628
T762 0.2628
T763 0.2628
T764 0.2628
T765 0.2714
T766 0.2718
T767 0.2715
T768 0.2715
T769 0.2715
T770 0.2715
T771 0.2712
T772 0.2708
T773 0.2707
T774 0.2703
T775 0.2705
T776 0.2708
T777 0.2709
T778 0.2708
T779 0.2708
T780 0.2708
T781 0.2706
T782 0.2702
T783 0.2699
T784 0.2699
T785 0.2692
T786 0.2694
T787 0.2691
T788 0.269
T789 0.2697
T790 0.2698
T791 0.2698
T792 0.2698
T793 0.2698
T794 0.2698
T795 0.2698
T796 0.2698
T797 0.2695
T798 0.2697
T799 0.2698
T800 0.2698
T801 0.2698
T802 0.2698
T803 0.2698
T804 0.2697
T805 0.2696
T806 0.2694
T807 0.2694
T808 0.2694
T809 0.2687
T810 0.2679
T811 0.2681
T812 0.2679
T813 0.2678
T814 0.2678
T815 0.2678
T816 0.2678
T817 0.2678
T818 0.2678
T819 0.2677
T820 0.2677
T821 0.2671
T822 0.2669
T823 0.2663
T824 0.2661
T825 0.2661
T826 0.2661
T827 0.2661
T828 0.2661
T829 0.2661
T830 0.2651
T831 0.2649
T832 0.2656
T833 0.264
T834 0.2632
T835 0.2629
T836 0.2763
T837 0.2763
T838 0.2763
T839 0.2763
T840 0.2763
T841 0.2763
T842 0.2763
T843 0.2763
T844 0.2763
T845 0.2761
T846 0.2755
T847 0.2755
T848 0.2748
T849 0.2747
T850 0.276
T851 0.2757
T852 0.276
T853 0.276
T854 0.276
T855 0.2746
T856 0.2743
T857 0.2733
T858 0.2733
T859 0.2733
T860 0.2733
T861 0.2732
T862 0.2732
T863 0.2732
T864 0.2732
T865 0.2739
T866 0.2746
T867 0.2746
T868 0.2746
T869 0.2746
T870 0.2746
T871 0.2746
T872 0.2745
T873 0.2745
T874 0.2745
T875 0.2745
T876 0.2745
T877 0.2745
T878 0.2745
T879 0.2745
T880 0.2732
T881 0.2732
T882 0.2721
T883 0.2718
T884 0.2711
T885 0.2711
T886 0.2718
T887 0.2718
T888 0.2723
T889 0.2728
T890 0.2728
T891 0.2728
T892 0.2728
T893 0.2728
T894 0.2732
T895 0.2728
T896 0.2728
T897 0.2728
T898 0.2728
T899 0.2728
T900 0.2728
T901 0.2728
T902 0.2728
T903 0.2724
T904 0.2718
T905 0.2714
T906 0.2714
T907 0.2714
T908 0.2714
T909 0.2714
T910 0.2714
T911 0.2714
T912 0.2714
T913 0.2714
T914 0.2714
T915 0.2717
T916 0.2714
T917 0.2714
T918 0.2717
T919 0.2727
T920 0.2717
T921 0.2713
T922 0.2713
T923 0.2713
T924 0.2713
T925 0.2713
T926 0.2713
T927 0.2708
T928 0.2699
T929 0.271
T930 0.2699
T931 0.2697
T932 0.2696
T933 0.2696
T934 0.2696
T935 0.2696
T936 0.2696
T937 0.2696
T938 0.27
T939 0.27
T940 0.2696
T941 0.271
T942 0.271
T943 0.271
T944 0.271
T945 0.271
T946 0.2709
T947 0.2709
T948 0.2709
T949 0.272
T950 0.2734
T951 0.2727
T952 0.272
T953 0.2712
T954 0.2706
T955 0.2706
T956 0.2706
T957 0.2706
T958 0.2706
T959 0.2706
T960 0.2706
T961 0.2706
T962 0.2706
T963 0.2706
T964 0.2706
T965 0.2706
T966 0.2706
T967 0.2706
T968 0.2706
T969 0.2706
T970 0.2706
T971 0.2706
T972 0.2706
T973 0.2706
T974 0.2706
T975 0.2705
T976 0.2705
T977 0.2705
T978 0.2705
T979 0.2705
T980 0.2705
T981 0.2704
T982 0.2694
T983 0.2691
T984 0.2691
T985 0.2691
T986 0.2689
T987 0.2689
T988 0.2689
T989 0.2688
T990 0.2688
T991 0.2688
T992 0.2688
T993 0.2688
T994 0.2688
T995 0.2688
T996 0.2688
T997 0.2688
T998 0.2688
T999 0.2688
T1000 0.2688
T1001 0.2685
T1002 0.2674
T1003 0.2674
T1004 0.2674
T1005 0.2678
T1006 0.2688
T1007 0.2688
T1008 0.2678
T1009 0.2674
T1010 0.2674
T1011 0.2674
T1012 0.2674
T1013 0.2674
T1014 0.2674
T1015 0.2674
T1016 0.2674
T1017 0.2674
T1018 0.2672
T1019 0.2684
T1020 0.2684
T1021 0.2684
T1022 0.2684
T1023 0.2681
T1024 0.2671
T1025 0.266
T1026 0.2657
T1027 0.2651
T1028 0.2645
T1029 0.2651
T1030 0.2656
T1031 0.2656
T1032 0.2656
T1033 0.2656
T1034 0.2656
T1035 0.2656
T1036 0.2656
T1037 0.2656
T1038 0.2656
T1039 0.2656
T1040 0.2663
T1041 0.267
T1042 0.2656
T1043 0.266
T1044 0.267
T1045 0.267
T1046 0.2677
T1047 0.2681
T1048 0.2681
T1049 0.2684
T1050 0.2683
T1051 0.2673
T1052 0.2659
T1053 0.2656
T1054 0.2656
T1055 0.2656
T1056 0.2656
T1057 0.2669
T1058 0.2669
T1059 0.2669
T1060 0.2669
T1061 0.2669
T1062 0.2669
T1063 0.2669
T1064 0.2669
T1065 0.2669
T1066 0.2669
T1067 0.2676
T1068 0.2681
T1069 0.268
T1070 0.268
T1071 0.268
T1072 0.2687
T1073 0.2694
T1074 0.2694
T1075 0.2694
T1076 0.2693
T1077 0.2693
T1078 0.2693
T1079 0.2693
T1080 0.2693
T1081 0.2693
T1082 0.2697
T1083 0.2697
T1084 0.27
T1085 0.2707
T1086 0.2705
T1087 0.2704
T1088 0.2704
T1089 0.2704
T1090 0.2704
T1091 0.2701
T1092 0.2704
T1093 0.2726
T1094 0.2756
T1095 0.2749
T1096 0.2747
T1097 0.2747
T1098 0.275
T1099 0.2761
T1100 0.2763
T1101 0.2763
T1102 0.2785
T1103 0.2818
T1104 0.2811
T1105 0.2901
T1106 0.2869
T1107 0.2904
T1108 0.2913
T1109 0.2914
T1110 0.2933
T1111 0.2963
T1112 0.3018
T1113 0.2943
T1114 0.302
T1115 0.3059
T1116 0.3086
T1117 0.3093
T1118 0.3078
T1119 0.3038
T1120 0.2978
T1121 0.3047
T1122 0.3009
T1123 0.2996
T1124 0.2978
T1125 0.2951
T1126 0.2943
T1127 0.2942
T1128 0.2942
T1129 0.2942
T1130 0.2951
T1131 0.2956
T1132 0.2953
T1133 0.2944
T1134 0.2942
T1135 0.2945
T1136 0.2951
T1137 0.2953
T1138 0.2955
T1139 0.2965
T1140 0.2983
T1141 0.3003
T1142 0.3017
T1143 0.3019
T1144 0.3022
T1145 0.3023
T1146 0.3023
T1147 0.3028
T1148 0.3032
T1149 0.3033
T1150 0.3033
T1151 0.3033
T1152 0.3024
T1153 0.3012
T1154 0.2996
T1155 0.298
T1156 0.2971
T1157 0.297
T1158 0.2955
T1159 0.2952
T1160 0.2952
T1161 0.2959
T1162 0.2967
T1163 0.2967
T1164 0.2981
T1165 0.2987
T1166 0.2996
T1167 0.2998
T1168 0.2998
T1169 0.2992
T1170 0.2985
T1171 0.2973
T1172 0.2967
T1173 0.2977
T1174 0.2983
T1175 0.2982
T1176 0.2981
T1177 0.2987
T1178 0.2996
T1179 0.2998
T1180 0.2994
T1181 0.2993
T1182 0.2997
T1183 0.2997
T1184 0.2997
T1185 0.2997
T1186 0.2997
T1187 0.2997
T1188 0.2992
T1189 0.3002
T1190 0.2981
T1191 0.2956
T1192 0.2938
T1193 0.2925
T1194 0.2917
T1195 0.2902
T1196 0.2898
T1197 0.2898
T1198 0.2898
T1199 0.2911
T1200 0.2927
T1201 0.2942
T1202 0.2933
T1203 0.2927
T1204 0.2915
T1205 0.2907
T1206 0.2899
T1207 0.2924
T1208 0.291
T1209 0.2879
T1210 0.2879
T1211 0.2887
T1212 0.2902
T1213 0.292
T1214 0.2946
T1215 0.2965
T1216 0.2986
T1217 0.2997
T1218 0.3015
T1219 0.3039
T1220 0.2955
T1221 0.2992
T1222 0.303
T1223 0.3064
T1224 0.3074
T1225 0.3074
T1226 0.3064
T1227 0.3058
T1228 0.3044
T1229 0.3031
T1230 0.3025
T1231 0.3024
T1232 0.3031
T1233 0.3055
T1234 0.3086
T1235 0.3131
T1236 0.3144
T1237 0.317
T1238 0.3177
T1239 0.3191
T1240 0.3212
T1241 0.3213
T1242 0.318
T1243 0.3164
T1244 0.3161
T1245 0.3161
T1246 0.3163
T1247 0.3169
T1248 0.3174
T1249 0.3175
T1250 0.3175
T1251 0.3175
T1252 0.3168
T1253 0.316
T1254 0.3158
T1255 0.3152
T1256 0.3137
T1257 0.3127
T1258 0.3119
T1259 0.3132
T1260 0.312
T1261 0.3115
T1262 0.3105
T1263 0.3048
T1264 0.3006
T1265 0.2976
T1266 0.2958
T1267 0.2945
T1268 0.3053
T1269 0.3038
T1270 0.3032
T1271 0.3017
T1272 0.3008
T1273 0.2987
T1274 0.2972
T1275 0.2966
T1276 0.2953
T1277 0.2944
T1278 0.2935
T1279 0.2921
T1280 0.2912
T1281 0.29
T1282 0.2889
T1283 0.2887
T1284 0.2887
T1285 0.2885
T1286 0.2884
T1287 0.2869
T1288 0.2859
T1289 0.2941
T1290 0.2924
T1291 0.2907
T1292 0.2895
T1293 0.2893
T1294 0.2902
T1295 0.2907
T1296 0.2908
T1297 0.2895
T1298 0.2893
T1299 0.2893
T1300 0.2878
T1301 0.2871
T1302 0.2861
T1303 0.2853
T1304 0.2846
T1305 0.2844
T1306 0.2833
T1307 0.283
T1308 0.2827
T1309 0.2838
T1310 0.2841
T1311 0.2841
T1312 0.2855
T1313 0.2881
T1314 0.2911
T1315 0.2905
T1316 0.2937
T1317 0.3066
T1318 0.3183
T1319 0.331
T1320 0.3451
T1321 0.341
T1322 0.3487
T1323 0.3549
T1324 0.3463
T1325 0.3496
T1326 0.3532
T1327 0.3558
T1328 0.3588
T1329 0.3607
T1330 0.3606
T1331 0.3598
T1332 0.358
T1333 0.3547
T1334 0.3501
T1335 0.3457
T1336 0.3535
T1337 0.3492
T1338 0.347
T1339 0.3456
T1340 0.3444
T1341 0.3435
T1342 0.3434
T1343 0.3434
T1344 0.3426
T1345 0.3418
T1346 0.3413
T1347 0.3403
T1348 0.3387
T1349 0.3368
T1350 0.3486
T1351 0.3466
T1352 0.3446
T1353 0.3424
T1354 0.3399
T1355 0.3382
T1356 0.3366
T1357 0.3351
T1358 0.3326
T1359 0.3303
T1360 0.3298
T1361 0.3277
T1362 0.3257
T1363 0.324
T1364 0.3224
T1365 0.3208
T1366 0.3192
T1367 0.3176
T1368 0.3163
T1369 0.3158
T1370 0.3157
T1371 0.3157
T1372 0.3164
T1373 0.3178
T1374 0.3196
T1375 0.3212
T1376 0.3234
T1377 0.3251
T1378 0.3261
T1379 0.3275
T1380 0.3281
T1381 0.3298
T1382 0.3311
T1383 0.3304
T1384 0.332
T1385 0.3309
T1386 0.331
T1387 0.3307
T1388 0.3297
T1389 0.3304
T1390 0.3285
T1391 0.3265
T1392 0.3252
T1393 0.3248
T1394 0.3247
T1395 0.326
T1396 0.3282
T1397 0.3309
T1398 0.3313
T1399 0.3334
T1400 0.3344
T1401 0.3352
T1402 0.3349
T1403 0.3355
T1404 0.3349
T1405 0.3337
T1406 0.3325
T1407 0.3313
T1408 0.3295
T1409 0.3307
T1410 0.3296
T1411 0.3291
T1412 0.328
T1413 0.3278
T1414 0.3275
T1415 0.3277
T1416 0.3263
T1417 0.326
T1418 0.326
T1419 0.326
T1420 0.326
T1421 0.3247
T1422 0.324
T1423 0.323
T1424 0.3215
T1425 0.3212
T1426 0.3208
T1427 0.3198
T1428 0.3186
T1429 0.3174
T1430 0.3165
T1431 0.316
T1432 0.3153
T1433 0.3148
T1434 0.3151
T1435 0.3155
T1436 0.3155
T1437 0.3149
T1438 0.3147
T1439 0.3147
T1440 0.3147
T1441 0.3144
T1442 0.3136
T1443 0.3132
T1444 0.3121
T1445 0.313
T1446 0.3121
T1447 0.3116
T1448 0.3105
T1449 0.3103
T1450 0.3103
T1451 0.3103
T1452 0.31
T1453 0.3092
T1454 0.3087
T1455 0.3083
T1456 0.3065
T1457 0.3052
T1458 0.3036
T1459 0.3019
T1460 0.3006
T1461 0.2995
T1462 0.2986
T1463 0.2984
T1464 0.2991
T1465 0.3021
T1466 0.3049
T1467 0.306
T1468 0.3048
T1469 0.3024
T1470 0.301
T1471 0.3001
T1472 0.2996
T1473 0.2988
T1474 0.2979
T1475 0.2979
T1476 0.299
T1477 0.2978
T1478 0.2975
T1479 0.2973
T1480 0.2965
T1481 0.2957
T1482 0.2955
T1483 0.2942
T1484 0.2939
T1485 0.2939
T1486 0.2944
T1487 0.2951
T1488 0.2974
T1489 0.2991
T1490 0.2997
T1491 0.3017
T1492 0.3037
T1493 0.3044
T1494 0.3042
T1495 0.3042
T1496 0.3055
T1497 0.3073
T1498 0.3098
T1499 0.3126
T1500 0.3128
T1501 0.3141
T1502 0.314
T1503 0.3126
T1504 0.3127
T1505 0.311
T1506 0.31
T1507 0.3087
T1508 0.3081
T1509 0.3087
T1510 0.3095
T1511 0.3101
T1512 0.3112
T1513 0.3119
T1514 0.3126
T1515 0.3123
T1516 0.3132
T1517 0.3146
T1518 0.3151
T1519 0.3165
T1520 0.3176
T1521 0.3187
T1522 0.3196
T1523 0.3212
T1524 0.3228
T1525 0.325
T1526 0.328
T1527 0.3294
T1528 0.3298
T1529 0.3306
T1530 0.33
T1531 0.3297
T1532 0.3296
T1533 0.3287
T1534 0.3281
T1535 0.3282
T1536 0.3288
T1537 0.3296
T1538 0.3292
T1539 0.331
T1540 0.3331
T1541 0.3351
T1542 0.3371
T1543 0.3384
T1544 0.3386
T1545 0.3386
T1546 0.3386
T1547 0.3386
T1548 0.3386
T1549 0.3385
T1550 0.3385
T1551 0.3385
T1552 0.3385
T1553 0.3385
T1554 0.3385
T1555 0.3385
T1556 0.3385
T1557 0.3385
T1558 0.3385
T1559 0.3385
T1560 0.3385
T1561 0.3385
T1562 0.3385
T1563 0.3385
T1564 0.3385
T1565 0.3385
T1566 0.3385
T1567 0.3385
T1568 0.3385
T1569 0.3385
T1570 0.3265
T1571 0.3193
T1572 0.3173
T1573 0.3168
T1574 0.3137
T1575 0.3124
T1576 0.3123
T1577 0.312
T1578 0.3122
T1579 0.3129
T1580 0.3148
T1581 0.3174
T1582 0.3191
T1583 0.3196
T1584 0.32
T1585 0.3191
T1586 0.3195
T1587 0.3206
T1588 0.3218
T1589 0.3233
T1590 0.3243
T1591 0.3238
T1592 0.323
T1593 0.3218
T1594 0.3206
T1595 0.3201
T1596 0.32
T1597 0.3217
T1598 0.3224
T1599 0.3221
T1600 0.3217
T1601 0.3216
T1602 0.3216
T1603 0.3216
T1604 0.3216
T1605 0.3214
T1606 0.3213
T1607 0.321
T1608 0.3196
T1609 0.318
T1610 0.3165
T1611 0.3153
T1612 0.3139
T1613 0.3126
T1614 0.312
T1615 0.3113
T1616 0.3126
T1617 0.3116
T1618 0.3117
T1619 0.312
T1620 0.3131
T1621 0.3133
T1622 0.3133
T1623 0.3126
T1624 0.3115
T1625 0.312
T1626 0.3105
T1627 0.3087
T1628 0.3063
T1629 0.3045
T1630 0.3035
T1631 0.3027
T1632 0.3014
T1633 0.3008
T1634 0.299
T1635 0.2973
T1636 0.2957
T1637 0.2949
T1638 0.2937
T1639 0.3055
T1640 0.3051
T1641 0.304
T1642 0.3037
T1643 0.3037
T1644 0.3034
T1645 0.3023
T1646 0.3018
T1647 0.3005
T1648 0.2989
T1649 0.2973
T1650 0.2963
T1651 0.2958
T1652 0.2954
T1653 0.2943
T1654 0.294
T1655 0.294
T1656 0.294
T1657 0.294
T1658 0.2947
T1659 0.2952
T1660 0.296
T1661 0.2971
T1662 0.2995
T1663 0.3042
T1664 0.2956
T1665 0.2993
T1666 0.3029
T1667 0.3057
T1668 0.3114
T1669 0.3146
T1670 0.3188
T1671 0.3235
T1672 0.3285
T1673 0.3305
T1674 0.3334
T1675 0.3348
T1676 0.335
T1677 0.3341
T1678 0.3323
T1679 0.3292
T1680 0.3282
T1681 0.325
T1682 0.3225
T1683 0.3221
T1684 0.3214
T1685 0.3219
T1686 0.323
T1687 0.3236
T1688 0.3246
T1689 0.3252
T1690 0.3252
T1691 0.3252
T1692 0.3252
T1693 0.3252
T1694 0.3249
T1695 0.3232
T1696 0.3212
T1697 0.3189
T1698 0.3171
T1699 0.3155
T1700 0.3143
T1701 0.314
T1702 0.314
T1703 0.313
T1704 0.3112
T1705 0.3129
T1706 0.3116
T1707 0.3106
T1708 0.3095
T1709 0.3076
T1710 0.3062
T1711 0.3052
T1712 0.3036
T1713 0.3027
T1714 0.3018
T1715 0.3017
T1716 0.301
T1717 0.2998
T1718 0.2986
T1719 0.2971
T1720 0.2955
T1721 0.2953
T1722 0.2953
T1723 0.2966
T1724 0.2969
T1725 0.2968
T1726 0.2967
T1727 0.297
T1728 0.2981
T1729 0.2973
T1730 0.2967
T1731 0.2967
T1732 0.2967
T1733 0.2955
T1734 0.295
T1735 0.2947
T1736 0.2938
T1737 0.2936
T1738 0.2936
T1739 0.2936
T1740 0.2936
T1741 0.3056
T1742 0.3041
T1743 0.3031
T1744 0.3018
T1745 0.3005
T1746 0.2996
T1747 0.2994
T1748 0.2994
T1749 0.2994
T1750 0.2994
T1751 0.3003
T1752 0.3008
T1753 0.3018
T1754 0.3009
T1755 0.3006
T1756 0.2999
T1757 0.2995
T1758 0.2994
T1759 0.2984
T1760 0.2978
T1761 0.2964
T1762 0.296
T1763 0.2961
T1764 0.2958
T1765 0.296
T1766 0.2961
T1767 0.2961
T1768 0.2958
T1769 0.2953
T1770 0.2956
T1771 0.296
T1772 0.2961
T1773 0.2961
T1774 0.2961
T1775 0.2961
T1776 0.2954
T1777 0.2946
T1778 0.2944
T1779 0.2938
T1780 0.2931
T1781 0.293
T1782 0.2922
T1783 0.2914
T1784 0.2913
T1785 0.2913
T1786 0.2913
T1787 0.2939
T1788 0.2931
T1789 0.2919
T1790 0.2903
T1791 0.2897
T1792 0.2884
T1793 0.2867
T1794 0.2864
T1795 0.2864
T1796 0.2861
T1797 0.2863
T1798 0.2864
T1799 0.2864
T1800 0.2864
T1801 0.2864
T1802 0.2864
T1803 0.2857
T1804 0.2953
T1805 0.2951
T1806 0.2945
T1807 0.2944
T1808 0.2938
T1809 0.2937
T1810 0.2937
T1811 0.2937
T1812 0.294
T1813 0.2938
T1814 0.2937
T1815 0.2937
T1816 0.2923
T1817 0.2919
T1818 0.292
T1819 0.292
T1820 0.292
T1821 0.292
T1822 0.292
T1823 0.292
T1824 0.292
T1825 0.292
T1826 0.291
T1827 0.2903
T1828 0.2902
T1829 0.289
T1830 0.2888
T1831 0.2888
T1832 0.2879
T1833 0.2877
T1834 0.2883
T1835 0.2907
T1836 0.2928
T1837 0.2935
T1838 0.2936
T1839 0.2932
T1840 0.2924
T1841 0.2923
T1842 0.2919
T1843 0.2918
T1844 0.2918
T1845 0.2929
T1846 0.2933
T1847 0.2933
T1848 0.2934
T1849 0.2934
T1850 0.2928
T1851 0.292
T1852 0.2913
T1853 0.2905
T1854 0.2893
T1855 0.289
T1856 0.2887
T1857 0.2884
T1858 0.2886
T1859 0.2896
T1860 0.2905
T1861 0.2903
T1862 0.2896
T1863 0.2888
T1864 0.2876
T1865 0.287
T1866 0.2869
T1867 0.288
T1868 0.2886
T1869 0.2884
T1870 0.2883
T1871 0.2879
T1872 0.2868
T1873 0.2882
T1874 0.29
T1875 0.2918
T1876 0.2955
T1877 0.291
T1878 0.2953
T1879 0.2993
T1880 0.3037
T1881 0.2957
T1882 0.3007
T1883 0.3068
T1884 0.3117
T1885 0.3172
T1886 0.3221
T1887 0.3253
T1888 0.3261
T1889 0.3259
T1890 0.3238
T1891 0.3211
T1892 0.319
T1893 0.3163
T1894 0.3142
T1895 0.3131
T1896 0.3127
T1897 0.3129
T1898 0.3146
T1899 0.3172
T1900 0.3196
T1901 0.3217
T1902 0.323
T1903 0.3239
T1904 0.3241
T1905 0.3234
T1906 0.3223
T1907 0.3221
T1908 0.3211
T1909 0.3186
T1910 0.3138
T1911 0.3131
T1912 0.3108
T1913 0.3077
T1914 0.3064
T1915 0.3066
T1916 0.3041
T1917 0.3002
T1918 0.2989
T1919 0.2978
T1920 0.2963
T1921 0.296
T1922 0.2946
T1923 0.2933
T1924 0.3045
T1925 0.3037
T1926 0.3022
T1927 0.3016
T1928 0.3004
T1929 0.2993
T1930 0.2991
T1931 0.3011
T1932 0.3019
T1933 0.3012
T1934 0.3001
T1935 0.2993
T1936 0.2989
T1937 0.2974
T1938 0.2958
T1939 0.2958
T1940 0.2969
T1941 0.2983
T1942 0.2989
T1943 0.301
T1944 0.3031
T1945 0.3028
T1946 0.3019
T1947 0.3025
T1948 0.3034
T1949 0.3047
T1950 0.2947
T1951 0.2993
T1952 0.3045
T1953 0.3106
T1954 0.3168
T1955 0.3266
T1956 0.3324
T1957 0.3383
T1958 0.3452
T1959 0.3441
T1960 0.354
T1961 0.3484
T1962 0.3533
T1963 0.3584
T1964 0.3598
T1965 0.3654
T1966 0.373
T1967 0.3656
T1968 0.3721
T1969 0.3773
T1970 0.3832
T1971 0.384
T1972 0.3878
T1973 0.3912
T1974 0.3934
T1975 0.3957
T1976 0.3972
T1977 0.3991
T1978 0.3995
T1979 0.3989
T1980 0.399
T1981 0.3987
T1982 0.3973
T1983 0.396
T1984 0.3944
T1985 0.3931
T1986 0.3933
T1987 0.392
T1988 0.3904
T1989 0.3899
T1990 0.3898
T1991 0.3886
T1992 0.3881
T1993 0.3871
T1994 0.3862
T1995 0.3841
T1996 0.3845
T1997 0.3832
T1998 0.381
T1999 0.379
T2000 0.3766
T2001 0.3742
T2002 0.3712
T2003 0.3676
T2004 0.3778
T2005 0.3752
T2006 0.3725
T2007 0.3707
T2008 0.3701
T2009 0.369
T2010 0.3681
T2011 0.3676
T2012 0.3663
T2013 0.3653
T2014 0.3643
T2015 0.3631
T2016 0.3619
T2017 0.3599
T2018 0.3586
T2019 0.3612
T2020 0.3599
T2021 0.3587
T2022 0.3572
T2023 0.3556
T2024 0.3536
T2025 0.3523
T2026 0.3511
T2027 0.3495
T2028 0.3483
T2029 0.3471
T2030 0.3456
T2031 0.3453
T2032 0.3447
T2033 0.3432
T2034 0.3555
T2035 0.3547
T2036 0.3546
T2037 0.3536
T2038 0.353
T2039 0.352
T2040 0.3515
T2041 0.3503
T2042 0.3495
T2043 0.3484
T2044 0.3483
T2045 0.3485
T2046 0.3481
T2047 0.348
T2048 0.3491
T2049 0.351
T2050 0.3526
T2051 0.3549
T2052 0.3441
T2053 0.3485
T2054 0.3533
T2055 0.3587
T2056 0.3603
T2057 0.3666
T2058 0.375
T2059 0.3694
T2060 0.3754
T2061 0.3804
T2062 0.3842
T2063 0.386
T2064 0.3894
T2065 0.3913
T2066 0.3919
T2067 0.3929
T2068 0.3935
T2069 0.3926
T2070 0.392
T2071 0.391
T2072 0.3901
T2073 0.3889
T2074 0.387
T2075 0.386
T2076 0.3849
T2077 0.3837
T2078 0.3824
T2079 0.3834
T2080 0.3829
T2081 0.3818
T2082 0.3803
T2083 0.3791
T2084 0.3775
T2085 0.3759
T2086 0.3737
T2087 0.3705
T2088 0.3686
T2089 0.3674
T2090 0.3655
T2091 0.3766
T2092 0.3746
T2093 0.3726
T2094 0.3709
T2095 0.3693
T2096 0.368
T2097 0.3668
T2098 0.3669
T2099 0.3661
T2100 0.3635
T2101 0.3617
T2102 0.3611
T2103 0.36
T2104 0.3591
T2105 0.3581
T2106 0.3613
T2107 0.3607
T2108 0.3607
T2109 0.3603
T2110 0.3592
T2111 0.3576
T2112 0.3573
T2113 0.3561
T2114 0.3556
T2115 0.3548
T2116 0.3543
T2117 0.3542
T2118 0.3543
T2119 0.3543
T2120 0.3543
T2121 0.3536
T2122 0.3528
T2123 0.3526
T2124 0.3526
T2125 0.3517
T2126 0.3525
T2127 0.3534
T2128 0.3518
T2129 0.3511
T2130 0.351
T2131 0.3521
T2132 0.3539
T2133 0.3556
T2134 0.3571
T2135 0.3571
T2136 0.3571
T2137 0.3562
T2138 0.356
T2139 0.3546
T2140 0.3543
T2141 0.3536
T2142 0.3528
T2143 0.3526
T2144 0.3527
T2145 0.3521
T2146 0.3523
T2147 0.3533
T2148 0.3549
T2149 0.3575
T2150 0.3596
T2151 0.3616
T2152 0.3595
T2153 0.361
T2154 0.3621
T2155 0.3633
T2156 0.3642
T2157 0.3647
T2158 0.3645
T2159 0.3637
T2160 0.3629
T2161 0.3628
T2162 0.3628
T2163 0.3614
T2164 0.3611
T2165 0.3599
T2166 0.3592
T2167 0.3585
T2168 0.3618
T2169 0.3609
T2170 0.3605
T2171 0.3594
T2172 0.3582
T2173 0.3578
T2174 0.3567
T2175 0.3561
T2176 0.3546
T2177 0.3543
T2178 0.3532
T2179 0.3529
T2180 0.3515
T2181 0.3512
T2182 0.3505
T2183 0.3497
T2184 0.3495
T2185 0.3486
T2186 0.3467
T2187 0.3464
T2188 0.3464
T2189 0.3455
T2190 0.345
T2191 0.3445
T2192 0.3438
T2193 0.3433
T2194 0.3429
T2195 0.3553
T2196 0.3548
T2197 0.3547
T2198 0.3541
T2199 0.3527
T2200 0.3517
T2201 0.3516
T2202 0.3516
T2203 0.353
T2204 0.353
T2205 0.3522
T2206 0.3521
T2207 0.3517
T2208 0.3517
T2209 0.3517
T2210 0.3508
T2211 0.3501
T2212 0.35
T2213 0.3494
T2214 0.3486
T2215 0.3485
T2216 0.3485
T2217 0.3485
T2218 0.3482
T2219 0.347
T2220 0.3468
T2221 0.3465
T2222 0.3458
T2223 0.3454
T2224 0.3453
T2225 0.3454
T2226 0.3454
T2227 0.3454
T2228 0.3454
T2229 0.3454
T2230 0.3454
T2231 0.3454
T2232 0.3453
T2233 0.3446
T2234 0.3439
T2235 0.3437
T2236 0.3437
T2237 0.3438
T2238 0.3425
T2239 0.3423
T2240 0.3422
T2241 0.3421
T2242 0.3421
T2243 0.3418
T2244 0.3408
T2245 0.3406
T2246 0.3406
T2247 0.3406
T2248 0.3403
T2249 0.3399
T2250 0.3392
T2251 0.3389
T2252 0.3389
T2253 0.3389
T2254 0.3389
T2255 0.3389
T2256 0.3383
T2257 0.3375
T2258 0.3374
T2259 0.3374
T2260 0.3375
T2261 0.3371
T2262 0.3368
T2263 0.3366
T2264 0.3362
T2265 0.3358
T2266 0.3357
T2267 0.3358
T2268 0.3486
T2269 0.3478
T2270 0.3477
T2271 0.3477
T2272 0.3467
T2273 0.3462
T2274 0.3462
T2275 0.3462
T2276 0.346
T2277 0.346
T2278 0.346
T2279 0.346
T2280 0.346
T2281 0.346
T2282 0.3451
T2283 0.3446
T2284 0.3445
T2285 0.3445
T2286 0.3445
T2287 0.3445
T2288 0.3446
T2289 0.3439
T2290 0.3432
T2291 0.3429
T2292 0.3428
T2293 0.3428
T2294 0.3428
T2295 0.3428
T2296 0.3429
T2297 0.3429
T2298 0.3426
T2299 0.3419
T2300 0.3414
T2301 0.341
T2302 0.338
T2303 0.3323
T2304 0.3299
T2305 0.3306
T2306 0.3335
T2307 0.3357
T2308 0.3374
T2309 0.338
T2310 0.3381
T2311 0.3381
T2312 0.3381
T2313 0.3381
T2314 0.3381
T2315 0.3381
T2316 0.3382
T2317 0.3382
T2318 0.3382
T2319 0.3382
T2320 0.3376
T2321 0.3368
T2322 0.3376
T2323 0.3382
T2324 0.3383
T2325 0.3383
T2326 0.3383
T2327 0.3383
T2328 0.3383
T2329 0.3381
T2330 0.3381
T2331 0.3381
T2332 0.3368
T2333 0.3366
T2334 0.3366
T2335 0.3366
T2336 0.3366
T2337 0.3366
T2338 0.3366
T2339 0.3363
T2340 0.3356
T2341 0.3361
T2342 0.3366
T2343 0.336
T2344 0.3356
T2345 0.3352
T2346 0.3352
T2347 0.3352
T2348 0.3351
T2349 0.335
T2350 0.3357
T2351 0.3358
T2352 0.3361
T2353 0.3352
T2354 0.335
T2355 0.335
T2356 0.335
T2357 0.335
T2358 0.3351
T2359 0.3351
T2360 0.3351
T2361 0.3351
T2362 0.3345
T2363 0.3347
T2364 0.3344
T2365 0.3344
T2366 0.3344
T2367 0.3337
T2368 0.3336
T2369 0.3343
T2370 0.3374
T2371 0.3397
T2372 0.3403
T2373 0.3401
T2374 0.3384
T2375 0.3362
T2376 0.3349
T2377 0.3337
T2378 0.3325
T2379 0.332
T2380 0.3319
T2381 0.3319
T2382 0.3329
T2383 0.3335
T2384 0.3336
T2385 0.3336
T2386 0.3336
T2387 0.3336
T2388 0.3336
T2389 0.3336
T2390 0.3337
T2391 0.3337
T2392 0.3337
T2393 0.3337
T2394 0.3337
T2395 0.243
T2396 0.2383
T2397 0.2386
T2398 0.2383
T2399 0.2383
T2400 0.2383
T2401 0.2383
T2402 0.2384
T2403 0.2384
T2404 0.2384
T2405 0.2384
T2406 0.2384
T2407 0.2387
T2408 0.2384
T2409 0.2384
T2410 0.2383
T2411 0.2379
T2412 0.2368
T2413 0.2374
T2414 0.2368
T2415 0.2348
T2416 0.2341
T2417 0.2341
T2418 0.2341
T2419 0.2341
T2420 0.2341
T2421 0.2342
T2422 0.2342
T2423 0.2342
T2424 0.2342
T2425 0.2342
T2426 0.2342
T2427 0.2342
T2428 0.2342
T2429 0.2342
T2430 0.2342
T2431 0.2342
T2432 0.2342
T2433 0.2343
T2434 0.2343
T2435 0.2343
T2436 0.2343
T2437 0.2343
T2438 0.2343
T2439 0.2343
T2440 0.2343
T2441 0.2343
T2442 0.2343
T2443 0.2343
T2444 0.2343
T2445 0.2344
T2446 0.2344
T2447 0.2344
T2448 0.2344
T2449 0.2344
T2450 0.2344
T2451 0.2344
T2452 0.2344
T2453 0.2344
T2454 0.2344
T2455 0.2344
T2456 0.2344
T2457 0.2338
T2458 0.2331
T2459 0.2331
T2460 0.2328
T2461 0.2331
T2462 0.2321
T2463 0.2328
T2464 0.2328
T2465 0.2332
T2466 0.2332
T2467 0.2332
T2468 0.2332
T2469 0.2332
T2470 0.2332
T2471 0.2332
T2472 0.2332
T2473 0.2332
T2474 0.2332
T2475 0.2332
T2476 0.2333
T2477 0.2333
T2478 0.2333
T2479 0.2333
T2480 0.2333
T2481 0.2333
T2482 0.2333
T2483 0.2333
T2484 0.233
T2485 0.233
T2486 0.2333
T2487 0.2323
T2488 0.2327
T2489 0.2462
T2490 0.2667
T2491 0.2664
T2492 0.275
T2493 0.2715
T2494 0.2696
T2495 0.2693
T2496 0.2672
T2497 0.2665
T2498 0.2644
T2499 0.2631
T2500 0.2621
T2501 0.261
T2502 0.2598
T2503 0.2587
T2504 0.2568
T2505 0.2586
T2506 0.2577
T2507 0.2703
T2508 0.2657
T2509 0.2623
T2510 0.2745
T2511 0.2683
T2512 0.2609
T2513 0.257
T2514 0.2578
T2515 0.2567
T2516 0.2563
T2517 0.2557
T2518 0.2551
T2519 0.2543
T2520 0.2533
T2521 0.252
T2522 0.2508
T2523 0.2502
T2524 0.2496
T2525 0.2484
T2526 0.2471
T2527 0.2468
T2528 0.2456
T2529 0.2446
T2530 0.244
T2531 0.2423
T2532 0.2411
T2533 0.2405
T2534 0.2395
T2535 0.2452
T2536 0.2448
T2537 0.2448
T2538 0.2448
T2539 0.2448
T2540 0.2448
T2541 0.2448
T2542 0.2449
T2543 0.2449
T2544 0.2449
T2545 0.2449
T2546 0.2449
T2547 0.2449
T2548 0.2443
T2549 0.2436
T2550 0.2436
T2551 0.2436
T2552 0.2436
T2553 0.2427
T2554 0.243
T2555 0.2437
T2556 0.2433
T2557 0.2417
T2558 0.2406
T2559 0.2398
T2560 0.2636
T2561 0.2614
T2562 0.2575
T2563 0.2575
T2564 0.2552
T2565 0.2537
T2566 0.2528
T2567 0.2517
T2568 0.2513
T2569 0.2507
T2570 0.2497
T2571 0.2489
T2572 0.2485
T2573 0.2476
T2574 0.2469
T2575 0.2461
T2576 0.2457
T2577 0.2454
T2578 0.2454
T2579 0.2445
T2580 0.2434
T2581 0.2417
T2582 0.2413
T2583 0.2403
T2584 0.24
T2585 0.2403
T2586 0.2404
T2587 0.2404
T2588 0.2404
T2589 0.2404
T2590 0.2404
T2591 0.2394
T2592 0.2391
T2593 0.2391
T2594 0.2391
T2595 0.2391
T2596 0.2392
T2597 0.2392
T2598 0.2392
T2599 0.2392
T2600 0.2462
T2601 0.2454
T2602 0.2454
T2603 0.2448
T2604 0.2448
T2605 0.2448
T2606 0.2441
T2607 0.2455
T2608 0.2451
T2609 0.2451
T2610 0.2442
T2611 0.2442
T2612 0.2442
T2613 0.2442
T2614 0.2442
T2615 0.2442
T2616 0.2442
T2617 0.2432
T2618 0.2429
T2619 0.2436
T2620 0.2439
T2621 0.2442
T2622 0.2442
T2623 0.2442
T2624 0.2442
T2625 0.2442
T2626 0.2439
T2627 0.2436
T2628 0.2432
T2629 0.2426
T2630 0.2426
T2631 0.2429
T2632 0.2419
T2633 0.2416
T2634 0.2416
T2635 0.2416
T2636 0.2416
T2637 0.2416
T2638 0.2416
T2639 0.2416
T2640 0.2416
T2641 0.2416
T2642 0.2416
T2643 0.2416
T2644 0.2416
T2645 0.2426
T2646 0.2429
T2647 0.2429
T2648 0.2429
T2649 0.2429
T2650 0.2429
T2651 0.2419
T2652 0.2419
T2653 0.2416
T2654 0.2416
T2655 0.2416
T2656 0.2416
T2657 0.2419
T2658 0.2426
T2659 0.2419
T2660 0.2432
T2661 0.2429
T2662 0.2439
T2663 0.2452
T2664 0.2452
T2665 0.246
T2666 0.2464
T2667 0.2407
T2668 0.2419
T2669 0.2435
T2670 0.2442
T2671 0.2458
T2672 0.2473
T2673 0.2505
T2674 0.2522
T2675 0.255
T2676 0.257
T2677 0.2595
T2678 0.2623
T2679 0.2644
T2680 0.2651
T2681 0.2654
T2682 0.2663
T2683 0.2674
T2684 0.2677
T2685 0.2677
T2686 0.267
T2687 0.2663
T2688 0.2657
T2689 0.2648
T2690 0.2637
T2691 0.2626
T2692 0.2622
T2693 0.2622
T2694 0.2622
T2695 0.2622
T2696 0.2622
T2697 0.2622
T2698 0.2622
T2699 0.2622
T2700 0.2622
T2701 0.2609
T2702 0.2591
T2703 0.2577
T2704 0.2568
T2705 0.2595
T2706 0.258
T2707 0.2568
T2708 0.2568
T2709 0.2577
T2710 0.2561
T2711 0.2561
T2712 0.255
T2713 0.2536
T2714 0.2533
T2715 0.2533
T2716 0.2533
T2717 0.253
T2718 0.2522
T2719 0.2518
T2720 0.2518
T2721 0.253
T2722 0.2522
T2723 0.2525
T2724 0.2525
T2725 0.2546
T2726 0.2557
T2727 0.2561
T2728 0.2564
T2729 0.2573
T2730 0.2577
T2731 0.2568
T2732 0.2568
T2733 0.2577
T2734 0.258
T2735 0.2584
T2736 0.2595
T2737 0.2595
T2738 0.2595
T2739 0.2595
T2740 0.2595
T2741 0.2606
T2742 0.261
T2743 0.2616
T2744 0.2622
T2745 0.2626
T2746 0.2637
T2747 0.2651
T2748 0.2654
T2749 0.266
T2750 0.267
T2751 0.2657
T2752 0.2651
T2753 0.264
T2754 0.2637
T2755 0.2622
T2756 0.2619
T2757 0.261
T2758 0.2606
T2759 0.2595
T2760 0.2588
T2761 0.2574
T2762 0.2568
T2763 0.2581
T2764 0.2573
T2765 0.2567
T2766 0.2561
T2767 0.255
T2768 0.2546
T2769 0.2546
T2770 0.2546
T2771 0.2546
T2772 0.2536
T2773 0.2533
T2774 0.2525
T2775 0.2518
T2776 0.2518
T2777 0.2518
T2778 0.2518
T2779 0.2518
T2780 0.2518
T2781 0.2508
T2782 0.2505
T2783 0.2505
T2784 0.2501
T2785 0.249
T2786 0.249
T2787 0.249
T2788 0.248
T2789 0.2477
T2790 0.2477
T2791 0.2387
T2792 0.2387
T2793 0.2387
T2794 0.2387
T2795 0.2387
T2796 0.2387
T2797 0.2387
T2798 0.2387
T2799 0.2387
T2800 0.2387
T2801 0.2387
T2802 0.2387
T2803 0.2387
T2804 0.2387
T2805 0.2387
T2806 0.2387
T2807 0.2387
T2808 0.2387
