# Supplementary material for: FishMORPH - An agent-based model to predict salmonid growth and distribution responses under natural and low flows
Source: Sci Rep. 2016 Jul 19;6:29414. doi: 10.1038/srep29414 (PMC4949470; doi:10.1038/srep29414)
Supplement: Supplementary Information 2 [file srep29414-s2.zip › SR_FishMORPH_Files/Parameters/Baseline_Depth_P70.var]

Depth Patch P70
T1 0.1933
T2 0.1941
T3 0.1941
T4 0.1941
T5 0.1938
T6 0.1935
T7 0.1924
T8 0.1919
T9 0.1908
T10 0.1924
T11 0.1932
T12 0.1911
T13 0.1899
T14 0.1883
T15 0.1883
T16 0.1883
T17 0.1883
T18 0.1883
T19 0.188
T20 0.1877
T21 0.1871
T22 0.1867
T23 0.1867
T24 0.1867
T25 0.1861
T26 0.1855
T27 0.1855
T28 0.1855
T29 0.1855
T30 0.1855
T31 0.1855
T32 0.1855
T33 0.1855
T34 0.1855
T35 0.1852
T36 0.1848
T37 0.1842
T38 0.1842
T39 0.1842
T40 0.1842
T41 0.1842
T42 0.1839
T43 0.1832
T44 0.1832
T45 0.1832
T46 0.1832
T47 0.1832
T48 0.1832
T49 0.1832
T50 0.1832
T51 0.1819
T52 0.1819
T53 0.1819
T54 0.1865
T55 0.1865
T56 0.1862
T57 0.1855
T58 0.1858
T59 0.1862
T60 0.1828
T61 0.1868
T62 0.1858
T63 0.1855
T64 0.1852
T65 0.1865
T66 0.1855
T67 0.1852
T68 0.1852
T69 0.1852
T70 0.1852
T71 0.1848
T72 0.1839
T73 0.1833
T74 0.1825
T75 0.1815
T76 0.1815
T77 0.1815
T78 0.1815
T79 0.1815
T80 0.1815
T81 0.1815
T82 0.1815
T83 0.1815
T84 0.1815
T85 0.1818
T86 0.1828
T87 0.1828
T88 0.1828
T89 0.1828
T90 0.1828
T91 0.1828
T92 0.1828
T93 0.1828
T94 0.1828
T95 0.1828
T96 0.1828
T97 0.1828
T98 0.1828
T99 0.1825
T100 0.1815
T101 0.1815
T102 0.1815
T103 0.1815
T104 0.1815
T105 0.1815
T106 0.1815
T107 0.1815
T108 0.1812
T109 0.1815
T110 0.1815
T111 0.1815
T112 0.1815
T113 0.1815
T114 0.1815
T115 0.1815
T116 0.1815
T117 0.1815
T118 0.1815
T119 0.1815
T120 0.1815
T121 0.1815
T122 0.1815
T123 0.1815
T124 0.1815
T125 0.1815
T126 0.1815
T127 0.1815
T128 0.1815
T129 0.1815
T130 0.1815
T131 0.1821
T132 0.1828
T133 0.1828
T134 0.1828
T135 0.1828
T136 0.1831
T137 0.1839
T138 0.1839
T139 0.1839
T140 0.1839
T141 0.1839
T142 0.1839
T143 0.1839
T144 0.1839
T145 0.1839
T146 0.1839
T147 0.1839
T148 0.1839
T149 0.1839
T150 0.1852
T151 0.1848
T152 0.1852
T153 0.1855
T154 0.1865
T155 0.1865
T156 0.1865
T157 0.1865
T158 0.1871
T159 0.1865
T160 0.1871
T161 0.1819
T162 0.1819
T163 0.1819
T164 0.1819
T165 0.1819
T166 0.1819
T167 0.1819
T168 0.1819
T169 0.1819
T170 0.1819
T171 0.1819
T172 0.1819
T173 0.1819
T174 0.1819
T175 0.1819
T176 0.1819
T177 0.1819
T178 0.1816
T179 0.1819
T180 0.1819
T181 0.1816
T182 0.1868
T183 0.1816
T184 0.1868
T185 0.1865
T186 0.1865
T187 0.1865
T188 0.1865
T189 0.1865
T190 0.1865
T191 0.1865
T192 0.1865
T193 0.1865
T194 0.1865
T195 0.1865
T196 0.1865
T197 0.1855
T198 0.1852
T199 0.1852
T200 0.1852
T201 0.1839
T202 0.1839
T203 0.1839
T204 0.1839
T205 0.1839
T206 0.1839
T207 0.1839
T208 0.1839
T209 0.1839
T210 0.1839
T211 0.1839
T212 0.1839
T213 0.1839
T214 0.1839
T215 0.1842
T216 0.1839
T217 0.1839
T218 0.1839
T219 0.1839
T220 0.1839
T221 0.1839
T222 0.1839
T223 0.1839
T224 0.1836
T225 0.1828
T226 0.1828
T227 0.1828
T228 0.1828
T229 0.1828
T230 0.1828
T231 0.1828
T232 0.1828
T233 0.1828
T234 0.1828
T235 0.1828
T236 0.1828
T237 0.1828
T238 0.1828
T239 0.1828
T240 0.1828
T241 0.1828
T242 0.1828
T243 0.1828
T244 0.1828
T245 0.1828
T246 0.1828
T247 0.1828
T248 0.1828
T249 0.1815
T250 0.1815
T251 0.1818
T252 0.208
T253 0.2317
T254 0.239
T255 0.2379
T256 0.2377
T257 0.2377
T258 0.2364
T259 0.2359
T260 0.2359
T261 0.2352
T262 0.2343
T263 0.2341
T264 0.2341
T265 0.2341
T266 0.2341
T267 0.2341
T268 0.2341
T269 0.2341
T270 0.2341
T271 0.2341
T272 0.2341
T273 0.2341
T274 0.2341
T275 0.2341
T276 0.2344
T277 0.2349
T278 0.2357
T279 0.2359
T280 0.2359
T281 0.2359
T282 0.2352
T283 0.2347
T284 0.2342
T285 0.2341
T286 0.2341
T287 0.2341
T288 0.2341
T289 0.2341
T290 0.2341
T291 0.2341
T292 0.2341
T293 0.2344
T294 0.2356
T295 0.2359
T296 0.2359
T297 0.2373
T298 0.2377
T299 0.2377
T300 0.2383
T301 0.2382
T302 0.2381
T303 0.2384
T304 0.2388
T305 0.2392
T306 0.2393
T307 0.2393
T308 0.2393
T309 0.2393
T310 0.2393
T311 0.2393
T312 0.2393
T313 0.2393
T314 0.2393
T315 0.2393
T316 0.2393
T317 0.2393
T318 0.2393
T319 0.2393
T320 0.2393
T321 0.2393
T322 0.2393
T323 0.2393
T324 0.2393
T325 0.239
T326 0.2392
T327 0.2393
T328 0.2393
T329 0.2393
T330 0.2393
T331 0.2393
T332 0.2393
T333 0.2393
T334 0.2393
T335 0.2393
T336 0.2393
T337 0.239
T338 0.238
T339 0.2377
T340 0.2377
T341 0.2377
T342 0.2377
T343 0.2377
T344 0.2377
T345 0.2377
T346 0.2377
T347 0.2377
T348 0.2377
T349 0.2377
T350 0.2377
T351 0.2377
T352 0.2377
T353 0.2364
T354 0.2359
T355 0.2359
T356 0.2359
T357 0.2359
T358 0.2359
T359 0.2359
T360 0.2359
T361 0.2359
T362 0.2352
T363 0.2357
T364 0.2359
T365 0.2359
T366 0.2359
T367 0.2359
T368 0.2359
T369 0.2359
T370 0.2359
T371 0.2359
T372 0.2359
T373 0.2363
T374 0.2374
T375 0.2377
T376 0.2377
T377 0.2377
T378 0.2381
T379 0.2378
T380 0.2377
T381 0.2377
T382 0.2377
T383 0.2377
T384 0.2377
T385 0.2377
T386 0.2377
T387 0.2377
T388 0.2377
T389 0.2377
T390 0.2377
T391 0.2377
T392 0.2377
T393 0.2367
T394 0.2326
T395 0.2169
T396 0.2007
T397 0.1965
T398 0.1942
T399 0.1925
T400 0.1922
T401 0.1922
T402 0.1922
T403 0.1925
T404 0.1923
T405 0.1922
T406 0.1912
T407 0.1906
T408 0.1905
T409 0.1905
T410 0.1912
T411 0.192
T412 0.1931
T413 0.1949
T414 0.1964
T415 0.1959
T416 0.1965
T417 0.1967
T418 0.1967
T419 0.1964
T420 0.1943
T421 0.1938
T422 0.1881
T423 0.1861
T424 0.1867
T425 0.1867
T426 0.1867
T427 0.1867
T428 0.1867
T429 0.1867
T430 0.1867
T431 0.1867
T432 0.1867
T433 0.1867
T434 0.1867
T435 0.1861
T436 0.1855
T437 0.1855
T438 0.1848
T439 0.1842
T440 0.1835
T441 0.1829
T442 0.1829
T443 0.1826
T444 0.1816
T445 0.1819
T446 0.1816
T447 0.1819
T448 0.1816
T449 0.1813
T450 0.1856
T451 0.1849
T452 0.1849
T453 0.1849
T454 0.1842
T455 0.1836
T456 0.1836
T457 0.1849
T458 0.1849
T459 0.1849
T460 0.1846
T461 0.1849
T462 0.1849
T463 0.1862
T464 0.1871
T465 0.182
T466 0.1826
T467 0.1836
T468 0.1843
T469 0.1852
T470 0.1852
T471 0.1858
T472 0.1865
T473 0.1862
T474 0.1852
T475 0.1846
T476 0.1839
T477 0.1833
T478 0.1826
T479 0.1826
T480 0.182
T481 0.1826
T482 0.1823
T483 0.1826
T484 0.1826
T485 0.183
T486 0.1826
T487 0.1839
T488 0.1841
T489 0.1859
T490 0.1875
T491 0.1894
T492 0.1897
T493 0.191
T494 0.193
T495 0.1947
T496 0.1961
T497 0.1974
T498 0.198
T499 0.1993
T500 0.1999
T501 0.2014
T502 0.2035
T503 0.2059
T504 0.208
T505 0.2098
T506 0.2115
T507 0.2122
T508 0.2126
T509 0.2135
T510 0.2138
T511 0.2141
T512 0.2151
T513 0.2157
T514 0.2167
T515 0.2184
T516 0.2193
T517 0.2174
T518 0.2183
T519 0.2185
T520 0.2188
T521 0.2186
T522 0.2185
T523 0.2185
T524 0.2185
T525 0.2185
T526 0.2185
T527 0.2182
T528 0.2173
T529 0.2168
T530 0.2167
T531 0.2188
T532 0.2185
T533 0.2182
T534 0.2172
T535 0.2155
T536 0.2145
T537 0.2137
T538 0.2129
T539 0.2121
T540 0.2119
T541 0.2105
T542 0.21
T543 0.21
T544 0.2094
T545 0.2086
T546 0.2085
T547 0.2079
T548 0.2071
T549 0.2069
T550 0.2063
T551 0.2055
T552 0.2049
T553 0.2037
T554 0.2034
T555 0.2028
T556 0.202
T557 0.2018
T558 0.2021
T559 0.2035
T560 0.2061
T561 0.2102
T562 0.2137
T563 0.217
T564 0.2173
T565 0.2232
T566 0.2317
T567 0.235
T568 0.2409
T569 0.2452
T570 0.2483
T571 0.2459
T572 0.249
T573 0.2529
T574 0.2586
T575 0.2649
T576 0.2675
T577 0.2778
T578 0.2868
T579 0.2946
T580 0.3087
T581 0.3157
T582 0.3243
T583 0.3338
T584 0.3403
T585 0.3395
T586 0.3453
T587 0.3504
T588 0.3533
T589 0.3578
T590 0.364
T591 0.3667
T592 0.3704
T593 0.3726
T594 0.373
T595 0.372
T596 0.367
T597 0.3596
T598 0.353
T599 0.3445
T600 0.3397
T601 0.3308
T602 0.3239
T603 0.3201
T604 0.3149
T605 0.3105
T606 0.3078
T607 0.3059
T608 0.3058
T609 0.3068
T610 0.3095
T611 0.312
T612 0.3159
T613 0.3204
T614 0.3249
T615 0.3255
T616 0.3287
T617 0.332
T618 0.3351
T619 0.338
T620 0.3404
T621 0.3415
T622 0.3405
T623 0.3363
T624 0.3281
T625 0.3181
T626 0.3087
T627 0.2967
T628 0.2813
T629 0.2643
T630 0.257
T631 0.2498
T632 0.2509
T633 0.2477
T634 0.2451
T635 0.2432
T636 0.2414
T637 0.2397
T638 0.2387
T639 0.2375
T640 0.2361
T641 0.2354
T642 0.2347
T643 0.234
T644 0.2338
T645 0.2338
T646 0.2331
T647 0.2322
T648 0.2316
T649 0.2358
T650 0.2354
T651 0.2349
T652 0.2341
T653 0.2339
T654 0.2332
T655 0.2323
T656 0.2321
T657 0.2312
T658 0.2306
T659 0.2305
T660 0.2291
T661 0.2287
T662 0.2275
T663 0.2271
T664 0.2249
T665 0.2096
T666 0.2026
T667 0.2021
T668 0.2021
T669 0.2018
T670 0.201
T671 0.2009
T672 0.2009
T673 0.2009
T674 0.2009
T675 0.2012
T676 0.2008
T677 0.2007
T678 0.2005
T679 0.2002
T680 0.1992
T681 0.1989
T682 0.1989
T683 0.1983
T684 0.1991
T685 0.2009
T686 0.2125
T687 0.2209
T688 0.2192
T689 0.2097
T690 0.2031
T691 0.2011
T692 0.1993
T693 0.1983
T694 0.1975
T695 0.1973
T696 0.197
T697 0.196
T698 0.1957
T699 0.1957
T700 0.1957
T701 0.1956
T702 0.1946
T703 0.1943
T704 0.1942
T705 0.194
T706 0.1939
T707 0.1939
T708 0.193
T709 0.1924
T710 0.1922
T711 0.1922
T712 0.1919
T713 0.1908
T714 0.1906
T715 0.1905
T716 0.1905
T717 0.1905
T718 0.1905
T719 0.1905
T720 0.1904
T721 0.1904
T722 0.1904
T723 0.1904
T724 0.1904
T725 0.1903
T726 0.1903
T727 0.1903
T728 0.1903
T729 0.19
T730 0.1899
T731 0.1902
T732 0.1902
T733 0.1893
T734 0.1889
T735 0.1892
T736 0.1888
T737 0.1885
T738 0.1882
T739 0.1878
T740 0.1875
T741 0.1875
T742 0.1875
T743 0.1873
T744 0.1872
T745 0.1872
T746 0.1871
T747 0.1871
T748 0.1871
T749 0.1871
T750 0.1871
T751 0.187
T752 0.187
T753 0.187
T754 0.187
T755 0.187
T756 0.187
T757 0.1869
T758 0.1869
T759 0.1869
T760 0.1869
T761 0.1869
T762 0.1869
T763 0.1868
T764 0.1868
T765 0.1949
T766 0.1956
T767 0.1953
T768 0.1953
T769 0.1953
T770 0.1952
T771 0.1949
T772 0.1945
T773 0.1944
T774 0.194
T775 0.1941
T776 0.1944
T777 0.1945
T778 0.1945
T779 0.1944
T780 0.1944
T781 0.1942
T782 0.1938
T783 0.1935
T784 0.1934
T785 0.1928
T786 0.1929
T787 0.1926
T788 0.1925
T789 0.1931
T790 0.1933
T791 0.1933
T792 0.1933
T793 0.1932
T794 0.1932
T795 0.1932
T796 0.1932
T797 0.1929
T798 0.1931
T799 0.1931
T800 0.1931
T801 0.1931
T802 0.1931
T803 0.1931
T804 0.193
T805 0.1928
T806 0.1927
T807 0.1927
T808 0.1927
T809 0.192
T810 0.1912
T811 0.1913
T812 0.1911
T813 0.191
T814 0.191
T815 0.191
T816 0.1909
T817 0.1909
T818 0.1909
T819 0.1909
T820 0.1909
T821 0.1902
T822 0.19
T823 0.1894
T824 0.1892
T825 0.1892
T826 0.1892
T827 0.1892
T828 0.1892
T829 0.1891
T830 0.1882
T831 0.188
T832 0.1886
T833 0.1872
T834 0.1864
T835 0.1861
T836 0.1851
T837 0.1851
T838 0.1851
T839 0.1851
T840 0.1851
T841 0.1851
T842 0.185
T843 0.185
T844 0.185
T845 0.1848
T846 0.1842
T847 0.1842
T848 0.1836
T849 0.1835
T850 0.1847
T851 0.1844
T852 0.1846
T853 0.1846
T854 0.1846
T855 0.1834
T856 0.183
T857 0.1821
T858 0.1821
T859 0.1821
T860 0.182
T861 0.182
T862 0.182
T863 0.182
T864 0.182
T865 0.1826
T866 0.1832
T867 0.1832
T868 0.1832
T869 0.1831
T870 0.1831
T871 0.1831
T872 0.1831
T873 0.1831
T874 0.1831
T875 0.1831
T876 0.183
T877 0.183
T878 0.183
T879 0.183
T880 0.1817
T881 0.1817
T882 0.1867
T883 0.1864
T884 0.1857
T885 0.1857
T886 0.1863
T887 0.1863
T888 0.1868
T889 0.1814
T890 0.1814
T891 0.1813
T892 0.1813
T893 0.1813
T894 0.1816
T895 0.1813
T896 0.1813
T897 0.1871
T898 0.1871
T899 0.1871
T900 0.1871
T901 0.1871
T902 0.1871
T903 0.1868
T904 0.1861
T905 0.1858
T906 0.1858
T907 0.1858
T908 0.1858
T909 0.1857
T910 0.1857
T911 0.1857
T912 0.1857
T913 0.1857
T914 0.1857
T915 0.186
T916 0.1856
T917 0.1856
T918 0.1859
T919 0.1868
T920 0.1859
T921 0.1856
T922 0.1856
T923 0.1855
T924 0.1855
T925 0.1855
T926 0.1855
T927 0.185
T928 0.1842
T929 0.1852
T930 0.1842
T931 0.184
T932 0.1839
T933 0.1839
T934 0.1839
T935 0.1839
T936 0.1839
T937 0.1839
T938 0.1842
T939 0.1842
T940 0.1838
T941 0.185
T942 0.185
T943 0.185
T944 0.185
T945 0.185
T946 0.185
T947 0.185
T948 0.185
T949 0.1859
T950 0.1871
T951 0.1865
T952 0.1859
T953 0.1851
T954 0.1846
T955 0.1846
T956 0.1846
T957 0.1846
T958 0.1846
T959 0.1846
T960 0.1845
T961 0.1845
T962 0.1845
T963 0.1845
T964 0.1845
T965 0.1845
T966 0.1845
T967 0.1845
T968 0.1844
T969 0.1844
T970 0.1844
T971 0.1844
T972 0.1844
T973 0.1844
T974 0.1844
T975 0.1844
T976 0.1843
T977 0.1843
T978 0.1843
T979 0.1843
T980 0.1843
T981 0.1842
T982 0.1833
T983 0.183
T984 0.183
T985 0.183
T986 0.1827
T987 0.1827
T988 0.1827
T989 0.1827
T990 0.1827
T991 0.1827
T992 0.1828
T993 0.1828
T994 0.1828
T995 0.1828
T996 0.1828
T997 0.1828
T998 0.1828
T999 0.1828
T1000 0.1827
T1001 0.1824
T1002 0.1815
T1003 0.1815
T1004 0.1815
T1005 0.1818
T1006 0.1827
T1007 0.1827
T1008 0.1817
T1009 0.1814
T1010 0.1814
T1011 0.1814
T1012 0.1814
T1013 0.1813
T1014 0.1813
T1015 0.1813
T1016 0.1813
T1017 0.1813
T1018 0.1812
T1019 0.1823
T1020 0.1823
T1021 0.1822
T1022 0.1822
T1023 0.1819
T1024 0.181
T1025 0.18
T1026 0.1797
T1027 0.1792
T1028 0.1787
T1029 0.1792
T1030 0.1797
T1031 0.1796
T1032 0.1796
T1033 0.1796
T1034 0.1796
T1035 0.1796
T1036 0.1796
T1037 0.1796
T1038 0.1796
T1039 0.1796
T1040 0.1802
T1041 0.1808
T1042 0.1795
T1043 0.1798
T1044 0.1807
T1045 0.1807
T1046 0.1814
T1047 0.1817
T1048 0.1817
T1049 0.182
T1050 0.1817
T1051 0.1807
T1052 0.1795
T1053 0.1791
T1054 0.1791
T1055 0.1791
T1056 0.1791
T1057 0.1803
T1058 0.1803
T1059 0.1803
T1060 0.1803
T1061 0.1803
T1062 0.1803
T1063 0.1803
T1064 0.1803
T1065 0.1802
T1066 0.1802
T1067 0.1808
T1068 0.1813
T1069 0.1812
T1070 0.1812
T1071 0.1812
T1072 0.1818
T1073 0.1824
T1074 0.1824
T1075 0.1823
T1076 0.1823
T1077 0.1823
T1078 0.1823
T1079 0.1823
T1080 0.1823
T1081 0.1823
T1082 0.1826
T1083 0.1826
T1084 0.1829
T1085 0.1834
T1086 0.1833
T1087 0.1832
T1088 0.1832
T1089 0.1832
T1090 0.1831
T1091 0.1828
T1092 0.1831
T1093 0.192
T1094 0.1953
T1095 0.1947
T1096 0.1945
T1097 0.1944
T1098 0.1947
T1099 0.1957
T1100 0.1959
T1101 0.1959
T1102 0.1979
T1103 0.201
T1104 0.2046
T1105 0.2129
T1106 0.2166
T1107 0.2201
T1108 0.2211
T1109 0.2211
T1110 0.2228
T1111 0.2257
T1112 0.2308
T1113 0.2357
T1114 0.2377
T1115 0.2418
T1116 0.2445
T1117 0.2453
T1118 0.2439
T1119 0.2401
T1120 0.2343
T1121 0.2342
T1122 0.2303
T1123 0.2289
T1124 0.2273
T1125 0.2247
T1126 0.2237
T1127 0.2236
T1128 0.2236
T1129 0.2236
T1130 0.2244
T1131 0.2249
T1132 0.2247
T1133 0.2238
T1134 0.2235
T1135 0.2237
T1136 0.2243
T1137 0.2245
T1138 0.2247
T1139 0.2256
T1140 0.2273
T1141 0.2292
T1142 0.2305
T1143 0.2308
T1144 0.2311
T1145 0.2311
T1146 0.2311
T1147 0.2316
T1148 0.232
T1149 0.2321
T1150 0.232
T1151 0.232
T1152 0.2312
T1153 0.2301
T1154 0.2285
T1155 0.2269
T1156 0.226
T1157 0.2259
T1158 0.2246
T1159 0.2242
T1160 0.2241
T1161 0.2248
T1162 0.2255
T1163 0.2255
T1164 0.2267
T1165 0.2274
T1166 0.2282
T1167 0.2284
T1168 0.2284
T1169 0.2279
T1170 0.2272
T1171 0.226
T1172 0.2254
T1173 0.2262
T1174 0.2268
T1175 0.2268
T1176 0.2266
T1177 0.2272
T1178 0.228
T1179 0.2282
T1180 0.2279
T1181 0.2278
T1182 0.2281
T1183 0.2281
T1184 0.2281
T1185 0.2281
T1186 0.2281
T1187 0.2281
T1188 0.2276
T1189 0.2284
T1190 0.2266
T1191 0.2242
T1192 0.2224
T1193 0.2212
T1194 0.2204
T1195 0.2189
T1196 0.2185
T1197 0.2185
T1198 0.2185
T1199 0.2197
T1200 0.2212
T1201 0.2226
T1202 0.2218
T1203 0.2211
T1204 0.2201
T1205 0.2192
T1206 0.2185
T1207 0.2206
T1208 0.2196
T1209 0.2167
T1210 0.2165
T1211 0.2173
T1212 0.2186
T1213 0.2203
T1214 0.2227
T1215 0.2245
T1216 0.2265
T1217 0.2276
T1218 0.2292
T1219 0.2315
T1220 0.2352
T1221 0.2334
T1222 0.2371
T1223 0.2405
T1224 0.2415
T1225 0.2416
T1226 0.2408
T1227 0.2402
T1228 0.2388
T1229 0.2375
T1230 0.2369
T1231 0.2368
T1232 0.2374
T1233 0.2396
T1234 0.2426
T1235 0.2468
T1236 0.2502
T1237 0.2472
T1238 0.2481
T1239 0.2494
T1240 0.2514
T1241 0.2516
T1242 0.2486
T1243 0.2468
T1244 0.2465
T1245 0.2465
T1246 0.2465
T1247 0.2472
T1248 0.2476
T1249 0.2477
T1250 0.2477
T1251 0.2477
T1252 0.247
T1253 0.2462
T1254 0.246
T1255 0.2509
T1256 0.2495
T1257 0.2485
T1258 0.2477
T1259 0.2469
T1260 0.2458
T1261 0.2452
T1262 0.2442
T1263 0.239
T1264 0.2347
T1265 0.2317
T1266 0.2353
T1267 0.234
T1268 0.2325
T1269 0.231
T1270 0.2304
T1271 0.2291
T1272 0.2281
T1273 0.2262
T1274 0.2247
T1275 0.2241
T1276 0.2229
T1277 0.222
T1278 0.2211
T1279 0.2199
T1280 0.2189
T1281 0.2178
T1282 0.2167
T1283 0.2165
T1284 0.2164
T1285 0.2163
T1286 0.2195
T1287 0.2182
T1288 0.2172
T1289 0.2152
T1290 0.2136
T1291 0.212
T1292 0.2108
T1293 0.2105
T1294 0.2113
T1295 0.2118
T1296 0.2119
T1297 0.2108
T1298 0.2105
T1299 0.2104
T1300 0.2091
T1301 0.2085
T1302 0.2076
T1303 0.2068
T1304 0.206
T1305 0.2059
T1306 0.2049
T1307 0.2045
T1308 0.2042
T1309 0.2052
T1310 0.2055
T1311 0.2055
T1312 0.2068
T1313 0.2091
T1314 0.2119
T1315 0.2172
T1316 0.2316
T1317 0.2388
T1318 0.2464
T1319 0.2608
T1320 0.2707
T1321 0.2804
T1322 0.284
T1323 0.2902
T1324 0.2949
T1325 0.2921
T1326 0.2956
T1327 0.2982
T1328 0.301
T1329 0.303
T1330 0.3031
T1331 0.3024
T1332 0.3007
T1333 0.2975
T1334 0.293
T1335 0.2948
T1336 0.2896
T1337 0.2852
T1338 0.2828
T1339 0.2813
T1340 0.2801
T1341 0.2792
T1342 0.279
T1343 0.279
T1344 0.2783
T1345 0.2814
T1346 0.2809
T1347 0.28
T1348 0.2784
T1349 0.2765
T1350 0.2749
T1351 0.2729
T1352 0.2709
T1353 0.2687
T1354 0.2663
T1355 0.2645
T1356 0.263
T1357 0.2653
T1358 0.2632
T1359 0.2608
T1360 0.2582
T1361 0.2561
T1362 0.2542
T1363 0.2525
T1364 0.251
T1365 0.2494
T1366 0.2478
T1367 0.2463
T1368 0.2505
T1369 0.2499
T1370 0.2498
T1371 0.2498
T1372 0.2504
T1373 0.2462
T1374 0.2479
T1375 0.2494
T1376 0.2515
T1377 0.2532
T1378 0.2541
T1379 0.2555
T1380 0.2561
T1381 0.2576
T1382 0.2589
T1383 0.2603
T1384 0.2618
T1385 0.261
T1386 0.2609
T1387 0.2607
T1388 0.2598
T1389 0.2583
T1390 0.2565
T1391 0.2546
T1392 0.2532
T1393 0.2528
T1394 0.2526
T1395 0.2538
T1396 0.2558
T1397 0.2584
T1398 0.2609
T1399 0.2629
T1400 0.264
T1401 0.2647
T1402 0.2654
T1403 0.262
T1404 0.2653
T1405 0.2642
T1406 0.263
T1407 0.2618
T1408 0.2601
T1409 0.2591
T1410 0.258
T1411 0.2574
T1412 0.2564
T1413 0.2561
T1414 0.2558
T1415 0.256
T1416 0.2547
T1417 0.2543
T1418 0.2543
T1419 0.2543
T1420 0.2542
T1421 0.2531
T1422 0.2524
T1423 0.2514
T1424 0.25
T1425 0.2496
T1426 0.2493
T1427 0.2483
T1428 0.2471
T1429 0.2459
T1430 0.2506
T1431 0.2501
T1432 0.2494
T1433 0.2489
T1434 0.2491
T1435 0.2494
T1436 0.2495
T1437 0.2489
T1438 0.2487
T1439 0.2487
T1440 0.2487
T1441 0.2484
T1442 0.2477
T1443 0.2472
T1444 0.2462
T1445 0.245
T1446 0.2441
T1447 0.2436
T1448 0.2426
T1449 0.2423
T1450 0.2423
T1451 0.2423
T1452 0.242
T1453 0.2413
T1454 0.2408
T1455 0.2404
T1456 0.2388
T1457 0.2374
T1458 0.2359
T1459 0.2342
T1460 0.233
T1461 0.232
T1462 0.2311
T1463 0.2362
T1464 0.2314
T1465 0.2341
T1466 0.2368
T1467 0.238
T1468 0.2369
T1469 0.2347
T1470 0.2333
T1471 0.2324
T1472 0.2319
T1473 0.2311
T1474 0.2356
T1475 0.2356
T1476 0.2312
T1477 0.2356
T1478 0.2352
T1479 0.235
T1480 0.2343
T1481 0.2335
T1482 0.2333
T1483 0.2321
T1484 0.2317
T1485 0.2317
T1486 0.2321
T1487 0.2328
T1488 0.2349
T1489 0.2312
T1490 0.2318
T1491 0.2335
T1492 0.2354
T1493 0.2362
T1494 0.236
T1495 0.236
T1496 0.2372
T1497 0.2388
T1498 0.2412
T1499 0.2438
T1500 0.246
T1501 0.2473
T1502 0.2473
T1503 0.246
T1504 0.2441
T1505 0.2425
T1506 0.2415
T1507 0.2403
T1508 0.2396
T1509 0.24
T1510 0.2408
T1511 0.2414
T1512 0.2424
T1513 0.2431
T1514 0.2438
T1515 0.2454
T1516 0.2463
T1517 0.2475
T1518 0.2482
T1519 0.2494
T1520 0.2504
T1521 0.246
T1522 0.2468
T1523 0.2482
T1524 0.2498
T1525 0.2519
T1526 0.2547
T1527 0.2561
T1528 0.2566
T1529 0.2572
T1530 0.2568
T1531 0.2564
T1532 0.2563
T1533 0.2555
T1534 0.2549
T1535 0.2549
T1536 0.2555
T1537 0.2562
T1538 0.2578
T1539 0.2596
T1540 0.2616
T1541 0.2635
T1542 0.2653
T1543 0.2628
T1544 0.2631
T1545 0.2631
T1546 0.263
T1547 0.263
T1548 0.263
T1549 0.263
T1550 0.263
T1551 0.263
T1552 0.263
T1553 0.2629
T1554 0.2629
T1555 0.2629
T1556 0.2629
T1557 0.2629
T1558 0.2629
T1559 0.2629
T1560 0.2628
T1561 0.2628
T1562 0.2628
T1563 0.2628
T1564 0.2628
T1565 0.2628
T1566 0.2628
T1567 0.2627
T1568 0.2627
T1569 0.2627
T1570 0.2541
T1571 0.2464
T1572 0.2498
T1573 0.2492
T1574 0.2465
T1575 0.2451
T1576 0.2449
T1577 0.2446
T1578 0.2451
T1579 0.2458
T1580 0.2474
T1581 0.2499
T1582 0.246
T1583 0.2466
T1584 0.2469
T1585 0.2461
T1586 0.2464
T1587 0.2474
T1588 0.2486
T1589 0.25
T1590 0.2509
T1591 0.2505
T1592 0.2497
T1593 0.2487
T1594 0.2475
T1595 0.247
T1596 0.2469
T1597 0.2483
T1598 0.249
T1599 0.2488
T1600 0.2484
T1601 0.2483
T1602 0.2483
T1603 0.2483
T1604 0.2483
T1605 0.2481
T1606 0.248
T1607 0.2477
T1608 0.2465
T1609 0.2505
T1610 0.249
T1611 0.2478
T1612 0.2465
T1613 0.2452
T1614 0.2446
T1615 0.2439
T1616 0.2432
T1617 0.2441
T1618 0.2443
T1619 0.2445
T1620 0.2455
T1621 0.2458
T1622 0.2457
T1623 0.2451
T1624 0.2441
T1625 0.2426
T1626 0.2411
T1627 0.2394
T1628 0.2372
T1629 0.2355
T1630 0.2345
T1631 0.2337
T1632 0.2325
T1633 0.2319
T1634 0.2356
T1635 0.234
T1636 0.2325
T1637 0.2316
T1638 0.2306
T1639 0.23
T1640 0.2296
T1641 0.2286
T1642 0.2283
T1643 0.2283
T1644 0.228
T1645 0.227
T1646 0.2265
T1647 0.2253
T1648 0.2238
T1649 0.2224
T1650 0.2214
T1651 0.2209
T1652 0.2206
T1653 0.2195
T1654 0.2192
T1655 0.2192
T1656 0.2192
T1657 0.2192
T1658 0.2198
T1659 0.2203
T1660 0.221
T1661 0.2219
T1662 0.2241
T1663 0.2283
T1664 0.2319
T1665 0.2353
T1666 0.2333
T1667 0.236
T1668 0.2412
T1669 0.2463
T1670 0.2503
T1671 0.2491
T1672 0.2539
T1673 0.2579
T1674 0.2607
T1675 0.2622
T1676 0.2625
T1677 0.2616
T1678 0.26
T1679 0.2572
T1680 0.254
T1681 0.251
T1682 0.2485
T1683 0.248
T1684 0.2474
T1685 0.2478
T1686 0.2488
T1687 0.2494
T1688 0.2503
T1689 0.2508
T1690 0.2509
T1691 0.2509
T1692 0.2509
T1693 0.2509
T1694 0.2506
T1695 0.2491
T1696 0.2472
T1697 0.2505
T1698 0.2488
T1699 0.2473
T1700 0.2461
T1701 0.2458
T1702 0.2458
T1703 0.2449
T1704 0.2431
T1705 0.2427
T1706 0.2415
T1707 0.2405
T1708 0.2395
T1709 0.2377
T1710 0.2364
T1711 0.2354
T1712 0.234
T1713 0.233
T1714 0.2322
T1715 0.232
T1716 0.2314
T1717 0.2357
T1718 0.2345
T1719 0.2332
T1720 0.2317
T1721 0.2314
T1722 0.2314
T1723 0.2325
T1724 0.2329
T1725 0.2328
T1726 0.2327
T1727 0.2329
T1728 0.2339
T1729 0.2333
T1730 0.2327
T1731 0.2326
T1732 0.2326
T1733 0.2316
T1734 0.2311
T1735 0.2308
T1736 0.2299
T1737 0.2297
T1738 0.2297
T1739 0.2297
T1740 0.2297
T1741 0.2294
T1742 0.2281
T1743 0.2271
T1744 0.2259
T1745 0.2247
T1746 0.2238
T1747 0.2236
T1748 0.2236
T1749 0.2236
T1750 0.2236
T1751 0.2244
T1752 0.2248
T1753 0.2256
T1754 0.2252
T1755 0.2249
T1756 0.2244
T1757 0.2239
T1758 0.2238
T1759 0.2229
T1760 0.2224
T1761 0.2211
T1762 0.2207
T1763 0.2207
T1764 0.2205
T1765 0.2207
T1766 0.2207
T1767 0.2207
T1768 0.2205
T1769 0.2201
T1770 0.2203
T1771 0.2207
T1772 0.2208
T1773 0.2208
T1774 0.2208
T1775 0.2208
T1776 0.2202
T1777 0.2194
T1778 0.2192
T1779 0.2187
T1780 0.218
T1781 0.2179
T1782 0.2172
T1783 0.2164
T1784 0.2197
T1785 0.2197
T1786 0.2197
T1787 0.2185
T1788 0.218
T1789 0.2169
T1790 0.2188
T1791 0.2182
T1792 0.2171
T1793 0.2155
T1794 0.2151
T1795 0.2151
T1796 0.2149
T1797 0.2151
T1798 0.2152
T1799 0.2152
T1800 0.2152
T1801 0.2152
T1802 0.2152
T1803 0.2146
T1804 0.2137
T1805 0.2136
T1806 0.213
T1807 0.2129
T1808 0.2124
T1809 0.2122
T1810 0.2122
T1811 0.2122
T1812 0.2125
T1813 0.2123
T1814 0.2122
T1815 0.2122
T1816 0.211
T1817 0.2106
T1818 0.2106
T1819 0.2106
T1820 0.2106
T1821 0.2106
T1822 0.2106
T1823 0.2106
T1824 0.2106
T1825 0.2106
T1826 0.2098
T1827 0.2091
T1828 0.209
T1829 0.208
T1830 0.2077
T1831 0.2077
T1832 0.2069
T1833 0.2067
T1834 0.2072
T1835 0.2093
T1836 0.2113
T1837 0.212
T1838 0.2121
T1839 0.2117
T1840 0.211
T1841 0.2108
T1842 0.2105
T1843 0.2104
T1844 0.2104
T1845 0.2114
T1846 0.2118
T1847 0.2118
T1848 0.2118
T1849 0.2118
T1850 0.2113
T1851 0.2106
T1852 0.21
T1853 0.2092
T1854 0.2081
T1855 0.2078
T1856 0.2076
T1857 0.2072
T1858 0.2074
T1859 0.2083
T1860 0.2091
T1861 0.209
T1862 0.2083
T1863 0.2077
T1864 0.2066
T1865 0.206
T1866 0.2059
T1867 0.2068
T1868 0.2074
T1869 0.2072
T1870 0.2071
T1871 0.2068
T1872 0.2058
T1873 0.2069
T1874 0.2086
T1875 0.2103
T1876 0.2135
T1877 0.2188
T1878 0.2196
T1879 0.2232
T1880 0.2272
T1881 0.2313
T1882 0.2359
T1883 0.2363
T1884 0.2428
T1885 0.2482
T1886 0.2473
T1887 0.2504
T1888 0.2513
T1889 0.2512
T1890 0.2494
T1891 0.2468
T1892 0.2502
T1893 0.2478
T1894 0.2457
T1895 0.2446
T1896 0.2441
T1897 0.2444
T1898 0.2459
T1899 0.2482
T1900 0.2505
T1901 0.247
T1902 0.2484
T1903 0.2492
T1904 0.2494
T1905 0.2488
T1906 0.2478
T1907 0.2475
T1908 0.2467
T1909 0.2499
T1910 0.2455
T1911 0.2426
T1912 0.2404
T1913 0.2375
T1914 0.2362
T1915 0.2363
T1916 0.2341
T1917 0.2359
T1918 0.2344
T1919 0.2335
T1920 0.2321
T1921 0.2317
T1922 0.2305
T1923 0.2293
T1924 0.2282
T1925 0.2274
T1926 0.2261
T1927 0.2255
T1928 0.2244
T1929 0.2234
T1930 0.2231
T1931 0.2248
T1932 0.2256
T1933 0.2251
T1934 0.2241
T1935 0.2233
T1936 0.2229
T1937 0.2216
T1938 0.2201
T1939 0.22
T1940 0.221
T1941 0.2223
T1942 0.2229
T1943 0.2247
T1944 0.2267
T1945 0.2265
T1946 0.2257
T1947 0.2261
T1948 0.2269
T1949 0.2281
T1950 0.2303
T1951 0.2344
T1952 0.234
T1953 0.2397
T1954 0.2474
T1955 0.251
T1956 0.2588
T1957 0.2646
T1958 0.2672
T1959 0.2786
T1960 0.2846
T1961 0.292
T1962 0.297
T1963 0.2956
T1964 0.3012
T1965 0.3067
T1966 0.3074
T1967 0.3135
T1968 0.3197
T1969 0.3227
T1970 0.3284
T1971 0.3317
T1972 0.3352
T1973 0.3386
T1974 0.3409
T1975 0.3385
T1976 0.3401
T1977 0.3419
T1978 0.3425
T1979 0.342
T1980 0.3419
T1981 0.3417
T1982 0.3405
T1983 0.3392
T1984 0.3424
T1985 0.341
T1986 0.341
T1987 0.34
T1988 0.3384
T1989 0.3378
T1990 0.3376
T1991 0.3367
T1992 0.3361
T1993 0.3351
T1994 0.3343
T1995 0.3324
T1996 0.3305
T1997 0.3292
T1998 0.3272
T1999 0.3251
T2000 0.3229
T2001 0.3228
T2002 0.3198
T2003 0.3164
T2004 0.3132
T2005 0.3107
T2006 0.308
T2007 0.3061
T2008 0.3054
T2009 0.3108
T2010 0.3099
T2011 0.3094
T2012 0.3082
T2013 0.3072
T2014 0.3062
T2015 0.3051
T2016 0.3038
T2017 0.302
T2018 0.3007
T2019 0.299
T2020 0.2976
T2021 0.2964
T2022 0.2951
T2023 0.2935
T2024 0.2916
T2025 0.2965
T2026 0.2953
T2027 0.2938
T2028 0.2926
T2029 0.2914
T2030 0.29
T2031 0.2896
T2032 0.2891
T2033 0.2877
T2034 0.2867
T2035 0.286
T2036 0.2858
T2037 0.2849
T2038 0.2843
T2039 0.2834
T2040 0.2828
T2041 0.2816
T2042 0.2807
T2043 0.2797
T2044 0.2795
T2045 0.2797
T2046 0.2794
T2047 0.2793
T2048 0.2802
T2049 0.2819
T2050 0.2836
T2051 0.2857
T2052 0.288
T2053 0.2921
T2054 0.2967
T2055 0.2957
T2056 0.3014
T2057 0.3076
T2058 0.3091
T2059 0.3168
T2060 0.3228
T2061 0.3256
T2062 0.3294
T2063 0.3333
T2064 0.3367
T2065 0.3387
T2066 0.3395
T2067 0.3404
T2068 0.341
T2069 0.3403
T2070 0.3397
T2071 0.3388
T2072 0.3379
T2073 0.3368
T2074 0.335
T2075 0.3339
T2076 0.3329
T2077 0.3317
T2078 0.3304
T2079 0.3292
T2080 0.3286
T2081 0.3277
T2082 0.3263
T2083 0.325
T2084 0.3235
T2085 0.3242
T2086 0.3221
T2087 0.3191
T2088 0.317
T2089 0.3158
T2090 0.3141
T2091 0.3119
T2092 0.3098
T2093 0.3079
T2094 0.3062
T2095 0.311
T2096 0.3097
T2097 0.3085
T2098 0.3085
T2099 0.3078
T2100 0.3055
T2101 0.3036
T2102 0.3028
T2103 0.3019
T2104 0.301
T2105 0.3
T2106 0.2989
T2107 0.2982
T2108 0.2981
T2109 0.2979
T2110 0.2969
T2111 0.2953
T2112 0.2949
T2113 0.2934
T2114 0.2928
T2115 0.2921
T2116 0.2915
T2117 0.2914
T2118 0.2915
T2119 0.2915
T2120 0.2915
T2121 0.2971
T2122 0.2963
T2123 0.2961
T2124 0.2961
T2125 0.2954
T2126 0.2959
T2127 0.2968
T2128 0.2955
T2129 0.2947
T2130 0.2946
T2131 0.2955
T2132 0.2972
T2133 0.2927
T2134 0.2942
T2135 0.2943
T2136 0.2942
T2137 0.2934
T2138 0.2932
T2139 0.292
T2140 0.2916
T2141 0.2972
T2142 0.2964
T2143 0.2962
T2144 0.2962
T2145 0.2957
T2146 0.2958
T2147 0.2968
T2148 0.292
T2149 0.2944
T2150 0.2965
T2151 0.2985
T2152 0.3007
T2153 0.3023
T2154 0.3034
T2155 0.3045
T2156 0.3055
T2157 0.306
T2158 0.3058
T2159 0.3051
T2160 0.3043
T2161 0.3041
T2162 0.3041
T2163 0.303
T2164 0.3025
T2165 0.3015
T2166 0.3007
T2167 0.3001
T2168 0.299
T2169 0.2981
T2170 0.2977
T2171 0.2966
T2172 0.2955
T2173 0.295
T2174 0.294
T2175 0.2934
T2176 0.2921
T2177 0.2917
T2178 0.2969
T2179 0.2965
T2180 0.2953
T2181 0.2949
T2182 0.2943
T2183 0.2935
T2184 0.2933
T2185 0.2924
T2186 0.2906
T2187 0.2901
T2188 0.2901
T2189 0.2894
T2190 0.2888
T2191 0.2884
T2192 0.2877
T2193 0.2872
T2194 0.2868
T2195 0.2861
T2196 0.2856
T2197 0.2855
T2198 0.2849
T2199 0.2836
T2200 0.2826
T2201 0.2824
T2202 0.2824
T2203 0.2837
T2204 0.2838
T2205 0.2831
T2206 0.2829
T2207 0.2826
T2208 0.2825
T2209 0.2825
T2210 0.2817
T2211 0.281
T2212 0.2808
T2213 0.2803
T2214 0.2796
T2215 0.2794
T2216 0.2794
T2217 0.2794
T2218 0.2791
T2219 0.2781
T2220 0.2778
T2221 0.2815
T2222 0.2809
T2223 0.2804
T2224 0.2804
T2225 0.2804
T2226 0.2804
T2227 0.2804
T2228 0.2804
T2229 0.2804
T2230 0.2805
T2231 0.2805
T2232 0.2804
T2233 0.2797
T2234 0.279
T2235 0.2788
T2236 0.2788
T2237 0.2788
T2238 0.2777
T2239 0.2774
T2240 0.2774
T2241 0.2772
T2242 0.2772
T2243 0.2769
T2244 0.276
T2245 0.2757
T2246 0.2758
T2247 0.2758
T2248 0.2755
T2249 0.2751
T2250 0.2745
T2251 0.2741
T2252 0.2741
T2253 0.2741
T2254 0.2741
T2255 0.2741
T2256 0.2736
T2257 0.2729
T2258 0.2727
T2259 0.2727
T2260 0.2727
T2261 0.2725
T2262 0.2721
T2263 0.2719
T2264 0.2716
T2265 0.2712
T2266 0.2711
T2267 0.2711
T2268 0.2705
T2269 0.2698
T2270 0.2696
T2271 0.2696
T2272 0.2688
T2273 0.2682
T2274 0.2682
T2275 0.2682
T2276 0.268
T2277 0.268
T2278 0.268
T2279 0.268
T2280 0.268
T2281 0.268
T2282 0.2672
T2283 0.2666
T2284 0.2666
T2285 0.2666
T2286 0.2666
T2287 0.2666
T2288 0.2666
T2289 0.2661
T2290 0.2653
T2291 0.265
T2292 0.2649
T2293 0.2649
T2294 0.2649
T2295 0.265
T2296 0.265
T2297 0.265
T2298 0.2647
T2299 0.2641
T2300 0.2636
T2301 0.2633
T2302 0.2644
T2303 0.2591
T2304 0.2565
T2305 0.257
T2306 0.2596
T2307 0.2618
T2308 0.2634
T2309 0.2641
T2310 0.2642
T2311 0.2643
T2312 0.2643
T2313 0.2643
T2314 0.2643
T2315 0.2643
T2316 0.2643
T2317 0.2643
T2318 0.2644
T2319 0.2644
T2320 0.2638
T2321 0.2631
T2322 0.2638
T2323 0.2643
T2324 0.2645
T2325 0.2645
T2326 0.2645
T2327 0.2645
T2328 0.2645
T2329 0.2643
T2330 0.2643
T2331 0.2643
T2332 0.2632
T2333 0.2628
T2334 0.2628
T2335 0.2628
T2336 0.2629
T2337 0.2629
T2338 0.2629
T2339 0.2626
T2340 0.262
T2341 0.2624
T2342 0.2629
T2343 0.2624
T2344 0.2619
T2345 0.2616
T2346 0.2615
T2347 0.2615
T2348 0.2615
T2349 0.2613
T2350 0.2619
T2351 0.2621
T2352 0.2624
T2353 0.2616
T2354 0.2614
T2355 0.2614
T2356 0.2614
T2357 0.2614
T2358 0.2614
T2359 0.2614
T2360 0.2615
T2361 0.2615
T2362 0.2609
T2363 0.261
T2364 0.2608
T2365 0.2608
T2366 0.2608
T2367 0.2602
T2368 0.26
T2369 0.2606
T2370 0.2634
T2371 0.2619
T2372 0.2627
T2373 0.2625
T2374 0.2648
T2375 0.2627
T2376 0.2613
T2377 0.2602
T2378 0.2591
T2379 0.2585
T2380 0.2584
T2381 0.2584
T2382 0.2593
T2383 0.2599
T2384 0.26
T2385 0.2601
T2386 0.2601
T2387 0.2601
T2388 0.2601
T2389 0.2601
T2390 0.2601
T2391 0.2602
T2392 0.2602
T2393 0.2602
T2394 0.2602
T2395 0.159
T2396 0.1496
T2397 0.1499
T2398 0.1496
T2399 0.1496
T2400 0.1496
T2401 0.1496
T2402 0.1496
T2403 0.1496
T2404 0.1496
T2405 0.1496
T2406 0.1496
T2407 0.1499
T2408 0.1496
T2409 0.1496
T2410 0.1495
T2411 0.1492
T2412 0.1482
T2413 0.1488
T2414 0.1482
T2415 0.1464
T2416 0.1458
T2417 0.1458
T2418 0.1458
T2419 0.1458
T2420 0.1458
T2421 0.1458
T2422 0.1458
T2423 0.1458
T2424 0.1458
T2425 0.1458
T2426 0.1458
T2427 0.1459
T2428 0.1459
T2429 0.1459
T2430 0.1459
T2431 0.1459
T2432 0.1459
T2433 0.1459
T2434 0.1459
T2435 0.1459
T2436 0.1459
T2437 0.1459
T2438 0.1459
T2439 0.1459
T2440 0.1459
T2441 0.1459
T2442 0.1459
T2443 0.1459
T2444 0.1459
T2445 0.1459
T2446 0.1459
T2447 0.1459
T2448 0.1459
T2449 0.1459
T2450 0.1459
T2451 0.1459
T2452 0.1459
T2453 0.1459
T2454 0.1459
T2455 0.1459
T2456 0.1459
T2457 0.1454
T2458 0.1448
T2459 0.1448
T2460 0.1445
T2461 0.1448
T2462 0.1439
T2463 0.1445
T2464 0.1445
T2465 0.1448
T2466 0.1448
T2467 0.1448
T2468 0.1448
T2469 0.1448
T2470 0.1448
T2471 0.1448
T2472 0.1448
T2473 0.1448
T2474 0.1448
T2475 0.1448
T2476 0.1448
T2477 0.1448
T2478 0.1448
T2479 0.1448
T2480 0.1448
T2481 0.1448
T2482 0.1448
T2483 0.1448
T2484 0.1445
T2485 0.1446
T2486 0.1449
T2487 0.144
T2488 0.1443
T2489 0.1522
T2490 0.1814
T2491 0.187
T2492 0.1819
T2493 0.1789
T2494 0.1772
T2495 0.1769
T2496 0.1751
T2497 0.1745
T2498 0.1727
T2499 0.1716
T2500 0.1706
T2501 0.1696
T2502 0.1686
T2503 0.1677
T2504 0.1702
T2505 0.17
T2506 0.1692
T2507 0.1845
T2508 0.1864
T2509 0.1834
T2510 0.1814
T2511 0.1761
T2512 0.1695
T2513 0.1703
T2514 0.1692
T2515 0.1683
T2516 0.1679
T2517 0.1674
T2518 0.1669
T2519 0.1662
T2520 0.1653
T2521 0.1641
T2522 0.1631
T2523 0.1626
T2524 0.162
T2525 0.161
T2526 0.1598
T2527 0.1596
T2528 0.1586
T2529 0.1576
T2530 0.1571
T2531 0.1556
T2532 0.1546
T2533 0.154
T2534 0.1532
T2535 0.1551
T2536 0.1548
T2537 0.1548
T2538 0.1548
T2539 0.1548
T2540 0.1548
T2541 0.1548
T2542 0.1548
T2543 0.1548
T2544 0.1548
T2545 0.1548
T2546 0.1548
T2547 0.1548
T2548 0.1542
T2549 0.1537
T2550 0.1537
T2551 0.1537
T2552 0.1537
T2553 0.1528
T2554 0.1531
T2555 0.1537
T2556 0.1534
T2557 0.152
T2558 0.151
T2559 0.1503
T2560 0.1844
T2561 0.1699
T2562 0.1707
T2563 0.1689
T2564 0.1668
T2565 0.1655
T2566 0.1647
T2567 0.1637
T2568 0.1634
T2569 0.1628
T2570 0.162
T2571 0.1613
T2572 0.1609
T2573 0.1601
T2574 0.1595
T2575 0.1588
T2576 0.1585
T2577 0.1582
T2578 0.1582
T2579 0.1574
T2580 0.1565
T2581 0.1549
T2582 0.1545
T2583 0.1537
T2584 0.1534
T2585 0.1537
T2586 0.1537
T2587 0.1537
T2588 0.1537
T2589 0.1537
T2590 0.1537
T2591 0.1529
T2592 0.1526
T2593 0.1526
T2594 0.1526
T2595 0.1526
T2596 0.1526
T2597 0.1526
T2598 0.1526
T2599 0.1526
T2600 0.1519
T2601 0.1551
T2602 0.1551
T2603 0.1545
T2604 0.1545
T2605 0.1545
T2606 0.1539
T2607 0.1551
T2608 0.1548
T2609 0.1548
T2610 0.154
T2611 0.154
T2612 0.154
T2613 0.154
T2614 0.154
T2615 0.154
T2616 0.154
T2617 0.1533
T2618 0.153
T2619 0.1536
T2620 0.1539
T2621 0.1542
T2622 0.1542
T2623 0.1542
T2624 0.1542
T2625 0.1542
T2626 0.1539
T2627 0.1536
T2628 0.1533
T2629 0.1528
T2630 0.1528
T2631 0.153
T2632 0.1522
T2633 0.1519
T2634 0.1519
T2635 0.1519
T2636 0.1519
T2637 0.1519
T2638 0.1519
T2639 0.1519
T2640 0.1519
T2641 0.1519
T2642 0.1519
T2643 0.1519
T2644 0.1519
T2645 0.1528
T2646 0.153
T2647 0.153
T2648 0.153
T2649 0.153
T2650 0.153
T2651 0.1522
T2652 0.1522
T2653 0.1519
T2654 0.1519
T2655 0.1519
T2656 0.1519
T2657 0.1522
T2658 0.1528
T2659 0.1522
T2660 0.1533
T2661 0.153
T2662 0.1539
T2663 0.1551
T2664 0.1551
T2665 0.1519
T2666 0.1522
T2667 0.1541
T2668 0.1552
T2669 0.1567
T2670 0.1572
T2671 0.1587
T2672 0.16
T2673 0.1628
T2674 0.1643
T2675 0.1668
T2676 0.1704
T2677 0.1684
T2678 0.1708
T2679 0.1727
T2680 0.1733
T2681 0.1736
T2682 0.1744
T2683 0.1753
T2684 0.1756
T2685 0.1756
T2686 0.175
T2687 0.1744
T2688 0.1738
T2689 0.173
T2690 0.172
T2691 0.1711
T2692 0.1707
T2693 0.1707
T2694 0.1707
T2695 0.1707
T2696 0.1707
T2697 0.1707
T2698 0.1707
T2699 0.1707
T2700 0.1707
T2701 0.1696
T2702 0.1681
T2703 0.171
T2704 0.1702
T2705 0.1684
T2706 0.1712
T2707 0.1702
T2708 0.1702
T2709 0.1692
T2710 0.1678
T2711 0.1678
T2712 0.1668
T2713 0.1656
T2714 0.1653
T2715 0.1653
T2716 0.1653
T2717 0.165
T2718 0.1643
T2719 0.1639
T2720 0.1639
T2721 0.165
T2722 0.1643
T2723 0.1646
T2724 0.1646
T2725 0.1665
T2726 0.1674
T2727 0.1678
T2728 0.168
T2729 0.1688
T2730 0.1692
T2731 0.1702
T2732 0.1702
T2733 0.171
T2734 0.1712
T2735 0.1674
T2736 0.1684
T2737 0.1684
T2738 0.1684
T2739 0.1684
T2740 0.1684
T2741 0.1694
T2742 0.1697
T2743 0.1702
T2744 0.1707
T2745 0.1711
T2746 0.172
T2747 0.1733
T2748 0.1736
T2749 0.1741
T2750 0.175
T2751 0.1738
T2752 0.1733
T2753 0.1724
T2754 0.172
T2755 0.1707
T2756 0.1705
T2757 0.1697
T2758 0.1694
T2759 0.1684
T2760 0.1677
T2761 0.1707
T2762 0.1702
T2763 0.1695
T2764 0.1688
T2765 0.1683
T2766 0.1678
T2767 0.1668
T2768 0.1664
T2769 0.1664
T2770 0.1664
T2771 0.1664
T2772 0.1656
T2773 0.1653
T2774 0.1646
T2775 0.1639
T2776 0.1639
T2777 0.1639
T2778 0.1639
T2779 0.1639
T2780 0.1639
T2781 0.1631
T2782 0.1628
T2783 0.1628
T2784 0.1625
T2785 0.1615
T2786 0.1615
T2787 0.1615
T2788 0.1606
T2789 0.1603
T2790 0.1603
T2791 0.1493
T2792 0.1493
T2793 0.1493
T2794 0.1493
T2795 0.1493
T2796 0.1493
T2797 0.1493
T2798 0.1493
T2799 0.1493
T2800 0.1493
T2801 0.1493
T2802 0.1493
T2803 0.1493
T2804 0.1493
T2805 0.1493
T2806 0.1493
T2807 0.1493
T2808 0.1493
