# Supplementary material for: FishMORPH - An agent-based model to predict salmonid growth and distribution responses under natural and low flows
Source: Sci Rep. 2016 Jul 19;6:29414. doi: 10.1038/srep29414 (PMC4949470; doi:10.1038/srep29414)
Supplement: Supplementary Information 2 [file srep29414-s2.zip › SR_FishMORPH_Files/Parameters/Baseline_Depth_P71.var]

Depth Patch P71
T1 0.2969
T2 0.2978
T3 0.2978
T4 0.2978
T5 0.2975
T6 0.2972
T7 0.2961
T8 0.2955
T9 0.2945
T10 0.296
T11 0.2969
T12 0.2948
T13 0.2936
T14 0.292
T15 0.292
T16 0.292
T17 0.292
T18 0.292
T19 0.2917
T20 0.2914
T21 0.2907
T22 0.2904
T23 0.2904
T24 0.2904
T25 0.2898
T26 0.2891
T27 0.2891
T28 0.2891
T29 0.2891
T30 0.2891
T31 0.2891
T32 0.2891
T33 0.2891
T34 0.2891
T35 0.2888
T36 0.2885
T37 0.2879
T38 0.2879
T39 0.2879
T40 0.2879
T41 0.2879
T42 0.2876
T43 0.2868
T44 0.2868
T45 0.2868
T46 0.2868
T47 0.2868
T48 0.2868
T49 0.2868
T50 0.2868
T51 0.2856
T52 0.2856
T53 0.2856
T54 0.2843
T55 0.2843
T56 0.284
T57 0.2833
T58 0.2836
T59 0.284
T60 0.2865
T61 0.2846
T62 0.2836
T63 0.2833
T64 0.283
T65 0.2843
T66 0.2833
T67 0.283
T68 0.283
T69 0.283
T70 0.283
T71 0.2826
T72 0.2817
T73 0.2811
T74 0.2803
T75 0.2793
T76 0.2793
T77 0.2793
T78 0.2793
T79 0.2793
T80 0.2793
T81 0.2793
T82 0.2793
T83 0.2793
T84 0.2793
T85 0.2796
T86 0.2806
T87 0.2806
T88 0.2806
T89 0.2806
T90 0.2806
T91 0.2806
T92 0.2806
T93 0.2806
T94 0.2806
T95 0.2806
T96 0.2806
T97 0.2806
T98 0.2806
T99 0.2803
T100 0.2793
T101 0.2793
T102 0.2793
T103 0.2793
T104 0.2793
T105 0.2793
T106 0.2793
T107 0.2793
T108 0.279
T109 0.2793
T110 0.2793
T111 0.2793
T112 0.2793
T113 0.2793
T114 0.2793
T115 0.2793
T116 0.2793
T117 0.2793
T118 0.2793
T119 0.2793
T120 0.2793
T121 0.2793
T122 0.2793
T123 0.2793
T124 0.2793
T125 0.2793
T126 0.2793
T127 0.2793
T128 0.2793
T129 0.2793
T130 0.2793
T131 0.2799
T132 0.2806
T133 0.2806
T134 0.2806
T135 0.2806
T136 0.2809
T137 0.2817
T138 0.2817
T139 0.2817
T140 0.2817
T141 0.2817
T142 0.2817
T143 0.2817
T144 0.2817
T145 0.2817
T146 0.2817
T147 0.2817
T148 0.2817
T149 0.2817
T150 0.283
T151 0.2826
T152 0.283
T153 0.2833
T154 0.2843
T155 0.2843
T156 0.2843
T157 0.2843
T158 0.2849
T159 0.2843
T160 0.2849
T161 0.2856
T162 0.2856
T163 0.2856
T164 0.2856
T165 0.2856
T166 0.2856
T167 0.2856
T168 0.2856
T169 0.2856
T170 0.2856
T171 0.2856
T172 0.2856
T173 0.2856
T174 0.2856
T175 0.2856
T176 0.2856
T177 0.2856
T178 0.2852
T179 0.2856
T180 0.2856
T181 0.2852
T182 0.2846
T183 0.2852
T184 0.2846
T185 0.2843
T186 0.2843
T187 0.2843
T188 0.2843
T189 0.2843
T190 0.2843
T191 0.2843
T192 0.2843
T193 0.2843
T194 0.2843
T195 0.2843
T196 0.2843
T197 0.2833
T198 0.283
T199 0.283
T200 0.283
T201 0.2817
T202 0.2817
T203 0.2817
T204 0.2817
T205 0.2817
T206 0.2817
T207 0.2817
T208 0.2817
T209 0.2817
T210 0.2817
T211 0.2817
T212 0.2817
T213 0.2817
T214 0.2817
T215 0.282
T216 0.2817
T217 0.2817
T218 0.2817
T219 0.2817
T220 0.2817
T221 0.2817
T222 0.2817
T223 0.2817
T224 0.2814
T225 0.2806
T226 0.2806
T227 0.2806
T228 0.2806
T229 0.2806
T230 0.2806
T231 0.2806
T232 0.2806
T233 0.2806
T234 0.2806
T235 0.2806
T236 0.2806
T237 0.2806
T238 0.2806
T239 0.2806
T240 0.2806
T241 0.2806
T242 0.2806
T243 0.2806
T244 0.2806
T245 0.2806
T246 0.2806
T247 0.2806
T248 0.2806
T249 0.2793
T250 0.2793
T251 0.2796
T252 0.3088
T253 0.3257
T254 0.3333
T255 0.3322
T256 0.332
T257 0.332
T258 0.3306
T259 0.3302
T260 0.3302
T261 0.3295
T262 0.3286
T263 0.3284
T264 0.3284
T265 0.3284
T266 0.3284
T267 0.3284
T268 0.3284
T269 0.3284
T270 0.3284
T271 0.3284
T272 0.3284
T273 0.3284
T274 0.3284
T275 0.3284
T276 0.3287
T277 0.3292
T278 0.33
T279 0.3302
T280 0.3302
T281 0.3302
T282 0.3295
T283 0.3289
T284 0.3285
T285 0.3284
T286 0.3284
T287 0.3284
T288 0.3284
T289 0.3284
T290 0.3284
T291 0.3284
T292 0.3284
T293 0.3287
T294 0.3299
T295 0.3302
T296 0.3302
T297 0.3316
T298 0.332
T299 0.332
T300 0.3326
T301 0.3325
T302 0.3324
T303 0.3327
T304 0.3331
T305 0.3334
T306 0.3335
T307 0.3335
T308 0.3335
T309 0.3335
T310 0.3335
T311 0.3335
T312 0.3335
T313 0.3335
T314 0.3335
T315 0.3335
T316 0.3335
T317 0.3335
T318 0.3335
T319 0.3335
T320 0.3335
T321 0.3335
T322 0.3335
T323 0.3335
T324 0.3335
T325 0.3333
T326 0.3334
T327 0.3335
T328 0.3335
T329 0.3335
T330 0.3335
T331 0.3335
T332 0.3335
T333 0.3335
T334 0.3335
T335 0.3335
T336 0.3335
T337 0.3333
T338 0.3323
T339 0.332
T340 0.332
T341 0.332
T342 0.332
T343 0.332
T344 0.332
T345 0.332
T346 0.332
T347 0.332
T348 0.332
T349 0.332
T350 0.332
T351 0.332
T352 0.332
T353 0.3306
T354 0.3302
T355 0.3302
T356 0.3302
T357 0.3302
T358 0.3302
T359 0.3302
T360 0.3302
T361 0.3302
T362 0.3295
T363 0.33
T364 0.3302
T365 0.3302
T366 0.3302
T367 0.3302
T368 0.3302
T369 0.3302
T370 0.3302
T371 0.3302
T372 0.3302
T373 0.3305
T374 0.3317
T375 0.332
T376 0.332
T377 0.332
T378 0.3323
T379 0.3321
T380 0.332
T381 0.332
T382 0.332
T383 0.332
T384 0.332
T385 0.332
T386 0.332
T387 0.332
T388 0.332
T389 0.332
T390 0.332
T391 0.332
T392 0.332
T393 0.331
T394 0.3216
T395 0.3093
T396 0.3018
T397 0.2959
T398 0.2979
T399 0.2962
T400 0.2958
T401 0.2958
T402 0.2958
T403 0.2962
T404 0.2959
T405 0.2958
T406 0.2949
T407 0.2943
T408 0.2942
T409 0.2942
T410 0.2948
T411 0.2956
T412 0.2968
T413 0.2943
T414 0.2958
T415 0.2953
T416 0.2959
T417 0.2961
T418 0.2961
T419 0.2958
T420 0.298
T421 0.2975
T422 0.2918
T423 0.2898
T424 0.2904
T425 0.2904
T426 0.2904
T427 0.2904
T428 0.2904
T429 0.2904
T430 0.2904
T431 0.2904
T432 0.2904
T433 0.2904
T434 0.2904
T435 0.2898
T436 0.2891
T437 0.2891
T438 0.2885
T439 0.2879
T440 0.2872
T441 0.2866
T442 0.2866
T443 0.2863
T444 0.2853
T445 0.2856
T446 0.2853
T447 0.2856
T448 0.2853
T449 0.285
T450 0.2834
T451 0.2827
T452 0.2827
T453 0.2827
T454 0.282
T455 0.2814
T456 0.2814
T457 0.2827
T458 0.2827
T459 0.2827
T460 0.2824
T461 0.2827
T462 0.2827
T463 0.284
T464 0.2849
T465 0.2857
T466 0.2863
T467 0.2873
T468 0.2879
T469 0.2889
T470 0.2889
T471 0.2895
T472 0.2902
T473 0.2899
T474 0.2889
T475 0.2883
T476 0.2876
T477 0.287
T478 0.2863
T479 0.2863
T480 0.2857
T481 0.2863
T482 0.286
T483 0.2863
T484 0.2863
T485 0.2867
T486 0.2863
T487 0.2876
T488 0.2877
T489 0.2896
T490 0.2912
T491 0.2931
T492 0.2934
T493 0.2947
T494 0.2967
T495 0.2941
T496 0.2955
T497 0.2968
T498 0.2974
T499 0.2987
T500 0.3009
T501 0.3024
T502 0.3045
T503 0.3069
T504 0.309
T505 0.3108
T506 0.3125
T507 0.3132
T508 0.3136
T509 0.3058
T510 0.3061
T511 0.3064
T512 0.3073
T513 0.3079
T514 0.3089
T515 0.3106
T516 0.3115
T517 0.313
T518 0.314
T519 0.3142
T520 0.3145
T521 0.3143
T522 0.3142
T523 0.3142
T524 0.3142
T525 0.3142
T526 0.3142
T527 0.3138
T528 0.313
T529 0.3124
T530 0.3123
T531 0.3111
T532 0.3107
T533 0.3105
T534 0.3095
T535 0.3078
T536 0.3067
T537 0.3059
T538 0.3139
T539 0.3131
T540 0.313
T541 0.3115
T542 0.3111
T543 0.3111
T544 0.3105
T545 0.3097
T546 0.3095
T547 0.3089
T548 0.3081
T549 0.3079
T550 0.3073
T551 0.3065
T552 0.306
T553 0.3048
T554 0.3044
T555 0.3038
T556 0.303
T557 0.3028
T558 0.3031
T559 0.3045
T560 0.3071
T561 0.3112
T562 0.3059
T563 0.3092
T564 0.3129
T565 0.3187
T566 0.3206
T567 0.3292
T568 0.3351
T569 0.336
T570 0.339
T571 0.3422
T572 0.3453
T573 0.3492
T574 0.3548
T575 0.3528
T576 0.3593
T577 0.3658
T578 0.3788
T579 0.3878
T580 0.3992
T581 0.4125
T582 0.4166
T583 0.4261
T584 0.4272
T585 0.431
T586 0.4366
T587 0.4417
T588 0.4405
T589 0.4473
T590 0.4534
T591 0.4561
T592 0.4556
T593 0.4578
T594 0.4582
T595 0.4572
T596 0.4565
T597 0.4491
T598 0.4403
T599 0.4359
T600 0.4267
T601 0.4232
T602 0.4163
T603 0.4103
T604 0.4118
T605 0.4074
T606 0.4047
T607 0.4028
T608 0.4027
T609 0.4037
T610 0.4064
T611 0.4089
T612 0.4127
T613 0.4106
T614 0.415
T615 0.4178
T616 0.421
T617 0.4243
T618 0.4274
T619 0.4249
T620 0.4272
T621 0.4284
T622 0.4273
T623 0.4286
T624 0.4205
T625 0.4149
T626 0.3994
T627 0.3838
T628 0.3695
T629 0.3562
T630 0.3533
T631 0.3462
T632 0.3417
T633 0.3385
T634 0.3359
T635 0.3374
T636 0.3356
T637 0.334
T638 0.333
T639 0.3317
T640 0.3304
T641 0.3297
T642 0.329
T643 0.3282
T644 0.3281
T645 0.3281
T646 0.3274
T647 0.3264
T648 0.3259
T649 0.3247
T650 0.3244
T651 0.3238
T652 0.323
T653 0.3229
T654 0.3222
T655 0.3212
T656 0.321
T657 0.3201
T658 0.3196
T659 0.3195
T660 0.3248
T661 0.3243
T662 0.3231
T663 0.3228
T664 0.3206
T665 0.3108
T666 0.3037
T667 0.3031
T668 0.3031
T669 0.3028
T670 0.3021
T671 0.3019
T672 0.3019
T673 0.3019
T674 0.3019
T675 0.3006
T676 0.3003
T677 0.3001
T678 0.3
T679 0.2996
T680 0.2986
T681 0.2983
T682 0.2983
T683 0.2977
T684 0.2985
T685 0.3019
T686 0.3134
T687 0.3164
T688 0.3116
T689 0.3108
T690 0.3041
T691 0.3006
T692 0.2987
T693 0.2977
T694 0.2969
T695 0.2967
T696 0.2964
T697 0.2954
T698 0.2951
T699 0.2951
T700 0.2951
T701 0.295
T702 0.294
T703 0.298
T704 0.2979
T705 0.2977
T706 0.2976
T707 0.2976
T708 0.2967
T709 0.2961
T710 0.2959
T711 0.2959
T712 0.2956
T713 0.2945
T714 0.2942
T715 0.2942
T716 0.2942
T717 0.2942
T718 0.2942
T719 0.2942
T720 0.2941
T721 0.2941
T722 0.2941
T723 0.2941
T724 0.2941
T725 0.2941
T726 0.294
T727 0.294
T728 0.294
T729 0.2937
T730 0.2936
T731 0.2939
T732 0.2939
T733 0.293
T734 0.2926
T735 0.2929
T736 0.2925
T737 0.2922
T738 0.2919
T739 0.2916
T740 0.2912
T741 0.2912
T742 0.2912
T743 0.2911
T744 0.2909
T745 0.2909
T746 0.2909
T747 0.2909
T748 0.2909
T749 0.2908
T750 0.2908
T751 0.2908
T752 0.2908
T753 0.2908
T754 0.2908
T755 0.2907
T756 0.2907
T757 0.2907
T758 0.2907
T759 0.2907
T760 0.2907
T761 0.2906
T762 0.2906
T763 0.2906
T764 0.2906
T765 0.2944
T766 0.2951
T767 0.2948
T768 0.2948
T769 0.2948
T770 0.2948
T771 0.2945
T772 0.294
T773 0.2982
T774 0.2978
T775 0.298
T776 0.2983
T777 0.2983
T778 0.2983
T779 0.2983
T780 0.2983
T781 0.298
T782 0.2977
T783 0.2973
T784 0.2972
T785 0.2966
T786 0.2967
T787 0.2965
T788 0.2964
T789 0.297
T790 0.2971
T791 0.2971
T792 0.2971
T793 0.2971
T794 0.2971
T795 0.2971
T796 0.297
T797 0.2967
T798 0.2969
T799 0.297
T800 0.297
T801 0.297
T802 0.2969
T803 0.2969
T804 0.2969
T805 0.2967
T806 0.2966
T807 0.2965
T808 0.2965
T809 0.2959
T810 0.2951
T811 0.2952
T812 0.295
T813 0.2949
T814 0.2948
T815 0.2948
T816 0.2948
T817 0.2948
T818 0.2948
T819 0.2948
T820 0.2947
T821 0.2941
T822 0.2939
T823 0.2933
T824 0.2931
T825 0.2931
T826 0.2931
T827 0.2931
T828 0.293
T829 0.293
T830 0.2921
T831 0.2919
T832 0.2925
T833 0.291
T834 0.2903
T835 0.29
T836 0.289
T837 0.289
T838 0.289
T839 0.289
T840 0.289
T841 0.289
T842 0.2889
T843 0.2889
T844 0.2889
T845 0.2887
T846 0.2881
T847 0.2881
T848 0.2875
T849 0.2874
T850 0.2886
T851 0.2883
T852 0.2886
T853 0.2885
T854 0.2885
T855 0.2873
T856 0.287
T857 0.286
T858 0.286
T859 0.286
T860 0.286
T861 0.286
T862 0.2859
T863 0.2859
T864 0.2859
T865 0.2865
T866 0.2871
T867 0.2871
T868 0.2871
T869 0.2871
T870 0.2871
T871 0.2871
T872 0.287
T873 0.287
T874 0.287
T875 0.287
T876 0.287
T877 0.287
T878 0.287
T879 0.287
T880 0.2857
T881 0.2857
T882 0.2848
T883 0.2844
T884 0.2838
T885 0.2838
T886 0.2844
T887 0.2844
T888 0.2849
T889 0.2853
T890 0.2853
T891 0.2853
T892 0.2853
T893 0.2853
T894 0.2856
T895 0.2853
T896 0.2852
T897 0.2852
T898 0.2852
T899 0.2852
T900 0.2852
T901 0.2852
T902 0.2852
T903 0.2849
T904 0.2842
T905 0.2839
T906 0.2839
T907 0.2839
T908 0.2839
T909 0.2838
T910 0.2838
T911 0.2838
T912 0.2838
T913 0.2838
T914 0.2838
T915 0.2841
T916 0.2838
T917 0.2837
T918 0.2841
T919 0.285
T920 0.284
T921 0.2837
T922 0.2837
T923 0.2837
T924 0.2837
T925 0.2836
T926 0.2836
T927 0.2831
T928 0.2824
T929 0.2833
T930 0.2823
T931 0.2822
T932 0.2821
T933 0.2821
T934 0.282
T935 0.282
T936 0.282
T937 0.282
T938 0.2823
T939 0.2823
T940 0.282
T941 0.2832
T942 0.2832
T943 0.2832
T944 0.2832
T945 0.2831
T946 0.2831
T947 0.2831
T948 0.2831
T949 0.284
T950 0.2853
T951 0.2847
T952 0.2841
T953 0.2833
T954 0.2828
T955 0.2828
T956 0.2828
T957 0.2828
T958 0.2827
T959 0.2827
T960 0.2827
T961 0.2827
T962 0.2827
T963 0.2827
T964 0.2827
T965 0.2827
T966 0.2826
T967 0.2826
T968 0.2826
T969 0.2826
T970 0.2826
T971 0.2826
T972 0.2826
T973 0.2826
T974 0.2826
T975 0.2825
T976 0.2825
T977 0.2825
T978 0.2825
T979 0.2825
T980 0.2825
T981 0.2824
T982 0.2815
T983 0.2812
T984 0.2812
T985 0.2812
T986 0.2809
T987 0.2809
T988 0.2809
T989 0.2809
T990 0.2809
T991 0.2809
T992 0.281
T993 0.281
T994 0.281
T995 0.281
T996 0.281
T997 0.281
T998 0.281
T999 0.281
T1000 0.2809
T1001 0.2806
T1002 0.2797
T1003 0.2797
T1004 0.2797
T1005 0.28
T1006 0.2809
T1007 0.2809
T1008 0.2799
T1009 0.2796
T1010 0.2796
T1011 0.2796
T1012 0.2796
T1013 0.2796
T1014 0.2796
T1015 0.2795
T1016 0.2795
T1017 0.2795
T1018 0.2794
T1019 0.2805
T1020 0.2805
T1021 0.2805
T1022 0.2805
T1023 0.2802
T1024 0.2792
T1025 0.2877
T1026 0.2874
T1027 0.2869
T1028 0.2864
T1029 0.2868
T1030 0.2873
T1031 0.2873
T1032 0.2873
T1033 0.2873
T1034 0.2873
T1035 0.2873
T1036 0.2873
T1037 0.2873
T1038 0.2873
T1039 0.2872
T1040 0.2784
T1041 0.279
T1042 0.2872
T1043 0.2875
T1044 0.279
T1045 0.279
T1046 0.2797
T1047 0.2799
T1048 0.2799
T1049 0.2802
T1050 0.2799
T1051 0.279
T1052 0.2872
T1053 0.2869
T1054 0.2868
T1055 0.2868
T1056 0.2868
T1057 0.2786
T1058 0.2786
T1059 0.2786
T1060 0.2786
T1061 0.2786
T1062 0.2786
T1063 0.2785
T1064 0.2785
T1065 0.2785
T1066 0.2785
T1067 0.2791
T1068 0.2796
T1069 0.2795
T1070 0.2795
T1071 0.2795
T1072 0.2801
T1073 0.2807
T1074 0.2806
T1075 0.2808
T1076 0.2808
T1077 0.2808
T1078 0.2808
T1079 0.2808
T1080 0.2808
T1081 0.2808
T1082 0.2811
T1083 0.2811
T1084 0.2813
T1085 0.2819
T1086 0.2818
T1087 0.2817
T1088 0.2817
T1089 0.2817
T1090 0.2816
T1091 0.2813
T1092 0.2816
T1093 0.2964
T1094 0.2956
T1095 0.295
T1096 0.2947
T1097 0.2947
T1098 0.295
T1099 0.2959
T1100 0.2962
T1101 0.2962
T1102 0.2982
T1103 0.3013
T1104 0.3065
T1105 0.3061
T1106 0.3132
T1107 0.3168
T1108 0.3178
T1109 0.3179
T1110 0.3196
T1111 0.3224
T1112 0.3209
T1113 0.3258
T1114 0.3331
T1115 0.3373
T1116 0.3365
T1117 0.3374
T1118 0.336
T1119 0.3356
T1120 0.3298
T1121 0.3244
T1122 0.3204
T1123 0.3191
T1124 0.3241
T1125 0.3215
T1126 0.3205
T1127 0.3204
T1128 0.3204
T1129 0.3204
T1130 0.3212
T1131 0.3217
T1132 0.3215
T1133 0.3206
T1134 0.3203
T1135 0.3205
T1136 0.3211
T1137 0.3213
T1138 0.3215
T1139 0.3224
T1140 0.3241
T1141 0.3193
T1142 0.3207
T1143 0.321
T1144 0.3212
T1145 0.3213
T1146 0.3213
T1147 0.3218
T1148 0.3222
T1149 0.3223
T1150 0.3222
T1151 0.3222
T1152 0.3214
T1153 0.3203
T1154 0.3187
T1155 0.3238
T1156 0.3229
T1157 0.3227
T1158 0.3214
T1159 0.321
T1160 0.321
T1161 0.3216
T1162 0.3224
T1163 0.3224
T1164 0.3236
T1165 0.3242
T1166 0.3251
T1167 0.3186
T1168 0.3186
T1169 0.3248
T1170 0.3241
T1171 0.3229
T1172 0.3223
T1173 0.3231
T1174 0.3237
T1175 0.3237
T1176 0.3235
T1177 0.3241
T1178 0.3249
T1179 0.3251
T1180 0.3248
T1181 0.3247
T1182 0.325
T1183 0.3251
T1184 0.3251
T1185 0.325
T1186 0.325
T1187 0.325
T1188 0.3246
T1189 0.3186
T1190 0.3235
T1191 0.3211
T1192 0.3194
T1193 0.3181
T1194 0.3173
T1195 0.3158
T1196 0.3154
T1197 0.3154
T1198 0.3154
T1199 0.3165
T1200 0.3181
T1201 0.3195
T1202 0.3187
T1203 0.3181
T1204 0.317
T1205 0.3161
T1206 0.3154
T1207 0.3175
T1208 0.3165
T1209 0.3136
T1210 0.3134
T1211 0.3142
T1212 0.3155
T1213 0.3172
T1214 0.3197
T1215 0.3215
T1216 0.3235
T1217 0.3246
T1218 0.3195
T1219 0.3218
T1220 0.3255
T1221 0.3291
T1222 0.3328
T1223 0.3362
T1224 0.3373
T1225 0.3374
T1226 0.3366
T1227 0.3359
T1228 0.3346
T1229 0.3332
T1230 0.3326
T1231 0.3325
T1232 0.3331
T1233 0.3353
T1234 0.3383
T1235 0.3391
T1236 0.3425
T1237 0.3451
T1238 0.346
T1239 0.3472
T1240 0.3493
T1241 0.3495
T1242 0.3465
T1243 0.3447
T1244 0.3444
T1245 0.3443
T1246 0.3444
T1247 0.345
T1248 0.3455
T1249 0.3456
T1250 0.3456
T1251 0.3456
T1252 0.3449
T1253 0.3441
T1254 0.3439
T1255 0.3433
T1256 0.3419
T1257 0.3409
T1258 0.3401
T1259 0.3393
T1260 0.3381
T1261 0.3375
T1262 0.3366
T1263 0.3349
T1264 0.3305
T1265 0.3275
T1266 0.3258
T1267 0.3245
T1268 0.3229
T1269 0.3214
T1270 0.3208
T1271 0.3195
T1272 0.3252
T1273 0.3233
T1274 0.3218
T1275 0.3211
T1276 0.32
T1277 0.319
T1278 0.3182
T1279 0.3169
T1280 0.3159
T1281 0.3148
T1282 0.3137
T1283 0.3135
T1284 0.3135
T1285 0.3133
T1286 0.3132
T1287 0.3118
T1288 0.3109
T1289 0.3089
T1290 0.3072
T1291 0.3056
T1292 0.3131
T1293 0.3129
T1294 0.3137
T1295 0.3054
T1296 0.3055
T1297 0.3132
T1298 0.3128
T1299 0.3128
T1300 0.3115
T1301 0.3108
T1302 0.3099
T1303 0.3091
T1304 0.3084
T1305 0.3082
T1306 0.3072
T1307 0.3068
T1308 0.3065
T1309 0.3075
T1310 0.3078
T1311 0.3078
T1312 0.3091
T1313 0.3114
T1314 0.3055
T1315 0.3142
T1316 0.322
T1317 0.3346
T1318 0.3444
T1319 0.3505
T1320 0.3643
T1321 0.3704
T1322 0.378
T1323 0.3793
T1324 0.384
T1325 0.3874
T1326 0.3909
T1327 0.3935
T1328 0.3963
T1329 0.3983
T1330 0.3959
T1331 0.3977
T1332 0.396
T1333 0.3929
T1334 0.3884
T1335 0.3839
T1336 0.3787
T1337 0.3793
T1338 0.3769
T1339 0.3754
T1340 0.3742
T1341 0.3733
T1342 0.3731
T1343 0.3731
T1344 0.3724
T1345 0.3715
T1346 0.371
T1347 0.3701
T1348 0.3685
T1349 0.3666
T1350 0.365
T1351 0.3666
T1352 0.3647
T1353 0.3625
T1354 0.36
T1355 0.3583
T1356 0.3567
T1357 0.3552
T1358 0.3531
T1359 0.3507
T1360 0.3481
T1361 0.3543
T1362 0.3523
T1363 0.3507
T1364 0.3491
T1365 0.3475
T1366 0.346
T1367 0.3444
T1368 0.3431
T1369 0.3425
T1370 0.3424
T1371 0.3424
T1372 0.343
T1373 0.3443
T1374 0.346
T1375 0.3475
T1376 0.3496
T1377 0.3513
T1378 0.3523
T1379 0.3536
T1380 0.3543
T1381 0.3475
T1382 0.3488
T1383 0.3502
T1384 0.3517
T1385 0.351
T1386 0.3509
T1387 0.3507
T1388 0.3497
T1389 0.3483
T1390 0.3547
T1391 0.3527
T1392 0.3514
T1393 0.3509
T1394 0.3508
T1395 0.3519
T1396 0.354
T1397 0.3483
T1398 0.3508
T1399 0.3529
T1400 0.3539
T1401 0.3547
T1402 0.3552
T1403 0.3557
T1404 0.3552
T1405 0.3541
T1406 0.3529
T1407 0.3517
T1408 0.35
T1409 0.349
T1410 0.3479
T1411 0.3473
T1412 0.3546
T1413 0.3543
T1414 0.354
T1415 0.3541
T1416 0.3529
T1417 0.3524
T1418 0.3524
T1419 0.3524
T1420 0.3524
T1421 0.3512
T1422 0.3505
T1423 0.3496
T1424 0.3481
T1425 0.3477
T1426 0.3474
T1427 0.3464
T1428 0.3452
T1429 0.3441
T1430 0.3432
T1431 0.3427
T1432 0.342
T1433 0.3415
T1434 0.3417
T1435 0.3421
T1436 0.3421
T1437 0.3415
T1438 0.3413
T1439 0.3413
T1440 0.3413
T1441 0.341
T1442 0.3403
T1443 0.3398
T1444 0.3388
T1445 0.3376
T1446 0.3367
T1447 0.3362
T1448 0.3352
T1449 0.3384
T1450 0.3384
T1451 0.3383
T1452 0.338
T1453 0.3373
T1454 0.3368
T1455 0.3364
T1456 0.3348
T1457 0.3334
T1458 0.3319
T1459 0.3303
T1460 0.329
T1461 0.328
T1462 0.3271
T1463 0.3269
T1464 0.3274
T1465 0.3301
T1466 0.3328
T1467 0.334
T1468 0.333
T1469 0.3308
T1470 0.3293
T1471 0.3284
T1472 0.3279
T1473 0.3272
T1474 0.3263
T1475 0.3263
T1476 0.3272
T1477 0.3263
T1478 0.3259
T1479 0.3257
T1480 0.325
T1481 0.3242
T1482 0.324
T1483 0.3228
T1484 0.3224
T1485 0.3224
T1486 0.3228
T1487 0.3235
T1488 0.3256
T1489 0.3272
T1490 0.3278
T1491 0.3296
T1492 0.3315
T1493 0.3322
T1494 0.3321
T1495 0.3321
T1496 0.3332
T1497 0.3349
T1498 0.3373
T1499 0.3364
T1500 0.3387
T1501 0.34
T1502 0.34
T1503 0.3387
T1504 0.3369
T1505 0.3352
T1506 0.3376
T1507 0.3364
T1508 0.3357
T1509 0.3362
T1510 0.3369
T1511 0.3375
T1512 0.3385
T1513 0.3358
T1514 0.3365
T1515 0.3381
T1516 0.3391
T1517 0.3403
T1518 0.3409
T1519 0.3421
T1520 0.3432
T1521 0.3443
T1522 0.3451
T1523 0.3465
T1524 0.3481
T1525 0.3502
T1526 0.353
T1527 0.3544
T1528 0.3549
T1529 0.3473
T1530 0.3551
T1531 0.3547
T1532 0.3547
T1533 0.3538
T1534 0.3532
T1535 0.3532
T1536 0.3538
T1537 0.3545
T1538 0.3479
T1539 0.3497
T1540 0.3517
T1541 0.3536
T1542 0.3554
T1543 0.3568
T1544 0.357
T1545 0.357
T1546 0.357
T1547 0.357
T1548 0.357
T1549 0.357
T1550 0.357
T1551 0.3569
T1552 0.3569
T1553 0.3569
T1554 0.3569
T1555 0.3569
T1556 0.3569
T1557 0.3569
T1558 0.3569
T1559 0.3568
T1560 0.3568
T1561 0.3568
T1562 0.3568
T1563 0.3568
T1564 0.3568
T1565 0.3568
T1566 0.3568
T1567 0.3567
T1568 0.3567
T1569 0.3567
T1570 0.3526
T1571 0.3448
T1572 0.3426
T1573 0.3421
T1574 0.3393
T1575 0.3379
T1576 0.3377
T1577 0.3374
T1578 0.3379
T1579 0.3385
T1580 0.3402
T1581 0.3426
T1582 0.3444
T1583 0.3449
T1584 0.3452
T1585 0.3445
T1586 0.3447
T1587 0.3458
T1588 0.3469
T1589 0.3483
T1590 0.3493
T1591 0.3489
T1592 0.3481
T1593 0.3471
T1594 0.3459
T1595 0.3453
T1596 0.3452
T1597 0.3466
T1598 0.3474
T1599 0.3472
T1600 0.3468
T1601 0.3467
T1602 0.3467
T1603 0.3467
T1604 0.3467
T1605 0.3465
T1606 0.3464
T1607 0.3461
T1608 0.3448
T1609 0.3433
T1610 0.3418
T1611 0.3407
T1612 0.3393
T1613 0.338
T1614 0.3374
T1615 0.3368
T1616 0.336
T1617 0.3369
T1618 0.3371
T1619 0.3373
T1620 0.3383
T1621 0.3386
T1622 0.3386
T1623 0.338
T1624 0.3369
T1625 0.3354
T1626 0.3374
T1627 0.3357
T1628 0.3335
T1629 0.3317
T1630 0.3307
T1631 0.3299
T1632 0.3287
T1633 0.3281
T1634 0.3265
T1635 0.3248
T1636 0.3233
T1637 0.3225
T1638 0.3214
T1639 0.3208
T1640 0.3204
T1641 0.3194
T1642 0.3191
T1643 0.3191
T1644 0.3188
T1645 0.3245
T1646 0.3239
T1647 0.3228
T1648 0.3213
T1649 0.3198
T1650 0.3189
T1651 0.3184
T1652 0.318
T1653 0.3169
T1654 0.3167
T1655 0.3166
T1656 0.3166
T1657 0.3166
T1658 0.3172
T1659 0.3177
T1660 0.3184
T1661 0.3194
T1662 0.3216
T1663 0.3191
T1664 0.3228
T1665 0.3261
T1666 0.3295
T1667 0.3323
T1668 0.3374
T1669 0.3391
T1670 0.3432
T1671 0.3475
T1672 0.3523
T1673 0.3481
T1674 0.351
T1675 0.3525
T1676 0.3527
T1677 0.3519
T1678 0.3502
T1679 0.3474
T1680 0.3525
T1681 0.3495
T1682 0.347
T1683 0.3464
T1684 0.3459
T1685 0.3462
T1686 0.3473
T1687 0.3478
T1688 0.3488
T1689 0.3493
T1690 0.3494
T1691 0.3494
T1692 0.3494
T1693 0.3494
T1694 0.3491
T1695 0.3476
T1696 0.3457
T1697 0.3435
T1698 0.3418
T1699 0.3402
T1700 0.339
T1701 0.3387
T1702 0.3387
T1703 0.3378
T1704 0.3361
T1705 0.3356
T1706 0.3378
T1707 0.3369
T1708 0.3358
T1709 0.334
T1710 0.3327
T1711 0.3317
T1712 0.3303
T1713 0.3293
T1714 0.3285
T1715 0.3283
T1716 0.3277
T1717 0.3266
T1718 0.3255
T1719 0.3241
T1720 0.3226
T1721 0.3223
T1722 0.3223
T1723 0.3234
T1724 0.3238
T1725 0.3237
T1726 0.3236
T1727 0.3238
T1728 0.3248
T1729 0.3242
T1730 0.3236
T1731 0.3235
T1732 0.3235
T1733 0.3225
T1734 0.322
T1735 0.3217
T1736 0.3208
T1737 0.3206
T1738 0.3206
T1739 0.3206
T1740 0.3206
T1741 0.3203
T1742 0.319
T1743 0.3247
T1744 0.3234
T1745 0.3222
T1746 0.3214
T1747 0.3212
T1748 0.3212
T1749 0.3211
T1750 0.3211
T1751 0.3219
T1752 0.3224
T1753 0.323
T1754 0.3224
T1755 0.3222
T1756 0.3216
T1757 0.3212
T1758 0.3211
T1759 0.3201
T1760 0.3196
T1761 0.3183
T1762 0.3179
T1763 0.3179
T1764 0.3177
T1765 0.3179
T1766 0.3179
T1767 0.3179
T1768 0.3177
T1769 0.3173
T1770 0.3174
T1771 0.3179
T1772 0.318
T1773 0.318
T1774 0.318
T1775 0.318
T1776 0.3174
T1777 0.3166
T1778 0.3164
T1779 0.3159
T1780 0.3152
T1781 0.315
T1782 0.3143
T1783 0.3136
T1784 0.3134
T1785 0.3134
T1786 0.3134
T1787 0.3156
T1788 0.3152
T1789 0.314
T1790 0.3126
T1791 0.3119
T1792 0.3108
T1793 0.3092
T1794 0.3089
T1795 0.3089
T1796 0.3086
T1797 0.3088
T1798 0.3089
T1799 0.3089
T1800 0.3089
T1801 0.3089
T1802 0.3089
T1803 0.3083
T1804 0.3074
T1805 0.3072
T1806 0.3067
T1807 0.3066
T1808 0.3061
T1809 0.3059
T1810 0.3059
T1811 0.3059
T1812 0.3062
T1813 0.306
T1814 0.3059
T1815 0.3059
T1816 0.3134
T1817 0.313
T1818 0.3131
T1819 0.3131
T1820 0.3131
T1821 0.3131
T1822 0.3131
T1823 0.3131
T1824 0.3131
T1825 0.3131
T1826 0.3122
T1827 0.3116
T1828 0.3114
T1829 0.3104
T1830 0.3101
T1831 0.3101
T1832 0.3093
T1833 0.309
T1834 0.3096
T1835 0.3117
T1836 0.3137
T1837 0.3056
T1838 0.3057
T1839 0.3054
T1840 0.3135
T1841 0.3133
T1842 0.313
T1843 0.3129
T1844 0.3129
T1845 0.3138
T1846 0.3054
T1847 0.3055
T1848 0.3055
T1849 0.3055
T1850 0.3137
T1851 0.3131
T1852 0.3124
T1853 0.3116
T1854 0.3105
T1855 0.3102
T1856 0.3099
T1857 0.3096
T1858 0.3098
T1859 0.3107
T1860 0.3115
T1861 0.3114
T1862 0.3107
T1863 0.31
T1864 0.3089
T1865 0.3083
T1866 0.3082
T1867 0.3092
T1868 0.3098
T1869 0.3096
T1870 0.3095
T1871 0.3092
T1872 0.3082
T1873 0.3093
T1874 0.3109
T1875 0.3126
T1876 0.3071
T1877 0.3125
T1878 0.3167
T1879 0.3204
T1880 0.3244
T1881 0.3218
T1882 0.3264
T1883 0.3322
T1884 0.3353
T1885 0.3407
T1886 0.3454
T1887 0.3485
T1888 0.3495
T1889 0.3493
T1890 0.3475
T1891 0.3449
T1892 0.3428
T1893 0.3403
T1894 0.3382
T1895 0.3372
T1896 0.3367
T1897 0.3369
T1898 0.3384
T1899 0.3407
T1900 0.3431
T1901 0.3451
T1902 0.3465
T1903 0.3473
T1904 0.3475
T1905 0.347
T1906 0.3459
T1907 0.3456
T1908 0.3448
T1909 0.3425
T1910 0.3381
T1911 0.3352
T1912 0.3364
T1913 0.3335
T1914 0.3321
T1915 0.3322
T1916 0.3301
T1917 0.3265
T1918 0.325
T1919 0.324
T1920 0.3226
T1921 0.3222
T1922 0.3211
T1923 0.3198
T1924 0.3187
T1925 0.3246
T1926 0.3232
T1927 0.3226
T1928 0.3216
T1929 0.3205
T1930 0.3203
T1931 0.3219
T1932 0.3228
T1933 0.3223
T1934 0.3212
T1935 0.3205
T1936 0.32
T1937 0.3187
T1938 0.3172
T1939 0.3171
T1940 0.3181
T1941 0.3194
T1942 0.32
T1943 0.3218
T1944 0.3238
T1945 0.3237
T1946 0.3229
T1947 0.3233
T1948 0.3241
T1949 0.3186
T1950 0.3208
T1951 0.3249
T1952 0.3298
T1953 0.3356
T1954 0.3399
T1955 0.3491
T1956 0.3486
T1957 0.3544
T1958 0.3609
T1959 0.3687
T1960 0.3786
T1961 0.3811
T1962 0.3861
T1963 0.3909
T1964 0.3965
T1965 0.3994
T1966 0.4065
T1967 0.4126
T1968 0.4122
T1969 0.4174
T1970 0.423
T1971 0.4264
T1972 0.4245
T1973 0.4279
T1974 0.4302
T1975 0.4324
T1976 0.4339
T1977 0.4357
T1978 0.4363
T1979 0.4358
T1980 0.4358
T1981 0.4355
T1982 0.4343
T1983 0.4331
T1984 0.4316
T1985 0.4303
T1986 0.4302
T1987 0.4292
T1988 0.4277
T1989 0.427
T1990 0.4269
T1991 0.4259
T1992 0.4253
T1993 0.4244
T1994 0.4289
T1995 0.427
T1996 0.4251
T1997 0.4238
T1998 0.4218
T1999 0.4198
T2000 0.4176
T2001 0.4153
T2002 0.4123
T2003 0.4155
T2004 0.4123
T2005 0.4098
T2006 0.4072
T2007 0.4052
T2008 0.4045
T2009 0.4035
T2010 0.4026
T2011 0.4021
T2012 0.4009
T2013 0.3999
T2014 0.3989
T2015 0.3978
T2016 0.3966
T2017 0.3973
T2018 0.396
T2019 0.3943
T2020 0.3929
T2021 0.3917
T2022 0.3904
T2023 0.3888
T2024 0.3869
T2025 0.3856
T2026 0.3844
T2027 0.3829
T2028 0.3817
T2029 0.3805
T2030 0.3791
T2031 0.3787
T2032 0.3831
T2033 0.3818
T2034 0.3808
T2035 0.3801
T2036 0.3799
T2037 0.379
T2038 0.3783
T2039 0.3774
T2040 0.3769
T2041 0.3756
T2042 0.3748
T2043 0.3738
T2044 0.3735
T2045 0.3737
T2046 0.3734
T2047 0.3733
T2048 0.3743
T2049 0.376
T2050 0.3776
T2051 0.3797
T2052 0.3821
T2053 0.3812
T2054 0.3858
T2055 0.391
T2056 0.3967
T2057 0.4002
T2058 0.4082
T2059 0.4093
T2060 0.4153
T2061 0.4202
T2062 0.424
T2063 0.4279
T2064 0.4259
T2065 0.4279
T2066 0.4286
T2067 0.4296
T2068 0.4302
T2069 0.4295
T2070 0.4289
T2071 0.428
T2072 0.4271
T2073 0.4259
T2074 0.4242
T2075 0.4285
T2076 0.4275
T2077 0.4263
T2078 0.425
T2079 0.4238
T2080 0.4232
T2081 0.4223
T2082 0.4209
T2083 0.4196
T2084 0.4182
T2085 0.4166
T2086 0.4145
T2087 0.4115
T2088 0.4095
T2089 0.4148
T2090 0.4131
T2091 0.4109
T2092 0.4089
T2093 0.4069
T2094 0.4052
T2095 0.4036
T2096 0.4023
T2097 0.4012
T2098 0.4011
T2099 0.4005
T2100 0.3981
T2101 0.3962
T2102 0.3981
T2103 0.3971
T2104 0.3962
T2105 0.3952
T2106 0.3941
T2107 0.3935
T2108 0.3934
T2109 0.3931
T2110 0.3921
T2111 0.3905
T2112 0.3901
T2113 0.3887
T2114 0.388
T2115 0.3873
T2116 0.3868
T2117 0.3867
T2118 0.3867
T2119 0.3867
T2120 0.3868
T2121 0.3862
T2122 0.3853
T2123 0.3851
T2124 0.3852
T2125 0.3844
T2126 0.3849
T2127 0.3858
T2128 0.3845
T2129 0.3837
T2130 0.3836
T2131 0.3845
T2132 0.3862
T2133 0.3879
T2134 0.3894
T2135 0.3895
T2136 0.3894
T2137 0.3887
T2138 0.3884
T2139 0.3872
T2140 0.3868
T2141 0.3862
T2142 0.3854
T2143 0.3852
T2144 0.3852
T2145 0.3847
T2146 0.3848
T2147 0.3857
T2148 0.3872
T2149 0.3896
T2150 0.3917
T2151 0.3937
T2152 0.3959
T2153 0.3974
T2154 0.396
T2155 0.3971
T2156 0.3981
T2157 0.3986
T2158 0.3984
T2159 0.3977
T2160 0.3969
T2161 0.3967
T2162 0.3967
T2163 0.3981
T2164 0.3977
T2165 0.3967
T2166 0.3959
T2167 0.3953
T2168 0.3942
T2169 0.3933
T2170 0.3928
T2171 0.3918
T2172 0.3907
T2173 0.3902
T2174 0.3892
T2175 0.3886
T2176 0.3873
T2177 0.3869
T2178 0.3858
T2179 0.3855
T2180 0.3843
T2181 0.3838
T2182 0.3832
T2183 0.3824
T2184 0.3822
T2185 0.3814
T2186 0.3796
T2187 0.3791
T2188 0.3791
T2189 0.3833
T2190 0.3827
T2191 0.3823
T2192 0.3816
T2193 0.3811
T2194 0.3807
T2195 0.38
T2196 0.3794
T2197 0.3793
T2198 0.3788
T2199 0.3775
T2200 0.3765
T2201 0.3763
T2202 0.3763
T2203 0.3775
T2204 0.3777
T2205 0.377
T2206 0.3768
T2207 0.3765
T2208 0.3764
T2209 0.3764
T2210 0.3756
T2211 0.3749
T2212 0.3747
T2213 0.3742
T2214 0.3735
T2215 0.3733
T2216 0.3733
T2217 0.3733
T2218 0.373
T2219 0.372
T2220 0.3716
T2221 0.3714
T2222 0.3707
T2223 0.3703
T2224 0.3702
T2225 0.3702
T2226 0.3702
T2227 0.3703
T2228 0.3703
T2229 0.3703
T2230 0.3703
T2231 0.3703
T2232 0.3702
T2233 0.3696
T2234 0.3688
T2235 0.3686
T2236 0.3687
T2237 0.3687
T2238 0.3676
T2239 0.3672
T2240 0.3672
T2241 0.367
T2242 0.367
T2243 0.3667
T2244 0.3658
T2245 0.3656
T2246 0.3656
T2247 0.3656
T2248 0.3653
T2249 0.365
T2250 0.3643
T2251 0.3639
T2252 0.3639
T2253 0.3639
T2254 0.3639
T2255 0.364
T2256 0.3634
T2257 0.3663
T2258 0.3661
T2259 0.3661
T2260 0.3661
T2261 0.3659
T2262 0.3655
T2263 0.3653
T2264 0.365
T2265 0.3646
T2266 0.3645
T2267 0.3645
T2268 0.3639
T2269 0.3632
T2270 0.363
T2271 0.363
T2272 0.3622
T2273 0.3616
T2274 0.3615
T2275 0.3616
T2276 0.3614
T2277 0.3613
T2278 0.3613
T2279 0.3614
T2280 0.3614
T2281 0.3614
T2282 0.3606
T2283 0.36
T2284 0.3599
T2285 0.3599
T2286 0.36
T2287 0.36
T2288 0.36
T2289 0.3594
T2290 0.3587
T2291 0.3584
T2292 0.3583
T2293 0.3583
T2294 0.3583
T2295 0.3583
T2296 0.3583
T2297 0.3583
T2298 0.3581
T2299 0.3574
T2300 0.357
T2301 0.3566
T2302 0.3539
T2303 0.3486
T2304 0.3542
T2305 0.3547
T2306 0.3491
T2307 0.3513
T2308 0.3529
T2309 0.3536
T2310 0.3537
T2311 0.3537
T2312 0.3537
T2313 0.3538
T2314 0.3538
T2315 0.3538
T2316 0.3538
T2317 0.3538
T2318 0.3538
T2319 0.3538
T2320 0.3533
T2321 0.3525
T2322 0.3532
T2323 0.3538
T2324 0.3539
T2325 0.3539
T2326 0.3539
T2327 0.354
T2328 0.354
T2329 0.3538
T2330 0.3538
T2331 0.3538
T2332 0.3526
T2333 0.3523
T2334 0.3523
T2335 0.3523
T2336 0.3523
T2337 0.3523
T2338 0.3523
T2339 0.3521
T2340 0.3514
T2341 0.3518
T2342 0.3523
T2343 0.3518
T2344 0.3514
T2345 0.351
T2346 0.3509
T2347 0.3509
T2348 0.3509
T2349 0.3508
T2350 0.3513
T2351 0.3515
T2352 0.3518
T2353 0.3511
T2354 0.3508
T2355 0.3508
T2356 0.3508
T2357 0.3508
T2358 0.3508
T2359 0.3508
T2360 0.3509
T2361 0.3509
T2362 0.3503
T2363 0.3504
T2364 0.3502
T2365 0.3502
T2366 0.3502
T2367 0.3496
T2368 0.3494
T2369 0.35
T2370 0.3528
T2371 0.3551
T2372 0.3559
T2373 0.3558
T2374 0.3542
T2375 0.3521
T2376 0.3507
T2377 0.3496
T2378 0.3484
T2379 0.3479
T2380 0.3478
T2381 0.3478
T2382 0.3487
T2383 0.3493
T2384 0.3494
T2385 0.3494
T2386 0.3494
T2387 0.3494
T2388 0.3495
T2389 0.3495
T2390 0.3495
T2391 0.3495
T2392 0.3495
T2393 0.3495
T2394 0.3496
T2395 0.2748
T2396 0.2607
T2397 0.261
T2398 0.2607
T2399 0.2607
T2400 0.2607
T2401 0.2607
T2402 0.2607
T2403 0.2607
T2404 0.2607
T2405 0.2607
T2406 0.2607
T2407 0.261
T2408 0.2607
T2409 0.2607
T2410 0.2606
T2411 0.2603
T2412 0.271
T2413 0.2598
T2414 0.271
T2415 0.2692
T2416 0.2686
T2417 0.2686
T2418 0.2686
T2419 0.2686
T2420 0.2686
T2421 0.2686
T2422 0.2686
T2423 0.2686
T2424 0.2686
T2425 0.2686
T2426 0.2686
T2427 0.2686
T2428 0.2686
T2429 0.2686
T2430 0.2686
T2431 0.2686
T2432 0.2686
T2433 0.2686
T2434 0.2686
T2435 0.2686
T2436 0.2686
T2437 0.2686
T2438 0.2686
T2439 0.2686
T2440 0.2686
T2441 0.2687
T2442 0.2687
T2443 0.2687
T2444 0.2687
T2445 0.2687
T2446 0.2687
T2447 0.2687
T2448 0.2687
T2449 0.2687
T2450 0.2687
T2451 0.2687
T2452 0.2687
T2453 0.2687
T2454 0.2687
T2455 0.2687
T2456 0.2687
T2457 0.2681
T2458 0.2675
T2459 0.2675
T2460 0.2672
T2461 0.2675
T2462 0.2666
T2463 0.2672
T2464 0.2672
T2465 0.2675
T2466 0.2675
T2467 0.2675
T2468 0.2675
T2469 0.2675
T2470 0.2675
T2471 0.2675
T2472 0.2675
T2473 0.2675
T2474 0.2675
T2475 0.2675
T2476 0.2675
T2477 0.2675
T2478 0.2675
T2479 0.2676
T2480 0.2676
T2481 0.2676
T2482 0.2676
T2483 0.2676
T2484 0.2673
T2485 0.2673
T2486 0.2676
T2487 0.2667
T2488 0.267
T2489 0.2673
T2490 0.2857
T2491 0.2854
T2492 0.2803
T2493 0.2867
T2494 0.285
T2495 0.2848
T2496 0.2829
T2497 0.2823
T2498 0.2805
T2499 0.2793
T2500 0.2784
T2501 0.2774
T2502 0.2764
T2503 0.2754
T2504 0.2738
T2505 0.2735
T2506 0.2727
T2507 0.2888
T2508 0.2848
T2509 0.2818
T2510 0.2798
T2511 0.2839
T2512 0.2773
T2513 0.2739
T2514 0.2728
T2515 0.2718
T2516 0.2715
T2517 0.2709
T2518 0.2704
T2519 0.2697
T2520 0.2688
T2521 0.2793
T2522 0.2782
T2523 0.2777
T2524 0.2771
T2525 0.2761
T2526 0.2749
T2527 0.2747
T2528 0.2736
T2529 0.2727
T2530 0.2721
T2531 0.2707
T2532 0.2696
T2533 0.269
T2534 0.2682
T2535 0.2662
T2536 0.2659
T2537 0.2659
T2538 0.2659
T2539 0.2659
T2540 0.2659
T2541 0.2659
T2542 0.2659
T2543 0.2659
T2544 0.2659
T2545 0.2659
T2546 0.2659
T2547 0.2659
T2548 0.2653
T2549 0.2647
T2550 0.2647
T2551 0.2647
T2552 0.2647
T2553 0.2639
T2554 0.2642
T2555 0.2648
T2556 0.2645
T2557 0.263
T2558 0.262
T2559 0.2613
T2560 0.2828
T2561 0.2776
T2562 0.2742
T2563 0.2724
T2564 0.2703
T2565 0.269
T2566 0.2682
T2567 0.2788
T2568 0.2785
T2569 0.2779
T2570 0.277
T2571 0.2764
T2572 0.276
T2573 0.2752
T2574 0.2746
T2575 0.2739
T2576 0.2735
T2577 0.2732
T2578 0.2732
T2579 0.2724
T2580 0.2715
T2581 0.2699
T2582 0.2695
T2583 0.2687
T2584 0.2684
T2585 0.2687
T2586 0.2687
T2587 0.2687
T2588 0.2687
T2589 0.2687
T2590 0.2687
T2591 0.2678
T2592 0.2676
T2593 0.2676
T2594 0.2676
T2595 0.2676
T2596 0.2676
T2597 0.2676
T2598 0.2676
T2599 0.2676
T2600 0.2669
T2601 0.2661
T2602 0.2661
T2603 0.2656
T2604 0.2656
T2605 0.2656
T2606 0.265
T2607 0.2662
T2608 0.2659
T2609 0.2659
T2610 0.265
T2611 0.265
T2612 0.265
T2613 0.265
T2614 0.265
T2615 0.265
T2616 0.265
T2617 0.2643
T2618 0.264
T2619 0.2646
T2620 0.2649
T2621 0.2652
T2622 0.2652
T2623 0.2652
T2624 0.2652
T2625 0.2652
T2626 0.2649
T2627 0.2646
T2628 0.2643
T2629 0.2637
T2630 0.2637
T2631 0.264
T2632 0.2631
T2633 0.2628
T2634 0.2628
T2635 0.2628
T2636 0.2628
T2637 0.2628
T2638 0.2628
T2639 0.2628
T2640 0.2628
T2641 0.2628
T2642 0.2628
T2643 0.2628
T2644 0.2628
T2645 0.2637
T2646 0.264
T2647 0.264
T2648 0.264
T2649 0.264
T2650 0.264
T2651 0.2631
T2652 0.2631
T2653 0.2628
T2654 0.2628
T2655 0.2628
T2656 0.2628
T2657 0.2631
T2658 0.2637
T2659 0.2631
T2660 0.2643
T2661 0.264
T2662 0.2649
T2663 0.2661
T2664 0.2661
T2665 0.2668
T2666 0.2671
T2667 0.269
T2668 0.2702
T2669 0.2716
T2670 0.2722
T2671 0.2736
T2672 0.275
T2673 0.2778
T2674 0.2793
T2675 0.2702
T2676 0.2738
T2677 0.276
T2678 0.2785
T2679 0.2803
T2680 0.281
T2681 0.2813
T2682 0.282
T2683 0.283
T2684 0.2833
T2685 0.2833
T2686 0.2827
T2687 0.282
T2688 0.2815
T2689 0.2807
T2690 0.2797
T2691 0.2787
T2692 0.2784
T2693 0.2784
T2694 0.2784
T2695 0.2784
T2696 0.2784
T2697 0.2784
T2698 0.2784
T2699 0.2784
T2700 0.2784
T2701 0.2773
T2702 0.2757
T2703 0.2744
T2704 0.2736
T2705 0.276
T2706 0.2747
T2707 0.2736
T2708 0.2736
T2709 0.2726
T2710 0.2712
T2711 0.2712
T2712 0.2702
T2713 0.269
T2714 0.2687
T2715 0.2687
T2716 0.2687
T2717 0.2684
T2718 0.2793
T2719 0.279
T2720 0.279
T2721 0.2684
T2722 0.2793
T2723 0.2681
T2724 0.2681
T2725 0.2699
T2726 0.2709
T2727 0.2712
T2728 0.2715
T2729 0.2723
T2730 0.2726
T2731 0.2736
T2732 0.2736
T2733 0.2744
T2734 0.2747
T2735 0.275
T2736 0.276
T2737 0.276
T2738 0.276
T2739 0.276
T2740 0.276
T2741 0.277
T2742 0.2773
T2743 0.2779
T2744 0.2784
T2745 0.2787
T2746 0.2797
T2747 0.281
T2748 0.2813
T2749 0.2818
T2750 0.2827
T2751 0.2815
T2752 0.281
T2753 0.28
T2754 0.2797
T2755 0.2784
T2756 0.2781
T2757 0.2773
T2758 0.277
T2759 0.276
T2760 0.2754
T2761 0.2742
T2762 0.2736
T2763 0.273
T2764 0.2723
T2765 0.2717
T2766 0.2712
T2767 0.2702
T2768 0.2698
T2769 0.2698
T2770 0.2698
T2771 0.2698
T2772 0.269
T2773 0.2687
T2774 0.2681
T2775 0.279
T2776 0.279
T2777 0.279
T2778 0.279
T2779 0.279
T2780 0.279
T2781 0.2781
T2782 0.2779
T2783 0.2779
T2784 0.2775
T2785 0.2765
T2786 0.2765
T2787 0.2765
T2788 0.2756
T2789 0.2753
T2790 0.2753
T2791 0.2603
T2792 0.2603
T2793 0.2603
T2794 0.2603
T2795 0.2603
T2796 0.2603
T2797 0.2603
T2798 0.2603
T2799 0.2603
T2800 0.2603
T2801 0.2603
T2802 0.2603
T2803 0.2603
T2804 0.2603
T2805 0.2603
T2806 0.2603
T2807 0.2603
T2808 0.2603
