# Supplementary material for: FishMORPH - An agent-based model to predict salmonid growth and distribution responses under natural and low flows
Source: Sci Rep. 2016 Jul 19;6:29414. doi: 10.1038/srep29414 (PMC4949470; doi:10.1038/srep29414)
Supplement: Supplementary Information 2 [file srep29414-s2.zip › SR_FishMORPH_Files/Parameters/Baseline_Depth_P72.var]

Depth Patch P72
T1 0.2369
T2 0.2377
T3 0.2377
T4 0.2377
T5 0.2374
T6 0.2371
T7 0.236
T8 0.2354
T9 0.2344
T10 0.2359
T11 0.2368
T12 0.2348
T13 0.2335
T14 0.2319
T15 0.2319
T16 0.2319
T17 0.2319
T18 0.2319
T19 0.2316
T20 0.2313
T21 0.2307
T22 0.2303
T23 0.2303
T24 0.2303
T25 0.2297
T26 0.2291
T27 0.2291
T28 0.2291
T29 0.2291
T30 0.2291
T31 0.2291
T32 0.2291
T33 0.2291
T34 0.2291
T35 0.2288
T36 0.2284
T37 0.2289
T38 0.2289
T39 0.2289
T40 0.2289
T41 0.2289
T42 0.2287
T43 0.2279
T44 0.2279
T45 0.2279
T46 0.2279
T47 0.2279
T48 0.2279
T49 0.2279
T50 0.2279
T51 0.2266
T52 0.2266
T53 0.2266
T54 0.2253
T55 0.2253
T56 0.225
T57 0.2244
T58 0.2247
T59 0.225
T60 0.2275
T61 0.2257
T62 0.2247
T63 0.2244
T64 0.224
T65 0.2253
T66 0.2244
T67 0.224
T68 0.224
T69 0.224
T70 0.224
T71 0.2237
T72 0.2227
T73 0.2222
T74 0.2214
T75 0.2203
T76 0.2203
T77 0.2203
T78 0.2203
T79 0.2203
T80 0.2203
T81 0.2203
T82 0.2203
T83 0.2203
T84 0.2203
T85 0.2207
T86 0.2217
T87 0.2217
T88 0.2217
T89 0.2217
T90 0.2217
T91 0.2217
T92 0.2217
T93 0.2217
T94 0.2217
T95 0.2217
T96 0.2217
T97 0.2217
T98 0.2217
T99 0.2214
T100 0.2203
T101 0.2203
T102 0.2203
T103 0.2203
T104 0.2203
T105 0.2203
T106 0.2203
T107 0.2203
T108 0.22
T109 0.2203
T110 0.2203
T111 0.2203
T112 0.2203
T113 0.2203
T114 0.2203
T115 0.2203
T116 0.2203
T117 0.2203
T118 0.2203
T119 0.2203
T120 0.2203
T121 0.2203
T122 0.2203
T123 0.2203
T124 0.2203
T125 0.2203
T126 0.2203
T127 0.2203
T128 0.2203
T129 0.2203
T130 0.2203
T131 0.221
T132 0.2217
T133 0.2217
T134 0.2217
T135 0.2217
T136 0.2219
T137 0.2227
T138 0.2227
T139 0.2227
T140 0.2227
T141 0.2227
T142 0.2227
T143 0.2227
T144 0.2227
T145 0.2227
T146 0.2227
T147 0.2227
T148 0.2227
T149 0.2227
T150 0.224
T151 0.2237
T152 0.224
T153 0.2244
T154 0.2253
T155 0.2253
T156 0.2253
T157 0.2253
T158 0.226
T159 0.2253
T160 0.226
T161 0.2266
T162 0.2266
T163 0.2266
T164 0.2266
T165 0.2266
T166 0.2266
T167 0.2266
T168 0.2266
T169 0.2266
T170 0.2266
T171 0.2266
T172 0.2266
T173 0.2266
T174 0.2266
T175 0.2266
T176 0.2266
T177 0.2266
T178 0.2263
T179 0.2266
T180 0.2266
T181 0.2263
T182 0.2257
T183 0.2263
T184 0.2257
T185 0.2253
T186 0.2253
T187 0.2253
T188 0.2253
T189 0.2253
T190 0.2253
T191 0.2253
T192 0.2253
T193 0.2253
T194 0.2253
T195 0.2253
T196 0.2253
T197 0.2244
T198 0.224
T199 0.224
T200 0.224
T201 0.2227
T202 0.2227
T203 0.2227
T204 0.2227
T205 0.2227
T206 0.2227
T207 0.2227
T208 0.2227
T209 0.2227
T210 0.2227
T211 0.2227
T212 0.2227
T213 0.2227
T214 0.2227
T215 0.2231
T216 0.2227
T217 0.2227
T218 0.2227
T219 0.2227
T220 0.2227
T221 0.2227
T222 0.2227
T223 0.2227
T224 0.2225
T225 0.2217
T226 0.2217
T227 0.2217
T228 0.2217
T229 0.2217
T230 0.2217
T231 0.2217
T232 0.2217
T233 0.2217
T234 0.2217
T235 0.2217
T236 0.2217
T237 0.2217
T238 0.2217
T239 0.2217
T240 0.2217
T241 0.2217
T242 0.2217
T243 0.2217
T244 0.2217
T245 0.2217
T246 0.2217
T247 0.2217
T248 0.2217
T249 0.2203
T250 0.2203
T251 0.2207
T252 0.2457
T253 0.2731
T254 0.2781
T255 0.277
T256 0.2768
T257 0.2768
T258 0.2754
T259 0.275
T260 0.275
T261 0.2743
T262 0.2734
T263 0.2758
T264 0.2758
T265 0.2758
T266 0.2758
T267 0.2758
T268 0.2758
T269 0.2758
T270 0.2758
T271 0.2758
T272 0.2758
T273 0.2758
T274 0.2758
T275 0.2758
T276 0.2735
T277 0.274
T278 0.2748
T279 0.275
T280 0.275
T281 0.275
T282 0.2743
T283 0.2737
T284 0.2759
T285 0.2758
T286 0.2758
T287 0.2758
T288 0.2758
T289 0.2758
T290 0.2758
T291 0.2758
T292 0.2758
T293 0.2735
T294 0.2747
T295 0.275
T296 0.275
T297 0.2764
T298 0.2768
T299 0.2768
T300 0.2774
T301 0.2773
T302 0.2772
T303 0.2775
T304 0.2779
T305 0.2782
T306 0.2783
T307 0.2783
T308 0.2783
T309 0.2783
T310 0.2783
T311 0.2783
T312 0.2783
T313 0.2783
T314 0.2783
T315 0.2783
T316 0.2783
T317 0.2783
T318 0.2783
T319 0.2783
T320 0.2783
T321 0.2783
T322 0.2783
T323 0.2783
T324 0.2783
T325 0.2781
T326 0.2782
T327 0.2783
T328 0.2783
T329 0.2783
T330 0.2783
T331 0.2783
T332 0.2783
T333 0.2783
T334 0.2783
T335 0.2783
T336 0.2783
T337 0.2781
T338 0.2771
T339 0.2768
T340 0.2768
T341 0.2768
T342 0.2768
T343 0.2768
T344 0.2768
T345 0.2768
T346 0.2768
T347 0.2768
T348 0.2768
T349 0.2768
T350 0.2768
T351 0.2768
T352 0.2768
T353 0.2754
T354 0.275
T355 0.275
T356 0.275
T357 0.275
T358 0.275
T359 0.275
T360 0.275
T361 0.275
T362 0.2743
T363 0.2748
T364 0.275
T365 0.275
T366 0.275
T367 0.275
T368 0.275
T369 0.275
T370 0.275
T371 0.275
T372 0.275
T373 0.2753
T374 0.2765
T375 0.2768
T376 0.2768
T377 0.2768
T378 0.2771
T379 0.2769
T380 0.2768
T381 0.2768
T382 0.2768
T383 0.2768
T384 0.2768
T385 0.2768
T386 0.2768
T387 0.2768
T388 0.2768
T389 0.2768
T390 0.2768
T391 0.2768
T392 0.2768
T393 0.2758
T394 0.269
T395 0.255
T396 0.2461
T397 0.2401
T398 0.2378
T399 0.2361
T400 0.2357
T401 0.2357
T402 0.2357
T403 0.2361
T404 0.2358
T405 0.2357
T406 0.2348
T407 0.2342
T408 0.2341
T409 0.2341
T410 0.2347
T411 0.2356
T412 0.2367
T413 0.2385
T414 0.24
T415 0.2395
T416 0.2401
T417 0.2403
T418 0.2403
T419 0.24
T420 0.238
T421 0.2374
T422 0.2317
T423 0.2297
T424 0.2303
T425 0.2303
T426 0.2303
T427 0.2303
T428 0.2303
T429 0.2303
T430 0.2303
T431 0.2303
T432 0.2303
T433 0.2303
T434 0.2303
T435 0.2297
T436 0.2291
T437 0.2291
T438 0.2284
T439 0.2289
T440 0.2283
T441 0.2277
T442 0.2277
T443 0.2274
T444 0.2264
T445 0.2267
T446 0.2264
T447 0.2267
T448 0.2264
T449 0.2261
T450 0.2244
T451 0.2238
T452 0.2238
T453 0.2238
T454 0.2231
T455 0.2225
T456 0.2225
T457 0.2238
T458 0.2238
T459 0.2238
T460 0.2235
T461 0.2238
T462 0.2238
T463 0.2251
T464 0.2259
T465 0.2268
T466 0.2274
T467 0.2284
T468 0.229
T469 0.2288
T470 0.2288
T471 0.2294
T472 0.2301
T473 0.2298
T474 0.2288
T475 0.2293
T476 0.2287
T477 0.228
T478 0.2274
T479 0.2274
T480 0.2268
T481 0.2274
T482 0.2271
T483 0.2274
T484 0.2274
T485 0.2277
T486 0.2274
T487 0.2287
T488 0.2288
T489 0.2295
T490 0.2311
T491 0.233
T492 0.2333
T493 0.2346
T494 0.2366
T495 0.2383
T496 0.2397
T497 0.241
T498 0.2416
T499 0.2429
T500 0.2451
T501 0.2466
T502 0.2414
T503 0.2438
T504 0.2459
T505 0.2477
T506 0.2494
T507 0.2501
T508 0.2505
T509 0.2515
T510 0.2518
T511 0.2521
T512 0.2531
T513 0.2537
T514 0.2546
T515 0.2563
T516 0.2573
T517 0.2587
T518 0.2597
T519 0.2599
T520 0.2602
T521 0.26
T522 0.2599
T523 0.2599
T524 0.2599
T525 0.2599
T526 0.2599
T527 0.2595
T528 0.2587
T529 0.2581
T530 0.258
T531 0.2568
T532 0.2565
T533 0.2562
T534 0.2552
T535 0.2535
T536 0.2524
T537 0.2517
T538 0.2509
T539 0.2501
T540 0.2499
T541 0.2485
T542 0.248
T543 0.248
T544 0.2474
T545 0.2466
T546 0.2464
T547 0.2458
T548 0.245
T549 0.2449
T550 0.2442
T551 0.2435
T552 0.2429
T553 0.2417
T554 0.2414
T555 0.248
T556 0.2472
T557 0.247
T558 0.2474
T559 0.2414
T560 0.2441
T561 0.2482
T562 0.2516
T563 0.255
T564 0.2586
T565 0.2595
T566 0.268
T567 0.274
T568 0.2799
T569 0.2843
T570 0.2873
T571 0.2904
T572 0.2868
T573 0.2906
T574 0.2963
T575 0.3025
T576 0.3062
T577 0.3163
T578 0.3234
T579 0.3374
T580 0.3499
T581 0.3584
T582 0.3691
T583 0.3737
T584 0.3802
T585 0.384
T586 0.3846
T587 0.3897
T588 0.3926
T589 0.3994
T590 0.4021
T591 0.4048
T592 0.4085
T593 0.4107
T594 0.4111
T595 0.4101
T596 0.4052
T597 0.4013
T598 0.3924
T599 0.3839
T600 0.3797
T601 0.3708
T602 0.3688
T603 0.3628
T604 0.3577
T605 0.3534
T606 0.3553
T607 0.3535
T608 0.3534
T609 0.3544
T610 0.3523
T611 0.3548
T612 0.3587
T613 0.3631
T614 0.3675
T615 0.3703
T616 0.3687
T617 0.3719
T618 0.375
T619 0.3779
T620 0.3802
T621 0.3814
T622 0.3803
T623 0.3763
T624 0.3681
T625 0.3609
T626 0.35
T627 0.3334
T628 0.32
T629 0.3059
T630 0.2947
T631 0.2876
T632 0.2899
T633 0.2867
T634 0.2841
T635 0.2822
T636 0.2804
T637 0.2788
T638 0.2778
T639 0.2765
T640 0.2752
T641 0.2745
T642 0.2738
T643 0.2757
T644 0.2755
T645 0.2755
T646 0.2748
T647 0.2739
T648 0.2733
T649 0.2721
T650 0.2718
T651 0.2712
T652 0.2705
T653 0.2703
T654 0.2696
T655 0.2686
T656 0.2684
T657 0.2676
T658 0.267
T659 0.2669
T660 0.2655
T661 0.265
T662 0.2639
T663 0.2635
T664 0.2613
T665 0.2478
T666 0.2479
T667 0.2473
T668 0.2473
T669 0.247
T670 0.2463
T671 0.2461
T672 0.2461
T673 0.2461
T674 0.2461
T675 0.2448
T676 0.2445
T677 0.2443
T678 0.2442
T679 0.2439
T680 0.2428
T681 0.2425
T682 0.2425
T683 0.2419
T684 0.2427
T685 0.2461
T686 0.2504
T687 0.2571
T688 0.2573
T689 0.2478
T690 0.2411
T691 0.2448
T692 0.2429
T693 0.2419
T694 0.2411
T695 0.2409
T696 0.2406
T697 0.2396
T698 0.2393
T699 0.2393
T700 0.2393
T701 0.2393
T702 0.2382
T703 0.2379
T704 0.2379
T705 0.2376
T706 0.2375
T707 0.2375
T708 0.2366
T709 0.236
T710 0.2359
T711 0.2358
T712 0.2355
T713 0.2345
T714 0.2342
T715 0.2341
T716 0.2341
T717 0.2341
T718 0.2341
T719 0.2341
T720 0.2341
T721 0.234
T722 0.234
T723 0.234
T724 0.234
T725 0.234
T726 0.234
T727 0.2339
T728 0.2339
T729 0.2336
T730 0.2335
T731 0.2338
T732 0.2339
T733 0.2329
T734 0.2325
T735 0.2328
T736 0.2325
T737 0.2322
T738 0.2318
T739 0.2315
T740 0.2312
T741 0.2311
T742 0.2311
T743 0.231
T744 0.2308
T745 0.2308
T746 0.2308
T747 0.2308
T748 0.2308
T749 0.2308
T750 0.2307
T751 0.2307
T752 0.2307
T753 0.2307
T754 0.2307
T755 0.2307
T756 0.2306
T757 0.2306
T758 0.2306
T759 0.2306
T760 0.2306
T761 0.2306
T762 0.2306
T763 0.2305
T764 0.2305
T765 0.2386
T766 0.2393
T767 0.239
T768 0.239
T769 0.239
T770 0.239
T771 0.2387
T772 0.2383
T773 0.2381
T774 0.2378
T775 0.2379
T776 0.2382
T777 0.2382
T778 0.2382
T779 0.2382
T780 0.2382
T781 0.2379
T782 0.2376
T783 0.2373
T784 0.2372
T785 0.2365
T786 0.2366
T787 0.2364
T788 0.2363
T789 0.2369
T790 0.2371
T791 0.237
T792 0.237
T793 0.237
T794 0.237
T795 0.237
T796 0.237
T797 0.2367
T798 0.2368
T799 0.2369
T800 0.2369
T801 0.2369
T802 0.2369
T803 0.2368
T804 0.2368
T805 0.2366
T806 0.2365
T807 0.2365
T808 0.2364
T809 0.2358
T810 0.235
T811 0.2351
T812 0.2349
T813 0.2348
T814 0.2348
T815 0.2347
T816 0.2347
T817 0.2347
T818 0.2347
T819 0.2347
T820 0.2347
T821 0.234
T822 0.2338
T823 0.2332
T824 0.233
T825 0.233
T826 0.233
T827 0.233
T828 0.233
T829 0.2329
T830 0.232
T831 0.2318
T832 0.2324
T833 0.231
T834 0.2302
T835 0.2299
T836 0.2289
T837 0.2289
T838 0.2289
T839 0.2289
T840 0.2289
T841 0.2289
T842 0.2289
T843 0.2288
T844 0.2288
T845 0.2286
T846 0.2292
T847 0.2292
T848 0.2286
T849 0.2284
T850 0.2285
T851 0.2293
T852 0.2285
T853 0.2285
T854 0.2284
T855 0.2284
T856 0.228
T857 0.2271
T858 0.2271
T859 0.2271
T860 0.227
T861 0.227
T862 0.227
T863 0.227
T864 0.227
T865 0.2276
T866 0.2282
T867 0.2282
T868 0.2282
T869 0.2282
T870 0.2281
T871 0.2281
T872 0.2281
T873 0.2281
T874 0.2281
T875 0.2281
T876 0.2281
T877 0.2281
T878 0.228
T879 0.228
T880 0.2268
T881 0.2268
T882 0.2258
T883 0.2255
T884 0.2249
T885 0.2248
T886 0.2255
T887 0.2254
T888 0.2259
T889 0.2264
T890 0.2264
T891 0.2264
T892 0.2264
T893 0.2264
T894 0.2267
T895 0.2263
T896 0.2263
T897 0.2263
T898 0.2263
T899 0.2263
T900 0.2263
T901 0.2263
T902 0.2262
T903 0.2259
T904 0.2253
T905 0.225
T906 0.225
T907 0.2249
T908 0.2249
T909 0.2249
T910 0.2249
T911 0.2249
T912 0.2249
T913 0.2249
T914 0.2249
T915 0.2252
T916 0.2248
T917 0.2248
T918 0.2251
T919 0.226
T920 0.2251
T921 0.2248
T922 0.2248
T923 0.2247
T924 0.2247
T925 0.2247
T926 0.2247
T927 0.2242
T928 0.2234
T929 0.2244
T930 0.2234
T931 0.2232
T932 0.2231
T933 0.2231
T934 0.2231
T935 0.2231
T936 0.2231
T937 0.2231
T938 0.2234
T939 0.2234
T940 0.223
T941 0.2243
T942 0.2243
T943 0.2242
T944 0.2242
T945 0.2242
T946 0.2242
T947 0.2242
T948 0.2242
T949 0.2251
T950 0.2264
T951 0.2257
T952 0.2251
T953 0.2244
T954 0.2239
T955 0.2239
T956 0.2238
T957 0.2238
T958 0.2238
T959 0.2238
T960 0.2238
T961 0.2238
T962 0.2238
T963 0.2238
T964 0.2237
T965 0.2237
T966 0.2237
T967 0.2237
T968 0.2237
T969 0.2237
T970 0.2237
T971 0.2237
T972 0.2237
T973 0.2236
T974 0.2236
T975 0.2236
T976 0.2236
T977 0.2236
T978 0.2236
T979 0.2236
T980 0.2236
T981 0.2234
T982 0.2225
T983 0.2223
T984 0.2223
T985 0.2223
T986 0.222
T987 0.222
T988 0.222
T989 0.222
T990 0.222
T991 0.2219
T992 0.2221
T993 0.2221
T994 0.2221
T995 0.2221
T996 0.2221
T997 0.2221
T998 0.222
T999 0.222
T1000 0.222
T1001 0.2217
T1002 0.2208
T1003 0.2207
T1004 0.2207
T1005 0.221
T1006 0.222
T1007 0.2219
T1008 0.221
T1009 0.2207
T1010 0.2207
T1011 0.2207
T1012 0.2206
T1013 0.2206
T1014 0.2206
T1015 0.2206
T1016 0.2206
T1017 0.2206
T1018 0.2205
T1019 0.2216
T1020 0.2216
T1021 0.2215
T1022 0.2215
T1023 0.2212
T1024 0.2203
T1025 0.2193
T1026 0.219
T1027 0.2185
T1028 0.218
T1029 0.2185
T1030 0.219
T1031 0.2189
T1032 0.2189
T1033 0.2189
T1034 0.2189
T1035 0.2189
T1036 0.2189
T1037 0.2189
T1038 0.2189
T1039 0.2189
T1040 0.2195
T1041 0.2201
T1042 0.2188
T1043 0.2191
T1044 0.2201
T1045 0.22
T1046 0.2207
T1047 0.221
T1048 0.221
T1049 0.2213
T1050 0.221
T1051 0.2201
T1052 0.2188
T1053 0.2185
T1054 0.2185
T1055 0.2185
T1056 0.2184
T1057 0.2197
T1058 0.2197
T1059 0.2197
T1060 0.2196
T1061 0.2196
T1062 0.2196
T1063 0.2196
T1064 0.2196
T1065 0.2196
T1066 0.2196
T1067 0.2202
T1068 0.2206
T1069 0.2205
T1070 0.2205
T1071 0.2205
T1072 0.2211
T1073 0.2217
T1074 0.2217
T1075 0.2219
T1076 0.2219
T1077 0.2219
T1078 0.2219
T1079 0.2219
T1080 0.2218
T1081 0.2218
T1082 0.2221
T1083 0.2221
T1084 0.2224
T1085 0.223
T1086 0.2228
T1087 0.2228
T1088 0.2227
T1089 0.2227
T1090 0.2227
T1091 0.2224
T1092 0.2227
T1093 0.2364
T1094 0.2398
T1095 0.2392
T1096 0.2389
T1097 0.2389
T1098 0.2392
T1099 0.2401
T1100 0.2404
T1101 0.2404
T1102 0.2424
T1103 0.2455
T1104 0.2434
T1105 0.2518
T1106 0.2589
T1107 0.2576
T1108 0.2585
T1109 0.2586
T1110 0.2603
T1111 0.2632
T1112 0.2683
T1113 0.2732
T1114 0.2779
T1115 0.2821
T1116 0.2848
T1117 0.2856
T1118 0.2842
T1119 0.2804
T1120 0.2747
T1121 0.2718
T1122 0.2679
T1123 0.2665
T1124 0.2648
T1125 0.2622
T1126 0.2612
T1127 0.2611
T1128 0.2611
T1129 0.2611
T1130 0.2619
T1131 0.2624
T1132 0.2622
T1133 0.2613
T1134 0.261
T1135 0.2613
T1136 0.2619
T1137 0.262
T1138 0.2623
T1139 0.2631
T1140 0.2649
T1141 0.2667
T1142 0.2681
T1143 0.2684
T1144 0.2686
T1145 0.2687
T1146 0.2687
T1147 0.2692
T1148 0.2696
T1149 0.2697
T1150 0.2697
T1151 0.2696
T1152 0.2689
T1153 0.2677
T1154 0.2661
T1155 0.2645
T1156 0.2636
T1157 0.2634
T1158 0.2622
T1159 0.2617
T1160 0.2617
T1161 0.2623
T1162 0.2631
T1163 0.2631
T1164 0.2643
T1165 0.265
T1166 0.2658
T1167 0.2661
T1168 0.266
T1169 0.2655
T1170 0.2648
T1171 0.2637
T1172 0.263
T1173 0.2639
T1174 0.2645
T1175 0.2644
T1176 0.2643
T1177 0.2649
T1178 0.2657
T1179 0.2659
T1180 0.2655
T1181 0.2654
T1182 0.2657
T1183 0.2658
T1184 0.2658
T1185 0.2658
T1186 0.2658
T1187 0.2657
T1188 0.2653
T1189 0.2661
T1190 0.2643
T1191 0.2619
T1192 0.2601
T1193 0.2588
T1194 0.258
T1195 0.2566
T1196 0.2561
T1197 0.2561
T1198 0.2561
T1199 0.2573
T1200 0.2588
T1201 0.2602
T1202 0.2595
T1203 0.2588
T1204 0.2577
T1205 0.2569
T1206 0.2562
T1207 0.2583
T1208 0.2572
T1209 0.2593
T1210 0.2591
T1211 0.2599
T1212 0.2562
T1213 0.2579
T1214 0.2604
T1215 0.2622
T1216 0.2642
T1217 0.2654
T1218 0.267
T1219 0.2692
T1220 0.2729
T1221 0.2739
T1222 0.2776
T1223 0.281
T1224 0.2821
T1225 0.2822
T1226 0.2814
T1227 0.2807
T1228 0.2794
T1229 0.2781
T1230 0.2774
T1231 0.2773
T1232 0.2779
T1233 0.2801
T1234 0.2831
T1235 0.2873
T1236 0.2908
T1237 0.2933
T1238 0.2874
T1239 0.2887
T1240 0.2907
T1241 0.2909
T1242 0.288
T1243 0.2929
T1244 0.2926
T1245 0.2926
T1246 0.2927
T1247 0.2933
T1248 0.287
T1249 0.287
T1250 0.287
T1251 0.287
T1252 0.2932
T1253 0.2924
T1254 0.2922
T1255 0.2916
T1256 0.2901
T1257 0.2891
T1258 0.2883
T1259 0.2875
T1260 0.2864
T1261 0.2858
T1262 0.2849
T1263 0.2797
T1264 0.2753
T1265 0.275
T1266 0.2732
T1267 0.2719
T1268 0.2703
T1269 0.2689
T1270 0.2682
T1271 0.2669
T1272 0.266
T1273 0.264
T1274 0.2625
T1275 0.2619
T1276 0.2607
T1277 0.2598
T1278 0.2589
T1279 0.2576
T1280 0.2567
T1281 0.2606
T1282 0.2595
T1283 0.2592
T1284 0.2592
T1285 0.2591
T1286 0.2589
T1287 0.2576
T1288 0.2566
T1289 0.2546
T1290 0.2529
T1291 0.2513
T1292 0.2501
T1293 0.2498
T1294 0.2506
T1295 0.2511
T1296 0.2512
T1297 0.2501
T1298 0.2498
T1299 0.2497
T1300 0.2484
T1301 0.2478
T1302 0.2468
T1303 0.246
T1304 0.2453
T1305 0.2451
T1306 0.2441
T1307 0.2438
T1308 0.2435
T1309 0.2445
T1310 0.2448
T1311 0.2448
T1312 0.246
T1313 0.2484
T1314 0.2512
T1315 0.2599
T1316 0.2694
T1317 0.2794
T1318 0.2926
T1319 0.3002
T1320 0.3112
T1321 0.3209
T1322 0.3227
T1323 0.3289
T1324 0.3336
T1325 0.337
T1326 0.3389
T1327 0.3416
T1328 0.3444
T1329 0.3464
T1330 0.3465
T1331 0.3458
T1332 0.3441
T1333 0.341
T1334 0.3365
T1335 0.3335
T1336 0.3283
T1337 0.3239
T1338 0.3215
T1339 0.3201
T1340 0.3189
T1341 0.318
T1342 0.3236
T1343 0.3236
T1344 0.3229
T1345 0.322
T1346 0.3215
T1347 0.3206
T1348 0.319
T1349 0.3171
T1350 0.3155
T1351 0.3135
T1352 0.3116
T1353 0.3093
T1354 0.3069
T1355 0.3051
T1356 0.3064
T1357 0.3049
T1358 0.3028
T1359 0.3004
T1360 0.2978
T1361 0.2957
T1362 0.2938
T1363 0.2921
T1364 0.2906
T1365 0.289
T1366 0.2874
T1367 0.2926
T1368 0.2914
T1369 0.2908
T1370 0.2906
T1371 0.2906
T1372 0.2912
T1373 0.2925
T1374 0.2874
T1375 0.289
T1376 0.2911
T1377 0.2928
T1378 0.2937
T1379 0.295
T1380 0.2957
T1381 0.2972
T1382 0.2985
T1383 0.2999
T1384 0.3014
T1385 0.3007
T1386 0.3006
T1387 0.3004
T1388 0.2994
T1389 0.2979
T1390 0.2961
T1391 0.2942
T1392 0.2928
T1393 0.2924
T1394 0.2923
T1395 0.2934
T1396 0.2955
T1397 0.298
T1398 0.3005
T1399 0.3026
T1400 0.3036
T1401 0.3044
T1402 0.3049
T1403 0.3054
T1404 0.3049
T1405 0.3037
T1406 0.3026
T1407 0.3014
T1408 0.2997
T1409 0.2986
T1410 0.2976
T1411 0.297
T1412 0.296
T1413 0.2957
T1414 0.2954
T1415 0.2956
T1416 0.2943
T1417 0.2939
T1418 0.2939
T1419 0.2939
T1420 0.2938
T1421 0.2927
T1422 0.292
T1423 0.291
T1424 0.2896
T1425 0.2892
T1426 0.2889
T1427 0.2879
T1428 0.2867
T1429 0.2923
T1430 0.2914
T1431 0.2909
T1432 0.2902
T1433 0.2897
T1434 0.2899
T1435 0.2903
T1436 0.2904
T1437 0.2898
T1438 0.2896
T1439 0.2896
T1440 0.2895
T1441 0.2892
T1442 0.2885
T1443 0.288
T1444 0.2871
T1445 0.2859
T1446 0.285
T1447 0.2845
T1448 0.2835
T1449 0.2832
T1450 0.2832
T1451 0.2832
T1452 0.2828
T1453 0.2821
T1454 0.2816
T1455 0.2812
T1456 0.2796
T1457 0.2782
T1458 0.2767
T1459 0.2751
T1460 0.2738
T1461 0.2754
T1462 0.2746
T1463 0.2743
T1464 0.2749
T1465 0.2749
T1466 0.2776
T1467 0.2788
T1468 0.2778
T1469 0.2756
T1470 0.2741
T1471 0.2758
T1472 0.2753
T1473 0.2746
T1474 0.2738
T1475 0.2737
T1476 0.2746
T1477 0.2737
T1478 0.2733
T1479 0.2731
T1480 0.2724
T1481 0.2716
T1482 0.2714
T1483 0.2702
T1484 0.2698
T1485 0.2698
T1486 0.2702
T1487 0.2709
T1488 0.273
T1489 0.2746
T1490 0.2752
T1491 0.2744
T1492 0.2763
T1493 0.2771
T1494 0.2769
T1495 0.2769
T1496 0.278
T1497 0.2797
T1498 0.2821
T1499 0.2847
T1500 0.287
T1501 0.2883
T1502 0.2882
T1503 0.287
T1504 0.2851
T1505 0.2834
T1506 0.2824
T1507 0.2812
T1508 0.2805
T1509 0.281
T1510 0.2818
T1511 0.2823
T1512 0.2833
T1513 0.2841
T1514 0.2847
T1515 0.2863
T1516 0.2873
T1517 0.2885
T1518 0.2891
T1519 0.2903
T1520 0.2914
T1521 0.2925
T1522 0.2933
T1523 0.288
T1524 0.2895
T1525 0.2916
T1526 0.2944
T1527 0.2958
T1528 0.2963
T1529 0.297
T1530 0.2966
T1531 0.2962
T1532 0.2961
T1533 0.2953
T1534 0.2947
T1535 0.2947
T1536 0.2953
T1537 0.296
T1538 0.2976
T1539 0.2993
T1540 0.3014
T1541 0.3033
T1542 0.3051
T1543 0.3065
T1544 0.3039
T1545 0.3039
T1546 0.3039
T1547 0.3039
T1548 0.3039
T1549 0.3038
T1550 0.3038
T1551 0.3038
T1552 0.3038
T1553 0.3038
T1554 0.3038
T1555 0.3038
T1556 0.3066
T1557 0.3066
T1558 0.3065
T1559 0.3065
T1560 0.3065
T1561 0.3065
T1562 0.3065
T1563 0.3065
T1564 0.3065
T1565 0.3065
T1566 0.3064
T1567 0.3064
T1568 0.3064
T1569 0.3064
T1570 0.294
T1571 0.293
T1572 0.2909
T1573 0.2903
T1574 0.2876
T1575 0.2861
T1576 0.2859
T1577 0.2856
T1578 0.2861
T1579 0.2868
T1580 0.2884
T1581 0.2909
T1582 0.2926
T1583 0.2931
T1584 0.2867
T1585 0.2927
T1586 0.293
T1587 0.2872
T1588 0.2884
T1589 0.2898
T1590 0.2907
T1591 0.2903
T1592 0.2896
T1593 0.2885
T1594 0.2874
T1595 0.2868
T1596 0.2867
T1597 0.2881
T1598 0.2888
T1599 0.2886
T1600 0.2882
T1601 0.2881
T1602 0.2881
T1603 0.2881
T1604 0.2881
T1605 0.2879
T1606 0.2878
T1607 0.2875
T1608 0.2931
T1609 0.2915
T1610 0.2901
T1611 0.2889
T1612 0.2875
T1613 0.2863
T1614 0.2857
T1615 0.285
T1616 0.2842
T1617 0.2851
T1618 0.2854
T1619 0.2856
T1620 0.2865
T1621 0.2868
T1622 0.2868
T1623 0.2862
T1624 0.2852
T1625 0.2837
T1626 0.2822
T1627 0.2805
T1628 0.2783
T1629 0.2765
T1630 0.2755
T1631 0.2747
T1632 0.2735
T1633 0.2755
T1634 0.2739
T1635 0.2722
T1636 0.2708
T1637 0.2699
T1638 0.2688
T1639 0.2682
T1640 0.2678
T1641 0.2668
T1642 0.2665
T1643 0.2665
T1644 0.2662
T1645 0.2652
T1646 0.2647
T1647 0.2635
T1648 0.262
T1649 0.2606
T1650 0.2596
T1651 0.2591
T1652 0.2587
T1653 0.2577
T1654 0.2574
T1655 0.2574
T1656 0.2574
T1657 0.2574
T1658 0.258
T1659 0.2585
T1660 0.2591
T1661 0.2601
T1662 0.2623
T1663 0.2665
T1664 0.2702
T1665 0.2735
T1666 0.2743
T1667 0.2771
T1668 0.2822
T1669 0.2874
T1670 0.2914
T1671 0.289
T1672 0.2938
T1673 0.2978
T1674 0.3007
T1675 0.3021
T1676 0.3024
T1677 0.3016
T1678 0.2999
T1679 0.2971
T1680 0.294
T1681 0.2909
T1682 0.2885
T1683 0.2879
T1684 0.2873
T1685 0.2877
T1686 0.2887
T1687 0.2893
T1688 0.2902
T1689 0.2908
T1690 0.2909
T1691 0.2909
T1692 0.2908
T1693 0.2908
T1694 0.2905
T1695 0.289
T1696 0.2871
T1697 0.2917
T1698 0.29
T1699 0.2885
T1700 0.2872
T1701 0.2869
T1702 0.2869
T1703 0.286
T1704 0.2843
T1705 0.2838
T1706 0.2827
T1707 0.2817
T1708 0.2806
T1709 0.2788
T1710 0.2775
T1711 0.2765
T1712 0.2751
T1713 0.2741
T1714 0.2759
T1715 0.2757
T1716 0.2751
T1717 0.2741
T1718 0.2729
T1719 0.2715
T1720 0.2701
T1721 0.2697
T1722 0.2697
T1723 0.2709
T1724 0.2712
T1725 0.2711
T1726 0.271
T1727 0.2712
T1728 0.2722
T1729 0.2716
T1730 0.271
T1731 0.2709
T1732 0.2709
T1733 0.2699
T1734 0.2694
T1735 0.2691
T1736 0.2683
T1737 0.268
T1738 0.268
T1739 0.268
T1740 0.268
T1741 0.2677
T1742 0.2664
T1743 0.2654
T1744 0.2642
T1745 0.263
T1746 0.2621
T1747 0.2619
T1748 0.2619
T1749 0.2619
T1750 0.2619
T1751 0.2626
T1752 0.2631
T1753 0.2638
T1754 0.2632
T1755 0.2629
T1756 0.2623
T1757 0.2619
T1758 0.2618
T1759 0.2609
T1760 0.2603
T1761 0.259
T1762 0.2587
T1763 0.2587
T1764 0.2584
T1765 0.2586
T1766 0.2587
T1767 0.2587
T1768 0.2584
T1769 0.258
T1770 0.2582
T1771 0.2586
T1772 0.2587
T1773 0.2587
T1774 0.2587
T1775 0.2587
T1776 0.2581
T1777 0.2573
T1778 0.2571
T1779 0.2566
T1780 0.2609
T1781 0.2608
T1782 0.2601
T1783 0.2593
T1784 0.2592
T1785 0.2592
T1786 0.2592
T1787 0.2564
T1788 0.2609
T1789 0.2598
T1790 0.2583
T1791 0.2577
T1792 0.2565
T1793 0.255
T1794 0.2546
T1795 0.2546
T1796 0.2543
T1797 0.2545
T1798 0.2546
T1799 0.2546
T1800 0.2546
T1801 0.2546
T1802 0.2546
T1803 0.254
T1804 0.2532
T1805 0.253
T1806 0.2525
T1807 0.2523
T1808 0.2518
T1809 0.2516
T1810 0.2516
T1811 0.2516
T1812 0.2519
T1813 0.2517
T1814 0.2516
T1815 0.2516
T1816 0.2504
T1817 0.25
T1818 0.25
T1819 0.25
T1820 0.25
T1821 0.25
T1822 0.25
T1823 0.25
T1824 0.25
T1825 0.25
T1826 0.2492
T1827 0.2485
T1828 0.2484
T1829 0.2473
T1830 0.247
T1831 0.247
T1832 0.2462
T1833 0.246
T1834 0.2465
T1835 0.2486
T1836 0.2507
T1837 0.2514
T1838 0.2514
T1839 0.2511
T1840 0.2504
T1841 0.2502
T1842 0.2499
T1843 0.2498
T1844 0.2498
T1845 0.2508
T1846 0.2512
T1847 0.2512
T1848 0.2512
T1849 0.2512
T1850 0.2507
T1851 0.25
T1852 0.2493
T1853 0.2486
T1854 0.2475
T1855 0.2472
T1856 0.2469
T1857 0.2466
T1858 0.2467
T1859 0.2476
T1860 0.2484
T1861 0.2483
T1862 0.2477
T1863 0.247
T1864 0.2459
T1865 0.2453
T1866 0.2452
T1867 0.2461
T1868 0.2467
T1869 0.2465
T1870 0.2464
T1871 0.2461
T1872 0.2451
T1873 0.2462
T1874 0.2479
T1875 0.2496
T1876 0.2529
T1877 0.2582
T1878 0.2574
T1879 0.2611
T1880 0.2652
T1881 0.2692
T1882 0.2739
T1883 0.277
T1884 0.2835
T1885 0.2889
T1886 0.2868
T1887 0.29
T1888 0.2909
T1889 0.2907
T1890 0.2889
T1891 0.2932
T1892 0.2911
T1893 0.2886
T1894 0.2865
T1895 0.2854
T1896 0.2849
T1897 0.2851
T1898 0.2867
T1899 0.289
T1900 0.2913
T1901 0.2934
T1902 0.2879
T1903 0.2888
T1904 0.289
T1905 0.2884
T1906 0.2874
T1907 0.2871
T1908 0.293
T1909 0.2907
T1910 0.2863
T1911 0.2834
T1912 0.2812
T1913 0.2783
T1914 0.2769
T1915 0.2771
T1916 0.2749
T1917 0.2739
T1918 0.2724
T1919 0.2714
T1920 0.27
T1921 0.2697
T1922 0.2685
T1923 0.2672
T1924 0.2661
T1925 0.2653
T1926 0.264
T1927 0.2633
T1928 0.2623
T1929 0.2612
T1930 0.261
T1931 0.2627
T1932 0.2635
T1933 0.263
T1934 0.262
T1935 0.2612
T1936 0.2608
T1937 0.2595
T1938 0.258
T1939 0.2578
T1940 0.2588
T1941 0.2601
T1942 0.2608
T1943 0.2625
T1944 0.2645
T1945 0.2644
T1946 0.2636
T1947 0.264
T1948 0.2648
T1949 0.266
T1950 0.2682
T1951 0.2723
T1952 0.2746
T1953 0.2804
T1954 0.2881
T1955 0.2905
T1956 0.2983
T1957 0.3041
T1958 0.3077
T1959 0.3192
T1960 0.3233
T1961 0.3307
T1962 0.3357
T1963 0.339
T1964 0.3446
T1965 0.3501
T1966 0.3525
T1967 0.3585
T1968 0.3647
T1969 0.3699
T1970 0.3707
T1971 0.374
T1972 0.3775
T1973 0.3809
T1974 0.3832
T1975 0.3854
T1976 0.3819
T1977 0.3837
T1978 0.3843
T1979 0.3838
T1980 0.3838
T1981 0.3835
T1982 0.3823
T1983 0.3861
T1984 0.3846
T1985 0.3833
T1986 0.3832
T1987 0.3822
T1988 0.3807
T1989 0.38
T1990 0.3799
T1991 0.3789
T1992 0.3783
T1993 0.3774
T1994 0.3765
T1995 0.3747
T1996 0.3728
T1997 0.3715
T1998 0.3695
T1999 0.3674
T2000 0.3701
T2001 0.3678
T2002 0.3648
T2003 0.3614
T2004 0.3583
T2005 0.3557
T2006 0.3531
T2007 0.3559
T2008 0.3552
T2009 0.3542
T2010 0.3533
T2011 0.3528
T2012 0.3516
T2013 0.3505
T2014 0.3496
T2015 0.3484
T2016 0.3472
T2017 0.3454
T2018 0.3441
T2019 0.3424
T2020 0.341
T2021 0.3398
T2022 0.3385
T2023 0.3369
T2024 0.3365
T2025 0.3352
T2026 0.334
T2027 0.3325
T2028 0.3313
T2029 0.3301
T2030 0.3287
T2031 0.3283
T2032 0.3278
T2033 0.3264
T2034 0.3254
T2035 0.3247
T2036 0.3245
T2037 0.3236
T2038 0.323
T2039 0.3221
T2040 0.3215
T2041 0.3203
T2042 0.3194
T2043 0.3184
T2044 0.3182
T2045 0.3184
T2046 0.3181
T2047 0.318
T2048 0.3189
T2049 0.3206
T2050 0.3222
T2051 0.3244
T2052 0.3267
T2053 0.3308
T2054 0.3354
T2055 0.339
T2056 0.3448
T2057 0.3509
T2058 0.3541
T2059 0.3618
T2060 0.3678
T2061 0.3678
T2062 0.3717
T2063 0.3755
T2064 0.3789
T2065 0.3809
T2066 0.3816
T2067 0.3826
T2068 0.3832
T2069 0.3825
T2070 0.3819
T2071 0.381
T2072 0.3801
T2073 0.3789
T2074 0.3772
T2075 0.3761
T2076 0.3751
T2077 0.3739
T2078 0.3726
T2079 0.3715
T2080 0.3709
T2081 0.3699
T2082 0.3685
T2083 0.3672
T2084 0.3707
T2085 0.3691
T2086 0.367
T2087 0.364
T2088 0.362
T2089 0.3607
T2090 0.359
T2091 0.3568
T2092 0.3548
T2093 0.3529
T2094 0.3559
T2095 0.3543
T2096 0.353
T2097 0.3518
T2098 0.3518
T2099 0.3511
T2100 0.3488
T2101 0.3469
T2102 0.3462
T2103 0.3452
T2104 0.3443
T2105 0.3433
T2106 0.3422
T2107 0.3415
T2108 0.3414
T2109 0.3412
T2110 0.3402
T2111 0.3386
T2112 0.3382
T2113 0.3368
T2114 0.3376
T2115 0.3369
T2116 0.3364
T2117 0.3363
T2118 0.3363
T2119 0.3363
T2120 0.3364
T2121 0.3358
T2122 0.335
T2123 0.3348
T2124 0.3348
T2125 0.334
T2126 0.3345
T2127 0.3354
T2128 0.3341
T2129 0.3333
T2130 0.3332
T2131 0.3341
T2132 0.3358
T2133 0.3375
T2134 0.3375
T2135 0.3376
T2136 0.3375
T2137 0.3368
T2138 0.3365
T2139 0.3368
T2140 0.3364
T2141 0.3358
T2142 0.335
T2143 0.3348
T2144 0.3348
T2145 0.3343
T2146 0.3344
T2147 0.3354
T2148 0.3368
T2149 0.3377
T2150 0.3398
T2151 0.3418
T2152 0.344
T2153 0.3455
T2154 0.3466
T2155 0.3478
T2156 0.3487
T2157 0.3493
T2158 0.3491
T2159 0.3484
T2160 0.3476
T2161 0.3474
T2162 0.3474
T2163 0.3462
T2164 0.3458
T2165 0.3448
T2166 0.344
T2167 0.3434
T2168 0.3423
T2169 0.3414
T2170 0.3409
T2171 0.3399
T2172 0.3388
T2173 0.3383
T2174 0.3373
T2175 0.3367
T2176 0.3369
T2177 0.3365
T2178 0.3354
T2179 0.3351
T2180 0.3339
T2181 0.3334
T2182 0.3328
T2183 0.332
T2184 0.3318
T2185 0.331
T2186 0.3292
T2187 0.3287
T2188 0.3287
T2189 0.3279
T2190 0.3274
T2191 0.3269
T2192 0.3262
T2193 0.3257
T2194 0.3253
T2195 0.3246
T2196 0.3241
T2197 0.324
T2198 0.3235
T2199 0.3221
T2200 0.3211
T2201 0.3209
T2202 0.3209
T2203 0.3222
T2204 0.3223
T2205 0.3216
T2206 0.3214
T2207 0.3211
T2208 0.321
T2209 0.321
T2210 0.3202
T2211 0.3196
T2212 0.3194
T2213 0.3188
T2214 0.3181
T2215 0.3238
T2216 0.3179
T2217 0.318
T2218 0.3235
T2219 0.3224
T2220 0.3221
T2221 0.3219
T2222 0.3212
T2223 0.3208
T2224 0.3207
T2225 0.3207
T2226 0.3207
T2227 0.3207
T2228 0.3208
T2229 0.3208
T2230 0.3208
T2231 0.3208
T2232 0.3207
T2233 0.32
T2234 0.3193
T2235 0.3191
T2236 0.3191
T2237 0.3192
T2238 0.3181
T2239 0.3177
T2240 0.3177
T2241 0.3175
T2242 0.3175
T2243 0.3172
T2244 0.3163
T2245 0.316
T2246 0.3161
T2247 0.3161
T2248 0.3158
T2249 0.3154
T2250 0.3148
T2251 0.3144
T2252 0.3144
T2253 0.3144
T2254 0.3144
T2255 0.3144
T2256 0.3139
T2257 0.3132
T2258 0.313
T2259 0.313
T2260 0.313
T2261 0.3127
T2262 0.3124
T2263 0.3122
T2264 0.3119
T2265 0.3114
T2266 0.3113
T2267 0.3113
T2268 0.3108
T2269 0.3101
T2270 0.3099
T2271 0.3099
T2272 0.3091
T2273 0.3085
T2274 0.3084
T2275 0.3084
T2276 0.3083
T2277 0.3082
T2278 0.3082
T2279 0.3082
T2280 0.3082
T2281 0.3083
T2282 0.3074
T2283 0.3069
T2284 0.3068
T2285 0.3068
T2286 0.3068
T2287 0.3068
T2288 0.3069
T2289 0.3063
T2290 0.3056
T2291 0.3053
T2292 0.3052
T2293 0.3052
T2294 0.3052
T2295 0.3052
T2296 0.3052
T2297 0.3052
T2298 0.305
T2299 0.3043
T2300 0.3038
T2301 0.3063
T2302 0.3036
T2303 0.2983
T2304 0.2957
T2305 0.2961
T2306 0.2987
T2307 0.301
T2308 0.3026
T2309 0.3033
T2310 0.3034
T2311 0.3034
T2312 0.3034
T2313 0.3035
T2314 0.3035
T2315 0.3035
T2316 0.3035
T2317 0.3035
T2318 0.3035
T2319 0.3035
T2320 0.303
T2321 0.3022
T2322 0.3029
T2323 0.3035
T2324 0.3036
T2325 0.3036
T2326 0.3036
T2327 0.3036
T2328 0.3037
T2329 0.3035
T2330 0.3034
T2331 0.3035
T2332 0.3023
T2333 0.302
T2334 0.302
T2335 0.302
T2336 0.302
T2337 0.302
T2338 0.302
T2339 0.3018
T2340 0.3011
T2341 0.3015
T2342 0.302
T2343 0.3015
T2344 0.3011
T2345 0.3007
T2346 0.3006
T2347 0.3006
T2348 0.3006
T2349 0.3004
T2350 0.301
T2351 0.3012
T2352 0.3015
T2353 0.3007
T2354 0.3005
T2355 0.3005
T2356 0.3005
T2357 0.3005
T2358 0.3005
T2359 0.3005
T2360 0.3005
T2361 0.3006
T2362 0.3
T2363 0.3001
T2364 0.2999
T2365 0.2999
T2366 0.2999
T2367 0.2993
T2368 0.2991
T2369 0.2997
T2370 0.3025
T2371 0.3048
T2372 0.3056
T2373 0.3054
T2374 0.3039
T2375 0.3018
T2376 0.3004
T2377 0.2993
T2378 0.2981
T2379 0.2976
T2380 0.2975
T2381 0.2975
T2382 0.2984
T2383 0.299
T2384 0.2991
T2385 0.2991
T2386 0.2991
T2387 0.2991
T2388 0.2992
T2389 0.2992
T2390 0.2992
T2391 0.2992
T2392 0.2992
T2393 0.2992
T2394 0.2992
T2395 0.2025
T2396 0.1937
T2397 0.194
T2398 0.1937
T2399 0.1937
T2400 0.1937
T2401 0.1937
T2402 0.1937
T2403 0.1937
T2404 0.1937
T2405 0.1937
T2406 0.1937
T2407 0.194
T2408 0.1937
T2409 0.1937
T2410 0.1935
T2411 0.1933
T2412 0.1922
T2413 0.1928
T2414 0.1922
T2415 0.1904
T2416 0.1898
T2417 0.1898
T2418 0.1898
T2419 0.1898
T2420 0.1898
T2421 0.1898
T2422 0.1899
T2423 0.1899
T2424 0.1899
T2425 0.1899
T2426 0.1899
T2427 0.1899
T2428 0.1899
T2429 0.1899
T2430 0.1899
T2431 0.1899
T2432 0.1899
T2433 0.1899
T2434 0.1899
T2435 0.1899
T2436 0.1899
T2437 0.1899
T2438 0.1899
T2439 0.1899
T2440 0.1899
T2441 0.1899
T2442 0.1899
T2443 0.1899
T2444 0.1899
T2445 0.1899
T2446 0.1899
T2447 0.1899
T2448 0.1899
T2449 0.1899
T2450 0.1899
T2451 0.1899
T2452 0.1899
T2453 0.1899
T2454 0.1899
T2455 0.1899
T2456 0.19
T2457 0.1893
T2458 0.1887
T2459 0.1887
T2460 0.1884
T2461 0.1888
T2462 0.1878
T2463 0.1885
T2464 0.1885
T2465 0.1888
T2466 0.1888
T2467 0.1888
T2468 0.1888
T2469 0.1888
T2470 0.1888
T2471 0.1888
T2472 0.1888
T2473 0.1888
T2474 0.1888
T2475 0.1888
T2476 0.1888
T2477 0.1888
T2478 0.1888
T2479 0.1888
T2480 0.1888
T2481 0.1888
T2482 0.1888
T2483 0.1888
T2484 0.1885
T2485 0.1885
T2486 0.1888
T2487 0.1879
T2488 0.1882
T2489 0.2003
T2490 0.2268
T2491 0.2265
T2492 0.2214
T2493 0.2183
T2494 0.2166
T2495 0.2164
T2496 0.2145
T2497 0.2139
T2498 0.2121
T2499 0.211
T2500 0.21
T2501 0.2167
T2502 0.2157
T2503 0.2147
T2504 0.2131
T2505 0.2128
T2506 0.212
T2507 0.2287
T2508 0.2259
T2509 0.2229
T2510 0.2209
T2511 0.2155
T2512 0.2166
T2513 0.2132
T2514 0.2121
T2515 0.2111
T2516 0.2108
T2517 0.2102
T2518 0.2097
T2519 0.209
T2520 0.2081
T2521 0.207
T2522 0.2059
T2523 0.2054
T2524 0.2048
T2525 0.2038
T2526 0.2026
T2527 0.2024
T2528 0.2013
T2529 0.2004
T2530 0.1998
T2531 0.1984
T2532 0.1973
T2533 0.202
T2534 0.2012
T2535 0.1992
T2536 0.1989
T2537 0.1989
T2538 0.1989
T2539 0.1989
T2540 0.1989
T2541 0.1989
T2542 0.1989
T2543 0.1989
T2544 0.1989
T2545 0.1989
T2546 0.1989
T2547 0.1989
T2548 0.1983
T2549 0.1977
T2550 0.1977
T2551 0.1977
T2552 0.1977
T2553 0.1969
T2554 0.1972
T2555 0.1978
T2556 0.1975
T2557 0.196
T2558 0.195
T2559 0.1943
T2560 0.2238
T2561 0.2169
T2562 0.2135
T2563 0.2117
T2564 0.2096
T2565 0.2083
T2566 0.2075
T2567 0.2065
T2568 0.2062
T2569 0.2056
T2570 0.2047
T2571 0.2041
T2572 0.2037
T2573 0.2029
T2574 0.2023
T2575 0.2016
T2576 0.2012
T2577 0.2009
T2578 0.2009
T2579 0.2001
T2580 0.1992
T2581 0.1976
T2582 0.1972
T2583 0.2017
T2584 0.2014
T2585 0.2017
T2586 0.2017
T2587 0.2017
T2588 0.2017
T2589 0.2017
T2590 0.2017
T2591 0.2008
T2592 0.2006
T2593 0.2006
T2594 0.2006
T2595 0.2006
T2596 0.2006
T2597 0.2006
T2598 0.2006
T2599 0.2006
T2600 0.1999
T2601 0.1991
T2602 0.1991
T2603 0.1986
T2604 0.1986
T2605 0.1986
T2606 0.198
T2607 0.1992
T2608 0.1989
T2609 0.1989
T2610 0.198
T2611 0.198
T2612 0.198
T2613 0.198
T2614 0.198
T2615 0.198
T2616 0.198
T2617 0.1973
T2618 0.197
T2619 0.1976
T2620 0.1979
T2621 0.1982
T2622 0.1982
T2623 0.1982
T2624 0.1982
T2625 0.1982
T2626 0.1979
T2627 0.1976
T2628 0.1973
T2629 0.1967
T2630 0.1967
T2631 0.197
T2632 0.1961
T2633 0.1958
T2634 0.1958
T2635 0.1958
T2636 0.1958
T2637 0.1958
T2638 0.1958
T2639 0.1958
T2640 0.1958
T2641 0.1958
T2642 0.1958
T2643 0.1958
T2644 0.1958
T2645 0.1967
T2646 0.197
T2647 0.197
T2648 0.197
T2649 0.197
T2650 0.197
T2651 0.1961
T2652 0.1961
T2653 0.1958
T2654 0.1958
T2655 0.1958
T2656 0.1958
T2657 0.1961
T2658 0.1967
T2659 0.1961
T2660 0.1973
T2661 0.197
T2662 0.1979
T2663 0.1991
T2664 0.1991
T2665 0.1998
T2666 0.2001
T2667 0.202
T2668 0.1979
T2669 0.1993
T2670 0.1999
T2671 0.2013
T2672 0.2027
T2673 0.2055
T2674 0.207
T2675 0.2095
T2676 0.2131
T2677 0.2153
T2678 0.2101
T2679 0.212
T2680 0.2126
T2681 0.2129
T2682 0.2136
T2683 0.2146
T2684 0.2149
T2685 0.2149
T2686 0.2143
T2687 0.2136
T2688 0.2131
T2689 0.2123
T2690 0.2113
T2691 0.2103
T2692 0.21
T2693 0.21
T2694 0.21
T2695 0.21
T2696 0.21
T2697 0.21
T2698 0.21
T2699 0.21
T2700 0.21
T2701 0.2166
T2702 0.215
T2703 0.2137
T2704 0.2129
T2705 0.2153
T2706 0.214
T2707 0.2129
T2708 0.2129
T2709 0.2119
T2710 0.2105
T2711 0.2105
T2712 0.2095
T2713 0.2083
T2714 0.208
T2715 0.208
T2716 0.208
T2717 0.2077
T2718 0.207
T2719 0.2067
T2720 0.2067
T2721 0.2077
T2722 0.207
T2723 0.2073
T2724 0.2073
T2725 0.2092
T2726 0.2102
T2727 0.2105
T2728 0.2108
T2729 0.2116
T2730 0.2119
T2731 0.2129
T2732 0.2129
T2733 0.2137
T2734 0.214
T2735 0.2143
T2736 0.2153
T2737 0.2153
T2738 0.2153
T2739 0.2153
T2740 0.2153
T2741 0.2163
T2742 0.2166
T2743 0.2095
T2744 0.21
T2745 0.2103
T2746 0.2113
T2747 0.2126
T2748 0.2129
T2749 0.2134
T2750 0.2143
T2751 0.2131
T2752 0.2126
T2753 0.2117
T2754 0.2113
T2755 0.21
T2756 0.2097
T2757 0.2166
T2758 0.2163
T2759 0.2153
T2760 0.2146
T2761 0.2135
T2762 0.2129
T2763 0.2122
T2764 0.2116
T2765 0.211
T2766 0.2105
T2767 0.2095
T2768 0.2091
T2769 0.2091
T2770 0.2091
T2771 0.2091
T2772 0.2083
T2773 0.208
T2774 0.2073
T2775 0.2067
T2776 0.2067
T2777 0.2067
T2778 0.2067
T2779 0.2067
T2780 0.2067
T2781 0.2058
T2782 0.2056
T2783 0.2056
T2784 0.2052
T2785 0.2042
T2786 0.2042
T2787 0.2042
T2788 0.2033
T2789 0.203
T2790 0.203
T2791 0.1933
T2792 0.1933
T2793 0.1933
T2794 0.1933
T2795 0.1933
T2796 0.1933
T2797 0.1933
T2798 0.1933
T2799 0.1933
T2800 0.1933
T2801 0.1933
T2802 0.1933
T2803 0.1933
T2804 0.1933
T2805 0.1933
T2806 0.1933
T2807 0.1933
T2808 0.1933
