# Supplementary material for: FishMORPH - An agent-based model to predict salmonid growth and distribution responses under natural and low flows
Source: Sci Rep. 2016 Jul 19;6:29414. doi: 10.1038/srep29414 (PMC4949470; doi:10.1038/srep29414)
Supplement: Supplementary Information 2 [file srep29414-s2.zip › SR_FishMORPH_Files/Parameters/Baseline_Depth_P73.var]

Depth Patch P73
T1 0.1553
T2 0.1559
T3 0.1559
T4 0.1559
T5 0.1556
T6 0.1553
T7 0.1543
T8 0.1539
T9 0.1529
T10 0.1545
T11 0.1551
T12 0.1531
T13 0.1521
T14 0.1506
T15 0.1506
T16 0.1506
T17 0.1506
T18 0.1506
T19 0.1503
T20 0.15
T21 0.1494
T22 0.1491
T23 0.1491
T24 0.1491
T25 0.1485
T26 0.1479
T27 0.1479
T28 0.1479
T29 0.1479
T30 0.1479
T31 0.1479
T32 0.1479
T33 0.1479
T34 0.1479
T35 0.1572
T36 0.1569
T37 0.1562
T38 0.1562
T39 0.1562
T40 0.1562
T41 0.1562
T42 0.156
T43 0.1552
T44 0.1552
T45 0.1552
T46 0.1552
T47 0.1552
T48 0.1552
T49 0.1552
T50 0.1552
T51 0.154
T52 0.154
T53 0.154
T54 0.1527
T55 0.1527
T56 0.1524
T57 0.1518
T58 0.1521
T59 0.1524
T60 0.1549
T61 0.1531
T62 0.1521
T63 0.1518
T64 0.1515
T65 0.1527
T66 0.1518
T67 0.1515
T68 0.1515
T69 0.1515
T70 0.1515
T71 0.1512
T72 0.1502
T73 0.1497
T74 0.1489
T75 0.1479
T76 0.1479
T77 0.1479
T78 0.1479
T79 0.1479
T80 0.1479
T81 0.1479
T82 0.1479
T83 0.1479
T84 0.1479
T85 0.1482
T86 0.1492
T87 0.1492
T88 0.1492
T89 0.1492
T90 0.1492
T91 0.1492
T92 0.1492
T93 0.1492
T94 0.1492
T95 0.1492
T96 0.1492
T97 0.1492
T98 0.1492
T99 0.1489
T100 0.1479
T101 0.1479
T102 0.1479
T103 0.1479
T104 0.1479
T105 0.1479
T106 0.1479
T107 0.1479
T108 0.1476
T109 0.1479
T110 0.1479
T111 0.1479
T112 0.1479
T113 0.1479
T114 0.1479
T115 0.1479
T116 0.1479
T117 0.1479
T118 0.1479
T119 0.1479
T120 0.1479
T121 0.1479
T122 0.1479
T123 0.1479
T124 0.1479
T125 0.1479
T126 0.1479
T127 0.1479
T128 0.1479
T129 0.1479
T130 0.1479
T131 0.1485
T132 0.1492
T133 0.1492
T134 0.1492
T135 0.1492
T136 0.1494
T137 0.1502
T138 0.1502
T139 0.1502
T140 0.1502
T141 0.1502
T142 0.1502
T143 0.1502
T144 0.1502
T145 0.1502
T146 0.1502
T147 0.1502
T148 0.1502
T149 0.1502
T150 0.1515
T151 0.1512
T152 0.1515
T153 0.1518
T154 0.1527
T155 0.1527
T156 0.1527
T157 0.1527
T158 0.1534
T159 0.1527
T160 0.1534
T161 0.154
T162 0.154
T163 0.154
T164 0.154
T165 0.154
T166 0.154
T167 0.154
T168 0.154
T169 0.154
T170 0.154
T171 0.154
T172 0.154
T173 0.154
T174 0.154
T175 0.154
T176 0.154
T177 0.154
T178 0.1537
T179 0.154
T180 0.154
T181 0.1537
T182 0.1531
T183 0.1537
T184 0.1531
T185 0.1527
T186 0.1527
T187 0.1527
T188 0.1527
T189 0.1527
T190 0.1527
T191 0.1527
T192 0.1527
T193 0.1527
T194 0.1527
T195 0.1527
T196 0.1527
T197 0.1518
T198 0.1515
T199 0.1515
T200 0.1515
T201 0.1502
T202 0.1502
T203 0.1502
T204 0.1502
T205 0.1502
T206 0.1502
T207 0.1502
T208 0.1502
T209 0.1502
T210 0.1502
T211 0.1502
T212 0.1502
T213 0.1502
T214 0.1502
T215 0.1505
T216 0.1502
T217 0.1502
T218 0.1502
T219 0.1502
T220 0.1502
T221 0.1502
T222 0.1502
T223 0.1502
T224 0.15
T225 0.1492
T226 0.1492
T227 0.1492
T228 0.1492
T229 0.1492
T230 0.1492
T231 0.1492
T232 0.1492
T233 0.1492
T234 0.1492
T235 0.1492
T236 0.1492
T237 0.1492
T238 0.1492
T239 0.1492
T240 0.1492
T241 0.1492
T242 0.1492
T243 0.1492
T244 0.1492
T245 0.1492
T246 0.1492
T247 0.1492
T248 0.1492
T249 0.1479
T250 0.1479
T251 0.1482
T252 0.164
T253 0.1783
T254 0.1819
T255 0.1811
T256 0.181
T257 0.181
T258 0.1798
T259 0.1796
T260 0.1796
T261 0.179
T262 0.1782
T263 0.1781
T264 0.1781
T265 0.1781
T266 0.1781
T267 0.1781
T268 0.1781
T269 0.1781
T270 0.1781
T271 0.1781
T272 0.1781
T273 0.1781
T274 0.1781
T275 0.1781
T276 0.1784
T277 0.1788
T278 0.1794
T279 0.1796
T280 0.1796
T281 0.1796
T282 0.179
T283 0.1785
T284 0.1782
T285 0.1781
T286 0.1781
T287 0.1781
T288 0.1781
T289 0.1781
T290 0.1781
T291 0.1781
T292 0.1781
T293 0.1784
T294 0.1794
T295 0.1796
T296 0.1796
T297 0.1808
T298 0.181
T299 0.181
T300 0.1815
T301 0.1814
T302 0.1813
T303 0.1815
T304 0.1818
T305 0.1821
T306 0.1822
T307 0.1822
T308 0.1822
T309 0.1822
T310 0.1822
T311 0.1822
T312 0.1822
T313 0.1822
T314 0.1822
T315 0.1822
T316 0.1822
T317 0.1822
T318 0.1822
T319 0.1822
T320 0.1822
T321 0.1822
T322 0.1822
T323 0.1822
T324 0.1822
T325 0.1819
T326 0.1821
T327 0.1822
T328 0.1822
T329 0.1822
T330 0.1822
T331 0.1822
T332 0.1822
T333 0.1822
T334 0.1822
T335 0.1822
T336 0.1822
T337 0.1819
T338 0.1811
T339 0.181
T340 0.181
T341 0.181
T342 0.181
T343 0.181
T344 0.181
T345 0.181
T346 0.181
T347 0.181
T348 0.181
T349 0.181
T350 0.181
T351 0.181
T352 0.181
T353 0.1798
T354 0.1796
T355 0.1796
T356 0.1796
T357 0.1796
T358 0.1796
T359 0.1796
T360 0.1796
T361 0.1796
T362 0.179
T363 0.1794
T364 0.1796
T365 0.1796
T366 0.1796
T367 0.1796
T368 0.1796
T369 0.1796
T370 0.1796
T371 0.1796
T372 0.1796
T373 0.1799
T374 0.1808
T375 0.181
T376 0.181
T377 0.181
T378 0.1813
T379 0.181
T380 0.181
T381 0.181
T382 0.181
T383 0.181
T384 0.181
T385 0.181
T386 0.181
T387 0.181
T388 0.181
T389 0.181
T390 0.181
T391 0.181
T392 0.181
T393 0.1801
T394 0.1721
T395 0.1691
T396 0.1623
T397 0.1578
T398 0.1559
T399 0.1544
T400 0.1542
T401 0.1542
T402 0.1542
T403 0.1545
T404 0.1542
T405 0.1542
T406 0.1533
T407 0.1528
T408 0.1527
T409 0.1527
T410 0.1533
T411 0.154
T412 0.1551
T413 0.1567
T414 0.1579
T415 0.1574
T416 0.158
T417 0.1581
T418 0.1581
T419 0.1579
T420 0.156
T421 0.1556
T422 0.1502
T423 0.1485
T424 0.1491
T425 0.1491
T426 0.1491
T427 0.1491
T428 0.1491
T429 0.1491
T430 0.1491
T431 0.1491
T432 0.1491
T433 0.1491
T434 0.1491
T435 0.1485
T436 0.1479
T437 0.1479
T438 0.1569
T439 0.1562
T440 0.1556
T441 0.155
T442 0.155
T443 0.1547
T444 0.1538
T445 0.1541
T446 0.1538
T447 0.1541
T448 0.1538
T449 0.1534
T450 0.1519
T451 0.1512
T452 0.1512
T453 0.1512
T454 0.1506
T455 0.15
T456 0.15
T457 0.1512
T458 0.1512
T459 0.1512
T460 0.1509
T461 0.1512
T462 0.1512
T463 0.1525
T464 0.1533
T465 0.1541
T466 0.1548
T467 0.1557
T468 0.1563
T469 0.1572
T470 0.1572
T471 0.1483
T472 0.1489
T473 0.1486
T474 0.1572
T475 0.1566
T476 0.156
T477 0.1554
T478 0.1548
T479 0.1548
T480 0.1541
T481 0.1548
T482 0.1545
T483 0.1548
T484 0.1548
T485 0.1551
T486 0.1548
T487 0.156
T488 0.1561
T489 0.1483
T490 0.1499
T491 0.1517
T492 0.152
T493 0.1532
T494 0.155
T495 0.1565
T496 0.1577
T497 0.1588
T498 0.1592
T499 0.1605
T500 0.1624
T501 0.1636
T502 0.1655
T503 0.1675
T504 0.1627
T505 0.1643
T506 0.1657
T507 0.1662
T508 0.1665
T509 0.1674
T510 0.1676
T511 0.1678
T512 0.1687
T513 0.1691
T514 0.17
T515 0.1715
T516 0.1722
T517 0.1734
T518 0.1742
T519 0.1743
T520 0.1746
T521 0.1744
T522 0.1743
T523 0.1743
T524 0.1743
T525 0.1743
T526 0.1743
T527 0.174
T528 0.1733
T529 0.1728
T530 0.1728
T531 0.1717
T532 0.1715
T533 0.1712
T534 0.1703
T535 0.1689
T536 0.1681
T537 0.1674
T538 0.1667
T539 0.1661
T540 0.166
T541 0.1646
T542 0.1644
T543 0.1644
T544 0.1638
T545 0.1632
T546 0.1631
T547 0.1625
T548 0.1618
T549 0.1617
T550 0.1677
T551 0.167
T552 0.1666
T553 0.1655
T554 0.1653
T555 0.1647
T556 0.164
T557 0.1639
T558 0.1642
T559 0.1654
T560 0.1678
T561 0.1648
T562 0.1676
T563 0.1704
T564 0.1735
T565 0.1785
T566 0.1725
T567 0.1793
T568 0.1838
T569 0.1871
T570 0.1828
T571 0.1852
T572 0.1877
T573 0.1907
T574 0.1952
T575 0.1999
T576 0.1958
T577 0.2036
T578 0.2076
T579 0.2177
T580 0.2195
T581 0.2288
T582 0.2361
T583 0.2343
T584 0.2385
T585 0.2409
T586 0.2451
T587 0.2484
T588 0.2502
T589 0.2516
T590 0.2555
T591 0.2571
T592 0.2598
T593 0.2611
T594 0.2613
T595 0.2605
T596 0.2567
T597 0.2516
T598 0.2492
T599 0.2435
T600 0.237
T601 0.231
T602 0.2347
T603 0.2306
T604 0.227
T605 0.224
T606 0.2222
T607 0.2209
T608 0.221
T609 0.2218
T610 0.2238
T611 0.2255
T612 0.2284
T613 0.2315
T614 0.2346
T615 0.2364
T616 0.2303
T617 0.2326
T618 0.2347
T619 0.2367
T620 0.2383
T621 0.239
T622 0.2381
T623 0.235
T624 0.2374
T625 0.2287
T626 0.2258
T627 0.2126
T628 0.2044
T629 0.201
T630 0.193
T631 0.1877
T632 0.1844
T633 0.182
T634 0.1866
T635 0.1851
T636 0.1837
T637 0.1825
T638 0.1817
T639 0.1807
T640 0.1796
T641 0.1791
T642 0.1786
T643 0.178
T644 0.1779
T645 0.1779
T646 0.1773
T647 0.1765
T648 0.1761
T649 0.1751
T650 0.175
T651 0.1745
T652 0.1738
T653 0.1737
T654 0.1731
T655 0.1724
T656 0.1723
T657 0.1715
T658 0.1711
T659 0.171
T660 0.1698
T661 0.1695
T662 0.1685
T663 0.1683
T664 0.1794
T665 0.1629
T666 0.1645
T667 0.1641
T668 0.1641
T669 0.1638
T670 0.1632
T671 0.1631
T672 0.1631
T673 0.1631
T674 0.1631
T675 0.1619
T676 0.1617
T677 0.1616
T678 0.1615
T679 0.1612
T680 0.1602
T681 0.1601
T682 0.1601
T683 0.1595
T684 0.1602
T685 0.1633
T686 0.1672
T687 0.1768
T688 0.1716
T689 0.1636
T690 0.1647
T691 0.1618
T692 0.1603
T693 0.1595
T694 0.1588
T695 0.1587
T696 0.1584
T697 0.1574
T698 0.1573
T699 0.1573
T700 0.1573
T701 0.1573
T702 0.1563
T703 0.1561
T704 0.1561
T705 0.1559
T706 0.1559
T707 0.1559
T708 0.155
T709 0.1545
T710 0.1544
T711 0.1544
T712 0.1542
T713 0.1532
T714 0.153
T715 0.153
T716 0.153
T717 0.153
T718 0.153
T719 0.153
T720 0.153
T721 0.153
T722 0.153
T723 0.153
T724 0.153
T725 0.153
T726 0.153
T727 0.153
T728 0.153
T729 0.1527
T730 0.1527
T731 0.153
T732 0.153
T733 0.1521
T734 0.1518
T735 0.1521
T736 0.1518
T737 0.1515
T738 0.1512
T739 0.1509
T740 0.1506
T741 0.1506
T742 0.1506
T743 0.1505
T744 0.1503
T745 0.1503
T746 0.1503
T747 0.1503
T748 0.1503
T749 0.1503
T750 0.1503
T751 0.1503
T752 0.1503
T753 0.1503
T754 0.1503
T755 0.1503
T756 0.1503
T757 0.1503
T758 0.1503
T759 0.1503
T760 0.1503
T761 0.1503
T762 0.1503
T763 0.1503
T764 0.1503
T765 0.1581
T766 0.1583
T767 0.1581
T768 0.1581
T769 0.1581
T770 0.1581
T771 0.1578
T772 0.1575
T773 0.1574
T774 0.1571
T775 0.1572
T776 0.1575
T777 0.1575
T778 0.1575
T779 0.1575
T780 0.1575
T781 0.1573
T782 0.157
T783 0.1568
T784 0.1567
T785 0.1561
T786 0.1563
T787 0.1561
T788 0.156
T789 0.1566
T790 0.1567
T791 0.1567
T792 0.1567
T793 0.1567
T794 0.1567
T795 0.1567
T796 0.1567
T797 0.1564
T798 0.1566
T799 0.1567
T800 0.1567
T801 0.1567
T802 0.1567
T803 0.1567
T804 0.1567
T805 0.1565
T806 0.1564
T807 0.1564
T808 0.1564
T809 0.1558
T810 0.1551
T811 0.1553
T812 0.1551
T813 0.155
T814 0.155
T815 0.155
T816 0.155
T817 0.155
T818 0.155
T819 0.155
T820 0.155
T821 0.1544
T822 0.1543
T823 0.1537
T824 0.1536
T825 0.1536
T826 0.1536
T827 0.1536
T828 0.1536
T829 0.1536
T830 0.1527
T831 0.1526
T832 0.1532
T833 0.1517
T834 0.1511
T835 0.1508
T836 0.1499
T837 0.1499
T838 0.1499
T839 0.1499
T840 0.1499
T841 0.1499
T842 0.1499
T843 0.1499
T844 0.1499
T845 0.1497
T846 0.1491
T847 0.1491
T848 0.1485
T849 0.1484
T850 0.1496
T851 0.1493
T852 0.1496
T853 0.1496
T854 0.1496
T855 0.1484
T856 0.1481
T857 0.1567
T858 0.1567
T859 0.1567
T860 0.1567
T861 0.1567
T862 0.1567
T863 0.1567
T864 0.1567
T865 0.1573
T866 0.1484
T867 0.1484
T868 0.1484
T869 0.1484
T870 0.1484
T871 0.1484
T872 0.1484
T873 0.1484
T874 0.1484
T875 0.1484
T876 0.1484
T877 0.1484
T878 0.1484
T879 0.1484
T880 0.1567
T881 0.1567
T882 0.1558
T883 0.1555
T884 0.1549
T885 0.1549
T886 0.1555
T887 0.1555
T888 0.156
T889 0.1565
T890 0.1565
T891 0.1565
T892 0.1565
T893 0.1565
T894 0.1568
T895 0.1565
T896 0.1565
T897 0.1565
T898 0.1565
T899 0.1565
T900 0.1565
T901 0.1565
T902 0.1565
T903 0.1562
T904 0.1556
T905 0.1552
T906 0.1552
T907 0.1552
T908 0.1552
T909 0.1552
T910 0.1552
T911 0.1552
T912 0.1552
T913 0.1552
T914 0.1552
T915 0.1556
T916 0.1552
T917 0.1552
T918 0.1556
T919 0.1565
T920 0.1556
T921 0.1552
T922 0.1552
T923 0.1552
T924 0.1552
T925 0.1552
T926 0.1552
T927 0.1548
T928 0.154
T929 0.155
T930 0.154
T931 0.1538
T932 0.1538
T933 0.1538
T934 0.1538
T935 0.1538
T936 0.1538
T937 0.1538
T938 0.1541
T939 0.1541
T940 0.1538
T941 0.155
T942 0.155
T943 0.155
T944 0.155
T945 0.155
T946 0.155
T947 0.155
T948 0.155
T949 0.1559
T950 0.1572
T951 0.1566
T952 0.156
T953 0.1552
T954 0.1548
T955 0.1548
T956 0.1548
T957 0.1548
T958 0.1548
T959 0.1548
T960 0.1548
T961 0.1548
T962 0.1548
T963 0.1548
T964 0.1548
T965 0.1548
T966 0.1548
T967 0.1548
T968 0.1548
T969 0.1548
T970 0.1548
T971 0.1548
T972 0.1548
T973 0.1548
T974 0.1548
T975 0.1548
T976 0.1548
T977 0.1548
T978 0.1548
T979 0.1548
T980 0.1548
T981 0.1546
T982 0.1538
T983 0.1535
T984 0.1535
T985 0.1535
T986 0.1532
T987 0.1532
T988 0.1532
T989 0.1532
T990 0.1532
T991 0.1532
T992 0.1532
T993 0.1532
T994 0.1532
T995 0.1532
T996 0.1532
T997 0.1532
T998 0.1532
T999 0.1532
T1000 0.1532
T1001 0.1529
T1002 0.152
T1003 0.152
T1004 0.152
T1005 0.1523
T1006 0.1532
T1007 0.1532
T1008 0.1523
T1009 0.152
T1010 0.152
T1011 0.152
T1012 0.152
T1013 0.152
T1014 0.152
T1015 0.152
T1016 0.152
T1017 0.152
T1018 0.1519
T1019 0.153
T1020 0.153
T1021 0.153
T1022 0.153
T1023 0.1527
T1024 0.1517
T1025 0.1508
T1026 0.1505
T1027 0.15
T1028 0.1494
T1029 0.15
T1030 0.1505
T1031 0.1505
T1032 0.1505
T1033 0.1505
T1034 0.1505
T1035 0.1505
T1036 0.1505
T1037 0.1505
T1038 0.1505
T1039 0.1505
T1040 0.1511
T1041 0.1517
T1042 0.1505
T1043 0.1508
T1044 0.1517
T1045 0.1517
T1046 0.1524
T1047 0.1527
T1048 0.1527
T1049 0.1531
T1050 0.1527
T1051 0.1518
T1052 0.1505
T1053 0.1502
T1054 0.1502
T1055 0.1502
T1056 0.1502
T1057 0.1515
T1058 0.1515
T1059 0.1515
T1060 0.1515
T1061 0.1515
T1062 0.1515
T1063 0.1515
T1064 0.1515
T1065 0.1515
T1066 0.1515
T1067 0.1521
T1068 0.1526
T1069 0.1525
T1070 0.1525
T1071 0.1525
T1072 0.1531
T1073 0.1538
T1074 0.1538
T1075 0.1538
T1076 0.1538
T1077 0.1538
T1078 0.1538
T1079 0.1538
T1080 0.1538
T1081 0.1538
T1082 0.1541
T1083 0.1541
T1084 0.1544
T1085 0.155
T1086 0.1548
T1087 0.1548
T1088 0.1548
T1089 0.1548
T1090 0.1548
T1091 0.1545
T1092 0.1548
T1093 0.1602
T1094 0.1628
T1095 0.1622
T1096 0.162
T1097 0.162
T1098 0.1623
T1099 0.1632
T1100 0.1634
T1101 0.1634
T1102 0.1654
T1103 0.1617
T1104 0.1666
T1105 0.1743
T1106 0.1804
T1107 0.1703
T1108 0.171
T1109 0.171
T1110 0.1727
T1111 0.1752
T1112 0.1799
T1113 0.184
T1114 0.1839
T1115 0.187
T1116 0.1892
T1117 0.1898
T1118 0.1885
T1119 0.1852
T1120 0.1868
T1121 0.1823
T1122 0.179
T1123 0.178
T1124 0.1765
T1125 0.1743
T1126 0.1736
T1127 0.1735
T1128 0.1735
T1129 0.1735
T1130 0.1743
T1131 0.1747
T1132 0.1745
T1133 0.1737
T1134 0.1735
T1135 0.1738
T1136 0.1743
T1137 0.1744
T1138 0.1747
T1139 0.1755
T1140 0.1771
T1141 0.1787
T1142 0.1799
T1143 0.18
T1144 0.1803
T1145 0.1803
T1146 0.1803
T1147 0.1808
T1148 0.1812
T1149 0.1812
T1150 0.1812
T1151 0.1812
T1152 0.1805
T1153 0.1795
T1154 0.1781
T1155 0.1768
T1156 0.176
T1157 0.1759
T1158 0.1747
T1159 0.1745
T1160 0.1745
T1161 0.1751
T1162 0.1758
T1163 0.1757
T1164 0.1769
T1165 0.1774
T1166 0.1782
T1167 0.1784
T1168 0.1784
T1169 0.1779
T1170 0.1773
T1171 0.1762
T1172 0.1758
T1173 0.1766
T1174 0.1771
T1175 0.177
T1176 0.1769
T1177 0.1775
T1178 0.1782
T1179 0.1784
T1180 0.1781
T1181 0.178
T1182 0.1783
T1183 0.1784
T1184 0.1784
T1185 0.1784
T1186 0.1784
T1187 0.1784
T1188 0.178
T1189 0.1787
T1190 0.1769
T1191 0.1749
T1192 0.1734
T1193 0.1723
T1194 0.1716
T1195 0.1703
T1196 0.17
T1197 0.17
T1198 0.17
T1199 0.1712
T1200 0.1725
T1201 0.1738
T1202 0.173
T1203 0.1725
T1204 0.1715
T1205 0.1708
T1206 0.1701
T1207 0.1723
T1208 0.171
T1209 0.1684
T1210 0.1684
T1211 0.1692
T1212 0.1704
T1213 0.172
T1214 0.1742
T1215 0.1757
T1216 0.1776
T1217 0.1785
T1218 0.18
T1219 0.182
T1220 0.1853
T1221 0.1818
T1222 0.185
T1223 0.1878
T1224 0.1886
T1225 0.1886
T1226 0.1878
T1227 0.1873
T1228 0.1861
T1229 0.185
T1230 0.1846
T1231 0.1845
T1232 0.1851
T1233 0.1871
T1234 0.1897
T1235 0.1934
T1236 0.1962
T1237 0.1983
T1238 0.1989
T1239 0.2
T1240 0.1928
T1241 0.1928
T1242 0.1991
T1243 0.1978
T1244 0.1976
T1245 0.1976
T1246 0.1977
T1247 0.1983
T1248 0.1987
T1249 0.1987
T1250 0.1987
T1251 0.1987
T1252 0.1982
T1253 0.1975
T1254 0.1974
T1255 0.1968
T1256 0.1956
T1257 0.1948
T1258 0.1942
T1259 0.1935
T1260 0.1925
T1261 0.1921
T1262 0.1913
T1263 0.1865
T1264 0.1831
T1265 0.1871
T1266 0.1857
T1267 0.1846
T1268 0.1833
T1269 0.182
T1270 0.1815
T1271 0.1803
T1272 0.1795
T1273 0.1777
T1274 0.1765
T1275 0.176
T1276 0.1749
T1277 0.1741
T1278 0.1734
T1279 0.1722
T1280 0.1714
T1281 0.1704
T1282 0.1695
T1283 0.1693
T1284 0.1693
T1285 0.1692
T1286 0.1691
T1287 0.1809
T1288 0.1801
T1289 0.1782
T1290 0.1767
T1291 0.1753
T1292 0.1742
T1293 0.174
T1294 0.1749
T1295 0.1753
T1296 0.1753
T1297 0.1743
T1298 0.174
T1299 0.174
T1300 0.1728
T1301 0.1722
T1302 0.1714
T1303 0.1707
T1304 0.17
T1305 0.1699
T1306 0.1689
T1307 0.1687
T1308 0.1684
T1309 0.1694
T1310 0.1696
T1311 0.1696
T1312 0.1709
T1313 0.1731
T1314 0.1757
T1315 0.171
T1316 0.1843
T1317 0.1883
T1318 0.1997
T1319 0.2029
T1320 0.2085
T1321 0.216
T1322 0.2221
T1323 0.2188
T1324 0.2224
T1325 0.2251
T1326 0.2279
T1327 0.23
T1328 0.2323
T1329 0.2338
T1330 0.2337
T1331 0.2331
T1332 0.2317
T1333 0.2291
T1334 0.2254
T1335 0.2219
T1336 0.2259
T1337 0.2225
T1338 0.2208
T1339 0.2197
T1340 0.2187
T1341 0.218
T1342 0.2179
T1343 0.2179
T1344 0.2173
T1345 0.2166
T1346 0.2163
T1347 0.2155
T1348 0.2142
T1349 0.2127
T1350 0.2114
T1351 0.2097
T1352 0.2082
T1353 0.2121
T1354 0.2101
T1355 0.2087
T1356 0.2074
T1357 0.2062
T1358 0.2042
T1359 0.2023
T1360 0.2001
T1361 0.1984
T1362 0.1968
T1363 0.1954
T1364 0.1941
T1365 0.1928
T1366 0.2005
T1367 0.1992
T1368 0.1981
T1369 0.1977
T1370 0.1976
T1371 0.1976
T1372 0.1982
T1373 0.1994
T1374 0.2008
T1375 0.1932
T1376 0.195
T1377 0.1964
T1378 0.1972
T1379 0.1983
T1380 0.1988
T1381 0.2002
T1382 0.2013
T1383 0.2025
T1384 0.2038
T1385 0.2029
T1386 0.203
T1387 0.2028
T1388 0.2019
T1389 0.2007
T1390 0.1991
T1391 0.1975
T1392 0.1965
T1393 0.1962
T1394 0.1961
T1395 0.1972
T1396 0.199
T1397 0.2012
T1398 0.2033
T1399 0.205
T1400 0.2058
T1401 0.2064
T1402 0.2062
T1403 0.2067
T1404 0.2062
T1405 0.2052
T1406 0.2042
T1407 0.2033
T1408 0.2018
T1409 0.201
T1410 0.2001
T1411 0.1997
T1412 0.1988
T1413 0.1987
T1414 0.1984
T1415 0.1986
T1416 0.1974
T1417 0.1972
T1418 0.1972
T1419 0.1972
T1420 0.1972
T1421 0.1961
T1422 0.1956
T1423 0.1947
T1424 0.1935
T1425 0.1933
T1426 0.193
T1427 0.2011
T1428 0.2001
T1429 0.1991
T1430 0.1984
T1431 0.198
T1432 0.1974
T1433 0.197
T1434 0.1972
T1435 0.1976
T1436 0.1976
T1437 0.1971
T1438 0.1969
T1439 0.1969
T1440 0.1969
T1441 0.1967
T1442 0.1961
T1443 0.1957
T1444 0.1948
T1445 0.1938
T1446 0.193
T1447 0.1926
T1448 0.1917
T1449 0.1916
T1450 0.1916
T1451 0.1916
T1452 0.1913
T1453 0.1907
T1454 0.1903
T1455 0.1899
T1456 0.1885
T1457 0.1873
T1458 0.186
T1459 0.1846
T1460 0.1835
T1461 0.1827
T1462 0.1819
T1463 0.1817
T1464 0.1823
T1465 0.1848
T1466 0.1871
T1467 0.1881
T1468 0.187
T1469 0.1851
T1470 0.1839
T1471 0.1831
T1472 0.1827
T1473 0.182
T1474 0.1879
T1475 0.1879
T1476 0.1823
T1477 0.1878
T1478 0.1876
T1479 0.1874
T1480 0.1868
T1481 0.1861
T1482 0.186
T1483 0.1848
T1484 0.1846
T1485 0.1846
T1486 0.185
T1487 0.1856
T1488 0.1876
T1489 0.1824
T1490 0.1829
T1491 0.1845
T1492 0.1862
T1493 0.1868
T1494 0.1866
T1495 0.1866
T1496 0.1877
T1497 0.1892
T1498 0.1913
T1499 0.1936
T1500 0.1955
T1501 0.1966
T1502 0.1964
T1503 0.1953
T1504 0.1937
T1505 0.1923
T1506 0.1914
T1507 0.1904
T1508 0.1898
T1509 0.1903
T1510 0.191
T1511 0.1915
T1512 0.1924
T1513 0.1931
T1514 0.1936
T1515 0.1951
T1516 0.1959
T1517 0.197
T1518 0.1974
T1519 0.1986
T1520 0.1995
T1521 0.2004
T1522 0.2011
T1523 0.1935
T1524 0.1948
T1525 0.1966
T1526 0.1991
T1527 0.2001
T1528 0.2005
T1529 0.2011
T1530 0.2007
T1531 0.2004
T1532 0.2004
T1533 0.1996
T1534 0.1991
T1535 0.1992
T1536 0.1997
T1537 0.2004
T1538 0.2018
T1539 0.2033
T1540 0.2051
T1541 0.2067
T1542 0.2082
T1543 0.2093
T1544 0.2094
T1545 0.2094
T1546 0.2094
T1547 0.2094
T1548 0.2094
T1549 0.2094
T1550 0.2094
T1551 0.2094
T1552 0.2094
T1553 0.2094
T1554 0.2094
T1555 0.2094
T1556 0.2094
T1557 0.2094
T1558 0.2094
T1559 0.2094
T1560 0.2094
T1561 0.2094
T1562 0.2094
T1563 0.2094
T1564 0.2094
T1565 0.2094
T1566 0.2094
T1567 0.2094
T1568 0.2094
T1569 0.2094
T1570 0.1977
T1571 0.2009
T1572 0.1993
T1573 0.1989
T1574 0.1963
T1575 0.1953
T1576 0.1952
T1577 0.1949
T1578 0.1951
T1579 0.1957
T1580 0.1972
T1581 0.1994
T1582 0.2008
T1583 0.2012
T1584 0.2015
T1585 0.2007
T1586 0.2011
T1587 0.1931
T1588 0.1941
T1589 0.1953
T1590 0.1961
T1591 0.1957
T1592 0.195
T1593 0.1941
T1594 0.1931
T1595 0.2016
T1596 0.2016
T1597 0.194
T1598 0.1945
T1599 0.1943
T1600 0.194
T1601 0.1939
T1602 0.1939
T1603 0.1939
T1604 0.1939
T1605 0.1937
T1606 0.1937
T1607 0.1934
T1608 0.2012
T1609 0.1999
T1610 0.1987
T1611 0.1977
T1612 0.1965
T1613 0.1954
T1614 0.195
T1615 0.1944
T1616 0.1937
T1617 0.1947
T1618 0.1947
T1619 0.195
T1620 0.1959
T1621 0.1961
T1622 0.1961
T1623 0.1955
T1624 0.1946
T1625 0.1933
T1626 0.192
T1627 0.1905
T1628 0.1885
T1629 0.187
T1630 0.1862
T1631 0.1856
T1632 0.1845
T1633 0.184
T1634 0.1825
T1635 0.1876
T1636 0.1863
T1637 0.1856
T1638 0.1846
T1639 0.1841
T1640 0.1838
T1641 0.1828
T1642 0.1827
T1643 0.1827
T1644 0.1824
T1645 0.1814
T1646 0.181
T1647 0.1799
T1648 0.1785
T1649 0.1772
T1650 0.1764
T1651 0.176
T1652 0.1756
T1653 0.1747
T1654 0.1745
T1655 0.1745
T1656 0.1745
T1657 0.1745
T1658 0.1751
T1659 0.1755
T1660 0.1761
T1661 0.1771
T1662 0.1792
T1663 0.1831
T1664 0.1863
T1665 0.1827
T1666 0.1857
T1667 0.1881
T1668 0.1928
T1669 0.1972
T1670 0.2007
T1671 0.1955
T1672 0.1997
T1673 0.203
T1674 0.2054
T1675 0.2066
T1676 0.2067
T1677 0.2059
T1678 0.2045
T1679 0.202
T1680 0.1993
T1681 0.1967
T1682 0.1947
T1683 0.1944
T1684 0.1938
T1685 0.1942
T1686 0.1952
T1687 0.1956
T1688 0.1965
T1689 0.1969
T1690 0.1969
T1691 0.1969
T1692 0.1969
T1693 0.1969
T1694 0.1967
T1695 0.1953
T1696 0.1936
T1697 0.2007
T1698 0.1993
T1699 0.1979
T1700 0.1969
T1701 0.1967
T1702 0.1967
T1703 0.1959
T1704 0.1943
T1705 0.194
T1706 0.1929
T1707 0.1921
T1708 0.1912
T1709 0.1896
T1710 0.1885
T1711 0.1876
T1712 0.1864
T1713 0.1856
T1714 0.1849
T1715 0.1847
T1716 0.1842
T1717 0.1832
T1718 0.1821
T1719 0.1875
T1720 0.1862
T1721 0.186
T1722 0.186
T1723 0.1871
T1724 0.1874
T1725 0.1873
T1726 0.1872
T1727 0.1874
T1728 0.1818
T1729 0.1877
T1730 0.1872
T1731 0.1871
T1732 0.1871
T1733 0.1862
T1734 0.1858
T1735 0.1855
T1736 0.1847
T1737 0.1846
T1738 0.1846
T1739 0.1846
T1740 0.1846
T1741 0.1843
T1742 0.183
T1743 0.1822
T1744 0.181
T1745 0.18
T1746 0.1792
T1747 0.1791
T1748 0.1791
T1749 0.1791
T1750 0.1791
T1751 0.1798
T1752 0.1802
T1753 0.1803
T1754 0.1803
T1755 0.18
T1756 0.1795
T1757 0.1791
T1758 0.179
T1759 0.1781
T1760 0.1777
T1761 0.1764
T1762 0.1762
T1763 0.1762
T1764 0.1759
T1765 0.1761
T1766 0.1762
T1767 0.1762
T1768 0.1759
T1769 0.1755
T1770 0.1758
T1771 0.1761
T1772 0.1762
T1773 0.1762
T1774 0.1762
T1775 0.1762
T1776 0.1756
T1777 0.1748
T1778 0.1747
T1779 0.1742
T1780 0.1736
T1781 0.1735
T1782 0.1728
T1783 0.1721
T1784 0.172
T1785 0.172
T1786 0.172
T1787 0.1742
T1788 0.1735
T1789 0.1725
T1790 0.1712
T1791 0.1706
T1792 0.1695
T1793 0.1812
T1794 0.1809
T1795 0.1809
T1796 0.1807
T1797 0.1809
T1798 0.1809
T1799 0.1809
T1800 0.1809
T1801 0.1809
T1802 0.1809
T1803 0.1803
T1804 0.1795
T1805 0.1794
T1806 0.1789
T1807 0.1788
T1808 0.1782
T1809 0.1781
T1810 0.1781
T1811 0.1781
T1812 0.1784
T1813 0.1782
T1814 0.1781
T1815 0.1781
T1816 0.1769
T1817 0.1766
T1818 0.1766
T1819 0.1766
T1820 0.1766
T1821 0.1766
T1822 0.1766
T1823 0.1766
T1824 0.1766
T1825 0.1766
T1826 0.1758
T1827 0.1752
T1828 0.1751
T1829 0.174
T1830 0.1738
T1831 0.1738
T1832 0.173
T1833 0.1728
T1834 0.1734
T1835 0.1754
T1836 0.1773
T1837 0.1778
T1838 0.1779
T1839 0.1776
T1840 0.1769
T1841 0.1767
T1842 0.1764
T1843 0.1764
T1844 0.1764
T1845 0.1773
T1846 0.1776
T1847 0.1776
T1848 0.1776
T1849 0.1776
T1850 0.1771
T1851 0.1765
T1852 0.1758
T1853 0.1751
T1854 0.1741
T1855 0.1739
T1856 0.1736
T1857 0.1733
T1858 0.1735
T1859 0.1743
T1860 0.1751
T1861 0.1749
T1862 0.1743
T1863 0.1736
T1864 0.1726
T1865 0.1721
T1866 0.172
T1867 0.173
T1868 0.1735
T1869 0.1732
T1870 0.1731
T1871 0.1728
T1872 0.1719
T1873 0.1731
T1874 0.1746
T1875 0.1762
T1876 0.1793
T1877 0.1713
T1878 0.1749
T1879 0.1783
T1880 0.1819
T1881 0.1855
T1882 0.1832
T1883 0.1883
T1884 0.194
T1885 0.1986
T1886 0.1936
T1887 0.1961
T1888 0.1968
T1889 0.1966
T1890 0.1949
T1891 0.2016
T1892 0.1999
T1893 0.1977
T1894 0.1959
T1895 0.1951
T1896 0.1947
T1897 0.1949
T1898 0.1963
T1899 0.1984
T1900 0.2004
T1901 0.1931
T1902 0.1942
T1903 0.1949
T1904 0.195
T1905 0.1945
T1906 0.1935
T1907 0.1934
T1908 0.2015
T1909 0.1994
T1910 0.1954
T1911 0.1931
T1912 0.1912
T1913 0.1886
T1914 0.1876
T1915 0.1878
T1916 0.1856
T1917 0.1824
T1918 0.1879
T1919 0.187
T1920 0.1857
T1921 0.1855
T1922 0.1843
T1923 0.1832
T1924 0.1822
T1925 0.1816
T1926 0.1803
T1927 0.1798
T1928 0.1788
T1929 0.1779
T1930 0.1777
T1931 0.1793
T1932 0.18
T1933 0.1794
T1934 0.1785
T1935 0.1778
T1936 0.1774
T1937 0.1762
T1938 0.1748
T1939 0.1748
T1940 0.1758
T1941 0.1769
T1942 0.1775
T1943 0.1792
T1944 0.1809
T1945 0.1806
T1946 0.1799
T1947 0.1804
T1948 0.1811
T1949 0.1822
T1950 0.1842
T1951 0.1881
T1952 0.1858
T1953 0.1909
T1954 0.1977
T1955 0.1968
T1956 0.2032
T1957 0.2079
T1958 0.2078
T1959 0.2177
T1960 0.2256
T1961 0.2232
T1962 0.2271
T1963 0.2311
T1964 0.2356
T1965 0.2316
T1966 0.2375
T1967 0.2421
T1968 0.2471
T1969 0.2474
T1970 0.252
T1971 0.2543
T1972 0.2571
T1973 0.2598
T1974 0.2614
T1975 0.2632
T1976 0.2643
T1977 0.2658
T1978 0.266
T1979 0.2655
T1980 0.2656
T1981 0.2654
T1982 0.2643
T1983 0.2633
T1984 0.2621
T1985 0.2611
T1986 0.2612
T1987 0.2602
T1988 0.259
T1989 0.2586
T1990 0.2585
T1991 0.2576
T1992 0.2572
T1993 0.2564
T1994 0.2557
T1995 0.2541
T1996 0.2526
T1997 0.2517
T1998 0.25
T1999 0.2484
T2000 0.2466
T2001 0.2484
T2002 0.2461
T2003 0.2433
T2004 0.2408
T2005 0.2389
T2006 0.2367
T2007 0.2353
T2008 0.2348
T2009 0.234
T2010 0.2333
T2011 0.2329
T2012 0.2318
T2013 0.231
T2014 0.2386
T2015 0.2377
T2016 0.2367
T2017 0.2352
T2018 0.2342
T2019 0.2327
T2020 0.2317
T2021 0.2307
T2022 0.2296
T2023 0.2283
T2024 0.2267
T2025 0.2257
T2026 0.2247
T2027 0.2234
T2028 0.2225
T2029 0.2215
T2030 0.2203
T2031 0.2201
T2032 0.2196
T2033 0.2267
T2034 0.2259
T2035 0.2253
T2036 0.2253
T2037 0.2244
T2038 0.2239
T2039 0.2231
T2040 0.2227
T2041 0.2218
T2042 0.2211
T2043 0.2203
T2044 0.2201
T2045 0.2203
T2046 0.22
T2047 0.2199
T2048 0.2208
T2049 0.2222
T2050 0.2235
T2051 0.2253
T2052 0.219
T2053 0.2225
T2054 0.2262
T2055 0.2305
T2056 0.2351
T2057 0.2317
T2058 0.2382
T2059 0.2441
T2060 0.2487
T2061 0.2488
T2062 0.2517
T2063 0.2548
T2064 0.2574
T2065 0.2588
T2066 0.2593
T2067 0.2601
T2068 0.2605
T2069 0.2598
T2070 0.2594
T2071 0.2586
T2072 0.2579
T2073 0.2569
T2074 0.2555
T2075 0.2547
T2076 0.2539
T2077 0.2529
T2078 0.2519
T2079 0.251
T2080 0.2505
T2081 0.2497
T2082 0.2486
T2083 0.2476
T2084 0.2501
T2085 0.2489
T2086 0.2471
T2087 0.2447
T2088 0.2432
T2089 0.2422
T2090 0.2408
T2091 0.239
T2092 0.2374
T2093 0.2359
T2094 0.2346
T2095 0.2333
T2096 0.2323
T2097 0.2313
T2098 0.2314
T2099 0.2308
T2100 0.2372
T2101 0.2357
T2102 0.2352
T2103 0.2343
T2104 0.2337
T2105 0.2329
T2106 0.2319
T2107 0.2314
T2108 0.2314
T2109 0.2311
T2110 0.2302
T2111 0.229
T2112 0.2287
T2113 0.2278
T2114 0.2273
T2115 0.2267
T2116 0.2263
T2117 0.2263
T2118 0.2263
T2119 0.2263
T2120 0.2263
T2121 0.2257
T2122 0.225
T2123 0.2249
T2124 0.2249
T2125 0.2242
T2126 0.2248
T2127 0.2255
T2128 0.2242
T2129 0.2236
T2130 0.2236
T2131 0.2244
T2132 0.2258
T2133 0.2272
T2134 0.2284
T2135 0.2283
T2136 0.2283
T2137 0.2276
T2138 0.2274
T2139 0.2263
T2140 0.2261
T2141 0.2255
T2142 0.2248
T2143 0.2247
T2144 0.2247
T2145 0.2243
T2146 0.2244
T2147 0.2252
T2148 0.2264
T2149 0.2285
T2150 0.2301
T2151 0.2317
T2152 0.2335
T2153 0.2346
T2154 0.2355
T2155 0.2364
T2156 0.2371
T2157 0.2375
T2158 0.2373
T2159 0.2367
T2160 0.236
T2161 0.2359
T2162 0.2359
T2163 0.2348
T2164 0.2346
T2165 0.2336
T2166 0.2331
T2167 0.2325
T2168 0.2316
T2169 0.2309
T2170 0.2306
T2171 0.2297
T2172 0.2288
T2173 0.2284
T2174 0.2275
T2175 0.2271
T2176 0.2259
T2177 0.2257
T2178 0.2247
T2179 0.2245
T2180 0.2234
T2181 0.2232
T2182 0.2226
T2183 0.222
T2184 0.2218
T2185 0.2211
T2186 0.2196
T2187 0.2193
T2188 0.2193
T2189 0.2269
T2190 0.2265
T2191 0.2261
T2192 0.2255
T2193 0.2251
T2194 0.2248
T2195 0.2241
T2196 0.2237
T2197 0.2237
T2198 0.2232
T2199 0.222
T2200 0.2212
T2201 0.2211
T2202 0.2211
T2203 0.2223
T2204 0.2222
T2205 0.2216
T2206 0.2215
T2207 0.2212
T2208 0.2211
T2209 0.2211
T2210 0.2204
T2211 0.2199
T2212 0.2197
T2213 0.2192
T2214 0.2186
T2215 0.2185
T2216 0.2185
T2217 0.2185
T2218 0.2182
T2219 0.2173
T2220 0.2171
T2221 0.2169
T2222 0.2163
T2223 0.216
T2224 0.2159
T2225 0.2159
T2226 0.2159
T2227 0.2159
T2228 0.2159
T2229 0.2159
T2230 0.2159
T2231 0.2159
T2232 0.2158
T2233 0.2152
T2234 0.2146
T2235 0.2145
T2236 0.2145
T2237 0.2145
T2238 0.2135
T2239 0.2133
T2240 0.2133
T2241 0.2131
T2242 0.2131
T2243 0.2129
T2244 0.212
T2245 0.2119
T2246 0.2119
T2247 0.2119
T2248 0.2116
T2249 0.2113
T2250 0.2107
T2251 0.2105
T2252 0.2105
T2253 0.2105
T2254 0.2105
T2255 0.2105
T2256 0.21
T2257 0.2093
T2258 0.2092
T2259 0.2092
T2260 0.2092
T2261 0.209
T2262 0.2087
T2263 0.2085
T2264 0.2082
T2265 0.2079
T2266 0.2078
T2267 0.2078
T2268 0.2073
T2269 0.2124
T2270 0.2123
T2271 0.2123
T2272 0.2116
T2273 0.2111
T2274 0.2111
T2275 0.2111
T2276 0.2109
T2277 0.2109
T2278 0.2109
T2279 0.2109
T2280 0.2109
T2281 0.2109
T2282 0.2101
T2283 0.2097
T2284 0.2096
T2285 0.2096
T2286 0.2096
T2287 0.2096
T2288 0.2096
T2289 0.2091
T2290 0.2085
T2291 0.2083
T2292 0.2082
T2293 0.2082
T2294 0.2082
T2295 0.2082
T2296 0.2082
T2297 0.2082
T2298 0.2079
T2299 0.2073
T2300 0.207
T2301 0.2067
T2302 0.2042
T2303 0.1996
T2304 0.1977
T2305 0.1983
T2306 0.2006
T2307 0.2023
T2308 0.2037
T2309 0.2041
T2310 0.2042
T2311 0.2042
T2312 0.2042
T2313 0.2042
T2314 0.2042
T2315 0.2042
T2316 0.2042
T2317 0.2042
T2318 0.2042
T2319 0.2042
T2320 0.2037
T2321 0.203
T2322 0.2037
T2323 0.2041
T2324 0.2042
T2325 0.2042
T2326 0.2042
T2327 0.2042
T2328 0.2042
T2329 0.204
T2330 0.204
T2331 0.204
T2332 0.2029
T2333 0.2027
T2334 0.2027
T2335 0.2027
T2336 0.2027
T2337 0.2027
T2338 0.2027
T2339 0.2025
T2340 0.2019
T2341 0.2023
T2342 0.2027
T2343 0.2022
T2344 0.2018
T2345 0.2015
T2346 0.2014
T2347 0.2014
T2348 0.2014
T2349 0.2013
T2350 0.2018
T2351 0.2019
T2352 0.2021
T2353 0.2014
T2354 0.2012
T2355 0.2012
T2356 0.2012
T2357 0.2012
T2358 0.2012
T2359 0.2012
T2360 0.2012
T2361 0.2012
T2362 0.2007
T2363 0.2009
T2364 0.2006
T2365 0.2006
T2366 0.2006
T2367 0.2001
T2368 0.2
T2369 0.2005
T2370 0.203
T2371 0.2048
T2372 0.2053
T2373 0.2051
T2374 0.2037
T2375 0.2019
T2376 0.2009
T2377 0.1999
T2378 0.1989
T2379 0.1985
T2380 0.1985
T2381 0.1985
T2382 0.1993
T2383 0.1997
T2384 0.1997
T2385 0.1997
T2386 0.1997
T2387 0.1997
T2388 0.1997
T2389 0.1997
T2390 0.1997
T2391 0.1997
T2392 0.1997
T2393 0.1997
T2394 0.1997
T2395 0.1398
T2396 0.1414
T2397 0.1417
T2398 0.1414
T2399 0.1414
T2400 0.1414
T2401 0.1414
T2402 0.1414
T2403 0.1414
T2404 0.1414
T2405 0.1414
T2406 0.1414
T2407 0.1417
T2408 0.1414
T2409 0.1414
T2410 0.1412
T2411 0.1409
T2412 0.1397
T2413 0.1404
T2414 0.1397
T2415 0.1378
T2416 0.1371
T2417 0.1371
T2418 0.1371
T2419 0.1371
T2420 0.1371
T2421 0.1371
T2422 0.1371
T2423 0.1371
T2424 0.1371
T2425 0.1371
T2426 0.1371
T2427 0.1371
T2428 0.1371
T2429 0.1371
T2430 0.1371
T2431 0.1371
T2432 0.1371
T2433 0.1371
T2434 0.1371
T2435 0.1371
T2436 0.1371
T2437 0.1371
T2438 0.1371
T2439 0.1371
T2440 0.1371
T2441 0.1371
T2442 0.1371
T2443 0.1371
T2444 0.1371
T2445 0.1371
T2446 0.1371
T2447 0.1371
T2448 0.1371
T2449 0.1371
T2450 0.1371
T2451 0.1371
T2452 0.1371
T2453 0.1371
T2454 0.1371
T2455 0.1371
T2456 0.1371
T2457 0.1364
T2458 0.1358
T2459 0.1358
T2460 0.1354
T2461 0.1358
T2462 0.1347
T2463 0.1354
T2464 0.1354
T2465 0.1358
T2466 0.1358
T2467 0.1358
T2468 0.1358
T2469 0.1358
T2470 0.1358
T2471 0.1358
T2472 0.1358
T2473 0.1358
T2474 0.1358
T2475 0.1358
T2476 0.1358
T2477 0.1358
T2478 0.1358
T2479 0.1358
T2480 0.1358
T2481 0.1358
T2482 0.1358
T2483 0.1358
T2484 0.1354
T2485 0.1354
T2486 0.1358
T2487 0.1347
T2488 0.1351
T2489 0.1352
T2490 0.1503
T2491 0.15
T2492 0.1543
T2493 0.1512
T2494 0.1494
T2495 0.1492
T2496 0.1472
T2497 0.1466
T2498 0.1448
T2499 0.1436
T2500 0.1426
T2501 0.1416
T2502 0.1405
T2503 0.1395
T2504 0.1377
T2505 0.1375
T2506 0.1532
T2507 0.1533
T2508 0.1492
T2509 0.1557
T2510 0.1537
T2511 0.1482
T2512 0.1414
T2513 0.1378
T2514 0.1532
T2515 0.1522
T2516 0.1518
T2517 0.1513
T2518 0.1507
T2519 0.15
T2520 0.149
T2521 0.1478
T2522 0.1467
T2523 0.1461
T2524 0.1455
T2525 0.1445
T2526 0.1432
T2527 0.1429
T2528 0.1418
T2529 0.1408
T2530 0.1402
T2531 0.1386
T2532 0.1375
T2533 0.1369
T2534 0.1359
T2535 0.1469
T2536 0.1465
T2537 0.1465
T2538 0.1465
T2539 0.1465
T2540 0.1465
T2541 0.1465
T2542 0.1465
T2543 0.1465
T2544 0.1465
T2545 0.1465
T2546 0.1465
T2547 0.1465
T2548 0.1459
T2549 0.1452
T2550 0.1452
T2551 0.1452
T2552 0.1452
T2553 0.1443
T2554 0.1446
T2555 0.1452
T2556 0.1449
T2557 0.1433
T2558 0.1423
T2559 0.1415
T2560 0.1564
T2561 0.1414
T2562 0.1378
T2563 0.1525
T2564 0.1504
T2565 0.149
T2566 0.1481
T2567 0.1471
T2568 0.1467
T2569 0.1461
T2570 0.1452
T2571 0.1445
T2572 0.1441
T2573 0.1432
T2574 0.1425
T2575 0.1418
T2576 0.1414
T2577 0.1411
T2578 0.1411
T2579 0.1402
T2580 0.1392
T2581 0.1376
T2582 0.1372
T2583 0.1362
T2584 0.1359
T2585 0.1362
T2586 0.1362
T2587 0.1362
T2588 0.1362
T2589 0.1362
T2590 0.1362
T2591 0.1353
T2592 0.135
T2593 0.135
T2594 0.135
T2595 0.135
T2596 0.135
T2597 0.135
T2598 0.135
T2599 0.135
T2600 0.1342
T2601 0.1465
T2602 0.1465
T2603 0.1459
T2604 0.1459
T2605 0.1459
T2606 0.1452
T2607 0.1465
T2608 0.1462
T2609 0.1462
T2610 0.1452
T2611 0.1452
T2612 0.1452
T2613 0.1452
T2614 0.1452
T2615 0.1452
T2616 0.1452
T2617 0.1443
T2618 0.1439
T2619 0.1446
T2620 0.1449
T2621 0.1452
T2622 0.1452
T2623 0.1452
T2624 0.1452
T2625 0.1452
T2626 0.1449
T2627 0.1446
T2628 0.1443
T2629 0.1436
T2630 0.1436
T2631 0.1439
T2632 0.143
T2633 0.1427
T2634 0.1427
T2635 0.1427
T2636 0.1427
T2637 0.1427
T2638 0.1427
T2639 0.1427
T2640 0.1427
T2641 0.1427
T2642 0.1427
T2643 0.1427
T2644 0.1427
T2645 0.1436
T2646 0.1439
T2647 0.1439
T2648 0.1439
T2649 0.1439
T2650 0.1439
T2651 0.143
T2652 0.143
T2653 0.1427
T2654 0.1427
T2655 0.1427
T2656 0.1427
T2657 0.143
T2658 0.1436
T2659 0.143
T2660 0.1443
T2661 0.1439
T2662 0.1449
T2663 0.1462
T2664 0.1462
T2665 0.1469
T2666 0.1342
T2667 0.1362
T2668 0.1375
T2669 0.139
T2670 0.1396
T2671 0.1411
T2672 0.1425
T2673 0.1455
T2674 0.1471
T2675 0.1497
T2676 0.1535
T2677 0.1391
T2678 0.1416
T2679 0.1436
T2680 0.1442
T2681 0.1445
T2682 0.1453
T2683 0.1463
T2684 0.1466
T2685 0.1466
T2686 0.1459
T2687 0.1453
T2688 0.1448
T2689 0.1439
T2690 0.1429
T2691 0.1419
T2692 0.1416
T2693 0.1416
T2694 0.1416
T2695 0.1416
T2696 0.1416
T2697 0.1416
T2698 0.1416
T2699 0.1416
T2700 0.1416
T2701 0.1404
T2702 0.1388
T2703 0.1375
T2704 0.1532
T2705 0.1391
T2706 0.1377
T2707 0.1532
T2708 0.1532
T2709 0.1522
T2710 0.1507
T2711 0.1507
T2712 0.1497
T2713 0.1484
T2714 0.1481
T2715 0.1481
T2716 0.1481
T2717 0.1478
T2718 0.1471
T2719 0.1467
T2720 0.1467
T2721 0.1478
T2722 0.1471
T2723 0.1474
T2724 0.1474
T2725 0.1494
T2726 0.1504
T2727 0.1507
T2728 0.151
T2729 0.1518
T2730 0.1522
T2731 0.1532
T2732 0.1532
T2733 0.1375
T2734 0.1377
T2735 0.1381
T2736 0.1391
T2737 0.1391
T2738 0.1391
T2739 0.1391
T2740 0.1391
T2741 0.1401
T2742 0.1405
T2743 0.141
T2744 0.1416
T2745 0.1419
T2746 0.1429
T2747 0.1442
T2748 0.1445
T2749 0.145
T2750 0.1459
T2751 0.1448
T2752 0.1442
T2753 0.1432
T2754 0.1429
T2755 0.1416
T2756 0.1413
T2757 0.1405
T2758 0.1401
T2759 0.1391
T2760 0.1384
T2761 0.1538
T2762 0.1532
T2763 0.1525
T2764 0.1518
T2765 0.1513
T2766 0.1507
T2767 0.1497
T2768 0.1493
T2769 0.1493
T2770 0.1493
T2771 0.1493
T2772 0.1484
T2773 0.1481
T2774 0.1474
T2775 0.1467
T2776 0.1467
T2777 0.1467
T2778 0.1467
T2779 0.1467
T2780 0.1467
T2781 0.1458
T2782 0.1455
T2783 0.1455
T2784 0.1452
T2785 0.1441
T2786 0.1441
T2787 0.1441
T2788 0.1432
T2789 0.1429
T2790 0.1429
T2791 0.1399
T2792 0.1399
T2793 0.1399
T2794 0.1399
T2795 0.1399
T2796 0.1399
T2797 0.1399
T2798 0.1399
T2799 0.1399
T2800 0.1399
T2801 0.1399
T2802 0.1399
T2803 0.1399
T2804 0.1399
T2805 0.1399
T2806 0.1399
T2807 0.1399
T2808 0.1399
