# Supplementary material for: FishMORPH - An agent-based model to predict salmonid growth and distribution responses under natural and low flows
Source: Sci Rep. 2016 Jul 19;6:29414. doi: 10.1038/srep29414 (PMC4949470; doi:10.1038/srep29414)
Supplement: Supplementary Information 2 [file srep29414-s2.zip › SR_FishMORPH_Files/Parameters/Baseline_Depth_P8.var]

Depth PatchP8
T1 0.3359
T2 0.3366
T3 0.3366
T4 0.3366
T5 0.3363
T6 0.3359
T7 0.3349
T8 0.3343
T9 0.3349
T10 0.335
T11 0.3357
T12 0.3335
T13 0.334
T14 0.3323
T15 0.3323
T16 0.3323
T17 0.3323
T18 0.3323
T19 0.332
T20 0.3316
T21 0.331
T22 0.3306
T23 0.3306
T24 0.3306
T25 0.3299
T26 0.3293
T27 0.3293
T28 0.3293
T29 0.3293
T30 0.3293
T31 0.3293
T32 0.3293
T33 0.3293
T34 0.3293
T35 0.3289
T36 0.3286
T37 0.3279
T38 0.3279
T39 0.3279
T40 0.3279
T41 0.3279
T42 0.3276
T43 0.3268
T44 0.3268
T45 0.3268
T46 0.3268
T47 0.3268
T48 0.3268
T49 0.3268
T50 0.3268
T51 0.3254
T52 0.3254
T53 0.3254
T54 0.3241
T55 0.3241
T56 0.3237
T57 0.323
T58 0.3234
T59 0.3237
T60 0.3264
T61 0.3244
T62 0.3234
T63 0.323
T64 0.3227
T65 0.3241
T66 0.323
T67 0.3227
T68 0.3227
T69 0.3227
T70 0.3227
T71 0.3223
T72 0.3213
T73 0.3207
T74 0.3198
T75 0.3188
T76 0.3188
T77 0.3188
T78 0.3188
T79 0.3188
T80 0.3188
T81 0.3188
T82 0.3188
T83 0.3188
T84 0.3188
T85 0.3191
T86 0.3202
T87 0.3202
T88 0.3202
T89 0.3202
T90 0.3202
T91 0.3202
T92 0.3202
T93 0.3202
T94 0.3202
T95 0.3202
T96 0.3202
T97 0.3202
T98 0.3202
T99 0.3198
T100 0.3188
T101 0.3188
T102 0.3188
T103 0.3188
T104 0.3188
T105 0.3188
T106 0.3188
T107 0.3188
T108 0.3184
T109 0.3188
T110 0.3188
T111 0.3188
T112 0.3188
T113 0.3188
T114 0.3188
T115 0.3188
T116 0.3188
T117 0.3188
T118 0.3188
T119 0.3188
T120 0.3188
T121 0.3188
T122 0.3188
T123 0.3188
T124 0.3188
T125 0.3188
T126 0.3188
T127 0.3188
T128 0.3188
T129 0.3188
T130 0.3188
T131 0.3195
T132 0.3202
T133 0.3202
T134 0.3202
T135 0.3202
T136 0.3204
T137 0.3213
T138 0.3213
T139 0.3213
T140 0.3213
T141 0.3213
T142 0.3213
T143 0.3213
T144 0.3213
T145 0.3213
T146 0.3213
T147 0.3213
T148 0.3213
T149 0.3213
T150 0.3227
T151 0.3223
T152 0.3227
T153 0.323
T154 0.3241
T155 0.3241
T156 0.3241
T157 0.3241
T158 0.3247
T159 0.3241
T160 0.3247
T161 0.3254
T162 0.3254
T163 0.3254
T164 0.3254
T165 0.3254
T166 0.3254
T167 0.3254
T168 0.3254
T169 0.3254
T170 0.3254
T171 0.3254
T172 0.3254
T173 0.3254
T174 0.3254
T175 0.3254
T176 0.3254
T177 0.3254
T178 0.3251
T179 0.3254
T180 0.3254
T181 0.3251
T182 0.3244
T183 0.3251
T184 0.3244
T185 0.3241
T186 0.3241
T187 0.3241
T188 0.3241
T189 0.3241
T190 0.3241
T191 0.3241
T192 0.3241
T193 0.3241
T194 0.3241
T195 0.3241
T196 0.3241
T197 0.323
T198 0.3227
T199 0.3227
T200 0.3227
T201 0.3213
T202 0.3213
T203 0.3213
T204 0.3213
T205 0.3213
T206 0.3213
T207 0.3213
T208 0.3213
T209 0.3213
T210 0.3213
T211 0.3213
T212 0.3213
T213 0.3213
T214 0.3213
T215 0.3216
T216 0.3213
T217 0.3213
T218 0.3213
T219 0.3213
T220 0.3213
T221 0.3213
T222 0.3213
T223 0.3213
T224 0.321
T225 0.3202
T226 0.3202
T227 0.3202
T228 0.3202
T229 0.3202
T230 0.3202
T231 0.3202
T232 0.3202
T233 0.3202
T234 0.3202
T235 0.3202
T236 0.3202
T237 0.3202
T238 0.3202
T239 0.3202
T240 0.3202
T241 0.3202
T242 0.3202
T243 0.3202
T244 0.3202
T245 0.3202
T246 0.3202
T247 0.3202
T248 0.3202
T249 0.3188
T250 0.3188
T251 0.3191
T252 0.3531
T253 0.3785
T254 0.3832
T255 0.3823
T256 0.3821
T257 0.3821
T258 0.3807
T259 0.3804
T260 0.3804
T261 0.3797
T262 0.3788
T263 0.3787
T264 0.3787
T265 0.3787
T266 0.3787
T267 0.3787
T268 0.3787
T269 0.3787
T270 0.3787
T271 0.3787
T272 0.3787
T273 0.3787
T274 0.3787
T275 0.3787
T276 0.379
T277 0.3795
T278 0.3803
T279 0.3804
T280 0.3804
T281 0.3804
T282 0.3797
T283 0.3792
T284 0.3788
T285 0.3787
T286 0.3787
T287 0.3787
T288 0.3787
T289 0.3787
T290 0.3787
T291 0.3787
T292 0.3787
T293 0.379
T294 0.3802
T295 0.3804
T296 0.3804
T297 0.3818
T298 0.3821
T299 0.3821
T300 0.3827
T301 0.3826
T302 0.3825
T303 0.3828
T304 0.3832
T305 0.3835
T306 0.3836
T307 0.3836
T308 0.3836
T309 0.3836
T310 0.3836
T311 0.3836
T312 0.3836
T313 0.3836
T314 0.3836
T315 0.3836
T316 0.3836
T317 0.3836
T318 0.3836
T319 0.3836
T320 0.3836
T321 0.3836
T322 0.3836
T323 0.3836
T324 0.3836
T325 0.3833
T326 0.3835
T327 0.3836
T328 0.3836
T329 0.3836
T330 0.3836
T331 0.3836
T332 0.3836
T333 0.3836
T334 0.3836
T335 0.3836
T336 0.3836
T337 0.3833
T338 0.3823
T339 0.3821
T340 0.3821
T341 0.3821
T342 0.3821
T343 0.3821
T344 0.3821
T345 0.3821
T346 0.3821
T347 0.3821
T348 0.3821
T349 0.3821
T350 0.3821
T351 0.3821
T352 0.3821
T353 0.3807
T354 0.3804
T355 0.3804
T356 0.3804
T357 0.3804
T358 0.3804
T359 0.3804
T360 0.3804
T361 0.3804
T362 0.3797
T363 0.3803
T364 0.3804
T365 0.3804
T366 0.3804
T367 0.3804
T368 0.3804
T369 0.3804
T370 0.3804
T371 0.3804
T372 0.3804
T373 0.3808
T374 0.3819
T375 0.3821
T376 0.3821
T377 0.3821
T378 0.3824
T379 0.3822
T380 0.3821
T381 0.3821
T382 0.3821
T383 0.3821
T384 0.3821
T385 0.3821
T386 0.3821
T387 0.3821
T388 0.3821
T389 0.3821
T390 0.3821
T391 0.3821
T392 0.3821
T393 0.3811
T394 0.3716
T395 0.3562
T396 0.3441
T397 0.3388
T398 0.3366
T399 0.3349
T400 0.3346
T401 0.3346
T402 0.3346
T403 0.335
T404 0.3347
T405 0.3346
T406 0.3337
T407 0.3347
T408 0.3346
T409 0.3346
T410 0.3337
T411 0.3345
T412 0.3356
T413 0.3375
T414 0.3389
T415 0.3383
T416 0.339
T417 0.3391
T418 0.3391
T419 0.3389
T420 0.3367
T421 0.3362
T422 0.3319
T423 0.3299
T424 0.3306
T425 0.3306
T426 0.3306
T427 0.3306
T428 0.3306
T429 0.3306
T430 0.3306
T431 0.3306
T432 0.3306
T433 0.3306
T434 0.3306
T435 0.3299
T436 0.3293
T437 0.3293
T438 0.3286
T439 0.3279
T440 0.3272
T441 0.3265
T442 0.3265
T443 0.3262
T444 0.3252
T445 0.3255
T446 0.3252
T447 0.3255
T448 0.3252
T449 0.3248
T450 0.3231
T451 0.3224
T452 0.3224
T453 0.3224
T454 0.3217
T455 0.321
T456 0.321
T457 0.3224
T458 0.3224
T459 0.3224
T460 0.3221
T461 0.3224
T462 0.3224
T463 0.3238
T464 0.3247
T465 0.3256
T466 0.3263
T467 0.3273
T468 0.328
T469 0.329
T470 0.329
T471 0.3297
T472 0.3303
T473 0.33
T474 0.329
T475 0.3283
T476 0.3276
T477 0.3269
T478 0.3263
T479 0.3263
T480 0.3256
T481 0.3263
T482 0.3259
T483 0.3263
T484 0.3263
T485 0.3266
T486 0.3263
T487 0.3276
T488 0.3278
T489 0.3298
T490 0.3314
T491 0.3334
T492 0.3338
T493 0.3335
T494 0.3356
T495 0.3373
T496 0.3387
T497 0.3399
T498 0.3404
T499 0.3418
T500 0.344
T501 0.3454
T502 0.3475
T503 0.3499
T504 0.3519
T505 0.3503
T506 0.352
T507 0.3526
T508 0.353
T509 0.354
T510 0.3542
T511 0.3545
T512 0.3555
T513 0.356
T514 0.357
T515 0.3587
T516 0.3596
T517 0.361
T518 0.3619
T519 0.3621
T520 0.3624
T521 0.3622
T522 0.3621
T523 0.3621
T524 0.3621
T525 0.3621
T526 0.3621
T527 0.3617
T528 0.3609
T529 0.3603
T530 0.3603
T531 0.359
T532 0.3588
T533 0.3585
T534 0.3574
T535 0.3557
T536 0.3548
T537 0.354
T538 0.3532
T539 0.3525
T540 0.3523
T541 0.3508
T542 0.3505
T543 0.3505
T544 0.3532
T545 0.3525
T546 0.3523
T547 0.3517
T548 0.3509
T549 0.3508
T550 0.3501
T551 0.3494
T552 0.3488
T553 0.3476
T554 0.3473
T555 0.3467
T556 0.3459
T557 0.3458
T558 0.3461
T559 0.3475
T560 0.3502
T561 0.3509
T562 0.3542
T563 0.3575
T564 0.3611
T565 0.3669
T566 0.3718
T567 0.38
T568 0.3854
T569 0.3876
T570 0.3904
T571 0.3934
T572 0.3963
T573 0.4
T574 0.4054
T575 0.4113
T576 0.4173
T577 0.4249
T578 0.437
T579 0.4497
T580 0.4624
T581 0.47
T582 0.4772
T583 0.4857
T584 0.4911
T585 0.4943
T586 0.4974
T587 0.5018
T588 0.5041
T589 0.5108
T590 0.5136
T591 0.5157
T592 0.5192
T593 0.5209
T594 0.5211
T595 0.5201
T596 0.5152
T597 0.5108
T598 0.5028
T599 0.4954
T600 0.4893
T601 0.4815
T602 0.4777
T603 0.4724
T604 0.4679
T605 0.464
T606 0.4617
T607 0.4601
T608 0.4602
T609 0.4612
T610 0.4637
T611 0.4658
T612 0.4695
T613 0.4735
T614 0.4775
T615 0.4776
T616 0.4806
T617 0.4835
T618 0.4863
T619 0.4888
T620 0.4909
T621 0.4918
T622 0.4906
T623 0.4867
T624 0.479
T625 0.47
T626 0.4601
T627 0.4436
T628 0.4262
T629 0.4129
T630 0.403
T631 0.3965
T632 0.3925
T633 0.3895
T634 0.3871
T635 0.3853
T636 0.3854
T637 0.3839
T638 0.383
T639 0.3818
T640 0.3805
T641 0.3799
T642 0.3792
T643 0.3785
T644 0.3784
T645 0.3784
T646 0.3777
T647 0.3768
T648 0.3763
T649 0.3751
T650 0.3749
T651 0.3743
T652 0.3736
T653 0.3734
T654 0.3727
T655 0.3718
T656 0.3717
T657 0.3708
T658 0.3703
T659 0.3702
T660 0.3688
T661 0.3685
T662 0.3672
T663 0.367
T664 0.3681
T665 0.3524
T666 0.3465
T667 0.346
T668 0.346
T669 0.3457
T670 0.345
T671 0.3448
T672 0.3448
T673 0.3448
T674 0.3448
T675 0.3435
T676 0.3433
T677 0.3431
T678 0.343
T679 0.3426
T680 0.3416
T681 0.3414
T682 0.3414
T683 0.3407
T684 0.3416
T685 0.3451
T686 0.3536
T687 0.3649
T688 0.359
T689 0.3531
T690 0.3467
T691 0.3434
T692 0.3416
T693 0.3407
T694 0.3399
T695 0.3398
T696 0.3395
T697 0.3384
T698 0.3382
T699 0.3382
T700 0.3382
T701 0.3382
T702 0.3371
T703 0.3369
T704 0.3368
T705 0.3366
T706 0.3365
T707 0.3365
T708 0.3355
T709 0.335
T710 0.3349
T711 0.3349
T712 0.3346
T713 0.3335
T714 0.3349
T715 0.3349
T716 0.3349
T717 0.3348
T718 0.3348
T719 0.3348
T720 0.3348
T721 0.3348
T722 0.3348
T723 0.3348
T724 0.3348
T725 0.3348
T726 0.3348
T727 0.3348
T728 0.3348
T729 0.3345
T730 0.3344
T731 0.3347
T732 0.3348
T733 0.3338
T734 0.3334
T735 0.3337
T736 0.3334
T737 0.333
T738 0.3327
T739 0.3323
T740 0.332
T741 0.332
T742 0.332
T743 0.3318
T744 0.3317
T745 0.3317
T746 0.3317
T747 0.3317
T748 0.3317
T749 0.3317
T750 0.3317
T751 0.3317
T752 0.3317
T753 0.3317
T754 0.3316
T755 0.3316
T756 0.3316
T757 0.3316
T758 0.3316
T759 0.3316
T760 0.3316
T761 0.3316
T762 0.3316
T763 0.3316
T764 0.3316
T765 0.3386
T766 0.3389
T767 0.3387
T768 0.3387
T769 0.3387
T770 0.3387
T771 0.3384
T772 0.338
T773 0.3379
T774 0.3375
T775 0.3377
T776 0.338
T777 0.338
T778 0.338
T779 0.338
T780 0.338
T781 0.3377
T782 0.3374
T783 0.3371
T784 0.337
T785 0.3364
T786 0.3366
T787 0.3363
T788 0.3362
T789 0.3369
T790 0.337
T791 0.337
T792 0.337
T793 0.337
T794 0.337
T795 0.337
T796 0.337
T797 0.3366
T798 0.3369
T799 0.337
T800 0.3369
T801 0.3369
T802 0.3369
T803 0.3369
T804 0.3369
T805 0.3367
T806 0.3366
T807 0.3366
T808 0.3366
T809 0.3359
T810 0.3351
T811 0.3353
T812 0.335
T813 0.335
T814 0.335
T815 0.3349
T816 0.3349
T817 0.3349
T818 0.3349
T819 0.3349
T820 0.3349
T821 0.3343
T822 0.3341
T823 0.3351
T824 0.3349
T825 0.3349
T826 0.3349
T827 0.3349
T828 0.3349
T829 0.3349
T830 0.3339
T831 0.3337
T832 0.3344
T833 0.3328
T834 0.332
T835 0.3317
T836 0.3307
T837 0.3307
T838 0.3307
T839 0.3307
T840 0.3307
T841 0.3306
T842 0.3306
T843 0.3306
T844 0.3306
T845 0.3304
T846 0.3298
T847 0.3298
T848 0.3291
T849 0.329
T850 0.3303
T851 0.33
T852 0.3303
T853 0.3303
T854 0.3303
T855 0.329
T856 0.3286
T857 0.3276
T858 0.3276
T859 0.3276
T860 0.3276
T861 0.3276
T862 0.3276
T863 0.3276
T864 0.3276
T865 0.3282
T866 0.3289
T867 0.3289
T868 0.3289
T869 0.3289
T870 0.3289
T871 0.3289
T872 0.3289
T873 0.3289
T874 0.3289
T875 0.3289
T876 0.3289
T877 0.3289
T878 0.3289
T879 0.3288
T880 0.3275
T881 0.3275
T882 0.3265
T883 0.3261
T884 0.3254
T885 0.3254
T886 0.3261
T887 0.3261
T888 0.3266
T889 0.3272
T890 0.3272
T891 0.3272
T892 0.3272
T893 0.3272
T894 0.3275
T895 0.3271
T896 0.3271
T897 0.3271
T898 0.3271
T899 0.3271
T900 0.3271
T901 0.3271
T902 0.3271
T903 0.3268
T904 0.3261
T905 0.3257
T906 0.3257
T907 0.3257
T908 0.3257
T909 0.3257
T910 0.3257
T911 0.3257
T912 0.3257
T913 0.3257
T914 0.3257
T915 0.326
T916 0.3257
T917 0.3257
T918 0.326
T919 0.327
T920 0.326
T921 0.3257
T922 0.3257
T923 0.3257
T924 0.3257
T925 0.3256
T926 0.3256
T927 0.3251
T928 0.3243
T929 0.3254
T930 0.3243
T931 0.3241
T932 0.324
T933 0.324
T934 0.324
T935 0.324
T936 0.324
T937 0.324
T938 0.3243
T939 0.3243
T940 0.3239
T941 0.3253
T942 0.3253
T943 0.3253
T944 0.3253
T945 0.3253
T946 0.3253
T947 0.3253
T948 0.3253
T949 0.3263
T950 0.3277
T951 0.327
T952 0.3263
T953 0.3255
T954 0.325
T955 0.325
T956 0.325
T957 0.325
T958 0.325
T959 0.3249
T960 0.3249
T961 0.3249
T962 0.3249
T963 0.3249
T964 0.3249
T965 0.3249
T966 0.3249
T967 0.3249
T968 0.3249
T969 0.3249
T970 0.3249
T971 0.3249
T972 0.3249
T973 0.3249
T974 0.3249
T975 0.3249
T976 0.3249
T977 0.3249
T978 0.3249
T979 0.3249
T980 0.3249
T981 0.3247
T982 0.3238
T983 0.3235
T984 0.3235
T985 0.3235
T986 0.3232
T987 0.3232
T988 0.3232
T989 0.3232
T990 0.3232
T991 0.3232
T992 0.3232
T993 0.3232
T994 0.3232
T995 0.3232
T996 0.3232
T997 0.3231
T998 0.3231
T999 0.3231
T1000 0.3231
T1001 0.3228
T1002 0.3218
T1003 0.3217
T1004 0.3217
T1005 0.3221
T1006 0.3231
T1007 0.3231
T1008 0.3221
T1009 0.3217
T1010 0.3217
T1011 0.3217
T1012 0.3217
T1013 0.3217
T1014 0.3217
T1015 0.3217
T1016 0.3217
T1017 0.3217
T1018 0.3215
T1019 0.3228
T1020 0.3228
T1021 0.3228
T1022 0.3228
T1023 0.3224
T1024 0.3214
T1025 0.3204
T1026 0.32
T1027 0.3194
T1028 0.3189
T1029 0.3194
T1030 0.32
T1031 0.32
T1032 0.32
T1033 0.32
T1034 0.32
T1035 0.32
T1036 0.32
T1037 0.32
T1038 0.32
T1039 0.3199
T1040 0.3206
T1041 0.3213
T1042 0.3199
T1043 0.3203
T1044 0.3213
T1045 0.3213
T1046 0.3221
T1047 0.3224
T1048 0.3224
T1049 0.3227
T1050 0.3227
T1051 0.3217
T1052 0.3203
T1053 0.3199
T1054 0.3199
T1055 0.3199
T1056 0.3199
T1057 0.3213
T1058 0.3213
T1059 0.3213
T1060 0.3213
T1061 0.3213
T1062 0.3213
T1063 0.3213
T1064 0.3212
T1065 0.3212
T1066 0.3212
T1067 0.3219
T1068 0.3224
T1069 0.3223
T1070 0.3223
T1071 0.3223
T1072 0.323
T1073 0.3237
T1074 0.3237
T1075 0.3237
T1076 0.3237
T1077 0.3237
T1078 0.3237
T1079 0.3237
T1080 0.3237
T1081 0.3237
T1082 0.324
T1083 0.324
T1084 0.3243
T1085 0.325
T1086 0.3248
T1087 0.3247
T1088 0.3247
T1089 0.3247
T1090 0.3247
T1091 0.3244
T1092 0.3247
T1093 0.3397
T1094 0.3428
T1095 0.3421
T1096 0.3419
T1097 0.3419
T1098 0.3422
T1099 0.3432
T1100 0.3434
T1101 0.3434
T1102 0.3457
T1103 0.349
T1104 0.3511
T1105 0.3601
T1106 0.3673
T1107 0.3673
T1108 0.3682
T1109 0.3683
T1110 0.3702
T1111 0.3732
T1112 0.3787
T1113 0.3837
T1114 0.3895
T1115 0.3934
T1116 0.3961
T1117 0.3968
T1118 0.3953
T1119 0.3913
T1120 0.3853
T1121 0.3817
T1122 0.3778
T1123 0.3765
T1124 0.3748
T1125 0.3721
T1126 0.3712
T1127 0.3711
T1128 0.3711
T1129 0.3711
T1130 0.372
T1131 0.3725
T1132 0.3723
T1133 0.3713
T1134 0.3711
T1135 0.3714
T1136 0.372
T1137 0.3722
T1138 0.3725
T1139 0.3734
T1140 0.3753
T1141 0.3772
T1142 0.3786
T1143 0.3788
T1144 0.3791
T1145 0.3792
T1146 0.3792
T1147 0.3798
T1148 0.3802
T1149 0.3802
T1150 0.3802
T1151 0.3802
T1152 0.3794
T1153 0.3781
T1154 0.3765
T1155 0.3749
T1156 0.374
T1157 0.3739
T1158 0.3725
T1159 0.3721
T1160 0.3721
T1161 0.3728
T1162 0.3737
T1163 0.3736
T1164 0.375
T1165 0.3756
T1166 0.3765
T1167 0.3767
T1168 0.3767
T1169 0.3761
T1170 0.3754
T1171 0.3742
T1172 0.3736
T1173 0.3746
T1174 0.3752
T1175 0.3751
T1176 0.375
T1177 0.3757
T1178 0.3765
T1179 0.3767
T1180 0.3763
T1181 0.3762
T1182 0.3766
T1183 0.3767
T1184 0.3767
T1185 0.3767
T1186 0.3767
T1187 0.3766
T1188 0.3762
T1189 0.3771
T1190 0.375
T1191 0.3725
T1192 0.3707
T1193 0.3695
T1194 0.3687
T1195 0.3671
T1196 0.3668
T1197 0.3668
T1198 0.3668
T1199 0.3681
T1200 0.3697
T1201 0.3711
T1202 0.3702
T1203 0.3696
T1204 0.3684
T1205 0.3676
T1206 0.3669
T1207 0.3693
T1208 0.3679
T1209 0.3683
T1210 0.3683
T1211 0.3692
T1212 0.3671
T1213 0.3689
T1214 0.3716
T1215 0.3734
T1216 0.3755
T1217 0.3767
T1218 0.3784
T1219 0.3808
T1220 0.3848
T1221 0.3867
T1222 0.3905
T1223 0.3939
T1224 0.3949
T1225 0.3949
T1226 0.3939
T1227 0.3933
T1228 0.3919
T1229 0.3906
T1230 0.39
T1231 0.3899
T1232 0.3906
T1233 0.393
T1234 0.3961
T1235 0.4006
T1236 0.404
T1237 0.4066
T1238 0.4073
T1239 0.4087
T1240 0.4108
T1241 0.4109
T1242 0.4076
T1243 0.406
T1244 0.4057
T1245 0.4057
T1246 0.4059
T1247 0.4065
T1248 0.407
T1249 0.4071
T1250 0.4071
T1251 0.4071
T1252 0.4064
T1253 0.4056
T1254 0.4054
T1255 0.4048
T1256 0.4033
T1257 0.4023
T1258 0.4015
T1259 0.4007
T1260 0.3995
T1261 0.399
T1262 0.398
T1263 0.3923
T1264 0.3881
T1265 0.3851
T1266 0.3852
T1267 0.3838
T1268 0.3822
T1269 0.3807
T1270 0.3801
T1271 0.3787
T1272 0.3778
T1273 0.3756
T1274 0.3741
T1275 0.3735
T1276 0.3723
T1277 0.3713
T1278 0.3704
T1279 0.3691
T1280 0.3681
T1281 0.3669
T1282 0.3693
T1283 0.3691
T1284 0.3691
T1285 0.3689
T1286 0.3688
T1287 0.3673
T1288 0.3663
T1289 0.3641
T1290 0.3624
T1291 0.3607
T1292 0.3595
T1293 0.3593
T1294 0.3602
T1295 0.3607
T1296 0.3607
T1297 0.3595
T1298 0.3592
T1299 0.3592
T1300 0.3578
T1301 0.3571
T1302 0.3561
T1303 0.3553
T1304 0.3545
T1305 0.3544
T1306 0.3533
T1307 0.353
T1308 0.3527
T1309 0.3538
T1310 0.3541
T1311 0.3541
T1312 0.3555
T1313 0.3581
T1314 0.3611
T1315 0.3674
T1316 0.383
T1317 0.3941
T1318 0.4079
T1319 0.4228
T1320 0.4349
T1321 0.4442
T1322 0.4519
T1323 0.4581
T1324 0.4627
T1325 0.4618
T1326 0.4654
T1327 0.4679
T1328 0.4709
T1329 0.4728
T1330 0.4727
T1331 0.4719
T1332 0.4702
T1333 0.4668
T1334 0.4622
T1335 0.4621
T1336 0.4567
T1337 0.4525
T1338 0.4502
T1339 0.4488
T1340 0.4476
T1341 0.4468
T1342 0.4466
T1343 0.4466
T1344 0.4459
T1345 0.445
T1346 0.4446
T1347 0.4436
T1348 0.4419
T1349 0.44
T1350 0.4384
T1351 0.4364
T1352 0.4345
T1353 0.4322
T1354 0.4297
T1355 0.428
T1356 0.4264
T1357 0.4249
T1358 0.4245
T1359 0.4221
T1360 0.4194
T1361 0.4173
T1362 0.4153
T1363 0.4136
T1364 0.412
T1365 0.4104
T1366 0.4088
T1367 0.4072
T1368 0.4059
T1369 0.4054
T1370 0.4053
T1371 0.4053
T1372 0.406
T1373 0.4074
T1374 0.4092
T1375 0.4108
T1376 0.413
T1377 0.4147
T1378 0.4157
T1379 0.4171
T1380 0.4177
T1381 0.4194
T1382 0.4207
T1383 0.4222
T1384 0.4238
T1385 0.4228
T1386 0.4228
T1387 0.4225
T1388 0.4215
T1389 0.42
T1390 0.4181
T1391 0.4161
T1392 0.4148
T1393 0.4144
T1394 0.4143
T1395 0.4156
T1396 0.4178
T1397 0.4205
T1398 0.4231
T1399 0.4232
T1400 0.4242
T1401 0.425
T1402 0.4248
T1403 0.4254
T1404 0.4247
T1405 0.4235
T1406 0.4243
T1407 0.4231
T1408 0.4213
T1409 0.4203
T1410 0.4192
T1411 0.4187
T1412 0.4176
T1413 0.4174
T1414 0.4171
T1415 0.4173
T1416 0.4159
T1417 0.4156
T1418 0.4156
T1419 0.4156
T1420 0.4156
T1421 0.4143
T1422 0.4136
T1423 0.4126
T1424 0.4111
T1425 0.4108
T1426 0.4104
T1427 0.4094
T1428 0.4082
T1429 0.407
T1430 0.4061
T1431 0.4056
T1432 0.4049
T1433 0.4044
T1434 0.4047
T1435 0.4051
T1436 0.4051
T1437 0.4045
T1438 0.4043
T1439 0.4043
T1440 0.4043
T1441 0.404
T1442 0.4032
T1443 0.4028
T1444 0.4017
T1445 0.4005
T1446 0.3996
T1447 0.3991
T1448 0.398
T1449 0.3978
T1450 0.3978
T1451 0.3978
T1452 0.3975
T1453 0.3967
T1454 0.3962
T1455 0.3958
T1456 0.394
T1457 0.3927
T1458 0.3911
T1459 0.3894
T1460 0.3881
T1461 0.387
T1462 0.3861
T1463 0.3859
T1464 0.3866
T1465 0.3896
T1466 0.3924
T1467 0.3935
T1468 0.3923
T1469 0.3899
T1470 0.3885
T1471 0.3876
T1472 0.3871
T1473 0.3863
T1474 0.3854
T1475 0.3854
T1476 0.3865
T1477 0.3853
T1478 0.385
T1479 0.3866
T1480 0.3859
T1481 0.385
T1482 0.3849
T1483 0.3835
T1484 0.3832
T1485 0.3832
T1486 0.3837
T1487 0.3844
T1488 0.3849
T1489 0.3866
T1490 0.3872
T1491 0.3892
T1492 0.3912
T1493 0.3919
T1494 0.3917
T1495 0.3917
T1496 0.393
T1497 0.3948
T1498 0.3973
T1499 0.4001
T1500 0.4024
T1501 0.4037
T1502 0.4036
T1503 0.4022
T1504 0.4002
T1505 0.3985
T1506 0.3975
T1507 0.3962
T1508 0.3956
T1509 0.3962
T1510 0.397
T1511 0.3976
T1512 0.3987
T1513 0.3994
T1514 0.4001
T1515 0.4019
T1516 0.4028
T1517 0.4042
T1518 0.4047
T1519 0.4061
T1520 0.4072
T1521 0.4083
T1522 0.4092
T1523 0.4108
T1524 0.4124
T1525 0.4146
T1526 0.4176
T1527 0.419
T1528 0.4194
T1529 0.4202
T1530 0.4196
T1531 0.4193
T1532 0.4192
T1533 0.4183
T1534 0.4177
T1535 0.4178
T1536 0.4184
T1537 0.4192
T1538 0.421
T1539 0.4228
T1540 0.423
T1541 0.425
T1542 0.4269
T1543 0.4282
T1544 0.4284
T1545 0.4284
T1546 0.4284
T1547 0.4284
T1548 0.4284
T1549 0.4284
T1550 0.4284
T1551 0.4284
T1552 0.4284
T1553 0.4284
T1554 0.4284
T1555 0.4284
T1556 0.4284
T1557 0.4284
T1558 0.4284
T1559 0.4284
T1560 0.4284
T1561 0.4284
T1562 0.4283
T1563 0.4283
T1564 0.4283
T1565 0.4283
T1566 0.4283
T1567 0.4283
T1568 0.4283
T1569 0.4283
T1570 0.4161
T1571 0.4089
T1572 0.4069
T1573 0.4064
T1574 0.4033
T1575 0.402
T1576 0.4019
T1577 0.4016
T1578 0.4018
T1579 0.4026
T1580 0.4044
T1581 0.407
T1582 0.4087
T1583 0.4092
T1584 0.4096
T1585 0.4087
T1586 0.4091
T1587 0.4102
T1588 0.4114
T1589 0.4129
T1590 0.4139
T1591 0.4134
T1592 0.4126
T1593 0.4114
T1594 0.4102
T1595 0.4097
T1596 0.4096
T1597 0.4113
T1598 0.412
T1599 0.4117
T1600 0.4113
T1601 0.4112
T1602 0.4112
T1603 0.4112
T1604 0.4112
T1605 0.411
T1606 0.4109
T1607 0.4106
T1608 0.4092
T1609 0.4076
T1610 0.4061
T1611 0.4049
T1612 0.4035
T1613 0.4022
T1614 0.4016
T1615 0.4009
T1616 0.4001
T1617 0.4012
T1618 0.4013
T1619 0.4016
T1620 0.4027
T1621 0.4029
T1622 0.4029
T1623 0.4022
T1624 0.4011
T1625 0.3995
T1626 0.398
T1627 0.3962
T1628 0.3938
T1629 0.392
T1630 0.391
T1631 0.3902
T1632 0.3889
T1633 0.3883
T1634 0.3865
T1635 0.3848
T1636 0.385
T1637 0.3842
T1638 0.383
T1639 0.3824
T1640 0.382
T1641 0.3809
T1642 0.3807
T1643 0.3807
T1644 0.3803
T1645 0.3792
T1646 0.3787
T1647 0.3774
T1648 0.3758
T1649 0.3742
T1650 0.3733
T1651 0.3727
T1652 0.3723
T1653 0.3712
T1654 0.3709
T1655 0.3709
T1656 0.3709
T1657 0.3709
T1658 0.3716
T1659 0.3722
T1660 0.3729
T1661 0.374
T1662 0.3765
T1663 0.3811
T1664 0.385
T1665 0.3867
T1666 0.3904
T1667 0.3932
T1668 0.3989
T1669 0.4042
T1670 0.4084
T1671 0.4131
T1672 0.4181
T1673 0.4223
T1674 0.4232
T1675 0.4247
T1676 0.4249
T1677 0.4239
T1678 0.4241
T1679 0.4211
T1680 0.4178
T1681 0.4146
T1682 0.4121
T1683 0.4117
T1684 0.411
T1685 0.4115
T1686 0.4126
T1687 0.4132
T1688 0.4142
T1689 0.4148
T1690 0.4148
T1691 0.4148
T1692 0.4148
T1693 0.4148
T1694 0.4145
T1695 0.4128
T1696 0.4108
T1697 0.4085
T1698 0.4067
T1699 0.4051
T1700 0.4039
T1701 0.4036
T1702 0.4036
T1703 0.4026
T1704 0.4008
T1705 0.4004
T1706 0.3991
T1707 0.3981
T1708 0.397
T1709 0.3951
T1710 0.3937
T1711 0.3927
T1712 0.3911
T1713 0.3902
T1714 0.3893
T1715 0.3892
T1716 0.3885
T1717 0.3873
T1718 0.3861
T1719 0.3865
T1720 0.3849
T1721 0.3846
T1722 0.3846
T1723 0.3859
T1724 0.3862
T1725 0.3861
T1726 0.386
T1727 0.3863
T1728 0.3856
T1729 0.3848
T1730 0.386
T1731 0.386
T1732 0.386
T1733 0.3848
T1734 0.3843
T1735 0.384
T1736 0.3831
T1737 0.3829
T1738 0.3829
T1739 0.3829
T1740 0.3829
T1741 0.3825
T1742 0.3811
T1743 0.3801
T1744 0.3787
T1745 0.3774
T1746 0.3765
T1747 0.3763
T1748 0.3763
T1749 0.3763
T1750 0.3763
T1751 0.3772
T1752 0.3777
T1753 0.3787
T1754 0.3778
T1755 0.3775
T1756 0.3769
T1757 0.3764
T1758 0.3763
T1759 0.3753
T1760 0.3747
T1761 0.3733
T1762 0.373
T1763 0.373
T1764 0.3727
T1765 0.3729
T1766 0.373
T1767 0.373
T1768 0.3727
T1769 0.3722
T1770 0.3725
T1771 0.373
T1772 0.373
T1773 0.373
T1774 0.3731
T1775 0.3731
T1776 0.3724
T1777 0.3715
T1778 0.3714
T1779 0.3708
T1780 0.3701
T1781 0.3699
T1782 0.3691
T1783 0.3683
T1784 0.3682
T1785 0.3682
T1786 0.3682
T1787 0.3708
T1788 0.37
T1789 0.3688
T1790 0.3672
T1791 0.3701
T1792 0.3688
T1793 0.3671
T1794 0.3668
T1795 0.3668
T1796 0.3665
T1797 0.3668
T1798 0.3668
T1799 0.3668
T1800 0.3668
T1801 0.3669
T1802 0.3669
T1803 0.3661
T1804 0.3653
T1805 0.3651
T1806 0.3645
T1807 0.3644
T1808 0.3638
T1809 0.3637
T1810 0.3637
T1811 0.3637
T1812 0.364
T1813 0.3638
T1814 0.3637
T1815 0.3637
T1816 0.3622
T1817 0.3619
T1818 0.3619
T1819 0.362
T1820 0.362
T1821 0.362
T1822 0.362
T1823 0.362
T1824 0.362
T1825 0.362
T1826 0.361
T1827 0.3603
T1828 0.3602
T1829 0.359
T1830 0.3587
T1831 0.3588
T1832 0.3578
T1833 0.3577
T1834 0.3583
T1835 0.3607
T1836 0.3628
T1837 0.3635
T1838 0.3636
T1839 0.3632
T1840 0.3624
T1841 0.3623
T1842 0.3619
T1843 0.3618
T1844 0.3618
T1845 0.3629
T1846 0.3633
T1847 0.3633
T1848 0.3633
T1849 0.3634
T1850 0.3628
T1851 0.362
T1852 0.3613
T1853 0.3605
T1854 0.3592
T1855 0.359
T1856 0.3587
T1857 0.3583
T1858 0.3586
T1859 0.3596
T1860 0.3605
T1861 0.3602
T1862 0.3596
T1863 0.3588
T1864 0.3576
T1865 0.357
T1866 0.3569
T1867 0.358
T1868 0.3586
T1869 0.3584
T1870 0.3583
T1871 0.3579
T1872 0.3568
T1873 0.3582
T1874 0.36
T1875 0.3618
T1876 0.3655
T1877 0.3679
T1878 0.3722
T1879 0.3763
T1880 0.3806
T1881 0.385
T1882 0.3882
T1883 0.3943
T1884 0.4013
T1885 0.4068
T1886 0.4117
T1887 0.4149
T1888 0.4157
T1889 0.4155
T1890 0.4134
T1891 0.4107
T1892 0.4086
T1893 0.4059
T1894 0.4038
T1895 0.4027
T1896 0.4023
T1897 0.4025
T1898 0.4042
T1899 0.4068
T1900 0.4092
T1901 0.4113
T1902 0.4126
T1903 0.4135
T1904 0.4137
T1905 0.413
T1906 0.4119
T1907 0.4117
T1908 0.4107
T1909 0.4082
T1910 0.4034
T1911 0.4006
T1912 0.3983
T1913 0.3952
T1914 0.3939
T1915 0.3941
T1916 0.3916
T1917 0.3877
T1918 0.3864
T1919 0.3853
T1920 0.3856
T1921 0.3853
T1922 0.3839
T1923 0.3826
T1924 0.3814
T1925 0.3806
T1926 0.3791
T1927 0.3785
T1928 0.3774
T1929 0.3762
T1930 0.3761
T1931 0.378
T1932 0.3788
T1933 0.3782
T1934 0.377
T1935 0.3762
T1936 0.3758
T1937 0.3743
T1938 0.3727
T1939 0.3727
T1940 0.3738
T1941 0.3752
T1942 0.3759
T1943 0.3779
T1944 0.38
T1945 0.3797
T1946 0.3789
T1947 0.3794
T1948 0.3803
T1949 0.3816
T1950 0.384
T1951 0.3868
T1952 0.392
T1953 0.3981
T1954 0.4064
T1955 0.4162
T1956 0.4242
T1957 0.4281
T1958 0.435
T1959 0.4474
T1960 0.4573
T1961 0.4605
T1962 0.4654
T1963 0.4705
T1964 0.4763
T1965 0.4797
T1966 0.4873
T1967 0.4932
T1968 0.4975
T1969 0.5027
T1970 0.5086
T1971 0.5117
T1972 0.5131
T1973 0.5165
T1974 0.5187
T1975 0.521
T1976 0.5225
T1977 0.5244
T1978 0.5248
T1979 0.5242
T1980 0.5243
T1981 0.524
T1982 0.5226
T1983 0.5213
T1984 0.5197
T1985 0.5184
T1986 0.5186
T1987 0.5173
T1988 0.5157
T1989 0.5152
T1990 0.5151
T1991 0.5139
T1992 0.5134
T1993 0.5124
T1994 0.5139
T1995 0.5118
T1996 0.5099
T1997 0.5086
T1998 0.5064
T1999 0.5044
T2000 0.502
T2001 0.4996
T2002 0.4966
T2003 0.4953
T2004 0.4921
T2005 0.4896
T2006 0.4868
T2007 0.485
T2008 0.4844
T2009 0.4833
T2010 0.4824
T2011 0.482
T2012 0.4806
T2013 0.4796
T2014 0.4786
T2015 0.4774
T2016 0.4784
T2017 0.4765
T2018 0.4752
T2019 0.4734
T2020 0.472
T2021 0.4708
T2022 0.4693
T2023 0.4677
T2024 0.4657
T2025 0.4645
T2026 0.4632
T2027 0.4616
T2028 0.4604
T2029 0.4592
T2030 0.462
T2031 0.4617
T2032 0.4611
T2033 0.4596
T2034 0.4587
T2035 0.458
T2036 0.4578
T2037 0.4568
T2038 0.4562
T2039 0.4552
T2040 0.4547
T2041 0.4536
T2042 0.4527
T2043 0.4517
T2044 0.4515
T2045 0.4517
T2046 0.4514
T2047 0.4513
T2048 0.4524
T2049 0.4542
T2050 0.4558
T2051 0.4581
T2052 0.4605
T2053 0.4607
T2054 0.4654
T2055 0.4709
T2056 0.4768
T2057 0.481
T2058 0.4894
T2059 0.4948
T2060 0.5008
T2061 0.5058
T2062 0.5096
T2063 0.5136
T2064 0.5147
T2065 0.5166
T2066 0.5172
T2067 0.5182
T2068 0.5188
T2069 0.5179
T2070 0.5174
T2071 0.5163
T2072 0.5154
T2073 0.5142
T2074 0.5123
T2075 0.5137
T2076 0.5126
T2077 0.5113
T2078 0.51
T2079 0.5088
T2080 0.5083
T2081 0.5072
T2082 0.5057
T2083 0.5045
T2084 0.5029
T2085 0.5013
T2086 0.4991
T2087 0.4959
T2088 0.4963
T2089 0.495
T2090 0.4932
T2091 0.4909
T2092 0.4889
T2093 0.4869
T2094 0.4852
T2095 0.4836
T2096 0.4823
T2097 0.4811
T2098 0.4813
T2099 0.4804
T2100 0.4779
T2101 0.4782
T2102 0.4776
T2103 0.4765
T2104 0.4756
T2105 0.4746
T2106 0.4734
T2107 0.4729
T2108 0.4728
T2109 0.4725
T2110 0.4714
T2111 0.4697
T2112 0.4695
T2113 0.4683
T2114 0.4677
T2115 0.4669
T2116 0.4664
T2117 0.4664
T2118 0.4664
T2119 0.4664
T2120 0.4664
T2121 0.4657
T2122 0.4649
T2123 0.4647
T2124 0.4648
T2125 0.4639
T2126 0.4646
T2127 0.4655
T2128 0.4639
T2129 0.4632
T2130 0.4631
T2131 0.4642
T2132 0.466
T2133 0.4678
T2134 0.4693
T2135 0.4692
T2136 0.4692
T2137 0.4683
T2138 0.4681
T2139 0.4667
T2140 0.4664
T2141 0.4657
T2142 0.4649
T2143 0.4648
T2144 0.4648
T2145 0.4642
T2146 0.4644
T2147 0.4655
T2148 0.467
T2149 0.4696
T2150 0.4717
T2151 0.4738
T2152 0.4761
T2153 0.4775
T2154 0.4765
T2155 0.4777
T2156 0.4786
T2157 0.4791
T2158 0.4788
T2159 0.4781
T2160 0.4772
T2161 0.4771
T2162 0.4771
T2163 0.478
T2164 0.4777
T2165 0.4765
T2166 0.4758
T2167 0.4751
T2168 0.474
T2169 0.4731
T2170 0.4726
T2171 0.4715
T2172 0.4704
T2173 0.4699
T2174 0.4688
T2175 0.4682
T2176 0.4668
T2177 0.4665
T2178 0.4653
T2179 0.465
T2180 0.4636
T2181 0.4633
T2182 0.4627
T2183 0.4618
T2184 0.4617
T2185 0.4608
T2186 0.4589
T2187 0.4628
T2188 0.4585
T2189 0.4619
T2190 0.4614
T2191 0.461
T2192 0.4602
T2193 0.4597
T2194 0.4593
T2195 0.4586
T2196 0.458
T2197 0.458
T2198 0.4574
T2199 0.4559
T2200 0.4549
T2201 0.4548
T2202 0.4548
T2203 0.4563
T2204 0.4562
T2205 0.4555
T2206 0.4553
T2207 0.455
T2208 0.4549
T2209 0.4549
T2210 0.454
T2211 0.4534
T2212 0.4532
T2213 0.4526
T2214 0.4519
T2215 0.4517
T2216 0.4518
T2217 0.4518
T2218 0.4514
T2219 0.4503
T2220 0.4501
T2221 0.4498
T2222 0.4491
T2223 0.4486
T2224 0.4486
T2225 0.4486
T2226 0.4486
T2227 0.4486
T2228 0.4486
T2229 0.4487
T2230 0.4487
T2231 0.4487
T2232 0.4486
T2233 0.4479
T2234 0.4471
T2235 0.447
T2236 0.447
T2237 0.447
T2238 0.4458
T2239 0.4455
T2240 0.4455
T2241 0.4453
T2242 0.4453
T2243 0.445
T2244 0.444
T2245 0.4438
T2246 0.4438
T2247 0.4438
T2248 0.4435
T2249 0.4432
T2250 0.4424
T2251 0.4421
T2252 0.4421
T2253 0.4421
T2254 0.4421
T2255 0.4422
T2256 0.4415
T2257 0.4408
T2258 0.4407
T2259 0.4407
T2260 0.4407
T2261 0.4404
T2262 0.44
T2263 0.4399
T2264 0.4395
T2265 0.439
T2266 0.439
T2267 0.439
T2268 0.4384
T2269 0.4376
T2270 0.4375
T2271 0.4375
T2272 0.4366
T2273 0.4361
T2274 0.436
T2275 0.436
T2276 0.4358
T2277 0.4358
T2278 0.4358
T2279 0.4358
T2280 0.4358
T2281 0.4358
T2282 0.4349
T2283 0.4344
T2284 0.4343
T2285 0.4343
T2286 0.4344
T2287 0.4344
T2288 0.4344
T2289 0.4338
T2290 0.433
T2291 0.4327
T2292 0.4326
T2293 0.4326
T2294 0.4326
T2295 0.4327
T2296 0.4327
T2297 0.4327
T2298 0.4324
T2299 0.4317
T2300 0.4312
T2301 0.4309
T2302 0.4278
T2303 0.4241
T2304 0.4217
T2305 0.4224
T2306 0.4233
T2307 0.4255
T2308 0.4272
T2309 0.4278
T2310 0.4279
T2311 0.4279
T2312 0.4279
T2313 0.4279
T2314 0.428
T2315 0.428
T2316 0.428
T2317 0.428
T2318 0.428
T2319 0.428
T2320 0.4274
T2321 0.4266
T2322 0.4275
T2323 0.428
T2324 0.4281
T2325 0.4281
T2326 0.4281
T2327 0.4281
T2328 0.4282
T2329 0.428
T2330 0.4279
T2331 0.4279
T2332 0.4266
T2333 0.4264
T2334 0.4264
T2335 0.4264
T2336 0.4264
T2337 0.4264
T2338 0.4264
T2339 0.4261
T2340 0.4254
T2341 0.426
T2342 0.4264
T2343 0.4259
T2344 0.4254
T2345 0.425
T2346 0.425
T2347 0.425
T2348 0.425
T2349 0.4248
T2350 0.4255
T2351 0.4256
T2352 0.4259
T2353 0.425
T2354 0.4248
T2355 0.4248
T2356 0.4249
T2357 0.4249
T2358 0.4249
T2359 0.4249
T2360 0.4249
T2361 0.4249
T2362 0.4243
T2363 0.4245
T2364 0.4242
T2365 0.4242
T2366 0.4242
T2367 0.4236
T2368 0.4234
T2369 0.4241
T2370 0.4272
T2371 0.4295
T2372 0.4302
T2373 0.4299
T2374 0.4282
T2375 0.4261
T2376 0.4247
T2377 0.4235
T2378 0.4243
T2379 0.4238
T2380 0.4237
T2381 0.4237
T2382 0.4247
T2383 0.4233
T2384 0.4234
T2385 0.4234
T2386 0.4234
T2387 0.4234
T2388 0.4235
T2389 0.4235
T2390 0.4235
T2391 0.4235
T2392 0.4235
T2393 0.4235
T2394 0.4235
T2395 0.2968
T2396 0.2843
T2397 0.2846
T2398 0.2843
T2399 0.2843
T2400 0.2843
T2401 0.2843
T2402 0.2844
T2403 0.2844
T2404 0.2844
T2405 0.2844
T2406 0.2844
T2407 0.2847
T2408 0.2844
T2409 0.2844
T2410 0.2843
T2411 0.2839
T2412 0.2828
T2413 0.2834
T2414 0.2828
T2415 0.2808
T2416 0.2801
T2417 0.2801
T2418 0.2801
T2419 0.2801
T2420 0.2801
T2421 0.2802
T2422 0.2802
T2423 0.2802
T2424 0.2802
T2425 0.2802
T2426 0.2802
T2427 0.2802
T2428 0.2802
T2429 0.2802
T2430 0.2802
T2431 0.2802
T2432 0.2802
T2433 0.2803
T2434 0.2803
T2435 0.2803
T2436 0.2803
T2437 0.2803
T2438 0.2803
T2439 0.2803
T2440 0.2803
T2441 0.2803
T2442 0.2803
T2443 0.2803
T2444 0.2803
T2445 0.2804
T2446 0.2804
T2447 0.2804
T2448 0.2804
T2449 0.2804
T2450 0.2804
T2451 0.2804
T2452 0.2804
T2453 0.2804
T2454 0.2804
T2455 0.2804
T2456 0.2804
T2457 0.2798
T2458 0.2791
T2459 0.2791
T2460 0.2788
T2461 0.2791
T2462 0.2781
T2463 0.2788
T2464 0.2788
T2465 0.2792
T2466 0.2792
T2467 0.2792
T2468 0.2792
T2469 0.2792
T2470 0.2792
T2471 0.2792
T2472 0.2792
T2473 0.2792
T2474 0.2792
T2475 0.2792
T2476 0.2793
T2477 0.2793
T2478 0.2793
T2479 0.2793
T2480 0.2793
T2481 0.2793
T2482 0.2793
T2483 0.2793
T2484 0.279
T2485 0.279
T2486 0.2793
T2487 0.2783
T2488 0.2787
T2489 0.2922
T2490 0.3339
T2491 0.3336
T2492 0.3293
T2493 0.3258
T2494 0.3239
T2495 0.3236
T2496 0.3215
T2497 0.3208
T2498 0.3188
T2499 0.3175
T2500 0.3164
T2501 0.3153
T2502 0.3157
T2503 0.3146
T2504 0.3127
T2505 0.3124
T2506 0.3115
T2507 0.3375
T2508 0.3345
T2509 0.3311
T2510 0.3288
T2511 0.3227
T2512 0.3152
T2513 0.3129
T2514 0.3116
T2515 0.3105
T2516 0.3101
T2517 0.3095
T2518 0.3089
T2519 0.3082
T2520 0.3071
T2521 0.3058
T2522 0.3046
T2523 0.304
T2524 0.3034
T2525 0.3023
T2526 0.3009
T2527 0.3006
T2528 0.2995
T2529 0.2984
T2530 0.2978
T2531 0.2962
T2532 0.295
T2533 0.2943
T2534 0.2934
T2535 0.2912
T2536 0.2908
T2537 0.2908
T2538 0.2908
T2539 0.2908
T2540 0.2908
T2541 0.2908
T2542 0.2908
T2543 0.2909
T2544 0.2909
T2545 0.2909
T2546 0.2909
T2547 0.2909
T2548 0.2902
T2549 0.2896
T2550 0.2896
T2551 0.2896
T2552 0.2896
T2553 0.2887
T2554 0.289
T2555 0.2897
T2556 0.2893
T2557 0.2877
T2558 0.2866
T2559 0.2858
T2560 0.3323
T2561 0.3157
T2562 0.3134
T2563 0.3113
T2564 0.309
T2565 0.3075
T2566 0.3066
T2567 0.3055
T2568 0.3051
T2569 0.3045
T2570 0.3035
T2571 0.3027
T2572 0.3023
T2573 0.3014
T2574 0.3007
T2575 0.2999
T2576 0.2995
T2577 0.2992
T2578 0.2992
T2579 0.2983
T2580 0.2973
T2581 0.2955
T2582 0.2951
T2583 0.2942
T2584 0.2938
T2585 0.2942
T2586 0.2942
T2587 0.2942
T2588 0.2942
T2589 0.2942
T2590 0.2942
T2591 0.2933
T2592 0.2929
T2593 0.293
T2594 0.293
T2595 0.293
T2596 0.293
T2597 0.293
T2598 0.293
T2599 0.293
T2600 0.2922
T2601 0.2914
T2602 0.2914
T2603 0.2908
T2604 0.2908
T2605 0.2908
T2606 0.2901
T2607 0.2915
T2608 0.2911
T2609 0.2911
T2610 0.2902
T2611 0.2902
T2612 0.2902
T2613 0.2902
T2614 0.2902
T2615 0.2902
T2616 0.2902
T2617 0.2892
T2618 0.2889
T2619 0.2896
T2620 0.2899
T2621 0.2902
T2622 0.2902
T2623 0.2902
T2624 0.2902
T2625 0.2902
T2626 0.2899
T2627 0.2896
T2628 0.2892
T2629 0.2886
T2630 0.2886
T2631 0.2889
T2632 0.2879
T2633 0.2876
T2634 0.2876
T2635 0.2876
T2636 0.2876
T2637 0.2876
T2638 0.2876
T2639 0.2876
T2640 0.2876
T2641 0.2876
T2642 0.2876
T2643 0.2876
T2644 0.2876
T2645 0.2886
T2646 0.2889
T2647 0.2889
T2648 0.2889
T2649 0.2889
T2650 0.2889
T2651 0.2879
T2652 0.2879
T2653 0.2876
T2654 0.2876
T2655 0.2876
T2656 0.2876
T2657 0.2879
T2658 0.2886
T2659 0.2879
T2660 0.2892
T2661 0.2889
T2662 0.2899
T2663 0.2912
T2664 0.2912
T2665 0.292
T2666 0.2924
T2667 0.2945
T2668 0.2958
T2669 0.2974
T2670 0.298
T2671 0.2996
T2672 0.3011
T2673 0.3043
T2674 0.306
T2675 0.3088
T2676 0.3129
T2677 0.3154
T2678 0.3166
T2679 0.3187
T2680 0.3195
T2681 0.3198
T2682 0.3206
T2683 0.3217
T2684 0.3221
T2685 0.3221
T2686 0.3214
T2687 0.3206
T2688 0.32
T2689 0.3191
T2690 0.318
T2691 0.3169
T2692 0.3165
T2693 0.3165
T2694 0.3165
T2695 0.3165
T2696 0.3165
T2697 0.3165
T2698 0.3165
T2699 0.3165
T2700 0.3165
T2701 0.3153
T2702 0.315
T2703 0.3136
T2704 0.3127
T2705 0.3154
T2706 0.3139
T2707 0.3127
T2708 0.3127
T2709 0.3115
T2710 0.3099
T2711 0.3099
T2712 0.3088
T2713 0.3075
T2714 0.3071
T2715 0.3071
T2716 0.3071
T2717 0.3068
T2718 0.306
T2719 0.3056
T2720 0.3056
T2721 0.3068
T2722 0.306
T2723 0.3064
T2724 0.3064
T2725 0.3085
T2726 0.3096
T2727 0.3099
T2728 0.3102
T2729 0.3111
T2730 0.3115
T2731 0.3127
T2732 0.3127
T2733 0.3136
T2734 0.3139
T2735 0.3143
T2736 0.3154
T2737 0.3154
T2738 0.3154
T2739 0.3154
T2740 0.3154
T2741 0.3165
T2742 0.3153
T2743 0.3159
T2744 0.3165
T2745 0.3169
T2746 0.318
T2747 0.3195
T2748 0.3198
T2749 0.3203
T2750 0.3214
T2751 0.32
T2752 0.3195
T2753 0.3184
T2754 0.318
T2755 0.3165
T2756 0.3162
T2757 0.3153
T2758 0.3165
T2759 0.3154
T2760 0.3146
T2761 0.3133
T2762 0.3127
T2763 0.3119
T2764 0.3111
T2765 0.3105
T2766 0.3099
T2767 0.3088
T2768 0.3084
T2769 0.3084
T2770 0.3084
T2771 0.3084
T2772 0.3075
T2773 0.3071
T2774 0.3064
T2775 0.3056
T2776 0.3056
T2777 0.3056
T2778 0.3056
T2779 0.3056
T2780 0.3056
T2781 0.3047
T2782 0.3043
T2783 0.3043
T2784 0.304
T2785 0.3028
T2786 0.3028
T2787 0.3028
T2788 0.3018
T2789 0.3015
T2790 0.3015
T2791 0.2847
T2792 0.2847
T2793 0.2847
T2794 0.2847
T2795 0.2847
T2796 0.2847
T2797 0.2847
T2798 0.2847
T2799 0.2847
T2800 0.2847
T2801 0.2847
T2802 0.2847
T2803 0.2847
T2804 0.2847
T2805 0.2847
T2806 0.2847
T2807 0.2847
T2808 0.2847
