# Supplementary material for: FishMORPH - An agent-based model to predict salmonid growth and distribution responses under natural and low flows
Source: Sci Rep. 2016 Jul 19;6:29414. doi: 10.1038/srep29414 (PMC4949470; doi:10.1038/srep29414)
Supplement: Supplementary Information 2 [file srep29414-s2.zip › SR_FishMORPH_Files/Parameters/Baseline_Depth_P9.var]

Depth PatchP9
T1 0.2432
T2 0.244
T3 0.244
T4 0.244
T5 0.2437
T6 0.2432
T7 0.2421
T8 0.2415
T9 0.2403
T10 0.2422
T11 0.243
T12 0.2406
T13 0.2393
T14 0.2375
T15 0.2375
T16 0.2375
T17 0.2375
T18 0.2375
T19 0.2371
T20 0.2367
T21 0.236
T22 0.2356
T23 0.2356
T24 0.2356
T25 0.2348
T26 0.2341
T27 0.2341
T28 0.2341
T29 0.2341
T30 0.2341
T31 0.2341
T32 0.2341
T33 0.2341
T34 0.2341
T35 0.2337
T36 0.2333
T37 0.2326
T38 0.2326
T39 0.2326
T40 0.2326
T41 0.2326
T42 0.2323
T43 0.2359
T44 0.2359
T45 0.2359
T46 0.2359
T47 0.2359
T48 0.2359
T49 0.2359
T50 0.2359
T51 0.2344
T52 0.2344
T53 0.2344
T54 0.2329
T55 0.2329
T56 0.2325
T57 0.2318
T58 0.2321
T59 0.2325
T60 0.2355
T61 0.2333
T62 0.2321
T63 0.2318
T64 0.2314
T65 0.2329
T66 0.2318
T67 0.2314
T68 0.2314
T69 0.2314
T70 0.2314
T71 0.231
T72 0.2298
T73 0.2292
T74 0.2282
T75 0.227
T76 0.227
T77 0.227
T78 0.227
T79 0.227
T80 0.227
T81 0.227
T82 0.227
T83 0.227
T84 0.227
T85 0.2274
T86 0.2286
T87 0.2286
T88 0.2286
T89 0.2286
T90 0.2286
T91 0.2286
T92 0.2286
T93 0.2286
T94 0.2286
T95 0.2286
T96 0.2286
T97 0.2286
T98 0.2286
T99 0.2282
T100 0.227
T101 0.227
T102 0.227
T103 0.227
T104 0.227
T105 0.227
T106 0.227
T107 0.227
T108 0.2267
T109 0.227
T110 0.227
T111 0.227
T112 0.227
T113 0.227
T114 0.227
T115 0.227
T116 0.227
T117 0.227
T118 0.227
T119 0.227
T120 0.227
T121 0.227
T122 0.227
T123 0.227
T124 0.227
T125 0.227
T126 0.227
T127 0.227
T128 0.227
T129 0.227
T130 0.227
T131 0.2278
T132 0.2286
T133 0.2286
T134 0.2286
T135 0.2286
T136 0.2289
T137 0.2298
T138 0.2298
T139 0.2298
T140 0.2298
T141 0.2298
T142 0.2298
T143 0.2298
T144 0.2298
T145 0.2298
T146 0.2298
T147 0.2298
T148 0.2298
T149 0.2298
T150 0.2314
T151 0.231
T152 0.2314
T153 0.2318
T154 0.2329
T155 0.2329
T156 0.2329
T157 0.2329
T158 0.2337
T159 0.2329
T160 0.2337
T161 0.2344
T162 0.2344
T163 0.2344
T164 0.2344
T165 0.2344
T166 0.2344
T167 0.2344
T168 0.2344
T169 0.2344
T170 0.2344
T171 0.2344
T172 0.2344
T173 0.2344
T174 0.2344
T175 0.2344
T176 0.2344
T177 0.2344
T178 0.2341
T179 0.2344
T180 0.2344
T181 0.2341
T182 0.2333
T183 0.2341
T184 0.2333
T185 0.2329
T186 0.2329
T187 0.2329
T188 0.2329
T189 0.2329
T190 0.2329
T191 0.2329
T192 0.2329
T193 0.2329
T194 0.2329
T195 0.2329
T196 0.2329
T197 0.2318
T198 0.2314
T199 0.2314
T200 0.2314
T201 0.2298
T202 0.2298
T203 0.2298
T204 0.2298
T205 0.2298
T206 0.2298
T207 0.2298
T208 0.2298
T209 0.2298
T210 0.2298
T211 0.2298
T212 0.2298
T213 0.2298
T214 0.2298
T215 0.2302
T216 0.2298
T217 0.2298
T218 0.2298
T219 0.2298
T220 0.2298
T221 0.2298
T222 0.2298
T223 0.2298
T224 0.2295
T225 0.2286
T226 0.2286
T227 0.2286
T228 0.2286
T229 0.2286
T230 0.2286
T231 0.2286
T232 0.2286
T233 0.2286
T234 0.2286
T235 0.2286
T236 0.2286
T237 0.2286
T238 0.2286
T239 0.2286
T240 0.2286
T241 0.2286
T242 0.2286
T243 0.2286
T244 0.2286
T245 0.2286
T246 0.2286
T247 0.2286
T248 0.2286
T249 0.227
T250 0.227
T251 0.2274
T252 0.2583
T253 0.2866
T254 0.2921
T255 0.291
T256 0.2909
T257 0.2909
T258 0.2893
T259 0.289
T260 0.289
T261 0.2882
T262 0.2873
T263 0.2871
T264 0.2871
T265 0.2871
T266 0.2871
T267 0.2871
T268 0.2871
T269 0.2871
T270 0.2871
T271 0.2871
T272 0.2871
T273 0.2871
T274 0.2871
T275 0.2871
T276 0.2875
T277 0.288
T278 0.2888
T279 0.289
T280 0.289
T281 0.289
T282 0.2882
T283 0.2877
T284 0.2872
T285 0.2871
T286 0.2871
T287 0.2871
T288 0.2871
T289 0.2871
T290 0.2871
T291 0.2871
T292 0.2871
T293 0.2875
T294 0.2887
T295 0.289
T296 0.289
T297 0.2905
T298 0.2909
T299 0.2909
T300 0.2915
T301 0.2914
T302 0.2913
T303 0.2916
T304 0.292
T305 0.2924
T306 0.2925
T307 0.2925
T308 0.2925
T309 0.2925
T310 0.2925
T311 0.2925
T312 0.2925
T313 0.2925
T314 0.2925
T315 0.2925
T316 0.2925
T317 0.2925
T318 0.2925
T319 0.2925
T320 0.2925
T321 0.2925
T322 0.2925
T323 0.2925
T324 0.2925
T325 0.2922
T326 0.2924
T327 0.2925
T328 0.2925
T329 0.2925
T330 0.2925
T331 0.2925
T332 0.2925
T333 0.2925
T334 0.2925
T335 0.2925
T336 0.2925
T337 0.2922
T338 0.2911
T339 0.2909
T340 0.2909
T341 0.2909
T342 0.2909
T343 0.2909
T344 0.2909
T345 0.2909
T346 0.2909
T347 0.2909
T348 0.2909
T349 0.2909
T350 0.2909
T351 0.2909
T352 0.2909
T353 0.2893
T354 0.289
T355 0.289
T356 0.289
T357 0.289
T358 0.289
T359 0.289
T360 0.289
T361 0.289
T362 0.2882
T363 0.2888
T364 0.289
T365 0.289
T366 0.289
T367 0.289
T368 0.289
T369 0.289
T370 0.289
T371 0.289
T372 0.289
T373 0.2894
T374 0.2906
T375 0.2909
T376 0.2909
T377 0.2909
T378 0.2912
T379 0.291
T380 0.2909
T381 0.2909
T382 0.2909
T383 0.2909
T384 0.2909
T385 0.2909
T386 0.2909
T387 0.2909
T388 0.2909
T389 0.2909
T390 0.2909
T391 0.2909
T392 0.2909
T393 0.2897
T394 0.2825
T395 0.2657
T396 0.2485
T397 0.2464
T398 0.244
T399 0.2421
T400 0.2418
T401 0.2418
T402 0.2418
T403 0.2422
T404 0.2419
T405 0.2418
T406 0.2407
T407 0.2401
T408 0.24
T409 0.24
T410 0.2407
T411 0.2416
T412 0.2429
T413 0.245
T414 0.2465
T415 0.2459
T416 0.2466
T417 0.2468
T418 0.2468
T419 0.2465
T420 0.2441
T421 0.2436
T422 0.237
T423 0.2348
T424 0.2356
T425 0.2356
T426 0.2356
T427 0.2356
T428 0.2356
T429 0.2356
T430 0.2356
T431 0.2356
T432 0.2356
T433 0.2356
T434 0.2356
T435 0.2348
T436 0.2341
T437 0.2341
T438 0.2333
T439 0.2326
T440 0.2318
T441 0.2356
T442 0.2356
T443 0.2353
T444 0.2341
T445 0.2345
T446 0.2341
T447 0.2345
T448 0.2341
T449 0.2338
T450 0.2318
T451 0.2311
T452 0.2311
T453 0.2311
T454 0.2303
T455 0.2295
T456 0.2295
T457 0.2311
T458 0.2311
T459 0.2311
T460 0.2307
T461 0.2311
T462 0.2311
T463 0.2326
T464 0.2336
T465 0.2346
T466 0.2353
T467 0.2319
T468 0.2327
T469 0.2338
T470 0.2338
T471 0.2345
T472 0.2353
T473 0.2349
T474 0.2338
T475 0.233
T476 0.2323
T477 0.2315
T478 0.2353
T479 0.2353
T480 0.2346
T481 0.2353
T482 0.235
T483 0.2353
T484 0.2353
T485 0.2357
T486 0.2353
T487 0.2323
T488 0.2324
T489 0.2346
T490 0.2365
T491 0.2387
T492 0.2391
T493 0.2405
T494 0.2429
T495 0.2447
T496 0.2463
T497 0.2476
T498 0.2482
T499 0.2498
T500 0.2484
T501 0.2499
T502 0.2523
T503 0.2549
T504 0.2571
T505 0.2591
T506 0.261
T507 0.2616
T508 0.2621
T509 0.2632
T510 0.2634
T511 0.2638
T512 0.2649
T513 0.2654
T514 0.2665
T515 0.2644
T516 0.2653
T517 0.2669
T518 0.268
T519 0.2681
T520 0.2685
T521 0.2682
T522 0.2681
T523 0.2681
T524 0.2681
T525 0.2681
T526 0.2681
T527 0.2677
T528 0.2668
T529 0.2662
T530 0.2661
T531 0.2647
T532 0.2644
T533 0.2641
T534 0.267
T535 0.2651
T536 0.2641
T537 0.2632
T538 0.2624
T539 0.2615
T540 0.2614
T541 0.2597
T542 0.2593
T543 0.2593
T544 0.2586
T545 0.2578
T546 0.2576
T547 0.2569
T548 0.256
T549 0.2559
T550 0.2552
T551 0.2543
T552 0.2537
T553 0.2524
T554 0.2521
T555 0.2514
T556 0.2505
T557 0.2503
T558 0.2507
T559 0.2522
T560 0.2552
T561 0.2597
T562 0.2634
T563 0.267
T564 0.267
T565 0.2734
T566 0.2827
T567 0.2885
T568 0.2945
T569 0.2989
T570 0.2965
T571 0.2998
T572 0.303
T573 0.3071
T574 0.313
T575 0.3104
T576 0.317
T577 0.3185
T578 0.3317
T579 0.3421
T580 0.35
T581 0.3629
T582 0.3658
T583 0.375
T584 0.3771
T585 0.3806
T586 0.3864
T587 0.3911
T588 0.3936
T589 0.3956
T590 0.4011
T591 0.4034
T592 0.4072
T593 0.409
T594 0.4093
T595 0.4082
T596 0.403
T597 0.3958
T598 0.3923
T599 0.3844
T600 0.379
T601 0.3706
T602 0.3641
T603 0.3656
T604 0.3607
T605 0.3565
T606 0.354
T607 0.3523
T608 0.3523
T609 0.3534
T610 0.3561
T611 0.3585
T612 0.3624
T613 0.3668
T614 0.3638
T615 0.3663
T616 0.3696
T617 0.3727
T618 0.3757
T619 0.3784
T620 0.3769
T621 0.3779
T622 0.3767
T623 0.3762
T624 0.3679
T625 0.3631
T626 0.3478
T627 0.3357
T628 0.3201
T629 0.3123
T630 0.3104
T631 0.3033
T632 0.2988
T633 0.2955
T634 0.2984
T635 0.2964
T636 0.2946
T637 0.2929
T638 0.2919
T639 0.2905
T640 0.2891
T641 0.2884
T642 0.2877
T643 0.2869
T644 0.2868
T645 0.2868
T646 0.286
T647 0.285
T648 0.2845
T649 0.2832
T650 0.2829
T651 0.2823
T652 0.2815
T653 0.2813
T654 0.2805
T655 0.2827
T656 0.2825
T657 0.2816
T658 0.281
T659 0.2809
T660 0.2793
T661 0.279
T662 0.2776
T663 0.2773
T664 0.2748
T665 0.2578
T666 0.2511
T667 0.2506
T668 0.2506
T669 0.2503
T670 0.2495
T671 0.2493
T672 0.2493
T673 0.2493
T674 0.2493
T675 0.2479
T676 0.2514
T677 0.2512
T678 0.251
T679 0.2507
T680 0.2495
T681 0.2493
T682 0.2493
T683 0.2485
T684 0.2495
T685 0.2495
T686 0.2627
T687 0.2712
T688 0.2648
T689 0.2585
T690 0.2514
T691 0.2478
T692 0.2496
T693 0.2485
T694 0.2477
T695 0.2475
T696 0.2472
T697 0.246
T698 0.2457
T699 0.2457
T700 0.2456
T701 0.2456
T702 0.2444
T703 0.2441
T704 0.244
T705 0.2437
T706 0.2436
T707 0.2435
T708 0.2424
T709 0.2417
T710 0.2416
T711 0.2416
T712 0.2412
T713 0.2399
T714 0.2396
T715 0.2396
T716 0.2395
T717 0.2395
T718 0.2394
T719 0.2394
T720 0.2393
T721 0.2393
T722 0.2392
T723 0.2392
T724 0.2391
T725 0.2391
T726 0.2391
T727 0.239
T728 0.239
T729 0.2386
T730 0.2384
T731 0.2387
T732 0.2388
T733 0.2376
T734 0.2371
T735 0.2375
T736 0.2371
T737 0.2367
T738 0.2362
T739 0.2358
T740 0.2354
T741 0.2353
T742 0.2353
T743 0.2351
T744 0.2349
T745 0.2349
T746 0.2348
T747 0.2348
T748 0.2347
T749 0.2347
T750 0.2346
T751 0.2346
T752 0.2345
T753 0.2345
T754 0.2345
T755 0.2344
T756 0.2344
T757 0.2343
T758 0.2343
T759 0.2342
T760 0.2342
T761 0.2341
T762 0.2341
T763 0.234
T764 0.234
T765 0.2434
T766 0.2438
T767 0.2435
T768 0.2435
T769 0.2434
T770 0.2434
T771 0.243
T772 0.2425
T773 0.2424
T774 0.2419
T775 0.242
T776 0.2423
T777 0.2424
T778 0.2423
T779 0.2423
T780 0.2422
T781 0.2419
T782 0.2415
T783 0.2411
T784 0.241
T785 0.2402
T786 0.2404
T787 0.24
T788 0.2399
T789 0.2406
T790 0.2407
T791 0.2407
T792 0.2406
T793 0.2406
T794 0.2405
T795 0.2405
T796 0.2404
T797 0.24
T798 0.2403
T799 0.2403
T800 0.2403
T801 0.2402
T802 0.2402
T803 0.2401
T804 0.2401
T805 0.2398
T806 0.2397
T807 0.2396
T808 0.2395
T809 0.2388
T810 0.2379
T811 0.238
T812 0.2377
T813 0.2376
T814 0.2375
T815 0.2375
T816 0.2374
T817 0.2374
T818 0.2373
T819 0.2373
T820 0.2372
T821 0.2365
T822 0.2363
T823 0.2355
T824 0.2353
T825 0.2353
T826 0.2352
T827 0.2352
T828 0.2351
T829 0.2351
T830 0.234
T831 0.2337
T832 0.2344
T833 0.2327
T834 0.2318
T835 0.2359
T836 0.2348
T837 0.2347
T838 0.2347
T839 0.2347
T840 0.2346
T841 0.2346
T842 0.2345
T843 0.2345
T844 0.2344
T845 0.2342
T846 0.2335
T847 0.2334
T848 0.2327
T849 0.2325
T850 0.2339
T851 0.2335
T852 0.2338
T853 0.2338
T854 0.2337
T855 0.2322
T856 0.2318
T857 0.2306
T858 0.2306
T859 0.2306
T860 0.2305
T861 0.2305
T862 0.2304
T863 0.2304
T864 0.2303
T865 0.231
T866 0.2317
T867 0.2317
T868 0.2317
T869 0.2316
T870 0.2316
T871 0.2315
T872 0.2315
T873 0.2314
T874 0.2314
T875 0.2314
T876 0.2313
T877 0.2313
T878 0.2312
T879 0.2312
T880 0.2297
T881 0.2296
T882 0.2285
T883 0.2281
T884 0.2273
T885 0.2272
T886 0.2279
T887 0.2279
T888 0.2285
T889 0.229
T890 0.229
T891 0.2289
T892 0.2289
T893 0.2288
T894 0.2292
T895 0.2288
T896 0.2287
T897 0.2287
T898 0.2286
T899 0.2286
T900 0.2286
T901 0.2285
T902 0.2285
T903 0.2281
T904 0.2273
T905 0.2269
T906 0.2268
T907 0.2268
T908 0.2268
T909 0.2267
T910 0.2267
T911 0.2266
T912 0.2266
T913 0.2266
T914 0.2265
T915 0.2269
T916 0.2264
T917 0.2264
T918 0.2267
T919 0.2278
T920 0.2267
T921 0.2262
T922 0.2262
T923 0.2262
T924 0.2261
T925 0.2261
T926 0.226
T927 0.2254
T928 0.2245
T929 0.2256
T930 0.2244
T931 0.2241
T932 0.224
T933 0.224
T934 0.2239
T935 0.2239
T936 0.2239
T937 0.2238
T938 0.2242
T939 0.2241
T940 0.2237
T941 0.2251
T942 0.2251
T943 0.2251
T944 0.225
T945 0.225
T946 0.225
T947 0.2249
T948 0.2249
T949 0.226
T950 0.2275
T951 0.2267
T952 0.2259
T953 0.225
T954 0.2243
T955 0.2243
T956 0.2243
T957 0.2242
T958 0.2242
T959 0.2241
T960 0.2241
T961 0.2241
T962 0.224
T963 0.224
T964 0.224
T965 0.2239
T966 0.2239
T967 0.2238
T968 0.2238
T969 0.2238
T970 0.2237
T971 0.2237
T972 0.2237
T973 0.2236
T974 0.2236
T975 0.2235
T976 0.2235
T977 0.2235
T978 0.2234
T979 0.2234
T980 0.2233
T981 0.2232
T982 0.2221
T983 0.2217
T984 0.2217
T985 0.2217
T986 0.2213
T987 0.2213
T988 0.2213
T989 0.2212
T990 0.2212
T991 0.2212
T992 0.2211
T993 0.2211
T994 0.221
T995 0.221
T996 0.221
T997 0.2209
T998 0.2209
T999 0.2209
T1000 0.2208
T1001 0.2204
T1002 0.2193
T1003 0.2192
T1004 0.2192
T1005 0.2195
T1006 0.2206
T1007 0.2206
T1008 0.2194
T1009 0.219
T1010 0.219
T1011 0.2189
T1012 0.2189
T1013 0.2188
T1014 0.2188
T1015 0.2188
T1016 0.2187
T1017 0.2187
T1018 0.2185
T1019 0.2198
T1020 0.2198
T1021 0.2198
T1022 0.2197
T1023 0.2193
T1024 0.2182
T1025 0.217
T1026 0.2166
T1027 0.2239
T1028 0.2233
T1029 0.2238
T1030 0.2164
T1031 0.2164
T1032 0.2164
T1033 0.2163
T1034 0.2163
T1035 0.2163
T1036 0.2162
T1037 0.2162
T1038 0.2162
T1039 0.2161
T1040 0.2168
T1041 0.2175
T1042 0.216
T1043 0.2164
T1044 0.2174
T1045 0.2174
T1046 0.2182
T1047 0.2185
T1048 0.2185
T1049 0.2188
T1050 0.2186
T1051 0.2174
T1052 0.2239
T1053 0.2235
T1054 0.2234
T1055 0.2234
T1056 0.2233
T1057 0.2168
T1058 0.2168
T1059 0.2168
T1060 0.2167
T1061 0.2167
T1062 0.2167
T1063 0.2166
T1064 0.2166
T1065 0.2166
T1066 0.2165
T1067 0.2173
T1068 0.2178
T1069 0.2176
T1070 0.2176
T1071 0.2176
T1072 0.2183
T1073 0.219
T1074 0.2189
T1075 0.2189
T1076 0.2189
T1077 0.2188
T1078 0.2188
T1079 0.2188
T1080 0.2187
T1081 0.2187
T1082 0.2191
T1083 0.219
T1084 0.2193
T1085 0.22
T1086 0.2198
T1087 0.2197
T1088 0.2197
T1089 0.2196
T1090 0.2196
T1091 0.2192
T1092 0.2195
T1093 0.2328
T1094 0.2363
T1095 0.2355
T1096 0.2352
T1097 0.2352
T1098 0.2355
T1099 0.2366
T1100 0.2368
T1101 0.2367
T1102 0.2391
T1103 0.2427
T1104 0.2486
T1105 0.2544
T1106 0.2623
T1107 0.2661
T1108 0.267
T1109 0.2671
T1110 0.2651
T1111 0.2683
T1112 0.2742
T1113 0.2795
T1114 0.2846
T1115 0.2888
T1116 0.2917
T1117 0.2925
T1118 0.2908
T1119 0.2865
T1120 0.2832
T1121 0.2772
T1122 0.273
T1123 0.2716
T1124 0.2696
T1125 0.2667
T1126 0.2657
T1127 0.2656
T1128 0.2655
T1129 0.2655
T1130 0.2664
T1131 0.2669
T1132 0.2667
T1133 0.2656
T1134 0.2653
T1135 0.2656
T1136 0.2663
T1137 0.2664
T1138 0.2667
T1139 0.2677
T1140 0.2697
T1141 0.2717
T1142 0.2732
T1143 0.2734
T1144 0.2737
T1145 0.2738
T1146 0.2737
T1147 0.2743
T1148 0.2747
T1149 0.2748
T1150 0.2747
T1151 0.2747
T1152 0.2737
T1153 0.2724
T1154 0.2706
T1155 0.2688
T1156 0.2679
T1157 0.2677
T1158 0.2661
T1159 0.2657
T1160 0.2657
T1161 0.2664
T1162 0.2673
T1163 0.2672
T1164 0.2686
T1165 0.2693
T1166 0.2703
T1167 0.2705
T1168 0.2704
T1169 0.2698
T1170 0.2689
T1171 0.2676
T1172 0.267
T1173 0.268
T1174 0.2686
T1175 0.2685
T1176 0.2683
T1177 0.269
T1178 0.2699
T1179 0.2701
T1180 0.2696
T1181 0.2695
T1182 0.2699
T1183 0.2699
T1184 0.2699
T1185 0.2699
T1186 0.2698
T1187 0.2698
T1188 0.2693
T1189 0.2702
T1190 0.2679
T1191 0.2653
T1192 0.2673
T1193 0.2659
T1194 0.265
T1195 0.2633
T1196 0.2629
T1197 0.2629
T1198 0.2628
T1199 0.2642
T1200 0.2659
T1201 0.2675
T1202 0.2665
T1203 0.2657
T1204 0.2645
T1205 0.2635
T1206 0.2627
T1207 0.2653
T1208 0.2638
T1209 0.2604
T1210 0.2604
T1211 0.2613
T1212 0.2628
T1213 0.2647
T1214 0.2676
T1215 0.2655
T1216 0.2678
T1217 0.269
T1218 0.2708
T1219 0.2733
T1220 0.2776
T1221 0.2816
T1222 0.2825
T1223 0.2862
T1224 0.2872
T1225 0.2872
T1226 0.2861
T1227 0.2855
T1228 0.2839
T1229 0.2825
T1230 0.2818
T1231 0.2817
T1232 0.2824
T1233 0.2849
T1234 0.2882
T1235 0.293
T1236 0.2966
T1237 0.2994
T1238 0.3002
T1239 0.2962
T1240 0.2984
T1241 0.2985
T1242 0.295
T1243 0.2986
T1244 0.2984
T1245 0.2983
T1246 0.2984
T1247 0.2991
T1248 0.2996
T1249 0.2996
T1250 0.2996
T1251 0.2996
T1252 0.2988
T1253 0.2979
T1254 0.2978
T1255 0.297
T1256 0.2954
T1257 0.2943
T1258 0.2934
T1259 0.2925
T1260 0.2913
T1261 0.2906
T1262 0.2896
T1263 0.2835
T1264 0.282
T1265 0.2788
T1266 0.2769
T1267 0.2754
T1268 0.2736
T1269 0.272
T1270 0.2713
T1271 0.2697
T1272 0.2687
T1273 0.2664
T1274 0.2648
T1275 0.2641
T1276 0.2667
T1277 0.2656
T1278 0.2647
T1279 0.2632
T1280 0.2621
T1281 0.2608
T1282 0.2596
T1283 0.2593
T1284 0.2593
T1285 0.2591
T1286 0.259
T1287 0.2573
T1288 0.2563
T1289 0.2539
T1290 0.252
T1291 0.2501
T1292 0.2488
T1293 0.2485
T1294 0.2495
T1295 0.25
T1296 0.25
T1297 0.2487
T1298 0.2484
T1299 0.2483
T1300 0.2506
T1301 0.2499
T1302 0.2488
T1303 0.2479
T1304 0.247
T1305 0.2468
T1306 0.2456
T1307 0.2453
T1308 0.2449
T1309 0.2461
T1310 0.2464
T1311 0.2463
T1312 0.2478
T1313 0.2505
T1314 0.25
T1315 0.2604
T1316 0.2731
T1317 0.2838
T1318 0.2986
T1319 0.309
T1320 0.3152
T1321 0.3252
T1322 0.3244
T1323 0.331
T1324 0.3359
T1325 0.336
T1326 0.3398
T1327 0.3425
T1328 0.3456
T1329 0.3476
T1330 0.3476
T1331 0.3467
T1332 0.3448
T1333 0.3413
T1334 0.3364
T1335 0.3351
T1336 0.3294
T1337 0.3248
T1338 0.3223
T1339 0.3208
T1340 0.3195
T1341 0.3186
T1342 0.3184
T1343 0.3184
T1344 0.3176
T1345 0.3256
T1346 0.3251
T1347 0.324
T1348 0.3222
T1349 0.3202
T1350 0.3185
T1351 0.3163
T1352 0.3142
T1353 0.3117
T1354 0.309
T1355 0.3072
T1356 0.3144
T1357 0.3127
T1358 0.3101
T1359 0.3075
T1360 0.3047
T1361 0.3024
T1362 0.3002
T1363 0.2984
T1364 0.2967
T1365 0.2949
T1366 0.2987
T1367 0.2969
T1368 0.2955
T1369 0.2949
T1370 0.2948
T1371 0.2948
T1372 0.2954
T1373 0.297
T1374 0.2989
T1375 0.295
T1376 0.2974
T1377 0.2992
T1378 0.3002
T1379 0.3017
T1380 0.3024
T1381 0.3041
T1382 0.3055
T1383 0.3071
T1384 0.3088
T1385 0.3077
T1386 0.3077
T1387 0.3074
T1388 0.3063
T1389 0.3047
T1390 0.3026
T1391 0.3005
T1392 0.299
T1393 0.2986
T1394 0.2985
T1395 0.2998
T1396 0.3021
T1397 0.305
T1398 0.3077
T1399 0.31
T1400 0.311
T1401 0.3118
T1402 0.3116
T1403 0.3122
T1404 0.3115
T1405 0.3102
T1406 0.3089
T1407 0.3076
T1408 0.3057
T1409 0.3046
T1410 0.3034
T1411 0.3028
T1412 0.3016
T1413 0.3014
T1414 0.301
T1415 0.3012
T1416 0.2997
T1417 0.2993
T1418 0.2993
T1419 0.2993
T1420 0.2992
T1421 0.2978
T1422 0.2972
T1423 0.296
T1424 0.2998
T1425 0.2995
T1426 0.2991
T1427 0.298
T1428 0.2967
T1429 0.2954
T1430 0.2944
T1431 0.2939
T1432 0.2931
T1433 0.2925
T1434 0.2928
T1435 0.2932
T1436 0.2932
T1437 0.2925
T1438 0.2923
T1439 0.2923
T1440 0.2923
T1441 0.2919
T1442 0.2911
T1443 0.2906
T1444 0.2894
T1445 0.2881
T1446 0.2871
T1447 0.2866
T1448 0.2854
T1449 0.2851
T1450 0.2851
T1451 0.2851
T1452 0.2847
T1453 0.2839
T1454 0.2834
T1455 0.2829
T1456 0.281
T1457 0.2826
T1458 0.2809
T1459 0.2791
T1460 0.2777
T1461 0.2766
T1462 0.2756
T1463 0.2753
T1464 0.276
T1465 0.2791
T1466 0.2821
T1467 0.2833
T1468 0.2821
T1469 0.2795
T1470 0.2779
T1471 0.2769
T1472 0.2764
T1473 0.2755
T1474 0.2746
T1475 0.2745
T1476 0.2757
T1477 0.2744
T1478 0.2741
T1479 0.2738
T1480 0.273
T1481 0.2721
T1482 0.2719
T1483 0.2704
T1484 0.27
T1485 0.27
T1486 0.2706
T1487 0.2713
T1488 0.2738
T1489 0.2756
T1490 0.2762
T1491 0.2783
T1492 0.2804
T1493 0.2811
T1494 0.281
T1495 0.2809
T1496 0.2823
T1497 0.281
T1498 0.2837
T1499 0.2866
T1500 0.2892
T1501 0.2905
T1502 0.2904
T1503 0.2889
T1504 0.2868
T1505 0.2849
T1506 0.2838
T1507 0.2824
T1508 0.2817
T1509 0.2823
T1510 0.2832
T1511 0.2838
T1512 0.2849
T1513 0.2858
T1514 0.2865
T1515 0.2884
T1516 0.2893
T1517 0.2907
T1518 0.2914
T1519 0.2928
T1520 0.2939
T1521 0.2952
T1522 0.296
T1523 0.2977
T1524 0.2994
T1525 0.2963
T1526 0.2995
T1527 0.3009
T1528 0.3014
T1529 0.3022
T1530 0.3016
T1531 0.3012
T1532 0.3012
T1533 0.3001
T1534 0.2995
T1535 0.2995
T1536 0.3002
T1537 0.3011
T1538 0.3029
T1539 0.3049
T1540 0.3071
T1541 0.3092
T1542 0.3113
T1543 0.3127
T1544 0.3129
T1545 0.3129
T1546 0.3128
T1547 0.3128
T1548 0.3128
T1549 0.3128
T1550 0.3128
T1551 0.3128
T1552 0.3127
T1553 0.3127
T1554 0.3127
T1555 0.3127
T1556 0.3127
T1557 0.3126
T1558 0.3126
T1559 0.3126
T1560 0.3126
T1561 0.3126
T1562 0.3126
T1563 0.3125
T1564 0.3125
T1565 0.3125
T1566 0.3125
T1567 0.3125
T1568 0.3125
T1569 0.3125
T1570 0.2975
T1571 0.295
T1572 0.2929
T1573 0.2923
T1574 0.2891
T1575 0.2876
T1576 0.2875
T1577 0.2871
T1578 0.2873
T1579 0.2881
T1580 0.29
T1581 0.2928
T1582 0.2947
T1583 0.2952
T1584 0.2956
T1585 0.2946
T1586 0.295
T1587 0.2962
T1588 0.2975
T1589 0.2991
T1590 0.3001
T1591 0.2995
T1592 0.2987
T1593 0.2975
T1594 0.2962
T1595 0.2956
T1596 0.2955
T1597 0.2972
T1598 0.2979
T1599 0.2976
T1600 0.2972
T1601 0.2971
T1602 0.2971
T1603 0.2971
T1604 0.2971
T1605 0.2968
T1606 0.2967
T1607 0.2964
T1608 0.2949
T1609 0.2932
T1610 0.2915
T1611 0.2903
T1612 0.2887
T1613 0.2873
T1614 0.2867
T1615 0.2859
T1616 0.285
T1617 0.2862
T1618 0.2863
T1619 0.2866
T1620 0.2877
T1621 0.288
T1622 0.288
T1623 0.2872
T1624 0.286
T1625 0.2843
T1626 0.2827
T1627 0.2807
T1628 0.2814
T1629 0.2794
T1630 0.2783
T1631 0.2774
T1632 0.2761
T1633 0.2754
T1634 0.2735
T1635 0.2716
T1636 0.2699
T1637 0.269
T1638 0.2677
T1639 0.2671
T1640 0.2666
T1641 0.2654
T1642 0.2651
T1643 0.2651
T1644 0.2647
T1645 0.2635
T1646 0.267
T1647 0.2656
T1648 0.2639
T1649 0.2622
T1650 0.2611
T1651 0.2606
T1652 0.2601
T1653 0.2589
T1654 0.2586
T1655 0.2586
T1656 0.2586
T1657 0.2586
T1658 0.2593
T1659 0.2598
T1660 0.2606
T1661 0.2618
T1662 0.2644
T1663 0.2654
T1664 0.2695
T1665 0.2733
T1666 0.2772
T1667 0.2802
T1668 0.2831
T1669 0.2888
T1670 0.2933
T1671 0.2982
T1672 0.2981
T1673 0.3025
T1674 0.3057
T1675 0.3072
T1676 0.3074
T1677 0.3064
T1678 0.3045
T1679 0.3013
T1680 0.2978
T1681 0.2999
T1682 0.2971
T1683 0.2967
T1684 0.296
T1685 0.2965
T1686 0.2976
T1687 0.2982
T1688 0.2993
T1689 0.2999
T1690 0.3
T1691 0.3
T1692 0.2999
T1693 0.2999
T1694 0.2996
T1695 0.2978
T1696 0.2957
T1697 0.2932
T1698 0.2913
T1699 0.2896
T1700 0.2882
T1701 0.2879
T1702 0.2879
T1703 0.2869
T1704 0.2849
T1705 0.2844
T1706 0.283
T1707 0.282
T1708 0.2807
T1709 0.2819
T1710 0.2804
T1711 0.2793
T1712 0.2776
T1713 0.2766
T1714 0.2757
T1715 0.2755
T1716 0.2748
T1717 0.2735
T1718 0.2722
T1719 0.2706
T1720 0.2689
T1721 0.2686
T1722 0.2686
T1723 0.27
T1724 0.2704
T1725 0.2702
T1726 0.2701
T1727 0.2704
T1728 0.2716
T1729 0.2707
T1730 0.2701
T1731 0.27
T1732 0.27
T1733 0.2688
T1734 0.2682
T1735 0.2679
T1736 0.2669
T1737 0.2666
T1738 0.2666
T1739 0.2666
T1740 0.2666
T1741 0.2662
T1742 0.2647
T1743 0.2636
T1744 0.2662
T1745 0.2648
T1746 0.2638
T1747 0.2636
T1748 0.2636
T1749 0.2636
T1750 0.2636
T1751 0.2645
T1752 0.265
T1753 0.2657
T1754 0.2651
T1755 0.2648
T1756 0.2641
T1757 0.2637
T1758 0.2636
T1759 0.2624
T1760 0.2619
T1761 0.2603
T1762 0.2599
T1763 0.2599
T1764 0.2597
T1765 0.2599
T1766 0.26
T1767 0.26
T1768 0.2597
T1769 0.2592
T1770 0.2594
T1771 0.2599
T1772 0.26
T1773 0.26
T1774 0.26
T1775 0.26
T1776 0.2593
T1777 0.2584
T1778 0.2582
T1779 0.2576
T1780 0.2568
T1781 0.2567
T1782 0.2558
T1783 0.255
T1784 0.2548
T1785 0.2548
T1786 0.2548
T1787 0.2575
T1788 0.2568
T1789 0.2555
T1790 0.2538
T1791 0.2531
T1792 0.2518
T1793 0.2499
T1794 0.2496
T1795 0.2496
T1796 0.2493
T1797 0.2495
T1798 0.2496
T1799 0.2496
T1800 0.2496
T1801 0.2496
T1802 0.2496
T1803 0.2489
T1804 0.2479
T1805 0.2478
T1806 0.251
T1807 0.2508
T1808 0.2502
T1809 0.25
T1810 0.2501
T1811 0.2501
T1812 0.2504
T1813 0.2502
T1814 0.2501
T1815 0.2501
T1816 0.2486
T1817 0.2482
T1818 0.2482
T1819 0.2482
T1820 0.2482
T1821 0.2482
T1822 0.2482
T1823 0.2482
T1824 0.2482
T1825 0.2483
T1826 0.2472
T1827 0.2465
T1828 0.2464
T1829 0.2451
T1830 0.2448
T1831 0.2448
T1832 0.2438
T1833 0.2436
T1834 0.2443
T1835 0.2468
T1836 0.2491
T1837 0.2499
T1838 0.2499
T1839 0.2496
T1840 0.2487
T1841 0.2485
T1842 0.2482
T1843 0.2481
T1844 0.2481
T1845 0.2492
T1846 0.2497
T1847 0.2497
T1848 0.2497
T1849 0.2497
T1850 0.2491
T1851 0.2483
T1852 0.2475
T1853 0.2466
T1854 0.2453
T1855 0.2451
T1856 0.2447
T1857 0.2443
T1858 0.2446
T1859 0.2457
T1860 0.2466
T1861 0.2464
T1862 0.2456
T1863 0.2449
T1864 0.2435
T1865 0.2429
T1866 0.2428
T1867 0.244
T1868 0.2446
T1869 0.2444
T1870 0.2443
T1871 0.2439
T1872 0.2427
T1873 0.2441
T1874 0.246
T1875 0.248
T1876 0.2481
T1877 0.2544
T1878 0.2591
T1879 0.2634
T1880 0.264
T1881 0.2687
T1882 0.2741
T1883 0.2806
T1884 0.2849
T1885 0.2908
T1886 0.2961
T1887 0.2995
T1888 0.2949
T1889 0.3001
T1890 0.298
T1891 0.2951
T1892 0.2928
T1893 0.29
T1894 0.2877
T1895 0.2866
T1896 0.2861
T1897 0.2863
T1898 0.2881
T1899 0.2908
T1900 0.2934
T1901 0.2957
T1902 0.2971
T1903 0.298
T1904 0.2982
T1905 0.2975
T1906 0.2964
T1907 0.2961
T1908 0.2951
T1909 0.2924
T1910 0.2873
T1911 0.2843
T1912 0.2818
T1913 0.2816
T1914 0.2803
T1915 0.2805
T1916 0.2778
T1917 0.2737
T1918 0.2722
T1919 0.2711
T1920 0.2694
T1921 0.2691
T1922 0.2677
T1923 0.2662
T1924 0.265
T1925 0.2641
T1926 0.2665
T1927 0.2659
T1928 0.2646
T1929 0.2634
T1930 0.2632
T1931 0.2653
T1932 0.2661
T1933 0.2655
T1934 0.2643
T1935 0.2634
T1936 0.263
T1937 0.2614
T1938 0.2597
T1939 0.2596
T1940 0.2608
T1941 0.2623
T1942 0.263
T1943 0.2652
T1944 0.2675
T1945 0.2672
T1946 0.2662
T1947 0.2668
T1948 0.2637
T1949 0.2651
T1950 0.2677
T1951 0.2726
T1952 0.2782
T1953 0.2816
T1954 0.2904
T1955 0.2953
T1956 0.3039
T1957 0.3102
T1958 0.3086
T1959 0.3217
T1960 0.3233
T1961 0.3313
T1962 0.3366
T1963 0.3385
T1964 0.3447
T1965 0.3506
T1966 0.3526
T1967 0.3589
T1968 0.3658
T1969 0.3641
T1970 0.3703
T1971 0.3735
T1972 0.3774
T1973 0.3773
T1974 0.3797
T1975 0.3821
T1976 0.3836
T1977 0.3857
T1978 0.3861
T1979 0.3854
T1980 0.3855
T1981 0.3852
T1982 0.3838
T1983 0.3825
T1984 0.3808
T1985 0.3794
T1986 0.3796
T1987 0.3783
T1988 0.3766
T1989 0.3797
T1990 0.3796
T1991 0.3785
T1992 0.3779
T1993 0.3768
T1994 0.3759
T1995 0.3738
T1996 0.3718
T1997 0.3704
T1998 0.3681
T1999 0.366
T2000 0.3635
T2001 0.361
T2002 0.3651
T2003 0.3613
T2004 0.358
T2005 0.3553
T2006 0.3524
T2007 0.3505
T2008 0.3498
T2009 0.3487
T2010 0.3477
T2011 0.3532
T2012 0.3517
T2013 0.3507
T2014 0.3496
T2015 0.3484
T2016 0.3471
T2017 0.345
T2018 0.3437
T2019 0.3417
T2020 0.3403
T2021 0.339
T2022 0.3375
T2023 0.3357
T2024 0.3337
T2025 0.3358
T2026 0.3344
T2027 0.3327
T2028 0.3314
T2029 0.3302
T2030 0.3286
T2031 0.3283
T2032 0.3277
T2033 0.3261
T2034 0.3251
T2035 0.3243
T2036 0.3242
T2037 0.3231
T2038 0.3225
T2039 0.3214
T2040 0.3209
T2041 0.3196
T2042 0.3188
T2043 0.3177
T2044 0.3174
T2045 0.3177
T2046 0.3173
T2047 0.3172
T2048 0.3184
T2049 0.3203
T2050 0.322
T2051 0.3244
T2052 0.327
T2053 0.3317
T2054 0.3367
T2055 0.3391
T2056 0.3454
T2057 0.3521
T2058 0.355
T2059 0.3632
T2060 0.3622
T2061 0.3675
T2062 0.3715
T2063 0.3758
T2064 0.3794
T2065 0.3777
T2066 0.3783
T2067 0.3794
T2068 0.38
T2069 0.3791
T2070 0.3785
T2071 0.3775
T2072 0.3802
T2073 0.3789
T2074 0.377
T2075 0.376
T2076 0.3748
T2077 0.3735
T2078 0.3721
T2079 0.3708
T2080 0.3703
T2081 0.3692
T2082 0.3676
T2083 0.3663
T2084 0.3647
T2085 0.363
T2086 0.3606
T2087 0.3646
T2088 0.3625
T2089 0.3612
T2090 0.3593
T2091 0.3569
T2092 0.3548
T2093 0.3527
T2094 0.3509
T2095 0.3492
T2096 0.3478
T2097 0.3525
T2098 0.3526
T2099 0.3517
T2100 0.3491
T2101 0.3471
T2102 0.3464
T2103 0.3452
T2104 0.3443
T2105 0.3433
T2106 0.342
T2107 0.3414
T2108 0.3413
T2109 0.341
T2110 0.3398
T2111 0.3381
T2112 0.3378
T2113 0.3365
T2114 0.3359
T2115 0.3351
T2116 0.3346
T2117 0.3345
T2118 0.3345
T2119 0.3345
T2120 0.3346
T2121 0.3338
T2122 0.3364
T2123 0.3362
T2124 0.3363
T2125 0.3353
T2126 0.3361
T2127 0.3336
T2128 0.3354
T2129 0.3346
T2130 0.3345
T2131 0.3357
T2132 0.3341
T2133 0.336
T2134 0.3376
T2135 0.3376
T2136 0.3375
T2137 0.3366
T2138 0.3364
T2139 0.335
T2140 0.3346
T2141 0.3339
T2142 0.3365
T2143 0.3363
T2144 0.3363
T2145 0.3357
T2146 0.3359
T2147 0.3336
T2148 0.3352
T2149 0.338
T2150 0.3402
T2151 0.3424
T2152 0.3449
T2153 0.3464
T2154 0.3476
T2155 0.3489
T2156 0.3499
T2157 0.3504
T2158 0.3502
T2159 0.3494
T2160 0.3485
T2161 0.3484
T2162 0.3484
T2163 0.347
T2164 0.3466
T2165 0.3454
T2166 0.3446
T2167 0.3439
T2168 0.3427
T2169 0.3418
T2170 0.3413
T2171 0.3401
T2172 0.3389
T2173 0.3384
T2174 0.3373
T2175 0.3366
T2176 0.3351
T2177 0.3348
T2178 0.3335
T2179 0.3367
T2180 0.3352
T2181 0.3349
T2182 0.3342
T2183 0.3333
T2184 0.3331
T2185 0.3322
T2186 0.3302
T2187 0.3298
T2188 0.3298
T2189 0.3289
T2190 0.3283
T2191 0.3279
T2192 0.327
T2193 0.3265
T2194 0.3261
T2195 0.3253
T2196 0.3248
T2197 0.3247
T2198 0.3241
T2199 0.3225
T2200 0.3215
T2201 0.3213
T2202 0.3213
T2203 0.3229
T2204 0.3229
T2205 0.322
T2206 0.3219
T2207 0.3215
T2208 0.3214
T2209 0.3215
T2210 0.3205
T2211 0.3198
T2212 0.3197
T2213 0.319
T2214 0.3182
T2215 0.3181
T2216 0.3181
T2217 0.3181
T2218 0.3178
T2219 0.3255
T2220 0.3253
T2221 0.325
T2222 0.3243
T2223 0.3238
T2224 0.3237
T2225 0.3238
T2226 0.3238
T2227 0.3238
T2228 0.3238
T2229 0.3238
T2230 0.3238
T2231 0.3239
T2232 0.3237
T2233 0.323
T2234 0.3222
T2235 0.322
T2236 0.3221
T2237 0.3221
T2238 0.3208
T2239 0.3205
T2240 0.3205
T2241 0.3203
T2242 0.3203
T2243 0.32
T2244 0.3189
T2245 0.3187
T2246 0.3187
T2247 0.3187
T2248 0.3184
T2249 0.318
T2250 0.3172
T2251 0.3169
T2252 0.3169
T2253 0.3169
T2254 0.3169
T2255 0.3169
T2256 0.3163
T2257 0.3155
T2258 0.3154
T2259 0.3154
T2260 0.3154
T2261 0.3151
T2262 0.3147
T2263 0.3145
T2264 0.3141
T2265 0.3137
T2266 0.3136
T2267 0.3136
T2268 0.3129
T2269 0.3121
T2270 0.312
T2271 0.312
T2272 0.311
T2273 0.3105
T2274 0.3104
T2275 0.3104
T2276 0.3102
T2277 0.3102
T2278 0.3102
T2279 0.3102
T2280 0.3102
T2281 0.3102
T2282 0.3093
T2283 0.3087
T2284 0.3086
T2285 0.3087
T2286 0.3087
T2287 0.3087
T2288 0.3087
T2289 0.308
T2290 0.3072
T2291 0.3069
T2292 0.3068
T2293 0.3068
T2294 0.3069
T2295 0.3069
T2296 0.3069
T2297 0.3069
T2298 0.3066
T2299 0.3148
T2300 0.3143
T2301 0.3139
T2302 0.3107
T2303 0.3046
T2304 0.302
T2305 0.3027
T2306 0.3058
T2307 0.3082
T2308 0.31
T2309 0.3106
T2310 0.3107
T2311 0.3108
T2312 0.3108
T2313 0.3108
T2314 0.3108
T2315 0.3108
T2316 0.3108
T2317 0.3109
T2318 0.3109
T2319 0.3109
T2320 0.3102
T2321 0.3094
T2322 0.3103
T2323 0.3109
T2324 0.311
T2325 0.311
T2326 0.311
T2327 0.311
T2328 0.3111
T2329 0.3109
T2330 0.3108
T2331 0.3108
T2332 0.3095
T2333 0.3092
T2334 0.3092
T2335 0.3092
T2336 0.3092
T2337 0.3092
T2338 0.3093
T2339 0.3089
T2340 0.3082
T2341 0.3087
T2342 0.3093
T2343 0.3087
T2344 0.3082
T2345 0.3078
T2346 0.3077
T2347 0.3077
T2348 0.3077
T2349 0.3075
T2350 0.3082
T2351 0.3084
T2352 0.3087
T2353 0.3078
T2354 0.3076
T2355 0.3076
T2356 0.3076
T2357 0.3076
T2358 0.3076
T2359 0.3077
T2360 0.3077
T2361 0.3077
T2362 0.307
T2363 0.3072
T2364 0.307
T2365 0.3069
T2366 0.3069
T2367 0.3062
T2368 0.3061
T2369 0.3068
T2370 0.3101
T2371 0.3126
T2372 0.3133
T2373 0.3131
T2374 0.3113
T2375 0.309
T2376 0.3075
T2377 0.3062
T2378 0.305
T2379 0.3044
T2380 0.3043
T2381 0.3043
T2382 0.3054
T2383 0.306
T2384 0.3061
T2385 0.3061
T2386 0.3061
T2387 0.3062
T2388 0.3062
T2389 0.3062
T2390 0.3062
T2391 0.3062
T2392 0.3063
T2393 0.3063
T2394 0.3063
T2395 0.1912
T2396 0.1808
T2397 0.1812
T2398 0.1808
T2399 0.1808
T2400 0.1809
T2401 0.1809
T2402 0.1809
T2403 0.1809
T2404 0.1809
T2405 0.1809
T2406 0.1809
T2407 0.1813
T2408 0.1809
T2409 0.1809
T2410 0.1808
T2411 0.1804
T2412 0.1792
T2413 0.1799
T2414 0.1792
T2415 0.177
T2416 0.1763
T2417 0.1763
T2418 0.1763
T2419 0.1763
T2420 0.1763
T2421 0.1764
T2422 0.1764
T2423 0.1764
T2424 0.1764
T2425 0.1764
T2426 0.1764
T2427 0.1764
T2428 0.1764
T2429 0.1764
T2430 0.1764
T2431 0.1764
T2432 0.1765
T2433 0.1765
T2434 0.1765
T2435 0.1765
T2436 0.1765
T2437 0.1765
T2438 0.1765
T2439 0.1765
T2440 0.1765
T2441 0.1765
T2442 0.1766
T2443 0.1766
T2444 0.1766
T2445 0.1766
T2446 0.1766
T2447 0.1766
T2448 0.1766
T2449 0.1766
T2450 0.1766
T2451 0.1766
T2452 0.1766
T2453 0.1767
T2454 0.1767
T2455 0.1767
T2456 0.1767
T2457 0.176
T2458 0.1752
T2459 0.1752
T2460 0.1749
T2461 0.1753
T2462 0.1742
T2463 0.1749
T2464 0.1749
T2465 0.1753
T2466 0.1753
T2467 0.1753
T2468 0.1753
T2469 0.1753
T2470 0.1753
T2471 0.1754
T2472 0.1754
T2473 0.1754
T2474 0.1754
T2475 0.1754
T2476 0.1754
T2477 0.1754
T2478 0.1754
T2479 0.1754
T2480 0.1754
T2481 0.1754
T2482 0.1755
T2483 0.1755
T2484 0.1751
T2485 0.1751
T2486 0.1755
T2487 0.1744
T2488 0.1748
T2489 0.1893
T2490 0.2194
T2491 0.2191
T2492 0.2207
T2493 0.217
T2494 0.2149
T2495 0.2146
T2496 0.2124
T2497 0.2116
T2498 0.2094
T2499 0.2081
T2500 0.2069
T2501 0.2057
T2502 0.2045
T2503 0.2093
T2504 0.2073
T2505 0.207
T2506 0.2061
T2507 0.2232
T2508 0.2183
T2509 0.2226
T2510 0.2202
T2511 0.2136
T2512 0.2056
T2513 0.2075
T2514 0.2061
T2515 0.205
T2516 0.2046
T2517 0.2039
T2518 0.2033
T2519 0.2025
T2520 0.2013
T2521 0.1999
T2522 0.1987
T2523 0.198
T2524 0.1974
T2525 0.1962
T2526 0.1947
T2527 0.1944
T2528 0.1931
T2529 0.192
T2530 0.1913
T2531 0.1937
T2532 0.1924
T2533 0.1917
T2534 0.1907
T2535 0.1883
T2536 0.1879
T2537 0.1879
T2538 0.1879
T2539 0.1879
T2540 0.1879
T2541 0.1879
T2542 0.1879
T2543 0.1879
T2544 0.188
T2545 0.188
T2546 0.188
T2547 0.188
T2548 0.1873
T2549 0.1866
T2550 0.1866
T2551 0.1866
T2552 0.1866
T2553 0.1856
T2554 0.1859
T2555 0.1867
T2556 0.1863
T2557 0.1845
T2558 0.1834
T2559 0.1825
T2560 0.2161
T2561 0.2062
T2562 0.2081
T2563 0.2059
T2564 0.2034
T2565 0.2018
T2566 0.2009
T2567 0.1996
T2568 0.1992
T2569 0.1986
T2570 0.1975
T2571 0.1967
T2572 0.1962
T2573 0.1952
T2574 0.1945
T2575 0.1937
T2576 0.1932
T2577 0.1929
T2578 0.1929
T2579 0.1919
T2580 0.1908
T2581 0.193
T2582 0.1926
T2583 0.1915
T2584 0.1912
T2585 0.1915
T2586 0.1916
T2587 0.1916
T2588 0.1916
T2589 0.1916
T2590 0.1916
T2591 0.1906
T2592 0.1902
T2593 0.1902
T2594 0.1902
T2595 0.1903
T2596 0.1903
T2597 0.1903
T2598 0.1903
T2599 0.1903
T2600 0.1894
T2601 0.1886
T2602 0.1886
T2603 0.1879
T2604 0.1879
T2605 0.1879
T2606 0.1872
T2607 0.1886
T2608 0.1883
T2609 0.1883
T2610 0.1872
T2611 0.1872
T2612 0.1873
T2613 0.1873
T2614 0.1873
T2615 0.1873
T2616 0.1873
T2617 0.1862
T2618 0.1859
T2619 0.1866
T2620 0.1869
T2621 0.1873
T2622 0.1873
T2623 0.1873
T2624 0.1873
T2625 0.1873
T2626 0.1869
T2627 0.1866
T2628 0.1862
T2629 0.1855
T2630 0.1855
T2631 0.1859
T2632 0.1848
T2633 0.1844
T2634 0.1844
T2635 0.1844
T2636 0.1844
T2637 0.1844
T2638 0.1844
T2639 0.1844
T2640 0.1844
T2641 0.1844
T2642 0.1844
T2643 0.1844
T2644 0.1844
T2645 0.1855
T2646 0.1859
T2647 0.1859
T2648 0.1859
T2649 0.1859
T2650 0.1859
T2651 0.1848
T2652 0.1848
T2653 0.1844
T2654 0.1844
T2655 0.1844
T2656 0.1844
T2657 0.1848
T2658 0.1855
T2659 0.1848
T2660 0.1862
T2661 0.1859
T2662 0.1869
T2663 0.1884
T2664 0.1884
T2665 0.1892
T2666 0.1896
T2667 0.1919
T2668 0.1933
T2669 0.1909
T2670 0.1916
T2671 0.1933
T2672 0.195
T2673 0.1984
T2674 0.2002
T2675 0.2032
T2676 0.2076
T2677 0.2043
T2678 0.2072
T2679 0.2095
T2680 0.2103
T2681 0.2106
T2682 0.2116
T2683 0.2127
T2684 0.2131
T2685 0.2131
T2686 0.2123
T2687 0.2116
T2688 0.2109
T2689 0.2099
T2690 0.2087
T2691 0.2076
T2692 0.2071
T2693 0.2071
T2694 0.2071
T2695 0.2071
T2696 0.2071
T2697 0.2071
T2698 0.2071
T2699 0.2071
T2700 0.2071
T2701 0.2058
T2702 0.2099
T2703 0.2084
T2704 0.2074
T2705 0.2043
T2706 0.2087
T2707 0.2074
T2708 0.2074
T2709 0.2062
T2710 0.2044
T2711 0.2044
T2712 0.2032
T2713 0.2018
T2714 0.2015
T2715 0.2015
T2716 0.2015
T2717 0.2011
T2718 0.2002
T2719 0.1998
T2720 0.1998
T2721 0.2011
T2722 0.2002
T2723 0.2006
T2724 0.2006
T2725 0.2029
T2726 0.204
T2727 0.2044
T2728 0.2048
T2729 0.2058
T2730 0.2062
T2731 0.2074
T2732 0.2074
T2733 0.2084
T2734 0.2087
T2735 0.2091
T2736 0.2043
T2737 0.2043
T2738 0.2043
T2739 0.2043
T2740 0.2043
T2741 0.2055
T2742 0.2059
T2743 0.2065
T2744 0.2071
T2745 0.2076
T2746 0.2087
T2747 0.2103
T2748 0.2106
T2749 0.2112
T2750 0.2123
T2751 0.2109
T2752 0.2103
T2753 0.2091
T2754 0.2087
T2755 0.2071
T2756 0.2068
T2757 0.2059
T2758 0.2055
T2759 0.2043
T2760 0.2095
T2761 0.208
T2762 0.2074
T2763 0.2066
T2764 0.2058
T2765 0.2051
T2766 0.2044
T2767 0.2032
T2768 0.2028
T2769 0.2028
T2770 0.2028
T2771 0.2028
T2772 0.2018
T2773 0.2015
T2774 0.2006
T2775 0.1998
T2776 0.1998
T2777 0.1998
T2778 0.1998
T2779 0.1998
T2780 0.1998
T2781 0.1988
T2782 0.1984
T2783 0.1984
T2784 0.198
T2785 0.1968
T2786 0.1968
T2787 0.1968
T2788 0.1957
T2789 0.1954
T2790 0.1954
T2791 0.1814
T2792 0.1814
T2793 0.1814
T2794 0.1814
T2795 0.1814
T2796 0.1814
T2797 0.1814
T2798 0.1814
T2799 0.1814
T2800 0.1814
T2801 0.1814
T2802 0.1814
T2803 0.1814
T2804 0.1814
T2805 0.1814
T2806 0.1814
T2807 0.1814
T2808 0.1814
