# Supplementary material for: FishMORPH - An agent-based model to predict salmonid growth and distribution responses under natural and low flows
Source: Sci Rep. 2016 Jul 19;6:29414. doi: 10.1038/srep29414 (PMC4949470; doi:10.1038/srep29414)
Supplement: Supplementary Information 2 [file srep29414-s2.zip › SR_FishMORPH_Files/Parameters/Baseline_Depth_PO.var]

Depth PatchPO
T1 0.2933
T2 0.2943
T3 0.2943
T4 0.2943
T5 0.294
T6 0.2935
T7 0.2995
T8 0.2988
T9 0.2976
T10 0.2995
T11 0.3005
T12 0.298
T13 0.2965
T14 0.2946
T15 0.2946
T16 0.2946
T17 0.2946
T18 0.2946
T19 0.2942
T20 0.2939
T21 0.2931
T22 0.2927
T23 0.2927
T24 0.2927
T25 0.2919
T26 0.2912
T27 0.2912
T28 0.2912
T29 0.2912
T30 0.2912
T31 0.2912
T32 0.2912
T33 0.2912
T34 0.2912
T35 0.2908
T36 0.2904
T37 0.2896
T38 0.2896
T39 0.2896
T40 0.2896
T41 0.2896
T42 0.2893
T43 0.2884
T44 0.2884
T45 0.2884
T46 0.2884
T47 0.2884
T48 0.2884
T49 0.2884
T50 0.2884
T51 0.2868
T52 0.2868
T53 0.2868
T54 0.2852
T55 0.2852
T56 0.2848
T57 0.2841
T58 0.2844
T59 0.2848
T60 0.2879
T61 0.2856
T62 0.2844
T63 0.2841
T64 0.2836
T65 0.2852
T66 0.2841
T67 0.2836
T68 0.2836
T69 0.2836
T70 0.2836
T71 0.2833
T72 0.282
T73 0.2814
T74 0.2839
T75 0.2826
T76 0.2826
T77 0.2826
T78 0.2826
T79 0.2826
T80 0.2826
T81 0.2826
T82 0.2826
T83 0.2826
T84 0.2826
T85 0.2831
T86 0.2808
T87 0.2808
T88 0.2808
T89 0.2808
T90 0.2808
T91 0.2808
T92 0.2808
T93 0.2808
T94 0.2808
T95 0.2808
T96 0.2808
T97 0.2808
T98 0.2808
T99 0.2839
T100 0.2826
T101 0.2826
T102 0.2826
T103 0.2826
T104 0.2826
T105 0.2826
T106 0.2826
T107 0.2826
T108 0.2823
T109 0.2826
T110 0.2826
T111 0.2826
T112 0.2826
T113 0.2826
T114 0.2826
T115 0.2826
T116 0.2826
T117 0.2826
T118 0.2826
T119 0.2826
T120 0.2826
T121 0.2826
T122 0.2826
T123 0.2826
T124 0.2826
T125 0.2826
T126 0.2826
T127 0.2826
T128 0.2826
T129 0.2826
T130 0.2826
T131 0.2835
T132 0.2808
T133 0.2808
T134 0.2808
T135 0.2808
T136 0.2811
T137 0.282
T138 0.282
T139 0.282
T140 0.282
T141 0.282
T142 0.282
T143 0.282
T144 0.282
T145 0.282
T146 0.282
T147 0.282
T148 0.282
T149 0.282
T150 0.2836
T151 0.2833
T152 0.2836
T153 0.2841
T154 0.2852
T155 0.2852
T156 0.2852
T157 0.2852
T158 0.286
T159 0.2852
T160 0.286
T161 0.2868
T162 0.2868
T163 0.2868
T164 0.2868
T165 0.2868
T166 0.2868
T167 0.2868
T168 0.2868
T169 0.2868
T170 0.2868
T171 0.2868
T172 0.2868
T173 0.2868
T174 0.2868
T175 0.2868
T176 0.2868
T177 0.2868
T178 0.2864
T179 0.2868
T180 0.2868
T181 0.2864
T182 0.2856
T183 0.2864
T184 0.2856
T185 0.2852
T186 0.2852
T187 0.2852
T188 0.2852
T189 0.2852
T190 0.2852
T191 0.2852
T192 0.2852
T193 0.2852
T194 0.2852
T195 0.2852
T196 0.2852
T197 0.2841
T198 0.2836
T199 0.2836
T200 0.2836
T201 0.282
T202 0.282
T203 0.282
T204 0.282
T205 0.282
T206 0.282
T207 0.282
T208 0.282
T209 0.282
T210 0.282
T211 0.282
T212 0.282
T213 0.282
T214 0.282
T215 0.2825
T216 0.282
T217 0.282
T218 0.282
T219 0.282
T220 0.282
T221 0.282
T222 0.282
T223 0.282
T224 0.2817
T225 0.2808
T226 0.2808
T227 0.2808
T228 0.2808
T229 0.2808
T230 0.2808
T231 0.2808
T232 0.2808
T233 0.2808
T234 0.2808
T235 0.2808
T236 0.2808
T237 0.2808
T238 0.2808
T239 0.2808
T240 0.2808
T241 0.2808
T242 0.2808
T243 0.2808
T244 0.2808
T245 0.2808
T246 0.2808
T247 0.2808
T248 0.2808
T249 0.2826
T250 0.2826
T251 0.2831
T252 0.3127
T253 0.3353
T254 0.3393
T255 0.3381
T256 0.338
T257 0.338
T258 0.3364
T259 0.3359
T260 0.3359
T261 0.3351
T262 0.3379
T263 0.3377
T264 0.3377
T265 0.3377
T266 0.3377
T267 0.3377
T268 0.3377
T269 0.3377
T270 0.3377
T271 0.3377
T272 0.3377
T273 0.3377
T274 0.3377
T275 0.3377
T276 0.3381
T277 0.3348
T278 0.3357
T279 0.3359
T280 0.3359
T281 0.3359
T282 0.3351
T283 0.3345
T284 0.3378
T285 0.3377
T286 0.3377
T287 0.3377
T288 0.3377
T289 0.3377
T290 0.3377
T291 0.3377
T292 0.3377
T293 0.3381
T294 0.3356
T295 0.3359
T296 0.3359
T297 0.3375
T298 0.338
T299 0.338
T300 0.3386
T301 0.3385
T302 0.3384
T303 0.3387
T304 0.3391
T305 0.3396
T306 0.3397
T307 0.3397
T308 0.3397
T309 0.3397
T310 0.3397
T311 0.3397
T312 0.3397
T313 0.3397
T314 0.3397
T315 0.3397
T316 0.3397
T317 0.3397
T318 0.3397
T319 0.3397
T320 0.3397
T321 0.3397
T322 0.3397
T323 0.3397
T324 0.3397
T325 0.3393
T326 0.3396
T327 0.3397
T328 0.3397
T329 0.3397
T330 0.3397
T331 0.3397
T332 0.3397
T333 0.3397
T334 0.3397
T335 0.3397
T336 0.3397
T337 0.3393
T338 0.3382
T339 0.338
T340 0.338
T341 0.338
T342 0.338
T343 0.338
T344 0.338
T345 0.338
T346 0.338
T347 0.338
T348 0.338
T349 0.338
T350 0.338
T351 0.338
T352 0.338
T353 0.3364
T354 0.3359
T355 0.3359
T356 0.3359
T357 0.3359
T358 0.3359
T359 0.3359
T360 0.3359
T361 0.3359
T362 0.3351
T363 0.3357
T364 0.3359
T365 0.3359
T366 0.3359
T367 0.3359
T368 0.3359
T369 0.3359
T370 0.3359
T371 0.3359
T372 0.3359
T373 0.3363
T374 0.3376
T375 0.338
T376 0.338
T377 0.338
T378 0.3383
T379 0.3381
T380 0.338
T381 0.338
T382 0.338
T383 0.338
T384 0.338
T385 0.338
T386 0.338
T387 0.338
T388 0.338
T389 0.338
T390 0.338
T391 0.338
T392 0.338
T393 0.3368
T394 0.3299
T395 0.3193
T396 0.3041
T397 0.2971
T398 0.2944
T399 0.2996
T400 0.2992
T401 0.2992
T402 0.2992
T403 0.2996
T404 0.2993
T405 0.2992
T406 0.2981
T407 0.2974
T408 0.2973
T409 0.2973
T410 0.298
T411 0.299
T412 0.3003
T413 0.2953
T414 0.297
T415 0.2965
T416 0.2971
T417 0.2974
T418 0.2974
T419 0.2971
T420 0.2946
T421 0.2939
T422 0.2943
T423 0.2919
T424 0.2927
T425 0.2927
T426 0.2927
T427 0.2927
T428 0.2927
T429 0.2927
T430 0.2927
T431 0.2927
T432 0.2927
T433 0.2927
T434 0.2927
T435 0.2919
T436 0.2912
T437 0.2912
T438 0.2904
T439 0.2896
T440 0.2888
T441 0.2881
T442 0.2881
T443 0.2877
T444 0.2865
T445 0.2869
T446 0.2865
T447 0.2869
T448 0.2865
T449 0.2861
T450 0.2841
T451 0.2833
T452 0.2833
T453 0.2833
T454 0.2825
T455 0.2817
T456 0.2817
T457 0.2833
T458 0.2833
T459 0.2833
T460 0.2829
T461 0.2833
T462 0.2833
T463 0.2849
T464 0.286
T465 0.287
T466 0.2877
T467 0.2889
T468 0.2897
T469 0.2909
T470 0.2909
T471 0.2916
T472 0.2924
T473 0.292
T474 0.2909
T475 0.2901
T476 0.2893
T477 0.2885
T478 0.2877
T479 0.2877
T480 0.287
T481 0.2877
T482 0.2874
T483 0.2877
T484 0.2877
T485 0.2882
T486 0.2877
T487 0.2893
T488 0.2895
T489 0.2917
T490 0.2936
T491 0.2959
T492 0.2963
T493 0.2978
T494 0.3002
T495 0.295
T496 0.2967
T497 0.2982
T498 0.2989
T499 0.3005
T500 0.3031
T501 0.3049
T502 0.3074
T503 0.3102
T504 0.3126
T505 0.3111
T506 0.313
T507 0.3138
T508 0.3143
T509 0.3155
T510 0.3158
T511 0.3161
T512 0.3173
T513 0.318
T514 0.3191
T515 0.3211
T516 0.3222
T517 0.3239
T518 0.325
T519 0.3252
T520 0.3256
T521 0.3253
T522 0.3252
T523 0.3252
T524 0.3252
T525 0.3252
T526 0.3252
T527 0.3248
T528 0.3238
T529 0.3232
T530 0.323
T531 0.3216
T532 0.3212
T533 0.3209
T534 0.3197
T535 0.3177
T536 0.3165
T537 0.3156
T538 0.3147
T539 0.3138
T540 0.3136
T541 0.3118
T542 0.3113
T543 0.3113
T544 0.3106
T545 0.3097
T546 0.3132
T547 0.3125
T548 0.3116
T549 0.3114
T550 0.3106
T551 0.3097
T552 0.3091
T553 0.3076
T554 0.3073
T555 0.3065
T556 0.3056
T557 0.3054
T558 0.3057
T559 0.3073
T560 0.3105
T561 0.3116
T562 0.3156
T563 0.3195
T564 0.3238
T565 0.3192
T566 0.3291
T567 0.3349
T568 0.3415
T569 0.3463
T570 0.3497
T571 0.3532
T572 0.3527
T573 0.357
T574 0.3632
T575 0.37
T576 0.3729
T577 0.3839
T578 0.3936
T579 0.3996
T580 0.4056
T581 0.4193
T582 0.4172
T583 0.4268
T584 0.4289
T585 0.4327
T586 0.4385
T587 0.4436
T588 0.4464
T589 0.4535
T590 0.4595
T591 0.462
T592 0.4658
T593 0.4632
T594 0.4636
T595 0.4672
T596 0.462
T597 0.4546
T598 0.4457
T599 0.4373
T600 0.4278
T601 0.4232
T602 0.4163
T603 0.4232
T604 0.4179
T605 0.4135
T606 0.4107
T607 0.4088
T608 0.4088
T609 0.4099
T610 0.4126
T611 0.4152
T612 0.4193
T613 0.4238
T614 0.4154
T615 0.4182
T616 0.4215
T617 0.4248
T618 0.4279
T619 0.4308
T620 0.4289
T621 0.43
T622 0.4288
T623 0.4289
T624 0.4204
T625 0.4209
T626 0.4048
T627 0.3945
T628 0.3828
T629 0.369
T630 0.3612
T631 0.3534
T632 0.3525
T633 0.349
T634 0.3461
T635 0.344
T636 0.342
T637 0.3402
T638 0.339
T639 0.3376
T640 0.3361
T641 0.3353
T642 0.3346
T643 0.3376
T644 0.3374
T645 0.3374
T646 0.3366
T647 0.3355
T648 0.3349
T649 0.3336
T650 0.3332
T651 0.3326
T652 0.3317
T653 0.3315
T654 0.3307
T655 0.3296
T656 0.3294
T657 0.3284
T658 0.3278
T659 0.3277
T660 0.326
T661 0.3256
T662 0.3242
T663 0.3238
T664 0.3212
T665 0.3108
T666 0.3063
T667 0.3057
T668 0.3057
T669 0.3053
T670 0.3044
T671 0.3042
T672 0.3042
T673 0.3042
T674 0.3042
T675 0.3028
T676 0.3023
T677 0.3021
T678 0.302
T679 0.3016
T680 0.3004
T681 0.3001
T682 0.3001
T683 0.2993
T684 0.3002
T685 0.3043
T686 0.3143
T687 0.328
T688 0.3221
T689 0.3109
T690 0.3068
T691 0.3027
T692 0.3005
T693 0.2993
T694 0.2984
T695 0.2981
T696 0.2978
T697 0.2965
T698 0.2962
T699 0.2955
T700 0.2954
T701 0.2953
T702 0.294
T703 0.2936
T704 0.2935
T705 0.3004
T706 0.3002
T707 0.3001
T708 0.2989
T709 0.2982
T710 0.298
T711 0.2979
T712 0.2974
T713 0.2961
T714 0.2957
T715 0.2956
T716 0.2955
T717 0.2955
T718 0.2954
T719 0.2953
T720 0.2952
T721 0.2951
T722 0.295
T723 0.295
T724 0.2949
T725 0.2948
T726 0.2947
T727 0.2946
T728 0.2946
T729 0.2941
T730 0.294
T731 0.2942
T732 0.2942
T733 0.2931
T734 0.2925
T735 0.2928
T736 0.2923
T737 0.2919
T738 0.2914
T739 0.291
T740 0.2905
T741 0.2905
T742 0.2904
T743 0.2902
T744 0.2899
T745 0.2898
T746 0.2898
T747 0.2897
T748 0.2896
T749 0.2895
T750 0.2895
T751 0.2894
T752 0.2893
T753 0.2892
T754 0.2892
T755 0.2891
T756 0.289
T757 0.2889
T758 0.2888
T759 0.2888
T760 0.2887
T761 0.2886
T762 0.2885
T763 0.2885
T764 0.2884
T765 0.2978
T766 0.2986
T767 0.2982
T768 0.2982
T769 0.2981
T770 0.298
T771 0.2976
T772 0.297
T773 0.2968
T774 0.2963
T775 0.2964
T776 0.2967
T777 0.2967
T778 0.2966
T779 0.2965
T780 0.2965
T781 0.2961
T782 0.2957
T783 0.2952
T784 0.295
T785 0.2943
T786 0.2943
T787 0.294
T788 0.2938
T789 0.2944
T790 0.2946
T791 0.2945
T792 0.2944
T793 0.2944
T794 0.2943
T795 0.2942
T796 0.2941
T797 0.2937
T798 0.2939
T799 0.2939
T800 0.2938
T801 0.2938
T802 0.2937
T803 0.2936
T804 0.2935
T805 0.2933
T806 0.293
T807 0.2929
T808 0.2929
T809 0.2921
T810 0.2911
T811 0.2912
T812 0.2908
T813 0.2906
T814 0.2906
T815 0.2905
T816 0.2904
T817 0.2904
T818 0.2903
T819 0.2902
T820 0.2901
T821 0.2893
T822 0.2891
T823 0.2883
T824 0.288
T825 0.2879
T826 0.2879
T827 0.2878
T828 0.2877
T829 0.2876
T830 0.2865
T831 0.2862
T832 0.2868
T833 0.2851
T834 0.2842
T835 0.2838
T836 0.2826
T837 0.2825
T838 0.2825
T839 0.2824
T840 0.2823
T841 0.2823
T842 0.2822
T843 0.2821
T844 0.2821
T845 0.2818
T846 0.281
T847 0.281
T848 0.2837
T849 0.2835
T850 0.2814
T851 0.2809
T852 0.2812
T853 0.2812
T854 0.2811
T855 0.2831
T856 0.2827
T857 0.2815
T858 0.2814
T859 0.2814
T860 0.2813
T861 0.2812
T862 0.2812
T863 0.2811
T864 0.281
T865 0.2817
T866 0.2824
T867 0.2823
T868 0.2822
T869 0.2822
T870 0.2821
T871 0.282
T872 0.282
T873 0.2819
T874 0.2818
T875 0.2818
T876 0.2817
T877 0.2816
T878 0.2816
T879 0.2815
T880 0.28
T881 0.28
T882 0.2788
T883 0.2784
T884 0.2776
T885 0.2775
T886 0.2782
T887 0.2781
T888 0.2787
T889 0.2792
T890 0.2791
T891 0.279
T892 0.279
T893 0.2789
T894 0.2792
T895 0.2788
T896 0.2787
T897 0.2787
T898 0.2786
T899 0.2785
T900 0.2785
T901 0.2784
T902 0.2784
T903 0.278
T904 0.2772
T905 0.2767
T906 0.2767
T907 0.2766
T908 0.2766
T909 0.2765
T910 0.2764
T911 0.2764
T912 0.2763
T913 0.2763
T914 0.2762
T915 0.2765
T916 0.2761
T917 0.276
T918 0.2763
T919 0.2773
T920 0.2762
T921 0.2758
T922 0.2757
T923 0.2757
T924 0.2756
T925 0.2755
T926 0.2754
T927 0.2749
T928 0.2739
T929 0.275
T930 0.2738
T931 0.2736
T932 0.2734
T933 0.2734
T934 0.2733
T935 0.2733
T936 0.2732
T937 0.2731
T938 0.2735
T939 0.2734
T940 0.273
T941 0.2743
T942 0.2743
T943 0.2742
T944 0.2742
T945 0.2741
T946 0.274
T947 0.274
T948 0.2739
T949 0.2749
T950 0.2763
T951 0.2756
T952 0.2748
T953 0.2739
T954 0.2733
T955 0.2733
T956 0.2732
T957 0.2731
T958 0.2731
T959 0.273
T960 0.273
T961 0.2729
T962 0.2729
T963 0.2728
T964 0.2728
T965 0.2727
T966 0.2726
T967 0.2726
T968 0.2725
T969 0.2725
T970 0.2724
T971 0.2724
T972 0.2723
T973 0.2723
T974 0.2722
T975 0.2722
T976 0.2721
T977 0.272
T978 0.272
T979 0.2719
T980 0.2719
T981 0.2717
T982 0.2707
T983 0.2703
T984 0.2703
T985 0.2702
T986 0.2699
T987 0.2698
T988 0.2698
T989 0.2697
T990 0.2697
T991 0.2696
T992 0.2696
T993 0.2695
T994 0.2695
T995 0.2694
T996 0.2694
T997 0.2693
T998 0.2693
T999 0.2692
T1000 0.2692
T1001 0.2688
T1002 0.2676
T1003 0.2676
T1004 0.2675
T1005 0.2679
T1006 0.2688
T1007 0.2688
T1008 0.2677
T1009 0.2673
T1010 0.2672
T1011 0.2672
T1012 0.2671
T1013 0.2671
T1014 0.267
T1015 0.267
T1016 0.2669
T1017 0.2669
T1018 0.2667
T1019 0.2679
T1020 0.2679
T1021 0.2678
T1022 0.2678
T1023 0.2674
T1024 0.2663
T1025 0.2652
T1026 0.2648
T1027 0.2642
T1028 0.2669
T1029 0.2641
T1030 0.2646
T1031 0.2645
T1032 0.2645
T1033 0.2645
T1034 0.2644
T1035 0.2644
T1036 0.2643
T1037 0.2643
T1038 0.2642
T1039 0.2642
T1040 0.2648
T1041 0.2655
T1042 0.264
T1043 0.2643
T1044 0.2653
T1045 0.2653
T1046 0.266
T1047 0.2663
T1048 0.2662
T1049 0.2665
T1050 0.2661
T1051 0.2651
T1052 0.267
T1053 0.2666
T1054 0.2665
T1055 0.2665
T1056 0.2665
T1057 0.2645
T1058 0.2644
T1059 0.2644
T1060 0.2643
T1061 0.2643
T1062 0.2642
T1063 0.2642
T1064 0.2641
T1065 0.2641
T1066 0.264
T1067 0.2647
T1068 0.2651
T1069 0.265
T1070 0.265
T1071 0.2649
T1072 0.2655
T1073 0.2662
T1074 0.2661
T1075 0.2661
T1076 0.266
T1077 0.266
T1078 0.266
T1079 0.2659
T1080 0.2659
T1081 0.2658
T1082 0.2661
T1083 0.2661
T1084 0.2664
T1085 0.267
T1086 0.2667
T1087 0.2666
T1088 0.2666
T1089 0.2665
T1090 0.2665
T1091 0.2661
T1092 0.2664
T1093 0.2826
T1094 0.2829
T1095 0.2822
T1096 0.2819
T1097 0.2818
T1098 0.2821
T1099 0.2831
T1100 0.2833
T1101 0.2833
T1102 0.2854
T1103 0.2888
T1104 0.2943
T1105 0.2961
T1106 0.3037
T1107 0.3075
T1108 0.3085
T1109 0.3086
T1110 0.3103
T1111 0.3096
T1112 0.315
T1113 0.3202
T1114 0.3278
T1115 0.3207
T1116 0.3235
T1117 0.3244
T1118 0.3228
T1119 0.3189
T1120 0.3241
T1121 0.3183
T1122 0.3141
T1123 0.3126
T1124 0.3108
T1125 0.3118
T1126 0.3107
T1127 0.3105
T1128 0.3104
T1129 0.3104
T1130 0.3112
T1131 0.3117
T1132 0.3114
T1133 0.3104
T1134 0.3101
T1135 0.3103
T1136 0.3109
T1137 0.3111
T1138 0.3113
T1139 0.3121
T1140 0.3102
T1141 0.3121
T1142 0.3135
T1143 0.3138
T1144 0.314
T1145 0.3141
T1146 0.314
T1147 0.3145
T1148 0.3149
T1149 0.3149
T1150 0.3148
T1151 0.3148
T1152 0.3139
T1153 0.3126
T1154 0.3109
T1155 0.313
T1156 0.312
T1157 0.3117
T1158 0.3103
T1159 0.3099
T1160 0.3098
T1161 0.3104
T1162 0.3112
T1163 0.3112
T1164 0.3124
T1165 0.313
T1166 0.3102
T1167 0.3104
T1168 0.3103
T1169 0.3097
T1170 0.3126
T1171 0.3114
T1172 0.3107
T1173 0.3115
T1174 0.3121
T1175 0.312
T1176 0.3119
T1177 0.3124
T1178 0.3095
T1179 0.3097
T1180 0.313
T1181 0.3129
T1182 0.3131
T1183 0.3132
T1184 0.3131
T1185 0.3131
T1186 0.313
T1187 0.313
T1188 0.3125
T1189 0.3132
T1190 0.3113
T1191 0.3088
T1192 0.3069
T1193 0.3055
T1194 0.3046
T1195 0.3031
T1196 0.3026
T1197 0.3025
T1198 0.3025
T1199 0.3036
T1200 0.3052
T1201 0.3066
T1202 0.3059
T1203 0.3051
T1204 0.304
T1205 0.303
T1206 0.3023
T1207 0.3044
T1208 0.3033
T1209 0.3002
T1210 0.2999
T1211 0.3007
T1212 0.3021
T1213 0.3038
T1214 0.3064
T1215 0.3082
T1216 0.3103
T1217 0.3114
T1218 0.3131
T1219 0.3116
T1220 0.3154
T1221 0.3191
T1222 0.3229
T1223 0.3263
T1224 0.3274
T1225 0.3275
T1226 0.3268
T1227 0.3262
T1228 0.3248
T1229 0.3233
T1230 0.3227
T1231 0.3225
T1232 0.3231
T1233 0.3253
T1234 0.3283
T1235 0.3212
T1236 0.3247
T1237 0.3273
T1238 0.3281
T1239 0.3293
T1240 0.3314
T1241 0.3315
T1242 0.3285
T1243 0.3266
T1244 0.3262
T1245 0.3262
T1246 0.3262
T1247 0.3268
T1248 0.3273
T1249 0.3273
T1250 0.3272
T1251 0.3272
T1252 0.3265
T1253 0.3257
T1254 0.3254
T1255 0.3247
T1256 0.3233
T1257 0.3222
T1258 0.3214
T1259 0.3205
T1260 0.3193
T1261 0.3187
T1262 0.3291
T1263 0.3238
T1264 0.3193
T1265 0.3162
T1266 0.3144
T1267 0.313
T1268 0.3114
T1269 0.3098
T1270 0.3129
T1271 0.3115
T1272 0.3105
T1273 0.3084
T1274 0.3068
T1275 0.3062
T1276 0.3049
T1277 0.3039
T1278 0.303
T1279 0.3017
T1280 0.3006
T1281 0.2995
T1282 0.2983
T1283 0.298
T1284 0.2979
T1285 0.2978
T1286 0.2976
T1287 0.2962
T1288 0.2951
T1289 0.3003
T1290 0.2984
T1291 0.2968
T1292 0.2955
T1293 0.2951
T1294 0.2959
T1295 0.2964
T1296 0.2965
T1297 0.2953
T1298 0.2949
T1299 0.2949
T1300 0.2935
T1301 0.2928
T1302 0.2918
T1303 0.2909
T1304 0.2901
T1305 0.2899
T1306 0.2888
T1307 0.2884
T1308 0.2881
T1309 0.2891
T1310 0.2894
T1311 0.2894
T1312 0.2906
T1313 0.293
T1314 0.296
T1315 0.2977
T1316 0.3125
T1317 0.3216
T1318 0.3235
T1319 0.3379
T1320 0.3476
T1321 0.353
T1322 0.3604
T1323 0.3664
T1324 0.3667
T1325 0.37
T1326 0.3733
T1327 0.3758
T1328 0.3784
T1329 0.3803
T1330 0.3803
T1331 0.3796
T1332 0.3779
T1333 0.3749
T1334 0.3705
T1335 0.3662
T1336 0.3653
T1337 0.361
T1338 0.3586
T1339 0.3572
T1340 0.356
T1341 0.3551
T1342 0.3548
T1343 0.3548
T1344 0.3541
T1345 0.3532
T1346 0.3527
T1347 0.3517
T1348 0.3541
T1349 0.3523
T1350 0.3506
T1351 0.3487
T1352 0.3468
T1353 0.3446
T1354 0.3422
T1355 0.3404
T1356 0.3389
T1357 0.3373
T1358 0.335
T1359 0.3365
T1360 0.3339
T1361 0.3318
T1362 0.3298
T1363 0.3282
T1364 0.3266
T1365 0.325
T1366 0.3234
T1367 0.3218
T1368 0.3205
T1369 0.3199
T1370 0.3197
T1371 0.3197
T1372 0.3202
T1373 0.3215
T1374 0.3232
T1375 0.3247
T1376 0.3267
T1377 0.3284
T1378 0.3293
T1379 0.3306
T1380 0.3312
T1381 0.3326
T1382 0.3339
T1383 0.3353
T1384 0.3367
T1385 0.3359
T1386 0.3358
T1387 0.3355
T1388 0.3346
T1389 0.3331
T1390 0.3313
T1391 0.3293
T1392 0.328
T1393 0.3275
T1394 0.3274
T1395 0.3284
T1396 0.3304
T1397 0.3329
T1398 0.3354
T1399 0.3374
T1400 0.3345
T1401 0.3352
T1402 0.335
T1403 0.3355
T1404 0.3349
T1405 0.3376
T1406 0.3364
T1407 0.3353
T1408 0.3336
T1409 0.3325
T1410 0.3314
T1411 0.3308
T1412 0.3298
T1413 0.3295
T1414 0.3292
T1415 0.3293
T1416 0.328
T1417 0.3276
T1418 0.3275
T1419 0.3275
T1420 0.3274
T1421 0.3263
T1422 0.3255
T1423 0.3246
T1424 0.3231
T1425 0.3227
T1426 0.3223
T1427 0.3213
T1428 0.3202
T1429 0.319
T1430 0.3294
T1431 0.3289
T1432 0.3282
T1433 0.3277
T1434 0.3278
T1435 0.3282
T1436 0.3282
T1437 0.3276
T1438 0.3274
T1439 0.3273
T1440 0.3273
T1441 0.327
T1442 0.3263
T1443 0.3257
T1444 0.3247
T1445 0.3235
T1446 0.3226
T1447 0.3221
T1448 0.3211
T1449 0.3208
T1450 0.3207
T1451 0.3207
T1452 0.3204
T1453 0.3196
T1454 0.3191
T1455 0.3187
T1456 0.3171
T1457 0.3157
T1458 0.3142
T1459 0.3126
T1460 0.3113
T1461 0.3103
T1462 0.3131
T1463 0.3128
T1464 0.3096
T1465 0.3122
T1466 0.3148
T1467 0.316
T1468 0.315
T1469 0.3128
T1470 0.3113
T1471 0.3104
T1472 0.3099
T1473 0.3129
T1474 0.312
T1475 0.3119
T1476 0.3128
T1477 0.3119
T1478 0.3115
T1479 0.3112
T1480 0.3106
T1481 0.3097
T1482 0.3095
T1483 0.3083
T1484 0.3078
T1485 0.3078
T1486 0.3082
T1487 0.3089
T1488 0.3109
T1489 0.3125
T1490 0.3131
T1491 0.3111
T1492 0.3129
T1493 0.3137
T1494 0.3135
T1495 0.3134
T1496 0.3146
T1497 0.3162
T1498 0.3185
T1499 0.321
T1500 0.3232
T1501 0.3245
T1502 0.3244
T1503 0.3232
T1504 0.3213
T1505 0.3196
T1506 0.3186
T1507 0.3174
T1508 0.3167
T1509 0.3171
T1510 0.3179
T1511 0.3184
T1512 0.3194
T1513 0.3201
T1514 0.3207
T1515 0.3223
T1516 0.3232
T1517 0.3243
T1518 0.3249
T1519 0.3261
T1520 0.3271
T1521 0.3282
T1522 0.3289
T1523 0.319
T1524 0.3205
T1525 0.3224
T1526 0.3252
T1527 0.3265
T1528 0.327
T1529 0.3276
T1530 0.3272
T1531 0.3268
T1532 0.3267
T1533 0.3258
T1534 0.3252
T1535 0.3252
T1536 0.3258
T1537 0.3264
T1538 0.328
T1539 0.3296
T1540 0.3316
T1541 0.3334
T1542 0.3351
T1543 0.3364
T1544 0.3366
T1545 0.3366
T1546 0.3365
T1547 0.3365
T1548 0.3365
T1549 0.3364
T1550 0.3364
T1551 0.3364
T1552 0.3363
T1553 0.3363
T1554 0.3362
T1555 0.3362
T1556 0.3362
T1557 0.3361
T1558 0.3361
T1559 0.3361
T1560 0.336
T1561 0.336
T1562 0.336
T1563 0.3359
T1564 0.3359
T1565 0.3359
T1566 0.3358
T1567 0.3358
T1568 0.3358
T1569 0.3357
T1570 0.3238
T1571 0.3276
T1572 0.3255
T1573 0.3249
T1574 0.3222
T1575 0.3208
T1576 0.3206
T1577 0.3202
T1578 0.3204
T1579 0.321
T1580 0.3226
T1581 0.325
T1582 0.3266
T1583 0.3271
T1584 0.3274
T1585 0.3267
T1586 0.3269
T1587 0.3279
T1588 0.329
T1589 0.319
T1590 0.3198
T1591 0.3195
T1592 0.3187
T1593 0.329
T1594 0.3279
T1595 0.3273
T1596 0.3272
T1597 0.3285
T1598 0.3292
T1599 0.329
T1600 0.3286
T1601 0.3285
T1602 0.3285
T1603 0.3284
T1604 0.3284
T1605 0.3282
T1606 0.3281
T1607 0.3278
T1608 0.3266
T1609 0.3251
T1610 0.3236
T1611 0.3225
T1612 0.3211
T1613 0.3199
T1614 0.3193
T1615 0.3186
T1616 0.3179
T1617 0.3187
T1618 0.3189
T1619 0.3191
T1620 0.32
T1621 0.3203
T1622 0.3203
T1623 0.3197
T1624 0.3186
T1625 0.3172
T1626 0.3157
T1627 0.3141
T1628 0.3119
T1629 0.3102
T1630 0.313
T1631 0.3122
T1632 0.311
T1633 0.3104
T1634 0.3088
T1635 0.3072
T1636 0.3057
T1637 0.3049
T1638 0.3038
T1639 0.3032
T1640 0.3028
T1641 0.3018
T1642 0.3015
T1643 0.3014
T1644 0.3011
T1645 0.3001
T1646 0.2996
T1647 0.2984
T1648 0.2969
T1649 0.2955
T1650 0.2945
T1651 0.294
T1652 0.2936
T1653 0.2998
T1654 0.2995
T1655 0.2995
T1656 0.2994
T1657 0.2994
T1658 0.3
T1659 0.3005
T1660 0.2939
T1661 0.2948
T1662 0.297
T1663 0.3011
T1664 0.3047
T1665 0.3079
T1666 0.3112
T1667 0.3101
T1668 0.315
T1669 0.32
T1670 0.3239
T1671 0.328
T1672 0.3212
T1673 0.3251
T1674 0.3278
T1675 0.3292
T1676 0.3294
T1677 0.3286
T1678 0.327
T1679 0.3244
T1680 0.3214
T1681 0.3184
T1682 0.3274
T1683 0.3268
T1684 0.3263
T1685 0.3266
T1686 0.3276
T1687 0.3281
T1688 0.329
T1689 0.3295
T1690 0.3182
T1691 0.3182
T1692 0.3295
T1693 0.3295
T1694 0.3292
T1695 0.3277
T1696 0.3259
T1697 0.3238
T1698 0.3221
T1699 0.3206
T1700 0.3194
T1701 0.3191
T1702 0.3191
T1703 0.3182
T1704 0.3166
T1705 0.3161
T1706 0.315
T1707 0.314
T1708 0.313
T1709 0.3113
T1710 0.31
T1711 0.3127
T1712 0.3114
T1713 0.3104
T1714 0.3096
T1715 0.3094
T1716 0.3088
T1717 0.3078
T1718 0.3066
T1719 0.3053
T1720 0.3039
T1721 0.3035
T1722 0.3034
T1723 0.3046
T1724 0.3049
T1725 0.3048
T1726 0.3047
T1727 0.3049
T1728 0.3058
T1729 0.3053
T1730 0.3047
T1731 0.3046
T1732 0.3045
T1733 0.3036
T1734 0.303
T1735 0.3027
T1736 0.3019
T1737 0.3016
T1738 0.3016
T1739 0.3016
T1740 0.3016
T1741 0.3013
T1742 0.3
T1743 0.299
T1744 0.2978
T1745 0.2966
T1746 0.2957
T1747 0.2955
T1748 0.2955
T1749 0.2955
T1750 0.2955
T1751 0.2962
T1752 0.2967
T1753 0.2973
T1754 0.297
T1755 0.2968
T1756 0.2962
T1757 0.2958
T1758 0.2957
T1759 0.2948
T1760 0.2942
T1761 0.3002
T1762 0.2998
T1763 0.2998
T1764 0.2995
T1765 0.2997
T1766 0.2998
T1767 0.2998
T1768 0.2995
T1769 0.2991
T1770 0.2992
T1771 0.2996
T1772 0.2997
T1773 0.2997
T1774 0.2997
T1775 0.2997
T1776 0.2991
T1777 0.2983
T1778 0.2981
T1779 0.2976
T1780 0.2969
T1781 0.2968
T1782 0.2961
T1783 0.2953
T1784 0.2952
T1785 0.2952
T1786 0.2952
T1787 0.2973
T1788 0.2969
T1789 0.2957
T1790 0.2943
T1791 0.2936
T1792 0.2925
T1793 0.291
T1794 0.2906
T1795 0.2906
T1796 0.2903
T1797 0.2905
T1798 0.2905
T1799 0.2905
T1800 0.2905
T1801 0.2905
T1802 0.2905
T1803 0.2899
T1804 0.2891
T1805 0.2889
T1806 0.2884
T1807 0.2882
T1808 0.2877
T1809 0.2875
T1810 0.2875
T1811 0.2875
T1812 0.2878
T1813 0.2876
T1814 0.2875
T1815 0.2875
T1816 0.2863
T1817 0.2858
T1818 0.2858
T1819 0.2858
T1820 0.2858
T1821 0.2858
T1822 0.2858
T1823 0.2858
T1824 0.2858
T1825 0.2858
T1826 0.285
T1827 0.2843
T1828 0.2842
T1829 0.2831
T1830 0.2828
T1831 0.2828
T1832 0.282
T1833 0.2817
T1834 0.2823
T1835 0.2843
T1836 0.2863
T1837 0.287
T1838 0.2871
T1839 0.2868
T1840 0.2861
T1841 0.2859
T1842 0.2856
T1843 0.2855
T1844 0.2854
T1845 0.2864
T1846 0.2868
T1847 0.2868
T1848 0.2868
T1849 0.2868
T1850 0.2863
T1851 0.2856
T1852 0.2849
T1853 0.2842
T1854 0.2831
T1855 0.2827
T1856 0.2825
T1857 0.2821
T1858 0.2823
T1859 0.2832
T1860 0.284
T1861 0.2838
T1862 0.2832
T1863 0.2825
T1864 0.2814
T1865 0.2808
T1866 0.2807
T1867 0.2816
T1868 0.2822
T1869 0.282
T1870 0.2819
T1871 0.2816
T1872 0.2806
T1873 0.2817
T1874 0.2833
T1875 0.285
T1876 0.2882
T1877 0.2934
T1878 0.2975
T1879 0.2939
T1880 0.2978
T1881 0.3018
T1882 0.3063
T1883 0.3117
T1884 0.3142
T1885 0.3193
T1886 0.3237
T1887 0.3267
T1888 0.3276
T1889 0.3275
T1890 0.3258
T1891 0.3233
T1892 0.3213
T1893 0.319
T1894 0.3169
T1895 0.3159
T1896 0.3155
T1897 0.3156
T1898 0.317
T1899 0.3192
T1900 0.3215
T1901 0.3234
T1902 0.3246
T1903 0.3254
T1904 0.3256
T1905 0.3251
T1906 0.3241
T1907 0.3238
T1908 0.323
T1909 0.3208
T1910 0.3167
T1911 0.3139
T1912 0.3118
T1913 0.3128
T1914 0.3115
T1915 0.3116
T1916 0.3095
T1917 0.3061
T1918 0.3046
T1919 0.3037
T1920 0.3023
T1921 0.3019
T1922 0.3008
T1923 0.2995
T1924 0.2985
T1925 0.2977
T1926 0.2964
T1927 0.2958
T1928 0.2947
T1929 0.2937
T1930 0.2935
T1931 0.295
T1932 0.2959
T1933 0.2954
T1934 0.2944
T1935 0.2936
T1936 0.3004
T1937 0.2992
T1938 0.2977
T1939 0.2975
T1940 0.2985
T1941 0.2997
T1942 0.3004
T1943 0.2948
T1944 0.2968
T1945 0.2967
T1946 0.2959
T1947 0.2963
T1948 0.297
T1949 0.2982
T1950 0.3002
T1951 0.3042
T1952 0.3089
T1953 0.3106
T1954 0.3179
T1955 0.3266
T1956 0.3225
T1957 0.328
T1958 0.3341
T1959 0.3407
T1960 0.3499
T1961 0.3527
T1962 0.3573
T1963 0.3617
T1964 0.3667
T1965 0.3676
T1966 0.374
T1967 0.3794
T1968 0.3849
T1969 0.3853
T1970 0.3903
T1971 0.3933
T1972 0.3964
T1973 0.3994
T1974 0.4014
T1975 0.3947
T1976 0.3961
T1977 0.3977
T1978 0.3982
T1979 0.3977
T1980 0.3977
T1981 0.3975
T1982 0.3964
T1983 0.3952
T1984 0.3939
T1985 0.4014
T1986 0.4013
T1987 0.4004
T1988 0.3991
T1989 0.3984
T1990 0.3983
T1991 0.3974
T1992 0.3969
T1993 0.396
T1994 0.3953
T1995 0.3936
T1996 0.3919
T1997 0.3907
T1998 0.3889
T1999 0.3871
T2000 0.3851
T2001 0.383
T2002 0.3847
T2003 0.3816
T2004 0.3788
T2005 0.3765
T2006 0.3741
T2007 0.3724
T2008 0.3717
T2009 0.3709
T2010 0.37
T2011 0.3696
T2012 0.3685
T2013 0.3675
T2014 0.3667
T2015 0.3697
T2016 0.3686
T2017 0.367
T2018 0.3658
T2019 0.3642
T2020 0.3629
T2021 0.3618
T2022 0.3606
T2023 0.3591
T2024 0.3574
T2025 0.3562
T2026 0.3551
T2027 0.3537
T2028 0.3526
T2029 0.3515
T2030 0.3542
T2031 0.3538
T2032 0.3533
T2033 0.3521
T2034 0.3512
T2035 0.3505
T2036 0.3503
T2037 0.3495
T2038 0.3489
T2039 0.3481
T2040 0.3475
T2041 0.3466
T2042 0.3458
T2043 0.3449
T2044 0.3446
T2045 0.3448
T2046 0.3445
T2047 0.3444
T2048 0.3452
T2049 0.3468
T2050 0.3483
T2051 0.3502
T2052 0.3523
T2053 0.3521
T2054 0.3562
T2055 0.361
T2056 0.3662
T2057 0.3676
T2058 0.3747
T2059 0.3816
T2060 0.3827
T2061 0.387
T2062 0.3905
T2063 0.3939
T2064 0.3969
T2065 0.3987
T2066 0.3993
T2067 0.4002
T2068 0.4007
T2069 0.4001
T2070 0.3995
T2071 0.3987
T2072 0.3979
T2073 0.3968
T2074 0.3953
T2075 0.3943
T2076 0.3934
T2077 0.3923
T2078 0.3912
T2079 0.3901
T2080 0.3896
T2081 0.3887
T2082 0.3874
T2083 0.3863
T2084 0.385
T2085 0.3836
T2086 0.3859
T2087 0.3833
T2088 0.3815
T2089 0.3803
T2090 0.3788
T2091 0.3768
T2092 0.375
T2093 0.3733
T2094 0.3717
T2095 0.3703
T2096 0.3691
T2097 0.3681
T2098 0.368
T2099 0.3674
T2100 0.3695
T2101 0.3677
T2102 0.367
T2103 0.3661
T2104 0.3653
T2105 0.3644
T2106 0.3634
T2107 0.3628
T2108 0.3627
T2109 0.3624
T2110 0.3615
T2111 0.3601
T2112 0.3597
T2113 0.3588
T2114 0.3582
T2115 0.3575
T2116 0.357
T2117 0.3569
T2118 0.3569
T2119 0.3569
T2120 0.357
T2121 0.3564
T2122 0.3557
T2123 0.3555
T2124 0.3555
T2125 0.3547
T2126 0.3552
T2127 0.356
T2128 0.3549
T2129 0.3541
T2130 0.354
T2131 0.3548
T2132 0.3563
T2133 0.3579
T2134 0.3592
T2135 0.3594
T2136 0.3593
T2137 0.3586
T2138 0.3583
T2139 0.3572
T2140 0.3568
T2141 0.3563
T2142 0.3555
T2143 0.3553
T2144 0.3553
T2145 0.3549
T2146 0.3549
T2147 0.3558
T2148 0.3571
T2149 0.3593
T2150 0.3612
T2151 0.363
T2152 0.365
T2153 0.3664
T2154 0.3674
T2155 0.3685
T2156 0.3693
T2157 0.3698
T2158 0.3696
T2159 0.369
T2160 0.3682
T2161 0.368
T2162 0.368
T2163 0.367
T2164 0.3666
T2165 0.3656
T2166 0.3649
T2167 0.3643
T2168 0.3634
T2169 0.3625
T2170 0.3621
T2171 0.3612
T2172 0.3602
T2173 0.3597
T2174 0.3588
T2175 0.3582
T2176 0.357
T2177 0.3566
T2178 0.3556
T2179 0.3553
T2180 0.3542
T2181 0.3538
T2182 0.3532
T2183 0.3525
T2184 0.3523
T2185 0.3515
T2186 0.3539
T2187 0.3534
T2188 0.3534
T2189 0.3527
T2190 0.3522
T2191 0.3518
T2192 0.3511
T2193 0.3507
T2194 0.3503
T2195 0.3497
T2196 0.3492
T2197 0.3491
T2198 0.3486
T2199 0.3474
T2200 0.3464
T2201 0.3462
T2202 0.3462
T2203 0.3474
T2204 0.3475
T2205 0.3468
T2206 0.3466
T2207 0.3464
T2208 0.3463
T2209 0.3463
T2210 0.3455
T2211 0.3449
T2212 0.3447
T2213 0.3442
T2214 0.3436
T2215 0.3434
T2216 0.3434
T2217 0.3434
T2218 0.3431
T2219 0.3422
T2220 0.3419
T2221 0.3416
T2222 0.341
T2223 0.3406
T2224 0.3405
T2225 0.3405
T2226 0.3406
T2227 0.3406
T2228 0.3406
T2229 0.3406
T2230 0.3406
T2231 0.3406
T2232 0.3405
T2233 0.3412
T2234 0.3405
T2235 0.3403
T2236 0.3403
T2237 0.3403
T2238 0.3393
T2239 0.339
T2240 0.3389
T2241 0.3388
T2242 0.3388
T2243 0.3385
T2244 0.3377
T2245 0.3374
T2246 0.3374
T2247 0.3374
T2248 0.3372
T2249 0.3368
T2250 0.3362
T2251 0.3359
T2252 0.3358
T2253 0.3359
T2254 0.3359
T2255 0.3359
T2256 0.3354
T2257 0.3347
T2258 0.3345
T2259 0.3345
T2260 0.3345
T2261 0.3381
T2262 0.3378
T2263 0.3376
T2264 0.3373
T2265 0.3369
T2266 0.3368
T2267 0.3368
T2268 0.3363
T2269 0.3356
T2270 0.3354
T2271 0.3354
T2272 0.3347
T2273 0.3342
T2274 0.3341
T2275 0.3341
T2276 0.3339
T2277 0.3339
T2278 0.3339
T2279 0.3339
T2280 0.3339
T2281 0.3339
T2282 0.3331
T2283 0.3326
T2284 0.3325
T2285 0.3325
T2286 0.3325
T2287 0.3325
T2288 0.3325
T2289 0.332
T2290 0.3313
T2291 0.331
T2292 0.3309
T2293 0.3309
T2294 0.3309
T2295 0.3309
T2296 0.331
T2297 0.331
T2298 0.3307
T2299 0.3301
T2300 0.3297
T2301 0.3293
T2302 0.3268
T2303 0.3219
T2304 0.3193
T2305 0.3198
T2306 0.3222
T2307 0.3243
T2308 0.3258
T2309 0.3265
T2310 0.3266
T2311 0.3266
T2312 0.3266
T2313 0.3266
T2314 0.3266
T2315 0.3266
T2316 0.3266
T2317 0.3266
T2318 0.3266
T2319 0.3266
T2320 0.3261
T2321 0.3254
T2322 0.326
T2323 0.3266
T2324 0.3267
T2325 0.3267
T2326 0.3267
T2327 0.3267
T2328 0.3267
T2329 0.3266
T2330 0.3265
T2331 0.3265
T2332 0.3255
T2333 0.3251
T2334 0.3251
T2335 0.3251
T2336 0.3251
T2337 0.3251
T2338 0.3251
T2339 0.3249
T2340 0.3243
T2341 0.3246
T2342 0.3251
T2343 0.3247
T2344 0.3242
T2345 0.3239
T2346 0.3238
T2347 0.3238
T2348 0.3238
T2349 0.3236
T2350 0.3242
T2351 0.3243
T2352 0.3246
T2353 0.3239
T2354 0.3236
T2355 0.3236
T2356 0.3236
T2357 0.3236
T2358 0.3236
T2359 0.3237
T2360 0.3237
T2361 0.3237
T2362 0.3232
T2363 0.3232
T2364 0.3231
T2365 0.323
T2366 0.323
T2367 0.3225
T2368 0.3223
T2369 0.3228
T2370 0.3254
T2371 0.3276
T2372 0.3284
T2373 0.3282
T2374 0.3268
T2375 0.3248
T2376 0.3235
T2377 0.3224
T2378 0.3213
T2379 0.3208
T2380 0.3207
T2381 0.3207
T2382 0.3215
T2383 0.3221
T2384 0.3222
T2385 0.3222
T2386 0.3222
T2387 0.3222
T2388 0.3223
T2389 0.3223
T2390 0.3223
T2391 0.3223
T2392 0.3223
T2393 0.3223
T2394 0.3223
T2395 0.2296
T2396 0.2205
T2397 0.2208
T2398 0.2205
T2399 0.2205
T2400 0.2205
T2401 0.2205
T2402 0.2205
T2403 0.2205
T2404 0.2205
T2405 0.2205
T2406 0.2205
T2407 0.2208
T2408 0.2205
T2409 0.2205
T2410 0.2204
T2411 0.2201
T2412 0.219
T2413 0.2196
T2414 0.219
T2415 0.2172
T2416 0.2166
T2417 0.2166
T2418 0.2166
T2419 0.2166
T2420 0.2166
T2421 0.2166
T2422 0.2166
T2423 0.2166
T2424 0.2166
T2425 0.2166
T2426 0.2166
T2427 0.2166
T2428 0.2166
T2429 0.2167
T2430 0.2167
T2431 0.2167
T2432 0.2167
T2433 0.2167
T2434 0.2167
T2435 0.2167
T2436 0.2167
T2437 0.2167
T2438 0.2167
T2439 0.2167
T2440 0.2167
T2441 0.2167
T2442 0.2167
T2443 0.2167
T2444 0.2167
T2445 0.2167
T2446 0.2167
T2447 0.2167
T2448 0.2167
T2449 0.2167
T2450 0.2167
T2451 0.2167
T2452 0.2167
T2453 0.2167
T2454 0.2167
T2455 0.2167
T2456 0.2167
T2457 0.2161
T2458 0.2155
T2459 0.2155
T2460 0.2152
T2461 0.2155
T2462 0.2146
T2463 0.2152
T2464 0.2152
T2465 0.2155
T2466 0.2155
T2467 0.2156
T2468 0.2156
T2469 0.2156
T2470 0.2156
T2471 0.2156
T2472 0.2156
T2473 0.2156
T2474 0.2156
T2475 0.2156
T2476 0.2156
T2477 0.2156
T2478 0.2156
T2479 0.2156
T2480 0.2156
T2481 0.2156
T2482 0.2156
T2483 0.2156
T2484 0.2153
T2485 0.2153
T2486 0.2156
T2487 0.2147
T2488 0.215
T2489 0.2271
T2490 0.26
T2491 0.2598
T2492 0.2547
T2493 0.2518
T2494 0.2501
T2495 0.2499
T2496 0.248
T2497 0.2474
T2498 0.2457
T2499 0.2446
T2500 0.2436
T2501 0.2427
T2502 0.2416
T2503 0.2407
T2504 0.2391
T2505 0.2388
T2506 0.238
T2507 0.263
T2508 0.2592
T2509 0.2562
T2510 0.2543
T2511 0.249
T2512 0.2425
T2513 0.2392
T2514 0.2381
T2515 0.2371
T2516 0.2368
T2517 0.2363
T2518 0.2357
T2519 0.2351
T2520 0.2342
T2521 0.2331
T2522 0.232
T2523 0.2315
T2524 0.231
T2525 0.23
T2526 0.2288
T2527 0.2285
T2528 0.2275
T2529 0.2325
T2530 0.232
T2531 0.2305
T2532 0.2294
T2533 0.2289
T2534 0.228
T2535 0.2261
T2536 0.2257
T2537 0.2257
T2538 0.2257
T2539 0.2257
T2540 0.2257
T2541 0.2257
T2542 0.2257
T2543 0.2257
T2544 0.2258
T2545 0.2258
T2546 0.2258
T2547 0.2258
T2548 0.2252
T2549 0.2246
T2550 0.2246
T2551 0.2246
T2552 0.2246
T2553 0.2237
T2554 0.224
T2555 0.2246
T2556 0.2243
T2557 0.2229
T2558 0.2219
T2559 0.2212
T2560 0.2571
T2561 0.2428
T2562 0.2395
T2563 0.2377
T2564 0.2357
T2565 0.2344
T2566 0.2336
T2567 0.2326
T2568 0.2323
T2569 0.2318
T2570 0.2309
T2571 0.2302
T2572 0.2299
T2573 0.2291
T2574 0.2285
T2575 0.2278
T2576 0.2274
T2577 0.233
T2578 0.233
T2579 0.2322
T2580 0.2313
T2581 0.2298
T2582 0.2294
T2583 0.2286
T2584 0.2283
T2585 0.2286
T2586 0.2286
T2587 0.2286
T2588 0.2286
T2589 0.2286
T2590 0.2286
T2591 0.2277
T2592 0.2274
T2593 0.2275
T2594 0.2275
T2595 0.2275
T2596 0.2275
T2597 0.2275
T2598 0.2275
T2599 0.2275
T2600 0.2268
T2601 0.226
T2602 0.2261
T2603 0.2255
T2604 0.2255
T2605 0.2255
T2606 0.2249
T2607 0.2261
T2608 0.2258
T2609 0.2258
T2610 0.2249
T2611 0.2249
T2612 0.2249
T2613 0.2249
T2614 0.2249
T2615 0.2249
T2616 0.225
T2617 0.2241
T2618 0.2238
T2619 0.2244
T2620 0.2247
T2621 0.225
T2622 0.225
T2623 0.225
T2624 0.225
T2625 0.225
T2626 0.2247
T2627 0.2244
T2628 0.2241
T2629 0.2235
T2630 0.2235
T2631 0.2238
T2632 0.2229
T2633 0.2226
T2634 0.2226
T2635 0.2226
T2636 0.2226
T2637 0.2226
T2638 0.2226
T2639 0.2226
T2640 0.2226
T2641 0.2226
T2642 0.2226
T2643 0.2226
T2644 0.2226
T2645 0.2235
T2646 0.2238
T2647 0.2238
T2648 0.2238
T2649 0.2238
T2650 0.2238
T2651 0.2229
T2652 0.2229
T2653 0.2226
T2654 0.2226
T2655 0.2226
T2656 0.2226
T2657 0.2229
T2658 0.2235
T2659 0.2229
T2660 0.2241
T2661 0.2238
T2662 0.2247
T2663 0.2258
T2664 0.2258
T2665 0.2265
T2666 0.2269
T2667 0.2287
T2668 0.2299
T2669 0.2313
T2670 0.2319
T2671 0.2274
T2672 0.2287
T2673 0.2315
T2674 0.2329
T2675 0.2354
T2676 0.2389
T2677 0.2411
T2678 0.2435
T2679 0.2453
T2680 0.246
T2681 0.2462
T2682 0.247
T2683 0.2479
T2684 0.2482
T2685 0.2482
T2686 0.2476
T2687 0.247
T2688 0.2465
T2689 0.2457
T2690 0.2447
T2691 0.2437
T2692 0.2434
T2693 0.2434
T2694 0.2434
T2695 0.2434
T2696 0.2434
T2697 0.2434
T2698 0.2434
T2699 0.2434
T2700 0.2434
T2701 0.2423
T2702 0.2408
T2703 0.2395
T2704 0.2387
T2705 0.2411
T2706 0.2398
T2707 0.2387
T2708 0.2387
T2709 0.2377
T2710 0.2363
T2711 0.2363
T2712 0.2354
T2713 0.2342
T2714 0.2339
T2715 0.2339
T2716 0.2339
T2717 0.2336
T2718 0.2329
T2719 0.2326
T2720 0.2326
T2721 0.2336
T2722 0.2329
T2723 0.2333
T2724 0.2333
T2725 0.2351
T2726 0.236
T2727 0.2363
T2728 0.2366
T2729 0.2374
T2730 0.2377
T2731 0.2387
T2732 0.2387
T2733 0.2395
T2734 0.2398
T2735 0.2401
T2736 0.2411
T2737 0.2411
T2738 0.2411
T2739 0.2411
T2740 0.2411
T2741 0.2421
T2742 0.2424
T2743 0.2429
T2744 0.2434
T2745 0.2437
T2746 0.2447
T2747 0.246
T2748 0.2462
T2749 0.2467
T2750 0.2476
T2751 0.2465
T2752 0.246
T2753 0.245
T2754 0.2447
T2755 0.2434
T2756 0.2432
T2757 0.2424
T2758 0.2421
T2759 0.2411
T2760 0.2404
T2761 0.2392
T2762 0.2387
T2763 0.238
T2764 0.2374
T2765 0.2369
T2766 0.2363
T2767 0.2354
T2768 0.235
T2769 0.235
T2770 0.235
T2771 0.235
T2772 0.2342
T2773 0.2339
T2774 0.2333
T2775 0.2326
T2776 0.2326
T2777 0.2326
T2778 0.2326
T2779 0.2326
T2780 0.2326
T2781 0.2318
T2782 0.2315
T2783 0.2315
T2784 0.2312
T2785 0.2301
T2786 0.2301
T2787 0.2301
T2788 0.2293
T2789 0.229
T2790 0.229
T2791 0.22
T2792 0.22
T2793 0.22
T2794 0.22
T2795 0.22
T2796 0.22
T2797 0.22
T2798 0.22
T2799 0.22
T2800 0.22
T2801 0.22
T2802 0.22
T2803 0.22
T2804 0.22
T2805 0.22
T2806 0.22
T2807 0.22
T2808 0.22
