# Supplementary material for: FishMORPH - An agent-based model to predict salmonid growth and distribution responses under natural and low flows
Source: Sci Rep. 2016 Jul 19;6:29414. doi: 10.1038/srep29414 (PMC4949470; doi:10.1038/srep29414)
Supplement: Supplementary Information 2 [file srep29414-s2.zip › SR_FishMORPH_Files/Parameters/Baseline_Discharge.var]

Patch Discharge
T1 0.536
T2 0.536
T3 0.536
T4 0.536
T5 0.535
T6 0.5338
T7 0.53
T8 0.5288
T9 0.525
T10 0.5323
T11 0.5335
T12 0.525
T13 0.5225
T14 0.5163
T15 0.5163
T16 0.5163
T17 0.5163
T18 0.5163
T19 0.515
T20 0.5138
T21 0.5113
T22 0.51
T23 0.51
T24 0.51
T25 0.5075
T26 0.505
T27 0.505
T28 0.505
T29 0.505
T30 0.505
T31 0.505
T32 0.505
T33 0.505
T34 0.505
T35 0.5038
T36 0.5025
T37 0.5
T38 0.5
T39 0.5
T40 0.5
T41 0.5
T42 0.499
T43 0.496
T44 0.496
T45 0.496
T46 0.496
T47 0.496
T48 0.496
T49 0.496
T50 0.496
T51 0.491
T52 0.491
T53 0.491
T54 0.486
T55 0.486
T56 0.4848
T57 0.4823
T58 0.4835
T59 0.4848
T60 0.4945
T61 0.4873
T62 0.4835
T63 0.4823
T64 0.481
T65 0.486
T66 0.4823
T67 0.481
T68 0.481
T69 0.481
T70 0.481
T71 0.4798
T72 0.476
T73 0.474
T74 0.4708
T75 0.467
T76 0.467
T77 0.467
T78 0.467
T79 0.467
T80 0.467
T81 0.467
T82 0.467
T83 0.467
T84 0.467
T85 0.4683
T86 0.472
T87 0.472
T88 0.472
T89 0.472
T90 0.472
T91 0.472
T92 0.472
T93 0.472
T94 0.472
T95 0.472
T96 0.472
T97 0.472
T98 0.472
T99 0.4708
T100 0.467
T101 0.467
T102 0.467
T103 0.467
T104 0.467
T105 0.467
T106 0.467
T107 0.467
T108 0.4658
T109 0.467
T110 0.467
T111 0.467
T112 0.467
T113 0.467
T114 0.467
T115 0.467
T116 0.467
T117 0.467
T118 0.467
T119 0.467
T120 0.467
T121 0.467
T122 0.467
T123 0.467
T124 0.467
T125 0.467
T126 0.467
T127 0.467
T128 0.467
T129 0.467
T130 0.467
T131 0.4695
T132 0.472
T133 0.472
T134 0.472
T135 0.472
T136 0.473
T137 0.476
T138 0.476
T139 0.476
T140 0.476
T141 0.476
T142 0.476
T143 0.476
T144 0.476
T145 0.476
T146 0.476
T147 0.476
T148 0.476
T149 0.476
T150 0.481
T151 0.4798
T152 0.481
T153 0.4823
T154 0.486
T155 0.486
T156 0.486
T157 0.486
T158 0.4885
T159 0.486
T160 0.4885
T161 0.491
T162 0.491
T163 0.491
T164 0.491
T165 0.491
T166 0.491
T167 0.491
T168 0.491
T169 0.491
T170 0.491
T171 0.491
T172 0.491
T173 0.491
T174 0.491
T175 0.491
T176 0.491
T177 0.491
T178 0.4898
T179 0.491
T180 0.491
T181 0.4898
T182 0.4873
T183 0.4898
T184 0.4873
T185 0.486
T186 0.486
T187 0.486
T188 0.486
T189 0.486
T190 0.486
T191 0.486
T192 0.486
T193 0.486
T194 0.486
T195 0.486
T196 0.486
T197 0.4823
T198 0.481
T199 0.481
T200 0.481
T201 0.476
T202 0.476
T203 0.476
T204 0.476
T205 0.476
T206 0.476
T207 0.476
T208 0.476
T209 0.476
T210 0.476
T211 0.476
T212 0.476
T213 0.476
T214 0.476
T215 0.4773
T216 0.476
T217 0.476
T218 0.476
T219 0.476
T220 0.476
T221 0.476
T222 0.476
T223 0.476
T224 0.475
T225 0.472
T226 0.472
T227 0.472
T228 0.472
T229 0.472
T230 0.472
T231 0.472
T232 0.472
T233 0.472
T234 0.472
T235 0.472
T236 0.472
T237 0.472
T238 0.472
T239 0.472
T240 0.472
T241 0.472
T242 0.472
T243 0.472
T244 0.472
T245 0.472
T246 0.472
T247 0.472
T248 0.472
T249 0.467
T250 0.467
T251 0.4683
T252 0.6033
T253 0.7183
T254 0.7115
T255 0.709
T256 0.709
T257 0.709
T258 0.703
T259 0.703
T260 0.703
T261 0.7
T262 0.697
T263 0.697
T264 0.697
T265 0.697
T266 0.697
T267 0.697
T268 0.697
T269 0.697
T270 0.697
T271 0.697
T272 0.697
T273 0.697
T274 0.697
T275 0.697
T276 0.6985
T277 0.7
T278 0.703
T279 0.703
T280 0.703
T281 0.703
T282 0.7
T283 0.6985
T284 0.697
T285 0.697
T286 0.697
T287 0.697
T288 0.697
T289 0.697
T290 0.697
T291 0.697
T292 0.697
T293 0.6985
T294 0.703
T295 0.703
T296 0.703
T297 0.709
T298 0.709
T299 0.709
T300 0.7115
T301 0.7103
T302 0.7103
T303 0.7115
T304 0.7128
T305 0.714
T306 0.714
T307 0.714
T308 0.714
T309 0.714
T310 0.714
T311 0.714
T312 0.714
T313 0.714
T314 0.714
T315 0.714
T316 0.714
T317 0.714
T318 0.714
T319 0.714
T320 0.714
T321 0.714
T322 0.714
T323 0.714
T324 0.714
T325 0.7128
T326 0.714
T327 0.714
T328 0.714
T329 0.714
T330 0.714
T331 0.714
T332 0.714
T333 0.714
T334 0.714
T335 0.714
T336 0.714
T337 0.7128
T338 0.709
T339 0.709
T340 0.709
T341 0.709
T342 0.709
T343 0.709
T344 0.709
T345 0.709
T346 0.709
T347 0.709
T348 0.709
T349 0.709
T350 0.709
T351 0.709
T352 0.709
T353 0.703
T354 0.703
T355 0.703
T356 0.703
T357 0.703
T358 0.703
T359 0.703
T360 0.703
T361 0.703
T362 0.7
T363 0.703
T364 0.703
T365 0.703
T366 0.703
T367 0.703
T368 0.703
T369 0.703
T370 0.703
T371 0.703
T372 0.703
T373 0.7045
T374 0.709
T375 0.709
T376 0.709
T377 0.709
T378 0.7103
T379 0.709
T380 0.709
T381 0.709
T382 0.709
T383 0.709
T384 0.709
T385 0.709
T386 0.709
T387 0.709
T388 0.709
T389 0.709
T390 0.709
T391 0.709
T392 0.709
T393 0.7045
T394 0.6658
T395 0.598
T396 0.5515
T397 0.541
T398 0.535
T399 0.53
T400 0.53
T401 0.53
T402 0.53
T403 0.5313
T404 0.53
T405 0.53
T406 0.5263
T407 0.525
T408 0.525
T409 0.525
T410 0.5275
T411 0.53
T412 0.5338
T413 0.54
T414 0.544
T415 0.541
T416 0.544
T417 0.544
T418 0.544
T419 0.543
T420 0.535
T421 0.535
T422 0.5125
T423 0.5075
T424 0.51
T425 0.51
T426 0.51
T427 0.51
T428 0.51
T429 0.51
T430 0.51
T431 0.51
T432 0.51
T433 0.51
T434 0.51
T435 0.5075
T436 0.505
T437 0.505
T438 0.5025
T439 0.5
T440 0.4975
T441 0.495
T442 0.495
T443 0.4938
T444 0.49
T445 0.4913
T446 0.49
T447 0.4913
T448 0.49
T449 0.4888
T450 0.4825
T451 0.48
T452 0.48
T453 0.48
T454 0.4775
T455 0.475
T456 0.475
T457 0.48
T458 0.48
T459 0.48
T460 0.4788
T461 0.48
T462 0.48
T463 0.485
T464 0.4883
T465 0.4915
T466 0.494
T467 0.4978
T468 0.5003
T469 0.504
T470 0.504
T471 0.5065
T472 0.509
T473 0.5078
T474 0.504
T475 0.5015
T476 0.499
T477 0.4965
T478 0.494
T479 0.494
T480 0.4915
T481 0.494
T482 0.4928
T483 0.494
T484 0.494
T485 0.4953
T486 0.494
T487 0.499
T488 0.4995
T489 0.5068
T490 0.513
T491 0.5205
T492 0.5218
T493 0.5268
T494 0.5343
T495 0.539
T496 0.5433
T497 0.547
T498 0.5483
T499 0.5533
T500 0.5608
T501 0.5645
T502 0.572
T503 0.5795
T504 0.5858
T505 0.5915
T506 0.5968
T507 0.598
T508 0.5993
T509 0.603
T510 0.603
T511 0.6043
T512 0.608
T513 0.6093
T514 0.613
T515 0.619
T516 0.621
T517 0.6265
T518 0.629
T519 0.629
T520 0.6303
T521 0.629
T522 0.629
T523 0.629
T524 0.629
T525 0.629
T526 0.629
T527 0.6275
T528 0.6245
T529 0.623
T530 0.623
T531 0.618
T532 0.618
T533 0.6168
T534 0.613
T535 0.607
T536 0.6045
T537 0.602
T538 0.5995
T539 0.597
T540 0.597
T541 0.591
T542 0.591
T543 0.591
T544 0.5885
T545 0.586
T546 0.586
T547 0.5835
T548 0.581
T549 0.581
T550 0.5785
T551 0.576
T552 0.5745
T553 0.57
T554 0.57
T555 0.5675
T556 0.565
T557 0.565
T558 0.5663
T559 0.5713
T560 0.5808
T561 0.5948
T562 0.6048
T563 0.6158
T564 0.6278
T565 0.649
T566 0.679
T567 0.7065
T568 0.7235
T569 0.737
T570 0.746
T571 0.757
T572 0.7675
T573 0.7815
T574 0.8025
T575 0.824
T576 0.8465
T577 0.886
T578 0.934
T579 0.9845
T580 1.0355
T581 1.0835
T582 1.1203
T583 1.1555
T584 1.176
T585 1.1883
T586 1.2135
T587 1.231
T588 1.2398
T589 1.273
T590 1.2933
T591 1.3003
T592 1.3178
T593 1.323
T594 1.3233
T595 1.3178
T596 1.2928
T597 1.2625
T598 1.2265
T599 1.1955
T600 1.1585
T601 1.1263
T602 1.1028
T603 1.081
T604 1.063
T605 1.0478
T606 1.0395
T607 1.0333
T608 1.035
T609 1.0395
T610 1.051
T611 1.0593
T612 1.0758
T613 1.0923
T614 1.1088
T615 1.117
T616 1.1305
T617 1.1423
T618 1.154
T619 1.1645
T620 1.173
T621 1.1758
T622 1.1693
T623 1.1505
T624 1.1153
T625 1.0668
T626 1.007
T627 0.9398
T628 0.872
T629 0.8165
T630 0.784
T631 0.7625
T632 0.7495
T633 0.7395
T634 0.7313
T635 0.7255
T636 0.7195
T637 0.7143
T638 0.7115
T639 0.707
T640 0.7025
T641 0.701
T642 0.6985
T643 0.696
T644 0.696
T645 0.696
T646 0.693
T647 0.69
T648 0.6885
T649 0.684
T650 0.684
T651 0.6815
T652 0.679
T653 0.679
T654 0.676
T655 0.673
T656 0.673
T657 0.6693
T658 0.668
T659 0.668
T660 0.662
T661 0.662
T662 0.657
T663 0.657
T664 0.6475
T665 0.5738
T666 0.5658
T667 0.5658
T668 0.5658
T669 0.5645
T670 0.562
T671 0.562
T672 0.562
T673 0.562
T674 0.562
T675 0.557
T676 0.557
T677 0.5563
T678 0.556
T679 0.5548
T680 0.551
T681 0.551
T682 0.551
T683 0.5485
T684 0.5523
T685 0.565
T686 0.6093
T687 0.645
T688 0.6133
T689 0.5833
T690 0.5648
T691 0.556
T692 0.551
T693 0.5485
T694 0.546
T695 0.546
T696 0.5448
T697 0.541
T698 0.541
T699 0.541
T700 0.541
T701 0.541
T702 0.537
T703 0.537
T704 0.5368
T705 0.536
T706 0.536
T707 0.536
T708 0.5323
T709 0.531
T710 0.531
T711 0.531
T712 0.5298
T713 0.526
T714 0.526
T715 0.526
T716 0.526
T717 0.526
T718 0.526
T719 0.526
T720 0.526
T721 0.526
T722 0.526
T723 0.526
T724 0.526
T725 0.526
T726 0.526
T727 0.526
T728 0.526
T729 0.5248
T730 0.5248
T731 0.526
T732 0.526
T733 0.5223
T734 0.521
T735 0.5223
T736 0.521
T737 0.5198
T738 0.5185
T739 0.5173
T740 0.516
T741 0.516
T742 0.516
T743 0.5155
T744 0.515
T745 0.515
T746 0.515
T747 0.515
T748 0.515
T749 0.515
T750 0.515
T751 0.515
T752 0.515
T753 0.515
T754 0.515
T755 0.515
T756 0.515
T757 0.515
T758 0.515
T759 0.515
T760 0.515
T761 0.515
T762 0.515
T763 0.515
T764 0.515
T765 0.5478
T766 0.544
T767 0.544
T768 0.544
T769 0.544
T770 0.544
T771 0.5428
T772 0.5415
T773 0.5415
T774 0.54
T775 0.541
T776 0.542
T777 0.542
T778 0.542
T779 0.542
T780 0.542
T781 0.541
T782 0.54
T783 0.539
T784 0.539
T785 0.5365
T786 0.5378
T787 0.5365
T788 0.5365
T789 0.539
T790 0.539
T791 0.539
T792 0.539
T793 0.539
T794 0.539
T795 0.539
T796 0.539
T797 0.5378
T798 0.539
T799 0.539
T800 0.539
T801 0.539
T802 0.539
T803 0.539
T804 0.539
T805 0.5383
T806 0.538
T807 0.538
T808 0.538
T809 0.5355
T810 0.533
T811 0.5343
T812 0.533
T813 0.533
T814 0.533
T815 0.533
T816 0.533
T817 0.533
T818 0.533
T819 0.533
T820 0.533
T821 0.5305
T822 0.5305
T823 0.528
T824 0.528
T825 0.528
T826 0.528
T827 0.528
T828 0.528
T829 0.528
T830 0.5243
T831 0.5243
T832 0.5268
T833 0.5205
T834 0.518
T835 0.5168
T836 0.513
T837 0.513
T838 0.513
T839 0.513
T840 0.513
T841 0.513
T842 0.513
T843 0.513
T844 0.513
T845 0.5123
T846 0.51
T847 0.51
T848 0.5075
T849 0.507
T850 0.512
T851 0.5108
T852 0.512
T853 0.512
T854 0.512
T855 0.507
T856 0.5058
T857 0.502
T858 0.502
T859 0.502
T860 0.502
T861 0.502
T862 0.502
T863 0.502
T864 0.502
T865 0.5045
T866 0.507
T867 0.507
T868 0.507
T869 0.507
T870 0.507
T871 0.507
T872 0.507
T873 0.507
T874 0.507
T875 0.507
T876 0.507
T877 0.507
T878 0.507
T879 0.507
T880 0.502
T881 0.502
T882 0.4983
T883 0.497
T884 0.4945
T885 0.4945
T886 0.497
T887 0.497
T888 0.499
T889 0.501
T890 0.501
T891 0.501
T892 0.501
T893 0.501
T894 0.5023
T895 0.501
T896 0.501
T897 0.501
T898 0.501
T899 0.501
T900 0.501
T901 0.501
T902 0.501
T903 0.4998
T904 0.4973
T905 0.496
T906 0.496
T907 0.496
T908 0.496
T909 0.496
T910 0.496
T911 0.496
T912 0.496
T913 0.496
T914 0.496
T915 0.4973
T916 0.496
T917 0.496
T918 0.4973
T919 0.501
T920 0.4973
T921 0.496
T922 0.496
T923 0.496
T924 0.496
T925 0.496
T926 0.4958
T927 0.494
T928 0.491
T929 0.495
T930 0.491
T931 0.4903
T932 0.49
T933 0.49
T934 0.49
T935 0.49
T936 0.49
T937 0.49
T938 0.4913
T939 0.4913
T940 0.49
T941 0.495
T942 0.495
T943 0.495
T944 0.495
T945 0.495
T946 0.495
T947 0.495
T948 0.495
T949 0.4988
T950 0.504
T951 0.5015
T952 0.499
T953 0.496
T954 0.494
T955 0.494
T956 0.494
T957 0.494
T958 0.494
T959 0.494
T960 0.494
T961 0.494
T962 0.494
T963 0.494
T964 0.494
T965 0.494
T966 0.494
T967 0.494
T968 0.494
T969 0.494
T970 0.494
T971 0.494
T972 0.494
T973 0.494
T974 0.494
T975 0.494
T976 0.494
T977 0.494
T978 0.494
T979 0.494
T980 0.494
T981 0.4935
T982 0.49
T983 0.489
T984 0.489
T985 0.489
T986 0.488
T987 0.488
T988 0.488
T989 0.488
T990 0.488
T991 0.488
T992 0.488
T993 0.488
T994 0.488
T995 0.488
T996 0.488
T997 0.488
T998 0.488
T999 0.488
T1000 0.488
T1001 0.4868
T1002 0.483
T1003 0.483
T1004 0.483
T1005 0.4843
T1006 0.488
T1007 0.488
T1008 0.4843
T1009 0.483
T1010 0.483
T1011 0.483
T1012 0.483
T1013 0.483
T1014 0.483
T1015 0.483
T1016 0.483
T1017 0.483
T1018 0.4825
T1019 0.487
T1020 0.487
T1021 0.487
T1022 0.487
T1023 0.4858
T1024 0.482
T1025 0.4783
T1026 0.477
T1027 0.475
T1028 0.473
T1029 0.475
T1030 0.477
T1031 0.477
T1032 0.477
T1033 0.477
T1034 0.477
T1035 0.477
T1036 0.477
T1037 0.477
T1038 0.477
T1039 0.477
T1040 0.4795
T1041 0.482
T1042 0.477
T1043 0.4783
T1044 0.482
T1045 0.482
T1046 0.4848
T1047 0.486
T1048 0.486
T1049 0.4873
T1050 0.486
T1051 0.4823
T1052 0.4773
T1053 0.476
T1054 0.476
T1055 0.476
T1056 0.476
T1057 0.481
T1058 0.481
T1059 0.481
T1060 0.481
T1061 0.481
T1062 0.481
T1063 0.481
T1064 0.481
T1065 0.481
T1066 0.481
T1067 0.4835
T1068 0.4853
T1069 0.485
T1070 0.485
T1071 0.485
T1072 0.4875
T1073 0.49
T1074 0.49
T1075 0.49
T1076 0.49
T1077 0.49
T1078 0.49
T1079 0.49
T1080 0.49
T1081 0.49
T1082 0.4913
T1083 0.4913
T1084 0.4925
T1085 0.495
T1086 0.4943
T1087 0.494
T1088 0.494
T1089 0.494
T1090 0.494
T1091 0.4928
T1092 0.494
T1093 0.557
T1094 0.5618
T1095 0.558
T1096 0.558
T1097 0.558
T1098 0.5593
T1099 0.563
T1100 0.563
T1101 0.563
T1102 0.5718
T1103 0.583
T1104 0.6025
T1105 0.6343
T1106 0.657
T1107 0.6665
T1108 0.668
T1109 0.668
T1110 0.676
T1111 0.687
T1112 0.7078
T1113 0.7245
T1114 0.7543
T1115 0.7645
T1116 0.7743
T1117 0.7755
T1118 0.7683
T1119 0.7525
T1120 0.73
T1121 0.7113
T1122 0.6988
T1123 0.6963
T1124 0.6893
T1125 0.6795
T1126 0.678
T1127 0.678
T1128 0.678
T1129 0.678
T1130 0.6818
T1131 0.683
T1132 0.6818
T1133 0.678
T1134 0.678
T1135 0.6793
T1136 0.6818
T1137 0.6818
T1138 0.683
T1139 0.6868
T1140 0.6938
T1141 0.7005
T1142 0.705
T1143 0.705
T1144 0.7063
T1145 0.7063
T1146 0.7063
T1147 0.7088
T1148 0.71
T1149 0.71
T1150 0.71
T1151 0.71
T1152 0.7063
T1153 0.702
T1154 0.696
T1155 0.6905
T1156 0.688
T1157 0.688
T1158 0.682
T1159 0.682
T1160 0.682
T1161 0.685
T1162 0.6878
T1163 0.687
T1164 0.693
T1165 0.6943
T1166 0.698
T1167 0.698
T1168 0.698
T1169 0.6955
T1170 0.693
T1171 0.6885
T1172 0.687
T1173 0.6915
T1174 0.693
T1175 0.6923
T1176 0.692
T1177 0.695
T1178 0.698
T1179 0.698
T1180 0.6965
T1181 0.6965
T1182 0.698
T1183 0.698
T1184 0.698
T1185 0.698
T1186 0.698
T1187 0.698
T1188 0.696
T1189 0.7003
T1190 0.6905
T1191 0.6823
T1192 0.6765
T1193 0.6725
T1194 0.67
T1195 0.664
T1196 0.664
T1197 0.664
T1198 0.664
T1199 0.6695
T1200 0.675
T1201 0.68
T1202 0.675
T1203 0.6735
T1204 0.669
T1205 0.6665
T1206 0.664
T1207 0.6748
T1208 0.6665
T1209 0.6555
T1210 0.658
T1211 0.661
T1212 0.6665
T1213 0.6728
T1214 0.6825
T1215 0.688
T1216 0.696
T1217 0.699
T1218 0.7058
T1219 0.7145
T1220 0.7298
T1221 0.7425
T1222 0.7565
T1223 0.7685
T1224 0.77
T1225 0.77
T1226 0.7655
T1227 0.764
T1228 0.758
T1229 0.7535
T1230 0.752
T1231 0.752
T1232 0.755
T1233 0.7648
T1234 0.7765
T1235 0.7938
T1236 0.8055
T1237 0.8145
T1238 0.816
T1239 0.822
T1240 0.8305
T1241 0.8288
T1242 0.8145
T1243 0.81
T1244 0.81
T1245 0.81
T1246 0.8105
T1247 0.8135
T1248 0.815
T1249 0.815
T1250 0.815
T1251 0.815
T1252 0.812
T1253 0.809
T1254 0.809
T1255 0.806
T1256 0.8
T1257 0.797
T1258 0.794
T1259 0.791
T1260 0.7865
T1261 0.785
T1262 0.781
T1263 0.7568
T1264 0.7435
T1265 0.7333
T1266 0.728
T1267 0.7235
T1268 0.7175
T1269 0.7123
T1270 0.711
T1271 0.705
T1272 0.7025
T1273 0.694
T1274 0.6895
T1275 0.688
T1276 0.683
T1277 0.68
T1278 0.677
T1279 0.672
T1280 0.669
T1281 0.6648
T1282 0.661
T1283 0.661
T1284 0.661
T1285 0.6605
T1286 0.66
T1287 0.6538
T1288 0.6513
T1289 0.6428
T1290 0.6375
T1291 0.6318
T1292 0.628
T1293 0.628
T1294 0.6318
T1295 0.633
T1296 0.633
T1297 0.628
T1298 0.628
T1299 0.628
T1300 0.622
T1301 0.6208
T1302 0.617
T1303 0.6145
T1304 0.612
T1305 0.612
T1306 0.6075
T1307 0.6073
T1308 0.606
T1309 0.611
T1310 0.611
T1311 0.611
T1312 0.6168
T1313 0.6258
T1314 0.6363
T1315 0.6745
T1316 0.7328
T1317 0.776
T1318 0.8285
T1319 0.8858
T1320 0.9398
T1321 0.973
T1322 1.0033
T1323 1.0273
T1324 1.045
T1325 1.058
T1326 1.0733
T1327 1.083
T1328 1.0958
T1329 1.1028
T1330 1.101
T1331 1.0975
T1332 1.0893
T1333 1.0743
T1334 1.0543
T1335 1.0365
T1336 1.0138
T1337 0.9975
T1338 0.99
T1339 0.9848
T1340 0.98
T1341 0.977
T1342 0.977
T1343 0.977
T1344 0.9733
T1345 0.97
T1346 0.9685
T1347 0.964
T1348 0.957
T1349 0.9495
T1350 0.9433
T1351 0.935
T1352 0.9275
T1353 0.9183
T1354 0.9085
T1355 0.9025
T1356 0.8965
T1357 0.8905
T1358 0.8805
T1359 0.8715
T1360 0.861
T1361 0.8535
T1362 0.846
T1363 0.84
T1364 0.834
T1365 0.828
T1366 0.822
T1367 0.816
T1368 0.8115
T1369 0.81
T1370 0.81
T1371 0.81
T1372 0.813
T1373 0.819
T1374 0.8258
T1375 0.8315
T1376 0.8405
T1377 0.8465
T1378 0.8495
T1379 0.8555
T1380 0.857
T1381 0.8645
T1382 0.869
T1383 0.875
T1384 0.881
T1385 0.875
T1386 0.8765
T1387 0.875
T1388 0.8705
T1389 0.8645
T1390 0.857
T1391 0.8495
T1392 0.845
T1393 0.8443
T1394 0.844
T1395 0.85
T1396 0.859
T1397 0.8695
T1398 0.8793
T1399 0.887
T1400 0.89
T1401 0.893
T1402 0.8913
T1403 0.8945
T1404 0.8908
T1405 0.886
T1406 0.8815
T1407 0.877
T1408 0.8695
T1409 0.8665
T1410 0.862
T1411 0.8605
T1412 0.856
T1413 0.856
T1414 0.8545
T1415 0.8558
T1416 0.849
T1417 0.849
T1418 0.849
T1419 0.849
T1420 0.849
T1421 0.843
T1422 0.8415
T1423 0.837
T1424 0.831
T1425 0.831
T1426 0.8295
T1427 0.825
T1428 0.8205
T1429 0.816
T1430 0.813
T1431 0.8115
T1432 0.8085
T1433 0.807
T1434 0.8085
T1435 0.81
T1436 0.81
T1437 0.807
T1438 0.807
T1439 0.807
T1440 0.807
T1441 0.8055
T1442 0.8025
T1443 0.801
T1444 0.7965
T1445 0.792
T1446 0.789
T1447 0.7875
T1448 0.783
T1449 0.783
T1450 0.783
T1451 0.783
T1452 0.7815
T1453 0.7785
T1454 0.777
T1455 0.7755
T1456 0.768
T1457 0.7635
T1458 0.7575
T1459 0.7513
T1460 0.747
T1461 0.7435
T1462 0.7403
T1463 0.74
T1464 0.743
T1465 0.7555
T1466 0.765
T1467 0.768
T1468 0.762
T1469 0.753
T1470 0.7485
T1471 0.7455
T1472 0.744
T1473 0.7408
T1474 0.7378
T1475 0.7385
T1476 0.743
T1477 0.737
T1478 0.737
T1479 0.736
T1480 0.733
T1481 0.73
T1482 0.73
T1483 0.724
T1484 0.724
T1485 0.724
T1486 0.7263
T1487 0.729
T1488 0.7385
T1489 0.7438
T1490 0.745
T1491 0.7535
T1492 0.7605
T1493 0.762
T1494 0.761
T1495 0.761
T1496 0.767
T1497 0.7735
T1498 0.7835
T1499 0.7935
T1500 0.802
T1501 0.806
T1502 0.8045
T1503 0.7985
T1504 0.791
T1505 0.785
T1506 0.7818
T1507 0.7768
T1508 0.775
T1509 0.778
T1510 0.781
T1511 0.783
T1512 0.7875
T1513 0.79
T1514 0.7925
T1515 0.8
T1516 0.8025
T1517 0.808
T1518 0.8095
T1519 0.8153
T1520 0.819
T1521 0.8235
T1522 0.8263
T1523 0.833
T1524 0.839
T1525 0.848
T1526 0.86
T1527 0.8635
T1528 0.865
T1529 0.868
T1530 0.8648
T1531 0.864
T1532 0.864
T1533 0.8595
T1534 0.8578
T1535 0.8585
T1536 0.8615
T1537 0.8645
T1538 0.872
T1539 0.879
T1540 0.8875
T1541 0.895
T1542 0.9025
T1543 0.907
T1544 0.907
T1545 0.907
T1546 0.907
T1547 0.907
T1548 0.907
T1549 0.907
T1550 0.907
T1551 0.907
T1552 0.907
T1553 0.907
T1554 0.907
T1555 0.907
T1556 0.907
T1557 0.907
T1558 0.907
T1559 0.907
T1560 0.907
T1561 0.907
T1562 0.907
T1563 0.907
T1564 0.907
T1565 0.907
T1566 0.907
T1567 0.907
T1568 0.907
T1569 0.907
T1570 0.841
T1571 0.8215
T1572 0.817
T1573 0.8155
T1574 0.802
T1575 0.799
T1576 0.799
T1577 0.7975
T1578 0.799
T1579 0.802
T1580 0.8095
T1581 0.82
T1582 0.8255
T1583 0.8265
T1584 0.828
T1585 0.8235
T1586 0.8265
T1587 0.831
T1588 0.8355
T1589 0.8415
T1590 0.8445
T1591 0.8415
T1592 0.8385
T1593 0.834
T1594 0.8295
T1595 0.828
T1596 0.828
T1597 0.8355
T1598 0.837
T1599 0.8355
T1600 0.834
T1601 0.834
T1602 0.834
T1603 0.834
T1604 0.834
T1605 0.833
T1606 0.833
T1607 0.8315
T1608 0.8255
T1609 0.8195
T1610 0.8138
T1611 0.8098
T1612 0.804
T1613 0.7995
T1614 0.798
T1615 0.795
T1616 0.792
T1617 0.7978
T1618 0.797
T1619 0.7985
T1620 0.803
T1621 0.803
T1622 0.803
T1623 0.8
T1624 0.7955
T1625 0.7895
T1626 0.7838
T1627 0.777
T1628 0.768
T1629 0.762
T1630 0.759
T1631 0.756
T1632 0.751
T1633 0.7495
T1634 0.742
T1635 0.736
T1636 0.7305
T1637 0.728
T1638 0.7235
T1639 0.722
T1640 0.7205
T1641 0.716
T1642 0.716
T1643 0.716
T1644 0.7145
T1645 0.71
T1646 0.7088
T1647 0.7035
T1648 0.6978
T1649 0.6925
T1650 0.6895
T1651 0.688
T1652 0.6865
T1653 0.682
T1654 0.682
T1655 0.682
T1656 0.682
T1657 0.682
T1658 0.685
T1659 0.6865
T1660 0.6893
T1661 0.6933
T1662 0.703
T1663 0.721
T1664 0.7335
T1665 0.7465
T1666 0.7595
T1667 0.7693
T1668 0.7925
T1669 0.8115
T1670 0.8265
T1671 0.8445
T1672 0.864
T1673 0.879
T1674 0.8895
T1675 0.894
T1676 0.894
T1677 0.8895
T1678 0.882
T1679 0.8695
T1680 0.857
T1681 0.845
T1682 0.836
T1683 0.836
T1684 0.833
T1685 0.836
T1686 0.8405
T1687 0.842
T1688 0.8465
T1689 0.848
T1690 0.848
T1691 0.848
T1692 0.848
T1693 0.848
T1694 0.8465
T1695 0.839
T1696 0.8315
T1697 0.8225
T1698 0.8165
T1699 0.8105
T1700 0.806
T1701 0.806
T1702 0.806
T1703 0.8015
T1704 0.794
T1705 0.794
T1706 0.788
T1707 0.785
T1708 0.7805
T1709 0.773
T1710 0.7688
T1711 0.765
T1712 0.759
T1713 0.756
T1714 0.753
T1715 0.753
T1716 0.75
T1717 0.7455
T1718 0.741
T1719 0.7358
T1720 0.73
T1721 0.73
T1722 0.73
T1723 0.736
T1724 0.736
T1725 0.7355
T1726 0.735
T1727 0.7365
T1728 0.741
T1729 0.7365
T1730 0.735
T1731 0.735
T1732 0.735
T1733 0.73
T1734 0.729
T1735 0.7278
T1736 0.724
T1737 0.724
T1738 0.724
T1739 0.724
T1740 0.724
T1741 0.7225
T1742 0.7165
T1743 0.7135
T1744 0.7083
T1745 0.704
T1746 0.701
T1747 0.701
T1748 0.701
T1749 0.701
T1750 0.701
T1751 0.7048
T1752 0.706
T1753 0.706
T1754 0.706
T1755 0.7048
T1756 0.7023
T1757 0.701
T1758 0.7008
T1759 0.6963
T1760 0.695
T1761 0.689
T1762 0.689
T1763 0.689
T1764 0.6878
T1765 0.689
T1766 0.689
T1767 0.689
T1768 0.6878
T1769 0.686
T1770 0.6875
T1771 0.689
T1772 0.689
T1773 0.689
T1774 0.689
T1775 0.689
T1776 0.686
T1777 0.683
T1778 0.683
T1779 0.6805
T1780 0.678
T1781 0.678
T1782 0.6745
T1783 0.672
T1784 0.672
T1785 0.672
T1786 0.672
T1787 0.6828
T1788 0.677
T1789 0.6733
T1790 0.6675
T1791 0.666
T1792 0.661
T1793 0.655
T1794 0.655
T1795 0.655
T1796 0.6538
T1797 0.655
T1798 0.655
T1799 0.655
T1800 0.655
T1801 0.655
T1802 0.655
T1803 0.652
T1804 0.649
T1805 0.649
T1806 0.6465
T1807 0.6465
T1808 0.644
T1809 0.644
T1810 0.644
T1811 0.644
T1812 0.6453
T1813 0.644
T1814 0.644
T1815 0.644
T1816 0.638
T1817 0.638
T1818 0.638
T1819 0.638
T1820 0.638
T1821 0.638
T1822 0.638
T1823 0.638
T1824 0.638
T1825 0.638
T1826 0.634
T1827 0.632
T1828 0.632
T1829 0.627
T1830 0.627
T1831 0.627
T1832 0.6233
T1833 0.6233
T1834 0.6258
T1835 0.635
T1836 0.6418
T1837 0.643
T1838 0.643
T1839 0.6415
T1840 0.6385
T1841 0.6385
T1842 0.637
T1843 0.637
T1844 0.637
T1845 0.6415
T1846 0.642
T1847 0.642
T1848 0.642
T1849 0.642
T1850 0.6395
T1851 0.637
T1852 0.6345
T1853 0.6318
T1854 0.6273
T1855 0.6273
T1856 0.626
T1857 0.6248
T1858 0.626
T1859 0.6298
T1860 0.6325
T1861 0.631
T1862 0.6285
T1863 0.626
T1864 0.6215
T1865 0.62
T1866 0.62
T1867 0.6245
T1868 0.626
T1869 0.6245
T1870 0.6245
T1871 0.623
T1872 0.6188
T1873 0.6253
T1874 0.631
T1875 0.6373
T1876 0.651
T1877 0.6725
T1878 0.686
T1879 0.7
T1880 0.7155
T1881 0.7308
T1882 0.7493
T1883 0.7723
T1884 0.7983
T1885 0.8175
T1886 0.8355
T1887 0.846
T1888 0.8475
T1889 0.846
T1890 0.837
T1891 0.8265
T1892 0.819
T1893 0.8085
T1894 0.801
T1895 0.798
T1896 0.7965
T1897 0.798
T1898 0.8053
T1899 0.815
T1900 0.824
T1901 0.8315
T1902 0.836
T1903 0.839
T1904 0.839
T1905 0.836
T1906 0.8315
T1907 0.8315
T1908 0.827
T1909 0.8165
T1910 0.797
T1911 0.7885
T1912 0.78
T1913 0.768
T1914 0.765
T1915 0.7665
T1916 0.755
T1917 0.7405
T1918 0.7378
T1919 0.7338
T1920 0.728
T1921 0.728
T1922 0.722
T1923 0.7175
T1924 0.7135
T1925 0.711
T1926 0.705
T1927 0.7038
T1928 0.699
T1929 0.6953
T1930 0.6953
T1931 0.7035
T1932 0.705
T1933 0.702
T1934 0.6978
T1935 0.6953
T1936 0.694
T1937 0.688
T1938 0.6825
T1939 0.6835
T1940 0.688
T1941 0.693
T1942 0.6945
T1943 0.7028
T1944 0.71
T1945 0.707
T1946 0.704
T1947 0.707
T1948 0.71
T1949 0.715
T1950 0.724
T1951 0.742
T1952 0.7608
T1953 0.7838
T1954 0.816
T1955 0.8535
T1956 0.882
T1957 0.9035
T1958 0.9315
T1959 0.985
T1960 1.0218
T1961 1.051
T1962 1.0693
T1963 1.0908
T1964 1.1158
T1965 1.139
T1966 1.173
T1967 1.1965
T1968 1.2258
T1969 1.247
T1970 1.274
T1971 1.2845
T1972 1.3023
T1973 1.317
T1974 1.3258
T1975 1.3363
T1976 1.342
T1977 1.3513
T1978 1.3513
T1979 1.3478
T1980 1.349
T1981 1.347
T1982 1.3398
T1983 1.3345
T1984 1.327
T1985 1.3213
T1986 1.3233
T1987 1.316
T1988 1.309
T1989 1.3073
T1990 1.307
T1991 1.301
T1992 1.2993
T1993 1.294
T1994 1.2905
T1995 1.28
T1996 1.272
T1997 1.2668
T1998 1.2563
T1999 1.2475
T2000 1.237
T2001 1.2265
T2002 1.2125
T2003 1.1968
T2004 1.1835
T2005 1.173
T2006 1.161
T2007 1.154
T2008 1.1523
T2009 1.147
T2010 1.1435
T2011 1.1418
T2012 1.135
T2013 1.1315
T2014 1.127
T2015 1.1218
T2016 1.1165
T2017 1.1078
T2018 1.103
T2019 1.0948
T2020 1.0895
T2021 1.0845
T2022 1.0783
T2023 1.0713
T2024 1.063
T2025 1.0583
T2026 1.053
T2027 1.046
T2028 1.0415
T2029 1.0365
T2030 1.03
T2031 1.03
T2032 1.027
T2033 1.0203
T2034 1.017
T2035 1.014
T2036 1.014
T2037 1.0088
T2038 1.007
T2039 1.0025
T2040 1.0008
T2041 0.9955
T2042 0.9925
T2043 0.988
T2044 0.988
T2045 0.989
T2046 0.987
T2047 0.987
T2048 0.9923
T2049 1
T2050 1.0063
T2051 1.016
T2052 1.0258
T2053 1.0455
T2054 1.0648
T2055 1.088
T2056 1.113
T2057 1.14
T2058 1.1773
T2059 1.2095
T2060 1.234
T2061 1.255
T2062 1.2708
T2063 1.2888
T2064 1.3033
T2065 1.3103
T2066 1.312
T2067 1.3173
T2068 1.319
T2069 1.3138
T2070 1.312
T2071 1.3068
T2072 1.303
T2073 1.297
T2074 1.2883
T2075 1.2848
T2076 1.2795
T2077 1.274
T2078 1.268
T2079 1.2628
T2080 1.261
T2081 1.2558
T2082 1.2488
T2083 1.2435
T2084 1.2365
T2085 1.2295
T2086 1.219
T2087 1.2048
T2088 1.1975
T2089 1.1925
T2090 1.184
T2091 1.174
T2092 1.1655
T2093 1.157
T2094 1.15
T2095 1.143
T2096 1.1378
T2097 1.1328
T2098 1.1345
T2099 1.1298
T2100 1.1178
T2101 1.1108
T2102 1.109
T2103 1.1038
T2104 1.1005
T2105 1.096
T2106 1.0908
T2107 1.089
T2108 1.089
T2109 1.0873
T2110 1.082
T2111 1.075
T2112 1.075
T2113 1.069
T2114 1.0673
T2115 1.0638
T2116 1.062
T2117 1.062
T2118 1.062
T2119 1.062
T2120 1.062
T2121 1.0585
T2122 1.055
T2123 1.055
T2124 1.055
T2125 1.0505
T2126 1.055
T2127 1.0585
T2128 1.0498
T2129 1.048
T2130 1.048
T2131 1.0533
T2132 1.061
T2133 1.068
T2134 1.074
T2135 1.0725
T2136 1.0725
T2137 1.068
T2138 1.068
T2139 1.061
T2140 1.061
T2141 1.0575
T2142 1.054
T2143 1.054
T2144 1.054
T2145 1.051
T2146 1.0525
T2147 1.0575
T2148 1.064
T2149 1.0755
T2150 1.0835
T2151 1.092
T2152 1.1018
T2153 1.107
T2154 1.1115
T2155 1.1165
T2156 1.12
T2157 1.1218
T2158 1.12
T2159 1.1165
T2160 1.113
T2161 1.113
T2162 1.113
T2163 1.106
T2164 1.106
T2165 1.0998
T2166 1.0975
T2167 1.0945
T2168 1.0895
T2169 1.086
T2170 1.0843
T2171 1.079
T2172 1.0745
T2173 1.073
T2174 1.0678
T2175 1.066
T2176 1.059
T2177 1.059
T2178 1.053
T2179 1.053
T2180 1.046
T2181 1.046
T2182 1.0425
T2183 1.039
T2184 1.039
T2185 1.0345
T2186 1.026
T2187 1.026
T2188 1.026
T2189 1.0215
T2190 1.02
T2191 1.018
T2192 1.0145
T2193 1.013
T2194 1.0113
T2195 1.0078
T2196 1.006
T2197 1.006
T2198 1.003
T2199 0.9965
T2200 0.993
T2201 0.993
T2202 0.993
T2203 1
T2204 0.9983
T2205 0.9948
T2206 0.9948
T2207 0.993
T2208 0.993
T2209 0.993
T2210 0.9885
T2211 0.9863
T2212 0.986
T2213 0.983
T2214 0.98
T2215 0.98
T2216 0.98
T2217 0.98
T2218 0.9783
T2219 0.973
T2220 0.973
T2221 0.9715
T2222 0.9685
T2223 0.967
T2224 0.967
T2225 0.967
T2226 0.967
T2227 0.967
T2228 0.967
T2229 0.967
T2230 0.967
T2231 0.967
T2232 0.9663
T2233 0.963
T2234 0.96
T2235 0.96
T2236 0.96
T2237 0.96
T2238 0.954
T2239 0.954
T2240 0.9538
T2241 0.953
T2242 0.953
T2243 0.9515
T2244 0.947
T2245 0.947
T2246 0.947
T2247 0.947
T2248 0.9455
T2249 0.944
T2250 0.9408
T2251 0.94
T2252 0.94
T2253 0.94
T2254 0.94
T2255 0.94
T2256 0.937
T2257 0.934
T2258 0.934
T2259 0.934
T2260 0.934
T2261 0.9325
T2262 0.931
T2263 0.9305
T2264 0.9288
T2265 0.927
T2266 0.927
T2267 0.927
T2268 0.924
T2269 0.921
T2270 0.921
T2271 0.921
T2272 0.9165
T2273 0.915
T2274 0.915
T2275 0.915
T2276 0.914
T2277 0.914
T2278 0.914
T2279 0.914
T2280 0.914
T2281 0.914
T2282 0.9095
T2283 0.908
T2284 0.908
T2285 0.908
T2286 0.908
T2287 0.908
T2288 0.908
T2289 0.905
T2290 0.902
T2291 0.9013
T2292 0.901
T2293 0.901
T2294 0.901
T2295 0.901
T2296 0.901
T2297 0.901
T2298 0.8995
T2299 0.8965
T2300 0.895
T2301 0.8935
T2302 0.8798
T2303 0.8565
T2304 0.8505
T2305 0.855
T2306 0.867
T2307 0.8745
T2308 0.8805
T2309 0.882
T2310 0.882
T2311 0.882
T2312 0.882
T2313 0.882
T2314 0.882
T2315 0.882
T2316 0.882
T2317 0.882
T2318 0.882
T2319 0.882
T2320 0.879
T2321 0.876
T2322 0.8805
T2323 0.882
T2324 0.882
T2325 0.882
T2326 0.882
T2327 0.882
T2328 0.882
T2329 0.881
T2330 0.881
T2331 0.881
T2332 0.875
T2333 0.875
T2334 0.875
T2335 0.875
T2336 0.875
T2337 0.875
T2338 0.875
T2339 0.8735
T2340 0.8705
T2341 0.8735
T2342 0.875
T2343 0.872
T2344 0.8705
T2345 0.869
T2346 0.869
T2347 0.869
T2348 0.8688
T2349 0.868
T2350 0.8713
T2351 0.871
T2352 0.8725
T2353 0.868
T2354 0.868
T2355 0.868
T2356 0.868
T2357 0.868
T2358 0.868
T2359 0.868
T2360 0.868
T2361 0.868
T2362 0.865
T2363 0.8665
T2364 0.865
T2365 0.865
T2366 0.865
T2367 0.862
T2368 0.862
T2369 0.865
T2370 0.8785
T2371 0.886
T2372 0.8875
T2373 0.886
T2374 0.8783
T2375 0.87
T2376 0.8655
T2377 0.861
T2378 0.8565
T2379 0.855
T2380 0.855
T2381 0.855
T2382 0.8595
T2383 0.861
T2384 0.861
T2385 0.861
T2386 0.861
T2387 0.861
T2388 0.861
T2389 0.861
T2390 0.861
T2391 0.861
T2392 0.861
T2393 0.861
T2394 0.861
T2395 0.343
T2396 0.342
T2397 0.343
T2398 0.342
T2399 0.342
T2400 0.342
T2401 0.342
T2402 0.342
T2403 0.342
T2404 0.342
T2405 0.342
T2406 0.342
T2407 0.343
T2408 0.342
T2409 0.342
T2410 0.3415
T2411 0.3405
T2412 0.337
T2413 0.339
T2414 0.337
T2415 0.331
T2416 0.329
T2417 0.329
T2418 0.329
T2419 0.329
T2420 0.329
T2421 0.329
T2422 0.329
T2423 0.329
T2424 0.329
T2425 0.329
T2426 0.329
T2427 0.329
T2428 0.329
T2429 0.329
T2430 0.329
T2431 0.329
T2432 0.329
T2433 0.329
T2434 0.329
T2435 0.329
T2436 0.329
T2437 0.329
T2438 0.329
T2439 0.329
T2440 0.329
T2441 0.329
T2442 0.329
T2443 0.329
T2444 0.329
T2445 0.329
T2446 0.329
T2447 0.329
T2448 0.329
T2449 0.329
T2450 0.329
T2451 0.329
T2452 0.329
T2453 0.329
T2454 0.329
T2455 0.329
T2456 0.329
T2457 0.327
T2458 0.325
T2459 0.325
T2460 0.324
T2461 0.325
T2462 0.322
T2463 0.324
T2464 0.324
T2465 0.325
T2466 0.325
T2467 0.325
T2468 0.325
T2469 0.325
T2470 0.325
T2471 0.325
T2472 0.325
T2473 0.325
T2474 0.325
T2475 0.325
T2476 0.325
T2477 0.325
T2478 0.325
T2479 0.325
T2480 0.325
T2481 0.325
T2482 0.325
T2483 0.325
T2484 0.324
T2485 0.324
T2486 0.325
T2487 0.322
T2488 0.323
T2489 0.3635
T2490 0.515
T2491 0.5138
T2492 0.4923
T2493 0.4798
T2494 0.473
T2495 0.472
T2496 0.4645
T2497 0.462
T2498 0.455
T2499 0.4505
T2500 0.4468
T2501 0.443
T2502 0.439
T2503 0.4353
T2504 0.429
T2505 0.428
T2506 0.425
T2507 0.5275
T2508 0.51
T2509 0.498
T2510 0.4898
T2511 0.468
T2512 0.4423
T2513 0.4293
T2514 0.425
T2515 0.4213
T2516 0.42
T2517 0.418
T2518 0.416
T2519 0.4135
T2520 0.41
T2521 0.4058
T2522 0.402
T2523 0.4
T2524 0.398
T2525 0.3943
T2526 0.39
T2527 0.389
T2528 0.3853
T2529 0.382
T2530 0.38
T2531 0.3748
T2532 0.371
T2533 0.369
T2534 0.366
T2535 0.3593
T2536 0.358
T2537 0.358
T2538 0.358
T2539 0.358
T2540 0.358
T2541 0.358
T2542 0.358
T2543 0.358
T2544 0.358
T2545 0.358
T2546 0.358
T2547 0.358
T2548 0.356
T2549 0.354
T2550 0.354
T2551 0.354
T2552 0.354
T2553 0.351
T2554 0.352
T2555 0.354
T2556 0.353
T2557 0.348
T2558 0.3448
T2559 0.3423
T2560 0.5005
T2561 0.4423
T2562 0.4293
T2563 0.4225
T2564 0.4148
T2565 0.41
T2566 0.407
T2567 0.4033
T2568 0.402
T2569 0.4
T2570 0.3968
T2571 0.3943
T2572 0.393
T2573 0.39
T2574 0.3878
T2575 0.3853
T2576 0.384
T2577 0.383
T2578 0.383
T2579 0.38
T2580 0.3768
T2581 0.3713
T2582 0.37
T2583 0.367
T2584 0.366
T2585 0.367
T2586 0.367
T2587 0.367
T2588 0.367
T2589 0.367
T2590 0.367
T2591 0.364
T2592 0.363
T2593 0.363
T2594 0.363
T2595 0.363
T2596 0.363
T2597 0.363
T2598 0.363
T2599 0.363
T2600 0.3605
T2601 0.358
T2602 0.358
T2603 0.356
T2604 0.356
T2605 0.356
T2606 0.354
T2607 0.358
T2608 0.357
T2609 0.357
T2610 0.354
T2611 0.354
T2612 0.354
T2613 0.354
T2614 0.354
T2615 0.354
T2616 0.354
T2617 0.351
T2618 0.35
T2619 0.352
T2620 0.353
T2621 0.354
T2622 0.354
T2623 0.354
T2624 0.354
T2625 0.354
T2626 0.353
T2627 0.352
T2628 0.351
T2629 0.349
T2630 0.349
T2631 0.35
T2632 0.347
T2633 0.346
T2634 0.346
T2635 0.346
T2636 0.346
T2637 0.346
T2638 0.346
T2639 0.346
T2640 0.346
T2641 0.346
T2642 0.346
T2643 0.346
T2644 0.346
T2645 0.349
T2646 0.35
T2647 0.35
T2648 0.35
T2649 0.35
T2650 0.35
T2651 0.347
T2652 0.347
T2653 0.346
T2654 0.346
T2655 0.346
T2656 0.346
T2657 0.347
T2658 0.349
T2659 0.347
T2660 0.351
T2661 0.35
T2662 0.353
T2663 0.357
T2664 0.357
T2665 0.3593
T2666 0.3605
T2667 0.367
T2668 0.371
T2669 0.376
T2670 0.378
T2671 0.383
T2672 0.3878
T2673 0.3978
T2674 0.4033
T2675 0.4123
T2676 0.4258
T2677 0.434
T2678 0.4433
T2679 0.4505
T2680 0.453
T2681 0.454
T2682 0.457
T2683 0.4608
T2684 0.462
T2685 0.462
T2686 0.4595
T2687 0.457
T2688 0.455
T2689 0.4518
T2690 0.448
T2691 0.4443
T2692 0.443
T2693 0.443
T2694 0.443
T2695 0.443
T2696 0.443
T2697 0.443
T2698 0.443
T2699 0.443
T2700 0.443
T2701 0.4388
T2702 0.4328
T2703 0.428
T2704 0.425
T2705 0.434
T2706 0.429
T2707 0.425
T2708 0.425
T2709 0.4213
T2710 0.416
T2711 0.416
T2712 0.4123
T2713 0.408
T2714 0.407
T2715 0.407
T2716 0.407
T2717 0.4058
T2718 0.4033
T2719 0.402
T2720 0.402
T2721 0.4058
T2722 0.4033
T2723 0.4045
T2724 0.4045
T2725 0.4113
T2726 0.4148
T2727 0.416
T2728 0.417
T2729 0.42
T2730 0.4213
T2731 0.425
T2732 0.425
T2733 0.428
T2734 0.429
T2735 0.4303
T2736 0.434
T2737 0.434
T2738 0.434
T2739 0.434
T2740 0.434
T2741 0.4378
T2742 0.439
T2743 0.441
T2744 0.443
T2745 0.4443
T2746 0.448
T2747 0.453
T2748 0.454
T2749 0.456
T2750 0.4595
T2751 0.455
T2752 0.453
T2753 0.4493
T2754 0.448
T2755 0.443
T2756 0.442
T2757 0.439
T2758 0.4378
T2759 0.434
T2760 0.4315
T2761 0.427
T2762 0.425
T2763 0.4225
T2764 0.42
T2765 0.418
T2766 0.416
T2767 0.4123
T2768 0.411
T2769 0.411
T2770 0.411
T2771 0.411
T2772 0.408
T2773 0.407
T2774 0.4045
T2775 0.402
T2776 0.402
T2777 0.402
T2778 0.402
T2779 0.402
T2780 0.402
T2781 0.399
T2782 0.398
T2783 0.398
T2784 0.3968
T2785 0.393
T2786 0.393
T2787 0.393
T2788 0.39
T2789 0.389
T2790 0.389
T2791 0.3375
T2792 0.3375
T2793 0.3375
T2794 0.3375
T2795 0.3375
T2796 0.3375
T2797 0.3375
T2798 0.3375
T2799 0.3375
T2800 0.3375
T2801 0.3375
T2802 0.3375
T2803 0.3375
T2804 0.3375
T2805 0.3375
T2806 0.3375
T2807 0.3375
T2808 0.3375
