# Supplementary material for: FishMORPH - An agent-based model to predict salmonid growth and distribution responses under natural and low flows
Source: Sci Rep. 2016 Jul 19;6:29414. doi: 10.1038/srep29414 (PMC4949470; doi:10.1038/srep29414)
Supplement: Supplementary Information 2 [file srep29414-s2.zip › SR_FishMORPH_Files/Parameters/Baseline_Resource10_Density_Stretch1.var]

Resource10Density Strech1
T1 0
T2 0
T3 0
T4 0
T5 0.0168009416736213
T6 0.0168009416736213
T7 0.0168009416736213
T8 0.0168009416736213
T9 0.0168009416736213
T10 0.0168009416736213
T11 0.0168009416736213
T12 0.0168009416736213
T13 0.0168009416736213
T14 0.0168009416736213
T15 0.0168009416736213
T16 0.0168009416736213
T17 0.0168009416736213
T18 0.0168009416736213
T19 0.0168009416736213
T20 0.0168009416736213
T21 0
T22 0
T23 0
T24 0
T25 0
T26 0
T27 0
T28 0
T29 0.0168009416736213
T30 0.0168009416736213
T31 0.0168009416736213
T32 0.0168009416736213
T33 0.0168009416736213
T34 0.0168009416736213
T35 0.0168009416736213
T36 0.0168009416736213
T37 0.0168009416736213
T38 0.0168009416736213
T39 0.0168009416736213
T40 0.0168009416736213
T41 0.0168009416736213
T42 0.0168009416736213
T43 0.0168009416736213
T44 0.0168009416736213
T45 0
T46 0
T47 0
T48 0
T49 0
T50 0
T51 0
T52 0
T53 0.0168009416736213
T54 0.0168009416736213
T55 0.0168009416736213
T56 0.0168009416736213
T57 0.0168009416736213
T58 0.0168009416736213
T59 0.0168009416736213
T60 0.0168009416736213
T61 0.0168009416736213
T62 0.0168009416736213
T63 0.0168009416736213
T64 0.0168009416736213
T65 0.0168009416736213
T66 0.0168009416736213
T67 0.0168009416736213
T68 0.0168009416736213
T69 0
T70 0
T71 0
T72 0
T73 0
T74 0
T75 0
T76 0
T77 0.0168009416736213
T78 0.0168009416736213
T79 0.0168009416736213
T80 0.0168009416736213
T81 0.0168009416736213
T82 0.0168009416736213
T83 0.0168009416736213
T84 0.0168009416736213
T85 0.0168009416736213
T86 0.0168009416736213
T87 0.0168009416736213
T88 0.0168009416736213
T89 0.0168009416736213
T90 0.0168009416736213
T91 0.0168009416736213
T92 0.0168009416736213
T93 0
T94 0
T95 0
T96 0
T97 0
T98 0
T99 0
T100 0
T101 0.0168009416736213
T102 0.0168009416736213
T103 0.0168009416736213
T104 0.0168009416736213
T105 0.0168009416736213
T106 0.0168009416736213
T107 0.0168009416736213
T108 0.0168009416736213
T109 0.0168009416736213
T110 0.0168009416736213
T111 0.0168009416736213
T112 0.0168009416736213
T113 0.0168009416736213
T114 0.0168009416736213
T115 0.0168009416736213
T116 0.0168009416736213
T117 0
T118 0
T119 0
T120 0
T121 0
T122 0
T123 0
T124 0
T125 0.0168009416736213
T126 0.0168009416736213
T127 0.0168009416736213
T128 0.0168009416736213
T129 0.0168009416736213
T130 0.0168009416736213
T131 0.0168009416736213
T132 0.0168009416736213
T133 0.0168009416736213
T134 0.0168009416736213
T135 0.0168009416736213
T136 0.0168009416736213
T137 0.0168009416736213
T138 0.0168009416736213
T139 0.0168009416736213
T140 0.0168009416736213
T141 0
T142 0
T143 0
T144 0
T145 0
T146 0
T147 0
T148 0
T149 0.0168009416736213
T150 0.0168009416736213
T151 0.0168009416736213
T152 0.0168009416736213
T153 0.0168009416736213
T154 0.0168009416736213
T155 0.0168009416736213
T156 0.0168009416736213
T157 0.0168009416736213
T158 0.0168009416736213
T159 0.0168009416736213
T160 0.0168009416736213
T161 0.0168009416736213
T162 0.0168009416736213
T163 0.0168009416736213
T164 0.0168009416736213
T165 0
T166 0
T167 0
T168 0
T169 0
T170 0
T171 0
T172 0
T173 0.0168009416736213
T174 0.0168009416736213
T175 0.0168009416736213
T176 0.0168009416736213
T177 0.0168009416736213
T178 0.0168009416736213
T179 0.0168009416736213
T180 0.0168009416736213
T181 0.0168009416736213
T182 0.0168009416736213
T183 0.0168009416736213
T184 0.0168009416736213
T185 0.0168009416736213
T186 0.0168009416736213
T187 0.0168009416736213
T188 0.0168009416736213
T189 0
T190 0
T191 0
T192 0
T193 0
T194 0
T195 0
T196 0
T197 0.0168009416736213
T198 0.0168009416736213
T199 0.0168009416736213
T200 0.0168009416736213
T201 0.0168009416736213
T202 0.0168009416736213
T203 0.0168009416736213
T204 0.0168009416736213
T205 0.0168009416736213
T206 0.0168009416736213
T207 0.0168009416736213
T208 0.0168009416736213
T209 0.0168009416736213
T210 0.0168009416736213
T211 0.0168009416736213
T212 0.0168009416736213
T213 0
T214 0
T215 0
T216 0
T217 0
T218 0
T219 0
T220 0
T221 0.0168009416736213
T222 0.0168009416736213
T223 0.0168009416736213
T224 0.0168009416736213
T225 0.0168009416736213
T226 0.0168009416736213
T227 0.0168009416736213
T228 0.0168009416736213
T229 0.0168009416736213
T230 0.0168009416736213
T231 0.0168009416736213
T232 0.0168009416736213
T233 0.0168009416736213
T234 0.0168009416736213
T235 0.0168009416736213
T236 0.0168009416736213
T237 0
T238 0
T239 0
T240 0
T241 0
T242 0
T243 0
T244 0
T245 0.0168009416736213
T246 0.0168009416736213
T247 0.0168009416736213
T248 0.0168009416736213
T249 0.0168009416736213
T250 0.0168009416736213
T251 0.0168009416736213
T252 0.0168009416736213
T253 0.0168009416736213
T254 0.0168009416736213
T255 0.0168009416736213
T256 0.0168009416736213
T257 0.0168009416736213
T258 0.0168009416736213
T259 0.0168009416736213
T260 0.0168009416736213
T261 0
T262 0
T263 0
T264 0
T265 0
T266 0
T267 0
T268 0
T269 0.0168009416736213
T270 0.0168009416736213
T271 0.0168009416736213
T272 0.0168009416736213
T273 0.0168009416736213
T274 0.0168009416736213
T275 0.0168009416736213
T276 0.0168009416736213
T277 0.0168009416736213
T278 0.0168009416736213
T279 0.0168009416736213
T280 0.0168009416736213
T281 0.0168009416736213
T282 0.0168009416736213
T283 0.0168009416736213
T284 0.0168009416736213
T285 0
T286 0
T287 0
T288 0
T289 0
T290 0
T291 0
T292 0
T293 0.0168009416736213
T294 0.0168009416736213
T295 0.0168009416736213
T296 0.0168009416736213
T297 0.0168009416736213
T298 0.0168009416736213
T299 0.0168009416736213
T300 0.0168009416736213
T301 0.0168009416736213
T302 0.0168009416736213
T303 0.0168009416736213
T304 0.0168009416736213
T305 0.0168009416736213
T306 0.0168009416736213
T307 0.0168009416736213
T308 0.0168009416736213
T309 0
T310 0
T311 0
T312 0
T313 0
T314 0
T315 0
T316 0
T317 0.0168009416736213
T318 0.0168009416736213
T319 0.0168009416736213
T320 0.0168009416736213
T321 0.0168009416736213
T322 0.0168009416736213
T323 0.0168009416736213
T324 0.0168009416736213
T325 0.0168009416736213
T326 0.0168009416736213
T327 0.0168009416736213
T328 0.0168009416736213
T329 0.0168009416736213
T330 0.0168009416736213
T331 0.0168009416736213
T332 0.0168009416736213
T333 0
T334 0
T335 0
T336 0
T337 0
T338 0
T339 0
T340 0
T341 0.0168009416736213
T342 0.0168009416736213
T343 0.0168009416736213
T344 0.0168009416736213
T345 0.0168009416736213
T346 0.0168009416736213
T347 0.0168009416736213
T348 0.0168009416736213
T349 0.0168009416736213
T350 0.0168009416736213
T351 0.0168009416736213
T352 0.0168009416736213
T353 0.0168009416736213
T354 0.0168009416736213
T355 0.0168009416736213
T356 0.0168009416736213
T357 0
T358 0
T359 0
T360 0
T361 0
T362 0
T363 0
T364 0
T365 0.0168009416736213
T366 0.0168009416736213
T367 0.0168009416736213
T368 0.0168009416736213
T369 0.0168009416736213
T370 0.0168009416736213
T371 0.0168009416736213
T372 0.0168009416736213
T373 0.0168009416736213
T374 0.0168009416736213
T375 0.0168009416736213
T376 0.0168009416736213
T377 0.0168009416736213
T378 0.0168009416736213
T379 0.0168009416736213
T380 0.0168009416736213
T381 0
T382 0
T383 0
T384 0
T385 0
T386 0
T387 0
T388 0
T389 0.0168009416736213
T390 0.0168009416736213
T391 0.0168009416736213
T392 0.0168009416736213
T393 0.0168009416736213
T394 0.0168009416736213
T395 0.0168009416736213
T396 0.0168009416736213
T397 0.0168009416736213
T398 0.0168009416736213
T399 0.0168009416736213
T400 0.0168009416736213
T401 0.0168009416736213
T402 0.0168009416736213
T403 0.0168009416736213
T404 0.0168009416736213
T405 0
T406 0
T407 0
T408 0
T409 0
T410 0
T411 0
T412 0
T413 0.0168009416736213
T414 0.0168009416736213
T415 0.0168009416736213
T416 0.0168009416736213
T417 0.0168009416736213
T418 0.0168009416736213
T419 0.0168009416736213
T420 0.0168009416736213
T421 0.0168009416736213
T422 0.0168009416736213
T423 0.0168009416736213
T424 0.0168009416736213
T425 0.0168009416736213
T426 0.0168009416736213
T427 0.0168009416736213
T428 0.0168009416736213
T429 0
T430 0
T431 0
T432 0
T433 0
T434 0
T435 0
T436 0
T437 0.0168009416736213
T438 0.0168009416736213
T439 0.0168009416736213
T440 0.0168009416736213
T441 0.0168009416736213
T442 0.0168009416736213
T443 0.0168009416736213
T444 0.0168009416736213
T445 0.0168009416736213
T446 0.0168009416736213
T447 0.0168009416736213
T448 0.0168009416736213
T449 0.0168009416736213
T450 0.0168009416736213
T451 0.0168009416736213
T452 0.0168009416736213
T453 0
T454 0
T455 0
T456 0
T457 0
T458 0
T459 0
T460 0
T461 0.0168009416736213
T462 0.0168009416736213
T463 0.0168009416736213
T464 0.0168009416736213
T465 0.0168009416736213
T466 0.0168009416736213
T467 0.0168009416736213
T468 0.0168009416736213
T469 0.0168009416736213
T470 0.0168009416736213
T471 0.0168009416736213
T472 0.0168009416736213
T473 0.0168009416736213
T474 0.0168009416736213
T475 0.0168009416736213
T476 0.0168009416736213
T477 0
T478 0
T479 0
T480 0
T481 0
T482 0
T483 0
T484 0
T485 0.0168009416736213
T486 0.0168009416736213
T487 0.0168009416736213
T488 0.0168009416736213
T489 0.0168009416736213
T490 0.0168009416736213
T491 0.0168009416736213
T492 0.0168009416736213
T493 0.0168009416736213
T494 0.0168009416736213
T495 0.0168009416736213
T496 0.0168009416736213
T497 0.0168009416736213
T498 0.0168009416736213
T499 0.0168009416736213
T500 0.0168009416736213
T501 0
T502 0
T503 0
T504 0
T505 0
T506 0
T507 0
T508 0
T509 0.0168009416736213
T510 0.0168009416736213
T511 0.0168009416736213
T512 0.0168009416736213
T513 0.0168009416736213
T514 0.0168009416736213
T515 0.0168009416736213
T516 0.0168009416736213
T517 0.0168009416736213
T518 0.0168009416736213
T519 0.0168009416736213
T520 0.0168009416736213
T521 0.0168009416736213
T522 0.0168009416736213
T523 0.0168009416736213
T524 0.0168009416736213
T525 0
T526 0
T527 0
T528 0
T529 0
T530 0
T531 0
T532 0
T533 0.0168009416736213
T534 0.0168009416736213
T535 0.0168009416736213
T536 0.0168009416736213
T537 0.0168009416736213
T538 0.0168009416736213
T539 0.0168009416736213
T540 0.0168009416736213
T541 0.0168009416736213
T542 0.0168009416736213
T543 0.0168009416736213
T544 0.0168009416736213
T545 0.0168009416736213
T546 0.0168009416736213
T547 0.0168009416736213
T548 0.0168009416736213
T549 0
T550 0
T551 0
T552 0
T553 0
T554 0
T555 0
T556 0
T557 0.0168009416736213
T558 0.0168009416736213
T559 0.0168009416736213
T560 0.0168009416736213
T561 0.0168009416736213
T562 0.0168009416736213
T563 0.0168009416736213
T564 0.0168009416736213
T565 0.0168009416736213
T566 0.0168009416736213
T567 0.0168009416736213
T568 0.0168009416736213
T569 0.0168009416736213
T570 0.0168009416736213
T571 0.0168009416736213
T572 0.0168009416736213
T573 0
T574 0
T575 0
T576 0
T577 0
T578 0
T579 0
T580 0
T581 0.0168009416736213
T582 0.0168009416736213
T583 0.0168009416736213
T584 0.0168009416736213
T585 0.0168009416736213
T586 0.0168009416736213
T587 0.0168009416736213
T588 0.0168009416736213
T589 0.0168009416736213
T590 0.0168009416736213
T591 0.0168009416736213
T592 0.0168009416736213
T593 0.0168009416736213
T594 0.0168009416736213
T595 0.0168009416736213
T596 0.0168009416736213
T597 0
T598 0
T599 0
T600 0
T601 0
T602 0
T603 0
T604 0
T605 0.0168009416736213
T606 0.0168009416736213
T607 0.0168009416736213
T608 0.0168009416736213
T609 0.0168009416736213
T610 0.0168009416736213
T611 0.0168009416736213
T612 0.0168009416736213
T613 0.0168009416736213
T614 0.0168009416736213
T615 0.0168009416736213
T616 0.0168009416736213
T617 0.0168009416736213
T618 0.0168009416736213
T619 0.0168009416736213
T620 0.0168009416736213
T621 0
T622 0
T623 0
T624 0
T625 0
T626 0
T627 0
T628 0
T629 0.0168009416736213
T630 0.0168009416736213
T631 0.0168009416736213
T632 0.0168009416736213
T633 0.0168009416736213
T634 0.0168009416736213
T635 0.0168009416736213
T636 0.0168009416736213
T637 0.0168009416736213
T638 0.0168009416736213
T639 0.0168009416736213
T640 0.0168009416736213
T641 0.0168009416736213
T642 0.0168009416736213
T643 0.0168009416736213
T644 0.0168009416736213
T645 0
T646 0
T647 0
T648 0
T649 0
T650 0
T651 0
T652 0
T653 0.0168009416736213
T654 0.0168009416736213
T655 0.0168009416736213
T656 0.0168009416736213
T657 0.0168009416736213
T658 0.0168009416736213
T659 0.0168009416736213
T660 0.0168009416736213
T661 0.0168009416736213
T662 0.0168009416736213
T663 0.0168009416736213
T664 0.0168009416736213
T665 0.0168009416736213
T666 0.0168009416736213
T667 0.0168009416736213
T668 0.0168009416736213
T669 0
T670 0
T671 0
T672 0
T673 0
T674 0
T675 0
T676 0
T677 0.0168009416736213
T678 0.0168009416736213
T679 0.0168009416736213
T680 0.0168009416736213
T681 0.0168009416736213
T682 0.0168009416736213
T683 0.0168009416736213
T684 0.0168009416736213
T685 0.0168009416736213
T686 0.0168009416736213
T687 0.0168009416736213
T688 0.0168009416736213
T689 0.0168009416736213
T690 0.0168009416736213
T691 0.0168009416736213
T692 0.0168009416736213
T693 0
T694 0
T695 0
T696 0
T697 0
T698 0
T699 0
T700 0
T701 0.0168009416736213
T702 0.0168009416736213
T703 0.0168009416736213
T704 0.0168009416736213
T705 0.0168009416736213
T706 0.0168009416736213
T707 0.0168009416736213
T708 0.0168009416736213
T709 0.0168009416736213
T710 0.0168009416736213
T711 0.0168009416736213
T712 0.0168009416736213
T713 0.0168009416736213
T714 0.0168009416736213
T715 0.0168009416736213
T716 0.0168009416736213
T717 0
T718 0
T719 0
T720 0
T721 0
T722 0
T723 0
T724 0
T725 0.0168009416736213
T726 0.0168009416736213
T727 0.0168009416736213
T728 0.0168009416736213
T729 0.0168009416736213
T730 0.0168009416736213
T731 0.0168009416736213
T732 0.0168009416736213
T733 0.0168009416736213
T734 0.0168009416736213
T735 0.0168009416736213
T736 0.0168009416736213
T737 0.0168009416736213
T738 0.0168009416736213
T739 0.0168009416736213
T740 0.0168009416736213
T741 0
T742 0
T743 0
T744 0
T745 0
T746 0
T747 0
T748 0
T749 0.0168009416736213
T750 0.0168009416736213
T751 0.0168009416736213
T752 0.0168009416736213
T753 0.0168009416736213
T754 0.0168009416736213
T755 0.0168009416736213
T756 0.0168009416736213
T757 0.0168009416736213
T758 0.0168009416736213
T759 0.0168009416736213
T760 0.0168009416736213
T761 0.0168009416736213
T762 0.0168009416736213
T763 0.0168009416736213
T764 0.0168009416736213
T765 0
T766 0
T767 0
T768 0
T769 0
T770 0
T771 0
T772 0
T773 0.0168009416736213
T774 0.0168009416736213
T775 0.0168009416736213
T776 0.0168009416736213
T777 0.0168009416736213
T778 0.0168009416736213
T779 0.0168009416736213
T780 0.0168009416736213
T781 0.0168009416736213
T782 0.0168009416736213
T783 0.0168009416736213
T784 0.0168009416736213
T785 0.0168009416736213
T786 0.0168009416736213
T787 0.0168009416736213
T788 0.0168009416736213
T789 0
T790 0
T791 0
T792 0
T793 0
T794 0
T795 0
T796 0
T797 0.0168009416736213
T798 0.0168009416736213
T799 0.0168009416736213
T800 0.0168009416736213
T801 0.0168009416736213
T802 0.0168009416736213
T803 0.0168009416736213
T804 0.0168009416736213
T805 0.0168009416736213
T806 0.0168009416736213
T807 0.0168009416736213
T808 0.0168009416736213
T809 0.0168009416736213
T810 0.0168009416736213
T811 0.0168009416736213
T812 0.0168009416736213
T813 0
T814 0
T815 0
T816 0
T817 0
T818 0
T819 0
T820 0
T821 0.0168009416736213
T822 0.0168009416736213
T823 0.0168009416736213
T824 0.0168009416736213
T825 0.0168009416736213
T826 0.0168009416736213
T827 0.0168009416736213
T828 0.0168009416736213
T829 0.0168009416736213
T830 0.0168009416736213
T831 0.0168009416736213
T832 0.0168009416736213
T833 0.0168009416736213
T834 0.0168009416736213
T835 0.0168009416736213
T836 0.0168009416736213
T837 0
T838 0
T839 0
T840 0
T841 0
T842 0
T843 0
T844 0
T845 0.0168009416736213
T846 0.0168009416736213
T847 0.0168009416736213
T848 0.0168009416736213
T849 0.0168009416736213
T850 0.0168009416736213
T851 0.0168009416736213
T852 0.0168009416736213
T853 0.0168009416736213
T854 0.0168009416736213
T855 0.0168009416736213
T856 0.0168009416736213
T857 0.0168009416736213
T858 0.0168009416736213
T859 0.0168009416736213
T860 0.0168009416736213
T861 0
T862 0
T863 0
T864 0
T865 0
T866 0
T867 0
T868 0
T869 0.0168009416736213
T870 0.0168009416736213
T871 0.0168009416736213
T872 0.0168009416736213
T873 0.0168009416736213
T874 0.0168009416736213
T875 0.0168009416736213
T876 0.0168009416736213
T877 0.0168009416736213
T878 0.0168009416736213
T879 0.0168009416736213
T880 0.0168009416736213
T881 0.0168009416736213
T882 0.0168009416736213
T883 0.0168009416736213
T884 0.0168009416736213
T885 0
T886 0
T887 0
T888 0
T889 0
T890 0
T891 0
T892 0
T893 0.0168009416736213
T894 0.0168009416736213
T895 0.0168009416736213
T896 0.0168009416736213
T897 0.0168009416736213
T898 0.0168009416736213
T899 0.0168009416736213
T900 0.0168009416736213
T901 0.0168009416736213
T902 0.0168009416736213
T903 0.0168009416736213
T904 0.0168009416736213
T905 0.0168009416736213
T906 0.0168009416736213
T907 0.0168009416736213
T908 0.0168009416736213
T909 0
T910 0
T911 0
T912 0
T913 0
T914 0
T915 0
T916 0
T917 0.0168009416736213
T918 0.0168009416736213
T919 0.0168009416736213
T920 0.0168009416736213
T921 0.0168009416736213
T922 0.0168009416736213
T923 0.0168009416736213
T924 0.0168009416736213
T925 0.0168009416736213
T926 0.0168009416736213
T927 0.0168009416736213
T928 0.0168009416736213
T929 0.0168009416736213
T930 0.0168009416736213
T931 0.0168009416736213
T932 0.0168009416736213
T933 0
T934 0
T935 0
T936 0
T937 0
T938 0
T939 0
T940 0
T941 0.0168009416736213
T942 0.0168009416736213
T943 0.0168009416736213
T944 0.0168009416736213
T945 0.0168009416736213
T946 0.0168009416736213
T947 0.0168009416736213
T948 0.0168009416736213
T949 0.0168009416736213
T950 0.0168009416736213
T951 0.0168009416736213
T952 0.0168009416736213
T953 0.0168009416736213
T954 0.0168009416736213
T955 0.0168009416736213
T956 0.0168009416736213
T957 0
T958 0
T959 0
T960 0
T961 0
T962 0
T963 0
T964 0
T965 0.0168009416736213
T966 0.0168009416736213
T967 0.0168009416736213
T968 0.0168009416736213
T969 0.0168009416736213
T970 0.0168009416736213
T971 0.0168009416736213
T972 0.0168009416736213
T973 0.0168009416736213
T974 0.0168009416736213
T975 0.0168009416736213
T976 0.0168009416736213
T977 0.0168009416736213
T978 0.0168009416736213
T979 0.0168009416736213
T980 0.0168009416736213
T981 0
T982 0
T983 0
T984 0
T985 0
T986 0
T987 0
T988 0
T989 0.0168009416736213
T990 0.0168009416736213
T991 0.0168009416736213
T992 0.0168009416736213
T993 0.0168009416736213
T994 0.0168009416736213
T995 0.0168009416736213
T996 0.0168009416736213
T997 0.0168009416736213
T998 0.0168009416736213
T999 0.0168009416736213
T1000 0.0168009416736213
T1001 0.0168009416736213
T1002 0.0168009416736213
T1003 0.0168009416736213
T1004 0.0168009416736213
T1005 0
T1006 0
T1007 0
T1008 0
T1009 0
T1010 0
T1011 0
T1012 0
T1013 0.0168009416736213
T1014 0.0168009416736213
T1015 0.0168009416736213
T1016 0.0168009416736213
T1017 0.0168009416736213
T1018 0.0168009416736213
T1019 0.0168009416736213
T1020 0.0168009416736213
T1021 0.0168009416736213
T1022 0.0168009416736213
T1023 0.0168009416736213
T1024 0.0168009416736213
T1025 0.0168009416736213
T1026 0.0168009416736213
T1027 0.0168009416736213
T1028 0.0168009416736213
T1029 0
T1030 0
T1031 0
T1032 0
T1033 0
T1034 0
T1035 0
T1036 0
T1037 0
T1038 0.0168009416736213
T1039 0.0168009416736213
T1040 0.0168009416736213
T1041 0.0168009416736213
T1042 0.0168009416736213
T1043 0.0168009416736213
T1044 0.0168009416736213
T1045 0.0168009416736213
T1046 0.0168009416736213
T1047 0.0168009416736213
T1048 0.0168009416736213
T1049 0.0168009416736213
T1050 0.0168009416736213
T1051 0.0168009416736213
T1052 0.0168009416736213
T1053 0
T1054 0
T1055 0
T1056 0
T1057 0
T1058 0
T1059 0
T1060 0
T1061 0
T1062 0.0168009416736213
T1063 0.0168009416736213
T1064 0.0168009416736213
T1065 0.0168009416736213
T1066 0.0168009416736213
T1067 0.0168009416736213
T1068 0.0168009416736213
T1069 0.0168009416736213
T1070 0.0167938130999174
T1071 0.0167866845262136
T1072 0.0167795559525098
T1073 0.016772427378806
T1074 0.0167652988051022
T1075 0.0167581702313984
T1076 0.0167510416576946
T1077 0
T1078 0
T1079 0
T1080 0
T1081 0
T1082 0
T1083 0
T1084 0
T1085 0
T1086 0.0166797559206565
T1087 0.0166726273469526
T1088 0.0166654987732488
T1089 0.016658370199545
T1090 0.0166512416258412
T1091 0.0166441130521374
T1092 0.0166369844784336
T1093 0.0166298559047298
T1094 0.016622727331026
T1095 0.0166155987573222
T1096 0.0166084701836183
T1097 0.0166013416099145
T1098 0.0165942130362107
T1099 0.0165870834388748
T1100 0.016579954865171
T1101 0
T1102 0
T1103 0
T1104 0
T1105 0
T1106 0
T1107 0
T1108 0
T1109 0
T1110 0.0165086691281329
T1111 0.0165015405544291
T1112 0.0164944119807253
T1113 0.0164872834070215
T1114 0.0164801548333177
T1115 0.0164730262596139
T1116 0.01646589768591
T1117 0.0164587691122062
T1118 0.0164516405385024
T1119 0.0164445119647986
T1120 0.0164373833910948
T1121 0.016430254817391
T1122 0.0164231262436872
T1123 0.0164159976699834
T1124 0.0164088690962795
T1125 0
T1126 0
T1127 0
T1128 0
T1129 0
T1130 0
T1131 0
T1132 0
T1133 0
T1134 0.0163375833592414
T1135 0.0163304547855376
T1136 0.0163233262118338
T1137 0.01631619763813
T1138 0.0163090690644262
T1139 0.0163019404907224
T1140 0.0162948119170186
T1141 0.0162876833433148
T1142 0.0162805547696109
T1143 0.0162734261959071
T1144 0.0162662976222033
T1145 0.0162591690484995
T1146 0.0162520404747957
T1147 0.0162449119010919
T1148 0.0162377833273881
T1149 0
T1150 0
T1151 0
T1152 0
T1153 0
T1154 0
T1155 0
T1156 0
T1157 0
T1158 0.01616649759035
T1159 0.0161593690166461
T1160 0.0161522404429423
T1161 0.0161451118692385
T1162 0.0161379832955347
T1163 0.0161308547218309
T1164 0.0161237261481271
T1165 0.0161165975744233
T1166 0.0161094690007195
T1167 0.0161023404270157
T1168 0.0160952118533118
T1169 0.016088083279608
T1170 0.0160809547059042
T1171 0.0160738251085683
T1172 0.0160666965348645
T1173 0
T1174 0
T1175 0
T1176 0
T1177 0
T1178 0
T1179 0
T1180 0
T1181 0
T1182 0.0159954107978264
T1183 0.0159882822241226
T1184 0.0159811536504188
T1185 0.015974025076715
T1186 0.0159668965030112
T1187 0.0159597679293074
T1188 0.0159526393556035
T1189 0.0159455107818997
T1190 0.0159383822081959
T1191 0.0159312536344921
T1192 0.0159241250607883
T1193 0.0159169964870845
T1194 0.0159098679133807
T1195 0.0159027393396769
T1196 0.015895610765973
T1197 0
T1198 0
T1199 0
T1200 0
T1201 0
T1202 0
T1203 0
T1204 0
T1205 0
T1206 0.0158243250289349
T1207 0.0158171964552311
T1208 0.0158100678815273
T1209 0.0158029393078235
T1210 0.0157958107341197
T1211 0.0157886821604159
T1212 0.0157815535867121
T1213 0.0157744250130082
T1214 0.0157672964393044
T1215 0.0157601678656006
T1216 0.0157530392918968
T1217 0.015745910718193
T1218 0.0157387821444892
T1219 0.0157316535707854
T1220 0.0157245249970816
T1221 0
T1222 0
T1223 0
T1224 0
T1225 0
T1226 0
T1227 0
T1228 0
T1229 0
T1230 0.0156532392600435
T1231 0.0156461106863396
T1232 0.0156389821126358
T1233 0.015631853538932
T1234 0.0156247249652282
T1235 0.0156175963915244
T1236 0.0156104678178206
T1237 0.0156033392441168
T1238 0.015596210670413
T1239 0.0155890820967091
T1240 0.0155819535230053
T1241 0.0155748249493015
T1242 0.0155676963755977
T1243 0.0155605667782618
T1244 0.015553438204558
T1245 0
T1246 0
T1247 0
T1248 0
T1249 0
T1250 0
T1251 0
T1252 0
T1253 0
T1254 0.0154821524675199
T1255 0.0154750238938161
T1256 0.0154678953201123
T1257 0.0154607667464085
T1258 0.0154536381727047
T1259 0.0154465095990008
T1260 0.015439381025297
T1261 0.0154322524515932
T1262 0.0154251238778894
T1263 0.0154179953041856
T1264 0.0154108667304818
T1265 0.015403738156778
T1266 0.0153966095830742
T1267 0.0153894810093704
T1268 0.0153823524356665
T1269 0
T1270 0
T1271 0
T1272 0
T1273 0
T1274 0
T1275 0
T1276 0
T1277 0
T1278 0.0153110666986284
T1279 0.0153039381249246
T1280 0.0152968095512208
T1281 0.015289680977517
T1282 0.0152825524038132
T1283 0.0152754238301094
T1284 0.0152682952564056
T1285 0.0152611666827017
T1286 0.0152540381089979
T1287 0.0152469095352941
T1288 0.0152397809615903
T1289 0.0152326523878865
T1290 0.0152255238141827
T1291 0.0152183952404789
T1292 0.0152112666667751
T1293 0
T1294 0
T1295 0
T1296 0
T1297 0
T1298 0
T1299 0
T1300 0
T1301 0
T1302 0.0151399809297369
T1303 0.0151328523560331
T1304 0.0151257237823293
T1305 0.0151185952086255
T1306 0.0151114666349217
T1307 0.0151043380612179
T1308 0.0150972094875141
T1309 0.0150900809138103
T1310 0.0150829523401065
T1311 0.0150758237664026
T1312 0.0150686951926988
T1313 0.015061566618995
T1314 0.0150544380452912
T1315 0.0150473084479553
T1316 0.0150401798742515
T1317 0
T1318 0
T1319 0
T1320 0
T1321 0
T1322 0
T1323 0
T1324 0
T1325 0
T1326 0.0149688941372134
T1327 0.0149617655635096
T1328 0.0149546369898058
T1329 0.014947508416102
T1330 0.0149403798423982
T1331 0.0149332512686943
T1332 0.0149261226949905
T1333 0.0149189941212867
T1334 0.0149118655475829
T1335 0.0149047369738791
T1336 0.0148976084001753
T1337 0.0148904798264715
T1338 0.0148833512527677
T1339 0.0148762226790639
T1340 0.01486909410536
T1341 0
T1342 0
T1343 0
T1344 0
T1345 0
T1346 0
T1347 0
T1348 0
T1349 0
T1350 0.0147978083683219
T1351 0.0147906797946181
T1352 0.0147835512209143
T1353 0.0147764226472105
T1354 0.0147692940735067
T1355 0.0147621654998029
T1356 0.0147550369260991
T1357 0.0147479083523952
T1358 0.0147407797786914
T1359 0.0147336512049876
T1360 0.0147265226312838
T1361 0.01471939405758
T1362 0.0147122654838762
T1363 0.0147051369101724
T1364 0.0146980083364686
T1365 0
T1366 0
T1367 0
T1368 0
T1369 0
T1370 0
T1371 0
T1372 0
T1373 0
T1374 0.0146267225994304
T1375 0.0146195940257266
T1376 0.0146124654520228
T1377 0.014605336878319
T1378 0.0145982083046152
T1379 0.0145910797309114
T1380 0.0145839511572076
T1381 0.0145768225835038
T1382 0.0145696940098
T1383 0.0145625654360961
T1384 0.0145554368623923
T1385 0.0145483082886885
T1386 0.0145411797149847
T1387 0.0145340511412809
T1388 0.014526921543945
T1389 0
T1390 0
T1391 0
T1392 0
T1393 0
T1394 0
T1395 0
T1396 0
T1397 0
T1398 0.0144556358069069
T1399 0.0144485072332031
T1400 0.0144413786594993
T1401 0.0144342500857955
T1402 0.0144271215120917
T1403 0.0144199929383878
T1404 0.014412864364684
T1405 0.0144057357909802
T1406 0.0143986072172764
T1407 0.0143914786435726
T1408 0.0143843500698688
T1409 0.014377221496165
T1410 0.0143700929224612
T1411 0.0143629643487574
T1412 0.0143558357750535
T1413 0
T1414 0
T1415 0
T1416 0
T1417 0
T1418 0
T1419 0
T1420 0
T1421 0
T1422 0.0142845500380154
T1423 0.0142774214643116
T1424 0.0142702928906078
T1425 0.014263164316904
T1426 0.0142560357432002
T1427 0.0142489071694964
T1428 0.0142417785957926
T1429 0.0142346500220887
T1430 0.0142275214483849
T1431 0.0142203928746811
T1432 0.0142132643009773
T1433 0.0142061357272735
T1434 0.0141990071535697
T1435 0.0141918785798659
T1436 0
T1437 0
T1438 0
T1439 0
T1440 0
T1441 0
T1442 0
T1443 0
T1444 0
T1445 0
T1446 0.0141134642691239
T1447 0.0141063356954201
T1448 0.0140992071217163
T1449 0.0140920785480125
T1450 0.0140849499743087
T1451 0.0140778214006049
T1452 0.0140706928269011
T1453 0.0140635642531973
T1454 0.0140564356794935
T1455 0.0140493071057896
T1456 0.0140421785320858
T1457 0.014035049958382
T1458 0.0140279213846782
T1459 0.0140207928109744
T1460 0
T1461 0
T1462 0
T1463 0
T1464 0
T1465 0
T1466 0
T1467 0
T1468 0
T1469 0
T1470 0.0139423774766004
T1471 0.0139352489028966
T1472 0.0139281203291928
T1473 0.013920991755489
T1474 0.0139138631817852
T1475 0.0139067346080813
T1476 0.0138996060343775
T1477 0.0138924774606737
T1478 0.0138853488869699
T1479 0.0138782203132661
T1480 0.0138710917395623
T1481 0.0138639631658585
T1482 0.0138568345921547
T1483 0.0138497060184508
T1484 0
T1485 0
T1486 0
T1487 0
T1488 0
T1489 0
T1490 0
T1491 0
T1492 0
T1493 0
T1494 0.0137712917077089
T1495 0.0137641631340051
T1496 0.0137570345603013
T1497 0.0137499059865975
T1498 0.0137427774128937
T1499 0.0137356488391899
T1500 0.013728520265486
T1501 0.0137213916917822
T1502 0.0137142631180784
T1503 0.0137071345443746
T1504 0.0137000059706708
T1505 0.013692877396967
T1506 0.0136857488232632
T1507 0.0136786202495594
T1508 0
T1509 0
T1510 0
T1511 0
T1512 0
T1513 0
T1514 0
T1515 0
T1516 0
T1517 0
T1518 0.0136002059388174
T1519 0.0135930773651136
T1520 0.0135859487914098
T1521 0.013578820217706
T1522 0.0135716916440022
T1523 0.0135645630702984
T1524 0.0135574344965946
T1525 0.0135503059228908
T1526 0.0135431773491869
T1527 0.0135360487754831
T1528 0.0135289202017793
T1529 0.0135217916280755
T1530 0.0135146630543717
T1531 0.0135075344806679
T1532 0
T1533 0
T1534 0
T1535 0
T1536 0
T1537 0
T1538 0
T1539 0
T1540 0
T1541 0
T1542 0.0134291191462939
T1543 0.0134219905725901
T1544 0.0134148619988863
T1545 0.0134077334251825
T1546 0.0134006048514786
T1547 0.0133934762777748
T1548 0.013386347704071
T1549 0.0133792191303672
T1550 0.0133720905566634
T1551 0.0133649619829596
T1552 0.0133578334092558
T1553 0.013350704835552
T1554 0.0133435762618482
T1555 0.0133364476881443
T1556 0
T1557 0
T1558 0
T1559 0
T1560 0
T1561 0
T1562 0
T1563 0
T1564 0
T1565 0
T1566 0.0132580333774024
T1567 0.0132509048036986
T1568 0.0132437762299948
T1569 0.013236647656291
T1570 0.0132295190825872
T1571 0.0132223905088834
T1572 0.0132152619351795
T1573 0.0132081333614757
T1574 0.0132010047877719
T1575 0.0131938762140681
T1576 0.0131867476403643
T1577 0.0131796190666605
T1578 0.0131724904929567
T1579 0.0131653619192529
T1580 0
T1581 0
T1582 0
T1583 0
T1584 0
T1585 0
T1586 0
T1587 0
T1588 0
T1589 0
T1590 0.0130869476085109
T1591 0.0130798190348071
T1592 0.0130726904611033
T1593 0.0130655618873995
T1594 0.0130584333136957
T1595 0.0130513047399919
T1596 0.0130441761662881
T1597 0.0130370475925843
T1598 0.0130299190188804
T1599 0.0130227904451766
T1600 0.0130156618714728
T1601 0.013008533297769
T1602 0.0130014047240652
T1603 0.0129942761503614
T1604 0
T1605 0
T1606 0
T1607 0
T1608 0
T1609 0
T1610 0
T1611 0
T1612 0
T1613 0
T1614 0.0129158608159874
T1615 0.0129087322422836
T1616 0.0129016036685798
T1617 0.012894475094876
T1618 0.0128873465211721
T1619 0.0128802179474683
T1620 0.0128730893737645
T1621 0.0128659608000607
T1622 0.0128588322263569
T1623 0.0128517036526531
T1624 0.0128445750789493
T1625 0.0128374465052455
T1626 0.0128303179315417
T1627 0.0128231893578378
T1628 0
T1629 0
T1630 0
T1631 0
T1632 0
T1633 0
T1634 0
T1635 0
T1636 0
T1637 0
T1638 0.0127447750470959
T1639 0.0127376464733921
T1640 0.0127305178996883
T1641 0.0127233893259845
T1642 0.0127162607522807
T1643 0.0127091321785769
T1644 0.012702003604873
T1645 0.0126948750311692
T1646 0.0126877464574654
T1647 0.0126806178837616
T1648 0.0126734893100578
T1649 0.012666360736354
T1650 0.0126592321626502
T1651 0.0126521035889464
T1652 0
T1653 0
T1654 0
T1655 0
T1656 0
T1657 0
T1658 0
T1659 0
T1660 0
T1661 0
T1662 0.0125736892782044
T1663 0.0125665607045006
T1664 0.0125594321307968
T1665 0.012552303557093
T1666 0.0125451749833892
T1667 0.0125380464096854
T1668 0.0125309178359816
T1669 0.0125237892622778
T1670 0.0125166606885739
T1671 0.0125095321148701
T1672 0.0125024035411663
T1673 0.0124952749674625
T1674 0.0124881463937587
T1675 0.0124810178200549
T1676 0
T1677 0
T1678 0
T1679 0
T1680 0
T1681 0
T1682 0
T1683 0
T1684 0
T1685 0
T1686 0.0124026024856809
T1687 0.0123954739119771
T1688 0.0123883453382733
T1689 0.0123812167645695
T1690 0.0123740881908656
T1691 0.0123669596171618
T1692 0.012359831043458
T1693 0.0123527024697542
T1694 0.0123455738960504
T1695 0.0123384453223466
T1696 0.0123313167486428
T1697 0.012324188174939
T1698 0.0123170596012352
T1699 0.0123099310275313
T1700 0
T1701 0
T1702 0
T1703 0
T1704 0
T1705 0
T1706 0
T1707 0
T1708 0
T1709 0
T1710 0.0122315167167894
T1711 0.0122243881430856
T1712 0.0122172595693818
T1713 0.012210130995678
T1714 0.0122030024219742
T1715 0.0121958738482704
T1716 0.0121887452745665
T1717 0.0121816167008627
T1718 0.0121744881271589
T1719 0.0121673595534551
T1720 0.0121602309797513
T1721 0.0121531024060475
T1722 0.0121459738323437
T1723 0.0121388452586399
T1724 0
T1725 0
T1726 0
T1727 0
T1728 0
T1729 0
T1730 0
T1731 0
T1732 0
T1733 0
T1734 0.0120604309478979
T1735 0.0120533023741941
T1736 0.0120461738004903
T1737 0.0120390452267865
T1738 0.0120319166530827
T1739 0.0120247880793789
T1740 0.0120176595056751
T1741 0.0120105309319713
T1742 0.0120034023582674
T1743 0.0119962737845636
T1744 0.0119891452108598
T1745 0.011982016637156
T1746 0.0119748880634522
T1747 0.0119677594897484
T1748 0
T1749 0
T1750 0
T1751 0
T1752 0
T1753 0
T1754 0
T1755 0
T1756 0
T1757 0
T1758 0.0118893441553744
T1759 0.0118822155816706
T1760 0.0118750870079668
T1761 0.011867958434263
T1762 0.0118608298605591
T1763 0.0118537012868553
T1764 0.0118465727131515
T1765 0.0118394441394477
T1766 0.0118257418006196
T1767 0.0118120384381593
T1768 0.0117983350756991
T1769 0.0117846317132389
T1770 0.0117709293744108
T1771 0.0117572260119506
T1772 0
T1773 0
T1774 0
T1775 0
T1776 0
T1777 0
T1778 0
T1779 0
T1780 0
T1781 0
T1782 0.0116064920957844
T1783 0.0115927897569563
T1784 0.011579086394496
T1785 0.0115653830320358
T1786 0.0115516796695756
T1787 0.0115379773307475
T1788 0.0115242739682873
T1789 0.011510570605827
T1790 0.0114968682669989
T1791 0.0114831649045387
T1792 0.0114694615420785
T1793 0.0114557592032503
T1794 0.0114420558407901
T1795 0.0114283524783299
T1796 0
T1797 0
T1798 0
T1799 0
T1800 0
T1801 0
T1802 0
T1803 0
T1804 0
T1805 0
T1806 0.0112776185621637
T1807 0.0112639162233356
T1808 0.0112502128608754
T1809 0.0112365094984152
T1810 0.011222807159587
T1811 0.0112091037971268
T1812 0.0111954004346666
T1813 0.0111816970722064
T1814 0.0111679947333782
T1815 0.011154291370918
T1816 0.0111405880084578
T1817 0.0111268856696297
T1818 0.0111131823071694
T1819 0.0110994789447092
T1820 0
T1821 0
T1822 0
T1823 0
T1824 0
T1825 0
T1826 0
T1827 0
T1828 0
T1829 0
T1830 0.0109487450285431
T1831 0.0109350426897149
T1832 0.0109213393272547
T1833 0.0109076359647945
T1834 0.0108939336259664
T1835 0.0108802302635061
T1836 0.0108665269010459
T1837 0.0108528235385857
T1838 0.0108391211997576
T1839 0.0108254178372974
T1840 0.0108117144748371
T1841 0.010798012136009
T1842 0.0107843087735488
T1843 0.0107706054110886
T1844 0
T1845 0
T1846 0
T1847 0
T1848 0
T1849 0
T1850 0
T1851 0
T1852 0
T1853 0
T1854 0.0106198714949224
T1855 0.0106061691560943
T1856 0.0105924657936341
T1857 0.0105787624311738
T1858 0.0105650600923457
T1859 0.0105513567298855
T1860 0.0105376533674253
T1861 0.0105239510285971
T1862 0.0105102476661369
T1863 0.0104965443036767
T1864 0.0104828409412165
T1865 0.0104691386023883
T1866 0.0104554352399281
T1867 0.0104417318774679
T1868 0
T1869 0
T1870 0
T1871 0
T1872 0
T1873 0
T1874 0
T1875 0
T1876 0
T1877 0
T1878 0.0102909989849338
T1879 0.0102772956224736
T1880 0.0102635922600134
T1881 0.0102498888975532
T1882 0.010236186558725
T1883 0.0102224831962648
T1884 0.0102087798338046
T1885 0.0101950774949765
T1886 0.0101813741325162
T1887 0.010167670770056
T1888 0.0101539684312279
T1889 0.0101402650687677
T1890 0.0101265617063074
T1891 0.0101128583438472
T1892 0
T1893 0
T1894 0
T1895 0
T1896 0
T1897 0
T1898 0
T1899 0
T1900 0
T1901 0
T1902 0.00996212545131315
T1903 0.00994842208885294
T1904 0.00993471872639272
T1905 0.00992101638756458
T1906 0.00990731302510436
T1907 0.00989360966264415
T1908 0.00987990630018394
T1909 0.00986620396135579
T1910 0.00985250059889558
T1911 0.00983879723643536
T1912 0.00982509489760721
T1913 0.009811391535147
T1914 0.00979768817268679
T1915 0.00978398481022657
T1916 0
T1917 0
T1918 0
T1919 0
T1920 0
T1921 0
T1922 0
T1923 0
T1924 0
T1925 0
T1926 0.00963325191769249
T1927 0.00961954855523227
T1928 0.00960584519277206
T1929 0.00959214285394391
T1930 0.0095784394914837
T1931 0.00956473612902349
T1932 0.00955103276656327
T1933 0.00953733042773512
T1934 0.00952362706527491
T1935 0.0095099237028147
T1936 0.00949622136398655
T1937 0.00948251800152634
T1938 0.00946881463906612
T1939 0.00945511230023797
T1940 0
T1941 0
T1942 0
T1943 0
T1944 0
T1945 0
T1946 0
T1947 0
T1948 0
T1949 0
T1950 0.00930437838407182
T1951 0.00929067502161161
T1952 0.0092769716591514
T1953 0.00926326932032325
T1954 0.00924956595786304
T1955 0.00923586259540282
T1956 0.00922216025657467
T1957 0.00920845689411446
T1958 0.00919475353165425
T1959 0.00918105016919403
T1960 0.00916734783036589
T1961 0.00915364446790567
T1962 0.00913994110544546
T1963 0.00912623876661731
T1964 0
T1965 0
T1966 0
T1967 0
T1968 0
T1969 0
T1970 0
T1971 0
T1972 0
T1973 0
T1974 0
T1975 0.00896180148799095
T1976 0.00894809812553073
T1977 0.00893439578670258
T1978 0.00892069242424237
T1979 0.00890698906178216
T1980 0.00889328672295401
T1981 0.0088795833604938
T1982 0.00886587999803358
T1983 0.00885217765920543
T1984 0.00883847429674522
T1985 0.00882477093428501
T1986 0.00881106757182479
T1987 0.00879736523299665
T1988 0
T1989 0
T1990 0
T1991 0
T1992 0
T1993 0
T1994 0
T1995 0
T1996 0
T1997 0
T1998 0
T1999 0.00863292795437028
T2000 0.00861922561554213
T2001 0.00860552225308192
T2002 0.00859181889062171
T2003 0.00857811552816149
T2004 0.00856441318933335
T2005 0.00855070982687313
T2006 0.00853700646441292
T2007 0.00852330412558477
T2008 0.00850960076312456
T2009 0.00849589740066434
T2010 0.00848219403820413
T2011 0.00846849169937598
T2012 0
T2013 0
T2014 0
T2015 0
T2016 0
T2017 0
T2018 0
T2019 0
T2020 0
T2021 0
T2022 0
T2023 0.00830405442074962
T2024 0.00829035208192147
T2025 0.00827664871946126
T2026 0.00826294535700104
T2027 0.0082492430181729
T2028 0.00823553965571268
T2029 0.00822183629325247
T2030 0.00820813293079226
T2031 0.00819443059196411
T2032 0.00818072722950389
T2033 0.00816702386704368
T2034 0.00815332152821553
T2035 0.00813961816575532
T2036 0
T2037 0
T2038 0
T2039 0
T2040 0
T2041 0
T2042 0
T2043 0
T2044 0
T2045 0
T2046 0
T2047 0.00797518088712895
T2048 0.00796147854830081
T2049 0.00794777518584059
T2050 0.00793407182338038
T2051 0.00792036948455223
T2052 0.00790666612209202
T2053 0.0078929627596318
T2054 0.00787925939717159
T2055 0.00786555705834344
T2056 0.00785185369588323
T2057 0.00783815033342302
T2058 0.00782444799459487
T2059 0.00781074463213466
T2060 0
T2061 0
T2062 0
T2063 0
T2064 0
T2065 0
T2066 0
T2067 0
T2068 0
T2069 0
T2070 0
T2071 0.00764630735350829
T2072 0.00763260501468014
T2073 0.00761890165221993
T2074 0.00760519828975971
T2075 0.00759149595093157
T2076 0.00757779258847135
T2077 0.00756408922601114
T2078 0.00755038688718299
T2079 0.00753668352472278
T2080 0.00752298016226257
T2081 0.00750927679980235
T2082 0.0074955744609742
T2083 0.00748187109851399
T2084 0
T2085 0
T2086 0
T2087 0
T2088 0
T2089 0
T2090 0
T2091 0
T2092 0
T2093 0
T2094 0
T2095 0.00731743484351969
T2096 0.00730373148105948
T2097 0.00729002811859926
T2098 0.00727632475613905
T2099 0.0072626224173109
T2100 0.00724891905485069
T2101 0.00723521569239048
T2102 0.00722151335356233
T2103 0.00720780999110212
T2104 0.0071941066286419
T2105 0.00718040326618169
T2106 0.00716670092735354
T2107 0.00715299756489333
T2108 0
T2109 0
T2110 0
T2111 0
T2112 0
T2113 0
T2114 0
T2115 0
T2116 0
T2117 0
T2118 0
T2119 0.00698856130989903
T2120 0.00697485794743881
T2121 0.0069611545849786
T2122 0.00694745224615045
T2123 0.00693374888369024
T2124 0.00692004552123003
T2125 0.00690634215876981
T2126 0.00689263981994166
T2127 0.00687893645748145
T2128 0.00686523309502124
T2129 0.00685153075619309
T2130 0.00683782739373288
T2131 0
T2132 0
T2133 0
T2134 0
T2135 0
T2136 0
T2137 0
T2138 0
T2139 0
T2140 0
T2141 0
T2142 0
T2143 0.00665968777627836
T2144 0.00664598441381815
T2145 0.00663228105135794
T2146 0.00661857871252979
T2147 0.00660487535006958
T2148 0.00659117198760936
T2149 0.00657746862514915
T2150 0.006563766286321
T2151 0.00655006292386079
T2152 0.00653635956140057
T2153 0.00652265722257243
T2154 0.00650895386011221
T2155 0
T2156 0
T2157 0
T2158 0
T2159 0
T2160 0
T2161 0
T2162 0
T2163 0
T2164 0
T2165 0
T2166 0
T2167 0.0063308142426577
T2168 0.00631711088019749
T2169 0.00630340751773727
T2170 0.00628970517890912
T2171 0.00627600181644891
T2172 0.0062622984539887
T2173 0.00624859611516055
T2174 0.00623489275270034
T2175 0.00622118939024012
T2176 0.00620748602777991
T2177 0.00619378368895176
T2178 0.00618008032649155
T2179 0
T2180 0
T2181 0
T2182 0
T2183 0
T2184 0
T2185 0
T2186 0
T2187 0
T2188 0
T2189 0
T2190 0
T2191 0.00600194070903704
T2192 0.00598823734657682
T2193 0.00597453398411661
T2194 0.00596083164528846
T2195 0.00594712828282825
T2196 0.00593342492036803
T2197 0.00591972258153989
T2198 0.00590601921907967
T2199 0.00589231585661946
T2200 0.00587861351779131
T2201 0.0058649101553311
T2202 0.00585120679287088
T2203 0
T2204 0
T2205 0
T2206 0
T2207 0
T2208 0
T2209 0
T2210 0
T2211 0
T2212 0
T2213 0
T2214 0
T2215 0.00567306717541637
T2216 0.00565936381295616
T2217 0.00564566147412801
T2218 0.0056319581116678
T2219 0.00561825474920758
T2220 0.00560455138674737
T2221 0.00559084904791922
T2222 0.00557714568545901
T2223 0.0055634423229988
T2224 0.00554973998417065
T2225 0.00553603662171043
T2226 0.00552233325925022
T2227 0
T2228 0
T2229 0
T2230 0
T2231 0
T2232 0
T2233 0
T2234 0
T2235 0
T2236 0
T2237 0
T2238 0
T2239 0.00534419364179571
T2240 0.00533049027933549
T2241 0.00531678794050735
T2242 0.00530308457804713
T2243 0.00528938121558692
T2244 0.00527567785312671
T2245 0.00526197551429856
T2246 0.00524827215183834
T2247 0.00523456878937813
T2248 0.00522086645054998
T2249 0.00520716308808977
T2250 0.00519345972562956
T2251 0
T2252 0
T2253 0
T2254 0
T2255 0
T2256 0
T2257 0
T2258 0
T2259 0
T2260 0
T2261 0
T2262 0
T2263 0.00501532010817504
T2264 0.00500161674571483
T2265 0.00498791440688668
T2266 0.00497421104442647
T2267 0.00496050768196626
T2268 0.00494680534313811
T2269 0.00493310198067789
T2270 0.00491939861821768
T2271 0.00490569525575747
T2272 0.00489199291692932
T2273 0.00487828955446911
T2274 0.00486458619200889
T2275 0
T2276 0
T2277 0
T2278 0
T2279 0
T2280 0
T2281 0
T2282 0
T2283 0
T2284 0
T2285 0
T2286 0
T2287 0.00468644657455438
T2288 0.00467274321209417
T2289 0.00465904087326602
T2290 0.00464533751080581
T2291 0.00463163414834559
T2292 0.00461793180951744
T2293 0.00460422844705723
T2294 0.00459052508459702
T2295 0.00457682274576887
T2296 0.00456311938330866
T2297 0.00454941602084844
T2298 0.00453571265838823
T2299 0
T2300 0
T2301 0
T2302 0
T2303 0
T2304 0
T2305 0
T2306 0
T2307 0
T2308 0
T2309 0
T2310 0
T2311 0.00435757304093372
T2312 0.00434387070210557
T2313 0.00433016733964535
T2314 0.00431646397718514
T2315 0.00430276061472493
T2316 0.00428905827589678
T2317 0.00427535491343657
T2318 0.00426165155097635
T2319 0.00424794921214821
T2320 0.00423424584968799
T2321 0.00422054248722778
T2322 0.00420683912476756
T2323 0
T2324 0
T2325 0
T2326 0
T2327 0
T2328 0
T2329 0
T2330 0
T2331 0
T2332 0
T2333 0
T2334 0
T2335 0.00402869950731305
T2336 0.0040149971684849
T2337 0.00400129380602469
T2338 0.00398759044356448
T2339 0.00397388708110426
T2340 0.00396018474227612
T2341 0.0039464813798159
T2342 0.00393277801735569
T2343 0.00391907567852754
T2344 0.00390537231606733
T2345 0.00389166895360711
T2346 0.00387796661477897
T2347 0
T2348 0
T2349 0
T2350 0
T2351 0
T2352 0
T2353 0
T2354 0
T2355 0
T2356 0
T2357 0
T2358 0
T2359 0.00369982597369239
T2360 0.00368612363486424
T2361 0.00367242027240403
T2362 0.00365871690994381
T2363 0.00364501457111566
T2364 0.00363131120865545
T2365 0.00361760784619524
T2366 0.00360390448373502
T2367 0.00359020214490688
T2368 0.00357649878244666
T2369 0.00356279541998645
T2370 0.0035490930811583
T2371 0
T2372 0
T2373 0
T2374 0
T2375 0
T2376 0
T2377 0
T2378 0
T2379 0
T2380 0
T2381 0
T2382 0
T2383 0.00337095244007172
T2384 0.00335725010124358
T2385 0.00334354673878336
T2386 0.00332984337632315
T2387 0.003316141037495
T2388 0.00330243767503479
T2389 0.00328873431257457
T2390 0.00327503197374643
T2391 0.00326132861128621
T2392 0.003247625248826
T2393 0.00323392188636579
T2394 0.00322021954753764
T2395 0
T2396 0
T2397 0
T2398 0
T2399 0
T2400 0
T2401 0
T2402 0
T2403 0
T2404 0
T2405 0
T2406 0
T2407 0.00304207993008313
T2408 0.00302837656762291
T2409 0.0030146732051627
T2410 0.00300096984270249
T2411 0.00298726750387434
T2412 0.00297356414141412
T2413 0.00295986077895391
T2414 0.00294615844012576
T2415 0.00293245507766555
T2416 0.00291875171520534
T2417 0.00290504835274512
T2418 0.00289134601391697
T2419 0
T2420 0
T2421 0
T2422 0
T2423 0
T2424 0
T2425 0
T2426 0
T2427 0
T2428 0
T2429 0
T2430 0
T2431 0.00271320639646246
T2432 0.00269950303400225
T2433 0.00268579967154203
T2434 0.00267209733271389
T2435 0.00265839397025367
T2436 0.00264469060779346
T2437 0.00263098724533325
T2438 0.0026172849065051
T2439 0.00260358154404488
T2440 0.00258987818158467
T2441 0.00257617584275652
T2442 0.00256247248029631
T2443 0
T2444 0
T2445 0
T2446 0
T2447 0
T2448 0
T2449 0
T2450 0
T2451 0
T2452 0
T2453 0
T2454 0
T2455 0.0023843328628418
T2456 0.00237062950038158
T2457 0.00235692613792137
T2458 0.00234322379909322
T2459 0.00232952043663301
T2460 0.0023158170741728
T2461 0.00230211371171258
T2462 0.00228841137288443
T2463 0.00227470801042422
T2464 0.00226100464796401
T2465 0.00224730230913586
T2466 0.00223359894667565
T2467 0
T2468 0
T2469 0
T2470 0
T2471 0
T2472 0
T2473 0
T2474 0
T2475 0
T2476 0
T2477 0
T2478 0
T2479 0.00205545932922113
T2480 0.00204175596676092
T2481 0.00202805260430071
T2482 0.00201435026547256
T2483 0.00200064690301235
T2484 0.00198694354055213
T2485 0.00197324120172398
T2486 0.00195953783926377
T2487 0.00194583447680356
T2488 0.00193213111434334
T2489 0.0019184287755152
T2490 0.00190472541305498
T2491 0
T2492 0
T2493 0
T2494 0
T2495 0
T2496 0
T2497 0
T2498 0
T2499 0
T2500 0
T2501 0
T2502 0
T2503 0.00172658579560047
T2504 0.00171288243314026
T2505 0.00169917907068004
T2506 0.00168547673185189
T2507 0.00167177336939168
T2508 0.00165807000693147
T2509 0.00164436766810332
T2510 0.00163066430564311
T2511 0.00161696094318289
T2512 0.00160325860435475
T2513 0.00158955524189453
T2514 0.00157585187943432
T2515 0
T2516 0
T2517 0
T2518 0
T2519 0
T2520 0
T2521 0
T2522 0
T2523 0
T2524 0
T2525 0
T2526 0
T2527 0.00139771226197981
T2528 0.00138400889951959
T2529 0.00137030656069144
T2530 0.00135660319823123
T2531 0.00134289983577102
T2532 0.0013291964733108
T2533 0.00131549413448266
T2534 0.00130179077202244
T2535 0.00128808740956223
T2536 0.00127438507073408
T2537 0.00126068170827387
T2538 0.00124697834581365
T2539 0
T2540 0
T2541 0
T2542 0
T2543 0
T2544 0
T2545 0
T2546 0
T2547 0
T2548 0
T2549 0
T2550 0
T2551 0.00106883872835914
T2552 0.00105513536589893
T2553 0.00104143302707078
T2554 0.00102772966461057
T2555 0.00101402630215035
T2556 0.00100032293969014
T2557 0.000986620600861992
T2558 0.000972917238401778
T2559 0.000959213875941565
T2560 0.000945511537113417
T2561 0.000931808174653204
T2562 0.00091810481219299
T2563 0
T2564 0
T2565 0
T2566 0
T2567 0
T2568 0
T2569 0
T2570 0
T2571 0
T2572 0
T2573 0
T2574 0
T2575 0.000739965194738478
T2576 0.000726261832278264
T2577 0.000712559493450116
T2578 0.000698856130989903
T2579 0.000685152768529689
T2580 0.000671450429701541
T2581 0.000657747067241328
T2582 0.000644043704781115
T2583 0.000630340342320901
T2584 0.000616638003492753
T2585 0.00060293464103254
T2586 0.000589231278572326
T2587 0
T2588 0
T2589 0
T2590 0
T2591 0
T2592 0
T2593 0
T2594 0
T2595 0
T2596 0
T2597 0
T2598 0
T2599 0.000411091661117814
T2600 0.0003973882986576
T2601 0.000383685959829452
T2602 0.000369982597369239
T2603 0.000356279234909025
T2604 0.000342576896080877
T2605 0.000328873533620664
T2606 0.000315170171160451
T2607 0.000301467832332303
T2608 0.000287764469872089
T2609 0.000274061107411876
T2610 0.000260357744951662
T2611 0
T2612 0
T2613 0
T2614 0
T2615 0
T2616 0
T2617 0
T2618 0
T2619 0
T2620 0
T2621 0
T2622 0
T2623 8.22183322235627e-05
T2624 6.85152768529689e-05
T2625 5.48122214823751e-05
T2626 4.11091661117814e-05
T2627 2.74061107411876e-05
T2628 1.37030553705938e-05
T2629 0
T2630 0
T2631 0
T2632 0
T2633 0
T2634 0
T2635 0
T2636 0
T2637 0
T2638 0
T2639 0
T2640 0
T2641 0
T2642 0
T2643 0
T2644 0
T2645 0
T2646 0
T2647 0
T2648 0
T2649 0
T2650 0
T2651 0
T2652 0
T2653 0
T2654 0
T2655 0
T2656 0
T2657 0
T2658 0
T2659 0
T2660 0
T2661 0
T2662 0
T2663 0
T2664 0
T2665 0
T2666 0
T2667 0
T2668 0
T2669 0
T2670 0
T2671 0
T2672 0
T2673 0
T2674 0
T2675 0
T2676 0
T2677 0
T2678 0
T2679 0
T2680 0
T2681 0
T2682 0
T2683 0
T2684 0
T2685 0
T2686 0
T2687 0
T2688 0
T2689 0
T2690 0
T2691 0
T2692 0
T2693 0
T2694 0
T2695 0
T2696 0
T2697 0
T2698 0
T2699 0
T2700 0
T2701 0
T2702 0
T2703 0
T2704 0
T2705 0
T2706 0
T2707 0
T2708 0
T2709 0
T2710 0
T2711 0
T2712 0
T2713 0
T2714 0
T2715 0
T2716 0
T2717 0
T2718 0
T2719 0
T2720 0
T2721 0
T2722 0
T2723 0
T2724 0
T2725 0
T2726 0
T2727 0
T2728 0
T2729 0
T2730 0
T2731 0
T2732 0
T2733 0
T2734 0
T2735 0
T2736 0
T2737 0
T2738 0
T2739 0
T2740 0
T2741 0
T2742 0
T2743 0
T2744 0
T2745 0
T2746 0
T2747 0
T2748 0
T2749 0
T2750 0
T2751 0
T2752 0
T2753 0
T2754 0
T2755 0
T2756 0
T2757 0
T2758 0
T2759 0
T2760 0
T2761 0
T2762 0
T2763 0
T2764 0
T2765 0
T2766 0
T2767 0
T2768 0
T2769 0
T2770 0
T2771 0
T2772 0
T2773 0
T2774 0
T2775 0
T2776 0
T2777 0
T2778 0
T2779 0
T2780 0
T2781 0
T2782 0
T2783 0
T2784 0
T2785 0
T2786 0
T2787 0
T2788 0
T2789 0
T2790 0
T2791 0
T2792 0
T2793 0
T2794 0
T2795 0
T2796 0
T2797 0
T2798 0
T2799 0
T2800 0
T2801 0
T2802 0
T2803 0
T2804 0
T2805 0
T2806 0
T2807 0
T2808 0
