# Supplementary material for: FishMORPH - An agent-based model to predict salmonid growth and distribution responses under natural and low flows
Source: Sci Rep. 2016 Jul 19;6:29414. doi: 10.1038/srep29414 (PMC4949470; doi:10.1038/srep29414)
Supplement: Supplementary Information 2 [file srep29414-s2.zip › SR_FishMORPH_Files/Parameters/Baseline_Resource10_Density_Stretch3.var]

Resource10Density Strech3
T1 0
T2 0
T3 0
T4 0
T5 0.0182648985947804
T6 0.0182648985947804
T7 0.0182648985947804
T8 0.0182648985947804
T9 0.0182648985947804
T10 0.0182648985947804
T11 0.0182648985947804
T12 0.0182648985947804
T13 0.0182648985947804
T14 0.0182648985947804
T15 0.0182648985947804
T16 0.0182648985947804
T17 0.0182648985947804
T18 0.0182648985947804
T19 0.0182648985947804
T20 0.0182648985947804
T21 0
T22 0
T23 0
T24 0
T25 0
T26 0
T27 0
T28 0
T29 0.0182648985947804
T30 0.0182648985947804
T31 0.0182648985947804
T32 0.0182648985947804
T33 0.0182648985947804
T34 0.0182648985947804
T35 0.0182648985947804
T36 0.0182648985947804
T37 0.0182648985947804
T38 0.0182648985947804
T39 0.0182648985947804
T40 0.0182648985947804
T41 0.0182648985947804
T42 0.0182648985947804
T43 0.0182648985947804
T44 0.0182648985947804
T45 0
T46 0
T47 0
T48 0
T49 0
T50 0
T51 0
T52 0
T53 0.0182648985947804
T54 0.0182648985947804
T55 0.0182648985947804
T56 0.0182648985947804
T57 0.0182648985947804
T58 0.0182648985947804
T59 0.0182648985947804
T60 0.0182648985947804
T61 0.0182648985947804
T62 0.0182648985947804
T63 0.0182648985947804
T64 0.0182648985947804
T65 0.0182648985947804
T66 0.0182648985947804
T67 0.0182648985947804
T68 0.0182648985947804
T69 0
T70 0
T71 0
T72 0
T73 0
T74 0
T75 0
T76 0
T77 0.0182648985947804
T78 0.0182648985947804
T79 0.0182648985947804
T80 0.0182648985947804
T81 0.0182648985947804
T82 0.0182648985947804
T83 0.0182648985947804
T84 0.0182648985947804
T85 0.0182648985947804
T86 0.0182648985947804
T87 0.0182648985947804
T88 0.0182648985947804
T89 0.0182648985947804
T90 0.0182648985947804
T91 0.0182648985947804
T92 0.0182648985947804
T93 0
T94 0
T95 0
T96 0
T97 0
T98 0
T99 0
T100 0
T101 0.0182648985947804
T102 0.0182648985947804
T103 0.0182648985947804
T104 0.0182648985947804
T105 0.0182648985947804
T106 0.0182648985947804
T107 0.0182648985947804
T108 0.0182648985947804
T109 0.0182648985947804
T110 0.0182648985947804
T111 0.0182648985947804
T112 0.0182648985947804
T113 0.0182648985947804
T114 0.0182648985947804
T115 0.0182648985947804
T116 0.0182648985947804
T117 0
T118 0
T119 0
T120 0
T121 0
T122 0
T123 0
T124 0
T125 0.0182648985947804
T126 0.0182648985947804
T127 0.0182648985947804
T128 0.0182648985947804
T129 0.0182648985947804
T130 0.0182648985947804
T131 0.0182648985947804
T132 0.0182648985947804
T133 0.0182648985947804
T134 0.0182648985947804
T135 0.0182648985947804
T136 0.0182648985947804
T137 0.0182648985947804
T138 0.0182648985947804
T139 0.0182648985947804
T140 0.0182648985947804
T141 0
T142 0
T143 0
T144 0
T145 0
T146 0
T147 0
T148 0
T149 0.0182648985947804
T150 0.0182648985947804
T151 0.0182648985947804
T152 0.0182648985947804
T153 0.0182648985947804
T154 0.0182648985947804
T155 0.0182648985947804
T156 0.0182648985947804
T157 0.0182648985947804
T158 0.0182648985947804
T159 0.0182648985947804
T160 0.0182648985947804
T161 0.0182648985947804
T162 0.0182648985947804
T163 0.0182648985947804
T164 0.0182648985947804
T165 0
T166 0
T167 0
T168 0
T169 0
T170 0
T171 0
T172 0
T173 0.0182648985947804
T174 0.0182648985947804
T175 0.0182648985947804
T176 0.0182648985947804
T177 0.0182648985947804
T178 0.0182648985947804
T179 0.0182648985947804
T180 0.0182648985947804
T181 0.0182648985947804
T182 0.0182648985947804
T183 0.0182648985947804
T184 0.0182648985947804
T185 0.0182648985947804
T186 0.0182648985947804
T187 0.0182648985947804
T188 0.0182648985947804
T189 0
T190 0
T191 0
T192 0
T193 0
T194 0
T195 0
T196 0
T197 0.0182648985947804
T198 0.0182648985947804
T199 0.0182648985947804
T200 0.0182648985947804
T201 0.0182648985947804
T202 0.0182648985947804
T203 0.0182648985947804
T204 0.0182648985947804
T205 0.0182648985947804
T206 0.0182648985947804
T207 0.0182648985947804
T208 0.0182648985947804
T209 0.0182648985947804
T210 0.0182648985947804
T211 0.0182648985947804
T212 0.0182648985947804
T213 0
T214 0
T215 0
T216 0
T217 0
T218 0
T219 0
T220 0
T221 0.0182648985947804
T222 0.0182648985947804
T223 0.0182648985947804
T224 0.0182648985947804
T225 0.0182648985947804
T226 0.0182648985947804
T227 0.0182648985947804
T228 0.0182648985947804
T229 0.0182648985947804
T230 0.0182648985947804
T231 0.0182648985947804
T232 0.0182648985947804
T233 0.0182648985947804
T234 0.0182648985947804
T235 0.0182648985947804
T236 0.0182648985947804
T237 0
T238 0
T239 0
T240 0
T241 0
T242 0
T243 0
T244 0
T245 0.0182648985947804
T246 0.0182648985947804
T247 0.0182648985947804
T248 0.0182648985947804
T249 0.0182648985947804
T250 0.0182648985947804
T251 0.0182648985947804
T252 0.0182648985947804
T253 0.0182648985947804
T254 0.0182648985947804
T255 0.0182648985947804
T256 0.0182648985947804
T257 0.0182648985947804
T258 0.0182648985947804
T259 0.0182648985947804
T260 0.0182648985947804
T261 0
T262 0
T263 0
T264 0
T265 0
T266 0
T267 0
T268 0
T269 0.0182648985947804
T270 0.0182648985947804
T271 0.0182648985947804
T272 0.0182648985947804
T273 0.0182648985947804
T274 0.0182648985947804
T275 0.0182648985947804
T276 0.0182648985947804
T277 0.0182648985947804
T278 0.0182648985947804
T279 0.0182648985947804
T280 0.0182648985947804
T281 0.0182648985947804
T282 0.0182648985947804
T283 0.0182648985947804
T284 0.0182648985947804
T285 0
T286 0
T287 0
T288 0
T289 0
T290 0
T291 0
T292 0
T293 0.0182648985947804
T294 0.0182648985947804
T295 0.0182648985947804
T296 0.0182648985947804
T297 0.0182648985947804
T298 0.0182648985947804
T299 0.0182648985947804
T300 0.0182648985947804
T301 0.0182648985947804
T302 0.0182648985947804
T303 0.0182648985947804
T304 0.0182648985947804
T305 0.0182648985947804
T306 0.0182648985947804
T307 0.0182648985947804
T308 0.0182648985947804
T309 0
T310 0
T311 0
T312 0
T313 0
T314 0
T315 0
T316 0
T317 0.0182648985947804
T318 0.0182648985947804
T319 0.0182648985947804
T320 0.0182648985947804
T321 0.0182648985947804
T322 0.0182648985947804
T323 0.0182648985947804
T324 0.0182648985947804
T325 0.0182648985947804
T326 0.0182648985947804
T327 0.0182648985947804
T328 0.0182648985947804
T329 0.0182648985947804
T330 0.0182648985947804
T331 0.0182648985947804
T332 0.0182648985947804
T333 0
T334 0
T335 0
T336 0
T337 0
T338 0
T339 0
T340 0
T341 0.0182648985947804
T342 0.0182648985947804
T343 0.0182648985947804
T344 0.0182648985947804
T345 0.0182648985947804
T346 0.0182648985947804
T347 0.0182648985947804
T348 0.0182648985947804
T349 0.0182648985947804
T350 0.0182648985947804
T351 0.0182648985947804
T352 0.0182648985947804
T353 0.0182648985947804
T354 0.0182648985947804
T355 0.0182648985947804
T356 0.0182648985947804
T357 0
T358 0
T359 0
T360 0
T361 0
T362 0
T363 0
T364 0
T365 0.0182648985947804
T366 0.0182648985947804
T367 0.0182648985947804
T368 0.0182648985947804
T369 0.0182648985947804
T370 0.0182648985947804
T371 0.0182648985947804
T372 0.0182648985947804
T373 0.0182648985947804
T374 0.0182648985947804
T375 0.0182648985947804
T376 0.0182648985947804
T377 0.0182648985947804
T378 0.0182648985947804
T379 0.0182648985947804
T380 0.0182648985947804
T381 0
T382 0
T383 0
T384 0
T385 0
T386 0
T387 0
T388 0
T389 0.0182648985947804
T390 0.0182648985947804
T391 0.0182648985947804
T392 0.0182648985947804
T393 0.0182648985947804
T394 0.0182648985947804
T395 0.0182648985947804
T396 0.0182648985947804
T397 0.0182648985947804
T398 0.0182648985947804
T399 0.0182648985947804
T400 0.0182648985947804
T401 0.0182648985947804
T402 0.0182648985947804
T403 0.0182648985947804
T404 0.0182648985947804
T405 0
T406 0
T407 0
T408 0
T409 0
T410 0
T411 0
T412 0
T413 0.0182648985947804
T414 0.0182648985947804
T415 0.0182648985947804
T416 0.0182648985947804
T417 0.0182648985947804
T418 0.0182648985947804
T419 0.0182648985947804
T420 0.0182648985947804
T421 0.0182648985947804
T422 0.0182648985947804
T423 0.0182648985947804
T424 0.0182648985947804
T425 0.0182648985947804
T426 0.0182648985947804
T427 0.0182648985947804
T428 0.0182648985947804
T429 0
T430 0
T431 0
T432 0
T433 0
T434 0
T435 0
T436 0
T437 0.0182648985947804
T438 0.0182648985947804
T439 0.0182648985947804
T440 0.0182648985947804
T441 0.0182648985947804
T442 0.0182648985947804
T443 0.0182648985947804
T444 0.0182648985947804
T445 0.0182648985947804
T446 0.0182648985947804
T447 0.0182648985947804
T448 0.0182648985947804
T449 0.0182648985947804
T450 0.0182648985947804
T451 0.0182648985947804
T452 0.0182648985947804
T453 0
T454 0
T455 0
T456 0
T457 0
T458 0
T459 0
T460 0
T461 0.0182648985947804
T462 0.0182648985947804
T463 0.0182648985947804
T464 0.0182648985947804
T465 0.0182648985947804
T466 0.0182648985947804
T467 0.0182648985947804
T468 0.0182648985947804
T469 0.0182648985947804
T470 0.0182648985947804
T471 0.0182648985947804
T472 0.0182648985947804
T473 0.0182648985947804
T474 0.0182648985947804
T475 0.0182648985947804
T476 0.0182648985947804
T477 0
T478 0
T479 0
T480 0
T481 0
T482 0
T483 0
T484 0
T485 0.0182648985947804
T486 0.0182648985947804
T487 0.0182648985947804
T488 0.0182648985947804
T489 0.0182648985947804
T490 0.0182648985947804
T491 0.0182648985947804
T492 0.0182648985947804
T493 0.0182648985947804
T494 0.0182648985947804
T495 0.0182648985947804
T496 0.0182648985947804
T497 0.0182648985947804
T498 0.0182648985947804
T499 0.0182648985947804
T500 0.0182648985947804
T501 0
T502 0
T503 0
T504 0
T505 0
T506 0
T507 0
T508 0
T509 0.0182648985947804
T510 0.0182648985947804
T511 0.0182648985947804
T512 0.0182648985947804
T513 0.0182648985947804
T514 0.0182648985947804
T515 0.0182648985947804
T516 0.0182648985947804
T517 0.0182648985947804
T518 0.0182648985947804
T519 0.0182648985947804
T520 0.0182648985947804
T521 0.0182648985947804
T522 0.0182648985947804
T523 0.0182648985947804
T524 0.0182648985947804
T525 0
T526 0
T527 0
T528 0
T529 0
T530 0
T531 0
T532 0
T533 0.0182648985947804
T534 0.0182648985947804
T535 0.0182648985947804
T536 0.0182648985947804
T537 0.0182648985947804
T538 0.0182648985947804
T539 0.0182648985947804
T540 0.0182648985947804
T541 0.0182648985947804
T542 0.0182648985947804
T543 0.0182648985947804
T544 0.0182648985947804
T545 0.0182648985947804
T546 0.0182648985947804
T547 0.0182648985947804
T548 0.0182648985947804
T549 0
T550 0
T551 0
T552 0
T553 0
T554 0
T555 0
T556 0
T557 0.0182648985947804
T558 0.0182648985947804
T559 0.0182648985947804
T560 0.0182648985947804
T561 0.0182648985947804
T562 0.0182648985947804
T563 0.0182648985947804
T564 0.0182648985947804
T565 0.0182648985947804
T566 0.0182648985947804
T567 0.0182648985947804
T568 0.0182648985947804
T569 0.0182648985947804
T570 0.0182648985947804
T571 0.0182648985947804
T572 0.0182648985947804
T573 0
T574 0
T575 0
T576 0
T577 0
T578 0
T579 0
T580 0
T581 0.0182648985947804
T582 0.0182648985947804
T583 0.0182648985947804
T584 0.0182648985947804
T585 0.0182648985947804
T586 0.0182648985947804
T587 0.0182648985947804
T588 0.0182648985947804
T589 0.0182648985947804
T590 0.0182648985947804
T591 0.0182648985947804
T592 0.0182648985947804
T593 0.0182648985947804
T594 0.0182648985947804
T595 0.0182648985947804
T596 0.0182648985947804
T597 0
T598 0
T599 0
T600 0
T601 0
T602 0
T603 0
T604 0
T605 0.0182648985947804
T606 0.0182648985947804
T607 0.0182648985947804
T608 0.0182648985947804
T609 0.0182648985947804
T610 0.0182648985947804
T611 0.0182648985947804
T612 0.0182648985947804
T613 0.0182648985947804
T614 0.0182648985947804
T615 0.0182648985947804
T616 0.0182648985947804
T617 0.0182648985947804
T618 0.0182648985947804
T619 0.0182648985947804
T620 0.0182648985947804
T621 0
T622 0
T623 0
T624 0
T625 0
T626 0
T627 0
T628 0
T629 0.0182648985947804
T630 0.0182648985947804
T631 0.0182648985947804
T632 0.0182648985947804
T633 0.0182648985947804
T634 0.0182648985947804
T635 0.0182648985947804
T636 0.0182648985947804
T637 0.0182648985947804
T638 0.0182648985947804
T639 0.0182648985947804
T640 0.0182648985947804
T641 0.0182648985947804
T642 0.0182648985947804
T643 0.0182648985947804
T644 0.0182648985947804
T645 0
T646 0
T647 0
T648 0
T649 0
T650 0
T651 0
T652 0
T653 0.0182648985947804
T654 0.0182648985947804
T655 0.0182648985947804
T656 0.0182648985947804
T657 0.0182648985947804
T658 0.0182648985947804
T659 0.0182648985947804
T660 0.0182648985947804
T661 0.0182648985947804
T662 0.0182648985947804
T663 0.0182648985947804
T664 0.0182648985947804
T665 0.0182648985947804
T666 0.0182648985947804
T667 0.0182648985947804
T668 0.0182648985947804
T669 0
T670 0
T671 0
T672 0
T673 0
T674 0
T675 0
T676 0
T677 0.0182648985947804
T678 0.0182648985947804
T679 0.0182648985947804
T680 0.0182648985947804
T681 0.0182648985947804
T682 0.0182648985947804
T683 0.0182648985947804
T684 0.0182648985947804
T685 0.0182648985947804
T686 0.0182648985947804
T687 0.0182648985947804
T688 0.0182648985947804
T689 0.0182648985947804
T690 0.0182648985947804
T691 0.0182648985947804
T692 0.0182648985947804
T693 0
T694 0
T695 0
T696 0
T697 0
T698 0
T699 0
T700 0
T701 0.0182648985947804
T702 0.0182648985947804
T703 0.0182648985947804
T704 0.0182648985947804
T705 0.0182648985947804
T706 0.0182648985947804
T707 0.0182648985947804
T708 0.0182648985947804
T709 0.0182648985947804
T710 0.0182648985947804
T711 0.0182648985947804
T712 0.0182648985947804
T713 0.0182648985947804
T714 0.0182648985947804
T715 0.0182648985947804
T716 0.0182648985947804
T717 0
T718 0
T719 0
T720 0
T721 0
T722 0
T723 0
T724 0
T725 0.0182648985947804
T726 0.0182648985947804
T727 0.0182648985947804
T728 0.0182648985947804
T729 0.0182648985947804
T730 0.0182648985947804
T731 0.0182648985947804
T732 0.0182648985947804
T733 0.0182648985947804
T734 0.0182648985947804
T735 0.0182648985947804
T736 0.0182648985947804
T737 0.0182648985947804
T738 0.0182648985947804
T739 0.0182648985947804
T740 0.0182648985947804
T741 0
T742 0
T743 0
T744 0
T745 0
T746 0
T747 0
T748 0
T749 0.0182648985947804
T750 0.0182648985947804
T751 0.0182648985947804
T752 0.0182648985947804
T753 0.0182648985947804
T754 0.0182648985947804
T755 0.0182648985947804
T756 0.0182648985947804
T757 0.0182648985947804
T758 0.0182648985947804
T759 0.0182648985947804
T760 0.0182648985947804
T761 0.0182648985947804
T762 0.0182648985947804
T763 0.0182648985947804
T764 0.0182648985947804
T765 0
T766 0
T767 0
T768 0
T769 0
T770 0
T771 0
T772 0
T773 0.0182648985947804
T774 0.0182648985947804
T775 0.0182648985947804
T776 0.0182648985947804
T777 0.0182648985947804
T778 0.0182648985947804
T779 0.0182648985947804
T780 0.0182648985947804
T781 0.0182648985947804
T782 0.0182648985947804
T783 0.0182648985947804
T784 0.0182648985947804
T785 0.0182648985947804
T786 0.0182648985947804
T787 0.0182648985947804
T788 0.0182648985947804
T789 0
T790 0
T791 0
T792 0
T793 0
T794 0
T795 0
T796 0
T797 0.0182648985947804
T798 0.0182648985947804
T799 0.0182648985947804
T800 0.0182648985947804
T801 0.0182648985947804
T802 0.0182648985947804
T803 0.0182648985947804
T804 0.0182648985947804
T805 0.0182648985947804
T806 0.0182648985947804
T807 0.0182648985947804
T808 0.0182648985947804
T809 0.0182648985947804
T810 0.0182648985947804
T811 0.0182648985947804
T812 0.0182648985947804
T813 0
T814 0
T815 0
T816 0
T817 0
T818 0
T819 0
T820 0
T821 0.0182648985947804
T822 0.0182648985947804
T823 0.0182648985947804
T824 0.0182648985947804
T825 0.0182648985947804
T826 0.0182648985947804
T827 0.0182648985947804
T828 0.0182648985947804
T829 0.0182648985947804
T830 0.0182648985947804
T831 0.0182648985947804
T832 0.0182648985947804
T833 0.0182648985947804
T834 0.0182648985947804
T835 0.0182648985947804
T836 0.0182648985947804
T837 0
T838 0
T839 0
T840 0
T841 0
T842 0
T843 0
T844 0
T845 0.0182648985947804
T846 0.0182648985947804
T847 0.0182648985947804
T848 0.0182648985947804
T849 0.0182648985947804
T850 0.0182648985947804
T851 0.0182648985947804
T852 0.0182648985947804
T853 0.0182648985947804
T854 0.0182648985947804
T855 0.0182648985947804
T856 0.0182648985947804
T857 0.0182648985947804
T858 0.0182648985947804
T859 0.0182648985947804
T860 0.0182648985947804
T861 0
T862 0
T863 0
T864 0
T865 0
T866 0
T867 0
T868 0
T869 0.0182648985947804
T870 0.0182648985947804
T871 0.0182648985947804
T872 0.0182648985947804
T873 0.0182648985947804
T874 0.0182648985947804
T875 0.0182648985947804
T876 0.0182648985947804
T877 0.0182648985947804
T878 0.0182648985947804
T879 0.0182648985947804
T880 0.0182648985947804
T881 0.0182648985947804
T882 0.0182648985947804
T883 0.0182648985947804
T884 0.0182648985947804
T885 0
T886 0
T887 0
T888 0
T889 0
T890 0
T891 0
T892 0
T893 0.0182648985947804
T894 0.0182648985947804
T895 0.0182648985947804
T896 0.0182648985947804
T897 0.0182648985947804
T898 0.0182648985947804
T899 0.0182648985947804
T900 0.0182648985947804
T901 0.0182648985947804
T902 0.0182648985947804
T903 0.0182648985947804
T904 0.0182648985947804
T905 0.0182648985947804
T906 0.0182648985947804
T907 0.0182648985947804
T908 0.0182648985947804
T909 0
T910 0
T911 0
T912 0
T913 0
T914 0
T915 0
T916 0
T917 0.0182648985947804
T918 0.0182648985947804
T919 0.0182648985947804
T920 0.0182648985947804
T921 0.0182648985947804
T922 0.0182648985947804
T923 0.0182648985947804
T924 0.0182648985947804
T925 0.0182648985947804
T926 0.0182648985947804
T927 0.0182648985947804
T928 0.0182648985947804
T929 0.0182648985947804
T930 0.0182648985947804
T931 0.0182648985947804
T932 0.0182648985947804
T933 0
T934 0
T935 0
T936 0
T937 0
T938 0
T939 0
T940 0
T941 0.0182648985947804
T942 0.0182648985947804
T943 0.0182648985947804
T944 0.0182648985947804
T945 0.0182648985947804
T946 0.0182648985947804
T947 0.0182648985947804
T948 0.0182648985947804
T949 0.0182648985947804
T950 0.0182648985947804
T951 0.0182648985947804
T952 0.0182648985947804
T953 0.0182648985947804
T954 0.0182648985947804
T955 0.0182648985947804
T956 0.0182648985947804
T957 0
T958 0
T959 0
T960 0
T961 0
T962 0
T963 0
T964 0
T965 0.0182648985947804
T966 0.0182648985947804
T967 0.0182648985947804
T968 0.0182648985947804
T969 0.0182648985947804
T970 0.0182648985947804
T971 0.0182648985947804
T972 0.0182648985947804
T973 0.0182648985947804
T974 0.0182648985947804
T975 0.0182648985947804
T976 0.0182648985947804
T977 0.0182648985947804
T978 0.0182648985947804
T979 0.0182648985947804
T980 0.0182648985947804
T981 0
T982 0
T983 0
T984 0
T985 0
T986 0
T987 0
T988 0
T989 0.0182648985947804
T990 0.0182648985947804
T991 0.0182648985947804
T992 0.0182648985947804
T993 0.0182648985947804
T994 0.0182648985947804
T995 0.0182648985947804
T996 0.0182648985947804
T997 0.0182648985947804
T998 0.0182648985947804
T999 0.0182648985947804
T1000 0.0182648985947804
T1001 0.0182648985947804
T1002 0.0182648985947804
T1003 0.0182648985947804
T1004 0.0182648985947804
T1005 0
T1006 0
T1007 0
T1008 0
T1009 0
T1010 0
T1011 0
T1012 0
T1013 0.0182648985947804
T1014 0.0182648985947804
T1015 0.0182648985947804
T1016 0.0182648985947804
T1017 0.0182648985947804
T1018 0.0182648985947804
T1019 0.0182648985947804
T1020 0.0182648985947804
T1021 0.0182648985947804
T1022 0.0182648985947804
T1023 0.0182648985947804
T1024 0.0182648985947804
T1025 0.0182648985947804
T1026 0.0182648985947804
T1027 0.0182648985947804
T1028 0.0182648985947804
T1029 0
T1030 0
T1031 0
T1032 0
T1033 0
T1034 0
T1035 0
T1036 0
T1037 0
T1038 0.0182648985947804
T1039 0.0182648985947804
T1040 0.0182648985947804
T1041 0.0182648985947804
T1042 0.0182648985947804
T1043 0.0182648985947804
T1044 0.0182648985947804
T1045 0.0182648985947804
T1046 0.0182648985947804
T1047 0.0182648985947804
T1048 0.0182648985947804
T1049 0.0182648985947804
T1050 0.0182648985947804
T1051 0.0182648985947804
T1052 0.0182648985947804
T1053 0
T1054 0
T1055 0
T1056 0
T1057 0
T1058 0
T1059 0
T1060 0
T1061 0
T1062 0.0182648985947804
T1063 0.0182648985947804
T1064 0.0182648985947804
T1065 0.0182648985947804
T1066 0.0182648985947804
T1067 0.0182648985947804
T1068 0.0182648985947804
T1069 0.0182648985947804
T1070 0.0182571483534604
T1071 0.0182493995151528
T1072 0.0182416492738327
T1073 0.0182338990325127
T1074 0.0182261501942051
T1075 0.0182183999528851
T1076 0.018210649711565
T1077 0
T1078 0
T1079 0
T1080 0
T1081 0
T1082 0
T1083 0
T1084 0
T1085 0
T1086 0.0181331529104144
T1087 0.0181254026690943
T1088 0.0181176538307868
T1089 0.0181099035894667
T1090 0.0181021533481466
T1091 0.0180944045098391
T1092 0.018086654268519
T1093 0.0180789040271989
T1094 0.0180711551888914
T1095 0.0180634049475713
T1096 0.0180556547062512
T1097 0.0180479058679437
T1098 0.0180401556266236
T1099 0.0180324067883161
T1100 0.018024656546996
T1101 0
T1102 0
T1103 0
T1104 0
T1105 0
T1106 0
T1107 0
T1108 0
T1109 0
T1110 0.0179471583428329
T1111 0.0179394095045253
T1112 0.0179316592632052
T1113 0.0179239104248977
T1114 0.0179161601835776
T1115 0.0179084099422576
T1116 0.01790066110395
T1117 0.0178929108626299
T1118 0.0178851606213099
T1119 0.0178774117830023
T1120 0.0178696615416823
T1121 0.0178619113003622
T1122 0.0178541624620546
T1123 0.0178464122207346
T1124 0.0178386619794145
T1125 0
T1126 0
T1127 0
T1128 0
T1129 0
T1130 0
T1131 0
T1132 0
T1133 0
T1134 0.0177611651782639
T1135 0.0177534149369438
T1136 0.0177456660986363
T1137 0.0177379158573162
T1138 0.0177301656159961
T1139 0.0177224167776886
T1140 0.0177146665363685
T1141 0.017706917698061
T1142 0.0176991674567409
T1143 0.0176914172154208
T1144 0.0176836683771133
T1145 0.0176759181357932
T1146 0.0176681678944731
T1147 0.0176604190561656
T1148 0.0176526688148455
T1149 0
T1150 0
T1151 0
T1152 0
T1153 0
T1154 0
T1155 0
T1156 0
T1157 0
T1158 0.0175751720136949
T1159 0.0175674217723748
T1160 0.0175596715310548
T1161 0.0175519226927472
T1162 0.0175441724514272
T1163 0.0175364222101071
T1164 0.0175286733717995
T1165 0.0175209231304795
T1166 0.0175131728891594
T1167 0.0175054240508519
T1168 0.0174976738095318
T1169 0.0174899249712242
T1170 0.0174821747299042
T1171 0.0174744244885841
T1172 0.0174666756502766
T1173 0
T1174 0
T1175 0
T1176 0
T1177 0
T1178 0
T1179 0
T1180 0
T1181 0
T1182 0.0173891774461134
T1183 0.0173814286078059
T1184 0.0173736783664858
T1185 0.0173659281251657
T1186 0.0173581792868582
T1187 0.0173504290455381
T1188 0.017342678804218
T1189 0.0173349299659105
T1190 0.0173271797245904
T1191 0.0173194294832703
T1192 0.0173116806449628
T1193 0.0173039304036427
T1194 0.0172961801623226
T1195 0.0172884313240151
T1196 0.017280681082695
T1197 0
T1198 0
T1199 0
T1200 0
T1201 0
T1202 0
T1203 0
T1204 0
T1205 0
T1206 0.0172031842815444
T1207 0.0171954340402244
T1208 0.0171876837989043
T1209 0.0171799349605968
T1210 0.0171721847192767
T1211 0.0171644358809691
T1212 0.0171566856396491
T1213 0.017148935398329
T1214 0.0171411865600215
T1215 0.0171334363187014
T1216 0.0171256860773813
T1217 0.0171179372390738
T1218 0.0171101869977537
T1219 0.0171024367564336
T1220 0.0170946879181261
T1221 0
T1222 0
T1223 0
T1224 0
T1225 0
T1226 0
T1227 0
T1228 0
T1229 0
T1230 0.0170171897139629
T1231 0.0170094408756554
T1232 0.0170016906343353
T1233 0.0169939403930152
T1234 0.0169861915547077
T1235 0.0169784413133876
T1236 0.0169706910720675
T1237 0.01696294223376
T1238 0.0169551919924399
T1239 0.0169474431541324
T1240 0.0169396929128123
T1241 0.0169319426714922
T1242 0.0169241938331847
T1243 0.0169164435918646
T1244 0.0169086933505446
T1245 0
T1246 0
T1247 0
T1248 0
T1249 0
T1250 0
T1251 0
T1252 0
T1253 0
T1254 0.016831196549394
T1255 0.0168234463080739
T1256 0.0168156974697663
T1257 0.0168079472284463
T1258 0.0168001969871262
T1259 0.0167924481488187
T1260 0.0167846979074986
T1261 0.0167769476661785
T1262 0.016769198827871
T1263 0.0167614485865509
T1264 0.0167536983452308
T1265 0.0167459495069233
T1266 0.0167381992656032
T1267 0.0167304504272957
T1268 0.0167227001859756
T1269 0
T1270 0
T1271 0
T1272 0
T1273 0
T1274 0
T1275 0
T1276 0
T1277 0
T1278 0.0166452019818124
T1279 0.0166374531435049
T1280 0.0166297029021848
T1281 0.0166219540638773
T1282 0.0166142038225572
T1283 0.0166064535812371
T1284 0.0165987047429296
T1285 0.0165909545016095
T1286 0.0165832042602895
T1287 0.0165754554219819
T1288 0.0165677051806618
T1289 0.0165599549393418
T1290 0.0165522061010342
T1291 0.0165444558597142
T1292 0.0165367056183941
T1293 0
T1294 0
T1295 0
T1296 0
T1297 0
T1298 0
T1299 0
T1300 0
T1301 0
T1302 0.0164592088172435
T1303 0.0164514585759234
T1304 0.0164437097376159
T1305 0.0164359594962958
T1306 0.0164282092549757
T1307 0.0164204604166682
T1308 0.0164127101753481
T1309 0.0164049613370406
T1310 0.0163972110957205
T1311 0.0163894608544004
T1312 0.0163817120160929
T1313 0.0163739617747728
T1314 0.0163662115334527
T1315 0.0163584626951452
T1316 0.0163507124538251
T1317 0
T1318 0
T1319 0
T1320 0
T1321 0
T1322 0
T1323 0
T1324 0
T1325 0
T1326 0.0162732156526745
T1327 0.0162654654113544
T1328 0.0162577151700344
T1329 0.0162499663317268
T1330 0.0162422160904067
T1331 0.0162344658490867
T1332 0.0162267170107791
T1333 0.016218966769459
T1334 0.016211216528139
T1335 0.0162034676898314
T1336 0.0161957174485114
T1337 0.0161879686102038
T1338 0.0161802183688837
T1339 0.0161724681275637
T1340 0.0161647192892561
T1341 0
T1342 0
T1343 0
T1344 0
T1345 0
T1346 0
T1347 0
T1348 0
T1349 0
T1350 0.016087221085093
T1351 0.0160794722467855
T1352 0.0160717220054654
T1353 0.0160639717641453
T1354 0.0160562229258378
T1355 0.0160484726845177
T1356 0.0160407224431976
T1357 0.0160329736048901
T1358 0.01602522336357
T1359 0.0160174731222499
T1360 0.0160097242839424
T1361 0.0160019740426223
T1362 0.0159942238013022
T1363 0.0159864749629947
T1364 0.0159787247216746
T1365 0
T1366 0
T1367 0
T1368 0
T1369 0
T1370 0
T1371 0
T1372 0
T1373 0
T1374 0.015901227920524
T1375 0.0158934776792039
T1376 0.0158857274378839
T1377 0.0158779785995763
T1378 0.0158702283582563
T1379 0.0158624795199487
T1380 0.0158547292786286
T1381 0.0158469790373086
T1382 0.015839230199001
T1383 0.015831479957681
T1384 0.0158237297163609
T1385 0.0158159808780533
T1386 0.0158082306367333
T1387 0.0158004803954132
T1388 0.0157927315571057
T1389 0
T1390 0
T1391 0
T1392 0
T1393 0
T1394 0
T1395 0
T1396 0
T1397 0
T1398 0.0157152333529425
T1399 0.015707484514635
T1400 0.0156997342733149
T1401 0.0156919840319948
T1402 0.0156842351936873
T1403 0.0156764849523672
T1404 0.0156687347110471
T1405 0.0156609858727396
T1406 0.0156532356314195
T1407 0.015645486793112
T1408 0.0156377365517919
T1409 0.0156299863104718
T1410 0.0156222374721643
T1411 0.0156144872308442
T1412 0.0156067369895241
T1413 0
T1414 0
T1415 0
T1416 0
T1417 0
T1418 0
T1419 0
T1420 0
T1421 0
T1422 0.0155292401883735
T1423 0.0155214899470535
T1424 0.0155137411087459
T1425 0.0155059908674259
T1426 0.0154982406261058
T1427 0.0154904917877982
T1428 0.0154827415464782
T1429 0.0154749913051581
T1430 0.0154672424668506
T1431 0.0154594922255305
T1432 0.0154517419842104
T1433 0.0154439931459029
T1434 0.0154362429045828
T1435 0.0154284940662753
T1436 0
T1437 0
T1438 0
T1439 0
T1440 0
T1441 0
T1442 0
T1443 0
T1444 0
T1445 0
T1446 0.015343245620792
T1447 0.0153354967824845
T1448 0.0153277465411644
T1449 0.0153199977028569
T1450 0.0153122474615368
T1451 0.0153044972202167
T1452 0.0152967483819092
T1453 0.0152889981405891
T1454 0.015281247899269
T1455 0.0152734990609615
T1456 0.0152657488196414
T1457 0.0152579985783214
T1458 0.0152502497400138
T1459 0.0152424994986937
T1460 0
T1461 0
T1462 0
T1463 0
T1464 0
T1465 0
T1466 0
T1467 0
T1468 0
T1469 0
T1470 0.0151572524562231
T1471 0.015149502214903
T1472 0.0151417533765955
T1473 0.0151340031352754
T1474 0.0151262528939553
T1475 0.0151185040556478
T1476 0.0151107538143277
T1477 0.0151030049760202
T1478 0.0150952547347001
T1479 0.01508750449338
T1480 0.0150797556550725
T1481 0.0150720054137524
T1482 0.0150642551724323
T1483 0.0150565063341248
T1484 0
T1485 0
T1486 0
T1487 0
T1488 0
T1489 0
T1490 0
T1491 0
T1492 0
T1493 0
T1494 0.0149712592916541
T1495 0.014963509050334
T1496 0.0149557588090139
T1497 0.0149480099707064
T1498 0.0149402597293863
T1499 0.0149325094880662
T1500 0.0149247606497587
T1501 0.0149170104084386
T1502 0.0149092601671186
T1503 0.014901511328811
T1504 0.0148937610874909
T1505 0.0148860122491834
T1506 0.0148782620078633
T1507 0.0148705117665433
T1508 0
T1509 0
T1510 0
T1511 0
T1512 0
T1513 0
T1514 0
T1515 0
T1516 0
T1517 0
T1518 0.0147852647240726
T1519 0.014777515885765
T1520 0.014769765644445
T1521 0.0147620154031249
T1522 0.0147542665648174
T1523 0.0147465163234973
T1524 0.0147387660821772
T1525 0.0147310172438697
T1526 0.0147232670025496
T1527 0.0147155167612295
T1528 0.014707767922922
T1529 0.0147000176816019
T1530 0.0146922674402818
T1531 0.0146845186019743
T1532 0
T1533 0
T1534 0
T1535 0
T1536 0
T1537 0
T1538 0
T1539 0
T1540 0
T1541 0
T1542 0.0145992715595036
T1543 0.0145915213181835
T1544 0.0145837710768635
T1545 0.0145760222385559
T1546 0.0145682719972358
T1547 0.0145605231589283
T1548 0.0145527729176082
T1549 0.0145450226762882
T1550 0.0145372738379806
T1551 0.0145295235966605
T1552 0.0145217733553405
T1553 0.0145140245170329
T1554 0.0145062742757129
T1555 0.0144985240343928
T1556 0
T1557 0
T1558 0
T1559 0
T1560 0
T1561 0
T1562 0
T1563 0
T1564 0
T1565 0
T1566 0.0144132769919221
T1567 0.0144055281536146
T1568 0.0143977779122945
T1569 0.0143900276709744
T1570 0.0143822788326669
T1571 0.0143745285913468
T1572 0.0143667783500267
T1573 0.0143590295117192
T1574 0.0143512792703991
T1575 0.0143435304320916
T1576 0.0143357801907715
T1577 0.0143280299494514
T1578 0.0143202811111439
T1579 0.0143125308698238
T1580 0
T1581 0
T1582 0
T1583 0
T1584 0
T1585 0
T1586 0
T1587 0
T1588 0
T1589 0
T1590 0.0142272838273531
T1591 0.014219533586033
T1592 0.0142117847477255
T1593 0.0142040345064054
T1594 0.0141962842650854
T1595 0.0141885354267778
T1596 0.0141807851854577
T1597 0.0141730349441377
T1598 0.0141652861058301
T1599 0.0141575358645101
T1600 0.01414978562319
T1601 0.0141420367848824
T1602 0.0141342865435624
T1603 0.0141265377052548
T1604 0
T1605 0
T1606 0
T1607 0
T1608 0
T1609 0
T1610 0
T1611 0
T1612 0
T1613 0
T1614 0.0140412892597716
T1615 0.0140335404214641
T1616 0.014025790180144
T1617 0.0140180413418365
T1618 0.0140102911005164
T1619 0.0140025408591963
T1620 0.0139947920208888
T1621 0.0139870417795687
T1622 0.0139792915382486
T1623 0.0139715426999411
T1624 0.013963792458621
T1625 0.0139560422173009
T1626 0.0139482933789934
T1627 0.0139405431376733
T1628 0
T1629 0
T1630 0
T1631 0
T1632 0
T1633 0
T1634 0
T1635 0
T1636 0
T1637 0
T1638 0.0138552960952026
T1639 0.0138475458538826
T1640 0.013839797015575
T1641 0.013832046774255
T1642 0.0138242965329349
T1643 0.0138165476946273
T1644 0.0138087974533073
T1645 0.0138010486149997
T1646 0.0137932983736797
T1647 0.0137855481323596
T1648 0.013777799294052
T1649 0.013770049052732
T1650 0.0137622988114119
T1651 0.0137545499731044
T1652 0
T1653 0
T1654 0
T1655 0
T1656 0
T1657 0
T1658 0
T1659 0
T1660 0
T1661 0
T1662 0.0136693029306337
T1663 0.0136615526893136
T1664 0.0136538024479935
T1665 0.013646053609686
T1666 0.0136383033683659
T1667 0.0136305531270458
T1668 0.0136228042887383
T1669 0.0136150540474182
T1670 0.0136073038060981
T1671 0.0135995549677906
T1672 0.0135918047264705
T1673 0.013584055888163
T1674 0.0135763056468429
T1675 0.0135685554055228
T1676 0
T1677 0
T1678 0
T1679 0
T1680 0
T1681 0
T1682 0
T1683 0
T1684 0
T1685 0
T1686 0.0134833083630522
T1687 0.0134755595247446
T1688 0.0134678092834246
T1689 0.0134600590421045
T1690 0.0134523102037969
T1691 0.0134445599624769
T1692 0.0134368097211568
T1693 0.0134290608828493
T1694 0.0134213106415292
T1695 0.0134135604002091
T1696 0.0134058115619016
T1697 0.0133980613205815
T1698 0.0133903110792614
T1699 0.0133825622409539
T1700 0
T1701 0
T1702 0
T1703 0
T1704 0
T1705 0
T1706 0
T1707 0
T1708 0
T1709 0
T1710 0.0132973151984832
T1711 0.0132895649571631
T1712 0.013281814715843
T1713 0.0132740658775355
T1714 0.0132663156362154
T1715 0.0132585667979079
T1716 0.0132508165565878
T1717 0.0132430663152677
T1718 0.0132353174769602
T1719 0.0132275672356401
T1720 0.0132198169943201
T1721 0.0132120681560125
T1722 0.0132043179146924
T1723 0.0131965676733724
T1724 0
T1725 0
T1726 0
T1727 0
T1728 0
T1729 0
T1730 0
T1731 0
T1732 0
T1733 0
T1734 0.0131113206309017
T1735 0.0131035717925942
T1736 0.0130958215512741
T1737 0.013088071309954
T1738 0.0130803224716465
T1739 0.0130725722303264
T1740 0.0130648219890063
T1741 0.0130570731506988
T1742 0.0130493229093787
T1743 0.0130415740710712
T1744 0.0130338238297511
T1745 0.013026073588431
T1746 0.0130183247501235
T1747 0.0130105745088034
T1748 0
T1749 0
T1750 0
T1751 0
T1752 0
T1753 0
T1754 0
T1755 0
T1756 0
T1757 0
T1758 0.0129253274663327
T1759 0.0129175772250126
T1760 0.0129098283867051
T1761 0.012902078145385
T1762 0.0128943279040649
T1763 0.0128865790657574
T1764 0.0128788288244373
T1765 0.0128710785831173
T1766 0.0128561813958731
T1767 0.0128412856116415
T1768 0.0128263884243974
T1769 0.0128114912371533
T1770 0.0127965940499091
T1771 0.012781696862665
T1772 0
T1773 0
T1774 0
T1775 0
T1776 0
T1777 0
T1778 0
T1779 0
T1780 0
T1781 0
T1782 0.0126178292059921
T1783 0.0126029320187479
T1784 0.0125880348315038
T1785 0.0125731376442596
T1786 0.0125582404570155
T1787 0.0125433432697714
T1788 0.0125284460825272
T1789 0.0125135488952831
T1790 0.012498651708039
T1791 0.0124837545207948
T1792 0.0124688573335507
T1793 0.0124539601463066
T1794 0.012439064362075
T1795 0.0124241671748308
T1796 0
T1797 0
T1798 0
T1799 0
T1800 0
T1801 0
T1802 0
T1803 0
T1804 0
T1805 0
T1806 0.0122602981151454
T1807 0.0122454023309138
T1808 0.0122305051436696
T1809 0.0122156079564255
T1810 0.0122007107691814
T1811 0.0121858135819372
T1812 0.0121709163946931
T1813 0.012156019207449
T1814 0.0121411220202048
T1815 0.0121262248329607
T1816 0.0121113276457165
T1817 0.0120964304584724
T1818 0.0120815332712283
T1819 0.0120666360839841
T1820 0
T1821 0
T1822 0
T1823 0
T1824 0
T1825 0
T1826 0
T1827 0
T1828 0
T1829 0
T1830 0.0119027684273112
T1831 0.0118878712400671
T1832 0.0118729740528229
T1833 0.0118580768655788
T1834 0.0118431810813472
T1835 0.0118282838941031
T1836 0.0118133867068589
T1837 0.0117984895196148
T1838 0.0117835923323707
T1839 0.0117686951451265
T1840 0.0117537979578824
T1841 0.0117389007706383
T1842 0.0117240035833941
T1843 0.01170910639615
T1844 0
T1845 0
T1846 0
T1847 0
T1848 0
T1849 0
T1850 0
T1851 0
T1852 0
T1853 0
T1854 0.0115452387394771
T1855 0.0115303415522329
T1856 0.0115154443649888
T1857 0.0115005471777446
T1858 0.0114856499905005
T1859 0.0114707528032564
T1860 0.0114558556160122
T1861 0.0114409598317807
T1862 0.0114260626445365
T1863 0.0114111654572924
T1864 0.0113962682700482
T1865 0.0113813710828041
T1866 0.01136647389556
T1867 0.0113515767083158
T1868 0
T1869 0
T1870 0
T1871 0
T1872 0
T1873 0
T1874 0
T1875 0
T1876 0
T1877 0
T1878 0.0111877090516429
T1879 0.0111728118643988
T1880 0.0111579146771546
T1881 0.0111430174899105
T1882 0.0111281203026664
T1883 0.0111132231154222
T1884 0.0110983259281781
T1885 0.011083428740934
T1886 0.0110685315536898
T1887 0.0110536357694582
T1888 0.0110387385822141
T1889 0.01102384139497
T1890 0.0110089442077258
T1891 0.0109940470204817
T1892 0
T1893 0
T1894 0
T1895 0
T1896 0
T1897 0
T1898 0
T1899 0
T1900 0
T1901 0
T1902 0.0108301793638088
T1903 0.0108152821765646
T1904 0.0108003849893205
T1905 0.0107854878020763
T1906 0.0107705906148322
T1907 0.0107556934275881
T1908 0.0107407962403439
T1909 0.0107258990530998
T1910 0.0107110018658557
T1911 0.0106961046786115
T1912 0.0106812074913674
T1913 0.0106663103041233
T1914 0.0106514145198917
T1915 0.0106365173326475
T1916 0
T1917 0
T1918 0
T1919 0
T1920 0
T1921 0
T1922 0
T1923 0
T1924 0
T1925 0
T1926 0.0104726482729621
T1927 0.0104577524887305
T1928 0.0104428553014863
T1929 0.0104279581142422
T1930 0.0104130609269981
T1931 0.0103981637397539
T1932 0.0103832665525098
T1933 0.0103683693652657
T1934 0.0103534721780215
T1935 0.0103385749907774
T1936 0.0103236778035332
T1937 0.0103087806162891
T1938 0.010293883429045
T1939 0.0102789862418008
T1940 0
T1941 0
T1942 0
T1943 0
T1944 0
T1945 0
T1946 0
T1947 0
T1948 0
T1949 0
T1950 0.0101151185851279
T1951 0.0101002213978838
T1952 0.0100853242106396
T1953 0.0100704270233955
T1954 0.0100555312391639
T1955 0.0100406340519198
T1956 0.0100257368646756
T1957 0.0100108396774315
T1958 0.00999594249018737
T1959 0.00998104530294323
T1960 0.0099661481156991
T1961 0.00995125092845496
T1962 0.00993635374121083
T1963 0.00992145655396669
T1964 0
T1965 0
T1966 0
T1967 0
T1968 0
T1969 0
T1970 0
T1971 0
T1972 0
T1973 0
T1974 0
T1975 0.00974269171004962
T1976 0.00972779452280548
T1977 0.00971289733556135
T1978 0.00969800014831721
T1979 0.00968310296107308
T1980 0.00966820577382894
T1981 0.00965330998959735
T1982 0.00963841280235322
T1983 0.00962351561510908
T1984 0.00960861842786495
T1985 0.00959372124062081
T1986 0.00957882405337668
T1987 0.00956392686613254
T1988 0
T1989 0
T1990 0
T1991 0
T1992 0
T1993 0
T1994 0
T1995 0
T1996 0
T1997 0
T1998 0
T1999 0.00938516202221547
T2000 0.00937026483497133
T2001 0.0093553676477272
T2002 0.00934047046048306
T2003 0.00932557327323892
T2004 0.00931067608599479
T2005 0.00929577889875065
T2006 0.00928088171150652
T2007 0.00926598452426238
T2008 0.0092510887400308
T2009 0.00923619155278666
T2010 0.00922129436554253
T2011 0.00920639717829839
T2012 0
T2013 0
T2014 0
T2015 0
T2016 0
T2017 0
T2018 0
T2019 0
T2020 0
T2021 0
T2022 0
T2023 0.00902763233438132
T2024 0.00901273514713718
T2025 0.00899783795989305
T2026 0.00898294077264891
T2027 0.00896804358540478
T2028 0.00895314639816064
T2029 0.0089382492109165
T2030 0.00892335202367237
T2031 0.00890845483642823
T2032 0.0088935576491841
T2033 0.00887866046193996
T2034 0.00886376467770838
T2035 0.00884886749046424
T2036 0
T2037 0
T2038 0
T2039 0
T2040 0
T2041 0
T2042 0
T2043 0
T2044 0
T2045 0
T2046 0
T2047 0.00867010124353462
T2048 0.00865520545930303
T2049 0.0086403082720589
T2050 0.00862541108481476
T2051 0.00861051389757063
T2052 0.00859561671032649
T2053 0.00858071952308235
T2054 0.00856582233583822
T2055 0.00855092514859408
T2056 0.00853602796134995
T2057 0.00852113077410581
T2058 0.00850623358686168
T2059 0.00849133639961754
T2060 0
T2061 0
T2062 0
T2063 0
T2064 0
T2065 0
T2066 0
T2067 0
T2068 0
T2069 0
T2070 0
T2071 0.00831257155570047
T2072 0.00829767436845633
T2073 0.0082827771812122
T2074 0.00826787999396806
T2075 0.00825298420973647
T2076 0.00823808702249234
T2077 0.0082231898352482
T2078 0.00820829264800407
T2079 0.00819339546075993
T2080 0.0081784982735158
T2081 0.00816360108627166
T2082 0.00814870389902753
T2083 0.00813380671178339
T2084 0
T2085 0
T2086 0
T2087 0
T2088 0
T2089 0
T2090 0
T2091 0
T2092 0
T2093 0
T2094 0
T2095 0.00795504186786632
T2096 0.00794014468062218
T2097 0.00792524749337804
T2098 0.00791035030613391
T2099 0.00789545311888977
T2100 0.00788055593164564
T2101 0.00786566014741405
T2102 0.00785076296016992
T2103 0.00783586577292578
T2104 0.00782096858568165
T2105 0.00780607139843751
T2106 0.00779117421119338
T2107 0.00777627702394924
T2108 0
T2109 0
T2110 0
T2111 0
T2112 0
T2113 0
T2114 0
T2115 0
T2116 0
T2117 0
T2118 0
T2119 0.00759751218003217
T2120 0.00758261499278803
T2121 0.0075677178055439
T2122 0.00755282061829976
T2123 0.00753792343105563
T2124 0.00752302624381149
T2125 0.00750812905656735
T2126 0.00749323186932322
T2127 0.00747833468207908
T2128 0.0074634388978475
T2129 0.00744854171060336
T2130 0.00743364452335923
T2131 0
T2132 0
T2133 0
T2134 0
T2135 0
T2136 0
T2137 0
T2138 0
T2139 0
T2140 0
T2141 0
T2142 0
T2143 0.00723998249219802
T2144 0.00722508530495388
T2145 0.00721018811770974
T2146 0.00719529093046561
T2147 0.00718039374322147
T2148 0.00716549655597734
T2149 0.0071505993687332
T2150 0.00713570218148907
T2151 0.00712080499424493
T2152 0.0071059078070008
T2153 0.00709101061975666
T2154 0.00707611343251253
T2155 0
T2156 0
T2157 0
T2158 0
T2159 0
T2160 0
T2161 0
T2162 0
T2163 0
T2164 0
T2165 0
T2166 0
T2167 0.00688245140135132
T2168 0.00686755561711973
T2169 0.00685265842987559
T2170 0.00683776124263146
T2171 0.00682286405538732
T2172 0.00680796686814319
T2173 0.00679306968089905
T2174 0.00677817249365492
T2175 0.00676327530641078
T2176 0.00674837811916665
T2177 0.00673348093192251
T2178 0.00671858374467838
T2179 0
T2180 0
T2181 0
T2182 0
T2183 0
T2184 0
T2185 0
T2186 0
T2187 0
T2188 0
T2189 0
T2190 0
T2191 0.00652492171351716
T2192 0.00651002452627303
T2193 0.00649512733902889
T2194 0.00648023015178476
T2195 0.00646533436755317
T2196 0.00645043718030904
T2197 0.0064355399930649
T2198 0.00642064280582077
T2199 0.00640574561857663
T2200 0.0063908484313325
T2201 0.00637595124408836
T2202 0.00636105405684423
T2203 0
T2204 0
T2205 0
T2206 0
T2207 0
T2208 0
T2209 0
T2210 0
T2211 0
T2212 0
T2213 0
T2214 0
T2215 0.00616739202568302
T2216 0.00615249483843888
T2217 0.00613759765119475
T2218 0.00612270046395061
T2219 0.00610780327670647
T2220 0.00609290608946234
T2221 0.0060780089022182
T2222 0.00606311311798662
T2223 0.00604821593074248
T2224 0.00603331874349835
T2225 0.00601842155625421
T2226 0.00600352436901008
T2227 0
T2228 0
T2229 0
T2230 0
T2231 0
T2232 0
T2233 0
T2234 0
T2235 0
T2236 0
T2237 0
T2238 0
T2239 0.00580986233784887
T2240 0.00579496515060473
T2241 0.00578006796336059
T2242 0.00576517077611646
T2243 0.00575027358887232
T2244 0.00573537640162819
T2245 0.00572047921438405
T2246 0.00570558202713992
T2247 0.00569068483989578
T2248 0.0056757890556642
T2249 0.00566089186842006
T2250 0.00564599468117593
T2251 0
T2252 0
T2253 0
T2254 0
T2255 0
T2256 0
T2257 0
T2258 0
T2259 0
T2260 0
T2261 0
T2262 0
T2263 0.00545233265001471
T2264 0.00543743546277058
T2265 0.00542253827552644
T2266 0.00540764108828231
T2267 0.00539274390103817
T2268 0.00537784671379404
T2269 0.0053629495265499
T2270 0.00534805233930577
T2271 0.00533315515206163
T2272 0.0053182579648175
T2273 0.00530336077757336
T2274 0.00528846359032923
T2275 0
T2276 0
T2277 0
T2278 0
T2279 0
T2280 0
T2281 0
T2282 0
T2283 0
T2284 0
T2285 0
T2286 0
T2287 0.00509480155916802
T2288 0.00507990437192388
T2289 0.00506500858769229
T2290 0.00505011140044816
T2291 0.00503521421320402
T2292 0.00502031702595989
T2293 0.00500541983871575
T2294 0.00499052265147162
T2295 0.00497562546422748
T2296 0.00496072827698335
T2297 0.00494583108973921
T2298 0.00493093390249508
T2299 0
T2300 0
T2301 0
T2302 0
T2303 0
T2304 0
T2305 0
T2306 0
T2307 0
T2308 0
T2309 0
T2310 0
T2311 0.00473727187133386
T2312 0.00472237468408973
T2313 0.00470747749684559
T2314 0.00469258030960146
T2315 0.00467768452536987
T2316 0.00466278733812574
T2317 0.0046478901508816
T2318 0.00463299296363747
T2319 0.00461809577639333
T2320 0.0046031985891492
T2321 0.00458830140190506
T2322 0.00457340421466092
T2323 0
T2324 0
T2325 0
T2326 0
T2327 0
T2328 0
T2329 0
T2330 0
T2331 0
T2332 0
T2333 0
T2334 0
T2335 0.00437974218349971
T2336 0.00436484499625558
T2337 0.00434994780901144
T2338 0.00433505062176731
T2339 0.00432015343452317
T2340 0.00430525624727904
T2341 0.0042903590600349
T2342 0.00427546327580332
T2343 0.00426056608855918
T2344 0.00424566890131505
T2345 0.00423077171407091
T2346 0.00421587452682677
T2347 0
T2348 0
T2349 0
T2350 0
T2351 0
T2352 0
T2353 0
T2354 0
T2355 0
T2356 0
T2357 0
T2358 0
T2359 0.00402221249566556
T2360 0.00400731530842143
T2361 0.00399241812117729
T2362 0.00397752093393316
T2363 0.00396262374668902
T2364 0.00394772655944489
T2365 0.00393282937220075
T2366 0.00391793218495662
T2367 0.00390303499771248
T2368 0.00388813781046835
T2369 0.00387324202623676
T2370 0.00385834483899262
T2371 0
T2372 0
T2373 0
T2374 0
T2375 0
T2376 0
T2377 0
T2378 0
T2379 0
T2380 0
T2381 0
T2382 0
T2383 0.00366468280783141
T2384 0.00364978562058728
T2385 0.00363488843334314
T2386 0.00361999124609901
T2387 0.00360509405885487
T2388 0.00359019687161074
T2389 0.0035752996843666
T2390 0.00356040249712247
T2391 0.00354550530987833
T2392 0.0035306081226342
T2393 0.00351571093539006
T2394 0.00350081374814593
T2395 0
T2396 0
T2397 0
T2398 0
T2399 0
T2400 0
T2401 0
T2402 0
T2403 0
T2404 0
T2405 0
T2406 0
T2407 0.00330715171698471
T2408 0.00329225452974058
T2409 0.00327735874550899
T2410 0.00326246155826486
T2411 0.00324756437102072
T2412 0.00323266718377659
T2413 0.00321776999653245
T2414 0.00320287280928832
T2415 0.00318797562204418
T2416 0.00317307843480005
T2417 0.00315818124755591
T2418 0.00314328406031177
T2419 0
T2420 0
T2421 0
T2422 0
T2423 0
T2424 0
T2425 0
T2426 0
T2427 0
T2428 0
T2429 0
T2430 0
T2431 0.00294962202915056
T2432 0.00293472484190643
T2433 0.00291982765466229
T2434 0.00290493046741816
T2435 0.00289003328017402
T2436 0.00287513749594244
T2437 0.0028602403086983
T2438 0.00284534312145417
T2439 0.00283044593421003
T2440 0.00281554874696589
T2441 0.00280065155972176
T2442 0.00278575437247762
T2443 0
T2444 0
T2445 0
T2446 0
T2447 0
T2448 0
T2449 0
T2450 0
T2451 0
T2452 0
T2453 0
T2454 0
T2455 0.00259209234131641
T2456 0.00257719515407228
T2457 0.00256229796682814
T2458 0.00254740077958401
T2459 0.00253250359233987
T2460 0.00251760640509574
T2461 0.0025027092178516
T2462 0.00248781343362002
T2463 0.00247291624637588
T2464 0.00245801905913174
T2465 0.00244312187188761
T2466 0.00242822468464347
T2467 0
T2468 0
T2469 0
T2470 0
T2471 0
T2472 0
T2473 0
T2474 0
T2475 0
T2476 0
T2477 0
T2478 0
T2479 0.00223456265348226
T2480 0.00221966546623813
T2481 0.00220476827899399
T2482 0.00218987109174986
T2483 0.00217497390450572
T2484 0.00216007671726159
T2485 0.00214517953001745
T2486 0.00213028234277332
T2487 0.00211538515552918
T2488 0.00210048796828505
T2489 0.00208559218405346
T2490 0.00207069499680932
T2491 0
T2492 0
T2493 0
T2494 0
T2495 0
T2496 0
T2497 0
T2498 0
T2499 0
T2500 0
T2501 0
T2502 0
T2503 0.00187703296564811
T2504 0.00186213577840398
T2505 0.00184723859115984
T2506 0.00183234140391571
T2507 0.00181744421667157
T2508 0.00180254702942744
T2509 0.0017876498421833
T2510 0.00177275265493917
T2511 0.00175785546769503
T2512 0.00174295828045089
T2513 0.00172806109320676
T2514 0.00171316390596262
T2515 0
T2516 0
T2517 0
T2518 0
T2519 0
T2520 0
T2521 0
T2522 0
T2523 0
T2524 0
T2525 0
T2526 0
T2527 0.00151950187480141
T2528 0.00150460468755728
T2529 0.00148970890332569
T2530 0.00147481171608156
T2531 0.00145991452883742
T2532 0.00144501734159329
T2533 0.00143012015434915
T2534 0.00141522296710502
T2535 0.00140032577986088
T2536 0.00138542859261674
T2537 0.00137053140537261
T2538 0.00135563421812847
T2539 0
T2540 0
T2541 0
T2542 0
T2543 0
T2544 0
T2545 0
T2546 0
T2547 0
T2548 0
T2549 0
T2550 0
T2551 0.00116197218696726
T2552 0.00114707499972313
T2553 0.00113217781247899
T2554 0.00111728062523486
T2555 0.00110238343799072
T2556 0.00108748765375914
T2557 0.001072590466515
T2558 0.00105769327927086
T2559 0.00104279609202673
T2560 0.00102789890478259
T2561 0.00101300171753846
T2562 0.000998104530294323
T2563 0
T2564 0
T2565 0
T2566 0
T2567 0
T2568 0
T2569 0
T2570 0
T2571 0
T2572 0
T2573 0
T2574 0
T2575 0.000804442499133113
T2576 0.000789545311888978
T2577 0.000774648124644842
T2578 0.000759750937400707
T2579 0.000744853750156571
T2580 0.000729956562912436
T2581 0.000715059375668301
T2582 0.000700162188424165
T2583 0.000685266404192579
T2584 0.000670369216948444
T2585 0.000655472029704308
T2586 0.000640574842460173
T2587 0
T2588 0
T2589 0
T2590 0
T2591 0
T2592 0
T2593 0
T2594 0
T2595 0
T2596 0
T2597 0
T2598 0
T2599 0.000446912811298962
T2600 0.000432015624054827
T2601 0.000417118436810692
T2602 0.000402221249566556
T2603 0.000387324062322421
T2604 0.000372426875078286
T2605 0.00035752968783415
T2606 0.000342632500590015
T2607 0.00032773531334588
T2608 0.000312838126101744
T2609 0.000297942341870158
T2610 0.000283045154626023
T2611 0
T2612 0
T2613 0
T2614 0
T2615 0
T2616 0
T2617 0
T2618 0
T2619 0
T2620 0
T2621 0
T2622 0
T2623 8.93825622597925e-05
T2624 7.44853750156571e-05
T2625 5.95883280727767e-05
T2626 4.46912811298962e-05
T2627 2.97942341870158e-05
T2628 1.48970469428805e-05
T2629 0
T2630 0
T2631 0
T2632 0
T2633 0
T2634 0
T2635 0
T2636 0
T2637 0
T2638 0
T2639 0
T2640 0
T2641 0
T2642 0
T2643 0
T2644 0
T2645 0
T2646 0
T2647 0
T2648 0
T2649 0
T2650 0
T2651 0
T2652 0
T2653 0
T2654 0
T2655 0
T2656 0
T2657 0
T2658 0
T2659 0
T2660 0
T2661 0
T2662 0
T2663 0
T2664 0
T2665 0
T2666 0
T2667 0
T2668 0
T2669 0
T2670 0
T2671 0
T2672 0
T2673 0
T2674 0
T2675 0
T2676 0
T2677 0
T2678 0
T2679 0
T2680 0
T2681 0
T2682 0
T2683 0
T2684 0
T2685 0
T2686 0
T2687 0
T2688 0
T2689 0
T2690 0
T2691 0
T2692 0
T2693 0
T2694 0
T2695 0
T2696 0
T2697 0
T2698 0
T2699 0
T2700 0
T2701 0
T2702 0
T2703 0
T2704 0
T2705 0
T2706 0
T2707 0
T2708 0
T2709 0
T2710 0
T2711 0
T2712 0
T2713 0
T2714 0
T2715 0
T2716 0
T2717 0
T2718 0
T2719 0
T2720 0
T2721 0
T2722 0
T2723 0
T2724 0
T2725 0
T2726 0
T2727 0
T2728 0
T2729 0
T2730 0
T2731 0
T2732 0
T2733 0
T2734 0
T2735 0
T2736 0
T2737 0
T2738 0
T2739 0
T2740 0
T2741 0
T2742 0
T2743 0
T2744 0
T2745 0
T2746 0
T2747 0
T2748 0
T2749 0
T2750 0
T2751 0
T2752 0
T2753 0
T2754 0
T2755 0
T2756 0
T2757 0
T2758 0
T2759 0
T2760 0
T2761 0
T2762 0
T2763 0
T2764 0
T2765 0
T2766 0
T2767 0
T2768 0
T2769 0
T2770 0
T2771 0
T2772 0
T2773 0
T2774 0
T2775 0
T2776 0
T2777 0
T2778 0
T2779 0
T2780 0
T2781 0
T2782 0
T2783 0
T2784 0
T2785 0
T2786 0
T2787 0
T2788 0
T2789 0
T2790 0
T2791 0
T2792 0
T2793 0
T2794 0
T2795 0
T2796 0
T2797 0
T2798 0
T2799 0
T2800 0
T2801 0
T2802 0
T2803 0
T2804 0
T2805 0
T2806 0
T2807 0
T2808 0
