# Supplementary material for: FishMORPH - An agent-based model to predict salmonid growth and distribution responses under natural and low flows
Source: Sci Rep. 2016 Jul 19;6:29414. doi: 10.1038/srep29414 (PMC4949470; doi:10.1038/srep29414)
Supplement: Supplementary Information 2 [file srep29414-s2.zip › SR_FishMORPH_Files/Parameters/Baseline_Resource10_Density_Stretch4.var]

Resource10Density Strech4
T1 0
T2 0
T3 0
T4 0
T5 0.00812555207323808
T6 0.00812555207323808
T7 0.00812555207323808
T8 0.00812555207323808
T9 0.00812555207323808
T10 0.00812555207323808
T11 0.00812555207323808
T12 0.00812555207323808
T13 0.00812555207323808
T14 0.00812555207323808
T15 0.00812555207323808
T16 0.00812555207323808
T17 0.00812555207323808
T18 0.00812555207323808
T19 0.00812555207323808
T20 0.00812555207323808
T21 0
T22 0
T23 0
T24 0
T25 0
T26 0
T27 0
T28 0
T29 0.00812555207323808
T30 0.00812555207323808
T31 0.00812555207323808
T32 0.00812555207323808
T33 0.00812555207323808
T34 0.00812555207323808
T35 0.00812555207323808
T36 0.00812555207323808
T37 0.00812555207323808
T38 0.00812555207323808
T39 0.00812555207323808
T40 0.00812555207323808
T41 0.00812555207323808
T42 0.00812555207323808
T43 0.00812555207323808
T44 0.00812555207323808
T45 0
T46 0
T47 0
T48 0
T49 0
T50 0
T51 0
T52 0
T53 0.00812555207323808
T54 0.00812555207323808
T55 0.00812555207323808
T56 0.00812555207323808
T57 0.00812555207323808
T58 0.00812555207323808
T59 0.00812555207323808
T60 0.00812555207323808
T61 0.00812555207323808
T62 0.00812555207323808
T63 0.00812555207323808
T64 0.00812555207323808
T65 0.00812555207323808
T66 0.00812555207323808
T67 0.00812555207323808
T68 0.00812555207323808
T69 0
T70 0
T71 0
T72 0
T73 0
T74 0
T75 0
T76 0
T77 0.00812555207323808
T78 0.00812555207323808
T79 0.00812555207323808
T80 0.00812555207323808
T81 0.00812555207323808
T82 0.00812555207323808
T83 0.00812555207323808
T84 0.00812555207323808
T85 0.00812555207323808
T86 0.00812555207323808
T87 0.00812555207323808
T88 0.00812555207323808
T89 0.00812555207323808
T90 0.00812555207323808
T91 0.00812555207323808
T92 0.00812555207323808
T93 0
T94 0
T95 0
T96 0
T97 0
T98 0
T99 0
T100 0
T101 0.00812555207323808
T102 0.00812555207323808
T103 0.00812555207323808
T104 0.00812555207323808
T105 0.00812555207323808
T106 0.00812555207323808
T107 0.00812555207323808
T108 0.00812555207323808
T109 0.00812555207323808
T110 0.00812555207323808
T111 0.00812555207323808
T112 0.00812555207323808
T113 0.00812555207323808
T114 0.00812555207323808
T115 0.00812555207323808
T116 0.00812555207323808
T117 0
T118 0
T119 0
T120 0
T121 0
T122 0
T123 0
T124 0
T125 0.00812555207323808
T126 0.00812555207323808
T127 0.00812555207323808
T128 0.00812555207323808
T129 0.00812555207323808
T130 0.00812555207323808
T131 0.00812555207323808
T132 0.00812555207323808
T133 0.00812555207323808
T134 0.00812555207323808
T135 0.00812555207323808
T136 0.00812555207323808
T137 0.00812555207323808
T138 0.00812555207323808
T139 0.00812555207323808
T140 0.00812555207323808
T141 0
T142 0
T143 0
T144 0
T145 0
T146 0
T147 0
T148 0
T149 0.00812555207323808
T150 0.00812555207323808
T151 0.00812555207323808
T152 0.00812555207323808
T153 0.00812555207323808
T154 0.00812555207323808
T155 0.00812555207323808
T156 0.00812555207323808
T157 0.00812555207323808
T158 0.00812555207323808
T159 0.00812555207323808
T160 0.00812555207323808
T161 0.00812555207323808
T162 0.00812555207323808
T163 0.00812555207323808
T164 0.00812555207323808
T165 0
T166 0
T167 0
T168 0
T169 0
T170 0
T171 0
T172 0
T173 0.00812555207323808
T174 0.00812555207323808
T175 0.00812555207323808
T176 0.00812555207323808
T177 0.00812555207323808
T178 0.00812555207323808
T179 0.00812555207323808
T180 0.00812555207323808
T181 0.00812555207323808
T182 0.00812555207323808
T183 0.00812555207323808
T184 0.00812555207323808
T185 0.00812555207323808
T186 0.00812555207323808
T187 0.00812555207323808
T188 0.00812555207323808
T189 0
T190 0
T191 0
T192 0
T193 0
T194 0
T195 0
T196 0
T197 0.00812555207323808
T198 0.00812555207323808
T199 0.00812555207323808
T200 0.00812555207323808
T201 0.00812555207323808
T202 0.00812555207323808
T203 0.00812555207323808
T204 0.00812555207323808
T205 0.00812555207323808
T206 0.00812555207323808
T207 0.00812555207323808
T208 0.00812555207323808
T209 0.00812555207323808
T210 0.00812555207323808
T211 0.00812555207323808
T212 0.00812555207323808
T213 0
T214 0
T215 0
T216 0
T217 0
T218 0
T219 0
T220 0
T221 0.00812555207323808
T222 0.00812555207323808
T223 0.00812555207323808
T224 0.00812555207323808
T225 0.00812555207323808
T226 0.00812555207323808
T227 0.00812555207323808
T228 0.00812555207323808
T229 0.00812555207323808
T230 0.00812555207323808
T231 0.00812555207323808
T232 0.00812555207323808
T233 0.00812555207323808
T234 0.00812555207323808
T235 0.00812555207323808
T236 0.00812555207323808
T237 0
T238 0
T239 0
T240 0
T241 0
T242 0
T243 0
T244 0
T245 0.00812555207323808
T246 0.00812555207323808
T247 0.00812555207323808
T248 0.00812555207323808
T249 0.00812555207323808
T250 0.00812555207323808
T251 0.00812555207323808
T252 0.00812555207323808
T253 0.00812555207323808
T254 0.00812555207323808
T255 0.00812555207323808
T256 0.00812555207323808
T257 0.00812555207323808
T258 0.00812555207323808
T259 0.00812555207323808
T260 0.00812555207323808
T261 0
T262 0
T263 0
T264 0
T265 0
T266 0
T267 0
T268 0
T269 0.00812555207323808
T270 0.00812555207323808
T271 0.00812555207323808
T272 0.00812555207323808
T273 0.00812555207323808
T274 0.00812555207323808
T275 0.00812555207323808
T276 0.00812555207323808
T277 0.00812555207323808
T278 0.00812555207323808
T279 0.00812555207323808
T280 0.00812555207323808
T281 0.00812555207323808
T282 0.00812555207323808
T283 0.00812555207323808
T284 0.00812555207323808
T285 0
T286 0
T287 0
T288 0
T289 0
T290 0
T291 0
T292 0
T293 0.00812555207323808
T294 0.00812555207323808
T295 0.00812555207323808
T296 0.00812555207323808
T297 0.00812555207323808
T298 0.00812555207323808
T299 0.00812555207323808
T300 0.00812555207323808
T301 0.00812555207323808
T302 0.00812555207323808
T303 0.00812555207323808
T304 0.00812555207323808
T305 0.00812555207323808
T306 0.00812555207323808
T307 0.00812555207323808
T308 0.00812555207323808
T309 0
T310 0
T311 0
T312 0
T313 0
T314 0
T315 0
T316 0
T317 0.00812555207323808
T318 0.00812555207323808
T319 0.00812555207323808
T320 0.00812555207323808
T321 0.00812555207323808
T322 0.00812555207323808
T323 0.00812555207323808
T324 0.00812555207323808
T325 0.00812555207323808
T326 0.00812555207323808
T327 0.00812555207323808
T328 0.00812555207323808
T329 0.00812555207323808
T330 0.00812555207323808
T331 0.00812555207323808
T332 0.00812555207323808
T333 0
T334 0
T335 0
T336 0
T337 0
T338 0
T339 0
T340 0
T341 0.00812555207323808
T342 0.00812555207323808
T343 0.00812555207323808
T344 0.00812555207323808
T345 0.00812555207323808
T346 0.00812555207323808
T347 0.00812555207323808
T348 0.00812555207323808
T349 0.00812555207323808
T350 0.00812555207323808
T351 0.00812555207323808
T352 0.00812555207323808
T353 0.00812555207323808
T354 0.00812555207323808
T355 0.00812555207323808
T356 0.00812555207323808
T357 0
T358 0
T359 0
T360 0
T361 0
T362 0
T363 0
T364 0
T365 0.00812555207323808
T366 0.00812555207323808
T367 0.00812555207323808
T368 0.00812555207323808
T369 0.00812555207323808
T370 0.00812555207323808
T371 0.00812555207323808
T372 0.00812555207323808
T373 0.00812555207323808
T374 0.00812555207323808
T375 0.00812555207323808
T376 0.00812555207323808
T377 0.00812555207323808
T378 0.00812555207323808
T379 0.00812555207323808
T380 0.00812555207323808
T381 0
T382 0
T383 0
T384 0
T385 0
T386 0
T387 0
T388 0
T389 0.00812555207323808
T390 0.00812555207323808
T391 0.00812555207323808
T392 0.00812555207323808
T393 0.00812555207323808
T394 0.00812555207323808
T395 0.00812555207323808
T396 0.00812555207323808
T397 0.00812555207323808
T398 0.00812555207323808
T399 0.00812555207323808
T400 0.00812555207323808
T401 0.00812555207323808
T402 0.00812555207323808
T403 0.00812555207323808
T404 0.00812555207323808
T405 0
T406 0
T407 0
T408 0
T409 0
T410 0
T411 0
T412 0
T413 0.00812555207323808
T414 0.00812555207323808
T415 0.00812555207323808
T416 0.00812555207323808
T417 0.00812555207323808
T418 0.00812555207323808
T419 0.00812555207323808
T420 0.00812555207323808
T421 0.00812555207323808
T422 0.00812555207323808
T423 0.00812555207323808
T424 0.00812555207323808
T425 0.00812555207323808
T426 0.00812555207323808
T427 0.00812555207323808
T428 0.00812555207323808
T429 0
T430 0
T431 0
T432 0
T433 0
T434 0
T435 0
T436 0
T437 0.00812555207323808
T438 0.00812555207323808
T439 0.00812555207323808
T440 0.00812555207323808
T441 0.00812555207323808
T442 0.00812555207323808
T443 0.00812555207323808
T444 0.00812555207323808
T445 0.00812555207323808
T446 0.00812555207323808
T447 0.00812555207323808
T448 0.00812555207323808
T449 0.00812555207323808
T450 0.00812555207323808
T451 0.00812555207323808
T452 0.00812555207323808
T453 0
T454 0
T455 0
T456 0
T457 0
T458 0
T459 0
T460 0
T461 0.00812555207323808
T462 0.00812555207323808
T463 0.00812555207323808
T464 0.00812555207323808
T465 0.00812555207323808
T466 0.00812555207323808
T467 0.00812555207323808
T468 0.00812555207323808
T469 0.00812555207323808
T470 0.00812555207323808
T471 0.00812555207323808
T472 0.00812555207323808
T473 0.00812555207323808
T474 0.00812555207323808
T475 0.00812555207323808
T476 0.00812555207323808
T477 0
T478 0
T479 0
T480 0
T481 0
T482 0
T483 0
T484 0
T485 0.00812555207323808
T486 0.00812555207323808
T487 0.00812555207323808
T488 0.00812555207323808
T489 0.00812555207323808
T490 0.00812555207323808
T491 0.00812555207323808
T492 0.00812555207323808
T493 0.00812555207323808
T494 0.00812555207323808
T495 0.00812555207323808
T496 0.00812555207323808
T497 0.00812555207323808
T498 0.00812555207323808
T499 0.00812555207323808
T500 0.00812555207323808
T501 0
T502 0
T503 0
T504 0
T505 0
T506 0
T507 0
T508 0
T509 0.00812555207323808
T510 0.00812555207323808
T511 0.00812555207323808
T512 0.00812555207323808
T513 0.00812555207323808
T514 0.00812555207323808
T515 0.00812555207323808
T516 0.00812555207323808
T517 0.00812555207323808
T518 0.00812555207323808
T519 0.00812555207323808
T520 0.00812555207323808
T521 0.00812555207323808
T522 0.00812555207323808
T523 0.00812555207323808
T524 0.00812555207323808
T525 0
T526 0
T527 0
T528 0
T529 0
T530 0
T531 0
T532 0
T533 0.00812555207323808
T534 0.00812555207323808
T535 0.00812555207323808
T536 0.00812555207323808
T537 0.00812555207323808
T538 0.00812555207323808
T539 0.00812555207323808
T540 0.00812555207323808
T541 0.00812555207323808
T542 0.00812555207323808
T543 0.00812555207323808
T544 0.00812555207323808
T545 0.00812555207323808
T546 0.00812555207323808
T547 0.00812555207323808
T548 0.00812555207323808
T549 0
T550 0
T551 0
T552 0
T553 0
T554 0
T555 0
T556 0
T557 0.00812555207323808
T558 0.00812555207323808
T559 0.00812555207323808
T560 0.00812555207323808
T561 0.00812555207323808
T562 0.00812555207323808
T563 0.00812555207323808
T564 0.00812555207323808
T565 0.00812555207323808
T566 0.00812555207323808
T567 0.00812555207323808
T568 0.00812555207323808
T569 0.00812555207323808
T570 0.00812555207323808
T571 0.00812555207323808
T572 0.00812555207323808
T573 0
T574 0
T575 0
T576 0
T577 0
T578 0
T579 0
T580 0
T581 0.00812555207323808
T582 0.00812555207323808
T583 0.00812555207323808
T584 0.00812555207323808
T585 0.00812555207323808
T586 0.00812555207323808
T587 0.00812555207323808
T588 0.00812555207323808
T589 0.00812555207323808
T590 0.00812555207323808
T591 0.00812555207323808
T592 0.00812555207323808
T593 0.00812555207323808
T594 0.00812555207323808
T595 0.00812555207323808
T596 0.00812555207323808
T597 0
T598 0
T599 0
T600 0
T601 0
T602 0
T603 0
T604 0
T605 0.00812555207323808
T606 0.00812555207323808
T607 0.00812555207323808
T608 0.00812555207323808
T609 0.00812555207323808
T610 0.00812555207323808
T611 0.00812555207323808
T612 0.00812555207323808
T613 0.00812555207323808
T614 0.00812555207323808
T615 0.00812555207323808
T616 0.00812555207323808
T617 0.00812555207323808
T618 0.00812555207323808
T619 0.00812555207323808
T620 0.00812555207323808
T621 0
T622 0
T623 0
T624 0
T625 0
T626 0
T627 0
T628 0
T629 0.00812555207323808
T630 0.00812555207323808
T631 0.00812555207323808
T632 0.00812555207323808
T633 0.00812555207323808
T634 0.00812555207323808
T635 0.00812555207323808
T636 0.00812555207323808
T637 0.00812555207323808
T638 0.00812555207323808
T639 0.00812555207323808
T640 0.00812555207323808
T641 0.00812555207323808
T642 0.00812555207323808
T643 0.00812555207323808
T644 0.00812555207323808
T645 0
T646 0
T647 0
T648 0
T649 0
T650 0
T651 0
T652 0
T653 0.00812555207323808
T654 0.00812555207323808
T655 0.00812555207323808
T656 0.00812555207323808
T657 0.00812555207323808
T658 0.00812555207323808
T659 0.00812555207323808
T660 0.00812555207323808
T661 0.00812555207323808
T662 0.00812555207323808
T663 0.00812555207323808
T664 0.00812555207323808
T665 0.00812555207323808
T666 0.00812555207323808
T667 0.00812555207323808
T668 0.00812555207323808
T669 0
T670 0
T671 0
T672 0
T673 0
T674 0
T675 0
T676 0
T677 0.00812555207323808
T678 0.00812555207323808
T679 0.00812555207323808
T680 0.00812555207323808
T681 0.00812555207323808
T682 0.00812555207323808
T683 0.00812555207323808
T684 0.00812555207323808
T685 0.00812555207323808
T686 0.00812555207323808
T687 0.00812555207323808
T688 0.00812555207323808
T689 0.00812555207323808
T690 0.00812555207323808
T691 0.00812555207323808
T692 0.00812555207323808
T693 0
T694 0
T695 0
T696 0
T697 0
T698 0
T699 0
T700 0
T701 0.00812555207323808
T702 0.00812555207323808
T703 0.00812555207323808
T704 0.00812555207323808
T705 0.00812555207323808
T706 0.00812555207323808
T707 0.00812555207323808
T708 0.00812555207323808
T709 0.00812555207323808
T710 0.00812555207323808
T711 0.00812555207323808
T712 0.00812555207323808
T713 0.00812555207323808
T714 0.00812555207323808
T715 0.00812555207323808
T716 0.00812555207323808
T717 0
T718 0
T719 0
T720 0
T721 0
T722 0
T723 0
T724 0
T725 0.00812555207323808
T726 0.00812555207323808
T727 0.00812555207323808
T728 0.00812555207323808
T729 0.00812555207323808
T730 0.00812555207323808
T731 0.00812555207323808
T732 0.00812555207323808
T733 0.00812555207323808
T734 0.00812555207323808
T735 0.00812555207323808
T736 0.00812555207323808
T737 0.00812555207323808
T738 0.00812555207323808
T739 0.00812555207323808
T740 0.00812555207323808
T741 0
T742 0
T743 0
T744 0
T745 0
T746 0
T747 0
T748 0
T749 0.00812555207323808
T750 0.00812555207323808
T751 0.00812555207323808
T752 0.00812555207323808
T753 0.00812555207323808
T754 0.00812555207323808
T755 0.00812555207323808
T756 0.00812555207323808
T757 0.00812555207323808
T758 0.00812555207323808
T759 0.00812555207323808
T760 0.00812555207323808
T761 0.00812555207323808
T762 0.00812555207323808
T763 0.00812555207323808
T764 0.00812555207323808
T765 0
T766 0
T767 0
T768 0
T769 0
T770 0
T771 0
T772 0
T773 0.00812555207323808
T774 0.00812555207323808
T775 0.00812555207323808
T776 0.00812555207323808
T777 0.00812555207323808
T778 0.00812555207323808
T779 0.00812555207323808
T780 0.00812555207323808
T781 0.00812555207323808
T782 0.00812555207323808
T783 0.00812555207323808
T784 0.00812555207323808
T785 0.00812555207323808
T786 0.00812555207323808
T787 0.00812555207323808
T788 0.00812555207323808
T789 0
T790 0
T791 0
T792 0
T793 0
T794 0
T795 0
T796 0
T797 0.00812555207323808
T798 0.00812555207323808
T799 0.00812555207323808
T800 0.00812555207323808
T801 0.00812555207323808
T802 0.00812555207323808
T803 0.00812555207323808
T804 0.00812555207323808
T805 0.00812555207323808
T806 0.00812555207323808
T807 0.00812555207323808
T808 0.00812555207323808
T809 0.00812555207323808
T810 0.00812555207323808
T811 0.00812555207323808
T812 0.00812555207323808
T813 0
T814 0
T815 0
T816 0
T817 0
T818 0
T819 0
T820 0
T821 0.00812555207323808
T822 0.00812555207323808
T823 0.00812555207323808
T824 0.00812555207323808
T825 0.00812555207323808
T826 0.00812555207323808
T827 0.00812555207323808
T828 0.00812555207323808
T829 0.00812555207323808
T830 0.00812555207323808
T831 0.00812555207323808
T832 0.00812555207323808
T833 0.00812555207323808
T834 0.00812555207323808
T835 0.00812555207323808
T836 0.00812555207323808
T837 0
T838 0
T839 0
T840 0
T841 0
T842 0
T843 0
T844 0
T845 0.00812555207323808
T846 0.00812555207323808
T847 0.00812555207323808
T848 0.00812555207323808
T849 0.00812555207323808
T850 0.00812555207323808
T851 0.00812555207323808
T852 0.00812555207323808
T853 0.00812555207323808
T854 0.00812555207323808
T855 0.00812555207323808
T856 0.00812555207323808
T857 0.00812555207323808
T858 0.00812555207323808
T859 0.00812555207323808
T860 0.00812555207323808
T861 0
T862 0
T863 0
T864 0
T865 0
T866 0
T867 0
T868 0
T869 0.00812555207323808
T870 0.00812555207323808
T871 0.00812555207323808
T872 0.00812555207323808
T873 0.00812555207323808
T874 0.00812555207323808
T875 0.00812555207323808
T876 0.00812555207323808
T877 0.00812555207323808
T878 0.00812555207323808
T879 0.00812555207323808
T880 0.00812555207323808
T881 0.00812555207323808
T882 0.00812555207323808
T883 0.00812555207323808
T884 0.00812555207323808
T885 0
T886 0
T887 0
T888 0
T889 0
T890 0
T891 0
T892 0
T893 0.00812555207323808
T894 0.00812555207323808
T895 0.00812555207323808
T896 0.00812555207323808
T897 0.00812555207323808
T898 0.00812555207323808
T899 0.00812555207323808
T900 0.00812555207323808
T901 0.00812555207323808
T902 0.00812555207323808
T903 0.00812555207323808
T904 0.00812555207323808
T905 0.00812555207323808
T906 0.00812555207323808
T907 0.00812555207323808
T908 0.00812555207323808
T909 0
T910 0
T911 0
T912 0
T913 0
T914 0
T915 0
T916 0
T917 0.00812555207323808
T918 0.00812555207323808
T919 0.00812555207323808
T920 0.00812555207323808
T921 0.00812555207323808
T922 0.00812555207323808
T923 0.00812555207323808
T924 0.00812555207323808
T925 0.00812555207323808
T926 0.00812555207323808
T927 0.00812555207323808
T928 0.00812555207323808
T929 0.00812555207323808
T930 0.00812555207323808
T931 0.00812555207323808
T932 0.00812555207323808
T933 0
T934 0
T935 0
T936 0
T937 0
T938 0
T939 0
T940 0
T941 0.00812555207323808
T942 0.00812555207323808
T943 0.00812555207323808
T944 0.00812555207323808
T945 0.00812555207323808
T946 0.00812555207323808
T947 0.00812555207323808
T948 0.00812555207323808
T949 0.00812555207323808
T950 0.00812555207323808
T951 0.00812555207323808
T952 0.00812555207323808
T953 0.00812555207323808
T954 0.00812555207323808
T955 0.00812555207323808
T956 0.00812555207323808
T957 0
T958 0
T959 0
T960 0
T961 0
T962 0
T963 0
T964 0
T965 0.00812555207323808
T966 0.00812555207323808
T967 0.00812555207323808
T968 0.00812555207323808
T969 0.00812555207323808
T970 0.00812555207323808
T971 0.00812555207323808
T972 0.00812555207323808
T973 0.00812555207323808
T974 0.00812555207323808
T975 0.00812555207323808
T976 0.00812555207323808
T977 0.00812555207323808
T978 0.00812555207323808
T979 0.00812555207323808
T980 0.00812555207323808
T981 0
T982 0
T983 0
T984 0
T985 0
T986 0
T987 0
T988 0
T989 0.00812555207323808
T990 0.00812555207323808
T991 0.00812555207323808
T992 0.00812555207323808
T993 0.00812555207323808
T994 0.00812555207323808
T995 0.00812555207323808
T996 0.00812555207323808
T997 0.00812555207323808
T998 0.00812555207323808
T999 0.00812555207323808
T1000 0.00812555207323808
T1001 0.00812555207323808
T1002 0.00812555207323808
T1003 0.00812555207323808
T1004 0.00812555207323808
T1005 0
T1006 0
T1007 0
T1008 0
T1009 0
T1010 0
T1011 0
T1012 0
T1013 0.00812555207323808
T1014 0.00812555207323808
T1015 0.00812555207323808
T1016 0.00812555207323808
T1017 0.00812555207323808
T1018 0.00812555207323808
T1019 0.00812555207323808
T1020 0.00812555207323808
T1021 0.00812555207323808
T1022 0.00812555207323808
T1023 0.00812555207323808
T1024 0.00812555207323808
T1025 0.00812555207323808
T1026 0.00812555207323808
T1027 0.00812555207323808
T1028 0.00812555207323808
T1029 0
T1030 0
T1031 0
T1032 0
T1033 0
T1034 0
T1035 0
T1036 0
T1037 0
T1038 0.00812555207323808
T1039 0.00812555207323808
T1040 0.00812555207323808
T1041 0.00812555207323808
T1042 0.00812555207323808
T1043 0.00812555207323808
T1044 0.00812555207323808
T1045 0.00812555207323808
T1046 0.00812555207323808
T1047 0.00812555207323808
T1048 0.00812555207323808
T1049 0.00812555207323808
T1050 0.00812555207323808
T1051 0.00812555207323808
T1052 0.00812555207323808
T1053 0
T1054 0
T1055 0
T1056 0
T1057 0
T1058 0
T1059 0
T1060 0
T1061 0
T1062 0.00812555207323808
T1063 0.00812555207323808
T1064 0.00812555207323808
T1065 0.00812555207323808
T1066 0.00812555207323808
T1067 0.00812555207323808
T1068 0.00812555207323808
T1069 0.00812555207323808
T1070 0.00812210440450915
T1071 0.00811865673578023
T1072 0.00811520906705131
T1073 0.00811176139832238
T1074 0.00810831372959346
T1075 0.00810486606086454
T1076 0.00810141839213561
T1077 0
T1078 0
T1079 0
T1080 0
T1081 0
T1082 0
T1083 0
T1084 0
T1085 0
T1086 0.00806694170484638
T1087 0.00806349403611746
T1088 0.00806004636738853
T1089 0.00805659869865961
T1090 0.00805315102993069
T1091 0.0080497040985133
T1092 0.00804625642978437
T1093 0.00804280876105545
T1094 0.00803936109232653
T1095 0.0080359134235976
T1096 0.00803246575486868
T1097 0.00802901808613976
T1098 0.00802557041741083
T1099 0.00802212274868191
T1100 0.00801867507995299
T1101 0
T1102 0
T1103 0
T1104 0
T1105 0
T1106 0
T1107 0
T1108 0
T1109 0
T1110 0.00798419839266376
T1111 0.00798075072393483
T1112 0.00797730305520591
T1113 0.00797385538647699
T1114 0.00797040771774806
T1115 0.00796696004901914
T1116 0.00796351238029021
T1117 0.00796006471156129
T1118 0.00795661704283237
T1119 0.00795316937410345
T1120 0.00794972170537452
T1121 0.0079462740366456
T1122 0.00794282636791667
T1123 0.00793937869918775
T1124 0.00793593176777036
T1125 0
T1126 0
T1127 0
T1128 0
T1129 0
T1130 0
T1131 0
T1132 0
T1133 0
T1134 0.00790145508048113
T1135 0.00789800741175221
T1136 0.00789455974302328
T1137 0.00789111207429436
T1138 0.00788766440556544
T1139 0.00788421673683651
T1140 0.00788076906810759
T1141 0.00787732139937867
T1142 0.00787387373064974
T1143 0.00787042606192082
T1144 0.0078669783931919
T1145 0.00786353072446297
T1146 0.00786008305573405
T1147 0.00785663538700513
T1148 0.0078531877182762
T1149 0
T1150 0
T1151 0
T1152 0
T1153 0
T1154 0
T1155 0
T1156 0
T1157 0
T1158 0.0078187117682985
T1159 0.00781526409956958
T1160 0.00781181643084066
T1161 0.00780836876211173
T1162 0.00780492109338281
T1163 0.00780147342465389
T1164 0.00779802575592496
T1165 0.00779457808719604
T1166 0.00779113041846712
T1167 0.00778768274973819
T1168 0.00778423508100927
T1169 0.00778078741228035
T1170 0.00777733974355142
T1171 0.0077738920748225
T1172 0.00777044440609358
T1173 0
T1174 0
T1175 0
T1176 0
T1177 0
T1178 0
T1179 0
T1180 0
T1181 0
T1182 0.00773596771880434
T1183 0.00773252005007542
T1184 0.0077290723813465
T1185 0.00772562471261757
T1186 0.00772217704388865
T1187 0.00771872937515973
T1188 0.00771528170643081
T1189 0.00771183403770188
T1190 0.00770838636897296
T1191 0.00770493943755557
T1192 0.00770149176882665
T1193 0.00769804410009772
T1194 0.0076945964313688
T1195 0.00769114876263987
T1196 0.00768770109391095
T1197 0
T1198 0
T1199 0
T1200 0
T1201 0
T1202 0
T1203 0
T1204 0
T1205 0
T1206 0.00765322440662172
T1207 0.0076497767378928
T1208 0.00764632906916387
T1209 0.00764288140043495
T1210 0.00763943373170603
T1211 0.0076359860629771
T1212 0.00763253839424818
T1213 0.00762909072551926
T1214 0.00762564305679033
T1215 0.00762219538806141
T1216 0.00761874771933249
T1217 0.00761530005060356
T1218 0.00761185238187464
T1219 0.00760840471314572
T1220 0.00760495704441679
T1221 0
T1222 0
T1223 0
T1224 0
T1225 0
T1226 0
T1227 0
T1228 0
T1229 0
T1230 0.00757048109443909
T1231 0.00756703342571017
T1232 0.00756358575698125
T1233 0.00756013808825232
T1234 0.0075566904195234
T1235 0.00755324275079448
T1236 0.00754979508206555
T1237 0.00754634741333663
T1238 0.00754289974460771
T1239 0.00753945207587878
T1240 0.00753600440714986
T1241 0.00753255673842094
T1242 0.00752910906969201
T1243 0.00752566140096309
T1244 0.00752221373223417
T1245 0
T1246 0
T1247 0
T1248 0
T1249 0
T1250 0
T1251 0
T1252 0
T1253 0
T1254 0.00748773704494493
T1255 0.00748428937621601
T1256 0.00748084170748709
T1257 0.00747739403875816
T1258 0.00747394710734077
T1259 0.00747049943861185
T1260 0.00746705176988293
T1261 0.007463604101154
T1262 0.00746015643242508
T1263 0.00745670876369616
T1264 0.00745326109496723
T1265 0.00744981342623831
T1266 0.00744636575750939
T1267 0.00744291808878047
T1268 0.00743947042005154
T1269 0
T1270 0
T1271 0
T1272 0
T1273 0
T1274 0
T1275 0
T1276 0
T1277 0
T1278 0.00740499373276231
T1279 0.00740154606403339
T1280 0.00739809839530446
T1281 0.00739465072657554
T1282 0.00739120305784662
T1283 0.00738775538911769
T1284 0.00738430772038877
T1285 0.00738086005165985
T1286 0.00737741238293092
T1287 0.007373964714202
T1288 0.00737051704547308
T1289 0.00736706937674415
T1290 0.00736362170801523
T1291 0.00736017403928631
T1292 0.00735672710786892
T1293 0
T1294 0
T1295 0
T1296 0
T1297 0
T1298 0
T1299 0
T1300 0
T1301 0
T1302 0.00732225042057968
T1303 0.00731880275185076
T1304 0.00731535508312184
T1305 0.00731190741439291
T1306 0.00730845974566399
T1307 0.00730501207693507
T1308 0.00730156440820614
T1309 0.00729811673947722
T1310 0.0072946690707483
T1311 0.00729122140201937
T1312 0.00728777373329045
T1313 0.00728432606456153
T1314 0.0072808783958326
T1315 0.00727743072710368
T1316 0.00727398305837476
T1317 0
T1318 0
T1319 0
T1320 0
T1321 0
T1322 0
T1323 0
T1324 0
T1325 0
T1326 0.00723950710839706
T1327 0.00723605943966813
T1328 0.00723261177093921
T1329 0.00722916410221029
T1330 0.00722571643348136
T1331 0.00722226876475244
T1332 0.00721882109602352
T1333 0.00721537342729459
T1334 0.00721192575856567
T1335 0.00720847808983675
T1336 0.00720503042110782
T1337 0.0072015827523789
T1338 0.00719813508364998
T1339 0.00719468741492105
T1340 0.00719123974619213
T1341 0
T1342 0
T1343 0
T1344 0
T1345 0
T1346 0
T1347 0
T1348 0
T1349 0
T1350 0.0071567630589029
T1351 0.00715331539017398
T1352 0.00714986772144505
T1353 0.00714642005271613
T1354 0.00714297238398721
T1355 0.00713952471525828
T1356 0.00713607704652936
T1357 0.00713262937780043
T1358 0.00712918170907151
T1359 0.00712573477765412
T1360 0.0071222871089252
T1361 0.00711883944019628
T1362 0.00711539177146735
T1363 0.00711194410273843
T1364 0.00710849643400951
T1365 0
T1366 0
T1367 0
T1368 0
T1369 0
T1370 0
T1371 0
T1372 0
T1373 0
T1374 0.00707401974672027
T1375 0.00707057207799135
T1376 0.00706712440926243
T1377 0.0070636767405335
T1378 0.00706022907180458
T1379 0.00705678140307566
T1380 0.00705333373434673
T1381 0.00704988606561781
T1382 0.00704643839688889
T1383 0.00704299072815996
T1384 0.00703954305943104
T1385 0.00703609539070212
T1386 0.00703264772197319
T1387 0.00702920005324427
T1388 0.00702575238451535
T1389 0
T1390 0
T1391 0
T1392 0
T1393 0
T1394 0
T1395 0
T1396 0
T1397 0
T1398 0.00699127643453765
T1399 0.00698782876580872
T1400 0.0069843810970798
T1401 0.00698093342835088
T1402 0.00697748575962195
T1403 0.00697403809089303
T1404 0.00697059042216411
T1405 0.00696714275343518
T1406 0.00696369508470626
T1407 0.00696024741597734
T1408 0.00695679974724841
T1409 0.00695335207851949
T1410 0.00694990440979057
T1411 0.00694645674106164
T1412 0.00694300907233272
T1413 0
T1414 0
T1415 0
T1416 0
T1417 0
T1418 0
T1419 0
T1420 0
T1421 0
T1422 0.00690853238504349
T1423 0.00690508471631457
T1424 0.00690163704758564
T1425 0.00689818937885672
T1426 0.00689474244743933
T1427 0.00689129477871041
T1428 0.00688784710998148
T1429 0.00688439944125256
T1430 0.00688095177252364
T1431 0.00687750410379471
T1432 0.00687405643506579
T1433 0.00687060876633687
T1434 0.00686716109760794
T1435 0.00686371342887902
T1436 0
T1437 0
T1438 0
T1439 0
T1440 0
T1441 0
T1442 0
T1443 0
T1444 0
T1445 0
T1446 0.00682578907286086
T1447 0.00682234140413194
T1448 0.00681889373540302
T1449 0.00681544606667409
T1450 0.00681199839794517
T1451 0.00680855072921625
T1452 0.00680510306048732
T1453 0.0068016553917584
T1454 0.00679820772302948
T1455 0.00679476005430055
T1456 0.00679131238557163
T1457 0.00678786471684271
T1458 0.00678441704811378
T1459 0.00678096937938486
T1460 0
T1461 0
T1462 0
T1463 0
T1464 0
T1465 0
T1466 0
T1467 0
T1468 0
T1469 0
T1470 0.00674304576067824
T1471 0.00673959809194931
T1472 0.00673615042322039
T1473 0.00673270275449147
T1474 0.00672925508576254
T1475 0.00672580741703362
T1476 0.0067223597483047
T1477 0.00671891207957577
T1478 0.00671546441084685
T1479 0.00671201674211793
T1480 0.006708569073389
T1481 0.00670512140466008
T1482 0.00670167373593116
T1483 0.00669822606720223
T1484 0
T1485 0
T1486 0
T1487 0
T1488 0
T1489 0
T1490 0
T1491 0
T1492 0
T1493 0
T1494 0.00666030244849561
T1495 0.00665685477976669
T1496 0.00665340711103776
T1497 0.00664995944230884
T1498 0.00664651177357992
T1499 0.00664306410485099
T1500 0.00663961643612207
T1501 0.00663616876739315
T1502 0.00663272109866423
T1503 0.0066292734299353
T1504 0.00662582576120638
T1505 0.00662237809247746
T1506 0.00661893042374853
T1507 0.00661548275501961
T1508 0
T1509 0
T1510 0
T1511 0
T1512 0
T1513 0
T1514 0
T1515 0
T1516 0
T1517 0
T1518 0.00657755839900145
T1519 0.00657411073027253
T1520 0.00657066306154361
T1521 0.00656721539281468
T1522 0.00656376772408576
T1523 0.00656032005535684
T1524 0.00655687238662791
T1525 0.00655342471789899
T1526 0.00654997704917007
T1527 0.00654653011775268
T1528 0.00654308244902375
T1529 0.00653963478029483
T1530 0.00653618711156591
T1531 0.00653273944283698
T1532 0
T1533 0
T1534 0
T1535 0
T1536 0
T1537 0
T1538 0
T1539 0
T1540 0
T1541 0
T1542 0.00649481508681883
T1543 0.0064913674180899
T1544 0.00648791974936098
T1545 0.00648447208063206
T1546 0.00648102441190313
T1547 0.00647757674317421
T1548 0.00647412907444529
T1549 0.00647068140571636
T1550 0.00646723373698744
T1551 0.00646378606825852
T1552 0.00646033839952959
T1553 0.00645689073080067
T1554 0.00645344306207175
T1555 0.00644999539334282
T1556 0
T1557 0
T1558 0
T1559 0
T1560 0
T1561 0
T1562 0
T1563 0
T1564 0
T1565 0
T1566 0.0064120717746362
T1567 0.00640862410590728
T1568 0.00640517643717835
T1569 0.00640172876844943
T1570 0.00639828109972051
T1571 0.00639483343099159
T1572 0.00639138576226266
T1573 0.00638793809353374
T1574 0.00638449042480482
T1575 0.00638104275607589
T1576 0.00637759508734697
T1577 0.00637414741861805
T1578 0.00637069974988912
T1579 0.0063672520811602
T1580 0
T1581 0
T1582 0
T1583 0
T1584 0
T1585 0
T1586 0
T1587 0
T1588 0
T1589 0
T1590 0.00632932772514204
T1591 0.00632588005641312
T1592 0.0063224323876842
T1593 0.00631898471895527
T1594 0.00631553778753788
T1595 0.00631209011880896
T1596 0.00630864245008004
T1597 0.00630519478135111
T1598 0.00630174711262219
T1599 0.00629829944389327
T1600 0.00629485177516434
T1601 0.00629140410643542
T1602 0.0062879564377065
T1603 0.00628450876897757
T1604 0
T1605 0
T1606 0
T1607 0
T1608 0
T1609 0
T1610 0
T1611 0
T1612 0
T1613 0
T1614 0.00624658441295942
T1615 0.00624313674423049
T1616 0.00623968907550157
T1617 0.00623624140677265
T1618 0.00623279373804372
T1619 0.0062293460693148
T1620 0.00622589840058588
T1621 0.00622245073185695
T1622 0.00621900306312803
T1623 0.00621555539439911
T1624 0.00621210772567018
T1625 0.00620866005694126
T1626 0.00620521238821234
T1627 0.00620176545679495
T1628 0
T1629 0
T1630 0
T1631 0
T1632 0
T1633 0
T1634 0
T1635 0
T1636 0
T1637 0
T1638 0.00616384110077679
T1639 0.00616039343204787
T1640 0.00615694576331894
T1641 0.00615349809459002
T1642 0.0061500504258611
T1643 0.00614660275713217
T1644 0.00614315508840325
T1645 0.00613970741967433
T1646 0.00613625975094541
T1647 0.00613281208221648
T1648 0.00612936441348756
T1649 0.00612591674475864
T1650 0.00612246907602971
T1651 0.00611902140730079
T1652 0
T1653 0
T1654 0
T1655 0
T1656 0
T1657 0
T1658 0
T1659 0
T1660 0
T1661 0
T1662 0.00608109778859417
T1663 0.00607765011986524
T1664 0.00607420245113632
T1665 0.0060707547824074
T1666 0.00606730711367847
T1667 0.00606385944494955
T1668 0.00606041177622063
T1669 0.0060569641074917
T1670 0.00605351643876278
T1671 0.00605006877003386
T1672 0.00604662110130493
T1673 0.00604317343257601
T1674 0.00603972576384709
T1675 0.00603627809511816
T1676 0
T1677 0
T1678 0
T1679 0
T1680 0
T1681 0
T1682 0
T1683 0
T1684 0
T1685 0
T1686 0.00599835373910001
T1687 0.00599490607037108
T1688 0.00599145840164216
T1689 0.00598801073291324
T1690 0.00598456306418431
T1691 0.00598111539545539
T1692 0.00597766772672647
T1693 0.00597422005799754
T1694 0.00597077312658015
T1695 0.00596732545785123
T1696 0.00596387778912231
T1697 0.00596043012039338
T1698 0.00595698245166446
T1699 0.00595353478293554
T1700 0
T1701 0
T1702 0
T1703 0
T1704 0
T1705 0
T1706 0
T1707 0
T1708 0
T1709 0
T1710 0.00591561042691738
T1711 0.00591216275818846
T1712 0.00590871508945953
T1713 0.00590526742073061
T1714 0.00590181975200169
T1715 0.00589837208327276
T1716 0.00589492441454384
T1717 0.00589147674581492
T1718 0.005888029077086
T1719 0.00588458140835707
T1720 0.00588113373962815
T1721 0.00587768607089923
T1722 0.0058742384021703
T1723 0.00587079073344138
T1724 0
T1725 0
T1726 0
T1727 0
T1728 0
T1729 0
T1730 0
T1731 0
T1732 0
T1733 0
T1734 0.00583286711473475
T1735 0.00582941944600583
T1736 0.00582597177727691
T1737 0.00582252410854799
T1738 0.00581907643981906
T1739 0.00581562877109014
T1740 0.00581218110236122
T1741 0.00580873343363229
T1742 0.00580528576490337
T1743 0.00580183809617445
T1744 0.00579839042744552
T1745 0.0057949427587166
T1746 0.00579149508998768
T1747 0.00578804742125875
T1748 0
T1749 0
T1750 0
T1751 0
T1752 0
T1753 0
T1754 0
T1755 0
T1756 0
T1757 0
T1758 0.0057501230652406
T1759 0.00574667539651167
T1760 0.00574322772778275
T1761 0.00573978005905383
T1762 0.00573633312763644
T1763 0.00573288545890751
T1764 0.00572943779017859
T1765 0.00572599012144967
T1766 0.00571936242807835
T1767 0.00571273547201856
T1768 0.00570610777864724
T1769 0.00569948082258745
T1770 0.00569285312921613
T1771 0.00568622617315635
T1772 0
T1773 0
T1774 0
T1775 0
T1776 0
T1777 0
T1778 0
T1779 0
T1780 0
T1781 0
T1782 0.00561332596994103
T1783 0.00560669827656971
T1784 0.00560007132050992
T1785 0.0055934436271386
T1786 0.00558681667107882
T1787 0.0055801889777075
T1788 0.00557356202164771
T1789 0.00556693432827639
T1790 0.0055603073722166
T1791 0.00555367967884528
T1792 0.0055470527227855
T1793 0.00554042502941418
T1794 0.00553379807335439
T1795 0.00552717037998307
T1796 0
T1797 0
T1798 0
T1799 0
T1800 0
T1801 0
T1802 0
T1803 0
T1804 0
T1805 0
T1806 0.00545427017676775
T1807 0.00544764322070796
T1808 0.00544101552733664
T1809 0.00543438857127686
T1810 0.00542776087790554
T1811 0.00542113392184575
T1812 0.00541450622847443
T1813 0.00540787927241464
T1814 0.00540125231635486
T1815 0.00539462462298354
T1816 0.00538799766692375
T1817 0.00538136997355243
T1818 0.00537474301749264
T1819 0.00536811532412132
T1820 0
T1821 0
T1822 0
T1823 0
T1824 0
T1825 0
T1826 0
T1827 0
T1828 0
T1829 0
T1830 0.00529521512090601
T1831 0.00528858816484622
T1832 0.0052819604714749
T1833 0.00527533351541511
T1834 0.00526870582204379
T1835 0.00526207886598401
T1836 0.00525545117261269
T1837 0.0052488242165529
T1838 0.00524219652318158
T1839 0.00523556956712179
T1840 0.00522894187375047
T1841 0.00522231491769069
T1842 0.00521568722431937
T1843 0.00520906026825958
T1844 0
T1845 0
T1846 0
T1847 0
T1848 0
T1849 0
T1850 0
T1851 0
T1852 0
T1853 0
T1854 0.00513616006504426
T1855 0.00512953237167294
T1856 0.00512290541561316
T1857 0.00511627772224184
T1858 0.00510965076618205
T1859 0.00510302307281073
T1860 0.00509639611675094
T1861 0.00508976842337962
T1862 0.00508314146731984
T1863 0.00507651377394852
T1864 0.00506988681788873
T1865 0.00506325986182894
T1866 0.00505663216845762
T1867 0.00505000521239784
T1868 0
T1869 0
T1870 0
T1871 0
T1872 0
T1873 0
T1874 0
T1875 0
T1876 0
T1877 0
T1878 0.00497710427187098
T1879 0.0049704773158112
T1880 0.00496384962243988
T1881 0.00495722266638009
T1882 0.0049505957103203
T1883 0.00494396801694898
T1884 0.0049373410608892
T1885 0.00493071336751788
T1886 0.00492408641145809
T1887 0.00491745871808677
T1888 0.00491083176202698
T1889 0.00490420406865567
T1890 0.00489757711259588
T1891 0.00489094941922456
T1892 0
T1893 0
T1894 0
T1895 0
T1896 0
T1897 0
T1898 0
T1899 0
T1900 0
T1901 0
T1902 0.00481804921600924
T1903 0.00481142225994945
T1904 0.00480479456657813
T1905 0.00479816761051835
T1906 0.00479153991714703
T1907 0.00478491296108724
T1908 0.00477828526771592
T1909 0.00477165831165613
T1910 0.00476503061828481
T1911 0.00475840366222503
T1912 0.00475177596885371
T1913 0.00474514901279392
T1914 0.0047385213194226
T1915 0.00473189436336281
T1916 0
T1917 0
T1918 0
T1919 0
T1920 0
T1921 0
T1922 0
T1923 0
T1924 0
T1925 0
T1926 0.00465899416014749
T1927 0.00465236646677617
T1928 0.00464573951071639
T1929 0.00463911181734507
T1930 0.00463248486128528
T1931 0.00462585716791396
T1932 0.00461923021185418
T1933 0.00461260325579439
T1934 0.00460597556242307
T1935 0.00459934860636328
T1936 0.00459272091299196
T1937 0.00458609395693218
T1938 0.00457946626356086
T1939 0.00457283930750107
T1940 0
T1941 0
T1942 0
T1943 0
T1944 0
T1945 0
T1946 0
T1947 0
T1948 0
T1949 0
T1950 0.00449993910428575
T1951 0.00449331141091443
T1952 0.00448668445485464
T1953 0.00448005676148332
T1954 0.00447342980542354
T1955 0.00446680211205222
T1956 0.00446017515599243
T1957 0.00445354746262111
T1958 0.00444692050656132
T1959 0.00444029281319001
T1960 0.00443366585713022
T1961 0.0044270381637589
T1962 0.00442041120769911
T1963 0.00441378351432779
T1964 0
T1965 0
T1966 0
T1967 0
T1968 0
T1969 0
T1970 0
T1971 0
T1972 0
T1973 0
T1974 0
T1975 0.00433425635505269
T1976 0.00432762866168137
T1977 0.00432100170562158
T1978 0.00431437401225026
T1979 0.00430774705619047
T1980 0.00430111936281915
T1981 0.00429449240675937
T1982 0.00428786471338805
T1983 0.00428123775732826
T1984 0.00427461080126847
T1985 0.00426798310789715
T1986 0.00426135615183737
T1987 0.00425472845846605
T1988 0
T1989 0
T1990 0
T1991 0
T1992 0
T1993 0
T1994 0
T1995 0
T1996 0
T1997 0
T1998 0
T1999 0.00417520056187941
T2000 0.00416857360581962
T2001 0.00416194664975984
T2002 0.00415531895638852
T2003 0.00414869200032873
T2004 0.00414206430695741
T2005 0.00413543735089762
T2006 0.0041288096575263
T2007 0.00412218270146652
T2008 0.0041155550080952
T2009 0.00410892805203541
T2010 0.00410230035866409
T2011 0.0040956734026043
T2012 0
T2013 0
T2014 0
T2015 0
T2016 0
T2017 0
T2018 0
T2019 0
T2020 0
T2021 0
T2022 0
T2023 0.00401614550601766
T2024 0.00400951854995788
T2025 0.00400289085658656
T2026 0.00399626390052677
T2027 0.00398963620715545
T2028 0.00398300925109566
T2029 0.00397638155772435
T2030 0.00396975460166456
T2031 0.00396312690829324
T2032 0.00395649995223345
T2033 0.00394987225886213
T2034 0.00394324530280235
T2035 0.00393661834674256
T2036 0
T2037 0
T2038 0
T2039 0
T2040 0
T2041 0
T2042 0
T2043 0
T2044 0
T2045 0
T2046 0
T2047 0.00385709045015592
T2048 0.0038504627567846
T2049 0.00384383580072481
T2050 0.00383720810735349
T2051 0.00383058115129371
T2052 0.00382395419523392
T2053 0.0038173265018626
T2054 0.00381069954580281
T2055 0.00380407185243149
T2056 0.00379744489637171
T2057 0.00379081720300039
T2058 0.0037841902469406
T2059 0.00377756255356928
T2060 0
T2061 0
T2062 0
T2063 0
T2064 0
T2065 0
T2066 0
T2067 0
T2068 0
T2069 0
T2070 0
T2071 0.00369803539429418
T2072 0.00369140770092286
T2073 0.00368478074486307
T2074 0.00367815305149175
T2075 0.00367152609543196
T2076 0.00366489840206064
T2077 0.00365827144600086
T2078 0.00365164375262954
T2079 0.00364501679656975
T2080 0.00363838910319843
T2081 0.00363176214713864
T2082 0.00362513445376732
T2083 0.00361850749770754
T2084 0
T2085 0
T2086 0
T2087 0
T2088 0
T2089 0
T2090 0
T2091 0
T2092 0
T2093 0
T2094 0
T2095 0.0035389796011209
T2096 0.00353235264506111
T2097 0.00352572495168979
T2098 0.00351909799563
T2099 0.00351247030225868
T2100 0.0035058433461989
T2101 0.00349921565282758
T2102 0.00349258869676779
T2103 0.00348596174070801
T2104 0.00347933404733669
T2105 0.0034727070912769
T2106 0.00346607939790558
T2107 0.00345945244184579
T2108 0
T2109 0
T2110 0
T2111 0
T2112 0
T2113 0
T2114 0
T2115 0
T2116 0
T2117 0
T2118 0
T2119 0.00337992454525915
T2120 0.00337329758919937
T2121 0.00336666989582805
T2122 0.00336004293976826
T2123 0.00335341524639694
T2124 0.00334678829033715
T2125 0.00334016059696583
T2126 0.00333353364090605
T2127 0.00332690594753473
T2128 0.00332027899147494
T2129 0.00331365129810362
T2130 0.00330702434204383
T2131 0
T2132 0
T2133 0
T2134 0
T2135 0
T2136 0
T2137 0
T2138 0
T2139 0
T2140 0
T2141 0
T2142 0
T2143 0.00322086948939741
T2144 0.00321424179602609
T2145 0.0032076148399663
T2146 0.00320098714659498
T2147 0.0031943601905352
T2148 0.00318773249716388
T2149 0.00318110554110409
T2150 0.00317447784773277
T2151 0.00316785089167298
T2152 0.00316122319830166
T2153 0.00315459624224188
T2154 0.00314796928618209
T2155 0
T2156 0
T2157 0
T2158 0
T2159 0
T2160 0
T2161 0
T2162 0
T2163 0
T2164 0
T2165 0
T2166 0
T2167 0.00306181369622413
T2168 0.00305518674016434
T2169 0.00304855904679302
T2170 0.00304193209073324
T2171 0.00303530513467345
T2172 0.00302867744130213
T2173 0.00302205048524234
T2174 0.00301542279187102
T2175 0.00300879583581124
T2176 0.00300216814243992
T2177 0.00299554118638013
T2178 0.00298891349300881
T2179 0
T2180 0
T2181 0
T2182 0
T2183 0
T2184 0
T2185 0
T2186 0
T2187 0
T2188 0
T2189 0
T2190 0
T2191 0.00290275864036239
T2192 0.0028961316843026
T2193 0.00288950399093128
T2194 0.00288287703487149
T2195 0.00287624934150017
T2196 0.00286962238544039
T2197 0.00286299469206907
T2198 0.00285636773600928
T2199 0.00284974004263796
T2200 0.00284311308657817
T2201 0.00283648539320685
T2202 0.00282985843714707
T2203 0
T2204 0
T2205 0
T2206 0
T2207 0
T2208 0
T2209 0
T2210 0
T2211 0
T2212 0
T2213 0
T2214 0
T2215 0.00274370358450064
T2216 0.00273707589112932
T2217 0.00273044893506954
T2218 0.00272382124169822
T2219 0.00271719428563843
T2220 0.00271056659226711
T2221 0.00270393963620732
T2222 0.00269731268014754
T2223 0.00269068498677622
T2224 0.00268405803071643
T2225 0.00267743033734511
T2226 0.00267080338128532
T2227 0
T2228 0
T2229 0
T2230 0
T2231 0
T2232 0
T2233 0
T2234 0
T2235 0
T2236 0
T2237 0
T2238 0
T2239 0.0025846485286389
T2240 0.00257802083526758
T2241 0.00257139387920779
T2242 0.00256476618583647
T2243 0.00255813922977668
T2244 0.00255151153640536
T2245 0.00254488458034558
T2246 0.00253825688697426
T2247 0.00253162993091447
T2248 0.00252500223754315
T2249 0.00251837528148337
T2250 0.00251174758811205
T2251 0
T2252 0
T2253 0
T2254 0
T2255 0
T2256 0
T2257 0
T2258 0
T2259 0
T2260 0
T2261 0
T2262 0
T2263 0.00242559273546562
T2264 0.00241896577940583
T2265 0.00241233808603451
T2266 0.00240571112997473
T2267 0.00239908343660341
T2268 0.00239245648054362
T2269 0.0023858287871723
T2270 0.00237920183111251
T2271 0.00237257413774119
T2272 0.00236594718168141
T2273 0.00235932022562162
T2274 0.0023526925322503
T2275 0
T2276 0
T2277 0
T2278 0
T2279 0
T2280 0
T2281 0
T2282 0
T2283 0
T2284 0
T2285 0
T2286 0
T2287 0.00226653767960387
T2288 0.00225990998623256
T2289 0.00225328303017277
T2290 0.00224665607411298
T2291 0.00224002838074166
T2292 0.00223340142468188
T2293 0.00222677373131056
T2294 0.00222014677525077
T2295 0.00221351908187945
T2296 0.00220689212581966
T2297 0.00220026443244834
T2298 0.00219363747638856
T2299 0
T2300 0
T2301 0
T2302 0
T2303 0
T2304 0
T2305 0
T2306 0
T2307 0
T2308 0
T2309 0
T2310 0
T2311 0.00210748262374213
T2312 0.00210085493037081
T2313 0.00209422797431102
T2314 0.0020876002809397
T2315 0.00208097332487992
T2316 0.0020743456315086
T2317 0.00206771867544881
T2318 0.00206109098207749
T2319 0.0020544640260177
T2320 0.00204783633264638
T2321 0.0020412093765866
T2322 0.00203458168321528
T2323 0
T2324 0
T2325 0
T2326 0
T2327 0
T2328 0
T2329 0
T2330 0
T2331 0
T2332 0
T2333 0
T2334 0
T2335 0.00194842683056885
T2336 0.00194179987450907
T2337 0.00193517218113775
T2338 0.00192854522507796
T2339 0.00192191753170664
T2340 0.00191529057564685
T2341 0.00190866361958707
T2342 0.00190203592621575
T2343 0.00189540897015596
T2344 0.00188878127678464
T2345 0.00188215432072485
T2346 0.00187552662735353
T2347 0
T2348 0
T2349 0
T2350 0
T2351 0
T2352 0
T2353 0
T2354 0
T2355 0
T2356 0
T2357 0
T2358 0
T2359 0.00178937177470711
T2360 0.00178274481864732
T2361 0.001776117125276
T2362 0.00176949016921622
T2363 0.0017628624758449
T2364 0.00175623551978511
T2365 0.00174960782641379
T2366 0.001742980870354
T2367 0.00173635317698268
T2368 0.0017297262209229
T2369 0.00172309852755158
T2370 0.00171647157149179
T2371 0
T2372 0
T2373 0
T2374 0
T2375 0
T2376 0
T2377 0
T2378 0
T2379 0
T2380 0
T2381 0
T2382 0
T2383 0.00163031671884536
T2384 0.00162368902547404
T2385 0.00161706206941426
T2386 0.00161043437604294
T2387 0.00160380741998315
T2388 0.00159717972661183
T2389 0.00159055277055204
T2390 0.00158392507718072
T2391 0.00157729812112094
T2392 0.00157067116506115
T2393 0.00156404347168983
T2394 0.00155741651563005
T2395 0
T2396 0
T2397 0
T2398 0
T2399 0
T2400 0
T2401 0
T2402 0
T2403 0
T2404 0
T2405 0
T2406 0
T2407 0.00147126092567209
T2408 0.0014646339696123
T2409 0.00145800701355251
T2410 0.00145137932018119
T2411 0.00144475236412141
T2412 0.00143812467075009
T2413 0.0014314977146903
T2414 0.00142487002131898
T2415 0.00141824306525919
T2416 0.00141161537188787
T2417 0.00140498841582809
T2418 0.00139836072245677
T2419 0
T2420 0
T2421 0
T2422 0
T2423 0
T2424 0
T2425 0
T2426 0
T2427 0
T2428 0
T2429 0
T2430 0
T2431 0.00131220586981034
T2432 0.00130557891375055
T2433 0.00129895122037924
T2434 0.00129232426431945
T2435 0.00128569657094813
T2436 0.00127906961488834
T2437 0.00127244192151702
T2438 0.00126581496545724
T2439 0.00125918727208592
T2440 0.00125256031602613
T2441 0.00124593262265481
T2442 0.00123930566659502
T2443 0
T2444 0
T2445 0
T2446 0
T2447 0
T2448 0
T2449 0
T2450 0
T2451 0
T2452 0
T2453 0
T2454 0
T2455 0.0011531508139486
T2456 0.00114652312057728
T2457 0.00113989616451749
T2458 0.00113326847114617
T2459 0.00112664151508638
T2460 0.0011200145590266
T2461 0.00111338686565528
T2462 0.00110675990959549
T2463 0.00110013221622417
T2464 0.00109350526016438
T2465 0.00108687756679306
T2466 0.00108025061073328
T2467 0
T2468 0
T2469 0
T2470 0
T2471 0
T2472 0
T2473 0
T2474 0
T2475 0
T2476 0
T2477 0
T2478 0
T2479 0.000994095758086853
T2480 0.000987468064715533
T2481 0.000980841108655746
T2482 0.000974213415284427
T2483 0.00096758645922464
T2484 0.00096095876585332
T2485 0.000954331809793533
T2486 0.000947704116422214
T2487 0.000941077160362427
T2488 0.000934449466991107
T2489 0.00092782251093132
T2490 0.000921194817560001
T2491 0
T2492 0
T2493 0
T2494 0
T2495 0
T2496 0
T2497 0
T2498 0
T2499 0
T2500 0
T2501 0
T2502 0
T2503 0.000835039964913575
T2504 0.000828413008853789
T2505 0.000821785315482469
T2506 0.000815158359422682
T2507 0.000808530666051362
T2508 0.000801903709991575
T2509 0.000795276016620256
T2510 0.000788649060560469
T2511 0.000782022104500682
T2512 0.000775394411129363
T2513 0.000768767455069576
T2514 0.000762139761698256
T2515 0
T2516 0
T2517 0
T2518 0
T2519 0
T2520 0
T2521 0
T2522 0
T2523 0
T2524 0
T2525 0
T2526 0
T2527 0.000675984909051831
T2528 0.000669357952992044
T2529 0.000662730259620724
T2530 0.000656103303560937
T2531 0.000649475610189618
T2532 0.000642848654129831
T2533 0.000636220960758511
T2534 0.000629594004698725
T2535 0.000622966311327405
T2536 0.000616339355267618
T2537 0.000609711661896298
T2538 0.000603084705836512
T2539 0
T2540 0
T2541 0
T2542 0
T2543 0
T2544 0
T2545 0
T2546 0
T2547 0
T2548 0
T2549 0
T2550 0
T2551 0.000516929853190086
T2552 0.000510302159818766
T2553 0.00050367520375898
T2554 0.00049704751038766
T2555 0.000490420554327873
T2556 0.000483792860956553
T2557 0.000477165904896767
T2558 0.000470538211525447
T2559 0.00046391125546566
T2560 0.00045728356209434
T2561 0.000450656606034554
T2562 0.000444029649974767
T2563 0
T2564 0
T2565 0
T2566 0
T2567 0
T2568 0
T2569 0
T2570 0
T2571 0
T2572 0
T2573 0
T2574 0
T2575 0.000357874060016808
T2576 0.000351247103957022
T2577 0.000344619410585702
T2578 0.000337992454525915
T2579 0.000331365498466129
T2580 0.000324737805094809
T2581 0.000318110849035022
T2582 0.000311483155663702
T2583 0.000304856199603916
T2584 0.000298228506232596
T2585 0.000291601550172809
T2586 0.000284973856801489
T2587 0
T2588 0
T2589 0
T2590 0
T2591 0
T2592 0
T2593 0
T2594 0
T2595 0
T2596 0
T2597 0
T2598 0
T2599 0.000198819004155064
T2600 0.000192192048095277
T2601 0.000185564354723957
T2602 0.000178937398664171
T2603 0.000172309705292851
T2604 0.000165682749233064
T2605 0.000159055055861744
T2606 0.000152428099801958
T2607 0.000145800406430638
T2608 0.000139173450370851
T2609 0.000132545756999532
T2610 0.000125918800939745
T2611 0
T2612 0
T2613 0
T2614 0
T2615 0
T2616 0
T2617 0
T2618 0
T2619 0
T2620 0
T2621 0
T2622 0
T2623 3.97638008310128e-05
T2624 3.31365498466129e-05
T2625 2.65092251310596e-05
T2626 1.98819004155064e-05
T2627 1.32545756999532e-05
T2628 6.62730259620724e-06
T2629 0
T2630 0
T2631 0
T2632 0
T2633 0
T2634 0
T2635 0
T2636 0
T2637 0
T2638 0
T2639 0
T2640 0
T2641 0
T2642 0
T2643 0
T2644 0
T2645 0
T2646 0
T2647 0
T2648 0
T2649 0
T2650 0
T2651 0
T2652 0
T2653 0
T2654 0
T2655 0
T2656 0
T2657 0
T2658 0
T2659 0
T2660 0
T2661 0
T2662 0
T2663 0
T2664 0
T2665 0
T2666 0
T2667 0
T2668 0
T2669 0
T2670 0
T2671 0
T2672 0
T2673 0
T2674 0
T2675 0
T2676 0
T2677 0
T2678 0
T2679 0
T2680 0
T2681 0
T2682 0
T2683 0
T2684 0
T2685 0
T2686 0
T2687 0
T2688 0
T2689 0
T2690 0
T2691 0
T2692 0
T2693 0
T2694 0
T2695 0
T2696 0
T2697 0
T2698 0
T2699 0
T2700 0
T2701 0
T2702 0
T2703 0
T2704 0
T2705 0
T2706 0
T2707 0
T2708 0
T2709 0
T2710 0
T2711 0
T2712 0
T2713 0
T2714 0
T2715 0
T2716 0
T2717 0
T2718 0
T2719 0
T2720 0
T2721 0
T2722 0
T2723 0
T2724 0
T2725 0
T2726 0
T2727 0
T2728 0
T2729 0
T2730 0
T2731 0
T2732 0
T2733 0
T2734 0
T2735 0
T2736 0
T2737 0
T2738 0
T2739 0
T2740 0
T2741 0
T2742 0
T2743 0
T2744 0
T2745 0
T2746 0
T2747 0
T2748 0
T2749 0
T2750 0
T2751 0
T2752 0
T2753 0
T2754 0
T2755 0
T2756 0
T2757 0
T2758 0
T2759 0
T2760 0
T2761 0
T2762 0
T2763 0
T2764 0
T2765 0
T2766 0
T2767 0
T2768 0
T2769 0
T2770 0
T2771 0
T2772 0
T2773 0
T2774 0
T2775 0
T2776 0
T2777 0
T2778 0
T2779 0
T2780 0
T2781 0
T2782 0
T2783 0
T2784 0
T2785 0
T2786 0
T2787 0
T2788 0
T2789 0
T2790 0
T2791 0
T2792 0
T2793 0
T2794 0
T2795 0
T2796 0
T2797 0
T2798 0
T2799 0
T2800 0
T2801 0
T2802 0
T2803 0
T2804 0
T2805 0
T2806 0
T2807 0
T2808 0
