# Supplementary material for: FishMORPH - An agent-based model to predict salmonid growth and distribution responses under natural and low flows
Source: Sci Rep. 2016 Jul 19;6:29414. doi: 10.1038/srep29414 (PMC4949470; doi:10.1038/srep29414)
Supplement: Supplementary Information 2 [file srep29414-s2.zip › SR_FishMORPH_Files/Parameters/Baseline_Resource10_Density_Stretch5.var]

Resource10Density Strech5
T1 0
T2 0
T3 0
T4 0
T5 0.00284200999986369
T6 0.00284200999986369
T7 0.00284200999986369
T8 0.00284200999986369
T9 0.00284200999986369
T10 0.00284200999986369
T11 0.00284200999986369
T12 0.00284200999986369
T13 0.00284200999986369
T14 0.00284200999986369
T15 0.00284200999986369
T16 0.00284200999986369
T17 0.00284200999986369
T18 0.00284200999986369
T19 0.00284200999986369
T20 0.00284200999986369
T21 0
T22 0
T23 0
T24 0
T25 0
T26 0
T27 0
T28 0
T29 0.00284200999986369
T30 0.00284200999986369
T31 0.00284200999986369
T32 0.00284200999986369
T33 0.00284200999986369
T34 0.00284200999986369
T35 0.00284200999986369
T36 0.00284200999986369
T37 0.00284200999986369
T38 0.00284200999986369
T39 0.00284200999986369
T40 0.00284200999986369
T41 0.00284200999986369
T42 0.00284200999986369
T43 0.00284200999986369
T44 0.00284200999986369
T45 0
T46 0
T47 0
T48 0
T49 0
T50 0
T51 0
T52 0
T53 0.00284200999986369
T54 0.00284200999986369
T55 0.00284200999986369
T56 0.00284200999986369
T57 0.00284200999986369
T58 0.00284200999986369
T59 0.00284200999986369
T60 0.00284200999986369
T61 0.00284200999986369
T62 0.00284200999986369
T63 0.00284200999986369
T64 0.00284200999986369
T65 0.00284200999986369
T66 0.00284200999986369
T67 0.00284200999986369
T68 0.00284200999986369
T69 0
T70 0
T71 0
T72 0
T73 0
T74 0
T75 0
T76 0
T77 0.00284200999986369
T78 0.00284200999986369
T79 0.00284200999986369
T80 0.00284200999986369
T81 0.00284200999986369
T82 0.00284200999986369
T83 0.00284200999986369
T84 0.00284200999986369
T85 0.00284200999986369
T86 0.00284200999986369
T87 0.00284200999986369
T88 0.00284200999986369
T89 0.00284200999986369
T90 0.00284200999986369
T91 0.00284200999986369
T92 0.00284200999986369
T93 0
T94 0
T95 0
T96 0
T97 0
T98 0
T99 0
T100 0
T101 0.00284200999986369
T102 0.00284200999986369
T103 0.00284200999986369
T104 0.00284200999986369
T105 0.00284200999986369
T106 0.00284200999986369
T107 0.00284200999986369
T108 0.00284200999986369
T109 0.00284200999986369
T110 0.00284200999986369
T111 0.00284200999986369
T112 0.00284200999986369
T113 0.00284200999986369
T114 0.00284200999986369
T115 0.00284200999986369
T116 0.00284200999986369
T117 0
T118 0
T119 0
T120 0
T121 0
T122 0
T123 0
T124 0
T125 0.00284200999986369
T126 0.00284200999986369
T127 0.00284200999986369
T128 0.00284200999986369
T129 0.00284200999986369
T130 0.00284200999986369
T131 0.00284200999986369
T132 0.00284200999986369
T133 0.00284200999986369
T134 0.00284200999986369
T135 0.00284200999986369
T136 0.00284200999986369
T137 0.00284200999986369
T138 0.00284200999986369
T139 0.00284200999986369
T140 0.00284200999986369
T141 0
T142 0
T143 0
T144 0
T145 0
T146 0
T147 0
T148 0
T149 0.00284200999986369
T150 0.00284200999986369
T151 0.00284200999986369
T152 0.00284200999986369
T153 0.00284200999986369
T154 0.00284200999986369
T155 0.00284200999986369
T156 0.00284200999986369
T157 0.00284200999986369
T158 0.00284200999986369
T159 0.00284200999986369
T160 0.00284200999986369
T161 0.00284200999986369
T162 0.00284200999986369
T163 0.00284200999986369
T164 0.00284200999986369
T165 0
T166 0
T167 0
T168 0
T169 0
T170 0
T171 0
T172 0
T173 0.00284200999986369
T174 0.00284200999986369
T175 0.00284200999986369
T176 0.00284200999986369
T177 0.00284200999986369
T178 0.00284200999986369
T179 0.00284200999986369
T180 0.00284200999986369
T181 0.00284200999986369
T182 0.00284200999986369
T183 0.00284200999986369
T184 0.00284200999986369
T185 0.00284200999986369
T186 0.00284200999986369
T187 0.00284200999986369
T188 0.00284200999986369
T189 0
T190 0
T191 0
T192 0
T193 0
T194 0
T195 0
T196 0
T197 0.00284200999986369
T198 0.00284200999986369
T199 0.00284200999986369
T200 0.00284200999986369
T201 0.00284200999986369
T202 0.00284200999986369
T203 0.00284200999986369
T204 0.00284200999986369
T205 0.00284200999986369
T206 0.00284200999986369
T207 0.00284200999986369
T208 0.00284200999986369
T209 0.00284200999986369
T210 0.00284200999986369
T211 0.00284200999986369
T212 0.00284200999986369
T213 0
T214 0
T215 0
T216 0
T217 0
T218 0
T219 0
T220 0
T221 0.00284200999986369
T222 0.00284200999986369
T223 0.00284200999986369
T224 0.00284200999986369
T225 0.00284200999986369
T226 0.00284200999986369
T227 0.00284200999986369
T228 0.00284200999986369
T229 0.00284200999986369
T230 0.00284200999986369
T231 0.00284200999986369
T232 0.00284200999986369
T233 0.00284200999986369
T234 0.00284200999986369
T235 0.00284200999986369
T236 0.00284200999986369
T237 0
T238 0
T239 0
T240 0
T241 0
T242 0
T243 0
T244 0
T245 0.00284200999986369
T246 0.00284200999986369
T247 0.00284200999986369
T248 0.00284200999986369
T249 0.00284200999986369
T250 0.00284200999986369
T251 0.00284200999986369
T252 0.00284200999986369
T253 0.00284200999986369
T254 0.00284200999986369
T255 0.00284200999986369
T256 0.00284200999986369
T257 0.00284200999986369
T258 0.00284200999986369
T259 0.00284200999986369
T260 0.00284200999986369
T261 0
T262 0
T263 0
T264 0
T265 0
T266 0
T267 0
T268 0
T269 0.00284200999986369
T270 0.00284200999986369
T271 0.00284200999986369
T272 0.00284200999986369
T273 0.00284200999986369
T274 0.00284200999986369
T275 0.00284200999986369
T276 0.00284200999986369
T277 0.00284200999986369
T278 0.00284200999986369
T279 0.00284200999986369
T280 0.00284200999986369
T281 0.00284200999986369
T282 0.00284200999986369
T283 0.00284200999986369
T284 0.00284200999986369
T285 0
T286 0
T287 0
T288 0
T289 0
T290 0
T291 0
T292 0
T293 0.00284200999986369
T294 0.00284200999986369
T295 0.00284200999986369
T296 0.00284200999986369
T297 0.00284200999986369
T298 0.00284200999986369
T299 0.00284200999986369
T300 0.00284200999986369
T301 0.00284200999986369
T302 0.00284200999986369
T303 0.00284200999986369
T304 0.00284200999986369
T305 0.00284200999986369
T306 0.00284200999986369
T307 0.00284200999986369
T308 0.00284200999986369
T309 0
T310 0
T311 0
T312 0
T313 0
T314 0
T315 0
T316 0
T317 0.00284200999986369
T318 0.00284200999986369
T319 0.00284200999986369
T320 0.00284200999986369
T321 0.00284200999986369
T322 0.00284200999986369
T323 0.00284200999986369
T324 0.00284200999986369
T325 0.00284200999986369
T326 0.00284200999986369
T327 0.00284200999986369
T328 0.00284200999986369
T329 0.00284200999986369
T330 0.00284200999986369
T331 0.00284200999986369
T332 0.00284200999986369
T333 0
T334 0
T335 0
T336 0
T337 0
T338 0
T339 0
T340 0
T341 0.00284200999986369
T342 0.00284200999986369
T343 0.00284200999986369
T344 0.00284200999986369
T345 0.00284200999986369
T346 0.00284200999986369
T347 0.00284200999986369
T348 0.00284200999986369
T349 0.00284200999986369
T350 0.00284200999986369
T351 0.00284200999986369
T352 0.00284200999986369
T353 0.00284200999986369
T354 0.00284200999986369
T355 0.00284200999986369
T356 0.00284200999986369
T357 0
T358 0
T359 0
T360 0
T361 0
T362 0
T363 0
T364 0
T365 0.00284200999986369
T366 0.00284200999986369
T367 0.00284200999986369
T368 0.00284200999986369
T369 0.00284200999986369
T370 0.00284200999986369
T371 0.00284200999986369
T372 0.00284200999986369
T373 0.00284200999986369
T374 0.00284200999986369
T375 0.00284200999986369
T376 0.00284200999986369
T377 0.00284200999986369
T378 0.00284200999986369
T379 0.00284200999986369
T380 0.00284200999986369
T381 0
T382 0
T383 0
T384 0
T385 0
T386 0
T387 0
T388 0
T389 0.00284200999986369
T390 0.00284200999986369
T391 0.00284200999986369
T392 0.00284200999986369
T393 0.00284200999986369
T394 0.00284200999986369
T395 0.00284200999986369
T396 0.00284200999986369
T397 0.00284200999986369
T398 0.00284200999986369
T399 0.00284200999986369
T400 0.00284200999986369
T401 0.00284200999986369
T402 0.00284200999986369
T403 0.00284200999986369
T404 0.00284200999986369
T405 0
T406 0
T407 0
T408 0
T409 0
T410 0
T411 0
T412 0
T413 0.00284200999986369
T414 0.00284200999986369
T415 0.00284200999986369
T416 0.00284200999986369
T417 0.00284200999986369
T418 0.00284200999986369
T419 0.00284200999986369
T420 0.00284200999986369
T421 0.00284200999986369
T422 0.00284200999986369
T423 0.00284200999986369
T424 0.00284200999986369
T425 0.00284200999986369
T426 0.00284200999986369
T427 0.00284200999986369
T428 0.00284200999986369
T429 0
T430 0
T431 0
T432 0
T433 0
T434 0
T435 0
T436 0
T437 0.00284200999986369
T438 0.00284200999986369
T439 0.00284200999986369
T440 0.00284200999986369
T441 0.00284200999986369
T442 0.00284200999986369
T443 0.00284200999986369
T444 0.00284200999986369
T445 0.00284200999986369
T446 0.00284200999986369
T447 0.00284200999986369
T448 0.00284200999986369
T449 0.00284200999986369
T450 0.00284200999986369
T451 0.00284200999986369
T452 0.00284200999986369
T453 0
T454 0
T455 0
T456 0
T457 0
T458 0
T459 0
T460 0
T461 0.00284200999986369
T462 0.00284200999986369
T463 0.00284200999986369
T464 0.00284200999986369
T465 0.00284200999986369
T466 0.00284200999986369
T467 0.00284200999986369
T468 0.00284200999986369
T469 0.00284200999986369
T470 0.00284200999986369
T471 0.00284200999986369
T472 0.00284200999986369
T473 0.00284200999986369
T474 0.00284200999986369
T475 0.00284200999986369
T476 0.00284200999986369
T477 0
T478 0
T479 0
T480 0
T481 0
T482 0
T483 0
T484 0
T485 0.00284200999986369
T486 0.00284200999986369
T487 0.00284200999986369
T488 0.00284200999986369
T489 0.00284200999986369
T490 0.00284200999986369
T491 0.00284200999986369
T492 0.00284200999986369
T493 0.00284200999986369
T494 0.00284200999986369
T495 0.00284200999986369
T496 0.00284200999986369
T497 0.00284200999986369
T498 0.00284200999986369
T499 0.00284200999986369
T500 0.00284200999986369
T501 0
T502 0
T503 0
T504 0
T505 0
T506 0
T507 0
T508 0
T509 0.00284200999986369
T510 0.00284200999986369
T511 0.00284200999986369
T512 0.00284200999986369
T513 0.00284200999986369
T514 0.00284200999986369
T515 0.00284200999986369
T516 0.00284200999986369
T517 0.00284200999986369
T518 0.00284200999986369
T519 0.00284200999986369
T520 0.00284200999986369
T521 0.00284200999986369
T522 0.00284200999986369
T523 0.00284200999986369
T524 0.00284200999986369
T525 0
T526 0
T527 0
T528 0
T529 0
T530 0
T531 0
T532 0
T533 0.00284200999986369
T534 0.00284200999986369
T535 0.00284200999986369
T536 0.00284200999986369
T537 0.00284200999986369
T538 0.00284200999986369
T539 0.00284200999986369
T540 0.00284200999986369
T541 0.00284200999986369
T542 0.00284200999986369
T543 0.00284200999986369
T544 0.00284200999986369
T545 0.00284200999986369
T546 0.00284200999986369
T547 0.00284200999986369
T548 0.00284200999986369
T549 0
T550 0
T551 0
T552 0
T553 0
T554 0
T555 0
T556 0
T557 0.00284200999986369
T558 0.00284200999986369
T559 0.00284200999986369
T560 0.00284200999986369
T561 0.00284200999986369
T562 0.00284200999986369
T563 0.00284200999986369
T564 0.00284200999986369
T565 0.00284200999986369
T566 0.00284200999986369
T567 0.00284200999986369
T568 0.00284200999986369
T569 0.00284200999986369
T570 0.00284200999986369
T571 0.00284200999986369
T572 0.00284200999986369
T573 0
T574 0
T575 0
T576 0
T577 0
T578 0
T579 0
T580 0
T581 0.00284200999986369
T582 0.00284200999986369
T583 0.00284200999986369
T584 0.00284200999986369
T585 0.00284200999986369
T586 0.00284200999986369
T587 0.00284200999986369
T588 0.00284200999986369
T589 0.00284200999986369
T590 0.00284200999986369
T591 0.00284200999986369
T592 0.00284200999986369
T593 0.00284200999986369
T594 0.00284200999986369
T595 0.00284200999986369
T596 0.00284200999986369
T597 0
T598 0
T599 0
T600 0
T601 0
T602 0
T603 0
T604 0
T605 0.00284200999986369
T606 0.00284200999986369
T607 0.00284200999986369
T608 0.00284200999986369
T609 0.00284200999986369
T610 0.00284200999986369
T611 0.00284200999986369
T612 0.00284200999986369
T613 0.00284200999986369
T614 0.00284200999986369
T615 0.00284200999986369
T616 0.00284200999986369
T617 0.00284200999986369
T618 0.00284200999986369
T619 0.00284200999986369
T620 0.00284200999986369
T621 0
T622 0
T623 0
T624 0
T625 0
T626 0
T627 0
T628 0
T629 0.00284200999986369
T630 0.00284200999986369
T631 0.00284200999986369
T632 0.00284200999986369
T633 0.00284200999986369
T634 0.00284200999986369
T635 0.00284200999986369
T636 0.00284200999986369
T637 0.00284200999986369
T638 0.00284200999986369
T639 0.00284200999986369
T640 0.00284200999986369
T641 0.00284200999986369
T642 0.00284200999986369
T643 0.00284200999986369
T644 0.00284200999986369
T645 0
T646 0
T647 0
T648 0
T649 0
T650 0
T651 0
T652 0
T653 0.00284200999986369
T654 0.00284200999986369
T655 0.00284200999986369
T656 0.00284200999986369
T657 0.00284200999986369
T658 0.00284200999986369
T659 0.00284200999986369
T660 0.00284200999986369
T661 0.00284200999986369
T662 0.00284200999986369
T663 0.00284200999986369
T664 0.00284200999986369
T665 0.00284200999986369
T666 0.00284200999986369
T667 0.00284200999986369
T668 0.00284200999986369
T669 0
T670 0
T671 0
T672 0
T673 0
T674 0
T675 0
T676 0
T677 0.00284200999986369
T678 0.00284200999986369
T679 0.00284200999986369
T680 0.00284200999986369
T681 0.00284200999986369
T682 0.00284200999986369
T683 0.00284200999986369
T684 0.00284200999986369
T685 0.00284200999986369
T686 0.00284200999986369
T687 0.00284200999986369
T688 0.00284200999986369
T689 0.00284200999986369
T690 0.00284200999986369
T691 0.00284200999986369
T692 0.00284200999986369
T693 0
T694 0
T695 0
T696 0
T697 0
T698 0
T699 0
T700 0
T701 0.00284200999986369
T702 0.00284200999986369
T703 0.00284200999986369
T704 0.00284200999986369
T705 0.00284200999986369
T706 0.00284200999986369
T707 0.00284200999986369
T708 0.00284200999986369
T709 0.00284200999986369
T710 0.00284200999986369
T711 0.00284200999986369
T712 0.00284200999986369
T713 0.00284200999986369
T714 0.00284200999986369
T715 0.00284200999986369
T716 0.00284200999986369
T717 0
T718 0
T719 0
T720 0
T721 0
T722 0
T723 0
T724 0
T725 0.00284200999986369
T726 0.00284200999986369
T727 0.00284200999986369
T728 0.00284200999986369
T729 0.00284200999986369
T730 0.00284200999986369
T731 0.00284200999986369
T732 0.00284200999986369
T733 0.00284200999986369
T734 0.00284200999986369
T735 0.00284200999986369
T736 0.00284200999986369
T737 0.00284200999986369
T738 0.00284200999986369
T739 0.00284200999986369
T740 0.00284200999986369
T741 0
T742 0
T743 0
T744 0
T745 0
T746 0
T747 0
T748 0
T749 0.00284200999986369
T750 0.00284200999986369
T751 0.00284200999986369
T752 0.00284200999986369
T753 0.00284200999986369
T754 0.00284200999986369
T755 0.00284200999986369
T756 0.00284200999986369
T757 0.00284200999986369
T758 0.00284200999986369
T759 0.00284200999986369
T760 0.00284200999986369
T761 0.00284200999986369
T762 0.00284200999986369
T763 0.00284200999986369
T764 0.00284200999986369
T765 0
T766 0
T767 0
T768 0
T769 0
T770 0
T771 0
T772 0
T773 0.00284200999986369
T774 0.00284200999986369
T775 0.00284200999986369
T776 0.00284200999986369
T777 0.00284200999986369
T778 0.00284200999986369
T779 0.00284200999986369
T780 0.00284200999986369
T781 0.00284200999986369
T782 0.00284200999986369
T783 0.00284200999986369
T784 0.00284200999986369
T785 0.00284200999986369
T786 0.00284200999986369
T787 0.00284200999986369
T788 0.00284200999986369
T789 0
T790 0
T791 0
T792 0
T793 0
T794 0
T795 0
T796 0
T797 0.00284200999986369
T798 0.00284200999986369
T799 0.00284200999986369
T800 0.00284200999986369
T801 0.00284200999986369
T802 0.00284200999986369
T803 0.00284200999986369
T804 0.00284200999986369
T805 0.00284200999986369
T806 0.00284200999986369
T807 0.00284200999986369
T808 0.00284200999986369
T809 0.00284200999986369
T810 0.00284200999986369
T811 0.00284200999986369
T812 0.00284200999986369
T813 0
T814 0
T815 0
T816 0
T817 0
T818 0
T819 0
T820 0
T821 0.00284200999986369
T822 0.00284200999986369
T823 0.00284200999986369
T824 0.00284200999986369
T825 0.00284200999986369
T826 0.00284200999986369
T827 0.00284200999986369
T828 0.00284200999986369
T829 0.00284200999986369
T830 0.00284200999986369
T831 0.00284200999986369
T832 0.00284200999986369
T833 0.00284200999986369
T834 0.00284200999986369
T835 0.00284200999986369
T836 0.00284200999986369
T837 0
T838 0
T839 0
T840 0
T841 0
T842 0
T843 0
T844 0
T845 0.00284200999986369
T846 0.00284200999986369
T847 0.00284200999986369
T848 0.00284200999986369
T849 0.00284200999986369
T850 0.00284200999986369
T851 0.00284200999986369
T852 0.00284200999986369
T853 0.00284200999986369
T854 0.00284200999986369
T855 0.00284200999986369
T856 0.00284200999986369
T857 0.00284200999986369
T858 0.00284200999986369
T859 0.00284200999986369
T860 0.00284200999986369
T861 0
T862 0
T863 0
T864 0
T865 0
T866 0
T867 0
T868 0
T869 0.00284200999986369
T870 0.00284200999986369
T871 0.00284200999986369
T872 0.00284200999986369
T873 0.00284200999986369
T874 0.00284200999986369
T875 0.00284200999986369
T876 0.00284200999986369
T877 0.00284200999986369
T878 0.00284200999986369
T879 0.00284200999986369
T880 0.00284200999986369
T881 0.00284200999986369
T882 0.00284200999986369
T883 0.00284200999986369
T884 0.00284200999986369
T885 0
T886 0
T887 0
T888 0
T889 0
T890 0
T891 0
T892 0
T893 0.00284200999986369
T894 0.00284200999986369
T895 0.00284200999986369
T896 0.00284200999986369
T897 0.00284200999986369
T898 0.00284200999986369
T899 0.00284200999986369
T900 0.00284200999986369
T901 0.00284200999986369
T902 0.00284200999986369
T903 0.00284200999986369
T904 0.00284200999986369
T905 0.00284200999986369
T906 0.00284200999986369
T907 0.00284200999986369
T908 0.00284200999986369
T909 0
T910 0
T911 0
T912 0
T913 0
T914 0
T915 0
T916 0
T917 0.00284200999986369
T918 0.00284200999986369
T919 0.00284200999986369
T920 0.00284200999986369
T921 0.00284200999986369
T922 0.00284200999986369
T923 0.00284200999986369
T924 0.00284200999986369
T925 0.00284200999986369
T926 0.00284200999986369
T927 0.00284200999986369
T928 0.00284200999986369
T929 0.00284200999986369
T930 0.00284200999986369
T931 0.00284200999986369
T932 0.00284200999986369
T933 0
T934 0
T935 0
T936 0
T937 0
T938 0
T939 0
T940 0
T941 0.00284200999986369
T942 0.00284200999986369
T943 0.00284200999986369
T944 0.00284200999986369
T945 0.00284200999986369
T946 0.00284200999986369
T947 0.00284200999986369
T948 0.00284200999986369
T949 0.00284200999986369
T950 0.00284200999986369
T951 0.00284200999986369
T952 0.00284200999986369
T953 0.00284200999986369
T954 0.00284200999986369
T955 0.00284200999986369
T956 0.00284200999986369
T957 0
T958 0
T959 0
T960 0
T961 0
T962 0
T963 0
T964 0
T965 0.00284200999986369
T966 0.00284200999986369
T967 0.00284200999986369
T968 0.00284200999986369
T969 0.00284200999986369
T970 0.00284200999986369
T971 0.00284200999986369
T972 0.00284200999986369
T973 0.00284200999986369
T974 0.00284200999986369
T975 0.00284200999986369
T976 0.00284200999986369
T977 0.00284200999986369
T978 0.00284200999986369
T979 0.00284200999986369
T980 0.00284200999986369
T981 0
T982 0
T983 0
T984 0
T985 0
T986 0
T987 0
T988 0
T989 0.00284200999986369
T990 0.00284200999986369
T991 0.00284200999986369
T992 0.00284200999986369
T993 0.00284200999986369
T994 0.00284200999986369
T995 0.00284200999986369
T996 0.00284200999986369
T997 0.00284200999986369
T998 0.00284200999986369
T999 0.00284200999986369
T1000 0.00284200999986369
T1001 0.00284200999986369
T1002 0.00284200999986369
T1003 0.00284200999986369
T1004 0.00284200999986369
T1005 0
T1006 0
T1007 0
T1008 0
T1009 0
T1010 0
T1011 0
T1012 0
T1013 0.00284200999986369
T1014 0.00284200999986369
T1015 0.00284200999986369
T1016 0.00284200999986369
T1017 0.00284200999986369
T1018 0.00284200999986369
T1019 0.00284200999986369
T1020 0.00284200999986369
T1021 0.00284200999986369
T1022 0.00284200999986369
T1023 0.00284200999986369
T1024 0.00284200999986369
T1025 0.00284200999986369
T1026 0.00284200999986369
T1027 0.00284200999986369
T1028 0.00284200999986369
T1029 0
T1030 0
T1031 0
T1032 0
T1033 0
T1034 0
T1035 0
T1036 0
T1037 0
T1038 0.00284200999986369
T1039 0.00284200999986369
T1040 0.00284200999986369
T1041 0.00284200999986369
T1042 0.00284200999986369
T1043 0.00284200999986369
T1044 0.00284200999986369
T1045 0.00284200999986369
T1046 0.00284200999986369
T1047 0.00284200999986369
T1048 0.00284200999986369
T1049 0.00284200999986369
T1050 0.00284200999986369
T1051 0.00284200999986369
T1052 0.00284200999986369
T1053 0
T1054 0
T1055 0
T1056 0
T1057 0
T1058 0
T1059 0
T1060 0
T1061 0
T1062 0.00284200999986369
T1063 0.00284200999986369
T1064 0.00284200999986369
T1065 0.00284200999986369
T1066 0.00284200999986369
T1067 0.00284200999986369
T1068 0.00284200999986369
T1069 0.00284200999986369
T1070 0.00284080414194469
T1071 0.00283959828402568
T1072 0.00283839242610668
T1073 0.00283718656818767
T1074 0.00283598071026867
T1075 0.00283477485234966
T1076 0.00283356899443066
T1077 0
T1078 0
T1079 0
T1080 0
T1081 0
T1082 0
T1083 0
T1084 0
T1085 0
T1086 0.00282151041524061
T1087 0.0028203045573216
T1088 0.0028190986994026
T1089 0.00281789284148359
T1090 0.00281668698356459
T1091 0.00281548112564558
T1092 0.00281427526772658
T1093 0.00281306940980757
T1094 0.00281186355188857
T1095 0.00281065769396956
T1096 0.00280945183605056
T1097 0.00280824597813155
T1098 0.00280704012021255
T1099 0.00280583426229354
T1100 0.00280462840437454
T1101 0
T1102 0
T1103 0
T1104 0
T1105 0
T1106 0
T1107 0
T1108 0
T1109 0
T1110 0.00279256982518449
T1111 0.00279136396726548
T1112 0.00279015810934648
T1113 0.00278895225142747
T1114 0.00278774639350847
T1115 0.00278654053558946
T1116 0.00278533467767046
T1117 0.00278412881975145
T1118 0.00278292296183245
T1119 0.00278171710391344
T1120 0.00278051124599444
T1121 0.00277930538807543
T1122 0.00277809953015643
T1123 0.00277689367223742
T1124 0.00277568781431842
T1125 0
T1126 0
T1127 0
T1128 0
T1129 0
T1130 0
T1131 0
T1132 0
T1133 0
T1134 0.00276362943483985
T1135 0.00276242357692084
T1136 0.00276121771900184
T1137 0.00276001186108283
T1138 0.00275880600316383
T1139 0.00275760014524482
T1140 0.00275639428732582
T1141 0.00275518842940681
T1142 0.00275398257148781
T1143 0.0027527767135688
T1144 0.0027515708556498
T1145 0.00275036499773079
T1146 0.00274915913981179
T1147 0.00274795328189278
T1148 0.00274674742397378
T1149 0
T1150 0
T1151 0
T1152 0
T1153 0
T1154 0
T1155 0
T1156 0
T1157 0
T1158 0.00273468884478373
T1159 0.00273348298686472
T1160 0.00273227712894572
T1161 0.00273107127102671
T1162 0.00272986541310771
T1163 0.0027286595551887
T1164 0.0027274536972697
T1165 0.00272624783935069
T1166 0.00272504198143168
T1167 0.00272383612351268
T1168 0.00272263026559367
T1169 0.00272142440767467
T1170 0.00272021854975566
T1171 0.00271901269183666
T1172 0.00271780683391765
T1173 0
T1174 0
T1175 0
T1176 0
T1177 0
T1178 0
T1179 0
T1180 0
T1181 0
T1182 0.0027057482547276
T1183 0.0027045423968086
T1184 0.00270333653888959
T1185 0.00270213068097059
T1186 0.00270092482305158
T1187 0.00269971896513258
T1188 0.00269851310721357
T1189 0.00269730724929457
T1190 0.00269610139137556
T1191 0.00269489553345656
T1192 0.00269368967553755
T1193 0.00269248381761855
T1194 0.00269127795969954
T1195 0.00269007210178054
T1196 0.00268886624386153
T1197 0
T1198 0
T1199 0
T1200 0
T1201 0
T1202 0
T1203 0
T1204 0
T1205 0
T1206 0.00267680766467148
T1207 0.00267560180675248
T1208 0.00267439594883347
T1209 0.00267319009091447
T1210 0.00267198423299546
T1211 0.00267077837507646
T1212 0.00266957251715745
T1213 0.00266836665923845
T1214 0.00266716080131944
T1215 0.00266595494340044
T1216 0.00266474908548143
T1217 0.00266354322756243
T1218 0.00266233736964342
T1219 0.00266113151172442
T1220 0.00265992565380541
T1221 0
T1222 0
T1223 0
T1224 0
T1225 0
T1226 0
T1227 0
T1228 0
T1229 0
T1230 0.00264786707461536
T1231 0.00264666121669636
T1232 0.00264545535877735
T1233 0.00264424950085835
T1234 0.00264304364293934
T1235 0.00264183778502034
T1236 0.00264063192710133
T1237 0.00263942606918233
T1238 0.00263822021126332
T1239 0.00263701435334432
T1240 0.00263580849542531
T1241 0.00263460263750631
T1242 0.0026333967795873
T1243 0.0026321909216683
T1244 0.00263098506374929
T1245 0
T1246 0
T1247 0
T1248 0
T1249 0
T1250 0
T1251 0
T1252 0
T1253 0
T1254 0.00261892668427072
T1255 0.00261772082635172
T1256 0.00261651496843271
T1257 0.00261530911051371
T1258 0.0026141032525947
T1259 0.0026128973946757
T1260 0.00261169153675669
T1261 0.00261048567883769
T1262 0.00260927982091868
T1263 0.00260807396299968
T1264 0.00260686810508067
T1265 0.00260566224716167
T1266 0.00260445638924266
T1267 0.00260325053132365
T1268 0.00260204467340465
T1269 0
T1270 0
T1271 0
T1272 0
T1273 0
T1274 0
T1275 0
T1276 0
T1277 0
T1278 0.0025899860942146
T1279 0.00258878023629559
T1280 0.00258757437837659
T1281 0.00258636852045758
T1282 0.00258516266253858
T1283 0.00258395680461957
T1284 0.00258275094670057
T1285 0.00258154508878156
T1286 0.00258033923086256
T1287 0.00257913337294355
T1288 0.00257792751502455
T1289 0.00257672165710554
T1290 0.00257551579918654
T1291 0.00257430994126753
T1292 0.00257310408334853
T1293 0
T1294 0
T1295 0
T1296 0
T1297 0
T1298 0
T1299 0
T1300 0
T1301 0
T1302 0.00256104550415848
T1303 0.00255983964623947
T1304 0.00255863378832047
T1305 0.00255742793040146
T1306 0.00255622207248246
T1307 0.00255501621456345
T1308 0.00255381035664445
T1309 0.00255260449872544
T1310 0.00255139864080644
T1311 0.00255019278288743
T1312 0.00254898692496843
T1313 0.00254778106704942
T1314 0.00254657520913042
T1315 0.00254536935121141
T1316 0.00254416349329241
T1317 0
T1318 0
T1319 0
T1320 0
T1321 0
T1322 0
T1323 0
T1324 0
T1325 0
T1326 0.00253210491410236
T1327 0.00253089905618335
T1328 0.00252969319826435
T1329 0.00252848734034534
T1330 0.00252728148242634
T1331 0.00252607562450733
T1332 0.00252486976658833
T1333 0.00252366390866932
T1334 0.00252245805075032
T1335 0.00252125219283131
T1336 0.00252004633491231
T1337 0.0025188404769933
T1338 0.0025176346190743
T1339 0.00251642876115529
T1340 0.00251522290323629
T1341 0
T1342 0
T1343 0
T1344 0
T1345 0
T1346 0
T1347 0
T1348 0
T1349 0
T1350 0.00250316432404624
T1351 0.00250195846612723
T1352 0.00250075260820823
T1353 0.00249954675028922
T1354 0.00249834089237022
T1355 0.00249713523416269
T1356 0.00249592937624369
T1357 0.00249472351832468
T1358 0.00249351766040568
T1359 0.00249231180248667
T1360 0.00249110594456767
T1361 0.00248990008664866
T1362 0.00248869422872966
T1363 0.00248748837081065
T1364 0.00248628251289165
T1365 0
T1366 0
T1367 0
T1368 0
T1369 0
T1370 0
T1371 0
T1372 0
T1373 0
T1374 0.00247422393370159
T1375 0.00247301807578259
T1376 0.00247181221786359
T1377 0.00247060635994458
T1378 0.00246940050202557
T1379 0.00246819464410657
T1380 0.00246698878618756
T1381 0.00246578292826856
T1382 0.00246457707034955
T1383 0.00246337121243055
T1384 0.00246216535451154
T1385 0.00246095949659254
T1386 0.00245975363867353
T1387 0.00245854778075453
T1388 0.00245734192283552
T1389 0
T1390 0
T1391 0
T1392 0
T1393 0
T1394 0
T1395 0
T1396 0
T1397 0
T1398 0.00244528334364547
T1399 0.00244407748572647
T1400 0.00244287162780746
T1401 0.00244166576988846
T1402 0.00244045991196945
T1403 0.00243925405405045
T1404 0.00243804819613144
T1405 0.00243684233821244
T1406 0.00243563648029343
T1407 0.00243443062237443
T1408 0.00243322476445542
T1409 0.00243201890653642
T1410 0.00243081304861741
T1411 0.00242960719069841
T1412 0.0024284013327794
T1413 0
T1414 0
T1415 0
T1416 0
T1417 0
T1418 0
T1419 0
T1420 0
T1421 0
T1422 0.00241634275358935
T1423 0.00241513689567035
T1424 0.00241393103775134
T1425 0.00241272517983234
T1426 0.00241151932191333
T1427 0.00241031346399433
T1428 0.00240910760607532
T1429 0.00240790174815632
T1430 0.00240669589023731
T1431 0.00240549003231831
T1432 0.0024042841743993
T1433 0.0024030783164803
T1434 0.00240187245856129
T1435 0.00240066660064229
T1436 0
T1437 0
T1438 0
T1439 0
T1440 0
T1441 0
T1442 0
T1443 0
T1444 0
T1445 0
T1446 0.00238740216353323
T1447 0.00238619630561423
T1448 0.00238499044769522
T1449 0.00238378458977622
T1450 0.00238257873185721
T1451 0.00238137287393821
T1452 0.0023801670160192
T1453 0.0023789611581002
T1454 0.00237775530018119
T1455 0.00237654944226219
T1456 0.00237534358434318
T1457 0.00237413772642418
T1458 0.00237293186850517
T1459 0.00237172601058617
T1460 0
T1461 0
T1462 0
T1463 0
T1464 0
T1465 0
T1466 0
T1467 0
T1468 0
T1469 0
T1470 0.00235846177318859
T1471 0.00235725591526959
T1472 0.00235605005735058
T1473 0.00235484419943158
T1474 0.00235363834151257
T1475 0.00235243248359357
T1476 0.00235122662567456
T1477 0.00235002076775556
T1478 0.00234881490983655
T1479 0.00234760905191754
T1480 0.00234640319399854
T1481 0.00234519733607954
T1482 0.00234399147816053
T1483 0.00234278562024153
T1484 0
T1485 0
T1486 0
T1487 0
T1488 0
T1489 0
T1490 0
T1491 0
T1492 0
T1493 0
T1494 0.00232952118313247
T1495 0.00232831532521346
T1496 0.00232710946729446
T1497 0.00232590360937545
T1498 0.00232469775145645
T1499 0.00232349189353744
T1500 0.00232228603561844
T1501 0.00232108017769943
T1502 0.00231987431978043
T1503 0.00231866846186142
T1504 0.00231746260394242
T1505 0.00231625674602341
T1506 0.00231505088810441
T1507 0.0023138450301854
T1508 0
T1509 0
T1510 0
T1511 0
T1512 0
T1513 0
T1514 0
T1515 0
T1516 0
T1517 0
T1518 0.00230058059307635
T1519 0.00229937473515734
T1520 0.00229816887723834
T1521 0.00229696301931933
T1522 0.00229575716140033
T1523 0.00229455130348132
T1524 0.00229334544556232
T1525 0.00229213958764331
T1526 0.00229093372972431
T1527 0.0022897278718053
T1528 0.0022885220138863
T1529 0.00228731615596729
T1530 0.00228611029804829
T1531 0.00228490444012928
T1532 0
T1533 0
T1534 0
T1535 0
T1536 0
T1537 0
T1538 0
T1539 0
T1540 0
T1541 0
T1542 0.00227164000302023
T1543 0.00227043414510122
T1544 0.00226922828718222
T1545 0.00226802242926321
T1546 0.00226681657134421
T1547 0.0022656107134252
T1548 0.0022644048555062
T1549 0.00226319899758719
T1550 0.00226199313966819
T1551 0.00226078728174918
T1552 0.00225958142383018
T1553 0.00225837556591117
T1554 0.00225716970799217
T1555 0.00225596385007316
T1556 0
T1557 0
T1558 0
T1559 0
T1560 0
T1561 0
T1562 0
T1563 0
T1564 0
T1565 0
T1566 0.00224269941296411
T1567 0.0022414935550451
T1568 0.0022402876971261
T1569 0.00223908183920709
T1570 0.00223787598128809
T1571 0.00223667012336908
T1572 0.00223546426545008
T1573 0.00223425840753107
T1574 0.00223305254961207
T1575 0.00223184689140454
T1576 0.00223064103348554
T1577 0.00222943517556653
T1578 0.00222822931764753
T1579 0.00222702345972852
T1580 0
T1581 0
T1582 0
T1583 0
T1584 0
T1585 0
T1586 0
T1587 0
T1588 0
T1589 0
T1590 0.00221375902261946
T1591 0.00221255316470046
T1592 0.00221134730678145
T1593 0.00221014144886245
T1594 0.00220893559094344
T1595 0.00220772973302444
T1596 0.00220652387510543
T1597 0.00220531801718643
T1598 0.00220411215926742
T1599 0.00220290630134842
T1600 0.00220170044342941
T1601 0.00220049458551041
T1602 0.0021992887275914
T1603 0.0021980828696724
T1604 0
T1605 0
T1606 0
T1607 0
T1608 0
T1609 0
T1610 0
T1611 0
T1612 0
T1613 0
T1614 0.00218481843256334
T1615 0.00218361257464434
T1616 0.00218240671672533
T1617 0.00218120085880633
T1618 0.00217999500088732
T1619 0.00217878914296832
T1620 0.00217758328504931
T1621 0.00217637742713031
T1622 0.0021751715692113
T1623 0.0021739657112923
T1624 0.00217275985337329
T1625 0.00217155399545429
T1626 0.00217034813753528
T1627 0.00216914227961628
T1628 0
T1629 0
T1630 0
T1631 0
T1632 0
T1633 0
T1634 0
T1635 0
T1636 0
T1637 0
T1638 0.00215587784250722
T1639 0.00215467198458822
T1640 0.00215346612666921
T1641 0.00215226026875021
T1642 0.0021510544108312
T1643 0.0021498485529122
T1644 0.00214864269499319
T1645 0.00214743683707419
T1646 0.00214623097915518
T1647 0.00214502512123618
T1648 0.00214381926331717
T1649 0.00214261340539817
T1650 0.00214140754747916
T1651 0.00214020168956016
T1652 0
T1653 0
T1654 0
T1655 0
T1656 0
T1657 0
T1658 0
T1659 0
T1660 0
T1661 0
T1662 0.0021269372524511
T1663 0.0021257313945321
T1664 0.00212452553661309
T1665 0.00212331967869409
T1666 0.00212211382077508
T1667 0.00212090796285608
T1668 0.00211970210493707
T1669 0.00211849624701807
T1670 0.00211729038909906
T1671 0.00211608453118006
T1672 0.00211487867326105
T1673 0.00211367281534205
T1674 0.00211246695742304
T1675 0.00211126109950404
T1676 0
T1677 0
T1678 0
T1679 0
T1680 0
T1681 0
T1682 0
T1683 0
T1684 0
T1685 0
T1686 0.00209799686210646
T1687 0.00209679100418746
T1688 0.00209558514626845
T1689 0.00209437928834945
T1690 0.00209317343043044
T1691 0.00209196757251144
T1692 0.00209076171459243
T1693 0.00208955585667342
T1694 0.00208834999875442
T1695 0.00208714414083541
T1696 0.00208593828291641
T1697 0.0020847324249974
T1698 0.0020835265670784
T1699 0.00208232070915939
T1700 0
T1701 0
T1702 0
T1703 0
T1704 0
T1705 0
T1706 0
T1707 0
T1708 0
T1709 0
T1710 0.00206905627205034
T1711 0.00206785041413133
T1712 0.00206664455621233
T1713 0.00206543869829332
T1714 0.00206423284037432
T1715 0.00206302698245531
T1716 0.00206182112453631
T1717 0.0020606152666173
T1718 0.0020594094086983
T1719 0.00205820355077929
T1720 0.00205699769286029
T1721 0.00205579183494128
T1722 0.00205458597702228
T1723 0.00205338011910327
T1724 0
T1725 0
T1726 0
T1727 0
T1728 0
T1729 0
T1730 0
T1731 0
T1732 0
T1733 0
T1734 0.00204011568199422
T1735 0.00203890982407521
T1736 0.00203770396615621
T1737 0.0020364981082372
T1738 0.0020352922503182
T1739 0.00203408639239919
T1740 0.00203288053448019
T1741 0.00203167467656118
T1742 0.00203046881864218
T1743 0.00202926296072317
T1744 0.00202805710280417
T1745 0.00202685124488516
T1746 0.00202564538696616
T1747 0.00202443952904715
T1748 0
T1749 0
T1750 0
T1751 0
T1752 0
T1753 0
T1754 0
T1755 0
T1756 0
T1757 0
T1758 0.0020111750919381
T1759 0.00200996923401909
T1760 0.00200876337610009
T1761 0.00200755751818108
T1762 0.00200635166026208
T1763 0.00200514580234307
T1764 0.00200393994442407
T1765 0.00200273408650506
T1766 0.00200041623506287
T1767 0.00199809818390919
T1768 0.00199578013275552
T1769 0.00199346228131332
T1770 0.00199114423015965
T1771 0.00198882617900597
T1772 0
T1773 0
T1774 0
T1775 0
T1776 0
T1777 0
T1778 0
T1779 0
T1780 0
T1781 0
T1782 0.00196332841516146
T1783 0.00196101056371927
T1784 0.00195869251256559
T1785 0.00195637446141192
T1786 0.00195405660996972
T1787 0.00195173855881605
T1788 0.00194942050766237
T1789 0.00194710265622018
T1790 0.0019447846050665
T1791 0.00194246675362431
T1792 0.00194014870247063
T1793 0.00193783065131696
T1794 0.00193551279987476
T1795 0.00193319474872109
T1796 0
T1797 0
T1798 0
T1799 0
T1800 0
T1801 0
T1802 0
T1803 0
T1804 0
T1805 0
T1806 0.00190769698487658
T1807 0.0019053789337229
T1808 0.00190306108228071
T1809 0.00190074303112703
T1810 0.00189842497997336
T1811 0.00189610712853116
T1812 0.00189378907737749
T1813 0.00189147102622381
T1814 0.00188915317478162
T1815 0.00188683512362794
T1816 0.00188451727218575
T1817 0.00188219922103207
T1818 0.0018798811698784
T1819 0.0018775633184362
T1820 0
T1821 0
T1822 0
T1823 0
T1824 0
T1825 0
T1826 0
T1827 0
T1828 0
T1829 0
T1830 0.0018520655545917
T1831 0.00184974750343802
T1832 0.00184742945228435
T1833 0.00184511160084215
T1834 0.00184279354968847
T1835 0.0018404754985348
T1836 0.0018381576470926
T1837 0.00183583959593893
T1838 0.00183352154478525
T1839 0.00183120369334306
T1840 0.00182888564218938
T1841 0.00182656779074719
T1842 0.00182424973959351
T1843 0.00182193168843984
T1844 0
T1845 0
T1846 0
T1847 0
T1848 0
T1849 0
T1850 0
T1851 0
T1852 0
T1853 0
T1854 0.00179643392459533
T1855 0.00179411607315314
T1856 0.00179179802199946
T1857 0.00178947997084579
T1858 0.00178716211940359
T1859 0.00178484406824992
T1860 0.00178252601709624
T1861 0.00178020816565405
T1862 0.00177789011450037
T1863 0.0017755720633467
T1864 0.0017732542119045
T1865 0.00177093616075083
T1866 0.00176861830930863
T1867 0.00176630025815495
T1868 0
T1869 0
T1870 0
T1871 0
T1872 0
T1873 0
T1874 0
T1875 0
T1876 0
T1877 0
T1878 0.00174080249431045
T1879 0.00173848444315677
T1880 0.00173616659171458
T1881 0.0017338485405609
T1882 0.00173153048940723
T1883 0.00172921263796503
T1884 0.00172689458681136
T1885 0.00172457653565768
T1886 0.00172225868421549
T1887 0.00171994063306181
T1888 0.00171762258190814
T1889 0.00171530473046594
T1890 0.00171298667931227
T1891 0.00171066882787007
T1892 0
T1893 0
T1894 0
T1895 0
T1896 0
T1897 0
T1898 0
T1899 0
T1900 0
T1901 0
T1902 0.00168517106402556
T1903 0.00168285301287189
T1904 0.00168053496171821
T1905 0.00167821711027602
T1906 0.00167589905912234
T1907 0.00167358100796867
T1908 0.00167126315652647
T1909 0.0016689451053728
T1910 0.00166662705421912
T1911 0.00166430920277693
T1912 0.00166199115162325
T1913 0.00165967310046958
T1914 0.00165735524902738
T1915 0.00165503719787371
T1916 0
T1917 0
T1918 0
T1919 0
T1920 0
T1921 0
T1922 0
T1923 0
T1924 0
T1925 0
T1926 0.0016295394340292
T1927 0.00162722138287552
T1928 0.00162490353143333
T1929 0.00162258548027965
T1930 0.00162026762883746
T1931 0.00161794957768378
T1932 0.00161563152653011
T1933 0.00161331367508791
T1934 0.00161099562393424
T1935 0.00160867757278056
T1936 0.00160635972133837
T1937 0.00160404167018469
T1938 0.00160172361903102
T1939 0.00159940576758882
T1940 0
T1941 0
T1942 0
T1943 0
T1944 0
T1945 0
T1946 0
T1947 0
T1948 0
T1949 0
T1950 0.00157390800374432
T1951 0.00157158995259064
T1952 0.00156927190143697
T1953 0.00156695404999477
T1954 0.0015646359988411
T1955 0.0015623181473989
T1956 0.00156000009624523
T1957 0.00155768204509155
T1958 0.00155536419364936
T1959 0.00155304614249568
T1960 0.001550728091342
T1961 0.00154841023989981
T1962 0.00154609218874613
T1963 0.00154377413759246
T1964 0
T1965 0
T1966 0
T1967 0
T1968 0
T1969 0
T1970 0
T1971 0
T1972 0
T1973 0
T1974 0
T1975 0.00151595852230576
T1976 0.00151364047115208
T1977 0.00151132241999841
T1978 0.00150900456855621
T1979 0.00150668651740254
T1980 0.00150436866596034
T1981 0.00150205061480667
T1982 0.00149973256365299
T1983 0.0014974147122108
T1984 0.00149509666105712
T1985 0.00149277860990345
T1986 0.00149046075846125
T1987 0.00148814270730758
T1988 0
T1989 0
T1990 0
T1991 0
T1992 0
T1993 0
T1994 0
T1995 0
T1996 0
T1997 0
T1998 0
T1999 0.00146032689230939
T2000 0.0014580090408672
T2001 0.00145569098971352
T2002 0.00145337293855985
T2003 0.00145105508711765
T2004 0.00144873703596398
T2005 0.00144641918452178
T2006 0.00144410113336811
T2007 0.00144178308221443
T2008 0.00143946523077224
T2009 0.00143714717961856
T2010 0.00143482912846489
T2011 0.00143251127702269
T2012 0
T2013 0
T2014 0
T2015 0
T2016 0
T2017 0
T2018 0
T2019 0
T2020 0
T2021 0
T2022 0
T2023 0.00140469546202451
T2024 0.00140237741087083
T2025 0.00140005955942864
T2026 0.00139774150827496
T2027 0.00139542345712129
T2028 0.00139310560567909
T2029 0.00139078755452542
T2030 0.00138846970308322
T2031 0.00138615165192955
T2032 0.00138383360077587
T2033 0.00138151574933368
T2034 0.00137919769818
T2035 0.00137687964702633
T2036 0
T2037 0
T2038 0
T2039 0
T2040 0
T2041 0
T2042 0
T2043 0
T2044 0
T2045 0
T2046 0
T2047 0.00134906403173963
T2048 0.00134674598058595
T2049 0.00134442792943227
T2050 0.00134211007799008
T2051 0.0013397920268364
T2052 0.00133747397568273
T2053 0.00133515612424053
T2054 0.00133283807308686
T2055 0.00133052022164466
T2056 0.00132820217049099
T2057 0.00132588411933731
T2058 0.00132356626789512
T2059 0.00132124821674144
T2060 0
T2061 0
T2062 0
T2063 0
T2064 0
T2065 0
T2066 0
T2067 0
T2068 0
T2069 0
T2070 0
T2071 0.00129343240174326
T2072 0.00129111455030107
T2073 0.00128879649914739
T2074 0.00128647844799372
T2075 0.00128416059655152
T2076 0.00128184254539785
T2077 0.00127952449424417
T2078 0.00127720664280198
T2079 0.0012748885916483
T2080 0.00127257074020611
T2081 0.00127025268905243
T2082 0.00126793463789875
T2083 0.00126561678645656
T2084 0
T2085 0
T2086 0
T2087 0
T2088 0
T2089 0
T2090 0
T2091 0
T2092 0
T2093 0
T2094 0
T2095 0.00123780097145838
T2096 0.0012354829203047
T2097 0.00123316506886251
T2098 0.00123084701770883
T2099 0.00122852896655516
T2100 0.00122621111511296
T2101 0.00122389306395929
T2102 0.00122157501280561
T2103 0.00121925716136342
T2104 0.00121693911020974
T2105 0.00121462125876755
T2106 0.00121230320761387
T2107 0.0012099851564602
T2108 0
T2109 0
T2110 0
T2111 0
T2112 0
T2113 0
T2114 0
T2115 0
T2116 0
T2117 0
T2118 0
T2119 0.00118216954117349
T2120 0.00117985149001982
T2121 0.00117753343886614
T2122 0.00117521558742395
T2123 0.00117289753627027
T2124 0.0011705794851166
T2125 0.0011682616336744
T2126 0.00116594358252073
T2127 0.00116362553136705
T2128 0.00116130767992486
T2129 0.00115898962877118
T2130 0.00115667177732899
T2131 0
T2132 0
T2133 0
T2134 0
T2135 0
T2136 0
T2137 0
T2138 0
T2139 0
T2140 0
T2141 0
T2142 0
T2143 0.00112653791117713
T2144 0.00112422005973493
T2145 0.00112190200858126
T2146 0.00111958395742758
T2147 0.00111726610598539
T2148 0.00111494805483171
T2149 0.00111263000367804
T2150 0.00111031215223584
T2151 0.00110799410108217
T2152 0.00110567604992849
T2153 0.0011033581984863
T2154 0.00110104014733262
T2155 0
T2156 0
T2157 0
T2158 0
T2159 0
T2160 0
T2161 0
T2162 0
T2163 0
T2164 0
T2165 0
T2166 0
T2167 0.00107090648089225
T2168 0.00106858842973857
T2169 0.00106627057829638
T2170 0.0010639525271427
T2171 0.00106163447598902
T2172 0.00105931662454683
T2173 0.00105699857339315
T2174 0.00105468052223948
T2175 0.00105236267079728
T2176 0.00105004461964361
T2177 0.00104772656848993
T2178 0.00104540871704774
T2179 0
T2180 0
T2181 0
T2182 0
T2183 0
T2184 0
T2185 0
T2186 0
T2187 0
T2188 0
T2189 0
T2190 0
T2191 0.00101527485089588
T2192 0.00101295699945369
T2193 0.00101063894830001
T2194 0.00100832109685782
T2195 0.00100600304570414
T2196 0.00100368499455047
T2197 0.00100136714310827
T2198 0.000999049091954596
T2199 0.00099673104080092
T2200 0.000994413189358725
T2201 0.00099209513820505
T2202 0.000989777087051375
T2203 0
T2204 0
T2205 0
T2206 0
T2207 0
T2208 0
T2209 0
T2210 0
T2211 0
T2212 0
T2213 0
T2214 0
T2215 0.000959643420610998
T2216 0.000957325369457322
T2217 0.000955007518015127
T2218 0.000952689466861452
T2219 0.000950371615419257
T2220 0.000948053564265582
T2221 0.000945735513111907
T2222 0.000943417661669712
T2223 0.000941099610516037
T2224 0.000938781559362361
T2225 0.000936463707920166
T2226 0.000934145656766491
T2227 0
T2228 0
T2229 0
T2230 0
T2231 0
T2232 0
T2233 0
T2234 0
T2235 0
T2236 0
T2237 0
T2238 0
T2239 0.000904011990326114
T2240 0.000901693939172439
T2241 0.000899375888018763
T2242 0.000897058036576568
T2243 0.000894739985422893
T2244 0.000892422133980698
T2245 0.000890104082827023
T2246 0.000887786031673348
T2247 0.000885468180231153
T2248 0.000883150129077477
T2249 0.000880832077923802
T2250 0.000878514226481607
T2251 0
T2252 0
T2253 0
T2254 0
T2255 0
T2256 0
T2257 0
T2258 0
T2259 0
T2260 0
T2261 0
T2262 0
T2263 0.00084838036032975
T2264 0.000846062508887555
T2265 0.000843744457733879
T2266 0.000841426406580204
T2267 0.000839108555138009
T2268 0.000836790503984334
T2269 0.000834472652542139
T2270 0.000832154601388464
T2271 0.000829836550234789
T2272 0.000827518698792594
T2273 0.000825200647638918
T2274 0.000822882596485243
T2275 0
T2276 0
T2277 0
T2278 0
T2279 0
T2280 0
T2281 0
T2282 0
T2283 0
T2284 0
T2285 0
T2286 0
T2287 0.000792748930044866
T2288 0.000790430878891191
T2289 0.000788113027448996
T2290 0.00078579497629532
T2291 0.000783476925141645
T2292 0.00078115907369945
T2293 0.000778841022545775
T2294 0.00077652317110358
T2295 0.000774205119949905
T2296 0.000771887068796229
T2297 0.000769569217354035
T2298 0.000767251166200359
T2299 0
T2300 0
T2301 0
T2302 0
T2303 0
T2304 0
T2305 0
T2306 0
T2307 0
T2308 0
T2309 0
T2310 0
T2311 0.000737117499759982
T2312 0.000734799448606307
T2313 0.000732481397452632
T2314 0.000730163546010437
T2315 0.000727845494856761
T2316 0.000725527443703086
T2317 0.000723209592260891
T2318 0.000720891541107216
T2319 0.000718573489953541
T2320 0.000716255638511346
T2321 0.00071393758735767
T2322 0.000711619735915476
T2323 0
T2324 0
T2325 0
T2326 0
T2327 0
T2328 0
T2329 0
T2330 0
T2331 0
T2332 0
T2333 0
T2334 0
T2335 0.000681485869763618
T2336 0.000679168018321423
T2337 0.000676849967167748
T2338 0.000674531916014072
T2339 0.000672214064571878
T2340 0.000669896013418202
T2341 0.000667577962264527
T2342 0.000665260110822332
T2343 0.000662942059668657
T2344 0.000660624008514982
T2345 0.000658306157072787
T2346 0.000655988105919111
T2347 0
T2348 0
T2349 0
T2350 0
T2351 0
T2352 0
T2353 0
T2354 0
T2355 0
T2356 0
T2357 0
T2358 0
T2359 0.000625854439478734
T2360 0.000623536388325059
T2361 0.000621218536882864
T2362 0.000618900485729189
T2363 0.000616582434575513
T2364 0.000614264583133319
T2365 0.000611946531979643
T2366 0.000609628480825968
T2367 0.000607310629383773
T2368 0.000604992578230098
T2369 0.000602674527076422
T2370 0.000600356675634228
T2371 0
T2372 0
T2373 0
T2374 0
T2375 0
T2376 0
T2377 0
T2378 0
T2379 0
T2380 0
T2381 0
T2382 0
T2383 0.00057022300919385
T2384 0.000567904958040175
T2385 0.0005655869068865
T2386 0.000563269055444305
T2387 0.00056095100429063
T2388 0.000558632953136954
T2389 0.000556315101694759
T2390 0.000553997050541084
T2391 0.000551678999387409
T2392 0.000549361147945214
T2393 0.000547043096791539
T2394 0.000544725045637863
T2395 0
T2396 0
T2397 0
T2398 0
T2399 0
T2400 0
T2401 0
T2402 0
T2403 0
T2404 0
T2405 0
T2406 0
T2407 0.000514591379197486
T2408 0.000512273527755291
T2409 0.000509955476601616
T2410 0.000507637425447941
T2411 0.000505319574005746
T2412 0.000503001522852071
T2413 0.000500683471698395
T2414 0.0004983656202562
T2415 0.000496047569102525
T2416 0.00049372951794885
T2417 0.000491411666506655
T2418 0.00048909361535298
T2419 0
T2420 0
T2421 0
T2422 0
T2423 0
T2424 0
T2425 0
T2426 0
T2427 0
T2428 0
T2429 0
T2430 0
T2431 0.000458959948912603
T2432 0.000456641897758927
T2433 0.000454324046316732
T2434 0.000452005995163057
T2435 0.000449687944009382
T2436 0.000447370092567187
T2437 0.000445052041413511
T2438 0.000442733990259836
T2439 0.000440416138817641
T2440 0.000438098087663966
T2441 0.000435780036510291
T2442 0.000433462185068096
T2443 0
T2444 0
T2445 0
T2446 0
T2447 0
T2448 0
T2449 0
T2450 0
T2451 0
T2452 0
T2453 0
T2454 0
T2455 0.000403328318916238
T2456 0.000401010467474043
T2457 0.000398692416320368
T2458 0.000396374365166693
T2459 0.000394056513724498
T2460 0.000391738462570823
T2461 0.000389420611128628
T2462 0.000387102559974952
T2463 0.000384784508821277
T2464 0.000382466657379082
T2465 0.000380148606225407
T2466 0.000377830555071731
T2467 0
T2468 0
T2469 0
T2470 0
T2471 0
T2472 0
T2473 0
T2474 0
T2475 0
T2476 0
T2477 0
T2478 0
T2479 0.000347696888631355
T2480 0.000345378837477679
T2481 0.000343060986035484
T2482 0.000340742934881809
T2483 0.000338424883728134
T2484 0.000336107032285939
T2485 0.000333788981132263
T2486 0.000331471129690069
T2487 0.000329153078536393
T2488 0.000326835027382718
T2489 0.000324517175940523
T2490 0.000322199124786848
T2491 0
T2492 0
T2493 0
T2494 0
T2495 0
T2496 0
T2497 0
T2498 0
T2499 0
T2500 0
T2501 0
T2502 0
T2503 0.000292065458346471
T2504 0.000289747407192795
T2505 0.00028742935603912
T2506 0.000285111504596925
T2507 0.00028279345344325
T2508 0.000280475402289575
T2509 0.00027815755084738
T2510 0.000275839499693704
T2511 0.00027352164825151
T2512 0.000271203597097834
T2513 0.000268885545944159
T2514 0.000266567694501964
T2515 0
T2516 0
T2517 0
T2518 0
T2519 0
T2520 0
T2521 0
T2522 0
T2523 0
T2524 0
T2525 0
T2526 0
T2527 0.000236433828350107
T2528 0.000234115976907912
T2529 0.000231797925754236
T2530 0.000229479874600561
T2531 0.000227162023158366
T2532 0.000224843972004691
T2533 0.000222525920851015
T2534 0.000220208069408821
T2535 0.000217890018255145
T2536 0.00021557216681295
T2537 0.000213254115659275
T2538 0.0002109360645056
T2539 0
T2540 0
T2541 0
T2542 0
T2543 0
T2544 0
T2545 0
T2546 0
T2547 0
T2548 0
T2549 0
T2550 0
T2551 0.000180802398065223
T2552 0.000178484346911547
T2553 0.000176166495469353
T2554 0.000173848444315677
T2555 0.000171530393162002
T2556 0.000169212541719807
T2557 0.000166894490566132
T2558 0.000164576439412456
T2559 0.000162258587970262
T2560 0.000159940536816586
T2561 0.000157622685374391
T2562 0.000155304634220716
T2563 0
T2564 0
T2565 0
T2566 0
T2567 0
T2568 0
T2569 0
T2570 0
T2571 0
T2572 0
T2573 0
T2574 0
T2575 0.000125170967780339
T2576 0.000122852916626664
T2577 0.000120534865472988
T2578 0.000118217014030794
T2579 0.000115898962877118
T2580 0.000113580911723443
T2581 0.000111263060281248
T2582 0.000108945009127573
T2583 0.000106626957973897
T2584 0.000104309106531702
T2585 0.000101991055378027
T2586 9.96732039358323e-05
T2587 0
T2588 0
T2589 0
T2590 0
T2591 0
T2592 0
T2593 0
T2594 0
T2595 0
T2596 0
T2597 0
T2598 0
T2599 6.95393377839748e-05
T2600 6.72214863417799e-05
T2601 6.49034351881046e-05
T2602 6.25853840344293e-05
T2603 6.02675325922344e-05
T2604 5.79494814385591e-05
T2605 5.56314302848838e-05
T2606 5.33135788426889e-05
T2607 5.09955276890136e-05
T2608 4.86774765353382e-05
T2609 4.63596250931434e-05
T2610 4.4041573939468e-05
T2611 0
T2612 0
T2613 0
T2614 0
T2615 0
T2616 0
T2617 0
T2618 0
T2619 0
T2620 0
T2621 0
T2622 0
T2623 1.3907867556795e-05
T2624 1.15898962877118e-05
T2625 9.27192501862867e-06
T2626 6.95393377839748e-06
T2627 4.63596250931434e-06
T2628 2.31797126908315e-06
T2629 0
T2630 0
T2631 0
T2632 0
T2633 0
T2634 0
T2635 0
T2636 0
T2637 0
T2638 0
T2639 0
T2640 0
T2641 0
T2642 0
T2643 0
T2644 0
T2645 0
T2646 0
T2647 0
T2648 0
T2649 0
T2650 0
T2651 0
T2652 0
T2653 0
T2654 0
T2655 0
T2656 0
T2657 0
T2658 0
T2659 0
T2660 0
T2661 0
T2662 0
T2663 0
T2664 0
T2665 0
T2666 0
T2667 0
T2668 0
T2669 0
T2670 0
T2671 0
T2672 0
T2673 0
T2674 0
T2675 0
T2676 0
T2677 0
T2678 0
T2679 0
T2680 0
T2681 0
T2682 0
T2683 0
T2684 0
T2685 0
T2686 0
T2687 0
T2688 0
T2689 0
T2690 0
T2691 0
T2692 0
T2693 0
T2694 0
T2695 0
T2696 0
T2697 0
T2698 0
T2699 0
T2700 0
T2701 0
T2702 0
T2703 0
T2704 0
T2705 0
T2706 0
T2707 0
T2708 0
T2709 0
T2710 0
T2711 0
T2712 0
T2713 0
T2714 0
T2715 0
T2716 0
T2717 0
T2718 0
T2719 0
T2720 0
T2721 0
T2722 0
T2723 0
T2724 0
T2725 0
T2726 0
T2727 0
T2728 0
T2729 0
T2730 0
T2731 0
T2732 0
T2733 0
T2734 0
T2735 0
T2736 0
T2737 0
T2738 0
T2739 0
T2740 0
T2741 0
T2742 0
T2743 0
T2744 0
T2745 0
T2746 0
T2747 0
T2748 0
T2749 0
T2750 0
T2751 0
T2752 0
T2753 0
T2754 0
T2755 0
T2756 0
T2757 0
T2758 0
T2759 0
T2760 0
T2761 0
T2762 0
T2763 0
T2764 0
T2765 0
T2766 0
T2767 0
T2768 0
T2769 0
T2770 0
T2771 0
T2772 0
T2773 0
T2774 0
T2775 0
T2776 0
T2777 0
T2778 0
T2779 0
T2780 0
T2781 0
T2782 0
T2783 0
T2784 0
T2785 0
T2786 0
T2787 0
T2788 0
T2789 0
T2790 0
T2791 0
T2792 0
T2793 0
T2794 0
T2795 0
T2796 0
T2797 0
T2798 0
T2799 0
T2800 0
T2801 0
T2802 0
T2803 0
T2804 0
T2805 0
T2806 0
T2807 0
T2808 0
