# Supplementary material for: FishMORPH - An agent-based model to predict salmonid growth and distribution responses under natural and low flows
Source: Sci Rep. 2016 Jul 19;6:29414. doi: 10.1038/srep29414 (PMC4949470; doi:10.1038/srep29414)
Supplement: Supplementary Information 2 [file srep29414-s2.zip › SR_FishMORPH_Files/Parameters/Baseline_Resource10_Density_Stretch6.var]

Resource10Density Strech6
T1 0
T2 0
T3 0
T4 0
T5 0.0049792038534301
T6 0.0049792038534301
T7 0.0049792038534301
T8 0.0049792038534301
T9 0.0049792038534301
T10 0.0049792038534301
T11 0.0049792038534301
T12 0.0049792038534301
T13 0.0049792038534301
T14 0.0049792038534301
T15 0.0049792038534301
T16 0.0049792038534301
T17 0.0049792038534301
T18 0.0049792038534301
T19 0.0049792038534301
T20 0.0049792038534301
T21 0
T22 0
T23 0
T24 0
T25 0
T26 0
T27 0
T28 0
T29 0.0049792038534301
T30 0.0049792038534301
T31 0.0049792038534301
T32 0.0049792038534301
T33 0.0049792038534301
T34 0.0049792038534301
T35 0.0049792038534301
T36 0.0049792038534301
T37 0.0049792038534301
T38 0.0049792038534301
T39 0.0049792038534301
T40 0.0049792038534301
T41 0.0049792038534301
T42 0.0049792038534301
T43 0.0049792038534301
T44 0.0049792038534301
T45 0
T46 0
T47 0
T48 0
T49 0
T50 0
T51 0
T52 0
T53 0.0049792038534301
T54 0.0049792038534301
T55 0.0049792038534301
T56 0.0049792038534301
T57 0.0049792038534301
T58 0.0049792038534301
T59 0.0049792038534301
T60 0.0049792038534301
T61 0.0049792038534301
T62 0.0049792038534301
T63 0.0049792038534301
T64 0.0049792038534301
T65 0.0049792038534301
T66 0.0049792038534301
T67 0.0049792038534301
T68 0.0049792038534301
T69 0
T70 0
T71 0
T72 0
T73 0
T74 0
T75 0
T76 0
T77 0.0049792038534301
T78 0.0049792038534301
T79 0.0049792038534301
T80 0.0049792038534301
T81 0.0049792038534301
T82 0.0049792038534301
T83 0.0049792038534301
T84 0.0049792038534301
T85 0.0049792038534301
T86 0.0049792038534301
T87 0.0049792038534301
T88 0.0049792038534301
T89 0.0049792038534301
T90 0.0049792038534301
T91 0.0049792038534301
T92 0.0049792038534301
T93 0
T94 0
T95 0
T96 0
T97 0
T98 0
T99 0
T100 0
T101 0.0049792038534301
T102 0.0049792038534301
T103 0.0049792038534301
T104 0.0049792038534301
T105 0.0049792038534301
T106 0.0049792038534301
T107 0.0049792038534301
T108 0.0049792038534301
T109 0.0049792038534301
T110 0.0049792038534301
T111 0.0049792038534301
T112 0.0049792038534301
T113 0.0049792038534301
T114 0.0049792038534301
T115 0.0049792038534301
T116 0.0049792038534301
T117 0
T118 0
T119 0
T120 0
T121 0
T122 0
T123 0
T124 0
T125 0.0049792038534301
T126 0.0049792038534301
T127 0.0049792038534301
T128 0.0049792038534301
T129 0.0049792038534301
T130 0.0049792038534301
T131 0.0049792038534301
T132 0.0049792038534301
T133 0.0049792038534301
T134 0.0049792038534301
T135 0.0049792038534301
T136 0.0049792038534301
T137 0.0049792038534301
T138 0.0049792038534301
T139 0.0049792038534301
T140 0.0049792038534301
T141 0
T142 0
T143 0
T144 0
T145 0
T146 0
T147 0
T148 0
T149 0.0049792038534301
T150 0.0049792038534301
T151 0.0049792038534301
T152 0.0049792038534301
T153 0.0049792038534301
T154 0.0049792038534301
T155 0.0049792038534301
T156 0.0049792038534301
T157 0.0049792038534301
T158 0.0049792038534301
T159 0.0049792038534301
T160 0.0049792038534301
T161 0.0049792038534301
T162 0.0049792038534301
T163 0.0049792038534301
T164 0.0049792038534301
T165 0
T166 0
T167 0
T168 0
T169 0
T170 0
T171 0
T172 0
T173 0.0049792038534301
T174 0.0049792038534301
T175 0.0049792038534301
T176 0.0049792038534301
T177 0.0049792038534301
T178 0.0049792038534301
T179 0.0049792038534301
T180 0.0049792038534301
T181 0.0049792038534301
T182 0.0049792038534301
T183 0.0049792038534301
T184 0.0049792038534301
T185 0.0049792038534301
T186 0.0049792038534301
T187 0.0049792038534301
T188 0.0049792038534301
T189 0
T190 0
T191 0
T192 0
T193 0
T194 0
T195 0
T196 0
T197 0.0049792038534301
T198 0.0049792038534301
T199 0.0049792038534301
T200 0.0049792038534301
T201 0.0049792038534301
T202 0.0049792038534301
T203 0.0049792038534301
T204 0.0049792038534301
T205 0.0049792038534301
T206 0.0049792038534301
T207 0.0049792038534301
T208 0.0049792038534301
T209 0.0049792038534301
T210 0.0049792038534301
T211 0.0049792038534301
T212 0.0049792038534301
T213 0
T214 0
T215 0
T216 0
T217 0
T218 0
T219 0
T220 0
T221 0.0049792038534301
T222 0.0049792038534301
T223 0.0049792038534301
T224 0.0049792038534301
T225 0.0049792038534301
T226 0.0049792038534301
T227 0.0049792038534301
T228 0.0049792038534301
T229 0.0049792038534301
T230 0.0049792038534301
T231 0.0049792038534301
T232 0.0049792038534301
T233 0.0049792038534301
T234 0.0049792038534301
T235 0.0049792038534301
T236 0.0049792038534301
T237 0
T238 0
T239 0
T240 0
T241 0
T242 0
T243 0
T244 0
T245 0.0049792038534301
T246 0.0049792038534301
T247 0.0049792038534301
T248 0.0049792038534301
T249 0.0049792038534301
T250 0.0049792038534301
T251 0.0049792038534301
T252 0.0049792038534301
T253 0.0049792038534301
T254 0.0049792038534301
T255 0.0049792038534301
T256 0.0049792038534301
T257 0.0049792038534301
T258 0.0049792038534301
T259 0.0049792038534301
T260 0.0049792038534301
T261 0
T262 0
T263 0
T264 0
T265 0
T266 0
T267 0
T268 0
T269 0.0049792038534301
T270 0.0049792038534301
T271 0.0049792038534301
T272 0.0049792038534301
T273 0.0049792038534301
T274 0.0049792038534301
T275 0.0049792038534301
T276 0.0049792038534301
T277 0.0049792038534301
T278 0.0049792038534301
T279 0.0049792038534301
T280 0.0049792038534301
T281 0.0049792038534301
T282 0.0049792038534301
T283 0.0049792038534301
T284 0.0049792038534301
T285 0
T286 0
T287 0
T288 0
T289 0
T290 0
T291 0
T292 0
T293 0.0049792038534301
T294 0.0049792038534301
T295 0.0049792038534301
T296 0.0049792038534301
T297 0.0049792038534301
T298 0.0049792038534301
T299 0.0049792038534301
T300 0.0049792038534301
T301 0.0049792038534301
T302 0.0049792038534301
T303 0.0049792038534301
T304 0.0049792038534301
T305 0.0049792038534301
T306 0.0049792038534301
T307 0.0049792038534301
T308 0.0049792038534301
T309 0
T310 0
T311 0
T312 0
T313 0
T314 0
T315 0
T316 0
T317 0.0049792038534301
T318 0.0049792038534301
T319 0.0049792038534301
T320 0.0049792038534301
T321 0.0049792038534301
T322 0.0049792038534301
T323 0.0049792038534301
T324 0.0049792038534301
T325 0.0049792038534301
T326 0.0049792038534301
T327 0.0049792038534301
T328 0.0049792038534301
T329 0.0049792038534301
T330 0.0049792038534301
T331 0.0049792038534301
T332 0.0049792038534301
T333 0
T334 0
T335 0
T336 0
T337 0
T338 0
T339 0
T340 0
T341 0.0049792038534301
T342 0.0049792038534301
T343 0.0049792038534301
T344 0.0049792038534301
T345 0.0049792038534301
T346 0.0049792038534301
T347 0.0049792038534301
T348 0.0049792038534301
T349 0.0049792038534301
T350 0.0049792038534301
T351 0.0049792038534301
T352 0.0049792038534301
T353 0.0049792038534301
T354 0.0049792038534301
T355 0.0049792038534301
T356 0.0049792038534301
T357 0
T358 0
T359 0
T360 0
T361 0
T362 0
T363 0
T364 0
T365 0.0049792038534301
T366 0.0049792038534301
T367 0.0049792038534301
T368 0.0049792038534301
T369 0.0049792038534301
T370 0.0049792038534301
T371 0.0049792038534301
T372 0.0049792038534301
T373 0.0049792038534301
T374 0.0049792038534301
T375 0.0049792038534301
T376 0.0049792038534301
T377 0.0049792038534301
T378 0.0049792038534301
T379 0.0049792038534301
T380 0.0049792038534301
T381 0
T382 0
T383 0
T384 0
T385 0
T386 0
T387 0
T388 0
T389 0.0049792038534301
T390 0.0049792038534301
T391 0.0049792038534301
T392 0.0049792038534301
T393 0.0049792038534301
T394 0.0049792038534301
T395 0.0049792038534301
T396 0.0049792038534301
T397 0.0049792038534301
T398 0.0049792038534301
T399 0.0049792038534301
T400 0.0049792038534301
T401 0.0049792038534301
T402 0.0049792038534301
T403 0.0049792038534301
T404 0.0049792038534301
T405 0
T406 0
T407 0
T408 0
T409 0
T410 0
T411 0
T412 0
T413 0.0049792038534301
T414 0.0049792038534301
T415 0.0049792038534301
T416 0.0049792038534301
T417 0.0049792038534301
T418 0.0049792038534301
T419 0.0049792038534301
T420 0.0049792038534301
T421 0.0049792038534301
T422 0.0049792038534301
T423 0.0049792038534301
T424 0.0049792038534301
T425 0.0049792038534301
T426 0.0049792038534301
T427 0.0049792038534301
T428 0.0049792038534301
T429 0
T430 0
T431 0
T432 0
T433 0
T434 0
T435 0
T436 0
T437 0.0049792038534301
T438 0.0049792038534301
T439 0.0049792038534301
T440 0.0049792038534301
T441 0.0049792038534301
T442 0.0049792038534301
T443 0.0049792038534301
T444 0.0049792038534301
T445 0.0049792038534301
T446 0.0049792038534301
T447 0.0049792038534301
T448 0.0049792038534301
T449 0.0049792038534301
T450 0.0049792038534301
T451 0.0049792038534301
T452 0.0049792038534301
T453 0
T454 0
T455 0
T456 0
T457 0
T458 0
T459 0
T460 0
T461 0.0049792038534301
T462 0.0049792038534301
T463 0.0049792038534301
T464 0.0049792038534301
T465 0.0049792038534301
T466 0.0049792038534301
T467 0.0049792038534301
T468 0.0049792038534301
T469 0.0049792038534301
T470 0.0049792038534301
T471 0.0049792038534301
T472 0.0049792038534301
T473 0.0049792038534301
T474 0.0049792038534301
T475 0.0049792038534301
T476 0.0049792038534301
T477 0
T478 0
T479 0
T480 0
T481 0
T482 0
T483 0
T484 0
T485 0.0049792038534301
T486 0.0049792038534301
T487 0.0049792038534301
T488 0.0049792038534301
T489 0.0049792038534301
T490 0.0049792038534301
T491 0.0049792038534301
T492 0.0049792038534301
T493 0.0049792038534301
T494 0.0049792038534301
T495 0.0049792038534301
T496 0.0049792038534301
T497 0.0049792038534301
T498 0.0049792038534301
T499 0.0049792038534301
T500 0.0049792038534301
T501 0
T502 0
T503 0
T504 0
T505 0
T506 0
T507 0
T508 0
T509 0.0049792038534301
T510 0.0049792038534301
T511 0.0049792038534301
T512 0.0049792038534301
T513 0.0049792038534301
T514 0.0049792038534301
T515 0.0049792038534301
T516 0.0049792038534301
T517 0.0049792038534301
T518 0.0049792038534301
T519 0.0049792038534301
T520 0.0049792038534301
T521 0.0049792038534301
T522 0.0049792038534301
T523 0.0049792038534301
T524 0.0049792038534301
T525 0
T526 0
T527 0
T528 0
T529 0
T530 0
T531 0
T532 0
T533 0.0049792038534301
T534 0.0049792038534301
T535 0.0049792038534301
T536 0.0049792038534301
T537 0.0049792038534301
T538 0.0049792038534301
T539 0.0049792038534301
T540 0.0049792038534301
T541 0.0049792038534301
T542 0.0049792038534301
T543 0.0049792038534301
T544 0.0049792038534301
T545 0.0049792038534301
T546 0.0049792038534301
T547 0.0049792038534301
T548 0.0049792038534301
T549 0
T550 0
T551 0
T552 0
T553 0
T554 0
T555 0
T556 0
T557 0.0049792038534301
T558 0.0049792038534301
T559 0.0049792038534301
T560 0.0049792038534301
T561 0.0049792038534301
T562 0.0049792038534301
T563 0.0049792038534301
T564 0.0049792038534301
T565 0.0049792038534301
T566 0.0049792038534301
T567 0.0049792038534301
T568 0.0049792038534301
T569 0.0049792038534301
T570 0.0049792038534301
T571 0.0049792038534301
T572 0.0049792038534301
T573 0
T574 0
T575 0
T576 0
T577 0
T578 0
T579 0
T580 0
T581 0.0049792038534301
T582 0.0049792038534301
T583 0.0049792038534301
T584 0.0049792038534301
T585 0.0049792038534301
T586 0.0049792038534301
T587 0.0049792038534301
T588 0.0049792038534301
T589 0.0049792038534301
T590 0.0049792038534301
T591 0.0049792038534301
T592 0.0049792038534301
T593 0.0049792038534301
T594 0.0049792038534301
T595 0.0049792038534301
T596 0.0049792038534301
T597 0
T598 0
T599 0
T600 0
T601 0
T602 0
T603 0
T604 0
T605 0.0049792038534301
T606 0.0049792038534301
T607 0.0049792038534301
T608 0.0049792038534301
T609 0.0049792038534301
T610 0.0049792038534301
T611 0.0049792038534301
T612 0.0049792038534301
T613 0.0049792038534301
T614 0.0049792038534301
T615 0.0049792038534301
T616 0.0049792038534301
T617 0.0049792038534301
T618 0.0049792038534301
T619 0.0049792038534301
T620 0.0049792038534301
T621 0
T622 0
T623 0
T624 0
T625 0
T626 0
T627 0
T628 0
T629 0.0049792038534301
T630 0.0049792038534301
T631 0.0049792038534301
T632 0.0049792038534301
T633 0.0049792038534301
T634 0.0049792038534301
T635 0.0049792038534301
T636 0.0049792038534301
T637 0.0049792038534301
T638 0.0049792038534301
T639 0.0049792038534301
T640 0.0049792038534301
T641 0.0049792038534301
T642 0.0049792038534301
T643 0.0049792038534301
T644 0.0049792038534301
T645 0
T646 0
T647 0
T648 0
T649 0
T650 0
T651 0
T652 0
T653 0.0049792038534301
T654 0.0049792038534301
T655 0.0049792038534301
T656 0.0049792038534301
T657 0.0049792038534301
T658 0.0049792038534301
T659 0.0049792038534301
T660 0.0049792038534301
T661 0.0049792038534301
T662 0.0049792038534301
T663 0.0049792038534301
T664 0.0049792038534301
T665 0.0049792038534301
T666 0.0049792038534301
T667 0.0049792038534301
T668 0.0049792038534301
T669 0
T670 0
T671 0
T672 0
T673 0
T674 0
T675 0
T676 0
T677 0.0049792038534301
T678 0.0049792038534301
T679 0.0049792038534301
T680 0.0049792038534301
T681 0.0049792038534301
T682 0.0049792038534301
T683 0.0049792038534301
T684 0.0049792038534301
T685 0.0049792038534301
T686 0.0049792038534301
T687 0.0049792038534301
T688 0.0049792038534301
T689 0.0049792038534301
T690 0.0049792038534301
T691 0.0049792038534301
T692 0.0049792038534301
T693 0
T694 0
T695 0
T696 0
T697 0
T698 0
T699 0
T700 0
T701 0.0049792038534301
T702 0.0049792038534301
T703 0.0049792038534301
T704 0.0049792038534301
T705 0.0049792038534301
T706 0.0049792038534301
T707 0.0049792038534301
T708 0.0049792038534301
T709 0.0049792038534301
T710 0.0049792038534301
T711 0.0049792038534301
T712 0.0049792038534301
T713 0.0049792038534301
T714 0.0049792038534301
T715 0.0049792038534301
T716 0.0049792038534301
T717 0
T718 0
T719 0
T720 0
T721 0
T722 0
T723 0
T724 0
T725 0.0049792038534301
T726 0.0049792038534301
T727 0.0049792038534301
T728 0.0049792038534301
T729 0.0049792038534301
T730 0.0049792038534301
T731 0.0049792038534301
T732 0.0049792038534301
T733 0.0049792038534301
T734 0.0049792038534301
T735 0.0049792038534301
T736 0.0049792038534301
T737 0.0049792038534301
T738 0.0049792038534301
T739 0.0049792038534301
T740 0.0049792038534301
T741 0
T742 0
T743 0
T744 0
T745 0
T746 0
T747 0
T748 0
T749 0.0049792038534301
T750 0.0049792038534301
T751 0.0049792038534301
T752 0.0049792038534301
T753 0.0049792038534301
T754 0.0049792038534301
T755 0.0049792038534301
T756 0.0049792038534301
T757 0.0049792038534301
T758 0.0049792038534301
T759 0.0049792038534301
T760 0.0049792038534301
T761 0.0049792038534301
T762 0.0049792038534301
T763 0.0049792038534301
T764 0.0049792038534301
T765 0
T766 0
T767 0
T768 0
T769 0
T770 0
T771 0
T772 0
T773 0.0049792038534301
T774 0.0049792038534301
T775 0.0049792038534301
T776 0.0049792038534301
T777 0.0049792038534301
T778 0.0049792038534301
T779 0.0049792038534301
T780 0.0049792038534301
T781 0.0049792038534301
T782 0.0049792038534301
T783 0.0049792038534301
T784 0.0049792038534301
T785 0.0049792038534301
T786 0.0049792038534301
T787 0.0049792038534301
T788 0.0049792038534301
T789 0
T790 0
T791 0
T792 0
T793 0
T794 0
T795 0
T796 0
T797 0.0049792038534301
T798 0.0049792038534301
T799 0.0049792038534301
T800 0.0049792038534301
T801 0.0049792038534301
T802 0.0049792038534301
T803 0.0049792038534301
T804 0.0049792038534301
T805 0.0049792038534301
T806 0.0049792038534301
T807 0.0049792038534301
T808 0.0049792038534301
T809 0.0049792038534301
T810 0.0049792038534301
T811 0.0049792038534301
T812 0.0049792038534301
T813 0
T814 0
T815 0
T816 0
T817 0
T818 0
T819 0
T820 0
T821 0.0049792038534301
T822 0.0049792038534301
T823 0.0049792038534301
T824 0.0049792038534301
T825 0.0049792038534301
T826 0.0049792038534301
T827 0.0049792038534301
T828 0.0049792038534301
T829 0.0049792038534301
T830 0.0049792038534301
T831 0.0049792038534301
T832 0.0049792038534301
T833 0.0049792038534301
T834 0.0049792038534301
T835 0.0049792038534301
T836 0.0049792038534301
T837 0
T838 0
T839 0
T840 0
T841 0
T842 0
T843 0
T844 0
T845 0.0049792038534301
T846 0.0049792038534301
T847 0.0049792038534301
T848 0.0049792038534301
T849 0.0049792038534301
T850 0.0049792038534301
T851 0.0049792038534301
T852 0.0049792038534301
T853 0.0049792038534301
T854 0.0049792038534301
T855 0.0049792038534301
T856 0.0049792038534301
T857 0.0049792038534301
T858 0.0049792038534301
T859 0.0049792038534301
T860 0.0049792038534301
T861 0
T862 0
T863 0
T864 0
T865 0
T866 0
T867 0
T868 0
T869 0.0049792038534301
T870 0.0049792038534301
T871 0.0049792038534301
T872 0.0049792038534301
T873 0.0049792038534301
T874 0.0049792038534301
T875 0.0049792038534301
T876 0.0049792038534301
T877 0.0049792038534301
T878 0.0049792038534301
T879 0.0049792038534301
T880 0.0049792038534301
T881 0.0049792038534301
T882 0.0049792038534301
T883 0.0049792038534301
T884 0.0049792038534301
T885 0
T886 0
T887 0
T888 0
T889 0
T890 0
T891 0
T892 0
T893 0.0049792038534301
T894 0.0049792038534301
T895 0.0049792038534301
T896 0.0049792038534301
T897 0.0049792038534301
T898 0.0049792038534301
T899 0.0049792038534301
T900 0.0049792038534301
T901 0.0049792038534301
T902 0.0049792038534301
T903 0.0049792038534301
T904 0.0049792038534301
T905 0.0049792038534301
T906 0.0049792038534301
T907 0.0049792038534301
T908 0.0049792038534301
T909 0
T910 0
T911 0
T912 0
T913 0
T914 0
T915 0
T916 0
T917 0.0049792038534301
T918 0.0049792038534301
T919 0.0049792038534301
T920 0.0049792038534301
T921 0.0049792038534301
T922 0.0049792038534301
T923 0.0049792038534301
T924 0.0049792038534301
T925 0.0049792038534301
T926 0.0049792038534301
T927 0.0049792038534301
T928 0.0049792038534301
T929 0.0049792038534301
T930 0.0049792038534301
T931 0.0049792038534301
T932 0.0049792038534301
T933 0
T934 0
T935 0
T936 0
T937 0
T938 0
T939 0
T940 0
T941 0.0049792038534301
T942 0.0049792038534301
T943 0.0049792038534301
T944 0.0049792038534301
T945 0.0049792038534301
T946 0.0049792038534301
T947 0.0049792038534301
T948 0.0049792038534301
T949 0.0049792038534301
T950 0.0049792038534301
T951 0.0049792038534301
T952 0.0049792038534301
T953 0.0049792038534301
T954 0.0049792038534301
T955 0.0049792038534301
T956 0.0049792038534301
T957 0
T958 0
T959 0
T960 0
T961 0
T962 0
T963 0
T964 0
T965 0.0049792038534301
T966 0.0049792038534301
T967 0.0049792038534301
T968 0.0049792038534301
T969 0.0049792038534301
T970 0.0049792038534301
T971 0.0049792038534301
T972 0.0049792038534301
T973 0.0049792038534301
T974 0.0049792038534301
T975 0.0049792038534301
T976 0.0049792038534301
T977 0.0049792038534301
T978 0.0049792038534301
T979 0.0049792038534301
T980 0.0049792038534301
T981 0
T982 0
T983 0
T984 0
T985 0
T986 0
T987 0
T988 0
T989 0.0049792038534301
T990 0.0049792038534301
T991 0.0049792038534301
T992 0.0049792038534301
T993 0.0049792038534301
T994 0.0049792038534301
T995 0.0049792038534301
T996 0.0049792038534301
T997 0.0049792038534301
T998 0.0049792038534301
T999 0.0049792038534301
T1000 0.0049792038534301
T1001 0.0049792038534301
T1002 0.0049792038534301
T1003 0.0049792038534301
T1004 0.0049792038534301
T1005 0
T1006 0
T1007 0
T1008 0
T1009 0
T1010 0
T1011 0
T1012 0
T1013 0.0049792038534301
T1014 0.0049792038534301
T1015 0.0049792038534301
T1016 0.0049792038534301
T1017 0.0049792038534301
T1018 0.0049792038534301
T1019 0.0049792038534301
T1020 0.0049792038534301
T1021 0.0049792038534301
T1022 0.0049792038534301
T1023 0.0049792038534301
T1024 0.0049792038534301
T1025 0.0049792038534301
T1026 0.0049792038534301
T1027 0.0049792038534301
T1028 0.0049792038534301
T1029 0
T1030 0
T1031 0
T1032 0
T1033 0
T1034 0
T1035 0
T1036 0
T1037 0
T1038 0.0049792038534301
T1039 0.0049792038534301
T1040 0.0049792038534301
T1041 0.0049792038534301
T1042 0.0049792038534301
T1043 0.0049792038534301
T1044 0.0049792038534301
T1045 0.0049792038534301
T1046 0.0049792038534301
T1047 0.0049792038534301
T1048 0.0049792038534301
T1049 0.0049792038534301
T1050 0.0049792038534301
T1051 0.0049792038534301
T1052 0.0049792038534301
T1053 0
T1054 0
T1055 0
T1056 0
T1057 0
T1058 0
T1059 0
T1060 0
T1061 0
T1062 0.0049792038534301
T1063 0.0049792038534301
T1064 0.0049792038534301
T1065 0.0049792038534301
T1066 0.0049792038534301
T1067 0.0049792038534301
T1068 0.0049792038534301
T1069 0.0049792038534301
T1070 0.00497709176409337
T1071 0.00497497853431963
T1072 0.0049728664449829
T1073 0.00497075321520916
T1074 0.00496864112587243
T1075 0.00496652789609869
T1076 0.00496441580676195
T1077 0
T1078 0
T1079 0
T1080 0
T1081 0
T1082 0
T1083 0
T1084 0
T1085 0
T1086 0.00494328921120959
T1087 0.00494117598143585
T1088 0.00493906389209912
T1089 0.00493695066232538
T1090 0.00493483857298865
T1091 0.00493272534321491
T1092 0.00493061325387817
T1093 0.00492850002410444
T1094 0.0049263879347677
T1095 0.00492427470499396
T1096 0.00492216261565723
T1097 0.00492004938588349
T1098 0.00491793729654676
T1099 0.00491582406677302
T1100 0.00491371197743628
T1101 0
T1102 0
T1103 0
T1104 0
T1105 0
T1106 0
T1107 0
T1108 0
T1109 0
T1110 0.00489258538188392
T1111 0.00489047215211018
T1112 0.00488836006277345
T1113 0.00488624683299971
T1114 0.00488413474366298
T1115 0.00488202151388924
T1116 0.00487990942455251
T1117 0.00487779619477877
T1118 0.00487568410544203
T1119 0.00487357087566829
T1120 0.00487145878633156
T1121 0.00486934555655782
T1122 0.00486723346722109
T1123 0.00486512023744735
T1124 0.00486300814811062
T1125 0
T1126 0
T1127 0
T1128 0
T1129 0
T1130 0
T1131 0
T1132 0
T1133 0
T1134 0.00484188155255826
T1135 0.00483976832278452
T1136 0.00483765623344778
T1137 0.00483554300367404
T1138 0.00483343091433731
T1139 0.00483131768456357
T1140 0.00482920559522684
T1141 0.0048270923654531
T1142 0.00482498027611637
T1143 0.00482286704634263
T1144 0.00482075495700589
T1145 0.00481864172723215
T1146 0.00481652963789542
T1147 0.00481441640812168
T1148 0.00481230431878495
T1149 0
T1150 0
T1151 0
T1152 0
T1153 0
T1154 0
T1155 0
T1156 0
T1157 0
T1158 0.00479117772323259
T1159 0.00478906449345885
T1160 0.00478695240412212
T1161 0.00478483917434838
T1162 0.00478272708501164
T1163 0.0047806138552379
T1164 0.00477850176590117
T1165 0.00477638853612743
T1166 0.0047742764467907
T1167 0.00477216321701696
T1168 0.00477005112768023
T1169 0.00476793789790649
T1170 0.00476582580856975
T1171 0.00476371257879602
T1172 0.00476160048945928
T1173 0
T1174 0
T1175 0
T1176 0
T1177 0
T1178 0
T1179 0
T1180 0
T1181 0
T1182 0.00474047389390692
T1183 0.00473836066413318
T1184 0.00473624857479645
T1185 0.00473413534502271
T1186 0.00473202325568598
T1187 0.00472991002591224
T1188 0.0047277979365755
T1189 0.00472568470680176
T1190 0.00472357261746503
T1191 0.00472145938769129
T1192 0.00471934729835456
T1193 0.00471723406858082
T1194 0.00471512197924409
T1195 0.00471300874947035
T1196 0.00471089666013361
T1197 0
T1198 0
T1199 0
T1200 0
T1201 0
T1202 0
T1203 0
T1204 0
T1205 0
T1206 0.00468977006458125
T1207 0.00468765683480751
T1208 0.00468554474547078
T1209 0.00468343151569704
T1210 0.00468131942636031
T1211 0.00467920619658657
T1212 0.00467709410724984
T1213 0.0046749808774761
T1214 0.00467286878813936
T1215 0.00467075555836562
T1216 0.00466864346902889
T1217 0.00466653023925515
T1218 0.00466441814991842
T1219 0.00466230492014468
T1220 0.00466019283080795
T1221 0
T1222 0
T1223 0
T1224 0
T1225 0
T1226 0
T1227 0
T1228 0
T1229 0
T1230 0.00463906623525558
T1231 0.00463695300548185
T1232 0.00463484091614511
T1233 0.00463272768637137
T1234 0.00463061559703464
T1235 0.0046285023672609
T1236 0.00462639027792417
T1237 0.00462427704815043
T1238 0.00462216381837669
T1239 0.00462005172903996
T1240 0.00461793849926622
T1241 0.00461582640992948
T1242 0.00461371318015574
T1243 0.00461160109081901
T1244 0.00460948786104527
T1245 0
T1246 0
T1247 0
T1248 0
T1249 0
T1250 0
T1251 0
T1252 0
T1253 0
T1254 0.00458836126549291
T1255 0.00458624917615618
T1256 0.00458413594638244
T1257 0.00458202385704571
T1258 0.00457991062727197
T1259 0.00457779853793523
T1260 0.00457568530816149
T1261 0.00457357321882476
T1262 0.00457145998905102
T1263 0.00456934789971429
T1264 0.00456723466994055
T1265 0.00456512258060382
T1266 0.00456300935083008
T1267 0.00456089726149334
T1268 0.0045587840317196
T1269 0
T1270 0
T1271 0
T1272 0
T1273 0
T1274 0
T1275 0
T1276 0
T1277 0
T1278 0.00453765743616724
T1279 0.00453554534683051
T1280 0.00453343211705677
T1281 0.00453132002772004
T1282 0.0045292067979463
T1283 0.00452709470860956
T1284 0.00452498147883583
T1285 0.00452286938949909
T1286 0.00452075615972535
T1287 0.00451864407038862
T1288 0.00451653084061488
T1289 0.00451441875127815
T1290 0.00451230552150441
T1291 0.00451019343216768
T1292 0.00450808020239394
T1293 0
T1294 0
T1295 0
T1296 0
T1297 0
T1298 0
T1299 0
T1300 0
T1301 0
T1302 0.00448695360684157
T1303 0.00448484151750484
T1304 0.0044827282877311
T1305 0.00448061619839437
T1306 0.00447850296862063
T1307 0.0044763908792839
T1308 0.00447427764951016
T1309 0.00447216556017343
T1310 0.00447005233039969
T1311 0.00446794024106295
T1312 0.00446582701128921
T1313 0.00446371492195248
T1314 0.00446160169217874
T1315 0.00445948960284201
T1316 0.00445737637306827
T1317 0
T1318 0
T1319 0
T1320 0
T1321 0
T1322 0
T1323 0
T1324 0
T1325 0
T1326 0.00443624977751591
T1327 0.00443413768817917
T1328 0.00443202445840543
T1329 0.0044299123690687
T1330 0.00442779913929496
T1331 0.00442568704995823
T1332 0.00442357382018449
T1333 0.00442146173084776
T1334 0.00441934850107402
T1335 0.00441723641173728
T1336 0.00441512318196355
T1337 0.00441301109262681
T1338 0.00441089786285307
T1339 0.00440878577351634
T1340 0.0044066725437426
T1341 0
T1342 0
T1343 0
T1344 0
T1345 0
T1346 0
T1347 0
T1348 0
T1349 0
T1350 0.00438554594819024
T1351 0.00438343385885351
T1352 0.00438132062907977
T1353 0.00437920853974303
T1354 0.0043770953099693
T1355 0.00437498322063256
T1356 0.00437286999085882
T1357 0.00437075790152209
T1358 0.00436864467174835
T1359 0.00436653258241162
T1360 0.00436441935263788
T1361 0.00436230726330114
T1362 0.00436019403352741
T1363 0.00435808194419067
T1364 0.00435596871441693
T1365 0
T1366 0
T1367 0
T1368 0
T1369 0
T1370 0
T1371 0
T1372 0
T1373 0
T1374 0.00433484211886457
T1375 0.00433273002952784
T1376 0.0043306167997541
T1377 0.00432850471041737
T1378 0.00432639148064363
T1379 0.00432427939130689
T1380 0.00432216616153315
T1381 0.00432005407219642
T1382 0.00431794084242268
T1383 0.00431582875308595
T1384 0.00431371552331221
T1385 0.00431160343397548
T1386 0.00430949020420174
T1387 0.00430737811486501
T1388 0.00430526488509127
T1389 0
T1390 0
T1391 0
T1392 0
T1393 0
T1394 0
T1395 0
T1396 0
T1397 0
T1398 0.0042841382895389
T1399 0.00428202620020217
T1400 0.00427991297042843
T1401 0.0042778008810917
T1402 0.00427568765131796
T1403 0.00427357556198123
T1404 0.00427146233220749
T1405 0.00426935024287075
T1406 0.00426723701309701
T1407 0.00426512492376028
T1408 0.00426301169398654
T1409 0.00426089960464981
T1410 0.00425878637487607
T1411 0.00425667428553934
T1412 0.0042545610557656
T1413 0
T1414 0
T1415 0
T1416 0
T1417 0
T1418 0
T1419 0
T1420 0
T1421 0
T1422 0.00423343446021324
T1423 0.0042313223708765
T1424 0.00422920914110276
T1425 0.00422709705176603
T1426 0.00422498382199229
T1427 0.00422287173265556
T1428 0.00422075850288182
T1429 0.00421864641354509
T1430 0.00421653318377135
T1431 0.00421442109443461
T1432 0.00421230786466087
T1433 0.00421019577532414
T1434 0.0042080825455504
T1435 0.00420597045621367
T1436 0
T1437 0
T1438 0
T1439 0
T1440 0
T1441 0
T1442 0
T1443 0
T1444 0
T1445 0
T1446 0.00418273063088757
T1447 0.00418061854155084
T1448 0.0041785053117771
T1449 0.00417639322244036
T1450 0.00417427999266662
T1451 0.00417216790332989
T1452 0.00417005467355615
T1453 0.00416794258421942
T1454 0.00416582935444568
T1455 0.00416371726510895
T1456 0.00416160403533521
T1457 0.00415949194599847
T1458 0.00415737871622473
T1459 0.004155266626888
T1460 0
T1461 0
T1462 0
T1463 0
T1464 0
T1465 0
T1466 0
T1467 0
T1468 0
T1469 0
T1470 0.0041320268015619
T1471 0.00412991471222517
T1472 0.00412780148245143
T1473 0.0041256893931147
T1474 0.00412357616334096
T1475 0.00412146407400422
T1476 0.00411935084423048
T1477 0.00411723875489375
T1478 0.00411512552512001
T1479 0.00411301343578328
T1480 0.00411090020600954
T1481 0.00410878811667281
T1482 0.00410667488689907
T1483 0.00410456279756233
T1484 0
T1485 0
T1486 0
T1487 0
T1488 0
T1489 0
T1490 0
T1491 0
T1492 0
T1493 0
T1494 0.00408132297223623
T1495 0.0040792108828995
T1496 0.00407709765312576
T1497 0.00407498556378903
T1498 0.00407287233401529
T1499 0.00407076024467856
T1500 0.00406864701490482
T1501 0.00406653492556808
T1502 0.00406442169579434
T1503 0.00406230960645761
T1504 0.00406019637668387
T1505 0.00405808428734714
T1506 0.0040559710575734
T1507 0.00405385896823667
T1508 0
T1509 0
T1510 0
T1511 0
T1512 0
T1513 0
T1514 0
T1515 0
T1516 0
T1517 0
T1518 0.00403061914291057
T1519 0.00402850705357383
T1520 0.00402639382380009
T1521 0.00402428173446336
T1522 0.00402216850468962
T1523 0.00402005641535289
T1524 0.00401794318557915
T1525 0.00401583109624242
T1526 0.00401371786646868
T1527 0.00401160577713194
T1528 0.0040094925473582
T1529 0.00400738045802147
T1530 0.00400526722824773
T1531 0.004003155138911
T1532 0
T1533 0
T1534 0
T1535 0
T1536 0
T1537 0
T1538 0
T1539 0
T1540 0
T1541 0
T1542 0.0039799153135849
T1543 0.00397780322424816
T1544 0.00397568999447442
T1545 0.00397357790513769
T1546 0.00397146467536395
T1547 0.00396935258602722
T1548 0.00396723935625348
T1549 0.00396512726691675
T1550 0.00396301403714301
T1551 0.00396090194780628
T1552 0.00395878871803254
T1553 0.0039566766286958
T1554 0.00395456339892206
T1555 0.00395245130958533
T1556 0
T1557 0
T1558 0
T1559 0
T1560 0
T1561 0
T1562 0
T1563 0
T1564 0
T1565 0
T1566 0.00392921148425923
T1567 0.0039270993949225
T1568 0.00392498616514876
T1569 0.00392287407581202
T1570 0.00392076084603829
T1571 0.00391864875670155
T1572 0.00391653552692781
T1573 0.00391442343759108
T1574 0.00391231020781734
T1575 0.00391019811848061
T1576 0.00390808488870687
T1577 0.00390597279937014
T1578 0.0039038595695964
T1579 0.00390174748025966
T1580 0
T1581 0
T1582 0
T1583 0
T1584 0
T1585 0
T1586 0
T1587 0
T1588 0
T1589 0
T1590 0.00387850765493356
T1591 0.00387639556559683
T1592 0.00387428233582309
T1593 0.00387217024648636
T1594 0.00387005701671262
T1595 0.00386794492737588
T1596 0.00386583169760215
T1597 0.00386371960826541
T1598 0.00386160637849167
T1599 0.00385949428915494
T1600 0.0038573810593812
T1601 0.00385526897004447
T1602 0.00385315574027073
T1603 0.003851043650934
T1604 0
T1605 0
T1606 0
T1607 0
T1608 0
T1609 0
T1610 0
T1611 0
T1612 0
T1613 0
T1614 0.00382780382560789
T1615 0.00382569173627116
T1616 0.00382357850649742
T1617 0.00382146641716069
T1618 0.00381935318738695
T1619 0.00381724109805022
T1620 0.00381512786827648
T1621 0.00381301577893974
T1622 0.003810902549166
T1623 0.00380879045982927
T1624 0.00380667723005553
T1625 0.0038045651407188
T1626 0.00380245191094506
T1627 0.00380033982160833
T1628 0
T1629 0
T1630 0
T1631 0
T1632 0
T1633 0
T1634 0
T1635 0
T1636 0
T1637 0
T1638 0.00377709999628223
T1639 0.00377498676650849
T1640 0.00377287467717175
T1641 0.00377076144739801
T1642 0.00376864935806128
T1643 0.00376653612828754
T1644 0.00376442403895081
T1645 0.00376231080917707
T1646 0.00376019871984034
T1647 0.0037580854900666
T1648 0.00375597340072987
T1649 0.00375386017095613
T1650 0.00375174808161939
T1651 0.00374963485184565
T1652 0
T1653 0
T1654 0
T1655 0
T1656 0
T1657 0
T1658 0
T1659 0
T1660 0
T1661 0
T1662 0.00372639616695656
T1663 0.00372428293718282
T1664 0.00372217084784609
T1665 0.00372005761807235
T1666 0.00371794552873561
T1667 0.00371583229896187
T1668 0.00371372020962514
T1669 0.0037116069798514
T1670 0.00370949489051467
T1671 0.00370738166074093
T1672 0.0037052695714042
T1673 0.00370315634163046
T1674 0.00370104425229372
T1675 0.00369893102251999
T1676 0
T1677 0
T1678 0
T1679 0
T1680 0
T1681 0
T1682 0
T1683 0
T1684 0
T1685 0
T1686 0.00367569233763089
T1687 0.00367357910785715
T1688 0.00367146701852042
T1689 0.00366935378874668
T1690 0.00366724169940995
T1691 0.00366512846963621
T1692 0.00366301638029947
T1693 0.00366090315052573
T1694 0.003658791061189
T1695 0.00365667783141526
T1696 0.00365456574207853
T1697 0.00365245251230479
T1698 0.00365034042296806
T1699 0.00364822719319432
T1700 0
T1701 0
T1702 0
T1703 0
T1704 0
T1705 0
T1706 0
T1707 0
T1708 0
T1709 0
T1710 0.00362498850830522
T1711 0.00362287527853148
T1712 0.00362076318919475
T1713 0.00361864995942101
T1714 0.00361653787008428
T1715 0.00361442464031054
T1716 0.00361231255097381
T1717 0.00361019932120007
T1718 0.00360808723186333
T1719 0.00360597400208959
T1720 0.00360386191275286
T1721 0.00360174868297912
T1722 0.00359963659364239
T1723 0.00359752336386865
T1724 0
T1725 0
T1726 0
T1727 0
T1728 0
T1729 0
T1730 0
T1731 0
T1732 0
T1733 0
T1734 0.00357428467897956
T1735 0.00357217144920582
T1736 0.00357005935986908
T1737 0.00356794613009534
T1738 0.00356583404075861
T1739 0.00356372081098487
T1740 0.00356160872164814
T1741 0.0035594954918744
T1742 0.00355738340253767
T1743 0.00355527017276393
T1744 0.00355315808342719
T1745 0.00355104485365345
T1746 0.00354893276431672
T1747 0.00354681953454298
T1748 0
T1749 0
T1750 0
T1751 0
T1752 0
T1753 0
T1754 0
T1755 0
T1756 0
T1757 0
T1758 0.00352358084965389
T1759 0.00352146761988015
T1760 0.00351935553054342
T1761 0.00351724230076968
T1762 0.00351513021143294
T1763 0.0035130169816592
T1764 0.00351090489232247
T1765 0.00350879166254873
T1766 0.00350473056636725
T1767 0.00350066947018577
T1768 0.00349660837400428
T1769 0.0034925472778228
T1770 0.00348848618164132
T1771 0.00348442508545984
T1772 0
T1773 0
T1774 0
T1775 0
T1776 0
T1777 0
T1778 0
T1779 0
T1780 0
T1781 0
T1782 0.00343975302746353
T1783 0.00343569193128205
T1784 0.00343163083510057
T1785 0.00342756973891909
T1786 0.0034235086427376
T1787 0.00341944754655612
T1788 0.00341538645037464
T1789 0.00341132535419316
T1790 0.00340726425801167
T1791 0.00340320316183019
T1792 0.00339914206564871
T1793 0.00339508096946723
T1794 0.00339101987328574
T1795 0.00338695877710426
T1796 0
T1797 0
T1798 0
T1799 0
T1800 0
T1801 0
T1802 0
T1803 0
T1804 0
T1805 0
T1806 0.00334228671910796
T1807 0.00333822562292647
T1808 0.00333416452674499
T1809 0.00333010343056351
T1810 0.00332604233438203
T1811 0.00332198123820055
T1812 0.00331792014201906
T1813 0.00331385904583758
T1814 0.0033097979496561
T1815 0.00330573685347462
T1816 0.00330167575729313
T1817 0.00329761466111165
T1818 0.00329355356493017
T1819 0.00328949246874869
T1820 0
T1821 0
T1822 0
T1823 0
T1824 0
T1825 0
T1826 0
T1827 0
T1828 0
T1829 0
T1830 0.00324482041075238
T1831 0.0032407593145709
T1832 0.00323669821838942
T1833 0.00323263712220793
T1834 0.00322857602602645
T1835 0.00322451492984497
T1836 0.00322045383366349
T1837 0.00321639273748201
T1838 0.00321233164130052
T1839 0.00320827054511904
T1840 0.00320420944893756
T1841 0.00320014835275608
T1842 0.00319608725657459
T1843 0.00319202616039311
T1844 0
T1845 0
T1846 0
T1847 0
T1848 0
T1849 0
T1850 0
T1851 0
T1852 0
T1853 0
T1854 0.00314735410239681
T1855 0.00314329300621532
T1856 0.00313923191003384
T1857 0.00313517081385236
T1858 0.00313110971767088
T1859 0.00312704862148939
T1860 0.00312298752530791
T1861 0.00311892642912643
T1862 0.00311486533294495
T1863 0.00311080423676347
T1864 0.00310674314058198
T1865 0.0031026820444005
T1866 0.00309862094821902
T1867 0.00309455985203754
T1868 0
T1869 0
T1870 0
T1871 0
T1872 0
T1873 0
T1874 0
T1875 0
T1876 0
T1877 0
T1878 0.00304988779404123
T1879 0.00304582669785975
T1880 0.00304176560167827
T1881 0.00303770450549678
T1882 0.0030336434093153
T1883 0.00302958231313382
T1884 0.00302552121695234
T1885 0.00302146012077086
T1886 0.00301739902458937
T1887 0.00301333792840789
T1888 0.00300927683222641
T1889 0.00300521573604493
T1890 0.00300115463986344
T1891 0.00299709354368196
T1892 0
T1893 0
T1894 0
T1895 0
T1896 0
T1897 0
T1898 0
T1899 0
T1900 0
T1901 0
T1902 0.00295242148568566
T1903 0.00294836038950417
T1904 0.00294429929332269
T1905 0.00294023819714121
T1906 0.00293617710095973
T1907 0.00293211600477825
T1908 0.00292805490859676
T1909 0.00292399381241528
T1910 0.0029199327162338
T1911 0.00291587162005232
T1912 0.00291181052387083
T1913 0.00290774942768935
T1914 0.00290368833150787
T1915 0.00289962723532639
T1916 0
T1917 0
T1918 0
T1919 0
T1920 0
T1921 0
T1922 0
T1923 0
T1924 0
T1925 0
T1926 0.00285495517733008
T1927 0.0028508940811486
T1928 0.00284683298496712
T1929 0.00284277188878563
T1930 0.00283871079260415
T1931 0.00283464855598566
T1932 0.00283058745980418
T1933 0.0028265263636227
T1934 0.00282246526744122
T1935 0.00281840417125973
T1936 0.00281434307507825
T1937 0.00281028197889677
T1938 0.00280622088271529
T1939 0.0028021597865338
T1940 0
T1941 0
T1942 0
T1943 0
T1944 0
T1945 0
T1946 0
T1947 0
T1948 0
T1949 0
T1950 0.0027574877285375
T1951 0.00275342663235602
T1952 0.00274936553617453
T1953 0.00274530443999305
T1954 0.00274124334381157
T1955 0.00273718224763009
T1956 0.00273312115144861
T1957 0.00272906005526712
T1958 0.00272499895908564
T1959 0.00272093786290416
T1960 0.00271687676672268
T1961 0.00271281567054119
T1962 0.00270875457435971
T1963 0.00270469347817823
T1964 0
T1965 0
T1966 0
T1967 0
T1968 0
T1969 0
T1970 0
T1971 0
T1972 0
T1973 0
T1974 0
T1975 0.00265596032400044
T1976 0.00265189922781896
T1977 0.00264783813163748
T1978 0.00264377703545599
T1979 0.00263971593927451
T1980 0.00263565484309303
T1981 0.00263159374691155
T1982 0.00262753265073007
T1983 0.00262347155454858
T1984 0.0026194104583671
T1985 0.00261534936218562
T1986 0.00261128826600414
T1987 0.00260722716982265
T1988 0
T1989 0
T1990 0
T1991 0
T1992 0
T1993 0
T1994 0
T1995 0
T1996 0
T1997 0
T1998 0
T1999 0.00255849401564487
T2000 0.00255443291946338
T2001 0.0025503718232819
T2002 0.00254631072710042
T2003 0.00254224963091894
T2004 0.00253818853473746
T2005 0.00253412743855597
T2006 0.00253006634237449
T2007 0.00252600524619301
T2008 0.00252194415001153
T2009 0.00251788305383004
T2010 0.00251382195764856
T2011 0.00250976086146708
T2012 0
T2013 0
T2014 0
T2015 0
T2016 0
T2017 0
T2018 0
T2019 0
T2020 0
T2021 0
T2022 0
T2023 0.00246102770728929
T2024 0.00245696661110781
T2025 0.00245290551492633
T2026 0.00244884441874485
T2027 0.00244478332256336
T2028 0.00244072222638188
T2029 0.0024366611302004
T2030 0.00243260003401892
T2031 0.00242853893783743
T2032 0.00242447784165595
T2033 0.00242041674547447
T2034 0.00241635564929299
T2035 0.0024122945531115
T2036 0
T2037 0
T2038 0
T2039 0
T2040 0
T2041 0
T2042 0
T2043 0
T2044 0
T2045 0
T2046 0
T2047 0.00236356139893372
T2048 0.00235950030275223
T2049 0.00235543920657075
T2050 0.00235137811038927
T2051 0.00234731701420779
T2052 0.00234325591802631
T2053 0.00233919482184482
T2054 0.00233513372566334
T2055 0.00233107262948186
T2056 0.00232701153330038
T2057 0.00232295043711889
T2058 0.00231888934093741
T2059 0.00231482824475593
T2060 0
T2061 0
T2062 0
T2063 0
T2064 0
T2065 0
T2066 0
T2067 0
T2068 0
T2069 0
T2070 0
T2071 0.00226609509057814
T2072 0.00226203399439666
T2073 0.00225797289821518
T2074 0.0022539118020337
T2075 0.00224985070585221
T2076 0.00224578960967073
T2077 0.00224172851348925
T2078 0.00223766741730777
T2079 0.00223360632112628
T2080 0.0022295452249448
T2081 0.00222548412876332
T2082 0.00222142303258184
T2083 0.00221736193640035
T2084 0
T2085 0
T2086 0
T2087 0
T2088 0
T2089 0
T2090 0
T2091 0
T2092 0
T2093 0
T2094 0
T2095 0.00216862878222257
T2096 0.00216456768604108
T2097 0.0021605065898596
T2098 0.00215644549367812
T2099 0.00215238439749664
T2100 0.00214832330131515
T2101 0.00214426220513367
T2102 0.00214020110895219
T2103 0.00213614001277071
T2104 0.00213207891658923
T2105 0.00212801782040774
T2106 0.00212395672422626
T2107 0.00211989562804478
T2108 0
T2109 0
T2110 0
T2111 0
T2112 0
T2113 0
T2114 0
T2115 0
T2116 0
T2117 0
T2118 0
T2119 0.00207116247386699
T2120 0.00206710137768551
T2121 0.00206304028150403
T2122 0.00205897918532254
T2123 0.00205491808914106
T2124 0.00205085699295958
T2125 0.0020467958967781
T2126 0.00204273480059662
T2127 0.00203867370441513
T2128 0.00203461260823365
T2129 0.00203055151205217
T2130 0.00202648927543368
T2131 0
T2132 0
T2133 0
T2134 0
T2135 0
T2136 0
T2137 0
T2138 0
T2139 0
T2140 0
T2141 0
T2142 0
T2143 0.00197369502507441
T2144 0.00196963392889293
T2145 0.00196557283271145
T2146 0.00196151173652996
T2147 0.00195745064034848
T2148 0.001953389544167
T2149 0.00194932844798552
T2150 0.00194526735180403
T2151 0.00194120625562255
T2152 0.00193714515944107
T2153 0.00193308406325959
T2154 0.0019290229670781
T2155 0
T2156 0
T2157 0
T2158 0
T2159 0
T2160 0
T2161 0
T2162 0
T2163 0
T2164 0
T2165 0
T2166 0
T2167 0.00187622871671883
T2168 0.00187216762053735
T2169 0.00186810652435587
T2170 0.00186404542817439
T2171 0.00185998433199291
T2172 0.00185592323581142
T2173 0.00185186213962994
T2174 0.00184780104344846
T2175 0.00184373994726698
T2176 0.00183967885108549
T2177 0.00183561775490401
T2178 0.00183155665872253
T2179 0
T2180 0
T2181 0
T2182 0
T2183 0
T2184 0
T2185 0
T2186 0
T2187 0
T2188 0
T2189 0
T2190 0
T2191 0.00177876240836326
T2192 0.00177470131218178
T2193 0.00177064021600029
T2194 0.00176657911981881
T2195 0.00176251802363733
T2196 0.00175845692745585
T2197 0.00175439583127437
T2198 0.00175033473509288
T2199 0.0017462736389114
T2200 0.00174221254272992
T2201 0.00173815144654844
T2202 0.00173409035036695
T2203 0
T2204 0
T2205 0
T2206 0
T2207 0
T2208 0
T2209 0
T2210 0
T2211 0
T2212 0
T2213 0
T2214 0
T2215 0.00168129610000768
T2216 0.0016772350038262
T2217 0.00167317390764472
T2218 0.00166911281146324
T2219 0.00166505171528175
T2220 0.00166099061910027
T2221 0.00165692952291879
T2222 0.00165286842673731
T2223 0.00164880733055583
T2224 0.00164474623437434
T2225 0.00164068513819286
T2226 0.00163662404201138
T2227 0
T2228 0
T2229 0
T2230 0
T2231 0
T2232 0
T2233 0
T2234 0
T2235 0
T2236 0
T2237 0
T2238 0
T2239 0.00158382979165211
T2240 0.00157976869547063
T2241 0.00157570759928914
T2242 0.00157164650310766
T2243 0.00156758540692618
T2244 0.0015635243107447
T2245 0.00155946321456322
T2246 0.00155540211838173
T2247 0.00155134102220025
T2248 0.00154727992601877
T2249 0.00154321882983729
T2250 0.0015391577336558
T2251 0
T2252 0
T2253 0
T2254 0
T2255 0
T2256 0
T2257 0
T2258 0
T2259 0
T2260 0
T2261 0
T2262 0
T2263 0.00148636348329653
T2264 0.00148230238711505
T2265 0.00147824129093357
T2266 0.00147418019475209
T2267 0.0014701190985706
T2268 0.00146605800238912
T2269 0.00146199690620764
T2270 0.00145793581002616
T2271 0.00145387471384468
T2272 0.00144981361766319
T2273 0.00144575252148171
T2274 0.00144169142530023
T2275 0
T2276 0
T2277 0
T2278 0
T2279 0
T2280 0
T2281 0
T2282 0
T2283 0
T2284 0
T2285 0
T2286 0
T2287 0.00138889717494096
T2288 0.00138483607875948
T2289 0.00138077498257799
T2290 0.00137671388639651
T2291 0.00137265279021503
T2292 0.00136859169403355
T2293 0.00136453059785207
T2294 0.00136046950167058
T2295 0.0013564084054891
T2296 0.00135234730930762
T2297 0.00134828621312614
T2298 0.00134422511694465
T2299 0
T2300 0
T2301 0
T2302 0
T2303 0
T2304 0
T2305 0
T2306 0
T2307 0
T2308 0
T2309 0
T2310 0
T2311 0.00129143086658538
T2312 0.0012873697704039
T2313 0.00128330867422242
T2314 0.00127924757804094
T2315 0.00127518648185945
T2316 0.00127112538567797
T2317 0.00126706428949649
T2318 0.00126300319331501
T2319 0.00125894209713353
T2320 0.00125488100095204
T2321 0.00125081990477056
T2322 0.00124675880858908
T2323 0
T2324 0
T2325 0
T2326 0
T2327 0
T2328 0
T2329 0
T2330 0
T2331 0
T2332 0
T2333 0
T2334 0
T2335 0.0011939634177928
T2336 0.00118990232161132
T2337 0.00118584122542984
T2338 0.00118178012924835
T2339 0.00117771903306687
T2340 0.00117365793688539
T2341 0.00116959684070391
T2342 0.00116553574452243
T2343 0.00116147464834094
T2344 0.00115741355215946
T2345 0.00115335245597798
T2346 0.0011492913597965
T2347 0
T2348 0
T2349 0
T2350 0
T2351 0
T2352 0
T2353 0
T2354 0
T2355 0
T2356 0
T2357 0
T2358 0
T2359 0.00109649710943723
T2360 0.00109243601325574
T2361 0.00108837491707426
T2362 0.00108431382089278
T2363 0.0010802527247113
T2364 0.00107619162852982
T2365 0.00107213053234833
T2366 0.00106806943616685
T2367 0.00106400833998537
T2368 0.00105994724380389
T2369 0.0010558861476224
T2370 0.00105182505144092
T2371 0
T2372 0
T2373 0
T2374 0
T2375 0
T2376 0
T2377 0
T2378 0
T2379 0
T2380 0
T2381 0
T2382 0
T2383 0.000999030801081652
T2384 0.000994969704900169
T2385 0.000990908608718687
T2386 0.000986847512537205
T2387 0.000982786416355723
T2388 0.00097872532017424
T2389 0.000974664223992758
T2390 0.000970603127811276
T2391 0.000966542031629793
T2392 0.000962480935448311
T2393 0.000958419839266829
T2394 0.000954358743085346
T2395 0
T2396 0
T2397 0
T2398 0
T2399 0
T2400 0
T2401 0
T2402 0
T2403 0
T2404 0
T2405 0
T2406 0
T2407 0.000901564492726077
T2408 0.000897503396544594
T2409 0.000893442300363112
T2410 0.00088938120418163
T2411 0.000885320108000147
T2412 0.000881259011818665
T2413 0.000877197915637183
T2414 0.000873136819455701
T2415 0.000869075723274218
T2416 0.000865014627092736
T2417 0.000860953530911254
T2418 0.000856892434729771
T2419 0
T2420 0
T2421 0
T2422 0
T2423 0
T2424 0
T2425 0
T2426 0
T2427 0
T2428 0
T2429 0
T2430 0
T2431 0.000804098184370501
T2432 0.000800037088189019
T2433 0.000795975992007537
T2434 0.000791914895826055
T2435 0.000787853799644572
T2436 0.00078379270346309
T2437 0.000779731607281608
T2438 0.000775670511100125
T2439 0.000771609414918643
T2440 0.000767548318737161
T2441 0.000763487222555679
T2442 0.000759426126374196
T2443 0
T2444 0
T2445 0
T2446 0
T2447 0
T2448 0
T2449 0
T2450 0
T2451 0
T2452 0
T2453 0
T2454 0
T2455 0.000706631876014926
T2456 0.000702570779833444
T2457 0.000698509683651962
T2458 0.000694448587470479
T2459 0.000690387491288997
T2460 0.000686326395107515
T2461 0.000682265298926033
T2462 0.00067820420274455
T2463 0.000674143106563068
T2464 0.000670082010381586
T2465 0.000666020914200103
T2466 0.000661959818018621
T2467 0
T2468 0
T2469 0
T2470 0
T2471 0
T2472 0
T2473 0
T2474 0
T2475 0
T2476 0
T2477 0
T2478 0
T2479 0.000609165567659351
T2480 0.000605104471477869
T2481 0.000601043375296387
T2482 0.000596982279114904
T2483 0.000592921182933422
T2484 0.00058886008675194
T2485 0.000584798990570457
T2486 0.000580737894388975
T2487 0.000576676798207493
T2488 0.000572615702026011
T2489 0.000568554605844528
T2490 0.000564493509663046
T2491 0
T2492 0
T2493 0
T2494 0
T2495 0
T2496 0
T2497 0
T2498 0
T2499 0
T2500 0
T2501 0
T2502 0
T2503 0.000511699259303776
T2504 0.000507638163122294
T2505 0.000503577066940812
T2506 0.000499515970759329
T2507 0.000495454874577847
T2508 0.000491393778396365
T2509 0.000487332682214882
T2510 0.0004832715860334
T2511 0.000479210489851918
T2512 0.000475149393670435
T2513 0.000471088297488953
T2514 0.000467027201307471
T2515 0
T2516 0
T2517 0
T2518 0
T2519 0
T2520 0
T2521 0
T2522 0
T2523 0
T2524 0
T2525 0
T2526 0
T2527 0.000414232950948201
T2528 0.000410171854766719
T2529 0.000406110758585236
T2530 0.000402048521966747
T2531 0.000397987425785265
T2532 0.000393926329603783
T2533 0.0003898652334223
T2534 0.000385804137240818
T2535 0.000381743041059336
T2536 0.000377681944877853
T2537 0.000373620848696371
T2538 0.000369559752514889
T2539 0
T2540 0
T2541 0
T2542 0
T2543 0
T2544 0
T2545 0
T2546 0
T2547 0
T2548 0
T2549 0
T2550 0
T2551 0.000316765502155619
T2552 0.000312704405974137
T2553 0.000308643309792654
T2554 0.000304582213611172
T2555 0.00030052111742969
T2556 0.000296460021248208
T2557 0.000292398925066725
T2558 0.000288337828885243
T2559 0.000284276732703761
T2560 0.000280215636522278
T2561 0.000276154540340796
T2562 0.000272093444159314
T2563 0
T2564 0
T2565 0
T2566 0
T2567 0
T2568 0
T2569 0
T2570 0
T2571 0
T2572 0
T2573 0
T2574 0
T2575 0.000219299193800044
T2576 0.000215238097618562
T2577 0.000211177001437079
T2578 0.000207115905255597
T2579 0.000203054809074115
T2580 0.000198993712892632
T2581 0.00019493261671115
T2582 0.000190871520529668
T2583 0.000186810424348186
T2584 0.000182749328166703
T2585 0.000178688231985221
T2586 0.000174627135803739
T2587 0
T2588 0
T2589 0
T2590 0
T2591 0
T2592 0
T2593 0
T2594 0
T2595 0
T2596 0
T2597 0
T2598 0
T2599 0.000121832885444469
T2600 0.000117771789262987
T2601 0.000113710807125205
T2602 0.000109649710943723
T2603 0.00010558861476224
T2604 0.000101527518580758
T2605 9.74664223992758e-05
T2606 9.34053262177935e-05
T2607 8.93442300363112e-05
T2608 8.52831338548289e-05
T2609 8.12220376733466e-05
T2610 7.71609414918643e-05
T2611 0
T2612 0
T2613 0
T2614 0
T2615 0
T2616 0
T2617 0
T2618 0
T2619 0
T2620 0
T2621 0
T2622 0
T2623 2.43665770888938e-05
T2624 2.03054809074115e-05
T2625 1.62443847259292e-05
T2626 1.21832885444469e-05
T2627 8.12220376733466e-06
T2628 4.06110758585236e-06
T2629 0
T2630 0
T2631 0
T2632 0
T2633 0
T2634 0
T2635 0
T2636 0
T2637 0
T2638 0
T2639 0
T2640 0
T2641 0
T2642 0
T2643 0
T2644 0
T2645 0
T2646 0
T2647 0
T2648 0
T2649 0
T2650 0
T2651 0
T2652 0
T2653 0
T2654 0
T2655 0
T2656 0
T2657 0
T2658 0
T2659 0
T2660 0
T2661 0
T2662 0
T2663 0
T2664 0
T2665 0
T2666 0
T2667 0
T2668 0
T2669 0
T2670 0
T2671 0
T2672 0
T2673 0
T2674 0
T2675 0
T2676 0
T2677 0
T2678 0
T2679 0
T2680 0
T2681 0
T2682 0
T2683 0
T2684 0
T2685 0
T2686 0
T2687 0
T2688 0
T2689 0
T2690 0
T2691 0
T2692 0
T2693 0
T2694 0
T2695 0
T2696 0
T2697 0
T2698 0
T2699 0
T2700 0
T2701 0
T2702 0
T2703 0
T2704 0
T2705 0
T2706 0
T2707 0
T2708 0
T2709 0
T2710 0
T2711 0
T2712 0
T2713 0
T2714 0
T2715 0
T2716 0
T2717 0
T2718 0
T2719 0
T2720 0
T2721 0
T2722 0
T2723 0
T2724 0
T2725 0
T2726 0
T2727 0
T2728 0
T2729 0
T2730 0
T2731 0
T2732 0
T2733 0
T2734 0
T2735 0
T2736 0
T2737 0
T2738 0
T2739 0
T2740 0
T2741 0
T2742 0
T2743 0
T2744 0
T2745 0
T2746 0
T2747 0
T2748 0
T2749 0
T2750 0
T2751 0
T2752 0
T2753 0
T2754 0
T2755 0
T2756 0
T2757 0
T2758 0
T2759 0
T2760 0
T2761 0
T2762 0
T2763 0
T2764 0
T2765 0
T2766 0
T2767 0
T2768 0
T2769 0
T2770 0
T2771 0
T2772 0
T2773 0
T2774 0
T2775 0
T2776 0
T2777 0
T2778 0
T2779 0
T2780 0
T2781 0
T2782 0
T2783 0
T2784 0
T2785 0
T2786 0
T2787 0
T2788 0
T2789 0
T2790 0
T2791 0
T2792 0
T2793 0
T2794 0
T2795 0
T2796 0
T2797 0
T2798 0
T2799 0
T2800 0
T2801 0
T2802 0
T2803 0
T2804 0
T2805 0
T2806 0
T2807 0
T2808 0
