# Supplementary material for: FishMORPH - An agent-based model to predict salmonid growth and distribution responses under natural and low flows
Source: Sci Rep. 2016 Jul 19;6:29414. doi: 10.1038/srep29414 (PMC4949470; doi:10.1038/srep29414)
Supplement: Supplementary Information 2 [file srep29414-s2.zip › SR_FishMORPH_Files/Parameters/Baseline_Resource10_Density_Stretch7.var]

Resource10Density Strech7
T1 0
T2 0
T3 0
T4 0
T5 0.241019313176887
T6 0.241019313176887
T7 0.241019313176887
T8 0.241019313176887
T9 0.241019313176887
T10 0.241019313176887
T11 0.241019313176887
T12 0.241019313176887
T13 0.241019313176887
T14 0.241019313176887
T15 0.241019313176887
T16 0.241019313176887
T17 0.241019313176887
T18 0.241019313176887
T19 0.241019313176887
T20 0.241019313176887
T21 0
T22 0
T23 0
T24 0
T25 0
T26 0
T27 0
T28 0
T29 0.241019313176887
T30 0.241019313176887
T31 0.241019313176887
T32 0.241019313176887
T33 0.241019313176887
T34 0.241019313176887
T35 0.241019313176887
T36 0.241019313176887
T37 0.241019313176887
T38 0.241019313176887
T39 0.241019313176887
T40 0.241019313176887
T41 0.241019313176887
T42 0.241019313176887
T43 0.241019313176887
T44 0.241019313176887
T45 0
T46 0
T47 0
T48 0
T49 0
T50 0
T51 0
T52 0
T53 0.241019313176887
T54 0.241019313176887
T55 0.241019313176887
T56 0.241019313176887
T57 0.241019313176887
T58 0.241019313176887
T59 0.241019313176887
T60 0.241019313176887
T61 0.241019313176887
T62 0.241019313176887
T63 0.241019313176887
T64 0.241019313176887
T65 0.241019313176887
T66 0.241019313176887
T67 0.241019313176887
T68 0.241019313176887
T69 0
T70 0
T71 0
T72 0
T73 0
T74 0
T75 0
T76 0
T77 0.241019313176887
T78 0.241019313176887
T79 0.241019313176887
T80 0.241019313176887
T81 0.241019313176887
T82 0.241019313176887
T83 0.241019313176887
T84 0.241019313176887
T85 0.241019313176887
T86 0.241019313176887
T87 0.241019313176887
T88 0.241019313176887
T89 0.241019313176887
T90 0.241019313176887
T91 0.241019313176887
T92 0.241019313176887
T93 0
T94 0
T95 0
T96 0
T97 0
T98 0
T99 0
T100 0
T101 0.241019313176887
T102 0.241019313176887
T103 0.241019313176887
T104 0.241019313176887
T105 0.241019313176887
T106 0.241019313176887
T107 0.241019313176887
T108 0.241019313176887
T109 0.241019313176887
T110 0.241019313176887
T111 0.241019313176887
T112 0.241019313176887
T113 0.241019313176887
T114 0.241019313176887
T115 0.241019313176887
T116 0.241019313176887
T117 0
T118 0
T119 0
T120 0
T121 0
T122 0
T123 0
T124 0
T125 0.241019313176887
T126 0.241019313176887
T127 0.241019313176887
T128 0.241019313176887
T129 0.241019313176887
T130 0.241019313176887
T131 0.241019313176887
T132 0.241019313176887
T133 0.241019313176887
T134 0.241019313176887
T135 0.241019313176887
T136 0.241019313176887
T137 0.241019313176887
T138 0.241019313176887
T139 0.241019313176887
T140 0.241019313176887
T141 0
T142 0
T143 0
T144 0
T145 0
T146 0
T147 0
T148 0
T149 0.241019313176887
T150 0.241019313176887
T151 0.241019313176887
T152 0.241019313176887
T153 0.241019313176887
T154 0.241019313176887
T155 0.241019313176887
T156 0.241019313176887
T157 0.241019313176887
T158 0.241019313176887
T159 0.241019313176887
T160 0.241019313176887
T161 0.241019313176887
T162 0.241019313176887
T163 0.241019313176887
T164 0.241019313176887
T165 0
T166 0
T167 0
T168 0
T169 0
T170 0
T171 0
T172 0
T173 0.241019313176887
T174 0.241019313176887
T175 0.241019313176887
T176 0.241019313176887
T177 0.241019313176887
T178 0.241019313176887
T179 0.241019313176887
T180 0.241019313176887
T181 0.241019313176887
T182 0.241019313176887
T183 0.241019313176887
T184 0.241019313176887
T185 0.241019313176887
T186 0.241019313176887
T187 0.241019313176887
T188 0.241019313176887
T189 0
T190 0
T191 0
T192 0
T193 0
T194 0
T195 0
T196 0
T197 0.241019313176887
T198 0.241019313176887
T199 0.241019313176887
T200 0.241019313176887
T201 0.241019313176887
T202 0.241019313176887
T203 0.241019313176887
T204 0.241019313176887
T205 0.241019313176887
T206 0.241019313176887
T207 0.241019313176887
T208 0.241019313176887
T209 0.241019313176887
T210 0.241019313176887
T211 0.241019313176887
T212 0.241019313176887
T213 0
T214 0
T215 0
T216 0
T217 0
T218 0
T219 0
T220 0
T221 0.241019313176887
T222 0.241019313176887
T223 0.241019313176887
T224 0.241019313176887
T225 0.241019313176887
T226 0.241019313176887
T227 0.241019313176887
T228 0.241019313176887
T229 0.241019313176887
T230 0.241019313176887
T231 0.241019313176887
T232 0.241019313176887
T233 0.241019313176887
T234 0.241019313176887
T235 0.241019313176887
T236 0.241019313176887
T237 0
T238 0
T239 0
T240 0
T241 0
T242 0
T243 0
T244 0
T245 0.241019313176887
T246 0.241019313176887
T247 0.241019313176887
T248 0.241019313176887
T249 0.241019313176887
T250 0.241019313176887
T251 0.241019313176887
T252 0.241019313176887
T253 0.241019313176887
T254 0.241019313176887
T255 0.241019313176887
T256 0.241019313176887
T257 0.241019313176887
T258 0.241019313176887
T259 0.241019313176887
T260 0.241019313176887
T261 0
T262 0
T263 0
T264 0
T265 0
T266 0
T267 0
T268 0
T269 0.241019313176887
T270 0.241019313176887
T271 0.241019313176887
T272 0.241019313176887
T273 0.241019313176887
T274 0.241019313176887
T275 0.241019313176887
T276 0.241019313176887
T277 0.241019313176887
T278 0.241019313176887
T279 0.241019313176887
T280 0.241019313176887
T281 0.241019313176887
T282 0.241019313176887
T283 0.241019313176887
T284 0.241019313176887
T285 0
T286 0
T287 0
T288 0
T289 0
T290 0
T291 0
T292 0
T293 0.241019313176887
T294 0.241019313176887
T295 0.241019313176887
T296 0.241019313176887
T297 0.241019313176887
T298 0.241019313176887
T299 0.241019313176887
T300 0.241019313176887
T301 0.241019313176887
T302 0.241019313176887
T303 0.241019313176887
T304 0.241019313176887
T305 0.241019313176887
T306 0.241019313176887
T307 0.241019313176887
T308 0.241019313176887
T309 0
T310 0
T311 0
T312 0
T313 0
T314 0
T315 0
T316 0
T317 0.241019313176887
T318 0.241019313176887
T319 0.241019313176887
T320 0.241019313176887
T321 0.241019313176887
T322 0.241019313176887
T323 0.241019313176887
T324 0.241019313176887
T325 0.241019313176887
T326 0.241019313176887
T327 0.241019313176887
T328 0.241019313176887
T329 0.241019313176887
T330 0.241019313176887
T331 0.241019313176887
T332 0.241019313176887
T333 0
T334 0
T335 0
T336 0
T337 0
T338 0
T339 0
T340 0
T341 0.241019313176887
T342 0.241019313176887
T343 0.241019313176887
T344 0.241019313176887
T345 0.241019313176887
T346 0.241019313176887
T347 0.241019313176887
T348 0.241019313176887
T349 0.241019313176887
T350 0.241019313176887
T351 0.241019313176887
T352 0.241019313176887
T353 0.241019313176887
T354 0.241019313176887
T355 0.241019313176887
T356 0.241019313176887
T357 0
T358 0
T359 0
T360 0
T361 0
T362 0
T363 0
T364 0
T365 0.241019313176887
T366 0.241019313176887
T367 0.241019313176887
T368 0.241019313176887
T369 0.241019313176887
T370 0.241019313176887
T371 0.241019313176887
T372 0.241019313176887
T373 0.241019313176887
T374 0.241019313176887
T375 0.241019313176887
T376 0.241019313176887
T377 0.241019313176887
T378 0.241019313176887
T379 0.241019313176887
T380 0.241019313176887
T381 0
T382 0
T383 0
T384 0
T385 0
T386 0
T387 0
T388 0
T389 0.241019313176887
T390 0.241019313176887
T391 0.241019313176887
T392 0.241019313176887
T393 0.241019313176887
T394 0.241019313176887
T395 0.241019313176887
T396 0.241019313176887
T397 0.241019313176887
T398 0.241019313176887
T399 0.241019313176887
T400 0.241019313176887
T401 0.241019313176887
T402 0.241019313176887
T403 0.241019313176887
T404 0.241019313176887
T405 0
T406 0
T407 0
T408 0
T409 0
T410 0
T411 0
T412 0
T413 0.241019313176887
T414 0.241019313176887
T415 0.241019313176887
T416 0.241019313176887
T417 0.241019313176887
T418 0.241019313176887
T419 0.241019313176887
T420 0.241019313176887
T421 0.241019313176887
T422 0.241019313176887
T423 0.241019313176887
T424 0.241019313176887
T425 0.241019313176887
T426 0.241019313176887
T427 0.241019313176887
T428 0.241019313176887
T429 0
T430 0
T431 0
T432 0
T433 0
T434 0
T435 0
T436 0
T437 0.241019313176887
T438 0.241019313176887
T439 0.241019313176887
T440 0.241019313176887
T441 0.241019313176887
T442 0.241019313176887
T443 0.241019313176887
T444 0.241019313176887
T445 0.241019313176887
T446 0.241019313176887
T447 0.241019313176887
T448 0.241019313176887
T449 0.241019313176887
T450 0.241019313176887
T451 0.241019313176887
T452 0.241019313176887
T453 0
T454 0
T455 0
T456 0
T457 0
T458 0
T459 0
T460 0
T461 0.241019313176887
T462 0.241019313176887
T463 0.241019313176887
T464 0.241019313176887
T465 0.241019313176887
T466 0.241019313176887
T467 0.241019313176887
T468 0.241019313176887
T469 0.241019313176887
T470 0.241019313176887
T471 0.241019313176887
T472 0.241019313176887
T473 0.241019313176887
T474 0.241019313176887
T475 0.241019313176887
T476 0.241019313176887
T477 0
T478 0
T479 0
T480 0
T481 0
T482 0
T483 0
T484 0
T485 0.241019313176887
T486 0.241019313176887
T487 0.241019313176887
T488 0.241019313176887
T489 0.241019313176887
T490 0.241019313176887
T491 0.241019313176887
T492 0.241019313176887
T493 0.241019313176887
T494 0.241019313176887
T495 0.241019313176887
T496 0.241019313176887
T497 0.241019313176887
T498 0.241019313176887
T499 0.241019313176887
T500 0.241019313176887
T501 0
T502 0
T503 0
T504 0
T505 0
T506 0
T507 0
T508 0
T509 0.241019313176887
T510 0.241019313176887
T511 0.241019313176887
T512 0.241019313176887
T513 0.241019313176887
T514 0.241019313176887
T515 0.241019313176887
T516 0.241019313176887
T517 0.241019313176887
T518 0.241019313176887
T519 0.241019313176887
T520 0.241019313176887
T521 0.241019313176887
T522 0.241019313176887
T523 0.241019313176887
T524 0.241019313176887
T525 0
T526 0
T527 0
T528 0
T529 0
T530 0
T531 0
T532 0
T533 0.241019313176887
T534 0.241019313176887
T535 0.241019313176887
T536 0.241019313176887
T537 0.241019313176887
T538 0.241019313176887
T539 0.241019313176887
T540 0.241019313176887
T541 0.241019313176887
T542 0.241019313176887
T543 0.241019313176887
T544 0.241019313176887
T545 0.241019313176887
T546 0.241019313176887
T547 0.241019313176887
T548 0.241019313176887
T549 0
T550 0
T551 0
T552 0
T553 0
T554 0
T555 0
T556 0
T557 0.241019313176887
T558 0.241019313176887
T559 0.241019313176887
T560 0.241019313176887
T561 0.241019313176887
T562 0.241019313176887
T563 0.241019313176887
T564 0.241019313176887
T565 0.241019313176887
T566 0.241019313176887
T567 0.241019313176887
T568 0.241019313176887
T569 0.241019313176887
T570 0.241019313176887
T571 0.241019313176887
T572 0.241019313176887
T573 0
T574 0
T575 0
T576 0
T577 0
T578 0
T579 0
T580 0
T581 0.241019313176887
T582 0.241019313176887
T583 0.241019313176887
T584 0.241019313176887
T585 0.241019313176887
T586 0.241019313176887
T587 0.241019313176887
T588 0.241019313176887
T589 0.241019313176887
T590 0.241019313176887
T591 0.241019313176887
T592 0.241019313176887
T593 0.241019313176887
T594 0.241019313176887
T595 0.241019313176887
T596 0.241019313176887
T597 0
T598 0
T599 0
T600 0
T601 0
T602 0
T603 0
T604 0
T605 0.241019313176887
T606 0.241019313176887
T607 0.241019313176887
T608 0.241019313176887
T609 0.241019313176887
T610 0.241019313176887
T611 0.241019313176887
T612 0.241019313176887
T613 0.241019313176887
T614 0.241019313176887
T615 0.241019313176887
T616 0.241019313176887
T617 0.241019313176887
T618 0.241019313176887
T619 0.241019313176887
T620 0.241019313176887
T621 0
T622 0
T623 0
T624 0
T625 0
T626 0
T627 0
T628 0
T629 0.241019313176887
T630 0.241019313176887
T631 0.241019313176887
T632 0.241019313176887
T633 0.241019313176887
T634 0.241019313176887
T635 0.241019313176887
T636 0.241019313176887
T637 0.241019313176887
T638 0.241019313176887
T639 0.241019313176887
T640 0.241019313176887
T641 0.241019313176887
T642 0.241019313176887
T643 0.241019313176887
T644 0.241019313176887
T645 0
T646 0
T647 0
T648 0
T649 0
T650 0
T651 0
T652 0
T653 0.241019313176887
T654 0.241019313176887
T655 0.241019313176887
T656 0.241019313176887
T657 0.241019313176887
T658 0.241019313176887
T659 0.241019313176887
T660 0.241019313176887
T661 0.241019313176887
T662 0.241019313176887
T663 0.241019313176887
T664 0.241019313176887
T665 0.241019313176887
T666 0.241019313176887
T667 0.241019313176887
T668 0.241019313176887
T669 0
T670 0
T671 0
T672 0
T673 0
T674 0
T675 0
T676 0
T677 0.241019313176887
T678 0.241019313176887
T679 0.241019313176887
T680 0.241019313176887
T681 0.241019313176887
T682 0.241019313176887
T683 0.241019313176887
T684 0.241019313176887
T685 0.241019313176887
T686 0.241019313176887
T687 0.241019313176887
T688 0.241019313176887
T689 0.241019313176887
T690 0.241019313176887
T691 0.241019313176887
T692 0.241019313176887
T693 0
T694 0
T695 0
T696 0
T697 0
T698 0
T699 0
T700 0
T701 0.241019313176887
T702 0.241019313176887
T703 0.241019313176887
T704 0.241019313176887
T705 0.241019313176887
T706 0.241019313176887
T707 0.241019313176887
T708 0.241019313176887
T709 0.241019313176887
T710 0.241019313176887
T711 0.241019313176887
T712 0.241019313176887
T713 0.241019313176887
T714 0.241019313176887
T715 0.241019313176887
T716 0.241019313176887
T717 0
T718 0
T719 0
T720 0
T721 0
T722 0
T723 0
T724 0
T725 0.241019313176887
T726 0.241019313176887
T727 0.241019313176887
T728 0.241019313176887
T729 0.241019313176887
T730 0.241019313176887
T731 0.241019313176887
T732 0.241019313176887
T733 0.241019313176887
T734 0.241019313176887
T735 0.241019313176887
T736 0.241019313176887
T737 0.241019313176887
T738 0.241019313176887
T739 0.241019313176887
T740 0.241019313176887
T741 0
T742 0
T743 0
T744 0
T745 0
T746 0
T747 0
T748 0
T749 0.241019313176887
T750 0.241019313176887
T751 0.241019313176887
T752 0.241019313176887
T753 0.241019313176887
T754 0.241019313176887
T755 0.241019313176887
T756 0.241019313176887
T757 0.241019313176887
T758 0.241019313176887
T759 0.241019313176887
T760 0.241019313176887
T761 0.241019313176887
T762 0.241019313176887
T763 0.241019313176887
T764 0.241019313176887
T765 0
T766 0
T767 0
T768 0
T769 0
T770 0
T771 0
T772 0
T773 0.241019313176887
T774 0.241019313176887
T775 0.241019313176887
T776 0.241019313176887
T777 0.241019313176887
T778 0.241019313176887
T779 0.241019313176887
T780 0.241019313176887
T781 0.241019313176887
T782 0.241019313176887
T783 0.241019313176887
T784 0.241019313176887
T785 0.241019313176887
T786 0.241019313176887
T787 0.241019313176887
T788 0.241019313176887
T789 0
T790 0
T791 0
T792 0
T793 0
T794 0
T795 0
T796 0
T797 0.241019313176887
T798 0.241019313176887
T799 0.241019313176887
T800 0.241019313176887
T801 0.241019313176887
T802 0.241019313176887
T803 0.241019313176887
T804 0.241019313176887
T805 0.241019313176887
T806 0.241019313176887
T807 0.241019313176887
T808 0.241019313176887
T809 0.241019313176887
T810 0.241019313176887
T811 0.241019313176887
T812 0.241019313176887
T813 0
T814 0
T815 0
T816 0
T817 0
T818 0
T819 0
T820 0
T821 0.241019313176887
T822 0.241019313176887
T823 0.241019313176887
T824 0.241019313176887
T825 0.241019313176887
T826 0.241019313176887
T827 0.241019313176887
T828 0.241019313176887
T829 0.241019313176887
T830 0.241019313176887
T831 0.241019313176887
T832 0.241019313176887
T833 0.241019313176887
T834 0.241019313176887
T835 0.241019313176887
T836 0.241019313176887
T837 0
T838 0
T839 0
T840 0
T841 0
T842 0
T843 0
T844 0
T845 0.241019313176887
T846 0.241019313176887
T847 0.241019313176887
T848 0.241019313176887
T849 0.241019313176887
T850 0.241019313176887
T851 0.241019313176887
T852 0.241019313176887
T853 0.241019313176887
T854 0.241019313176887
T855 0.241019313176887
T856 0.241019313176887
T857 0.241019313176887
T858 0.241019313176887
T859 0.241019313176887
T860 0.241019313176887
T861 0
T862 0
T863 0
T864 0
T865 0
T866 0
T867 0
T868 0
T869 0.241019313176887
T870 0.241019313176887
T871 0.241019313176887
T872 0.241019313176887
T873 0.241019313176887
T874 0.241019313176887
T875 0.241019313176887
T876 0.241019313176887
T877 0.241019313176887
T878 0.241019313176887
T879 0.241019313176887
T880 0.241019313176887
T881 0.241019313176887
T882 0.241019313176887
T883 0.241019313176887
T884 0.241019313176887
T885 0
T886 0
T887 0
T888 0
T889 0
T890 0
T891 0
T892 0
T893 0.241019313176887
T894 0.241019313176887
T895 0.241019313176887
T896 0.241019313176887
T897 0.241019313176887
T898 0.241019313176887
T899 0.241019313176887
T900 0.241019313176887
T901 0.241019313176887
T902 0.241019313176887
T903 0.241019313176887
T904 0.241019313176887
T905 0.241019313176887
T906 0.241019313176887
T907 0.241019313176887
T908 0.241019313176887
T909 0
T910 0
T911 0
T912 0
T913 0
T914 0
T915 0
T916 0
T917 0.241019313176887
T918 0.241019313176887
T919 0.241019313176887
T920 0.241019313176887
T921 0.241019313176887
T922 0.241019313176887
T923 0.241019313176887
T924 0.241019313176887
T925 0.241019313176887
T926 0.241019313176887
T927 0.241019313176887
T928 0.241019313176887
T929 0.241019313176887
T930 0.241019313176887
T931 0.241019313176887
T932 0.241019313176887
T933 0
T934 0
T935 0
T936 0
T937 0
T938 0
T939 0
T940 0
T941 0.241019313176887
T942 0.241019313176887
T943 0.241019313176887
T944 0.241019313176887
T945 0.241019313176887
T946 0.241019313176887
T947 0.241019313176887
T948 0.241019313176887
T949 0.241019313176887
T950 0.241019313176887
T951 0.241019313176887
T952 0.241019313176887
T953 0.241019313176887
T954 0.241019313176887
T955 0.241019313176887
T956 0.241019313176887
T957 0
T958 0
T959 0
T960 0
T961 0
T962 0
T963 0
T964 0
T965 0.241019313176887
T966 0.241019313176887
T967 0.241019313176887
T968 0.241019313176887
T969 0.241019313176887
T970 0.241019313176887
T971 0.241019313176887
T972 0.241019313176887
T973 0.241019313176887
T974 0.241019313176887
T975 0.241019313176887
T976 0.241019313176887
T977 0.241019313176887
T978 0.241019313176887
T979 0.241019313176887
T980 0.241019313176887
T981 0
T982 0
T983 0
T984 0
T985 0
T986 0
T987 0
T988 0
T989 0.241019313176887
T990 0.241019313176887
T991 0.241019313176887
T992 0.241019313176887
T993 0.241019313176887
T994 0.241019313176887
T995 0.241019313176887
T996 0.241019313176887
T997 0.241019313176887
T998 0.241019313176887
T999 0.241019313176887
T1000 0.241019313176887
T1001 0.241019313176887
T1002 0.241019313176887
T1003 0.241019313176887
T1004 0.241019313176887
T1005 0
T1006 0
T1007 0
T1008 0
T1009 0
T1010 0
T1011 0
T1012 0
T1013 0.241019313176887
T1014 0.241019313176887
T1015 0.241019313176887
T1016 0.241019313176887
T1017 0.241019313176887
T1018 0.241019313176887
T1019 0.241019313176887
T1020 0.241019313176887
T1021 0.241019313176887
T1022 0.241019313176887
T1023 0.241019313176887
T1024 0.241019313176887
T1025 0.241019313176887
T1026 0.241019313176887
T1027 0.241019313176887
T1028 0.241019313176887
T1029 0
T1030 0
T1031 0
T1032 0
T1033 0
T1034 0
T1035 0
T1036 0
T1037 0
T1038 0.241019313176887
T1039 0.241019313176887
T1040 0.241019313176887
T1041 0.241019313176887
T1042 0.241019313176887
T1043 0.241019313176887
T1044 0.241019313176887
T1045 0.241019313176887
T1046 0.241019313176887
T1047 0.241019313176887
T1048 0.241019313176887
T1049 0.241019313176887
T1050 0.241019313176887
T1051 0.241019313176887
T1052 0.241019313176887
T1053 0
T1054 0
T1055 0
T1056 0
T1057 0
T1058 0
T1059 0
T1060 0
T1061 0
T1062 0.241019313176887
T1063 0.241019313176887
T1064 0.241019313176887
T1065 0.241019313176887
T1066 0.241019313176887
T1067 0.241019313176887
T1068 0.241019313176887
T1069 0.241019313176887
T1070 0.24091704927113
T1071 0.240814785365372
T1072 0.240712521459615
T1073 0.240610257553857
T1074 0.240507995881521
T1075 0.240405731975764
T1076 0.240303468070006
T1077 0
T1078 0
T1079 0
T1080 0
T1081 0
T1082 0
T1083 0
T1084 0
T1085 0
T1086 0.239280829012432
T1087 0.239178565106674
T1088 0.239076303434339
T1089 0.238974039528581
T1090 0.238871775622824
T1091 0.238769511717066
T1092 0.238667247811309
T1093 0.238564983905551
T1094 0.238462719999794
T1095 0.238360456094036
T1096 0.238258192188279
T1097 0.238155928282521
T1098 0.238053664376764
T1099 0.237951400471007
T1100 0.237849136565249
T1101 0
T1102 0
T1103 0
T1104 0
T1105 0
T1106 0
T1107 0
T1108 0
T1109 0
T1110 0.236826499741096
T1111 0.236724235835339
T1112 0.236621971929581
T1113 0.236519708023824
T1114 0.236417444118066
T1115 0.236315180212309
T1116 0.236212916306551
T1117 0.236110652400794
T1118 0.236008390728458
T1119 0.235906126822701
T1120 0.235803862916943
T1121 0.235701599011186
T1122 0.235599335105428
T1123 0.235497071199671
T1124 0.235394807293913
T1125 0
T1126 0
T1127 0
T1128 0
T1129 0
T1130 0
T1131 0
T1132 0
T1133 0
T1134 0.23437217046976
T1135 0.234269906564003
T1136 0.234167642658245
T1137 0.234065378752488
T1138 0.233963114846731
T1139 0.233860850940973
T1140 0.233758587035216
T1141 0.233656323129458
T1142 0.233554059223701
T1143 0.233451795317943
T1144 0.233349531412186
T1145 0.233247267506428
T1146 0.233145003600671
T1147 0.233042739694913
T1148 0.232940478022578
T1149 0
T1150 0
T1151 0
T1152 0
T1153 0
T1154 0
T1155 0
T1156 0
T1157 0
T1158 0.231917838965003
T1159 0.231815575059246
T1160 0.231713311153488
T1161 0.231611047247731
T1162 0.231508785575395
T1163 0.231406521669637
T1164 0.23130425776388
T1165 0.231201993858122
T1166 0.231099729952365
T1167 0.230997466046608
T1168 0.23089520214085
T1169 0.230792938235093
T1170 0.230690674329335
T1171 0.230588410423578
T1172 0.23048614651782
T1173 0
T1174 0
T1175 0
T1176 0
T1177 0
T1178 0
T1179 0
T1180 0
T1181 0
T1182 0.229463509693667
T1183 0.22936124578791
T1184 0.229258981882152
T1185 0.229156717976395
T1186 0.229054454070637
T1187 0.22895219016488
T1188 0.228849926259123
T1189 0.228747662353365
T1190 0.228645398447608
T1191 0.22854313454185
T1192 0.228440872869514
T1193 0.228338608963757
T1194 0.228236345057999
T1195 0.228134081152242
T1196 0.228031817246484
T1197 0
T1198 0
T1199 0
T1200 0
T1201 0
T1202 0
T1203 0
T1204 0
T1205 0
T1206 0.22700917818891
T1207 0.226906916516574
T1208 0.226804652610817
T1209 0.226702388705059
T1210 0.226600124799302
T1211 0.226497860893544
T1212 0.226395596987787
T1213 0.226293333082029
T1214 0.226191069176272
T1215 0.226088805270514
T1216 0.225986541364757
T1217 0.225884277458999
T1218 0.225782013553242
T1219 0.225679749647485
T1220 0.225577485741727
T1221 0
T1222 0
T1223 0
T1224 0
T1225 0
T1226 0
T1227 0
T1228 0
T1229 0
T1230 0.224554848917574
T1231 0.224452585011817
T1232 0.224350321106059
T1233 0.224248057200302
T1234 0.224145793294544
T1235 0.224043529388787
T1236 0.223941267716451
T1237 0.223839003810693
T1238 0.223736739904936
T1239 0.223634475999179
T1240 0.223532212093421
T1241 0.223429948187664
T1242 0.223327684281906
T1243 0.223225420376149
T1244 0.223123156470391
T1245 0
T1246 0
T1247 0
T1248 0
T1249 0
T1250 0
T1251 0
T1252 0
T1253 0
T1254 0.222100519646238
T1255 0.221998255740481
T1256 0.221895991834723
T1257 0.221793727928966
T1258 0.221691464023209
T1259 0.221589200117451
T1260 0.221486936211694
T1261 0.221384672305936
T1262 0.221282408400179
T1263 0.221180144494421
T1264 0.221077880588664
T1265 0.220975616682906
T1266 0.22087335501057
T1267 0.220771091104813
T1268 0.220668827199056
T1269 0
T1270 0
T1271 0
T1272 0
T1273 0
T1274 0
T1275 0
T1276 0
T1277 0
T1278 0.219646188141481
T1279 0.219543924235724
T1280 0.219441662563388
T1281 0.21933939865763
T1282 0.219237134751873
T1283 0.219134870846115
T1284 0.219032606940358
T1285 0.2189303430346
T1286 0.218828079128843
T1287 0.218725815223085
T1288 0.218623551317328
T1289 0.218521287411571
T1290 0.218419023505813
T1291 0.218316759600056
T1292 0.218214495694298
T1293 0
T1294 0
T1295 0
T1296 0
T1297 0
T1298 0
T1299 0
T1300 0
T1301 0
T1302 0.217191858870145
T1303 0.217089594964388
T1304 0.21698733105863
T1305 0.216885067152873
T1306 0.216782803247115
T1307 0.216680539341358
T1308 0.2165782754356
T1309 0.216476011529843
T1310 0.216373749857507
T1311 0.21627148595175
T1312 0.216169222045992
T1313 0.216066958140235
T1314 0.215964694234477
T1315 0.21586243032872
T1316 0.215760166422962
T1317 0
T1318 0
T1319 0
T1320 0
T1321 0
T1322 0
T1323 0
T1324 0
T1325 0
T1326 0.214737529598809
T1327 0.214635265693052
T1328 0.214533001787295
T1329 0.214430737881537
T1330 0.21432847397578
T1331 0.214226210070022
T1332 0.214123946164265
T1333 0.214021682258507
T1334 0.21391941835275
T1335 0.213817154446992
T1336 0.213714890541235
T1337 0.213612626635477
T1338 0.21351036272972
T1339 0.213408098823963
T1340 0.213305837151627
T1341 0
T1342 0
T1343 0
T1344 0
T1345 0
T1346 0
T1347 0
T1348 0
T1349 0
T1350 0.212283198094052
T1351 0.212180934188295
T1352 0.212078670282537
T1353 0.21197640637678
T1354 0.211874144704444
T1355 0.211771880798686
T1356 0.211669616892929
T1357 0.211567352987171
T1358 0.211465089081414
T1359 0.211362825175657
T1360 0.211260561269899
T1361 0.211158297364142
T1362 0.211056033458384
T1363 0.210953769552627
T1364 0.210851505646869
T1365 0
T1366 0
T1367 0
T1368 0
T1369 0
T1370 0
T1371 0
T1372 0
T1373 0
T1374 0.209828868822716
T1375 0.209726604916959
T1376 0.209624341011201
T1377 0.209522077105444
T1378 0.209419813199687
T1379 0.209317549293929
T1380 0.209215285388172
T1381 0.209113021482414
T1382 0.209010757576657
T1383 0.208908493670899
T1384 0.208806231998563
T1385 0.208703968092806
T1386 0.208601704187048
T1387 0.208499440281291
T1388 0.208397176375534
T1389 0
T1390 0
T1391 0
T1392 0
T1393 0
T1394 0
T1395 0
T1396 0
T1397 0
T1398 0.207374537317959
T1399 0.207272275645623
T1400 0.207170011739866
T1401 0.207067747834108
T1402 0.206965483928351
T1403 0.206863220022593
T1404 0.206760956116836
T1405 0.206658692211078
T1406 0.206556428305321
T1407 0.206454164399563
T1408 0.206351900493806
T1409 0.206249636588049
T1410 0.206147372682291
T1411 0.206045108776534
T1412 0.205942844870776
T1413 0
T1414 0
T1415 0
T1416 0
T1417 0
T1418 0
T1419 0
T1420 0
T1421 0
T1422 0.204920208046623
T1423 0.204817944140866
T1424 0.204715680235108
T1425 0.204613416329351
T1426 0.204511152423593
T1427 0.204408888517836
T1428 0.2043066268455
T1429 0.204204362939743
T1430 0.204102099033985
T1431 0.203999835128228
T1432 0.20389757122247
T1433 0.203795307316713
T1434 0.203693043410955
T1435 0.203590779505198
T1436 0
T1437 0
T1438 0
T1439 0
T1440 0
T1441 0
T1442 0
T1443 0
T1444 0
T1445 0
T1446 0.202465878775287
T1447 0.20236361486953
T1448 0.202261350963773
T1449 0.202159087058015
T1450 0.202056823152258
T1451 0.2019545592465
T1452 0.201852295340743
T1453 0.201750031434985
T1454 0.201647767529228
T1455 0.20154550362347
T1456 0.201443239717713
T1457 0.201340975811955
T1458 0.20123871413962
T1459 0.201136450233862
T1460 0
T1461 0
T1462 0
T1463 0
T1464 0
T1465 0
T1466 0
T1467 0
T1468 0
T1469 0
T1470 0.20001154727053
T1471 0.199909283364773
T1472 0.199807019459015
T1473 0.199704757786679
T1474 0.199602493880922
T1475 0.199500229975164
T1476 0.199397966069407
T1477 0.199295702163649
T1478 0.199193438257892
T1479 0.199091174352135
T1480 0.198988910446377
T1481 0.19888664654062
T1482 0.198784382634862
T1483 0.198682118729105
T1484 0
T1485 0
T1486 0
T1487 0
T1488 0
T1489 0
T1490 0
T1491 0
T1492 0
T1493 0
T1494 0.197557217999194
T1495 0.197454954093437
T1496 0.197352690187679
T1497 0.197250426281922
T1498 0.197148162376165
T1499 0.197045898470407
T1500 0.19694363456465
T1501 0.196841370658892
T1502 0.196739108986556
T1503 0.196636845080799
T1504 0.196534581175041
T1505 0.196432317269284
T1506 0.196330053363526
T1507 0.196227789457769
T1508 0
T1509 0
T1510 0
T1511 0
T1512 0
T1513 0
T1514 0
T1515 0
T1516 0
T1517 0
T1518 0.195102888727859
T1519 0.195000624822101
T1520 0.194898360916344
T1521 0.194796097010586
T1522 0.194693833104829
T1523 0.194591569199071
T1524 0.194489305293314
T1525 0.194387041387556
T1526 0.194284777481799
T1527 0.194182513576041
T1528 0.194080249670284
T1529 0.193977985764527
T1530 0.193875721858769
T1531 0.193773457953012
T1532 0
T1533 0
T1534 0
T1535 0
T1536 0
T1537 0
T1538 0
T1539 0
T1540 0
T1541 0
T1542 0.192648557223101
T1543 0.192546293317344
T1544 0.192444029411586
T1545 0.192341765505829
T1546 0.192239503833493
T1547 0.192137239927735
T1548 0.192034976021978
T1549 0.191932712116221
T1550 0.191830448210463
T1551 0.191728184304706
T1552 0.191625920398948
T1553 0.191523656493191
T1554 0.191421392587433
T1555 0.191319128681676
T1556 0
T1557 0
T1558 0
T1559 0
T1560 0
T1561 0
T1562 0
T1563 0
T1564 0
T1565 0
T1566 0.190194227951765
T1567 0.190091964046008
T1568 0.18998970014025
T1569 0.189887436234493
T1570 0.189785172328736
T1571 0.189682908422978
T1572 0.189580644517221
T1573 0.189478380611463
T1574 0.189376116705706
T1575 0.189273852799948
T1576 0.189171591127612
T1577 0.189069327221855
T1578 0.188967063316097
T1579 0.18886479941034
T1580 0
T1581 0
T1582 0
T1583 0
T1584 0
T1585 0
T1586 0
T1587 0
T1588 0
T1589 0
T1590 0.187739896447008
T1591 0.187637634774672
T1592 0.187535370868915
T1593 0.187433106963157
T1594 0.1873308430574
T1595 0.187228579151642
T1596 0.187126315245885
T1597 0.187024051340127
T1598 0.18692178743437
T1599 0.186819523528613
T1600 0.186717259622855
T1601 0.186614995717098
T1602 0.18651273181134
T1603 0.186410467905583
T1604 0
T1605 0
T1606 0
T1607 0
T1608 0
T1609 0
T1610 0
T1611 0
T1612 0
T1613 0
T1614 0.185285567175672
T1615 0.185183303269915
T1616 0.185081039364157
T1617 0.1849787754584
T1618 0.184876511552642
T1619 0.184774247646885
T1620 0.184671985974549
T1621 0.184569722068792
T1622 0.184467458163034
T1623 0.184365194257277
T1624 0.184262930351519
T1625 0.184160666445762
T1626 0.184058402540004
T1627 0.183956138634247
T1628 0
T1629 0
T1630 0
T1631 0
T1632 0
T1633 0
T1634 0
T1635 0
T1636 0
T1637 0
T1638 0.182831237904337
T1639 0.182728973998579
T1640 0.182626710092822
T1641 0.182524446187064
T1642 0.182422182281307
T1643 0.182319918375549
T1644 0.182217654469792
T1645 0.182115390564034
T1646 0.182013126658277
T1647 0.181910862752519
T1648 0.181808598846762
T1649 0.181706334941005
T1650 0.181604073268669
T1651 0.181501809362911
T1652 0
T1653 0
T1654 0
T1655 0
T1656 0
T1657 0
T1658 0
T1659 0
T1660 0
T1661 0
T1662 0.180376906399579
T1663 0.180274642493822
T1664 0.180172378588064
T1665 0.180070116915728
T1666 0.179967853009971
T1667 0.179865589104213
T1668 0.179763325198456
T1669 0.179661061292699
T1670 0.179558797386941
T1671 0.179456533481184
T1672 0.179354269575426
T1673 0.179252005669669
T1674 0.179149741763911
T1675 0.179047477858154
T1676 0
T1677 0
T1678 0
T1679 0
T1680 0
T1681 0
T1682 0
T1683 0
T1684 0
T1685 0
T1686 0.177922577128243
T1687 0.177820313222486
T1688 0.177718049316728
T1689 0.177615785410971
T1690 0.177513521505214
T1691 0.177411257599456
T1692 0.177308993693699
T1693 0.177206729787941
T1694 0.177104468115605
T1695 0.177002204209848
T1696 0.17689994030409
T1697 0.176797676398333
T1698 0.176695412492575
T1699 0.176593148586818
T1700 0
T1701 0
T1702 0
T1703 0
T1704 0
T1705 0
T1706 0
T1707 0
T1708 0
T1709 0
T1710 0.175468247856908
T1711 0.17536598395115
T1712 0.175263720045393
T1713 0.175161456139635
T1714 0.175059192233878
T1715 0.17495692832812
T1716 0.174854664422363
T1717 0.174752400516605
T1718 0.174650136610848
T1719 0.174547872705091
T1720 0.174445608799333
T1721 0.174343344893576
T1722 0.174241080987818
T1723 0.174138817082061
T1724 0
T1725 0
T1726 0
T1727 0
T1728 0
T1729 0
T1730 0
T1731 0
T1732 0
T1733 0
T1734 0.17301391635215
T1735 0.172911652446393
T1736 0.172809388540635
T1737 0.172707124634878
T1738 0.172604862962542
T1739 0.172502599056785
T1740 0.172400335151027
T1741 0.17229807124527
T1742 0.172195807339512
T1743 0.172093543433755
T1744 0.171991279527997
T1745 0.17188901562224
T1746 0.171786751716482
T1747 0.171684487810725
T1748 0
T1749 0
T1750 0
T1751 0
T1752 0
T1753 0
T1754 0
T1755 0
T1756 0
T1757 0
T1758 0.170559587080814
T1759 0.170457323175057
T1760 0.1703550592693
T1761 0.170252795363542
T1762 0.170150531457785
T1763 0.170048267552027
T1764 0.16994600364627
T1765 0.169843739740512
T1766 0.169647162909702
T1767 0.16945058384547
T1768 0.169254004781238
T1769 0.169057427950427
T1770 0.168860848886196
T1771 0.168664269821964
T1772 0
T1773 0
T1774 0
T1775 0
T1776 0
T1777 0
T1778 0
T1779 0
T1780 0
T1781 0
T1782 0.166501906815676
T1783 0.166305329984866
T1784 0.166108750920634
T1785 0.165912171856402
T1786 0.165715595025592
T1787 0.16551901596136
T1788 0.165322436897128
T1789 0.165125857832896
T1790 0.164929281002085
T1791 0.164732701937853
T1792 0.164536122873621
T1793 0.164339546042811
T1794 0.164142966978579
T1795 0.163946387914347
T1796 0
T1797 0
T1798 0
T1799 0
T1800 0
T1801 0
T1802 0
T1803 0
T1804 0
T1805 0
T1806 0.16178402490806
T1807 0.161587448077249
T1808 0.161390869013017
T1809 0.161194289948785
T1810 0.160997713117975
T1811 0.160801134053743
T1812 0.160604554989511
T1813 0.160407978158701
T1814 0.160211399094469
T1815 0.160014820030237
T1816 0.159818240966005
T1817 0.159621664135194
T1818 0.159425085070962
T1819 0.15922850600673
T1820 0
T1821 0
T1822 0
T1823 0
T1824 0
T1825 0
T1826 0
T1827 0
T1828 0
T1829 0
T1830 0.157066145233865
T1831 0.156869566169633
T1832 0.156672987105401
T1833 0.156476408041169
T1834 0.156279831210358
T1835 0.156083252146126
T1836 0.155886673081894
T1837 0.155690096251084
T1838 0.155493517186852
T1839 0.15529693812262
T1840 0.15510036129181
T1841 0.154903782227578
T1842 0.154707203163346
T1843 0.154510624099114
T1844 0
T1845 0
T1846 0
T1847 0
T1848 0
T1849 0
T1850 0
T1851 0
T1852 0
T1853 0
T1854 0.152348263326248
T1855 0.152151684262016
T1856 0.151955105197784
T1857 0.151758528366974
T1858 0.151561949302742
T1859 0.15136537023851
T1860 0.151168791174278
T1861 0.150972214343467
T1862 0.150775635279235
T1863 0.150579056215003
T1864 0.150382479384193
T1865 0.150185900319961
T1866 0.149989321255729
T1867 0.149792744424919
T1868 0
T1869 0
T1870 0
T1871 0
T1872 0
T1873 0
T1874 0
T1875 0
T1876 0
T1877 0
T1878 0.147630381418631
T1879 0.147433802354399
T1880 0.147237223290168
T1881 0.147040646459357
T1882 0.146844067395125
T1883 0.146647488330893
T1884 0.146450911500083
T1885 0.146254332435851
T1886 0.146057753371619
T1887 0.145861174307387
T1888 0.145664597476576
T1889 0.145468018412344
T1890 0.145271439348112
T1891 0.145074862517302
T1892 0
T1893 0
T1894 0
T1895 0
T1896 0
T1897 0
T1898 0
T1899 0
T1900 0
T1901 0
T1902 0.142912499511015
T1903 0.142715920446783
T1904 0.142519341382551
T1905 0.14232276455174
T1906 0.142126185487508
T1907 0.141929606423277
T1908 0.141733029592466
T1909 0.141536450528234
T1910 0.141339871464002
T1911 0.141143294633192
T1912 0.14094671556896
T1913 0.140750136504728
T1914 0.140553557440496
T1915 0.140356980609685
T1916 0
T1917 0
T1918 0
T1919 0
T1920 0
T1921 0
T1922 0
T1923 0
T1924 0
T1925 0
T1926 0.138194617603398
T1927 0.137998038539166
T1928 0.137801461708356
T1929 0.137604882644124
T1930 0.137408303579892
T1931 0.13721172451566
T1932 0.137015147684849
T1933 0.136818568620617
T1934 0.136621989556385
T1935 0.136425412725575
T1936 0.136228833661343
T1937 0.136032254597111
T1938 0.135835677766301
T1939 0.135639098702069
T1940 0
T1941 0
T1942 0
T1943 0
T1944 0
T1945 0
T1946 0
T1947 0
T1948 0
T1949 0
T1950 0.133476735695782
T1951 0.13328015663155
T1952 0.133083579800739
T1953 0.132887000736507
T1954 0.132690421672275
T1955 0.132493844841465
T1956 0.132297265777233
T1957 0.132100686713001
T1958 0.131904107648769
T1959 0.131707530817958
T1960 0.131510951753726
T1961 0.131314372689495
T1962 0.131117795858684
T1963 0.130921216794452
T1964 0
T1965 0
T1966 0
T1967 0
T1968 0
T1969 0
T1970 0
T1971 0
T1972 0
T1973 0
T1974 0
T1975 0.128562274723933
T1976 0.128365697893123
T1977 0.128169118828891
T1978 0.127972539764659
T1979 0.127775962933848
T1980 0.127579383869616
T1981 0.127382804805384
T1982 0.127186227974574
T1983 0.126989648910342
T1984 0.12679306984611
T1985 0.126596490781878
T1986 0.126399913951067
T1987 0.126203334886835
T1988 0
T1989 0
T1990 0
T1991 0
T1992 0
T1993 0
T1994 0
T1995 0
T1996 0
T1997 0
T1998 0
T1999 0.123844395049738
T2000 0.123647815985506
T2001 0.123451236921274
T2002 0.123254657857042
T2003 0.123058081026232
T2004 0.122861501962
T2005 0.122664922897768
T2006 0.122468346066957
T2007 0.122271767002725
T2008 0.122075187938493
T2009 0.121878611107683
T2010 0.121682032043451
T2011 0.121485452979219
T2012 0
T2013 0
T2014 0
T2015 0
T2016 0
T2017 0
T2018 0
T2019 0
T2020 0
T2021 0
T2022 0
T2023 0.119126513142121
T2024 0.118929934077889
T2025 0.118733355013657
T2026 0.118536778182847
T2027 0.118340199118615
T2028 0.118143620054383
T2029 0.117947040990151
T2030 0.117750464159341
T2031 0.117553885095109
T2032 0.117357306030877
T2033 0.117160729200066
T2034 0.116964150135834
T2035 0.116767571071602
T2036 0
T2037 0
T2038 0
T2039 0
T2040 0
T2041 0
T2042 0
T2043 0
T2044 0
T2045 0
T2046 0
T2047 0.114408631234505
T2048 0.114212052170273
T2049 0.114015473106041
T2050 0.11381889627523
T2051 0.113622317210998
T2052 0.113425738146766
T2053 0.113229161315956
T2054 0.113032582251724
T2055 0.112836003187492
T2056 0.11263942412326
T2057 0.11244284729245
T2058 0.112246268228218
T2059 0.112049689163986
T2060 0
T2061 0
T2062 0
T2063 0
T2064 0
T2065 0
T2066 0
T2067 0
T2068 0
T2069 0
T2070 0
T2071 0.109690749326888
T2072 0.109494170262656
T2073 0.109297591198424
T2074 0.109101014367614
T2075 0.108904435303382
T2076 0.10870785623915
T2077 0.108511279408339
T2078 0.108314700344107
T2079 0.108118121279875
T2080 0.107921544449065
T2081 0.107724965384833
T2082 0.107528386320601
T2083 0.107331807256369
T2084 0
T2085 0
T2086 0
T2087 0
T2088 0
T2089 0
T2090 0
T2091 0
T2092 0
T2093 0
T2094 0
T2095 0.104972867419271
T2096 0.104776288355039
T2097 0.104579711524229
T2098 0.104383132459997
T2099 0.104186553395765
T2100 0.103989974331533
T2101 0.103793397500723
T2102 0.103596818436491
T2103 0.103400239372259
T2104 0.103203662541448
T2105 0.103007083477216
T2106 0.102810504412984
T2107 0.102613927582174
T2108 0
T2109 0
T2110 0
T2111 0
T2112 0
T2113 0
T2114 0
T2115 0
T2116 0
T2117 0
T2118 0
T2119 0.100254985511655
T2120 0.100058406447423
T2121 0.0998618296166124
T2122 0.0996652505523804
T2123 0.0994686714881484
T2124 0.099272094657338
T2125 0.099075515593106
T2126 0.0988789365288741
T2127 0.0986823574646421
T2128 0.0984857806338316
T2129 0.0982892015695997
T2130 0.0980926225053677
T2131 0
T2132 0
T2133 0
T2134 0
T2135 0
T2136 0
T2137 0
T2138 0
T2139 0
T2140 0
T2141 0
T2142 0
T2143 0.0955371036040382
T2144 0.0953405245398062
T2145 0.0951439477089958
T2146 0.0949473686447638
T2147 0.0947507895805318
T2148 0.0945542127497214
T2149 0.0943576336854894
T2150 0.0941610546212574
T2151 0.093964477790447
T2152 0.093767898726215
T2153 0.093571319661983
T2154 0.0933747405977511
T2155 0
T2156 0
T2157 0
T2158 0
T2159 0
T2160 0
T2161 0
T2162 0
T2163 0
T2164 0
T2165 0
T2166 0
T2167 0.0908192216964216
T2168 0.0906226448656111
T2169 0.0904260658013791
T2170 0.0902294867371472
T2171 0.0900329076729152
T2172 0.0898363308421048
T2173 0.0896397517778728
T2174 0.0894431727136408
T2175 0.0892465958828304
T2176 0.0890500168185984
T2177 0.0888534377543664
T2178 0.088656860923556
T2179 0
T2180 0
T2181 0
T2182 0
T2183 0
T2184 0
T2185 0
T2186 0
T2187 0
T2188 0
T2189 0
T2190 0
T2191 0.0861013397888049
T2192 0.0859047629579945
T2193 0.0857081838937625
T2194 0.0855116048295305
T2195 0.0853150279987201
T2196 0.0851184489344881
T2197 0.0849218698702561
T2198 0.0847252908060242
T2199 0.0845287139752137
T2200 0.0843321349109818
T2201 0.0841355558467498
T2202 0.0839389790159394
T2203 0
T2204 0
T2205 0
T2206 0
T2207 0
T2208 0
T2209 0
T2210 0
T2211 0
T2212 0
T2213 0
T2214 0
T2215 0.0813834578811883
T2216 0.0811868810503779
T2217 0.0809903019861459
T2218 0.0807937229219139
T2219 0.0805971460911035
T2220 0.0804005670268715
T2221 0.0802039879626395
T2222 0.0800074111318291
T2223 0.0798108320675971
T2224 0.0796142530033651
T2225 0.0794176739391332
T2226 0.0792210971083227
T2227 0
T2228 0
T2229 0
T2230 0
T2231 0
T2232 0
T2233 0
T2234 0
T2235 0
T2236 0
T2237 0
T2238 0
T2239 0.0766655782069932
T2240 0.0764689991427612
T2241 0.0762724200785293
T2242 0.0760758410142973
T2243 0.0758792641834869
T2244 0.0756826851192549
T2245 0.0754861060550229
T2246 0.0752895292242125
T2247 0.0750929501599805
T2248 0.0748963710957485
T2249 0.0746997942649381
T2250 0.0745032152007061
T2251 0
T2252 0
T2253 0
T2254 0
T2255 0
T2256 0
T2257 0
T2258 0
T2259 0
T2260 0
T2261 0
T2262 0
T2263 0.0719476962993766
T2264 0.0717511172351446
T2265 0.0715545381709126
T2266 0.0713579613401022
T2267 0.0711613822758702
T2268 0.0709648032116383
T2269 0.0707682241474063
T2270 0.0705716473165958
T2271 0.0703750682523639
T2272 0.0701784891881319
T2273 0.0699819123573215
T2274 0.0697853332930895
T2275 0
T2276 0
T2277 0
T2278 0
T2279 0
T2280 0
T2281 0
T2282 0
T2283 0
T2284 0
T2285 0
T2286 0
T2287 0.06722981439176
T2288 0.067033235327528
T2289 0.066836656263296
T2290 0.0666400794324856
T2291 0.0664435003682536
T2292 0.0662469213040216
T2293 0.0660503444732112
T2294 0.0658537654089792
T2295 0.0656571863447473
T2296 0.0654606072805153
T2297 0.0652640304497048
T2298 0.0650674513854729
T2299 0
T2300 0
T2301 0
T2302 0
T2303 0
T2304 0
T2305 0
T2306 0
T2307 0
T2308 0
T2309 0
T2310 0
T2311 0.0625119324841433
T2312 0.0623153534199114
T2313 0.0621187743556794
T2314 0.061922197524869
T2315 0.061725618460637
T2316 0.061529039396405
T2317 0.0613324625655946
T2318 0.0611358835013626
T2319 0.0609393044371306
T2320 0.0607427276063202
T2321 0.0605461485420882
T2322 0.0603495694778562
T2323 0
T2324 0
T2325 0
T2326 0
T2327 0
T2328 0
T2329 0
T2330 0
T2331 0
T2332 0
T2333 0
T2334 0
T2335 0.0577940505765267
T2336 0.0575974715122947
T2337 0.0574008946814843
T2338 0.0572043156172523
T2339 0.0570077365530204
T2340 0.0568111574887884
T2341 0.0566145806579779
T2342 0.056418001593746
T2343 0.056221422529514
T2344 0.0560248456987036
T2345 0.0558282666344716
T2346 0.0556316875702396
T2347 0
T2348 0
T2349 0
T2350 0
T2351 0
T2352 0
T2353 0
T2354 0
T2355 0
T2356 0
T2357 0
T2358 0
T2359 0.0530761686689101
T2360 0.0528795896046781
T2361 0.0526830127738677
T2362 0.0524864337096357
T2363 0.0522898546454037
T2364 0.0520932778145933
T2365 0.0518966987503613
T2366 0.0517001196861293
T2367 0.0515035406218974
T2368 0.0513069637910869
T2369 0.051110384726855
T2370 0.050913805662623
T2371 0
T2372 0
T2373 0
T2374 0
T2375 0
T2376 0
T2377 0
T2378 0
T2379 0
T2380 0
T2381 0
T2382 0
T2383 0.0483582867612935
T2384 0.048161709930483
T2385 0.0479651308662511
T2386 0.0477685518020191
T2387 0.0475719727377871
T2388 0.0473753959069767
T2389 0.0471788168427447
T2390 0.0469822377785127
T2391 0.0467856609477023
T2392 0.0465890818834703
T2393 0.0463925028192383
T2394 0.0461959237550064
T2395 0
T2396 0
T2397 0
T2398 0
T2399 0
T2400 0
T2401 0
T2402 0
T2403 0
T2404 0
T2405 0
T2406 0
T2407 0.0436404048536768
T2408 0.0434438280228664
T2409 0.0432472489586344
T2410 0.0430506698944025
T2411 0.0428540908301705
T2412 0.04265751399936
T2413 0.0424609349351281
T2414 0.0422643558708961
T2415 0.0420677790400857
T2416 0.0418711999758537
T2417 0.0416746209116217
T2418 0.0414780440808113
T2419 0
T2420 0
T2421 0
T2422 0
T2423 0
T2424 0
T2425 0
T2426 0
T2427 0
T2428 0
T2429 0
T2430 0
T2431 0.0389225229460602
T2432 0.0387259461152498
T2433 0.0385293670510178
T2434 0.0383327879867858
T2435 0.0381362111559754
T2436 0.0379396320917434
T2437 0.0377430530275115
T2438 0.0375464739632795
T2439 0.037349897132469
T2440 0.0371533180682371
T2441 0.0369567390040051
T2442 0.0367601621731947
T2443 0
T2444 0
T2445 0
T2446 0
T2447 0
T2448 0
T2449 0
T2450 0
T2451 0
T2452 0
T2453 0
T2454 0
T2455 0.0342046432718651
T2456 0.0340080642076332
T2457 0.0338114851434012
T2458 0.0336149060791692
T2459 0.0334183292483588
T2460 0.0332217501841268
T2461 0.0330251711198948
T2462 0.0328285942890844
T2463 0.0326320152248524
T2464 0.0324354361606204
T2465 0.0322388570963885
T2466 0.032042280265578
T2467 0
T2468 0
T2469 0
T2470 0
T2471 0
T2472 0
T2473 0
T2474 0
T2475 0
T2476 0
T2477 0
T2478 0
T2479 0.0294867613642485
T2480 0.0292901823000165
T2481 0.0290936032357846
T2482 0.0288970264049741
T2483 0.0287004473407422
T2484 0.0285038682765102
T2485 0.0283072892122782
T2486 0.0281107123814678
T2487 0.0279141333172358
T2488 0.0277175542530038
T2489 0.0275209774221934
T2490 0.0273243983579614
T2491 0
T2492 0
T2493 0
T2494 0
T2495 0
T2496 0
T2497 0
T2498 0
T2499 0
T2500 0
T2501 0
T2502 0
T2503 0.0247688794566319
T2504 0.0245723003923999
T2505 0.0243757213281679
T2506 0.0241791444973575
T2507 0.0239825654331255
T2508 0.0237859863688936
T2509 0.0235894073046616
T2510 0.0233928304738511
T2511 0.0231962514096192
T2512 0.0229996723453872
T2513 0.0228030955145768
T2514 0.0226065164503448
T2515 0
T2516 0
T2517 0
T2518 0
T2519 0
T2520 0
T2521 0
T2522 0
T2523 0
T2524 0
T2525 0
T2526 0
T2527 0.0200509975490153
T2528 0.0198544184847833
T2529 0.0196578394205513
T2530 0.0194612625897409
T2531 0.0192646835255089
T2532 0.0190681044612769
T2533 0.0188715276304665
T2534 0.0186749485662345
T2535 0.0184783695020025
T2536 0.0182817904377706
T2537 0.0180852136069601
T2538 0.0178886345427282
T2539 0
T2540 0
T2541 0
T2542 0
T2543 0
T2544 0
T2545 0
T2546 0
T2547 0
T2548 0
T2549 0
T2550 0
T2551 0.0153331156413986
T2552 0.0151365365771667
T2553 0.0149399597463562
T2554 0.0147433806821243
T2555 0.0145468016178923
T2556 0.0143502225536603
T2557 0.0141536457228499
T2558 0.0139570666586179
T2559 0.0137604875943859
T2560 0.0135639107635755
T2561 0.0133673316993435
T2562 0.0131707526351115
T2563 0
T2564 0
T2565 0
T2566 0
T2567 0
T2568 0
T2569 0
T2570 0
T2571 0
T2572 0
T2573 0
T2574 0
T2575 0.010615233733782
T2576 0.01041865466955
T2577 0.0102220778387396
T2578 0.0100254987745076
T2579 0.00982891971027566
T2580 0.00963234287946523
T2581 0.00943576381523325
T2582 0.00923918475100127
T2583 0.0090426056867693
T2584 0.00884602885595886
T2585 0.00864944979172689
T2586 0.00845287072749491
T2587 0
T2588 0
T2589 0
T2590 0
T2591 0
T2592 0
T2593 0
T2594 0
T2595 0
T2596 0
T2597 0
T2598 0
T2599 0.00589735182616539
T2600 0.00570077276193342
T2601 0.00550419593112299
T2602 0.00530761686689101
T2603 0.00511103780265903
T2604 0.0049144609718486
T2605 0.00471788190761662
T2606 0.00452130284338465
T2607 0.00432472377915267
T2608 0.00412814694834224
T2609 0.00393156788411026
T2610 0.00373498881987829
T2611 0
T2612 0
T2613 0
T2614 0
T2615 0
T2616 0
T2617 0
T2618 0
T2619 0
T2620 0
T2621 0
T2622 0
T2623 0.00117946991854877
T2624 0.000982893087738339
T2625 0.000786314023506362
T2626 0.000589734959274385
T2627 0.000393155895042408
T2628 0.000196578394205513
T2629 0
T2630 0
T2631 0
T2632 0
T2633 0
T2634 0
T2635 0
T2636 0
T2637 0
T2638 0
T2639 0
T2640 0
T2641 0
T2642 0
T2643 0
T2644 0
T2645 0
T2646 0
T2647 0
T2648 0
T2649 0
T2650 0
T2651 0
T2652 0
T2653 0
T2654 0
T2655 0
T2656 0
T2657 0
T2658 0
T2659 0
T2660 0
T2661 0
T2662 0
T2663 0
T2664 0
T2665 0
T2666 0
T2667 0
T2668 0
T2669 0
T2670 0
T2671 0
T2672 0
T2673 0
T2674 0
T2675 0
T2676 0
T2677 0
T2678 0
T2679 0
T2680 0
T2681 0
T2682 0
T2683 0
T2684 0
T2685 0
T2686 0
T2687 0
T2688 0
T2689 0
T2690 0
T2691 0
T2692 0
T2693 0
T2694 0
T2695 0
T2696 0
T2697 0
T2698 0
T2699 0
T2700 0
T2701 0
T2702 0
T2703 0
T2704 0
T2705 0
T2706 0
T2707 0
T2708 0
T2709 0
T2710 0
T2711 0
T2712 0
T2713 0
T2714 0
T2715 0
T2716 0
T2717 0
T2718 0
T2719 0
T2720 0
T2721 0
T2722 0
T2723 0
T2724 0
T2725 0
T2726 0
T2727 0
T2728 0
T2729 0
T2730 0
T2731 0
T2732 0
T2733 0
T2734 0
T2735 0
T2736 0
T2737 0
T2738 0
T2739 0
T2740 0
T2741 0
T2742 0
T2743 0
T2744 0
T2745 0
T2746 0
T2747 0
T2748 0
T2749 0
T2750 0
T2751 0
T2752 0
T2753 0
T2754 0
T2755 0
T2756 0
T2757 0
T2758 0
T2759 0
T2760 0
T2761 0
T2762 0
T2763 0
T2764 0
T2765 0
T2766 0
T2767 0
T2768 0
T2769 0
T2770 0
T2771 0
T2772 0
T2773 0
T2774 0
T2775 0
T2776 0
T2777 0
T2778 0
T2779 0
T2780 0
T2781 0
T2782 0
T2783 0
T2784 0
T2785 0
T2786 0
T2787 0
T2788 0
T2789 0
T2790 0
T2791 0
T2792 0
T2793 0
T2794 0
T2795 0
T2796 0
T2797 0
T2798 0
T2799 0
T2800 0
T2801 0
T2802 0
T2803 0
T2804 0
T2805 0
T2806 0
T2807 0
T2808 0
