# Supplementary material for: FishMORPH - An agent-based model to predict salmonid growth and distribution responses under natural and low flows
Source: Sci Rep. 2016 Jul 19;6:29414. doi: 10.1038/srep29414 (PMC4949470; doi:10.1038/srep29414)
Supplement: Supplementary Information 2 [file srep29414-s2.zip › SR_FishMORPH_Files/Parameters/Baseline_Resource1_Density_Stretch2.var]

Resource1Density Strech2
T1 0.241825717595881
T2 0.22438551565012
T3 0.207417573523181
T4 0.190449631396241
T5 0.173827889822894
T6 0.170349542001044
T7 0.167210051196348
T8 0.16407055936802
T9 0.160931067539692
T10 0.157791576734997
T11 0.154652084906669
T12 0.151512593078341
T13 0.148659539092729
T14 0.161674631824773
T15 0.1749596379071
T16 0.188244643989427
T17 0.201529650071754
T18 0.214814656154081
T19 0.228099662236408
T20 0.241825717595881
T21 0.241825717595881
T22 0.241825717595881
T23 0.241825717595881
T24 0.241825717595881
T25 0.241825717595881
T26 0.22438551565012
T27 0.207417573523181
T28 0.190449631396241
T29 0.173827889822894
T30 0.170349542001044
T31 0.167210051196348
T32 0.16407055936802
T33 0.160931067539692
T34 0.157791576734997
T35 0.154652084906669
T36 0.151512593078341
T37 0.148659539092729
T38 0.161674631824773
T39 0.1749596379071
T40 0.188244643989427
T41 0.201529650071754
T42 0.214814656154081
T43 0.228099662236408
T44 0.241825717595881
T45 0.241825717595881
T46 0.241825717595881
T47 0.241825717595881
T48 0.241825717595881
T49 0.241825717595881
T50 0.22438551565012
T51 0.207417573523181
T52 0.190449631396241
T53 0.173827889822894
T54 0.170349542001044
T55 0.167210051196348
T56 0.16407055936802
T57 0.160931067539692
T58 0.157791576734997
T59 0.154652084906669
T60 0.151512593078341
T61 0.148659539092729
T62 0.161674631824773
T63 0.1749596379071
T64 0.188244643989427
T65 0.201529650071754
T66 0.214814656154081
T67 0.228099662236408
T68 0.241825717595881
T69 0.241825717595881
T70 0.241825717595881
T71 0.241825717595881
T72 0.241825717595881
T73 0.241825717595881
T74 0.22438551565012
T75 0.207417573523181
T76 0.190449631396241
T77 0.173827889822894
T78 0.170349542001044
T79 0.167210051196348
T80 0.16407055936802
T81 0.160931067539692
T82 0.157791576734997
T83 0.154652084906669
T84 0.151512593078341
T85 0.148659539092729
T86 0.161674631824773
T87 0.1749596379071
T88 0.188244643989427
T89 0.201529650071754
T90 0.214814656154081
T91 0.228099662236408
T92 0.241825717595881
T93 0.241825717595881
T94 0.241825717595881
T95 0.241825717595881
T96 0.241825717595881
T97 0.241825717595881
T98 0.22438551565012
T99 0.207417573523181
T100 0.190449631396241
T101 0.173827889822894
T102 0.170349542001044
T103 0.167210051196348
T104 0.16407055936802
T105 0.160931067539692
T106 0.157791576734997
T107 0.154652084906669
T108 0.151512593078341
T109 0.148659539092729
T110 0.161674631824773
T111 0.1749596379071
T112 0.188244643989427
T113 0.201529650071754
T114 0.214814656154081
T115 0.228099662236408
T116 0.241825717595881
T117 0.241825717595881
T118 0.241825717595881
T119 0.241825717595881
T120 0.241825717595881
T121 0.241825717595881
T122 0.22438551565012
T123 0.207417573523181
T124 0.190449631396241
T125 0.173827889822894
T126 0.170349542001044
T127 0.167210051196348
T128 0.16407055936802
T129 0.160931067539692
T130 0.157791576734997
T131 0.154652084906669
T132 0.151512593078341
T133 0.148659539092729
T134 0.161674631824773
T135 0.1749596379071
T136 0.188244643989427
T137 0.201529650071754
T138 0.214814656154081
T139 0.228099662236408
T140 0.241825717595881
T141 0.241825717595881
T142 0.241825717595881
T143 0.241825717595881
T144 0.241825717595881
T145 0.241825717595881
T146 0.22438551565012
T147 0.207417573523181
T148 0.190449631396241
T149 0.173827889822894
T150 0.170349542001044
T151 0.167210051196348
T152 0.16407055936802
T153 0.160931067539692
T154 0.157791576734997
T155 0.154652084906669
T156 0.151512593078341
T157 0.148659539092729
T158 0.161674631824773
T159 0.1749596379071
T160 0.188244643989427
T161 0.201529650071754
T162 0.214814656154081
T163 0.228099662236408
T164 0.241825717595881
T165 0.241825717595881
T166 0.241825717595881
T167 0.241825717595881
T168 0.241825717595881
T169 0.241825717595881
T170 0.22438551565012
T171 0.207417573523181
T172 0.190449631396241
T173 0.173827889822894
T174 0.170349542001044
T175 0.167210051196348
T176 0.16407055936802
T177 0.160931067539692
T178 0.157791576734997
T179 0.154652084906669
T180 0.151512593078341
T181 0.148659539092729
T182 0.161674631824773
T183 0.1749596379071
T184 0.188244643989427
T185 0.201529650071754
T186 0.214814656154081
T187 0.228099662236408
T188 0.241825717595881
T189 0.241825717595881
T190 0.241825717595881
T191 0.241825717595881
T192 0.241825717595881
T193 0.241825717595881
T194 0.22438551565012
T195 0.207417573523181
T196 0.190449631396241
T197 0.173827889822894
T198 0.170349542001044
T199 0.167210051196348
T200 0.16407055936802
T201 0.160931067539692
T202 0.157791576734997
T203 0.154652084906669
T204 0.151512593078341
T205 0.148659539092729
T206 0.161674631824773
T207 0.1749596379071
T208 0.188244643989427
T209 0.201529650071754
T210 0.214814656154081
T211 0.228099662236408
T212 0.241825717595881
T213 0.241825717595881
T214 0.241825717595881
T215 0.241825717595881
T216 0.241825717595881
T217 0.241825717595881
T218 0.22438551565012
T219 0.207417573523181
T220 0.190449631396241
T221 0.173827889822894
T222 0.170349542001044
T223 0.167210051196348
T224 0.16407055936802
T225 0.160931067539692
T226 0.157791576734997
T227 0.154652084906669
T228 0.151512593078341
T229 0.148659539092729
T230 0.161674631824773
T231 0.1749596379071
T232 0.188244643989427
T233 0.201529650071754
T234 0.214814656154081
T235 0.228099662236408
T236 0.241825717595881
T237 0.241825717595881
T238 0.241825717595881
T239 0.241825717595881
T240 0.241825717595881
T241 0.241825717595881
T242 0.22438551565012
T243 0.207417573523181
T244 0.190449631396241
T245 0.173827889822894
T246 0.170349542001044
T247 0.167210051196348
T248 0.16407055936802
T249 0.160931067539692
T250 0.157791576734997
T251 0.154652084906669
T252 0.151512593078341
T253 0.148659539092729
T254 0.161674631824773
T255 0.1749596379071
T256 0.188244643989427
T257 0.201529650071754
T258 0.214814656154081
T259 0.228099662236408
T260 0.241825717595881
T261 0.241825717595881
T262 0.241825717595881
T263 0.241825717595881
T264 0.241825717595881
T265 0.241825717595881
T266 0.22438551565012
T267 0.207417573523181
T268 0.190449631396241
T269 0.173827889822894
T270 0.170349542001044
T271 0.167210051196348
T272 0.16407055936802
T273 0.160931067539692
T274 0.157791576734997
T275 0.154652084906669
T276 0.151512593078341
T277 0.148659539092729
T278 0.161674631824773
T279 0.1749596379071
T280 0.188244643989427
T281 0.201529650071754
T282 0.214814656154081
T283 0.228099662236408
T284 0.241825717595881
T285 0.241825717595881
T286 0.241825717595881
T287 0.241825717595881
T288 0.241825717595881
T289 0.241825717595881
T290 0.22438551565012
T291 0.207417573523181
T292 0.190449631396241
T293 0.173827889822894
T294 0.170349542001044
T295 0.167210051196348
T296 0.16407055936802
T297 0.160931067539692
T298 0.157791576734997
T299 0.154652084906669
T300 0.151512593078341
T301 0.148659539092729
T302 0.161674631824773
T303 0.1749596379071
T304 0.188244643989427
T305 0.201529650071754
T306 0.214814656154081
T307 0.228099662236408
T308 0.241825717595881
T309 0.241825717595881
T310 0.241825717595881
T311 0.241825717595881
T312 0.241825717595881
T313 0.241825717595881
T314 0.22438551565012
T315 0.207417573523181
T316 0.190449631396241
T317 0.173827889822894
T318 0.170349542001044
T319 0.167210051196348
T320 0.16407055936802
T321 0.160931067539692
T322 0.157791576734997
T323 0.154652084906669
T324 0.151512593078341
T325 0.148659539092729
T326 0.161674631824773
T327 0.1749596379071
T328 0.188244643989427
T329 0.201529650071754
T330 0.214814656154081
T331 0.228099662236408
T332 0.241825717595881
T333 0.241825717595881
T334 0.241825717595881
T335 0.241825717595881
T336 0.241825717595881
T337 0.241825717595881
T338 0.22438551565012
T339 0.207417573523181
T340 0.190449631396241
T341 0.173827889822894
T342 0.170349542001044
T343 0.167210051196348
T344 0.16407055936802
T345 0.160931067539692
T346 0.157791576734997
T347 0.154652084906669
T348 0.151512593078341
T349 0.148659539092729
T350 0.161674631824773
T351 0.1749596379071
T352 0.188244643989427
T353 0.201529650071754
T354 0.214814656154081
T355 0.228099662236408
T356 0.241825717595881
T357 0.241825717595881
T358 0.241825717595881
T359 0.241825717595881
T360 0.241825717595881
T361 0.241825717595881
T362 0.22438551565012
T363 0.207417573523181
T364 0.190449631396241
T365 0.173827889822894
T366 0.170349542001044
T367 0.167210051196348
T368 0.16407055936802
T369 0.160931067539692
T370 0.157791576734997
T371 0.154652084906669
T372 0.151512593078341
T373 0.148659539092729
T374 0.161674631824773
T375 0.1749596379071
T376 0.188244643989427
T377 0.201529650071754
T378 0.214814656154081
T379 0.228099662236408
T380 0.241825717595881
T381 0.241825717595881
T382 0.241825717595881
T383 0.241825717595881
T384 0.241825717595881
T385 0.241825717595881
T386 0.22438551565012
T387 0.207417573523181
T388 0.190449631396241
T389 0.173827889822894
T390 0.170349542001044
T391 0.167210051196348
T392 0.16407055936802
T393 0.160931067539692
T394 0.157791576734997
T395 0.154652084906669
T396 0.151512593078341
T397 0.148659539092729
T398 0.161674631824773
T399 0.1749596379071
T400 0.188244643989427
T401 0.201529650071754
T402 0.214814656154081
T403 0.228099662236408
T404 0.241825717595881
T405 0.241825717595881
T406 0.241825717595881
T407 0.241825717595881
T408 0.241825717595881
T409 0.241825717595881
T410 0.22438551565012
T411 0.207417573523181
T412 0.190449631396241
T413 0.173827889822894
T414 0.170349542001044
T415 0.167210051196348
T416 0.16407055936802
T417 0.160931067539692
T418 0.157791576734997
T419 0.154652084906669
T420 0.151512593078341
T421 0.148659539092729
T422 0.161674631824773
T423 0.1749596379071
T424 0.188244643989427
T425 0.201529650071754
T426 0.214814656154081
T427 0.228099662236408
T428 0.241825717595881
T429 0.241825717595881
T430 0.241825717595881
T431 0.241825717595881
T432 0.241825717595881
T433 0.241825717595881
T434 0.22438551565012
T435 0.207417573523181
T436 0.190449631396241
T437 0.173827889822894
T438 0.170349542001044
T439 0.167210051196348
T440 0.16407055936802
T441 0.160931067539692
T442 0.157791576734997
T443 0.154652084906669
T444 0.151512593078341
T445 0.148659539092729
T446 0.161674631824773
T447 0.1749596379071
T448 0.188244643989427
T449 0.201529650071754
T450 0.214814656154081
T451 0.228099662236408
T452 0.241825717595881
T453 0.241825717595881
T454 0.241825717595881
T455 0.241825717595881
T456 0.241825717595881
T457 0.241825717595881
T458 0.22438551565012
T459 0.207417573523181
T460 0.190449631396241
T461 0.173827889822894
T462 0.170349542001044
T463 0.167210051196348
T464 0.16407055936802
T465 0.160931067539692
T466 0.157791576734997
T467 0.154652084906669
T468 0.151512593078341
T469 0.148659539092729
T470 0.161674631824773
T471 0.1749596379071
T472 0.188244643989427
T473 0.201529650071754
T474 0.214814656154081
T475 0.228099662236408
T476 0.241825717595881
T477 0.241825717595881
T478 0.241825717595881
T479 0.241825717595881
T480 0.241825717595881
T481 0.241825717595881
T482 0.22438551565012
T483 0.207417573523181
T484 0.190449631396241
T485 0.173827889822894
T486 0.170349542001044
T487 0.167210051196348
T488 0.16407055936802
T489 0.160931067539692
T490 0.157791576734997
T491 0.154652084906669
T492 0.151512593078341
T493 0.148659539092729
T494 0.161674631824773
T495 0.1749596379071
T496 0.188244643989427
T497 0.201529650071754
T498 0.214814656154081
T499 0.228099662236408
T500 0.241825717595881
T501 0.241825717595881
T502 0.241825717595881
T503 0.241825717595881
T504 0.241825717595881
T505 0.241825717595881
T506 0.22438551565012
T507 0.207417573523181
T508 0.190449631396241
T509 0.173827889822894
T510 0.170349542001044
T511 0.167210051196348
T512 0.16407055936802
T513 0.160931067539692
T514 0.157791576734997
T515 0.154652084906669
T516 0.151512593078341
T517 0.148659539092729
T518 0.161674631824773
T519 0.1749596379071
T520 0.188244643989427
T521 0.201529650071754
T522 0.214814656154081
T523 0.228099662236408
T524 0.241825717595881
T525 0.241825717595881
T526 0.241825717595881
T527 0.241825717595881
T528 0.241825717595881
T529 0.241825717595881
T530 0.22438551565012
T531 0.207417573523181
T532 0.190449631396241
T533 0.173827889822894
T534 0.170349542001044
T535 0.167210051196348
T536 0.16407055936802
T537 0.160931067539692
T538 0.157791576734997
T539 0.154652084906669
T540 0.151512593078341
T541 0.148659539092729
T542 0.161674631824773
T543 0.1749596379071
T544 0.188244643989427
T545 0.201529650071754
T546 0.214814656154081
T547 0.228099662236408
T548 0.241825717595881
T549 0.241825717595881
T550 0.241825717595881
T551 0.241825717595881
T552 0.241825717595881
T553 0.241825717595881
T554 0.22438551565012
T555 0.207417573523181
T556 0.190449631396241
T557 0.173827889822894
T558 0.170349542001044
T559 0.167210051196348
T560 0.16407055936802
T561 0.160931067539692
T562 0.157791576734997
T563 0.154652084906669
T564 0.151512593078341
T565 0.148659539092729
T566 0.161674631824773
T567 0.1749596379071
T568 0.188244643989427
T569 0.201529650071754
T570 0.214814656154081
T571 0.228099662236408
T572 0.241825717595881
T573 0.241825717595881
T574 0.241825717595881
T575 0.241825717595881
T576 0.241825717595881
T577 0.241825717595881
T578 0.22438551565012
T579 0.207417573523181
T580 0.190449631396241
T581 0.173827889822894
T582 0.170349542001044
T583 0.167210051196348
T584 0.16407055936802
T585 0.160931067539692
T586 0.157791576734997
T587 0.154652084906669
T588 0.151512593078341
T589 0.148659539092729
T590 0.161674631824773
T591 0.1749596379071
T592 0.188244643989427
T593 0.201529650071754
T594 0.214814656154081
T595 0.228099662236408
T596 0.241825717595881
T597 0.241825717595881
T598 0.241825717595881
T599 0.241825717595881
T600 0.241825717595881
T601 0.241825717595881
T602 0.22438551565012
T603 0.207417573523181
T604 0.190449631396241
T605 0.173827889822894
T606 0.170349542001044
T607 0.167210051196348
T608 0.16407055936802
T609 0.160931067539692
T610 0.157791576734997
T611 0.154652084906669
T612 0.151512593078341
T613 0.148659539092729
T614 0.161674631824773
T615 0.1749596379071
T616 0.188244643989427
T617 0.201529650071754
T618 0.214814656154081
T619 0.228099662236408
T620 0.241825717595881
T621 0.241825717595881
T622 0.241825717595881
T623 0.241825717595881
T624 0.241825717595881
T625 0.241825717595881
T626 0.22438551565012
T627 0.207417573523181
T628 0.190449631396241
T629 0.173827889822894
T630 0.170349542001044
T631 0.167210051196348
T632 0.16407055936802
T633 0.160931067539692
T634 0.157791576734997
T635 0.154652084906669
T636 0.151512593078341
T637 0.148659539092729
T638 0.161674631824773
T639 0.1749596379071
T640 0.188244643989427
T641 0.201529650071754
T642 0.214814656154081
T643 0.228099662236408
T644 0.241825717595881
T645 0.241825717595881
T646 0.241825717595881
T647 0.241825717595881
T648 0.241825717595881
T649 0.241825717595881
T650 0.22438551565012
T651 0.207417573523181
T652 0.190449631396241
T653 0.173827889822894
T654 0.170349542001044
T655 0.167210051196348
T656 0.16407055936802
T657 0.160931067539692
T658 0.157791576734997
T659 0.154652084906669
T660 0.151512593078341
T661 0.148659539092729
T662 0.161674631824773
T663 0.1749596379071
T664 0.188244643989427
T665 0.201529650071754
T666 0.214814656154081
T667 0.228099662236408
T668 0.241825717595881
T669 0.241825717595881
T670 0.241825717595881
T671 0.241825717595881
T672 0.241825717595881
T673 0.241825717595881
T674 0.22438551565012
T675 0.207417573523181
T676 0.190449631396241
T677 0.173827889822894
T678 0.170349542001044
T679 0.167210051196348
T680 0.16407055936802
T681 0.160931067539692
T682 0.157791576734997
T683 0.154652084906669
T684 0.151512593078341
T685 0.148659539092729
T686 0.161674631824773
T687 0.1749596379071
T688 0.188244643989427
T689 0.201529650071754
T690 0.214814656154081
T691 0.228099662236408
T692 0.241825717595881
T693 0.241825717595881
T694 0.241825717595881
T695 0.241825717595881
T696 0.241825717595881
T697 0.241825717595881
T698 0.22438551565012
T699 0.207417573523181
T700 0.190449631396241
T701 0.173827889822894
T702 0.170349542001044
T703 0.167210051196348
T704 0.16407055936802
T705 0.160931067539692
T706 0.157791576734997
T707 0.154652084906669
T708 0.151512593078341
T709 0.148659539092729
T710 0.161674631824773
T711 0.1749596379071
T712 0.188244643989427
T713 0.201529650071754
T714 0.214814656154081
T715 0.228099662236408
T716 0.241825717595881
T717 0.241825717595881
T718 0.241825717595881
T719 0.241825717595881
T720 0.241825717595881
T721 0.241825717595881
T722 0.22438551565012
T723 0.207417573523181
T724 0.190449631396241
T725 0.173827889822894
T726 0.170349542001044
T727 0.167210051196348
T728 0.16407055936802
T729 0.160931067539692
T730 0.157791576734997
T731 0.154652084906669
T732 0.151512593078341
T733 0.148659539092729
T734 0.161674631824773
T735 0.1749596379071
T736 0.188244643989427
T737 0.201529650071754
T738 0.214814656154081
T739 0.228099662236408
T740 0.241825717595881
T741 0.241825717595881
T742 0.241825717595881
T743 0.241825717595881
T744 0.241825717595881
T745 0.241825717595881
T746 0.22438551565012
T747 0.207417573523181
T748 0.190449631396241
T749 0.173827889822894
T750 0.170349542001044
T751 0.167210051196348
T752 0.16407055936802
T753 0.160931067539692
T754 0.157791576734997
T755 0.154652084906669
T756 0.151512593078341
T757 0.148659539092729
T758 0.161674631824773
T759 0.1749596379071
T760 0.188244643989427
T761 0.201529650071754
T762 0.214814656154081
T763 0.228099662236408
T764 0.241825717595881
T765 0.241825717595881
T766 0.241825717595881
T767 0.241825717595881
T768 0.241825717595881
T769 0.241825717595881
T770 0.22438551565012
T771 0.207417573523181
T772 0.190449631396241
T773 0.173827889822894
T774 0.170349542001044
T775 0.167210051196348
T776 0.16407055936802
T777 0.160931067539692
T778 0.157791576734997
T779 0.154652084906669
T780 0.151512593078341
T781 0.148659539092729
T782 0.161674631824773
T783 0.1749596379071
T784 0.188244643989427
T785 0.201529650071754
T786 0.214814656154081
T787 0.228099662236408
T788 0.241825717595881
T789 0.241825717595881
T790 0.241825717595881
T791 0.241825717595881
T792 0.241825717595881
T793 0.241825717595881
T794 0.22438551565012
T795 0.207417573523181
T796 0.190449631396241
T797 0.173827889822894
T798 0.170349542001044
T799 0.167210051196348
T800 0.16407055936802
T801 0.160931067539692
T802 0.157791576734997
T803 0.154652084906669
T804 0.151512593078341
T805 0.148659539092729
T806 0.161674631824773
T807 0.1749596379071
T808 0.188244643989427
T809 0.201529650071754
T810 0.214814656154081
T811 0.228099662236408
T812 0.241825717595881
T813 0.241825717595881
T814 0.241825717595881
T815 0.241825717595881
T816 0.241825717595881
T817 0.241825717595881
T818 0.22438551565012
T819 0.207417573523181
T820 0.190449631396241
T821 0.173827889822894
T822 0.170349542001044
T823 0.167210051196348
T824 0.16407055936802
T825 0.160931067539692
T826 0.157791576734997
T827 0.154652084906669
T828 0.151512593078341
T829 0.148659539092729
T830 0.161674631824773
T831 0.1749596379071
T832 0.188244643989427
T833 0.201529650071754
T834 0.214814656154081
T835 0.228099662236408
T836 0.241825717595881
T837 0.241825717595881
T838 0.241825717595881
T839 0.241825717595881
T840 0.241825717595881
T841 0.241825717595881
T842 0.22438551565012
T843 0.207417573523181
T844 0.190449631396241
T845 0.173827889822894
T846 0.170349542001044
T847 0.167210051196348
T848 0.16407055936802
T849 0.160931067539692
T850 0.157791576734997
T851 0.154652084906669
T852 0.151512593078341
T853 0.148659539092729
T854 0.161674631824773
T855 0.1749596379071
T856 0.188244643989427
T857 0.201529650071754
T858 0.214814656154081
T859 0.228099662236408
T860 0.241825717595881
T861 0.241825717595881
T862 0.241825717595881
T863 0.241825717595881
T864 0.241825717595881
T865 0.241825717595881
T866 0.22438551565012
T867 0.207417573523181
T868 0.190449631396241
T869 0.173827889822894
T870 0.170349542001044
T871 0.167210051196348
T872 0.16407055936802
T873 0.160931067539692
T874 0.157791576734997
T875 0.154652084906669
T876 0.151512593078341
T877 0.148659539092729
T878 0.161674631824773
T879 0.1749596379071
T880 0.188244643989427
T881 0.201529650071754
T882 0.214814656154081
T883 0.228099662236408
T884 0.241825717595881
T885 0.241825717595881
T886 0.241825717595881
T887 0.241825717595881
T888 0.241825717595881
T889 0.241825717595881
T890 0.22438551565012
T891 0.207417573523181
T892 0.190449631396241
T893 0.173827889822894
T894 0.170349542001044
T895 0.167210051196348
T896 0.16407055936802
T897 0.160931067539692
T898 0.157791576734997
T899 0.154652084906669
T900 0.151512593078341
T901 0.148659539092729
T902 0.161674631824773
T903 0.1749596379071
T904 0.188244643989427
T905 0.201529650071754
T906 0.214814656154081
T907 0.228099662236408
T908 0.241825717595881
T909 0.241825717595881
T910 0.241825717595881
T911 0.241825717595881
T912 0.241825717595881
T913 0.241825717595881
T914 0.22438551565012
T915 0.207417573523181
T916 0.190449631396241
T917 0.173827889822894
T918 0.170349542001044
T919 0.167210051196348
T920 0.16407055936802
T921 0.160931067539692
T922 0.157791576734997
T923 0.154652084906669
T924 0.151512593078341
T925 0.148659539092729
T926 0.161674631824773
T927 0.1749596379071
T928 0.188244643989427
T929 0.201529650071754
T930 0.214814656154081
T931 0.228099662236408
T932 0.241825717595881
T933 0.241825717595881
T934 0.241825717595881
T935 0.241825717595881
T936 0.241825717595881
T937 0.241825717595881
T938 0.22438551565012
T939 0.207417573523181
T940 0.190449631396241
T941 0.173827889822894
T942 0.170349542001044
T943 0.167210051196348
T944 0.16407055936802
T945 0.160931067539692
T946 0.157791576734997
T947 0.154652084906669
T948 0.151512593078341
T949 0.148659539092729
T950 0.161674631824773
T951 0.1749596379071
T952 0.188244643989427
T953 0.201529650071754
T954 0.214814656154081
T955 0.228099662236408
T956 0.241825717595881
T957 0.241825717595881
T958 0.241825717595881
T959 0.241825717595881
T960 0.241825717595881
T961 0.241825717595881
T962 0.22438551565012
T963 0.207417573523181
T964 0.190449631396241
T965 0.173827889822894
T966 0.170349542001044
T967 0.167210051196348
T968 0.16407055936802
T969 0.160931067539692
T970 0.157791576734997
T971 0.154652084906669
T972 0.151512593078341
T973 0.148659539092729
T974 0.161674631824773
T975 0.1749596379071
T976 0.188244643989427
T977 0.201529650071754
T978 0.214814656154081
T979 0.228099662236408
T980 0.241825717595881
T981 0.241825717595881
T982 0.241825717595881
T983 0.241825717595881
T984 0.241825717595881
T985 0.241825717595881
T986 0.22438551565012
T987 0.207417573523181
T988 0.190449631396241
T989 0.173827889822894
T990 0.170349542001044
T991 0.167210051196348
T992 0.16407055936802
T993 0.160931067539692
T994 0.157791576734997
T995 0.154652084906669
T996 0.151512593078341
T997 0.148659539092729
T998 0.161674631824773
T999 0.1749596379071
T1000 0.188244643989427
T1001 0.201529650071754
T1002 0.214814656154081
T1003 0.228099662236408
T1004 0.241825717595881
T1005 0.241825717595881
T1006 0.241825717595881
T1007 0.241825717595881
T1008 0.241825717595881
T1009 0.241825717595881
T1010 0.22438551565012
T1011 0.207417573523181
T1012 0.190449631396241
T1013 0.173827889822894
T1014 0.170349542001044
T1015 0.167210051196348
T1016 0.16407055936802
T1017 0.160931067539692
T1018 0.157791576734997
T1019 0.154652084906669
T1020 0.151512593078341
T1021 0.148659539092729
T1022 0.161674631824773
T1023 0.1749596379071
T1024 0.188244643989427
T1025 0.201529650071754
T1026 0.214814656154081
T1027 0.228099662236408
T1028 0.241825717595881
T1029 0.241825717595881
T1030 0.241825717595881
T1031 0.241825717595881
T1032 0.241825717595881
T1033 0.241825717595881
T1034 0.227783876862377
T1035 0.214212461599032
T1036 0.200641045312056
T1037 0.187069630048711
T1038 0.173827889822894
T1039 0.169905240644826
T1040 0.16631777466843
T1041 0.162730308692035
T1042 0.159142842715639
T1043 0.155555377762875
T1044 0.151967911786479
T1045 0.148659539092729
T1046 0.161674631824773
T1047 0.1749596379071
T1048 0.188244643989427
T1049 0.201529650071754
T1050 0.214814656154081
T1051 0.228099662236408
T1052 0.241825717595881
T1053 0.241825717595881
T1054 0.241825717595881
T1055 0.241825717595881
T1056 0.241825717595881
T1057 0.241825717595881
T1058 0.227783876862377
T1059 0.214212461599032
T1060 0.200641045312056
T1061 0.187069630048711
T1062 0.173827889822894
T1063 0.169905240644826
T1064 0.16631777466843
T1065 0.162730308692035
T1066 0.159142842715639
T1067 0.155555377762875
T1068 0.151967911786479
T1069 0.148659539092729
T1070 0.165213655437303
T1071 0.182673220407214
T1072 0.200722585795125
T1073 0.219361751601037
T1074 0.238590718848582
T1075 0.258409486514128
T1076 0.279327500922169
T1077 0.284695546214722
T1078 0.290063590483642
T1079 0.295431635776195
T1080 0.300799680045116
T1081 0.306167725337669
T1082 0.293446149887704
T1083 0.280717646495921
T1084 0.267386627128619
T1085 0.2534530917858
T1086 0.239371023335756
T1087 0.237740862657089
T1088 0.236413000999992
T1089 0.234925871406198
T1090 0.233279471828445
T1091 0.231473803290364
T1092 0.229508865791955
T1093 0.227812353282805
T1094 0.25134610077114
T1095 0.27588327587522
T1096 0.3010102513973
T1097 0.326727027337381
T1098 0.353033604719095
T1099 0.379929983542441
T1100 0.408160577707116
T1101 0.413528621976037
T1102 0.418896667268589
T1103 0.424264712561142
T1104 0.429632756830063
T1105 0.435000802122616
T1106 0.414798410938797
T1107 0.394839712769904
T1108 0.374278497601861
T1109 0.353114766458301
T1110 0.331978138020937
T1111 0.328258178228149
T1112 0.325019089047117
T1113 0.321620729882125
T1114 0.318063101756805
T1115 0.314346204671157
T1116 0.310470038625181
T1117 0.3070109842205
T1118 0.337478545081345
T1119 0.369093330319594
T1120 0.401297916999475
T1121 0.434092304097357
T1122 0.46747649161324
T1123 0.501450480570755
T1124 0.536993654492063
T1125 0.542361698760984
T1126 0.547729744053536
T1127 0.553097789346089
T1128 0.55846583361501
T1129 0.563833878907563
T1130 0.536150673013521
T1131 0.508961779043887
T1132 0.481170368075103
T1133 0.452776441130801
T1134 0.424585252706118
T1135 0.418775494822841
T1136 0.41362517607061
T1137 0.408315588358051
T1138 0.402846731685164
T1139 0.39721860605195
T1140 0.391431210434775
T1141 0.386209615158194
T1142 0.423610990415182
T1143 0.4623033857876
T1144 0.50158558260165
T1145 0.541457579833701
T1146 0.581919377483752
T1147 0.622970976575437
T1148 0.66582673127701
T1149 0.67119477554593
T1150 0.676562820838483
T1151 0.681930865107404
T1152 0.687298910399957
T1153 0.69266695569251
T1154 0.657502935088246
T1155 0.623083844294238
T1156 0.588062238548344
T1157 0.552438115803301
T1158 0.517192367391299
T1159 0.509292810393902
T1160 0.502231263094104
T1161 0.495010446833978
T1162 0.487630361613524
T1163 0.480091007432743
T1164 0.472392383268001
T1165 0.465408246095889
T1166 0.509743434725387
T1167 0.555513441255606
T1168 0.601873248203825
T1169 0.648822855570045
T1170 0.696362264377897
T1171 0.744491473603751
T1172 0.794659808061957
T1173 0.800027852330877
T1174 0.80539589762343
T1175 0.810763941892351
T1176 0.816131987184904
T1177 0.821500031453825
T1178 0.778855196139338
T1179 0.737205910568221
T1180 0.694954109021586
T1181 0.652099790475801
T1182 0.60979948207648
T1183 0.599810126988594
T1184 0.590837350117597
T1185 0.581705305309904
T1186 0.572413991541884
T1187 0.562963407789904
T1188 0.553353556101227
T1189 0.544606877033584
T1190 0.595875880059224
T1191 0.648723496723611
T1192 0.702160913806
T1193 0.756188131306388
T1194 0.81080515024841
T1195 0.866011970632064
T1196 0.923492883823272
T1197 0.928860929115824
T1198 0.934228974408377
T1199 0.939597018677298
T1200 0.944965063969851
T1201 0.950333108238772
T1202 0.900207458214063
T1203 0.851327976842204
T1204 0.801845978471195
T1205 0.751761465148301
T1206 0.702406596761661
T1207 0.690327442559654
T1208 0.679443438164722
T1209 0.668400163785831
T1210 0.657197621470244
T1211 0.645835809170696
T1212 0.634314728934453
T1213 0.623805507971278
T1214 0.682008325393061
T1215 0.741933551167985
T1216 0.802448579408174
T1217 0.863553408066364
T1218 0.925248037142555
T1219 0.987532467660378
T1220 1.05232596060822
T1221 1.05769400590077
T1222 1.06306205119332
T1223 1.06843009546224
T1224 1.0737981407548
T1225 1.07916618502372
T1226 1.02155972028879
T1227 0.965450043116187
T1228 0.908737848944437
T1229 0.851423139820801
T1230 0.795013711446842
T1231 0.780844758130714
T1232 0.768049525188216
T1233 0.755095022261757
T1234 0.741981251398603
T1235 0.728708210551489
T1236 0.715275900744047
T1237 0.703004138908973
T1238 0.768140769703266
T1239 0.835143606635991
T1240 0.902736245010349
T1241 0.970918683802708
T1242 1.03969092301307
T1243 1.10905296366506
T1244 1.18115903739317
T1245 1.18652708268572
T1246 1.19189512695464
T1247 1.19726317224719
T1248 1.20263121753974
T1249 1.20799926180867
T1250 1.14291198133988
T1251 1.07957210836654
T1252 1.01562971941768
T1253 0.951084814493301
T1254 0.887620826132023
T1255 0.871362074725406
T1256 0.856655612211709
T1257 0.841789881761316
T1258 0.826764881326963
T1259 0.811580611932282
T1260 0.796237073577273
T1261 0.782202769846667
T1262 0.854273215037103
T1263 0.928353662103997
T1264 1.00302391061252
T1265 1.07828395953905
T1266 1.15413380990721
T1267 1.23057346069337
T1268 1.30999211417811
T1269 1.31536015947067
T1270 1.32072820373959
T1271 1.32609624903214
T1272 1.33146429330106
T1273 1.33683233859361
T1274 1.2642642434146
T1275 1.19369417464052
T1276 1.12252158989092
T1277 1.0507464891658
T1278 0.980227940817204
T1279 0.961879390296466
T1280 0.945261699235202
T1281 0.928484740237242
T1282 0.911548511255323
T1283 0.894453013313075
T1284 0.877198246410499
T1285 0.861401400784362
T1286 0.940405659347308
T1287 1.021563717572
T1288 1.1033115762147
T1289 1.1856492352754
T1290 1.26857669577772
T1291 1.35209395772169
T1292 1.43882519096306
T1293 1.44419323625561
T1294 1.44956128052453
T1295 1.45492932581709
T1296 1.46029737008601
T1297 1.46566541537856
T1298 1.38561650548933
T1299 1.3078162409145
T1300 1.22941346036416
T1301 1.1504081638383
T1302 1.07283505550238
T1303 1.05239670586753
T1304 1.03386778728233
T1305 1.01517959871317
T1306 0.996332141183682
T1307 0.977325414693868
T1308 0.958159419243726
T1309 0.940600032745688
T1310 1.02653810468114
T1311 1.11477377304001
T1312 1.20359924181687
T1313 1.29301451203537
T1314 1.38301958267187
T1315 1.47361445475
T1316 1.56765826774801
T1317 1.57302631304056
T1318 1.57839435730948
T1319 1.58376240260203
T1320 1.58913044687095
T1321 1.59449849216351
T1322 1.50696876654042
T1323 1.42193830718849
T1324 1.3363053308374
T1325 1.2500698385108
T1326 1.16544217018757
T1327 1.14291402246222
T1328 1.12247387430582
T1329 1.1018744571891
T1330 1.08111577111204
T1331 1.06019781607466
T1332 1.03912059105332
T1333 1.01979866368338
T1334 1.11267054899135
T1335 1.20798382748438
T1336 1.30388690741905
T1337 1.40037978777172
T1338 1.49746246854238
T1339 1.59513495075468
T1340 1.69649134453295
T1341 1.70185938880187
T1342 1.70722743409443
T1343 1.71259547938698
T1344 1.7179635236559
T1345 1.72333156894845
T1346 1.62832102861515
T1347 1.53606037243884
T1348 1.44319720131064
T1349 1.3497315131833
T1350 1.25804928487275
T1351 1.23343133803328
T1352 1.21107996132931
T1353 1.18856931566502
T1354 1.1658994010404
T1355 1.14307021745545
T1356 1.12008176388655
T1357 1.09899729462108
T1358 1.19880299432519
T1359 1.30119388295239
T1360 1.40417457302122
T1361 1.50774506350806
T1362 1.61190535543653
T1363 1.716655447783
T1364 1.8253244213179
T1365 1.83069246558682
T1366 1.83606051087937
T1367 1.84142855617193
T1368 1.84679660044085
T1369 1.8521646457334
T1370 1.74967329068987
T1371 1.65018243871282
T1372 1.55008907178389
T1373 1.4493931878558
T1374 1.35065639955793
T1375 1.32394865462797
T1376 1.29968604835281
T1377 1.27526417414095
T1378 1.25068303096876
T1379 1.22594261781261
T1380 1.20104293671977
T1381 1.17819592555877
T1382 1.28493543863539
T1383 1.39440393842039
T1384 1.5044622386234
T1385 1.61511034026803
T1386 1.72634824233067
T1387 1.83817594481131
T1388 1.95415749810285
T1389 1.95952554237177
T1390 1.96489358766432
T1391 1.97026163193324
T1392 1.97562967722579
T1393 1.98099772251835
T1394 1.87102555174096
T1395 1.7643045049868
T1396 1.6569809412335
T1397 1.54905486150467
T1398 1.44326351424311
T1399 1.41446597019903
T1400 1.38829213639993
T1401 1.36195903261687
T1402 1.33546666089712
T1403 1.30881501919341
T1404 1.282004109553
T1405 1.25739455649647
T1406 1.37106788396923
T1407 1.4876139938884
T1408 1.60474990422557
T1409 1.72247561600438
T1410 1.84079112820118
T1411 1.95969644183962
T1412 2.08299057488779
T1413 2.08835861915671
T1414 2.09372666444927
T1415 2.09909470871819
T1416 2.10446275401074
T1417 2.10983079827966
T1418 1.99237781381569
T1419 1.87842657126079
T1420 1.76387281170674
T1421 1.64871653617717
T1422 1.53587062892829
T1423 1.50498328577009
T1424 1.47689822342343
T1425 1.4486538910928
T1426 1.42025029082548
T1427 1.3916874205742
T1428 1.36296528136259
T1429 1.33659318743416
T1430 1.47717353745649
T1431 1.62085226000707
T1432 1.76521908338653
T1433 1.91027400759487
T1434 2.05601703365572
T1435 2.20645560638019
T1436 2.21182365064911
T1437 2.21719169594166
T1438 2.22255974123421
T1439 2.22792778550314
T1440 2.23329583079569
T1441 2.23866387506461
T1442 2.11373007486678
T1443 1.99254863651114
T1444 1.87076468217998
T1445 1.74837821084967
T1446 1.62847774361347
T1447 1.59550060236478
T1448 1.56550431044692
T1449 1.53534875059236
T1450 1.50503392075384
T1451 1.47455982195499
T1452 1.44392645419582
T1453 1.41579181837186
T1454 1.56448656221858
T1455 1.71642249676297
T1456 1.86904653213623
T1457 2.022358669362
T1458 2.17635890639302
T1459 2.33528868316514
T1460 2.34065672743406
T1461 2.34602477272661
T1462 2.35139281801916
T1463 2.35676086228808
T1464 2.36212890758064
T1465 2.36749695184956
T1466 2.2350823369415
T1467 2.10667070278512
T1468 1.97765655265322
T1469 1.84803988552217
T1470 1.72108485829865
T1471 1.68601791793584
T1472 1.65411039747041
T1473 1.62204360906829
T1474 1.5898175506822
T1475 1.55743222333579
T1476 1.52488762702904
T1477 1.49499044930955
T1478 1.65179958698067
T1479 1.81199273351886
T1480 1.97287398088593
T1481 2.1344433301055
T1482 2.29670078015396
T1483 2.46412175995008
T1484 2.469489804219
T1485 2.47485784951156
T1486 2.48022589378048
T1487 2.48559393907303
T1488 2.49096198436558
T1489 2.4963300286345
T1490 2.35643459901623
T1491 2.2207927690591
T1492 2.08454842312646
T1493 1.94770156019467
T1494 1.81369197298383
T1495 1.7765352335069
T1496 1.74271648551754
T1497 1.70873846754421
T1498 1.67460118061056
T1499 1.64030462471658
T1500 1.60584879986227
T1501 1.57418908024724
T1502 1.73911261174276
T1503 1.90756297027476
T1504 2.07670143065926
T1505 2.246527990849
T1506 2.41704265289126
T1507 2.59295483673503
T1508 2.59832288100395
T1509 2.6036909262965
T1510 2.60905897056542
T1511 2.61442701585798
T1512 2.6197950601269
T1513 2.62516310541945
T1514 2.47778686006732
T1515 2.33491483533309
T1516 2.1914402935997
T1517 2.04736323486717
T1518 1.90629908766901
T1519 1.8670525501016
T1520 1.83132257254103
T1521 1.79543332602014
T1522 1.75938481053892
T1523 1.72317702609737
T1524 1.68680997167186
T1525 1.65338771118494
T1526 1.82642563650486
T1527 2.00313320703065
T1528 2.18052887940895
T1529 2.35861265261614
T1530 2.5373845266522
T1531 2.72178791351998
T1532 2.7271559577889
T1533 2.73252400308145
T1534 2.73789204735037
T1535 2.74326009264292
T1536 2.74862813691184
T1537 2.7539961822044
T1538 2.59913912214205
T1539 2.44903690058344
T1540 2.29833216407294
T1541 2.14702490953967
T1542 1.99890620235419
T1543 1.95756986567266
T1544 1.91992865956452
T1545 1.88212818449607
T1546 1.84416844046728
T1547 1.80604942747816
T1548 1.76777114450509
T1549 1.73258634212263
T1550 1.91373866126695
T1551 2.09870344378655
T1552 2.28435632815865
T1553 2.47069731335964
T1554 2.6577263993895
T1555 2.85062098928129
T1556 2.85598903457384
T1557 2.8613570798664
T1558 2.86672512413532
T1559 2.87209316942787
T1560 2.87746121369679
T1561 2.88282925898934
T1562 2.72049138421677
T1563 2.56315896685742
T1564 2.40522403352255
T1565 2.24668658421217
T1566 2.09151331703938
T1567 2.04808718226735
T1568 2.00853474658802
T1569 1.96882304297199
T1570 1.92895207039564
T1571 1.88892182783533
T1572 1.84873231733832
T1573 1.81178497306033
T1574 2.00105168602904
T1575 2.19427368054244
T1576 2.38818377690835
T1577 2.58278197410314
T1578 2.7780682721268
T1579 2.97945406606624
T1580 2.98482211135879
T1581 2.99019015562771
T1582 2.99555820092026
T1583 3.00092624621282
T1584 3.00629429048174
T1585 3.01166233577429
T1586 2.84184364526786
T1587 2.6772810331314
T1588 2.5121159039958
T1589 2.34634825888467
T1590 2.18412043172456
T1591 2.13860449783841
T1592 2.09714083463514
T1593 2.05551790144792
T1594 2.013735700324
T1595 1.97179422921612
T1596 1.92969349017154
T1597 1.89098360502165
T1598 2.08836471079114
T1599 2.28984391729834
T1600 2.49201122565805
T1601 2.69486663484664
T1602 2.89841014588774
T1603 3.10828714285119
T1604 3.11365518814374
T1605 3.11902323241266
T1606 3.12439127770521
T1607 3.12975932299776
T1608 3.13512736726669
T1609 3.14049541255924
T1610 2.96319590734259
T1611 2.79140309940539
T1612 2.61900777446904
T1613 2.44600993355717
T1614 2.27672754640974
T1615 2.22912181340947
T1616 2.18574692165864
T1617 2.14221275992384
T1618 2.09851933025236
T1619 2.05466663059691
T1620 2.01065466198114
T1621 1.97018223595935
T1622 2.17567773555323
T1623 2.38541415405423
T1624 2.59583867543138
T1625 2.80695129661377
T1626 3.01875201862504
T1627 3.23712021963613
T1628 3.24248826492869
T1629 3.24785630919761
T1630 3.25322435449016
T1631 3.25859239875908
T1632 3.26396044405163
T1633 3.26932848934418
T1634 3.08454816941731
T1635 2.90552516567937
T1636 2.72589964494228
T1637 2.54567160822967
T1638 2.36933466211855
T1639 2.31963913000416
T1640 2.27435300868213
T1641 2.2289076194234
T1642 2.18330296018072
T1643 2.1375390319777
T1644 2.09161583481436
T1645 2.04938086689704
T1646 2.26299075929169
T1647 2.48098439081013
T1648 2.69966612418108
T1649 2.91903595735727
T1650 3.13909389238597
T1651 3.36595329642108
T1652 3.37132134171363
T1653 3.37668938598255
T1654 3.38205743127511
T1655 3.38742547554403
T1656 3.39279352083658
T1657 3.3981615651055
T1658 3.2059004304684
T1659 3.01964723092972
T1660 2.83279151541552
T1661 2.64533328290217
T1662 2.46194177680373
T1663 2.41015644557522
T1664 2.36295909570562
T1665 2.31560247789933
T1666 2.26808659010908
T1667 2.2204114333585
T1668 2.17257700764759
T1669 2.12857949783474
T1670 2.35030378405378
T1671 2.57655462858966
T1672 2.80349357293077
T1673 3.03112061810077
T1674 3.25943576512328
T1675 3.49478637320603
T1676 3.50015441747495
T1677 3.5055224627675
T1678 3.51089050806005
T1679 3.51625855232897
T1680 3.52162659762153
T1681 3.52699464189045
T1682 3.32725269254313
T1683 3.1337692972037
T1684 2.93968338588876
T1685 2.74499495757467
T1686 2.55454889148891
T1687 2.50067376114628
T1688 2.45156518375275
T1689 2.40229733637526
T1690 2.35287022003744
T1691 2.30328383473929
T1692 2.25353818048081
T1693 2.20777812877243
T1694 2.43761680881588
T1695 2.67212486534555
T1696 2.90732102168047
T1697 3.1432052798679
T1698 3.37977763786058
T1699 3.62361944999097
T1700 3.62898749425989
T1701 3.63435553955245
T1702 3.639723584845
T1703 3.64509162911392
T1704 3.65045967440647
T1705 3.65582771867539
T1706 3.44860495461785
T1707 3.24789136347769
T1708 3.046575256362
T1709 2.84465663224717
T1710 2.64715600617409
T1711 2.59119107774097
T1712 2.54017127077624
T1713 2.48899219485118
T1714 2.4376538499658
T1715 2.38615623612008
T1716 2.33449935229041
T1717 2.28697675971013
T1718 2.52492983357797
T1719 2.76769510210145
T1720 3.01114847043017
T1721 3.2552899406114
T1722 3.50011951162151
T1723 3.75245252677592
T1724 3.75782057104484
T1725 3.76318861633739
T1726 3.76855666060631
T1727 3.77392470589887
T1728 3.77929275119142
T1729 3.78466079546034
T1730 3.56995721566895
T1731 3.36201342975167
T1732 3.15346712683524
T1733 2.94431830691967
T1734 2.73976312085927
T1735 2.68170839331203
T1736 2.62877735779974
T1737 2.57568705332711
T1738 2.52243747989416
T1739 2.46902863750088
T1740 2.41546052512363
T1741 2.36617539064782
T1742 2.61224285834006
T1743 2.86326533885734
T1744 3.11497591917987
T1745 3.3673746013549
T1746 3.62046138435882
T1747 3.88128560356087
T1748 3.88665364782979
T1749 3.89202169312234
T1750 3.89738973739126
T1751 3.90275778268381
T1752 3.90812582797637
T1753 3.91349387224529
T1754 3.69130947774367
T1755 3.47613549500202
T1756 3.26035899628485
T1757 3.04397998159217
T1758 2.83237023554446
T1759 2.77222570990672
T1760 2.71738344482323
T1761 2.66238191180304
T1762 2.60722110982252
T1763 2.55190103785804
T1764 2.49642169795686
T1765 2.44537402158552
T1766 2.69598737479161
T1767 2.95125283069283
T1768 3.20657104663797
T1769 3.46194202467429
T1770 3.71736576275453
T1771 3.98007101438185
T1772 3.98048261581174
T1773 3.98089421621799
T1774 3.98130581764788
T1775 3.98171741805413
T1776 3.98212901948402
T1777 3.98254061989027
T1778 3.75167831699406
T1779 3.52851706017606
T1780 3.30530960581932
T1781 3.0820559529002
T1782 2.86418823017307
T1783 2.79984332350528
T1784 2.74100908888024
T1785 2.68216264232466
T1786 2.62330398281491
T1787 2.56443311239825
T1788 2.50555002902742
T1789 2.45125671120619
T1790 2.70268219873854
T1791 2.95858078540309
T1792 3.21453213313519
T1793 3.47053624193484
T1794 3.72659311180205
T1795 3.98994943539191
T1796 3.99036103682179
T1797 3.99077263722805
T1798 3.99118423865793
T1799 3.99159583906419
T1800 3.99200743947044
T1801 3.99241904090033
T1802 3.76098313758719
T1803 3.53726749802065
T1804 3.31350565989174
T1805 3.08969762320045
T1806 2.87128898462824
T1807 2.80678384064418
T1808 2.74780306080539
T1809 2.68881006801243
T1810 2.62980486328892
T1811 2.57078744663488
T1812 2.51175781805029
T1813 2.45732935520562
T1814 2.70937702268546
T1815 2.96590874113698
T1816 3.22249321963241
T1817 3.4791304591954
T1818 3.73582045982593
T1819 3.99982785640196
T1820 4.00023945783185
T1821 4.0006510582381
T1822 4.00106265864436
T1823 4.00147426007424
T1824 4.0018858604805
T1825 4.00229746191039
T1826 3.77028795920394
T1827 3.54601793586524
T1828 3.32170171396416
T1829 3.09733929452433
T1830 2.87838973908341
T1831 2.81372435778309
T1832 2.75459703170691
T1833 2.69545749370019
T1834 2.63630574376294
T1835 2.5771417808715
T1836 2.51796560604953
T1837 2.46340199920505
T1838 2.71607184765602
T1839 2.97323669584723
T1840 3.23045430612963
T1841 3.48772467645595
T1842 3.74504780784981
T1843 4.00970627741202
T1844 4.01011787781828
T1845 4.01052947924816
T1846 4.01094107965442
T1847 4.0113526810843
T1848 4.01176428149056
T1849 4.01217588292044
T1850 3.77959277979707
T1851 3.55476837370983
T1852 3.32989776906021
T1853 3.10498096482458
T1854 2.88549049353858
T1855 2.820664874922
T1856 2.76139100260843
T1857 2.70210491938796
T1858 2.64280662321331
T1859 2.58349611510813
T1860 2.5241733950724
T1861 2.46947464320448
T1862 2.72276667160294
T1863 2.98056465158112
T1864 3.23841539262685
T1865 3.4963188937165
T1866 3.75427515689733
T1867 4.01958469842208
T1868 4.01999629882833
T1869 4.02040790025822
T1870 4.02081950066447
T1871 4.02123110209436
T1872 4.02164270250061
T1873 4.0220543039305
T1874 3.78889760141382
T1875 3.56351881155442
T1876 3.33809382313263
T1877 3.11262263614847
T1878 2.89259124799375
T1879 2.82760539103727
T1880 2.76818497453359
T1881 2.70875234507573
T1882 2.64930750368733
T1883 2.58985045036839
T1884 2.53038118409527
T1885 2.47554728720391
T1886 2.72946149554987
T1887 2.98789260629138
T1888 3.24637647810044
T1889 3.50491311097705
T1890 3.76350250492121
T1891 4.02946311943213
T1892 4.02987471983839
T1893 4.03028632126828
T1894 4.03069792167453
T1895 4.03110952310442
T1896 4.03152112351067
T1897 4.03193272494056
T1898 3.79820242200695
T1899 3.572269249399
T1900 3.34628987720505
T1901 3.12026430644872
T1902 2.89969200347255
T1903 2.83454590817618
T1904 2.77497894543511
T1905 2.71539977076349
T1906 2.65580838313771
T1907 2.59620478460501
T1908 2.53658897311814
T1909 2.48161993120334
T1910 2.73615632052043
T1911 2.99522056202527
T1912 3.25433756459766
T1913 3.5135073282376
T1914 3.77272985294509
T1915 4.03934154044219
T1916 4.03975314084845
T1917 4.04016474227833
T1918 4.04057634268459
T1919 4.04098794411447
T1920 4.04139954452073
T1921 4.04181114492698
T1922 3.80750724260007
T1923 3.58101968621996
T1924 3.35448593127747
T1925 3.1279059777726
T1926 2.90679275792772
T1927 2.84148642531509
T1928 2.78177291633663
T1929 2.72204719645126
T1930 2.66230926361172
T1931 2.60255911884164
T1932 2.54279676214102
T1933 2.48769257520277
T1934 2.74285114446735
T1935 3.00254851775916
T1936 3.26229865109488
T1937 3.52210154549815
T1938 3.78195720199261
T1939 4.04921996145225
T1940 4.0496315618585
T1941 4.05004316328839
T1942 4.05045476369464
T1943 4.0508663641009
T1944 4.05127796553078
T1945 4.05168956593704
T1946 3.81681206421683
T1947 3.58977012406455
T1948 3.36268198534989
T1949 3.13554764909649
T1950 2.91389351238289
T1951 2.84842694245399
T1952 2.78856688826178
T1953 2.72869462213903
T1954 2.66881014408573
T1955 2.60891345307826
T1956 2.54900455116389
T1957 2.4937652192022
T1958 2.74954596841428
T1959 3.00987647246941
T1960 3.2702597375921
T1961 3.5306957627587
T1962 3.79118455001649
T1963 4.05909838246231
T1964 4.05950998286856
T1965 4.05992158327481
T1966 4.0603331847047
T1967 4.06074478511095
T1968 4.06115638654084
T1969 4.0615679869471
T1970 3.86411037286978
T1971 3.67451523676555
T1972 3.48488160185934
T1973 3.29520946815115
T1974 3.10549883564098
T1975 2.92129013130846
T1976 2.84556620610973
T1977 2.77549187620315
T1978 2.70540329631459
T1979 2.63530046644405
T1980 2.56518338863879
T1981 2.49983786320163
T1982 2.75624079338483
T1983 3.0172044282033
T1984 3.27822082408932
T1985 3.53928998104289
T1986 3.80041189804037
T1987 4.06897680244873
T1988 4.06938840387862
T1989 4.06980000428487
T1990 4.07021160571476
T1991 4.07062320612101
T1992 4.0710348075509
T1993 4.07144640795715
T1994 3.87350759058766
T1995 3.68345046885965
T1996 3.49335484730603
T1997 3.30322072797406
T1998 3.11304810881647
T1999 2.92839088576363
T2000 2.85248219804798
T2001 2.78223687347577
T2002 2.71197729892157
T2003 2.64170347540902
T2004 2.57141540089085
T2005 2.50591050720106
T2006 2.76293561733176
T2007 3.02453238291356
T2008 3.28618191058654
T2009 3.54788419830344
T2010 3.80963924606425
T2011 4.07885522345879
T2012 4.07926682488867
T2013 4.07967842529493
T2014 4.08009002672481
T2015 4.08050162713107
T2016 4.08091322856095
T2017 4.08132482896721
T2018 3.88290480932917
T2019 3.69238570095375
T2020 3.50182809377635
T2021 3.31123198779697
T2022 3.1205973830156
T2023 2.9354916402188
T2024 2.85939819100986
T2025 2.78898187074838
T2026 2.71855130152854
T2027 2.64810648335036
T2028 2.57764741416655
T2029 2.51198315120049
T2030 2.76963044127868
T2031 3.03186033864745
T2032 3.29414299606013
T2033 3.55647841556399
T2034 3.81886659511177
T2035 4.08873364446884
T2036 4.08914524589873
T2037 4.08955684630498
T2038 4.08996844773487
T2039 4.09038004814113
T2040 4.09079164957101
T2041 4.09120324997727
T2042 3.89230202704705
T2043 3.70132093304785
T2044 3.51030133922304
T2045 3.31924324761987
T2046 3.1281466561911
T2047 2.9425923956976
T2048 2.86631418397175
T2049 2.79572686904462
T2050 2.72512530515915
T2051 2.65450949129169
T2052 2.58387942744225
T2053 2.51805579519992
T2054 2.77632526624924
T2055 3.0391882933577
T2056 3.30210408255735
T2057 3.56507263282454
T2058 3.82809394313565
T2059 4.0986120654789
T2060 4.09902366690879
T2061 4.09943526731504
T2062 4.09984686874493
T2063 4.10025846915118
T2064 4.10067006955744
T2065 4.10108167098732
T2066 3.90169924578856
T2067 3.71025616514195
T2068 3.51877458569336
T2069 3.32725450744278
T2070 3.13569593039022
T2071 2.94969315015277
T2072 2.87323017591
T2073 2.80247186631724
T2074 2.73169930776613
T2075 2.66091249923303
T2076 2.59011144071795
T2077 2.52412843919935
T2078 2.78302009019617
T2079 3.04651624909159
T2080 3.31006516905456
T2081 3.57366685008509
T2082 3.83732129115953
T2083 4.10849048648896
T2084 4.10890208791885
T2085 4.1093136883251
T2086 4.10972528873135
T2087 4.11013689016124
T2088 4.11054849056749
T2089 4.11096009199738
T2090 3.91109646350644
T2091 3.71919139723605
T2092 3.52724783114004
T2093 3.33526576726569
T2094 3.14324520356572
T2095 2.95679390460794
T2096 2.88014616887188
T2097 2.80921686461348
T2098 2.7382733103731
T2099 2.66731550717437
T2100 2.59634345399365
T2101 2.53020108319878
T2102 2.78971491414309
T2103 3.05384420482548
T2104 3.31802625555178
T2105 3.58226106734564
T2106 3.84654864020705
T2107 4.11836890749902
T2108 4.11878050790527
T2109 4.11919210933516
T2110 4.11960370974141
T2111 4.1200153111713
T2112 4.12042691157755
T2113 4.12083851300744
T2114 3.92049368224795
T2115 3.72812662933015
T2116 3.53572107761036
T2117 3.3432770270886
T2118 3.15079447776485
T2119 2.96389465906311
T2120 2.88706216183376
T2121 2.8159618618861
T2122 2.74484731298008
T2123 2.67371851511571
T2124 2.60257546726936
T2125 2.53627372719821
T2126 2.84922597326617
T2127 3.16687782469889
T2128 3.48459298777485
T2129 3.8023714604468
T2130 4.12783572707919
T2131 4.12824732850907
T2132 4.12865892891533
T2133 4.12907053034521
T2134 4.12948213075147
T2135 4.12989373218135
T2136 4.13030533258761
T2137 4.13071693401749
T2138 3.92989089996583
T2139 3.73706186142425
T2140 3.54419432305705
T2141 3.3512882869115
T2142 3.15834375094034
T2143 2.97099541351828
T2144 2.89397815377201
T2145 2.82270686018234
T2146 2.75142131661068
T2147 2.68012152305705
T2148 2.60880748054505
T2149 2.54234637119764
T2150 2.85604724341125
T2151 3.17445882330299
T2152 3.49293371279072
T2153 3.81147191289806
T2154 4.13771414808924
T2155 4.13812574951913
T2156 4.13853734992538
T2157 4.13894895135527
T2158 4.13936055176152
T2159 4.13977215319141
T2160 4.14018375359766
T2161 4.14059535502755
T2162 3.93928811870735
T2163 3.74599709351835
T2164 3.55266756952737
T2165 3.35929954673441
T2166 3.16589302513947
T2167 2.97809616797344
T2168 2.9008941467339
T2169 2.82945185745495
T2170 2.75799531921766
T2171 2.68652453099838
T2172 2.61503949382076
T2173 2.54841901519707
T2174 2.86286851457995
T2175 3.18203982088346
T2176 3.50127443780658
T2177 3.82057236534932
T2178 4.1475925690993
T2179 4.14800417052919
T2180 4.14841577093544
T2181 4.14882737236533
T2182 4.14923897277158
T2183 4.14965057420147
T2184 4.15006217460772
T2185 4.15047377501398
T2186 3.94868533642523
T2187 3.75493232561245
T2188 3.56114081497406
T2189 3.36731080655732
T2190 3.17344229831497
T2191 2.98519692242861
T2192 2.90781013969578
T2193 2.8361968557512
T2194 2.76456932182464
T2195 2.69292753893972
T2196 2.62127150607282
T2197 2.5544916591965
T2198 2.86968978472503
T2199 3.18962081846393
T2200 3.50961516282244
T2201 3.82967281677694
T2202 4.15747099010936
T2203 4.15788259153924
T2204 4.1582941919455
T2205 4.15870579337538
T2206 4.15911739378164
T2207 4.15952899418789
T2208 4.15994059561778
T2209 4.16035219602403
T2210 3.95808255516674
T2211 3.76386755770655
T2212 3.56961406144438
T2213 3.37532206638023
T2214 3.18099157251409
T2215 2.99229767688378
T2216 2.91472613265766
T2217 2.84294185302381
T2218 2.77114332545524
T2219 2.69933054688106
T2220 2.62750351934852
T2221 2.56056430319593
T2222 2.8765110548701
T2223 3.19720181604439
T2224 3.51795588681467
T2225 3.8387732692282
T2226 4.16734941111941
T2227 4.1677610125493
T2228 4.16817261295555
T2229 4.16858421336181
T2230 4.1689958147917
T2231 4.16940741519795
T2232 4.16981901662784
T2233 4.17023061703409
T2234 3.96747977288462
T2235 3.77280278980065
T2236 3.57808730689107
T2237 3.38333332620314
T2238 3.18854084568959
T2239 2.99939843236258
T2240 2.92164212459591
T2241 2.84968685132006
T2242 2.77771732806222
T2243 2.7057335548224
T2244 2.63373553262422
T2245 2.56663694719536
T2246 2.88333232603881
T2247 3.20478281362486
T2248 3.52629661183053
T2249 3.84787372167945
T2250 4.17722783212947
T2251 4.17763943253572
T2252 4.17805103396561
T2253 4.17846263437187
T2254 4.17887423580175
T2255 4.17928583620801
T2256 4.17969743763789
T2257 4.18010903804415
T2258 3.97687699162613
T2259 3.78173802189475
T2260 3.58656055336139
T2261 3.39134458602604
T2262 3.19609011988872
T2263 3.00649918681775
T2264 2.9285581175578
T2265 2.85643184859267
T2266 2.78429133066919
T2267 2.71213656276373
T2268 2.63996754589992
T2269 2.57270959119479
T2270 2.89015359618388
T2271 3.21236381120533
T2272 3.5346373368464
T2273 3.85697417310708
T2274 4.18710625313953
T2275 4.18751785354578
T2276 4.18792945497567
T2277 4.18834105538192
T2278 4.18875265681181
T2279 4.18916425721806
T2280 4.18957585864795
T2281 4.1899874590542
T2282 3.98627420934401
T2283 3.79067325398885
T2284 3.59503379880808
T2285 3.39935584584895
T2286 3.20363939306421
T2287 3.01359994127292
T2288 2.93547411051968
T2289 2.86317684688892
T2290 2.79086533327617
T2291 2.7185395717287
T2292 2.64619955917562
T2293 2.57878223519422
T2294 2.89697486632896
T2295 3.2199448087858
T2296 3.54297806186226
T2297 3.86607462555833
T2298 4.19698467414958
T2299 4.19739627455584
T2300 4.19780787598572
T2301 4.19821947639198
T2302 4.19863107782187
T2303 4.19904267822812
T2304 4.19945427965801
T2305 4.19986588006426
T2306 3.99567142808552
T2307 3.79960848608295
T2308 3.6035070452784
T2309 3.40736710567186
T2310 3.21118866726334
T2311 3.02070069572809
T2312 2.94239010245793
T2313 2.86992184416153
T2314 2.79743933690678
T2315 2.72494257967004
T2316 2.65243157245132
T2317 2.58485487919365
T2318 2.90379613749766
T2319 3.22752580636627
T2320 3.55131878687812
T2321 3.87517507800959
T2322 4.20686309515964
T2323 4.2072746955659
T2324 4.20768629699578
T2325 4.20809789740204
T2326 4.20850949883192
T2327 4.20892109923818
T2328 4.20933269964443
T2329 4.20974430107432
T2330 4.0050686458034
T2331 3.80854371817705
T2332 3.61198029072508
T2333 3.41537836549477
T2334 3.21873794043884
T2335 3.02780145018326
T2336 2.94930609541981
T2337 2.87666684245777
T2338 2.80401333951375
T2339 2.73134558761138
T2340 2.65866358572702
T2341 2.59092752319308
T2342 2.91061740764274
T2343 3.23510680497037
T2344 3.55965951189398
T2345 3.88427553046085
T2346 4.2167415161697
T2347 4.21715311657595
T2348 4.21756471800584
T2349 4.21797631841209
T2350 4.21838791881835
T2351 4.21879952024823
T2352 4.21921112065449
T2353 4.21962272208437
T2354 4.01446586454492
T2355 3.81747895027115
T2356 3.6204535371954
T2357 3.42338962531768
T2358 3.22628721361433
T2359 3.03490220463843
T2360 2.95622208838169
T2361 2.88341183973039
T2362 2.81058734212073
T2363 2.73774859555272
T2364 2.66489559900273
T2365 2.59700016719251
T2366 2.91743867778781
T2367 3.24268780255084
T2368 3.56800023690985
T2369 3.89337598188847
T2370 4.22661993717976
T2371 4.22703153758601
T2372 4.22744313799226
T2373 4.22785473942215
T2374 4.22826633982841
T2375 4.22867794125829
T2376 4.22908954166455
T2377 4.22950114309443
T2378 4.02386308328643
T2379 3.82641418236525
T2380 3.62892678264209
T2381 3.43140088514058
T2382 3.23383648781346
T2383 3.0420029590936
T2384 2.96313808031995
T2385 2.89015683802663
T2386 2.81716134575134
T2387 2.74415160349406
T2388 2.67112761125479
T2389 2.60307281119194
T2390 2.92425994895652
T2391 3.2502688001313
T2392 3.57634096192571
T2393 3.90247643433973
T2394 4.23649835716618
T2395 4.23690995859607
T2396 4.23732155900232
T2397 4.23773316043221
T2398 4.23814476083846
T2399 4.23855636226835
T2400 4.2389679626746
T2401 4.23937956410449
T2402 4.03326030100431
T2403 3.83534941445935
T2404 3.63740002911241
T2405 3.43941214496349
T2406 3.24138576098896
T2407 3.04910371354876
T2408 2.97005407328183
T2409 2.89690183529925
T2410 2.82373534835831
T2411 2.75055461143539
T2412 2.67735962453049
T2413 2.60914545519137
T2414 2.93108121910159
T2415 3.25784979771177
T2416 3.58468168694157
T2417 3.91157688679099
T2418 4.24637677817624
T2419 4.24678837960612
T2420 4.24719998001238
T2421 4.24761158144226
T2422 4.24802318184852
T2423 4.2484347832784
T2424 4.24884638368466
T2425 4.24925798511455
T2426 4.04265751974582
T2427 3.84428464655345
T2428 3.6458732745591
T2429 3.4474234047864
T2430 3.24893503518809
T2431 3.05620446902757
T2432 2.97697006624371
T2433 2.90364683359549
T2434 2.83030935096529
T2435 2.75695761937673
T2436 2.68359163780619
T2437 2.6152180991908
T2438 2.93790248924666
T2439 3.26543079529224
T2440 3.59302241195743
T2441 3.92067733821861
T2442 4.25625519918629
T2443 4.25666680061618
T2444 4.25707840102243
T2445 4.25749000245232
T2446 4.25790160285857
T2447 4.25831320428846
T2448 4.25872480469472
T2449 4.25913640510097
T2450 4.0520547374637
T2451 3.85321987864755
T2452 3.65434652102942
T2453 3.45543466460931
T2454 3.25648430836358
T2455 3.06330522348273
T2456 2.98388605818196
T2457 2.9103918308681
T2458 2.83688335357226
T2459 2.76336062731807
T2460 2.68982365108189
T2461 2.62129074319023
T2462 2.94472376041537
T2463 3.27301179287271
T2464 3.6013631369733
T2465 3.92977779066987
T2466 4.26613362019635
T2467 4.26654522162624
T2468 4.26695682203249
T2469 4.26736842346238
T2470 4.26778002386863
T2471 4.26819162427489
T2472 4.26860322570477
T2473 4.26901482611103
T2474 4.06145195620521
T2475 3.86215511074165
T2476 3.66281976647611
T2477 3.46344592443222
T2478 3.26403358256271
T2479 3.0704059779379
T2480 2.99080205114385
T2481 2.91713682916435
T2482 2.84345735720287
T2483 2.76976363525941
T2484 2.69605566435759
T2485 2.62736338718966
T2486 2.95154503056044
T2487 3.28059279045318
T2488 3.60970386198916
T2489 3.93887824312112
T2490 4.27601204120641
T2491 4.27642364263629
T2492 4.27683524304255
T2493 4.2772468434488
T2494 4.27765844487869
T2495 4.27807004528494
T2496 4.27848164671483
T2497 4.27889324712108
T2498 4.07084917392309
T2499 3.87109034283575
T2500 3.67129301294643
T2501 3.47145718425512
T2502 3.2715828557382
T2503 3.07750673239307
T2504 2.99771804410573
T2505 2.92388182643696
T2506 2.85003135980985
T2507 2.77616664320075
T2508 2.70228767763329
T2509 2.63343603118909
T2510 2.95836630070552
T2511 3.28817378803365
T2512 3.61804458598139
T2513 3.94797869454875
T2514 4.28589046221647
T2515 4.28630206262272
T2516 4.28671366405261
T2517 4.28712526445886
T2518 4.28753686588875
T2519 4.287948466295
T2520 4.28836006772489
T2521 4.28877166813114
T2522 4.0802463926646
T2523 3.88002557492985
T2524 3.67976625839312
T2525 3.47946844407803
T2526 3.27913212993733
T2527 3.08460748684824
T2528 3.00463403706761
T2529 2.93062682473321
T2530 2.85660536241682
T2531 2.78256965114208
T2532 2.70851969090899
T2533 2.63950867518852
T2534 2.96518757187423
T2535 3.29575478663775
T2536 3.62638531099725
T2537 3.957079147
T2538 4.29576888322652
T2539 4.29618048363278
T2540 4.29659208506266
T2541 4.29700368546892
T2542 4.2974152868988
T2543 4.29782688730506
T2544 4.29823848873494
T2545 4.2986500891412
T2546 4.08964361038248
T2547 3.88896080702395
T2548 3.68823950486344
T2549 3.48747970390094
T2550 3.28668140311283
T2551 3.09170824130341
T2552 3.01155002900586
T2553 2.93737182200582
T2554 2.86317936604743
T2555 2.78897265908342
T2556 2.71475170418469
T2557 2.64558131918795
T2558 2.9720088420193
T2559 3.30333578421821
T2560 3.63472603601311
T2561 3.96617959945126
T2562 4.30564730423658
T2563 4.30605890464283
T2564 4.30647050607272
T2565 4.30688210647897
T2566 4.30729370790886
T2567 4.30770530831512
T2568 4.308116909745
T2569 4.30852851015126
T2570 4.099040829124
T2571 3.89789603911805
T2572 3.69671275031012
T2573 3.49549096372385
T2574 3.29423067731196
T2575 3.09880899575858
T2576 3.01846602196774
T2577 2.94411682030207
T2578 2.8697533686544
T2579 2.79537566702476
T2580 2.72098371643676
T2581 2.65165396318738
T2582 2.97883011216437
T2583 3.31091678179868
T2584 3.64306676102898
T2585 3.97528005190252
T2586 4.31552572524664
T2587 4.31593732565289
T2588 4.31634892708278
T2589 4.31676052748903
T2590 4.31717212891892
T2591 4.31758372932517
T2592 4.31799532973143
T2593 4.31840693116131
T2594 4.10843804684188
T2595 3.90683127121215
T2596 3.70518599678044
T2597 3.50350222252312
T2598 3.30177995048745
T2599 3.10590975021375
T2600 3.02538201492963
T2601 2.95086181757468
T2602 2.87632737126138
T2603 2.80177867598973
T2604 2.72721572971246
T2605 2.65772660718681
T2606 2.98565138333308
T2607 3.31849777937915
T2608 3.65140748604484
T2609 3.98438050333014
T2610 4.32540414625669
T2611 4.32581574666295
T2612 4.32622734809283
T2613 4.32663894849909
T2614 4.32705054890534
T2615 4.32746215033523
T2616 4.32787375074148
T2617 4.32828535217137
T2618 4.11783526558339
T2619 3.91576650330625
T2620 3.71365924222713
T2621 3.51151348234603
T2622 3.30932922468658
T2623 3.11301050466892
T2624 3.03229800686788
T2625 2.95760681587092
T2626 2.88290137386836
T2627 2.80818168393107
T2628 2.73344774298816
T2629 2.6640713090457
T2630 2.99249402998658
T2631 3.32578665898257
T2632 3.6590792890022
T2633 3.9923719179982
T2634 4.33366712027539
T2635 4.33366712027539
T2636 4.33366712027539
T2637 4.33366712027539
T2638 4.33366712027539
T2639 4.33366712027539
T2640 4.33366712027539
T2641 4.33366712027539
T2642 4.12256332382504
T2643 3.91988981917264
T2644 3.71721631452024
T2645 3.51454281089147
T2646 3.31186930623908
T2647 3.11510381074649
T2648 3.03404867872598
T2649 2.95903316116904
T2650 2.88401764258847
T2651 2.80900212503153
T2652 2.73398660747459
T2653 2.6640713090457
T2654 2.99249402998658
T2655 3.32578665898257
T2656 3.6590792890022
T2657 3.9923719179982
T2658 4.33366712027539
T2659 4.33366712027539
T2660 4.33366712027539
T2661 4.33366712027539
T2662 4.33366712027539
T2663 4.33366712027539
T2664 4.33366712027539
T2665 4.33366712027539
T2666 4.12256332382504
T2667 3.91988981917264
T2668 3.71721631452024
T2669 3.51454281089147
T2670 3.31186930623908
T2671 3.11510381074649
T2672 3.03404867872598
T2673 2.95903316116904
T2674 2.88401764258847
T2675 2.80900212503153
T2676 2.73398660747459
T2677 2.6640713090457
T2678 2.99249402998658
T2679 3.32578665898257
T2680 3.6590792890022
T2681 3.9923719179982
T2682 4.33366712027539
T2683 4.33366712027539
T2684 4.33366712027539
T2685 4.33366712027539
T2686 4.33366712027539
T2687 4.33366712027539
T2688 4.33366712027539
T2689 4.33366712027539
T2690 4.12256332382504
T2691 3.91988981917264
T2692 3.71721631452024
T2693 3.51454281089147
T2694 3.31186930623908
T2695 3.11510381074649
T2696 3.03404867872598
T2697 2.95903316116904
T2698 2.88401764258847
T2699 2.80900212503153
T2700 2.73398660747459
T2701 2.6640713090457
T2702 2.99249402998658
T2703 3.32578665898257
T2704 3.6590792890022
T2705 3.9923719179982
T2706 4.33366712027539
T2707 4.33366712027539
T2708 4.33366712027539
T2709 4.33366712027539
T2710 4.33366712027539
T2711 4.33366712027539
T2712 4.33366712027539
T2713 4.33366712027539
T2714 4.12256332382504
T2715 3.91988981917264
T2716 3.71721631452024
T2717 3.51454281089147
T2718 3.31186930623908
T2719 3.11510381074649
T2720 3.03404867872598
T2721 2.95903316116904
T2722 2.88401764258847
T2723 2.80900212503153
T2724 2.73398660747459
T2725 2.6640713090457
T2726 2.99249402998658
T2727 3.32578665898257
T2728 3.6590792890022
T2729 3.9923719179982
T2730 4.33366712027539
T2731 4.33366712027539
T2732 4.33366712027539
T2733 4.33366712027539
T2734 4.33366712027539
T2735 4.33366712027539
T2736 4.33366712027539
T2737 4.33366712027539
T2738 4.12256332382504
T2739 3.91988981917264
T2740 3.71721631452024
T2741 3.51454281089147
T2742 3.31186930623908
T2743 3.11510381074649
T2744 3.03404867872598
T2745 2.95903316116904
T2746 2.88401764258847
T2747 2.80900212503153
T2748 2.73398660747459
T2749 2.6640713090457
T2750 2.99249402998658
T2751 3.32578665898257
T2752 3.6590792890022
T2753 3.9923719179982
T2754 4.33366712027539
T2755 4.33366712027539
T2756 4.33366712027539
T2757 4.33366712027539
T2758 4.33366712027539
T2759 4.33366712027539
T2760 4.33366712027539
T2761 4.33366712027539
T2762 4.12256332382504
T2763 3.91988981917264
T2764 3.71721631452024
T2765 3.51454281089147
T2766 3.31186930623908
T2767 3.11510381074649
T2768 3.03404867872598
T2769 2.95903316116904
T2770 2.88401764258847
T2771 2.80900212503153
T2772 2.73398660747459
T2773 2.6640713090457
T2774 3.07566913062908
T2775 3.49226846659496
T2776 3.90886780256085
T2777 4.33366712027539
T2778 4.33366712027539
T2779 4.33366712027539
T2780 4.33366712027539
T2781 4.33366712027539
T2782 4.33366712027539
T2783 4.33366712027539
T2784 4.33366712027539
T2785 4.33366712027539
T2786 4.12256332382504
T2787 3.91988981917264
T2788 3.71721631452024
T2789 3.51454281089147
T2790 3.31186930623908
T2791 3.11510381074649
T2792 3.03404867872598
T2793 2.95903316116904
T2794 2.88401764258847
T2795 2.80900212503153
T2796 2.73398660747459
T2797 2.6640713090457
T2798 3.07566913062908
T2799 3.49226846659496
T2800 3.90886780256085
T2801 4.33366712027539
T2802 4.33366712027539
T2803 4.33366712027539
T2804 4.33366712027539
T2805 4.33366712027539
T2806 4.33366712027539
T2807 4.33366712027539
T2808 4.33366712027539
