# Supplementary material for: FishMORPH - An agent-based model to predict salmonid growth and distribution responses under natural and low flows
Source: Sci Rep. 2016 Jul 19;6:29414. doi: 10.1038/srep29414 (PMC4949470; doi:10.1038/srep29414)
Supplement: Supplementary Information 2 [file srep29414-s2.zip › SR_FishMORPH_Files/Parameters/Baseline_Resource1_Density_Stretch3.var]

Resource1Density Strech3
T1 0.341000061817078
T2 0.316407516297255
T3 0.292480909280751
T4 0.268554300861235
T5 0.245115872061118
T6 0.240211029982994
T7 0.235784011888647
T8 0.2313569937943
T9 0.226929975699953
T10 0.222502957605606
T11 0.218075939511258
T12 0.213648922819924
T13 0.209625810993214
T14 0.227978480650041
T15 0.246711756745106
T16 0.265445032840171
T17 0.284178308935236
T18 0.302911583627288
T19 0.321644859722353
T20 0.341000061817078
T21 0.341000061817078
T22 0.341000061817078
T23 0.341000061817078
T24 0.341000061817078
T25 0.341000061817078
T26 0.316407516297255
T27 0.292480909280751
T28 0.268554300861235
T29 0.245115872061118
T30 0.240211029982994
T31 0.235784011888647
T32 0.2313569937943
T33 0.226929975699953
T34 0.222502957605606
T35 0.218075939511258
T36 0.213648922819924
T37 0.209625810993214
T38 0.227978480650041
T39 0.246711756745106
T40 0.265445032840171
T41 0.284178308935236
T42 0.302911583627288
T43 0.321644859722353
T44 0.341000061817078
T45 0.341000061817078
T46 0.341000061817078
T47 0.341000061817078
T48 0.341000061817078
T49 0.341000061817078
T50 0.316407516297255
T51 0.292480909280751
T52 0.268554300861235
T53 0.245115872061118
T54 0.240211029982994
T55 0.235784011888647
T56 0.2313569937943
T57 0.226929975699953
T58 0.222502957605606
T59 0.218075939511258
T60 0.213648922819924
T61 0.209625810993214
T62 0.227978480650041
T63 0.246711756745106
T64 0.265445032840171
T65 0.284178308935236
T66 0.302911583627288
T67 0.321644859722353
T68 0.341000061817078
T69 0.341000061817078
T70 0.341000061817078
T71 0.341000061817078
T72 0.341000061817078
T73 0.341000061817078
T74 0.316407516297255
T75 0.292480909280751
T76 0.268554300861235
T77 0.245115872061118
T78 0.240211029982994
T79 0.235784011888647
T80 0.2313569937943
T81 0.226929975699953
T82 0.222502957605606
T83 0.218075939511258
T84 0.213648922819924
T85 0.209625810993214
T86 0.227978480650041
T87 0.246711756745106
T88 0.265445032840171
T89 0.284178308935236
T90 0.302911583627288
T91 0.321644859722353
T92 0.341000061817078
T93 0.341000061817078
T94 0.341000061817078
T95 0.341000061817078
T96 0.341000061817078
T97 0.341000061817078
T98 0.316407516297255
T99 0.292480909280751
T100 0.268554300861235
T101 0.245115872061118
T102 0.240211029982994
T103 0.235784011888647
T104 0.2313569937943
T105 0.226929975699953
T106 0.222502957605606
T107 0.218075939511258
T108 0.213648922819924
T109 0.209625810993214
T110 0.227978480650041
T111 0.246711756745106
T112 0.265445032840171
T113 0.284178308935236
T114 0.302911583627288
T115 0.321644859722353
T116 0.341000061817078
T117 0.341000061817078
T118 0.341000061817078
T119 0.341000061817078
T120 0.341000061817078
T121 0.341000061817078
T122 0.316407516297255
T123 0.292480909280751
T124 0.268554300861235
T125 0.245115872061118
T126 0.240211029982994
T127 0.235784011888647
T128 0.2313569937943
T129 0.226929975699953
T130 0.222502957605606
T131 0.218075939511258
T132 0.213648922819924
T133 0.209625810993214
T134 0.227978480650041
T135 0.246711756745106
T136 0.265445032840171
T137 0.284178308935236
T138 0.302911583627288
T139 0.321644859722353
T140 0.341000061817078
T141 0.341000061817078
T142 0.341000061817078
T143 0.341000061817078
T144 0.341000061817078
T145 0.341000061817078
T146 0.316407516297255
T147 0.292480909280751
T148 0.268554300861235
T149 0.245115872061118
T150 0.240211029982994
T151 0.235784011888647
T152 0.2313569937943
T153 0.226929975699953
T154 0.222502957605606
T155 0.218075939511258
T156 0.213648922819924
T157 0.209625810993214
T158 0.227978480650041
T159 0.246711756745106
T160 0.265445032840171
T161 0.284178308935236
T162 0.302911583627288
T163 0.321644859722353
T164 0.341000061817078
T165 0.341000061817078
T166 0.341000061817078
T167 0.341000061817078
T168 0.341000061817078
T169 0.341000061817078
T170 0.316407516297255
T171 0.292480909280751
T172 0.268554300861235
T173 0.245115872061118
T174 0.240211029982994
T175 0.235784011888647
T176 0.2313569937943
T177 0.226929975699953
T178 0.222502957605606
T179 0.218075939511258
T180 0.213648922819924
T181 0.209625810993214
T182 0.227978480650041
T183 0.246711756745106
T184 0.265445032840171
T185 0.284178308935236
T186 0.302911583627288
T187 0.321644859722353
T188 0.341000061817078
T189 0.341000061817078
T190 0.341000061817078
T191 0.341000061817078
T192 0.341000061817078
T193 0.341000061817078
T194 0.316407516297255
T195 0.292480909280751
T196 0.268554300861235
T197 0.245115872061118
T198 0.240211029982994
T199 0.235784011888647
T200 0.2313569937943
T201 0.226929975699953
T202 0.222502957605606
T203 0.218075939511258
T204 0.213648922819924
T205 0.209625810993214
T206 0.227978480650041
T207 0.246711756745106
T208 0.265445032840171
T209 0.284178308935236
T210 0.302911583627288
T211 0.321644859722353
T212 0.341000061817078
T213 0.341000061817078
T214 0.341000061817078
T215 0.341000061817078
T216 0.341000061817078
T217 0.341000061817078
T218 0.316407516297255
T219 0.292480909280751
T220 0.268554300861235
T221 0.245115872061118
T222 0.240211029982994
T223 0.235784011888647
T224 0.2313569937943
T225 0.226929975699953
T226 0.222502957605606
T227 0.218075939511258
T228 0.213648922819924
T229 0.209625810993214
T230 0.227978480650041
T231 0.246711756745106
T232 0.265445032840171
T233 0.284178308935236
T234 0.302911583627288
T235 0.321644859722353
T236 0.341000061817078
T237 0.341000061817078
T238 0.341000061817078
T239 0.341000061817078
T240 0.341000061817078
T241 0.341000061817078
T242 0.316407516297255
T243 0.292480909280751
T244 0.268554300861235
T245 0.245115872061118
T246 0.240211029982994
T247 0.235784011888647
T248 0.2313569937943
T249 0.226929975699953
T250 0.222502957605606
T251 0.218075939511258
T252 0.213648922819924
T253 0.209625810993214
T254 0.227978480650041
T255 0.246711756745106
T256 0.265445032840171
T257 0.284178308935236
T258 0.302911583627288
T259 0.321644859722353
T260 0.341000061817078
T261 0.341000061817078
T262 0.341000061817078
T263 0.341000061817078
T264 0.341000061817078
T265 0.341000061817078
T266 0.316407516297255
T267 0.292480909280751
T268 0.268554300861235
T269 0.245115872061118
T270 0.240211029982994
T271 0.235784011888647
T272 0.2313569937943
T273 0.226929975699953
T274 0.222502957605606
T275 0.218075939511258
T276 0.213648922819924
T277 0.209625810993214
T278 0.227978480650041
T279 0.246711756745106
T280 0.265445032840171
T281 0.284178308935236
T282 0.302911583627288
T283 0.321644859722353
T284 0.341000061817078
T285 0.341000061817078
T286 0.341000061817078
T287 0.341000061817078
T288 0.341000061817078
T289 0.341000061817078
T290 0.316407516297255
T291 0.292480909280751
T292 0.268554300861235
T293 0.245115872061118
T294 0.240211029982994
T295 0.235784011888647
T296 0.2313569937943
T297 0.226929975699953
T298 0.222502957605606
T299 0.218075939511258
T300 0.213648922819924
T301 0.209625810993214
T302 0.227978480650041
T303 0.246711756745106
T304 0.265445032840171
T305 0.284178308935236
T306 0.302911583627288
T307 0.321644859722353
T308 0.341000061817078
T309 0.341000061817078
T310 0.341000061817078
T311 0.341000061817078
T312 0.341000061817078
T313 0.341000061817078
T314 0.316407516297255
T315 0.292480909280751
T316 0.268554300861235
T317 0.245115872061118
T318 0.240211029982994
T319 0.235784011888647
T320 0.2313569937943
T321 0.226929975699953
T322 0.222502957605606
T323 0.218075939511258
T324 0.213648922819924
T325 0.209625810993214
T326 0.227978480650041
T327 0.246711756745106
T328 0.265445032840171
T329 0.284178308935236
T330 0.302911583627288
T331 0.321644859722353
T332 0.341000061817078
T333 0.341000061817078
T334 0.341000061817078
T335 0.341000061817078
T336 0.341000061817078
T337 0.341000061817078
T338 0.316407516297255
T339 0.292480909280751
T340 0.268554300861235
T341 0.245115872061118
T342 0.240211029982994
T343 0.235784011888647
T344 0.2313569937943
T345 0.226929975699953
T346 0.222502957605606
T347 0.218075939511258
T348 0.213648922819924
T349 0.209625810993214
T350 0.227978480650041
T351 0.246711756745106
T352 0.265445032840171
T353 0.284178308935236
T354 0.302911583627288
T355 0.321644859722353
T356 0.341000061817078
T357 0.341000061817078
T358 0.341000061817078
T359 0.341000061817078
T360 0.341000061817078
T361 0.341000061817078
T362 0.316407516297255
T363 0.292480909280751
T364 0.268554300861235
T365 0.245115872061118
T366 0.240211029982994
T367 0.235784011888647
T368 0.2313569937943
T369 0.226929975699953
T370 0.222502957605606
T371 0.218075939511258
T372 0.213648922819924
T373 0.209625810993214
T374 0.227978480650041
T375 0.246711756745106
T376 0.265445032840171
T377 0.284178308935236
T378 0.302911583627288
T379 0.321644859722353
T380 0.341000061817078
T381 0.341000061817078
T382 0.341000061817078
T383 0.341000061817078
T384 0.341000061817078
T385 0.341000061817078
T386 0.316407516297255
T387 0.292480909280751
T388 0.268554300861235
T389 0.245115872061118
T390 0.240211029982994
T391 0.235784011888647
T392 0.2313569937943
T393 0.226929975699953
T394 0.222502957605606
T395 0.218075939511258
T396 0.213648922819924
T397 0.209625810993214
T398 0.227978480650041
T399 0.246711756745106
T400 0.265445032840171
T401 0.284178308935236
T402 0.302911583627288
T403 0.321644859722353
T404 0.341000061817078
T405 0.341000061817078
T406 0.341000061817078
T407 0.341000061817078
T408 0.341000061817078
T409 0.341000061817078
T410 0.316407516297255
T411 0.292480909280751
T412 0.268554300861235
T413 0.245115872061118
T414 0.240211029982994
T415 0.235784011888647
T416 0.2313569937943
T417 0.226929975699953
T418 0.222502957605606
T419 0.218075939511258
T420 0.213648922819924
T421 0.209625810993214
T422 0.227978480650041
T423 0.246711756745106
T424 0.265445032840171
T425 0.284178308935236
T426 0.302911583627288
T427 0.321644859722353
T428 0.341000061817078
T429 0.341000061817078
T430 0.341000061817078
T431 0.341000061817078
T432 0.341000061817078
T433 0.341000061817078
T434 0.316407516297255
T435 0.292480909280751
T436 0.268554300861235
T437 0.245115872061118
T438 0.240211029982994
T439 0.235784011888647
T440 0.2313569937943
T441 0.226929975699953
T442 0.222502957605606
T443 0.218075939511258
T444 0.213648922819924
T445 0.209625810993214
T446 0.227978480650041
T447 0.246711756745106
T448 0.265445032840171
T449 0.284178308935236
T450 0.302911583627288
T451 0.321644859722353
T452 0.341000061817078
T453 0.341000061817078
T454 0.341000061817078
T455 0.341000061817078
T456 0.341000061817078
T457 0.341000061817078
T458 0.316407516297255
T459 0.292480909280751
T460 0.268554300861235
T461 0.245115872061118
T462 0.240211029982994
T463 0.235784011888647
T464 0.2313569937943
T465 0.226929975699953
T466 0.222502957605606
T467 0.218075939511258
T468 0.213648922819924
T469 0.209625810993214
T470 0.227978480650041
T471 0.246711756745106
T472 0.265445032840171
T473 0.284178308935236
T474 0.302911583627288
T475 0.321644859722353
T476 0.341000061817078
T477 0.341000061817078
T478 0.341000061817078
T479 0.341000061817078
T480 0.341000061817078
T481 0.341000061817078
T482 0.316407516297255
T483 0.292480909280751
T484 0.268554300861235
T485 0.245115872061118
T486 0.240211029982994
T487 0.235784011888647
T488 0.2313569937943
T489 0.226929975699953
T490 0.222502957605606
T491 0.218075939511258
T492 0.213648922819924
T493 0.209625810993214
T494 0.227978480650041
T495 0.246711756745106
T496 0.265445032840171
T497 0.284178308935236
T498 0.302911583627288
T499 0.321644859722353
T500 0.341000061817078
T501 0.341000061817078
T502 0.341000061817078
T503 0.341000061817078
T504 0.341000061817078
T505 0.341000061817078
T506 0.316407516297255
T507 0.292480909280751
T508 0.268554300861235
T509 0.245115872061118
T510 0.240211029982994
T511 0.235784011888647
T512 0.2313569937943
T513 0.226929975699953
T514 0.222502957605606
T515 0.218075939511258
T516 0.213648922819924
T517 0.209625810993214
T518 0.227978480650041
T519 0.246711756745106
T520 0.265445032840171
T521 0.284178308935236
T522 0.302911583627288
T523 0.321644859722353
T524 0.341000061817078
T525 0.341000061817078
T526 0.341000061817078
T527 0.341000061817078
T528 0.341000061817078
T529 0.341000061817078
T530 0.316407516297255
T531 0.292480909280751
T532 0.268554300861235
T533 0.245115872061118
T534 0.240211029982994
T535 0.235784011888647
T536 0.2313569937943
T537 0.226929975699953
T538 0.222502957605606
T539 0.218075939511258
T540 0.213648922819924
T541 0.209625810993214
T542 0.227978480650041
T543 0.246711756745106
T544 0.265445032840171
T545 0.284178308935236
T546 0.302911583627288
T547 0.321644859722353
T548 0.341000061817078
T549 0.341000061817078
T550 0.341000061817078
T551 0.341000061817078
T552 0.341000061817078
T553 0.341000061817078
T554 0.316407516297255
T555 0.292480909280751
T556 0.268554300861235
T557 0.245115872061118
T558 0.240211029982994
T559 0.235784011888647
T560 0.2313569937943
T561 0.226929975699953
T562 0.222502957605606
T563 0.218075939511258
T564 0.213648922819924
T565 0.209625810993214
T566 0.227978480650041
T567 0.246711756745106
T568 0.265445032840171
T569 0.284178308935236
T570 0.302911583627288
T571 0.321644859722353
T572 0.341000061817078
T573 0.341000061817078
T574 0.341000061817078
T575 0.341000061817078
T576 0.341000061817078
T577 0.341000061817078
T578 0.316407516297255
T579 0.292480909280751
T580 0.268554300861235
T581 0.245115872061118
T582 0.240211029982994
T583 0.235784011888647
T584 0.2313569937943
T585 0.226929975699953
T586 0.222502957605606
T587 0.218075939511258
T588 0.213648922819924
T589 0.209625810993214
T590 0.227978480650041
T591 0.246711756745106
T592 0.265445032840171
T593 0.284178308935236
T594 0.302911583627288
T595 0.321644859722353
T596 0.341000061817078
T597 0.341000061817078
T598 0.341000061817078
T599 0.341000061817078
T600 0.341000061817078
T601 0.341000061817078
T602 0.316407516297255
T603 0.292480909280751
T604 0.268554300861235
T605 0.245115872061118
T606 0.240211029982994
T607 0.235784011888647
T608 0.2313569937943
T609 0.226929975699953
T610 0.222502957605606
T611 0.218075939511258
T612 0.213648922819924
T613 0.209625810993214
T614 0.227978480650041
T615 0.246711756745106
T616 0.265445032840171
T617 0.284178308935236
T618 0.302911583627288
T619 0.321644859722353
T620 0.341000061817078
T621 0.341000061817078
T622 0.341000061817078
T623 0.341000061817078
T624 0.341000061817078
T625 0.341000061817078
T626 0.316407516297255
T627 0.292480909280751
T628 0.268554300861235
T629 0.245115872061118
T630 0.240211029982994
T631 0.235784011888647
T632 0.2313569937943
T633 0.226929975699953
T634 0.222502957605606
T635 0.218075939511258
T636 0.213648922819924
T637 0.209625810993214
T638 0.227978480650041
T639 0.246711756745106
T640 0.265445032840171
T641 0.284178308935236
T642 0.302911583627288
T643 0.321644859722353
T644 0.341000061817078
T645 0.341000061817078
T646 0.341000061817078
T647 0.341000061817078
T648 0.341000061817078
T649 0.341000061817078
T650 0.316407516297255
T651 0.292480909280751
T652 0.268554300861235
T653 0.245115872061118
T654 0.240211029982994
T655 0.235784011888647
T656 0.2313569937943
T657 0.226929975699953
T658 0.222502957605606
T659 0.218075939511258
T660 0.213648922819924
T661 0.209625810993214
T662 0.227978480650041
T663 0.246711756745106
T664 0.265445032840171
T665 0.284178308935236
T666 0.302911583627288
T667 0.321644859722353
T668 0.341000061817078
T669 0.341000061817078
T670 0.341000061817078
T671 0.341000061817078
T672 0.341000061817078
T673 0.341000061817078
T674 0.316407516297255
T675 0.292480909280751
T676 0.268554300861235
T677 0.245115872061118
T678 0.240211029982994
T679 0.235784011888647
T680 0.2313569937943
T681 0.226929975699953
T682 0.222502957605606
T683 0.218075939511258
T684 0.213648922819924
T685 0.209625810993214
T686 0.227978480650041
T687 0.246711756745106
T688 0.265445032840171
T689 0.284178308935236
T690 0.302911583627288
T691 0.321644859722353
T692 0.341000061817078
T693 0.341000061817078
T694 0.341000061817078
T695 0.341000061817078
T696 0.341000061817078
T697 0.341000061817078
T698 0.316407516297255
T699 0.292480909280751
T700 0.268554300861235
T701 0.245115872061118
T702 0.240211029982994
T703 0.235784011888647
T704 0.2313569937943
T705 0.226929975699953
T706 0.222502957605606
T707 0.218075939511258
T708 0.213648922819924
T709 0.209625810993214
T710 0.227978480650041
T711 0.246711756745106
T712 0.265445032840171
T713 0.284178308935236
T714 0.302911583627288
T715 0.321644859722353
T716 0.341000061817078
T717 0.341000061817078
T718 0.341000061817078
T719 0.341000061817078
T720 0.341000061817078
T721 0.341000061817078
T722 0.316407516297255
T723 0.292480909280751
T724 0.268554300861235
T725 0.245115872061118
T726 0.240211029982994
T727 0.235784011888647
T728 0.2313569937943
T729 0.226929975699953
T730 0.222502957605606
T731 0.218075939511258
T732 0.213648922819924
T733 0.209625810993214
T734 0.227978480650041
T735 0.246711756745106
T736 0.265445032840171
T737 0.284178308935236
T738 0.302911583627288
T739 0.321644859722353
T740 0.341000061817078
T741 0.341000061817078
T742 0.341000061817078
T743 0.341000061817078
T744 0.341000061817078
T745 0.341000061817078
T746 0.316407516297255
T747 0.292480909280751
T748 0.268554300861235
T749 0.245115872061118
T750 0.240211029982994
T751 0.235784011888647
T752 0.2313569937943
T753 0.226929975699953
T754 0.222502957605606
T755 0.218075939511258
T756 0.213648922819924
T757 0.209625810993214
T758 0.227978480650041
T759 0.246711756745106
T760 0.265445032840171
T761 0.284178308935236
T762 0.302911583627288
T763 0.321644859722353
T764 0.341000061817078
T765 0.341000061817078
T766 0.341000061817078
T767 0.341000061817078
T768 0.341000061817078
T769 0.341000061817078
T770 0.316407516297255
T771 0.292480909280751
T772 0.268554300861235
T773 0.245115872061118
T774 0.240211029982994
T775 0.235784011888647
T776 0.2313569937943
T777 0.226929975699953
T778 0.222502957605606
T779 0.218075939511258
T780 0.213648922819924
T781 0.209625810993214
T782 0.227978480650041
T783 0.246711756745106
T784 0.265445032840171
T785 0.284178308935236
T786 0.302911583627288
T787 0.321644859722353
T788 0.341000061817078
T789 0.341000061817078
T790 0.341000061817078
T791 0.341000061817078
T792 0.341000061817078
T793 0.341000061817078
T794 0.316407516297255
T795 0.292480909280751
T796 0.268554300861235
T797 0.245115872061118
T798 0.240211029982994
T799 0.235784011888647
T800 0.2313569937943
T801 0.226929975699953
T802 0.222502957605606
T803 0.218075939511258
T804 0.213648922819924
T805 0.209625810993214
T806 0.227978480650041
T807 0.246711756745106
T808 0.265445032840171
T809 0.284178308935236
T810 0.302911583627288
T811 0.321644859722353
T812 0.341000061817078
T813 0.341000061817078
T814 0.341000061817078
T815 0.341000061817078
T816 0.341000061817078
T817 0.341000061817078
T818 0.316407516297255
T819 0.292480909280751
T820 0.268554300861235
T821 0.245115872061118
T822 0.240211029982994
T823 0.235784011888647
T824 0.2313569937943
T825 0.226929975699953
T826 0.222502957605606
T827 0.218075939511258
T828 0.213648922819924
T829 0.209625810993214
T830 0.227978480650041
T831 0.246711756745106
T832 0.265445032840171
T833 0.284178308935236
T834 0.302911583627288
T835 0.321644859722353
T836 0.341000061817078
T837 0.341000061817078
T838 0.341000061817078
T839 0.341000061817078
T840 0.341000061817078
T841 0.341000061817078
T842 0.316407516297255
T843 0.292480909280751
T844 0.268554300861235
T845 0.245115872061118
T846 0.240211029982994
T847 0.235784011888647
T848 0.2313569937943
T849 0.226929975699953
T850 0.222502957605606
T851 0.218075939511258
T852 0.213648922819924
T853 0.209625810993214
T854 0.227978480650041
T855 0.246711756745106
T856 0.265445032840171
T857 0.284178308935236
T858 0.302911583627288
T859 0.321644859722353
T860 0.341000061817078
T861 0.341000061817078
T862 0.341000061817078
T863 0.341000061817078
T864 0.341000061817078
T865 0.341000061817078
T866 0.316407516297255
T867 0.292480909280751
T868 0.268554300861235
T869 0.245115872061118
T870 0.240211029982994
T871 0.235784011888647
T872 0.2313569937943
T873 0.226929975699953
T874 0.222502957605606
T875 0.218075939511258
T876 0.213648922819924
T877 0.209625810993214
T878 0.227978480650041
T879 0.246711756745106
T880 0.265445032840171
T881 0.284178308935236
T882 0.302911583627288
T883 0.321644859722353
T884 0.341000061817078
T885 0.341000061817078
T886 0.341000061817078
T887 0.341000061817078
T888 0.341000061817078
T889 0.341000061817078
T890 0.316407516297255
T891 0.292480909280751
T892 0.268554300861235
T893 0.245115872061118
T894 0.240211029982994
T895 0.235784011888647
T896 0.2313569937943
T897 0.226929975699953
T898 0.222502957605606
T899 0.218075939511258
T900 0.213648922819924
T901 0.209625810993214
T902 0.227978480650041
T903 0.246711756745106
T904 0.265445032840171
T905 0.284178308935236
T906 0.302911583627288
T907 0.321644859722353
T908 0.341000061817078
T909 0.341000061817078
T910 0.341000061817078
T911 0.341000061817078
T912 0.341000061817078
T913 0.341000061817078
T914 0.316407516297255
T915 0.292480909280751
T916 0.268554300861235
T917 0.245115872061118
T918 0.240211029982994
T919 0.235784011888647
T920 0.2313569937943
T921 0.226929975699953
T922 0.222502957605606
T923 0.218075939511258
T924 0.213648922819924
T925 0.209625810993214
T926 0.227978480650041
T927 0.246711756745106
T928 0.265445032840171
T929 0.284178308935236
T930 0.302911583627288
T931 0.321644859722353
T932 0.341000061817078
T933 0.341000061817078
T934 0.341000061817078
T935 0.341000061817078
T936 0.341000061817078
T937 0.341000061817078
T938 0.316407516297255
T939 0.292480909280751
T940 0.268554300861235
T941 0.245115872061118
T942 0.240211029982994
T943 0.235784011888647
T944 0.2313569937943
T945 0.226929975699953
T946 0.222502957605606
T947 0.218075939511258
T948 0.213648922819924
T949 0.209625810993214
T950 0.227978480650041
T951 0.246711756745106
T952 0.265445032840171
T953 0.284178308935236
T954 0.302911583627288
T955 0.321644859722353
T956 0.341000061817078
T957 0.341000061817078
T958 0.341000061817078
T959 0.341000061817078
T960 0.341000061817078
T961 0.341000061817078
T962 0.316407516297255
T963 0.292480909280751
T964 0.268554300861235
T965 0.245115872061118
T966 0.240211029982994
T967 0.235784011888647
T968 0.2313569937943
T969 0.226929975699953
T970 0.222502957605606
T971 0.218075939511258
T972 0.213648922819924
T973 0.209625810993214
T974 0.227978480650041
T975 0.246711756745106
T976 0.265445032840171
T977 0.284178308935236
T978 0.302911583627288
T979 0.321644859722353
T980 0.341000061817078
T981 0.341000061817078
T982 0.341000061817078
T983 0.341000061817078
T984 0.341000061817078
T985 0.341000061817078
T986 0.316407516297255
T987 0.292480909280751
T988 0.268554300861235
T989 0.245115872061118
T990 0.240211029982994
T991 0.235784011888647
T992 0.2313569937943
T993 0.226929975699953
T994 0.222502957605606
T995 0.218075939511258
T996 0.213648922819924
T997 0.209625810993214
T998 0.227978480650041
T999 0.246711756745106
T1000 0.265445032840171
T1001 0.284178308935236
T1002 0.302911583627288
T1003 0.321644859722353
T1004 0.341000061817078
T1005 0.341000061817078
T1006 0.341000061817078
T1007 0.341000061817078
T1008 0.341000061817078
T1009 0.341000061817078
T1010 0.316407516297255
T1011 0.292480909280751
T1012 0.268554300861235
T1013 0.245115872061118
T1014 0.240211029982994
T1015 0.235784011888647
T1016 0.2313569937943
T1017 0.226929975699953
T1018 0.222502957605606
T1019 0.218075939511258
T1020 0.213648922819924
T1021 0.209625810993214
T1022 0.227978480650041
T1023 0.246711756745106
T1024 0.265445032840171
T1025 0.284178308935236
T1026 0.302911583627288
T1027 0.321644859722353
T1028 0.341000061817078
T1029 0.341000061817078
T1030 0.341000061817078
T1031 0.341000061817078
T1032 0.341000061817078
T1033 0.341000061817078
T1034 0.321199570196573
T1035 0.302062425715209
T1036 0.282925281233845
T1037 0.263788136752481
T1038 0.245115872061118
T1039 0.239584516132299
T1040 0.234525807070951
T1041 0.229467098009604
T1042 0.224408387545243
T1043 0.219349678483895
T1044 0.214290969422548
T1045 0.209625810993214
T1046 0.227978480650041
T1047 0.246711756745106
T1048 0.265445032840171
T1049 0.284178308935236
T1050 0.302911583627288
T1051 0.321644859722353
T1052 0.341000061817078
T1053 0.341000061817078
T1054 0.341000061817078
T1055 0.341000061817078
T1056 0.341000061817078
T1057 0.341000061817078
T1058 0.321199570196573
T1059 0.302062425715209
T1060 0.282925281233845
T1061 0.263788136752481
T1062 0.245115872061118
T1063 0.239584516132299
T1064 0.234525807070951
T1065 0.229467098009604
T1066 0.224408387545243
T1067 0.219349678483895
T1068 0.214290969422548
T1069 0.209625810993214
T1070 0.232968881239421
T1071 0.257588730786458
T1072 0.283040260918252
T1073 0.309323474440829
T1074 0.336438368548163
T1075 0.364384946046279
T1076 0.393881578823474
T1077 0.401451093888093
T1078 0.409020610355725
T1079 0.416590126823356
T1080 0.424159641887975
T1081 0.431729158355607
T1082 0.413790378803716
T1083 0.39584183147846
T1084 0.377043673068071
T1085 0.357395900766526
T1086 0.337538681139631
T1087 0.335239981170489
T1088 0.333367555698051
T1089 0.33127054299185
T1090 0.328948944454897
T1091 0.326402758684181
T1092 0.323631987082713
T1093 0.32123972301271
T1094 0.354424818257427
T1095 0.389024853060715
T1096 0.424456569851773
T1097 0.4607199686306
T1098 0.497815049397197
T1099 0.535741812151565
T1100 0.575549961419519
T1101 0.583119477887151
T1102 0.590688994354782
T1103 0.598258509419401
T1104 0.605828025887033
T1105 0.613397542354664
T1106 0.584910016532172
T1107 0.556766120752192
T1108 0.52777261388708
T1109 0.497929494533823
T1110 0.468124593242398
T1111 0.462879054821002
T1112 0.458311592364486
T1113 0.453519542674206
T1114 0.448502908556186
T1115 0.443261687204404
T1116 0.437795878618857
T1117 0.432918243760081
T1118 0.475880755275434
T1119 0.520460975334972
T1120 0.565872878785293
T1121 0.612116462820371
T1122 0.659191728843219
T1123 0.70709867825685
T1124 0.757218345418576
T1125 0.764787861886208
T1126 0.772357376950827
T1127 0.779926893418458
T1128 0.78749640988609
T1129 0.795065924950709
T1130 0.756029652857615
T1131 0.717690410025924
T1132 0.678501556109101
T1133 0.638463089704133
T1134 0.598710506748177
T1135 0.590518127068503
T1136 0.58325562903092
T1137 0.575768543759574
T1138 0.568056872657476
T1139 0.560120614321614
T1140 0.551959770155001
T1141 0.544596763104441
T1142 0.59733669229344
T1143 0.651897099012242
T1144 0.707289186315801
T1145 0.763512957010143
T1146 0.820568409692254
T1147 0.878455544362135
T1148 0.938886729417634
T1149 0.946456245885265
T1150 0.954025760949884
T1151 0.961595277417516
T1152 0.969164793885148
T1153 0.976734308949767
T1154 0.927149289183059
T1155 0.878614699299657
T1156 0.829230498331122
T1157 0.77899668347143
T1158 0.729296418850944
T1159 0.718157200719016
T1160 0.708199665697354
T1161 0.698017543441929
T1162 0.687610836758765
T1163 0.676979541438824
T1164 0.666123661691145
T1165 0.6562752824488
T1166 0.718792629311447
T1167 0.783333221286499
T1168 0.848705495249322
T1169 0.914909451199914
T1170 0.981945089138276
T1171 1.04981240906441
T1172 1.12055511341669
T1173 1.12812462848131
T1174 1.13569414494894
T1175 1.14326366141657
T1176 1.15083317648119
T1177 1.15840269294882
T1178 1.0982689255085
T1179 1.03953898857339
T1180 0.979959439150131
T1181 0.91953027864174
T1182 0.859882330953711
T1183 0.845796272966516
T1184 0.833143702363789
T1185 0.820266544527297
T1186 0.807164799457042
T1187 0.793838469959047
T1188 0.780287553227289
T1189 0.767953801793159
T1190 0.840248566329453
T1191 0.914769343560757
T1192 0.99012180277983
T1193 1.06630594538969
T1194 1.1433217685843
T1195 1.22116927516969
T1196 1.30222349601274
T1197 1.30979301248037
T1198 1.317362528948
T1199 1.32493204401262
T1200 1.33250156048025
T1201 1.34007107694788
T1202 1.26938856183395
T1203 1.20046327784712
T1204 1.13068838137215
T1205 1.06006387240904
T1206 0.990468243056478
T1207 0.97343534661703
T1208 0.958087739030223
T1209 0.942515544209653
T1210 0.926718763558331
T1211 0.910697397076258
T1212 0.894451443360421
T1213 0.879632321137518
T1214 0.96170450334746
T1215 1.04620546583501
T1216 1.13153811171335
T1217 1.21770243957946
T1218 1.30469844943333
T1219 1.39252614127498
T1220 1.48389188001179
T1221 1.49146139647942
T1222 1.49903091154404
T1223 1.50660042801168
T1224 1.51416994447931
T1225 1.52173945954393
T1226 1.44050819815939
T1227 1.36138756712085
T1228 1.28141732219116
T1229 1.20059746757935
T1230 1.12105415515924
T1231 1.10107441886453
T1232 1.08303177569666
T1233 1.06476454529502
T1234 1.04627272765962
T1235 1.02755632419347
T1236 1.00861533489656
T1237 0.99131084188489
T1238 1.08316044036547
T1239 1.17764158951228
T1240 1.27295442064687
T1241 1.36909893376923
T1242 1.46607512887936
T1243 1.56388300738026
T1244 1.66556026401085
T1245 1.67312978047848
T1246 1.6806992955431
T1247 1.68826881201073
T1248 1.69583832707535
T1249 1.70340784354298
T1250 1.61162783448483
T1251 1.52231185499157
T1252 1.43214626441318
T1253 1.34113106134664
T1254 1.25164006726201
T1255 1.22871349251504
T1256 1.20797581236309
T1257 1.18701354497738
T1258 1.16582669176091
T1259 1.14441525271369
T1260 1.12277922643271
T1261 1.10298936122925
T1262 1.20461637738347
T1263 1.30907771178654
T1264 1.41437072817738
T1265 1.520495427959
T1266 1.62745180972839
T1267 1.73523987208254
T1268 1.84722864800991
T1269 1.85479816307453
T1270 1.86236767954216
T1271 1.86993719600979
T1272 1.87750671107441
T1273 1.88507622754204
T1274 1.78274747081028
T1275 1.68323614426531
T1276 1.5828752066352
T1277 1.48166465511394
T1278 1.38222597936478
T1279 1.35635256616556
T1280 1.33291984902953
T1281 1.30926254606274
T1282 1.2853806558622
T1283 1.2612741798309
T1284 1.23694311796885
T1285 1.21466788057361
T1286 1.32607231440148
T1287 1.4405138340608
T1288 1.5557870371109
T1289 1.67189192214877
T1290 1.78882848917441
T1291 1.90659673818782
T1292 2.02889703060595
T1293 2.03646654707358
T1294 2.04403606354122
T1295 2.05160557860584
T1296 2.05917509507347
T1297 2.0667446115411
T1298 1.95386710713572
T1299 1.84416043353904
T1300 1.73360414745421
T1301 1.62219825028425
T1302 1.51281189146754
T1303 1.48399163841306
T1304 1.45786388569596
T1305 1.4315115457451
T1306 1.40493461996349
T1307 1.37813310835112
T1308 1.351107009505
T1309 1.32634639991797
T1310 1.44752825141949
T1311 1.57194995773807
T1312 1.69720334604442
T1313 1.82328841633854
T1314 1.95020516862043
T1315 2.07795360429311
T1316 2.21056541460501
T1317 2.21813493107264
T1318 2.22570444613726
T1319 2.23327396260489
T1320 2.24084347907252
T1321 2.24841299413714
T1322 2.12498674346116
T1323 2.00508472281277
T1324 1.88433308967623
T1325 1.76273184405155
T1326 1.64339780357031
T1327 1.61163071206357
T1328 1.58280792236239
T1329 1.55376054683047
T1330 1.52448858406478
T1331 1.49499203546834
T1332 1.46527089963813
T1333 1.43802492066534
T1334 1.56898418843749
T1335 1.70338608001233
T1336 1.83861965357493
T1337 1.97468491052831
T1338 2.11158184946947
T1339 2.24931047039839
T1340 2.39223379860407
T1341 2.39980331366869
T1342 2.40737283013632
T1343 2.41494234660395
T1344 2.42251186166857
T1345 2.4300813781362
T1346 2.29610637978661
T1347 2.1660090120865
T1348 2.03506203189825
T1349 1.90326543922186
T1350 1.77398371567308
T1351 1.73926978431107
T1352 1.70775195902883
T1353 1.67600954651282
T1354 1.64404254816607
T1355 1.61185096258555
T1356 1.57943479117427
T1357 1.5497034400097
T1358 1.69044012405249
T1359 1.83482220228658
T1360 1.98003596250845
T1361 2.12608140471808
T1362 2.27295852891549
T1363 2.42066733510067
T1364 2.57390218260313
T1365 2.58147169766774
T1366 2.58904121413538
T1367 2.59661073060301
T1368 2.60418024566763
T1369 2.61174976213526
T1370 2.46722601611205
T1371 2.32693330136023
T1372 2.18579097271726
T1373 2.04379903298916
T1374 1.90456962777584
T1375 1.86690885796158
T1376 1.83269599569526
T1377 1.79825854619518
T1378 1.76359651226736
T1379 1.72870989110577
T1380 1.69359868271042
T1381 1.66138195935406
T1382 1.81189606107049
T1383 1.96625832456084
T1384 2.12145227144197
T1385 2.27747789890786
T1386 2.43433520976453
T1387 2.59202420120595
T1388 2.75557056519917
T1389 2.7631400816668
T1390 2.77070959813443
T1391 2.77827911319905
T1392 2.78584862966668
T1393 2.79341814613432
T1394 2.63834565243749
T1395 2.48785758923095
T1396 2.33651991493928
T1397 2.18433262815947
T1398 2.03515554128162
T1399 1.99454793020908
T1400 1.9576400323617
T1401 1.92050754728055
T1402 1.88315047636865
T1403 1.84556881822298
T1404 1.80776257424656
T1405 1.77306047869842
T1406 1.9333519980885
T1407 2.09769444823811
T1408 2.26286857897248
T1409 2.42887439309763
T1410 2.59571188921055
T1411 2.76338106731124
T1412 2.93723894919823
T1413 2.94480846566586
T1414 2.95237798073048
T1415 2.95994749719811
T1416 2.96751701366574
T1417 2.97508652873036
T1418 2.80946528876294
T1419 2.64878187850469
T1420 2.4872488571613
T1421 2.32486622192676
T1422 2.16574145338439
T1423 2.1221870038596
T1424 2.08258406902813
T1425 2.0427565469629
T1426 2.00270444046993
T1427 1.96242774534019
T1428 1.92192646578271
T1429 1.88473899804278
T1430 2.08297229101849
T1431 2.28557461978893
T1432 2.48914724257493
T1433 2.69369016358552
T1434 2.89920337861166
T1435 3.11133781672965
T1436 3.11890733319728
T1437 3.1264768482619
T1438 3.13404636472954
T1439 3.14161588119717
T1440 3.14918539626179
T1441 3.15675491272942
T1442 2.98058492508838
T1443 2.80970616777842
T1444 2.63797779798031
T1445 2.46539981709707
T1446 2.29632736548716
T1447 2.2498260761071
T1448 2.20752810569457
T1449 2.16500554804827
T1450 2.12225840316821
T1451 2.07928667386041
T1452 2.03609035731885
T1453 1.99641751879015
T1454 2.20609297117337
T1455 2.42033884917561
T1456 2.63555502399942
T1457 2.8517414942418
T1458 3.06889825990274
T1459 3.29300620072871
T1460 3.30057571719634
T1461 3.30814523226096
T1462 3.31571474872859
T1463 3.32328426379321
T1464 3.33085378026084
T1465 3.33842329672848
T1466 3.15170456141382
T1467 2.97063045705215
T1468 2.78870674020233
T1469 2.60593341086437
T1470 2.42691327758992
T1471 2.37746514975761
T1472 2.332472142361
T1473 2.28725454773063
T1474 2.2418123672695
T1475 2.19614560097762
T1476 2.15025424745198
T1477 2.10809603813451
T1478 2.32921365273126
T1479 2.55510307996529
T1480 2.7819628040209
T1481 3.00979282489808
T1482 3.23859313979081
T1483 3.47467458472777
T1484 3.48224409979239
T1485 3.48981361626002
T1486 3.49738313272765
T1487 3.50495264779227
T1488 3.5125221642599
T1489 3.52009168072753
T1490 3.32282419773927
T1491 3.13155474632588
T1492 2.93943568242435
T1493 2.74646700603468
T1494 2.55749918969269
T1495 2.50510422200511
T1496 2.45741617902744
T1497 2.40950354881599
T1498 2.36136633137079
T1499 2.31300452809483
T1500 2.26441813898813
T1501 2.21977455747887
T1502 2.45233433288614
T1503 2.68986731075498
T1504 2.92837058544538
T1505 3.16784415555435
T1506 3.40828802108189
T1507 3.65634296732381
T1508 3.66391248379144
T1509 3.67148200025908
T1510 3.6790515153237
T1511 3.68662103179133
T1512 3.69419054825896
T1513 3.70176006332358
T1514 3.49394383406471
T1515 3.29247903559962
T1516 3.09016462324336
T1517 2.88700059980198
T1518 2.68808510179546
T1519 2.63274329565563
T1520 2.58236021569387
T1521 2.53175254849835
T1522 2.48092029547208
T1523 2.42986345661506
T1524 2.37858203052427
T1525 2.33145307682323
T1526 2.57545501304103
T1527 2.82463154154466
T1528 3.07477836546686
T1529 3.32589548621063
T1530 3.57798290096996
T1531 3.83801135132287
T1532 3.8455808677905
T1533 3.85315038285512
T1534 3.86071989932275
T1535 3.86828941579038
T1536 3.875858930855
T1537 3.88342844732263
T1538 3.66506347039015
T1539 3.45340332347034
T1540 3.24089356546538
T1541 3.02753419356928
T1542 2.81867101389822
T1543 2.76038236930614
T1544 2.7073042523603
T1545 2.65400154958372
T1546 2.60047425957337
T1547 2.54672238373227
T1548 2.49274592206041
T1549 2.44313159616759
T1550 2.69857569319591
T1551 2.95939577233435
T1552 3.22118614548833
T1553 3.48394681686691
T1554 3.74767778226104
T1555 4.01967973532193
T1556 4.02724925038655
T1557 4.03481876685418
T1558 4.04238828332181
T1559 4.04995779838643
T1560 4.05752731485406
T1561 4.06509683132169
T1562 3.8361831067156
T1563 3.61432761274407
T1564 3.3916225076874
T1565 3.16806778873958
T1566 2.94925692600099
T1567 2.88802144155364
T1568 2.83224828902674
T1569 2.77625054926607
T1570 2.72002822367466
T1571 2.66358131084948
T1572 2.60690981359656
T1573 2.55481011691496
T1574 2.82169637335079
T1575 3.09416000172102
T1576 3.36759392691282
T1577 3.64199814752319
T1578 3.91737266355212
T1579 4.20134811932099
T1580 4.2089176343856
T1581 4.21648715085324
T1582 4.22405666732087
T1583 4.23162618238549
T1584 4.23919569885312
T1585 4.24676521391774
T1586 4.00730274304104
T1587 3.7752519020178
T1588 3.54235144850641
T1589 3.30860138250688
T1590 3.07984283810376
T1591 3.01566051520415
T1592 2.95719232569317
T1593 2.89849954894843
T1594 2.83958218777595
T1595 2.7804402393697
T1596 2.72107370372969
T1597 2.66648863625932
T1598 2.94481705490868
T1599 3.2289242325107
T1600 3.5140017069343
T1601 3.80004947817947
T1602 4.08706754344019
T1603 4.38301650191703
T1604 4.39058601838466
T1605 4.39815553485229
T1606 4.40572504991691
T1607 4.41329456638454
T1608 4.42086408285218
T1609 4.42843359791679
T1610 4.17842237936648
T1611 3.93617619129153
T1612 3.69308039072843
T1613 3.44913497767719
T1614 3.21042875020652
T1615 3.14329958745165
T1616 3.08213636235961
T1617 3.0207485500338
T1618 2.95913615187724
T1619 2.89729916648691
T1620 2.83523759526583
T1621 2.77816715560368
T1622 3.06793773506357
T1623 3.36368846330039
T1624 3.66040948835878
T1625 3.95810080883575
T1626 4.25676242473127
T1627 4.56468488591609
T1628 4.57225440238372
T1629 4.57982391744834
T1630 4.58739343391597
T1631 4.5949629503836
T1632 4.60253246544822
T1633 4.61010198191585
T1634 4.34954201569193
T1635 4.09710048056526
T1636 3.84380933154744
T1637 3.58966857144449
T1638 3.34101466230929
T1639 3.27093866110217
T1640 3.20708039902604
T1641 3.14299754971615
T1642 3.07869011597852
T1643 3.01415809500713
T1644 2.94940148680198
T1645 2.88984567494804
T1646 3.19105841521845
T1647 3.49845269409007
T1648 3.80681726838026
T1649 4.11615213949202
T1650 4.42645730461934
T1651 4.74635326991515
T1652 4.75392278497976
T1653 4.7614923014474
T1654 4.76906181791503
T1655 4.77663133297965
T1656 4.78420084944728
T1657 4.79177036591491
T1658 4.52066165201737
T1659 4.258024769839
T1660 3.99453827376946
T1661 3.7302021666148
T1662 3.47160057441206
T1663 3.39857773334967
T1664 3.33202443569248
T1665 3.26524655080152
T1666 3.19824408007981
T1667 3.13101702212434
T1668 3.06356537833812
T1669 3.00152419429239
T1670 3.31417909537333
T1671 3.63321692487976
T1672 3.95322504840174
T1673 4.2742034701483
T1674 4.59615218591042
T1675 4.9280216539142
T1676 4.93559116897882
T1677 4.94316068544645
T1678 4.95073020051107
T1679 4.9582997169787
T1680 4.96586923344633
T1681 4.97343874851095
T1682 4.69178128834282
T1683 4.41894905911273
T1684 4.14526721599148
T1685 3.8707357603821
T1686 3.60218648791784
T1687 3.52621680700018
T1688 3.45696847235891
T1689 3.38749555048388
T1690 3.31779804277809
T1691 3.24787594924156
T1692 3.17772926987427
T1693 3.11320271503977
T1694 3.43729977552821
T1695 3.76798115426643
T1696 4.09963282982622
T1697 4.43225480080458
T1698 4.7658470672015
T1699 5.10969003651025
T1700 5.11725955297788
T1701 5.12482906944551
T1702 5.13239858451013
T1703 5.13996810097776
T1704 5.14753761744539
T1705 5.15510713251001
T1706 4.86290092607127
T1707 4.57987334698345
T1708 4.29599615681049
T1709 4.01126935555241
T1710 3.7327724000206
T1711 3.65385587924768
T1712 3.58191250902534
T1713 3.50974455156924
T1714 3.43735200687938
T1715 3.36473487776178
T1716 3.2918931600074
T1717 3.22488123438413
T1718 3.5604204570861
T1719 3.90274538505611
T1720 4.2460406098477
T1721 4.59030613146086
T1722 4.93554194708957
T1723 5.2913584205093
T1724 5.29892793697694
T1725 5.30649745204156
T1726 5.31406696850919
T1727 5.32163648497682
T1728 5.32920600004144
T1729 5.33677551650907
T1730 5.03402056239671
T1731 4.74079763625718
T1732 4.44672509903251
T1733 4.1518029493197
T1734 3.86335831212337
T1735 3.78149495289819
T1736 3.70685654569178
T1737 3.6319935512516
T1738 3.55690597098067
T1739 3.48159380487899
T1740 3.40605705154354
T1741 3.33655975372848
T1742 3.68354113724099
T1743 4.0375096158458
T1744 4.39244839127219
T1745 4.74835746211714
T1746 5.10523682838065
T1747 5.47302680450836
T1748 5.48059631957298
T1749 5.48816583604061
T1750 5.49573535250824
T1751 5.50330486757286
T1752 5.51087438404049
T1753 5.51844390050813
T1754 5.20514019872216
T1755 4.90172192553091
T1756 4.59745404125454
T1757 4.29233654449001
T1758 3.99394422422614
T1759 3.90913402514569
T1760 3.83180058235821
T1761 3.75424255233697
T1762 3.67645993508196
T1763 3.5984527319962
T1764 3.52022094307969
T1765 3.44823827307284
T1766 3.80162983993261
T1767 4.1615813673413
T1768 4.52160729229641
T1769 4.88170761760398
T1770 5.24188234045798
T1771 5.61232477354193
T1772 5.61290517457918
T1773 5.61348557561643
T1774 5.61406597805669
T1775 5.61464637909394
T1776 5.61522678013119
T1777 5.61580718116844
T1778 5.29026670277271
T1779 4.97558552186323
T1780 4.66083919627507
T1781 4.34602772460524
T1782 4.03881099135962
T1783 3.94807780784554
T1784 3.86511525984195
T1785 3.78213549126233
T1786 3.6991385035097
T1787 3.61612429377803
T1788 3.53309286347033
T1789 3.45653349216934
T1790 3.81107025539503
T1791 4.17191456598799
T1792 4.53283327412738
T1793 4.89382638121621
T1794 5.25489388585147
T1795 5.62625440124197
T1796 5.62683480227922
T1797 5.62741520331647
T1798 5.62799560435372
T1799 5.62857600539097
T1800 5.62915640783123
T1801 5.62973680886848
T1802 5.3033874923353
T1803 4.98792457247575
T1804 4.67239650653452
T1805 4.35680329591462
T1806 4.04882381349379
T1807 3.95786467761473
T1808 3.87469548410185
T1809 3.79150907141595
T1810 3.70830543675102
T1811 3.62508458291307
T1812 3.5418465084991
T1813 3.46509656880962
T1814 3.82051067226046
T1815 4.18224776463468
T1816 4.54405925455533
T1817 4.90594514482843
T1818 5.26790543264797
T1819 5.64018402894201
T1820 5.64076442997926
T1821 5.64134483101651
T1822 5.64192523205376
T1823 5.64250563309102
T1824 5.64308603412826
T1825 5.64366643516552
T1826 5.31650828330091
T1827 5.00026362308828
T1828 4.68395381819698
T1829 4.367578867224
T1830 4.05883663422494
T1831 3.96765154738392
T1832 3.88427570976476
T1833 3.80088265016656
T1834 3.71747237139536
T1835 3.63404487204812
T1836 3.55060015352788
T1837 3.47365964404689
T1838 3.82995108912589
T1839 4.19258096328137
T1840 4.55528523638629
T1841 4.91806390703765
T1842 5.28091697804146
T1843 5.65411365664205
T1844 5.6546940576793
T1845 5.65527445871656
T1846 5.65585485975381
T1847 5.65643526079106
T1848 5.65701566182831
T1849 5.65759606286556
T1850 5.32962907286351
T1851 5.01260267370081
T1852 4.69551112845643
T1853 4.37835443853338
T1854 4.0688494563591
T1855 3.97743841715311
T1856 3.89385593402466
T1857 3.81025623032019
T1858 3.72663930603969
T1859 3.64300516258618
T1860 3.55935379715363
T1861 3.48222272068717
T1862 3.83939150599132
T1863 4.20291416192806
T1864 4.56651121681424
T1865 4.93018267064987
T1866 5.29392852343494
T1867 5.6680432843421
T1868 5.66862368537935
T1869 5.6692040864166
T1870 5.66978448745385
T1871 5.6703648884911
T1872 5.67094528952835
T1873 5.6715256905656
T1874 5.34274986382911
T1875 5.02494172431334
T1876 4.70706844011889
T1877 4.38913000984276
T1878 4.07886227849326
T1879 3.98722528551928
T1880 3.90343615828456
T1881 3.8196298090708
T1882 3.73580624068403
T1883 3.65196545172123
T1884 3.5681074421824
T1885 3.49078579592443
T1886 3.84883192145373
T1887 4.21324736057475
T1888 4.57773719864521
T1889 4.9423014342621
T1890 5.30694006882843
T1891 5.68197291063913
T1892 5.68255331167638
T1893 5.68313371411664
T1894 5.68371411515389
T1895 5.68429451619114
T1896 5.68487491722839
T1897 5.68545531826565
T1898 5.35587065479472
T1899 5.03728077492586
T1900 4.71862575037834
T1901 4.39990558115214
T1902 4.08887509922441
T1903 3.99701215528847
T1904 3.91301638254446
T1905 3.82900338922442
T1906 3.74497317532836
T1907 3.66092574085628
T1908 3.57686108721118
T1909 3.49934887256471
T1910 3.85827233831916
T1911 4.22358055922144
T1912 4.58896317907316
T1913 4.95442019787432
T1914 5.31995161422192
T1915 5.69590253833917
T1916 5.69648293937642
T1917 5.69706334041367
T1918 5.69764374145092
T1919 5.69822414389119
T1920 5.69880454492844
T1921 5.69938494596569
T1922 5.36899144435731
T1923 5.04961982553839
T1924 4.7301830620408
T1925 4.41068115246152
T1926 4.09888792135858
T1927 4.00679902505766
T1928 3.92259660680436
T1929 3.83837696797504
T1930 3.7541401099727
T1931 3.66988603139434
T1932 3.58561473223995
T1933 3.507911949205
T1934 3.86771275518459
T1935 4.23391375786813
T1936 4.60018916090412
T1937 4.96653896148655
T1938 5.3329631596154
T1939 5.70983216603921
T1940 5.71041256707646
T1941 5.71099296811371
T1942 5.71157336915097
T1943 5.71215377018822
T1944 5.71273417122547
T1945 5.71331457366573
T1946 5.38211223532292
T1947 5.06195887615092
T1948 4.74174037230024
T1949 4.4214567237709
T1950 4.10890074208973
T1951 4.01658589342384
T1952 3.93217683106426
T1953 3.84775054812866
T1954 3.76330704461703
T1955 3.67884632052938
T1956 3.59436837586571
T1957 3.51647502444226
T1958 3.87715317205002
T1959 4.24424695791783
T1960 4.61141514133207
T1961 4.97865772509877
T1962 5.3459747064119
T1963 5.72376179373926
T1964 5.72434219477651
T1965 5.72492259581376
T1966 5.72550299685101
T1967 5.72608339788826
T1968 5.72666379892551
T1969 5.72724419996276
T1970 5.44880789666345
T1971 5.18145852683041
T1972 4.91405486882981
T1973 4.64659692406466
T1974 4.37908469113194
T1975 4.11933076543844
T1976 4.01255195034025
T1977 3.91373966918572
T1978 3.81490729408546
T1979 3.71605482503947
T1980 3.61718226345077
T1981 3.52503810108254
T1982 3.88659358751243
T1983 4.25458015656452
T1984 4.62264112316304
T1985 4.99077648730799
T1986 5.35898625180539
T1987 5.7376914214393
T1988 5.73827182247655
T1989 5.7388522235138
T1990 5.73943262455105
T1991 5.7400130255883
T1992 5.74059342662555
T1993 5.7411738276628
T1994 5.46205897698639
T1995 5.19405815756063
T1996 4.92600304996731
T1997 4.65789365420641
T1998 4.38972997308398
T1999 4.12934358616959
T2000 4.02230423725312
T2001 3.92325083576495
T2002 3.82417733892803
T2003 3.72508374954841
T2004 3.62597006622306
T2005 3.53360117631981
T2006 3.89603400437786
T2007 4.26491335521121
T2008 4.63386710359099
T2009 5.00289525092021
T2010 5.37199779719888
T2011 5.75162104913934
T2012 5.75220145017659
T2013 5.75278185121384
T2014 5.75336225225109
T2015 5.75394265328835
T2016 5.7545230543256
T2017 5.75510345536285
T2018 5.47531005730934
T2019 5.20665778688784
T2020 4.9379512311048
T2021 4.66919038575118
T2022 4.40037525363301
T2023 4.13935640830376
T2024 4.03205652556901
T2025 3.93276200094117
T2026 3.83344738377061
T2027 3.73411267405735
T2028 3.63475787039836
T2029 3.54216425296009
T2030 3.90547442124329
T2031 4.2752465538579
T2032 4.64509308542195
T2033 5.01501401453244
T2034 5.38500934259237
T2035 5.76555067543637
T2036 5.76613107647362
T2037 5.76671147751087
T2038 5.76729187995114
T2039 5.76787228098839
T2040 5.76845268202564
T2041 5.76903308306289
T2042 5.48856113763229
T2043 5.21925741761806
T2044 4.94989941083928
T2045 4.68048711729595
T2046 4.41102053558505
T2047 4.14936922903491
T2048 4.04180881248188
T2049 3.9422731675204
T2050 3.8427174300162
T2051 3.74314159856629
T2052 3.64354567317064
T2053 3.55072732819736
T2054 3.91491483810872
T2055 4.28557975250459
T2056 4.65631906584991
T2057 5.02713277814466
T2058 5.39802088798585
T2059 5.77948030313642
T2060 5.78006070417367
T2061 5.78064110521092
T2062 5.78122150624817
T2063 5.78180190728542
T2064 5.78238230972568
T2065 5.78296271076293
T2066 5.50181221795524
T2067 5.23185704834828
T2068 4.96184759197678
T2069 4.6917838474377
T2070 4.42166581613408
T2071 4.15938205116907
T2072 4.05156110079776
T2073 3.95178433409963
T2074 3.85198747485878
T2075 3.75217052307522
T2076 3.65233347734594
T2077 3.55929040483764
T2078 3.92435525357113
T2079 4.29591295115128
T2080 4.66754504768087
T2081 5.03925154175689
T2082 5.41103243478235
T2083 5.79340993083646
T2084 5.79399033187371
T2085 5.79457073291096
T2086 5.79515113394821
T2087 5.79573153498546
T2088 5.79631193602271
T2089 5.79689233705996
T2090 5.51506329827818
T2091 5.2444566790785
T2092 4.97379577311427
T2093 4.70308057898247
T2094 4.43231109808612
T2095 4.16939487330323
T2096 4.06131338771063
T2097 3.96129550067886
T2098 3.86125752110437
T2099 3.76119944758416
T2100 3.66112128011823
T2101 3.56785348007491
T2102 3.93379567043656
T2103 4.30624614979797
T2104 4.67877102810882
T2105 5.05137030536912
T2106 5.42404398017584
T2107 5.8073395585365
T2108 5.80791995957375
T2109 5.808500360611
T2110 5.80908076164825
T2111 5.8096611626855
T2112 5.81024156372276
T2113 5.81082196476001
T2114 5.52831437860113
T2115 5.25705630980872
T2116 4.98574395425176
T2117 4.71437731052724
T2118 4.44295637863515
T2119 4.17940769403438
T2120 4.07106567602652
T2121 3.97080666725809
T2122 3.87052756594695
T2123 3.7702283720931
T2124 3.66990908289051
T2125 3.57641655671518
T2126 4.0177126135175
T2127 4.46563561489686
T2128 4.91364789277072
T2129 5.36174944293006
T2130 5.82068878519929
T2131 5.82126918623654
T2132 5.8218495872738
T2133 5.82242998831105
T2134 5.8230103893483
T2135 5.82359079038555
T2136 5.8241711914228
T2137 5.82475159246005
T2138 5.54156545892408
T2139 5.26965594053894
T2140 4.99769213398625
T2141 4.72567404066899
T2142 4.45360166058718
T2143 4.18942051616855
T2144 4.08081796293939
T2145 3.98031783383732
T2146 3.87979761219255
T2147 3.77925729660204
T2148 3.67869688706581
T2149 3.58497963195245
T2150 4.02733133223271
T2151 4.47632563050101
T2152 4.9254092038608
T2153 5.3745820523121
T2154 5.83461841149632
T2155 5.83519881253357
T2156 5.83577921357083
T2157 5.83635961601109
T2158 5.83694001704834
T2159 5.83752041808559
T2160 5.83810081912284
T2161 5.83868122016009
T2162 5.55481653924702
T2163 5.28225557126916
T2164 5.00964031512374
T2165 4.73697077221376
T2166 4.46424694113621
T2167 4.1994333368997
T2168 4.09057024985226
T2169 3.98982900041656
T2170 3.88906765703512
T2171 3.78828622111098
T2172 3.6874846898381
T2173 3.59354270859273
T2174 4.03695005094791
T2175 4.48701564610515
T2176 4.9371705163539
T2177 5.38741466029112
T2178 5.84854803919637
T2179 5.84912844023362
T2180 5.84970884127087
T2181 5.85028924230812
T2182 5.85086964334537
T2183 5.85145004578563
T2184 5.85203044682288
T2185 5.85261084786013
T2186 5.56806761956997
T2187 5.29485520199939
T2188 5.02158849626123
T2189 4.74826750375853
T2190 4.47489222308825
T2191 4.20944615903386
T2192 4.10032253816815
T2193 3.99934016699579
T2194 3.89833770328072
T2195 3.79731514561992
T2196 3.6962724940134
T2197 3.60210578383
T2198 4.04656877106613
T2199 4.4977056617093
T2200 4.94893182884699
T2201 5.40024726967316
T2202 5.86247766689641
T2203 5.86305806793366
T2204 5.86363846897091
T2205 5.86421887000816
T2206 5.86479927104541
T2207 5.86537967208266
T2208 5.86596007311991
T2209 5.86654047556018
T2210 5.58131869989292
T2211 5.30745483272961
T2212 5.03353667739873
T2213 4.75956423390028
T2214 4.48553750363728
T2215 4.21945898116802
T2216 4.11007482508102
T2217 4.00885133357502
T2218 3.90760774812329
T2219 3.80634407012886
T2220 3.70506029678568
T2221 3.61066886047028
T2222 4.05618748978133
T2223 4.50839567731345
T2224 4.96069313993707
T2225 5.41307987765219
T2226 5.87640729459645
T2227 5.8769876956337
T2228 5.87756809667095
T2229 5.87814849770821
T2230 5.87872889874546
T2231 5.87930929978271
T2232 5.87988970081996
T2233 5.88047010185721
T2234 5.59456978021586
T2235 5.32005446345983
T2236 5.04548485853622
T2237 4.77086096544505
T2238 4.49618278558932
T2239 4.22947180189917
T2240 4.1198271133969
T2241 4.01836250015425
T2242 3.91687779436889
T2243 3.8153729946378
T2244 3.71384810096098
T2245 3.61923193570755
T2246 4.06580620849654
T2247 4.5190856929176
T2248 4.97245445243017
T2249 5.42591248563122
T2250 5.8903369222965
T2251 5.89091732333375
T2252 5.891497724371
T2253 5.89207812540825
T2254 5.8926585264455
T2255 5.89323892748275
T2256 5.89381932852
T2257 5.89439972955725
T2258 5.60782086053881
T2259 5.33265409278703
T2260 5.0574330382707
T2261 4.78215769698982
T2262 4.50682806754136
T2263 4.23948462403334
T2264 4.12957940030977
T2265 4.02787366673348
T2266 3.92614783921147
T2267 3.82440191914674
T2268 3.72263590373327
T2269 3.62779501234783
T2270 4.07542492861475
T2271 4.52977570852175
T2272 4.98421576492326
T2273 5.43874509501325
T2274 5.90426654859353
T2275 5.90484695103379
T2276 5.90542735207104
T2277 5.90600775310829
T2278 5.90658815414554
T2279 5.90716855518279
T2280 5.90774895622004
T2281 5.90832935725729
T2282 5.62107194086176
T2283 5.34525372351725
T2284 5.0693812194082
T2285 4.79345442713157
T2286 4.51747334809039
T2287 4.24949744476449
T2288 4.13933168862566
T2289 4.03738483331271
T2290 3.93541788405404
T2291 3.83343084225266
T2292 3.73142370790857
T2293 3.63635808758509
T2294 4.08504364732996
T2295 4.5404657241259
T2296 4.99597707601334
T2297 5.45157770299228
T2298 5.91819617629357
T2299 5.91877657733082
T2300 5.91935697836807
T2301 5.91993737940532
T2302 5.92051778184558
T2303 5.92109818288284
T2304 5.92167858392009
T2305 5.92225898495734
T2306 5.63432302118471
T2307 5.35785335424747
T2308 5.08132940054569
T2309 4.80475115867634
T2310 4.52811863004243
T2311 4.25951026689865
T2312 4.14908397553853
T2313 4.04689599989194
T2314 3.94468793029964
T2315 3.8424597667616
T2316 3.74021151068085
T2317 3.64492116422538
T2318 4.09466236604516
T2319 4.55115573973005
T2320 5.00773838850644
T2321 5.46441031097131
T2322 5.93212580399361
T2323 5.93270620503086
T2324 5.93328660606811
T2325 5.93386700710536
T2326 5.93444740814262
T2327 5.93502780917987
T2328 5.93560821162013
T2329 5.93618861265738
T2330 5.64757410150765
T2331 5.37045298497769
T2332 5.09327758168318
T2333 4.8160478902211
T2334 4.53876391059146
T2335 4.2695230876298
T2336 4.1588362624514
T2337 4.05640716647118
T2338 3.95395797514221
T2339 3.85148869127054
T2340 3.74899931485615
T2341 3.65348424086566
T2342 4.10428108616338
T2343 4.5618457553342
T2344 5.01949970099953
T2345 5.47724292035335
T2346 5.94605543169366
T2347 5.94663583273091
T2348 5.94721623376816
T2349 5.94779663480541
T2350 5.94837703584266
T2351 5.94895743687991
T2352 5.94953783791716
T2353 5.95011823895441
T2354 5.6608251818306
T2355 5.38305261570792
T2356 5.10522576141766
T2357 4.82734462036286
T2358 4.5494091925435
T2359 4.27953590976396
T2360 4.16858855076728
T2361 4.06591833305041
T2362 3.96322802138781
T2363 3.86051761577948
T2364 3.75778711762844
T2365 3.66204731610292
T2366 4.11389980487859
T2367 4.57253577093835
T2368 5.03126101208961
T2369 5.49007552833237
T2370 5.9599850593937
T2371 5.96056546043095
T2372 5.9611458614682
T2373 5.96172626250545
T2374 5.9623066635427
T2375 5.96288706457995
T2376 5.9634674656172
T2377 5.96404786665445
T2378 5.67407626215355
T2379 5.39565224643814
T2380 5.11717394255516
T2381 4.83864135190763
T2382 4.56005447309253
T2383 4.28954873189813
T2384 4.17834083768015
T2385 4.07542949962964
T2386 3.97249806623038
T2387 3.86954654028842
T2388 3.76657492180374
T2389 3.6706103927432
T2390 4.12351852359379
T2391 4.5832257865425
T2392 5.04302232458271
T2393 5.5029081363114
T2394 5.97391468709374
T2395 5.97449508813099
T2396 5.97507548916824
T2397 5.97565589020549
T2398 5.97623629124274
T2399 5.97681669227999
T2400 5.97739709331725
T2401 5.9779774943545
T2402 5.68732734247649
T2403 5.40825187716836
T2404 5.12912212369265
T2405 4.84993808345239
T2406 4.57069975504457
T2407 4.29956155262928
T2408 4.18809312599604
T2409 4.08494066620887
T2410 3.98176811247598
T2411 3.87857546479736
T2412 3.77536272457602
T2413 3.67917346798047
T2414 4.13313724371201
T2415 4.59391580214665
T2416 5.0547836370758
T2417 5.51574074569344
T2418 5.98784431339077
T2419 5.98842471442802
T2420 5.98900511546527
T2421 5.98958551790554
T2422 5.99016591894279
T2423 5.99074631998004
T2424 5.99132672101729
T2425 5.99190712205454
T2426 5.70057842279944
T2427 5.42085150789858
T2428 5.14107030483015
T2429 4.86123481359415
T2430 4.5813450355936
T2431 4.30957437476344
T2432 4.19784541290891
T2433 4.0944518327881
T2434 3.99103815731855
T2435 3.88760438930629
T2436 3.78415052875132
T2437 3.68773654462075
T2438 4.14275596242721
T2439 4.6046058177508
T2440 5.06654494816588
T2441 5.52857335367247
T2442 6.00177394109081
T2443 6.00235434212806
T2444 6.00293474316532
T2445 6.00351514420257
T2446 6.00409554523982
T2447 6.00467594768008
T2448 6.00525634871733
T2449 6.00583674975458
T2450 5.71382950312239
T2451 5.4334511386288
T2452 5.15301848596764
T2453 4.87253154513891
T2454 4.59199031754564
T2455 4.31958719549459
T2456 4.20759770122479
T2457 4.10396299796432
T2458 4.00030820356415
T2459 3.89663331381523
T2460 3.79293833152361
T2461 3.69629961985802
T2462 4.15237468114241
T2463 4.61529583335495
T2464 5.07830626065898
T2465 5.54140596165149
T2466 6.01570356879086
T2467 6.01628396982811
T2468 6.01686437086536
T2469 6.01744477190261
T2470 6.01802517293986
T2471 6.01860557397711
T2472 6.01918597501436
T2473 6.01976637745463
T2474 5.72708058344533
T2475 5.44605076935902
T2476 5.16496666570212
T2477 4.88382827668368
T2478 4.60263559809466
T2479 4.32960001762875
T2480 4.21734998813767
T2481 4.11347416454355
T2482 4.00957824840673
T2483 3.90566223832417
T2484 3.80172613569891
T2485 3.7048626964983
T2486 4.16199339985762
T2487 4.6259858489591
T2488 5.09006757315207
T2489 5.55423857103353
T2490 6.0296331964909
T2491 6.03021359752815
T2492 6.0307939985654
T2493 6.03137439960265
T2494 6.0319548006399
T2495 6.03253520167715
T2496 6.0331156027144
T2497 6.03369600375166
T2498 5.74033166376828
T2499 5.45865039868622
T2500 5.17691484683961
T2501 4.89512500682544
T2502 4.6132808800467
T2503 4.33961283976292
T2504 4.22710227505054
T2505 4.12298533112278
T2506 4.01884829465232
T2507 3.91469116283311
T2508 3.81051393847119
T2509 3.71342577173557
T2510 4.17161211997584
T2511 4.63667586456325
T2512 5.10182888424215
T2513 5.56707117901256
T2514 6.04356282419094
T2515 6.04414322522819
T2516 6.04472362626545
T2517 6.0453040273027
T2518 6.04588442833995
T2519 6.0464648293772
T2520 6.04704523041445
T2521 6.0476256314517
T2522 5.75358274409123
T2523 5.47125002941645
T2524 5.18886302797711
T2525 4.9064217383702
T2526 4.62392616199875
T2527 4.34962566049407
T2528 4.23685456336642
T2529 4.13249649770202
T2530 4.0281183394949
T2531 3.92372008734205
T2532 3.81930174264649
T2533 3.72198884837585
T2534 4.18123083869104
T2535 4.64736588016739
T2536 5.11359019673525
T2537 5.5799037883946
T2538 6.05749245048797
T2539 6.05807285292824
T2540 6.05865325396549
T2541 6.05923365500274
T2542 6.05981405603999
T2543 6.06039445707724
T2544 6.06097485811449
T2545 6.06155525915174
T2546 5.76683382441418
T2547 5.48384966014667
T2548 5.2008112091146
T2549 4.91771846991497
T2550 4.63457144254777
T2551 4.35963848262823
T2552 4.24660685027929
T2553 4.14200766428125
T2554 4.03738838574049
T2555 3.93274901185099
T2556 3.82808954541878
T2557 3.73055192361311
T2558 4.19084955740624
T2559 4.65805589577154
T2560 5.12535150922834
T2561 5.59273639637362
T2562 6.07142207818802
T2563 6.07200247922527
T2564 6.07258288026252
T2565 6.07316328129977
T2566 6.07374368374003
T2567 6.07432408477728
T2568 6.07490448581453
T2569 6.07548488685178
T2570 5.78008490473712
T2571 5.49644929087689
T2572 5.21275938884908
T2573 4.92901520005673
T2574 4.64521672449981
T2575 4.36965130335938
T2576 4.25635913859518
T2577 4.15151883086048
T2578 4.04665843058307
T2579 3.94177793635993
T2580 3.83687734959408
T2581 3.73911500025339
T2582 4.20046827752446
T2583 4.66874591137569
T2584 5.13711282031842
T2585 5.60556900435265
T2586 6.08535170588806
T2587 6.08593210692531
T2588 6.08651250796256
T2589 6.08709290899981
T2590 6.08767331003706
T2591 6.08825371107431
T2592 6.08883411351458
T2593 6.08941451455183
T2594 5.79333598506007
T2595 5.50904892160711
T2596 5.22470756998658
T2597 4.94031193160149
T2598 4.65586200504884
T2599 4.37966412549354
T2600 4.26611142550805
T2601 4.16102999743971
T2602 4.05592847542564
T2603 3.95080686086887
T2604 3.84566515236636
T2605 3.74767807549066
T2606 4.21008699623967
T2607 4.67943592697984
T2608 5.14887413281152
T2609 5.61840161373469
T2610 6.0992813335881
T2611 6.09986173462535
T2612 6.1004421356626
T2613 6.10102253669985
T2614 6.10160293773711
T2615 6.10218333877436
T2616 6.10276373981161
T2617 6.10334414084886
T2618 5.80658706538302
T2619 5.52164855233733
T2620 5.23665575112407
T2621 4.95160866314626
T2622 4.66650728700088
T2623 4.38967694622469
T2624 4.27586371382393
T2625 4.17054116401894
T2626 4.06519852167124
T2627 3.95983578537781
T2628 3.85445295654166
T2629 3.75662478206122
T2630 4.21973585867948
T2631 4.6897140251147
T2632 5.15969219295293
T2633 5.62967036079116
T2634 6.11093300906858
T2635 6.11093300906858
T2636 6.11093300906858
T2637 6.11093300906858
T2638 6.11093300906858
T2639 6.11093300906858
T2640 6.11093300906858
T2641 6.11093300906858
T2642 5.81325413190991
T2643 5.52746286783701
T2644 5.24167160236109
T2645 4.95588033828818
T2646 4.67008907421527
T2647 4.3926287316992
T2648 4.278332346673
T2649 4.17255246247949
T2650 4.066772579689
T2651 3.9609926954955
T2652 3.855212812705
T2653 3.75662478206122
T2654 4.21973585867948
T2655 4.6897140251147
T2656 5.15969219295293
T2657 5.62967036079116
T2658 6.11093300906858
T2659 6.11093300906858
T2660 6.11093300906858
T2661 6.11093300906858
T2662 6.11093300906858
T2663 6.11093300906858
T2664 6.11093300906858
T2665 6.11093300906858
T2666 5.81325413190991
T2667 5.52746286783701
T2668 5.24167160236109
T2669 4.95588033828818
T2670 4.67008907421527
T2671 4.3926287316992
T2672 4.278332346673
T2673 4.17255246247949
T2674 4.066772579689
T2675 3.9609926954955
T2676 3.855212812705
T2677 3.75662478206122
T2678 4.21973585867948
T2679 4.6897140251147
T2680 5.15969219295293
T2681 5.62967036079116
T2682 6.11093300906858
T2683 6.11093300906858
T2684 6.11093300906858
T2685 6.11093300906858
T2686 6.11093300906858
T2687 6.11093300906858
T2688 6.11093300906858
T2689 6.11093300906858
T2690 5.81325413190991
T2691 5.52746286783701
T2692 5.24167160236109
T2693 4.95588033828818
T2694 4.67008907421527
T2695 4.3926287316992
T2696 4.278332346673
T2697 4.17255246247949
T2698 4.066772579689
T2699 3.9609926954955
T2700 3.855212812705
T2701 3.75662478206122
T2702 4.21973585867948
T2703 4.6897140251147
T2704 5.15969219295293
T2705 5.62967036079116
T2706 6.11093300906858
T2707 6.11093300906858
T2708 6.11093300906858
T2709 6.11093300906858
T2710 6.11093300906858
T2711 6.11093300906858
T2712 6.11093300906858
T2713 6.11093300906858
T2714 5.81325413190991
T2715 5.52746286783701
T2716 5.24167160236109
T2717 4.95588033828818
T2718 4.67008907421527
T2719 4.3926287316992
T2720 4.278332346673
T2721 4.17255246247949
T2722 4.066772579689
T2723 3.9609926954955
T2724 3.855212812705
T2725 3.75662478206122
T2726 4.21973585867948
T2727 4.6897140251147
T2728 5.15969219295293
T2729 5.62967036079116
T2730 6.11093300906858
T2731 6.11093300906858
T2732 6.11093300906858
T2733 6.11093300906858
T2734 6.11093300906858
T2735 6.11093300906858
T2736 6.11093300906858
T2737 6.11093300906858
T2738 5.81325413190991
T2739 5.52746286783701
T2740 5.24167160236109
T2741 4.95588033828818
T2742 4.67008907421527
T2743 4.3926287316992
T2744 4.278332346673
T2745 4.17255246247949
T2746 4.066772579689
T2747 3.9609926954955
T2748 3.855212812705
T2749 3.75662478206122
T2750 4.21973585867948
T2751 4.6897140251147
T2752 5.15969219295293
T2753 5.62967036079116
T2754 6.11093300906858
T2755 6.11093300906858
T2756 6.11093300906858
T2757 6.11093300906858
T2758 6.11093300906858
T2759 6.11093300906858
T2760 6.11093300906858
T2761 6.11093300906858
T2762 5.81325413190991
T2763 5.52746286783701
T2764 5.24167160236109
T2765 4.95588033828818
T2766 4.67008907421527
T2767 4.3926287316992
T2768 4.278332346673
T2769 4.17255246247949
T2770 4.066772579689
T2771 3.9609926954955
T2772 3.855212812705
T2773 3.75662478206122
T2774 4.33702162430444
T2775 4.92447113564049
T2776 5.51192064837954
T2777 6.11093300906858
T2778 6.11093300906858
T2779 6.11093300906858
T2780 6.11093300906858
T2781 6.11093300906858
T2782 6.11093300906858
T2783 6.11093300906858
T2784 6.11093300906858
T2785 6.11093300906858
T2786 5.81325413190991
T2787 5.52746286783701
T2788 5.24167160236109
T2789 4.95588033828818
T2790 4.67008907421527
T2791 4.3926287316992
T2792 4.278332346673
T2793 4.17255246247949
T2794 4.066772579689
T2795 3.9609926954955
T2796 3.855212812705
T2797 3.75662478206122
T2798 4.33702162430444
T2799 4.92447113564049
T2800 5.51192064837954
T2801 6.11093300906858
T2802 6.11093300906858
T2803 6.11093300906858
T2804 6.11093300906858
T2805 6.11093300906858
T2806 6.11093300906858
T2807 6.11093300906858
T2808 6.11093300906858
