# Supplementary material for: FishMORPH - An agent-based model to predict salmonid growth and distribution responses under natural and low flows
Source: Sci Rep. 2016 Jul 19;6:29414. doi: 10.1038/srep29414 (PMC4949470; doi:10.1038/srep29414)
Supplement: Supplementary Information 2 [file srep29414-s2.zip › SR_FishMORPH_Files/Parameters/Baseline_Resource1_Density_Stretch4.var]

Resource1Density Strech4
T1 0.209002053553967
T2 0.193929057479524
T3 0.17926422084897
T4 0.164599384218415
T5 0.150233756718432
T6 0.147227534837183
T7 0.144514175308828
T8 0.141800815043162
T9 0.139087455514808
T10 0.136374095986453
T11 0.133660736458098
T12 0.130947376192432
T13 0.128481574172507
T14 0.139730093297839
T15 0.151211889681827
T16 0.162693685328503
T17 0.17417548171249
T18 0.185657277359167
T19 0.197139073743154
T20 0.209002053553967
T21 0.209002053553967
T22 0.209002053553967
T23 0.209002053553967
T24 0.209002053553967
T25 0.209002053553967
T26 0.193929057479524
T27 0.17926422084897
T28 0.164599384218415
T29 0.150233756718432
T30 0.147227534837183
T31 0.144514175308828
T32 0.141800815043162
T33 0.139087455514808
T34 0.136374095986453
T35 0.133660736458098
T36 0.130947376192432
T37 0.128481574172507
T38 0.139730093297839
T39 0.151211889681827
T40 0.162693685328503
T41 0.17417548171249
T42 0.185657277359167
T43 0.197139073743154
T44 0.209002053553967
T45 0.209002053553967
T46 0.209002053553967
T47 0.209002053553967
T48 0.209002053553967
T49 0.209002053553967
T50 0.193929057479524
T51 0.17926422084897
T52 0.164599384218415
T53 0.150233756718432
T54 0.147227534837183
T55 0.144514175308828
T56 0.141800815043162
T57 0.139087455514808
T58 0.136374095986453
T59 0.133660736458098
T60 0.130947376192432
T61 0.128481574172507
T62 0.139730093297839
T63 0.151211889681827
T64 0.162693685328503
T65 0.17417548171249
T66 0.185657277359167
T67 0.197139073743154
T68 0.209002053553967
T69 0.209002053553967
T70 0.209002053553967
T71 0.209002053553967
T72 0.209002053553967
T73 0.209002053553967
T74 0.193929057479524
T75 0.17926422084897
T76 0.164599384218415
T77 0.150233756718432
T78 0.147227534837183
T79 0.144514175308828
T80 0.141800815043162
T81 0.139087455514808
T82 0.136374095986453
T83 0.133660736458098
T84 0.130947376192432
T85 0.128481574172507
T86 0.139730093297839
T87 0.151211889681827
T88 0.162693685328503
T89 0.17417548171249
T90 0.185657277359167
T91 0.197139073743154
T92 0.209002053553967
T93 0.209002053553967
T94 0.209002053553967
T95 0.209002053553967
T96 0.209002053553967
T97 0.209002053553967
T98 0.193929057479524
T99 0.17926422084897
T100 0.164599384218415
T101 0.150233756718432
T102 0.147227534837183
T103 0.144514175308828
T104 0.141800815043162
T105 0.139087455514808
T106 0.136374095986453
T107 0.133660736458098
T108 0.130947376192432
T109 0.128481574172507
T110 0.139730093297839
T111 0.151211889681827
T112 0.162693685328503
T113 0.17417548171249
T114 0.185657277359167
T115 0.197139073743154
T116 0.209002053553967
T117 0.209002053553967
T118 0.209002053553967
T119 0.209002053553967
T120 0.209002053553967
T121 0.209002053553967
T122 0.193929057479524
T123 0.17926422084897
T124 0.164599384218415
T125 0.150233756718432
T126 0.147227534837183
T127 0.144514175308828
T128 0.141800815043162
T129 0.139087455514808
T130 0.136374095986453
T131 0.133660736458098
T132 0.130947376192432
T133 0.128481574172507
T134 0.139730093297839
T135 0.151211889681827
T136 0.162693685328503
T137 0.17417548171249
T138 0.185657277359167
T139 0.197139073743154
T140 0.209002053553967
T141 0.209002053553967
T142 0.209002053553967
T143 0.209002053553967
T144 0.209002053553967
T145 0.209002053553967
T146 0.193929057479524
T147 0.17926422084897
T148 0.164599384218415
T149 0.150233756718432
T150 0.147227534837183
T151 0.144514175308828
T152 0.141800815043162
T153 0.139087455514808
T154 0.136374095986453
T155 0.133660736458098
T156 0.130947376192432
T157 0.128481574172507
T158 0.139730093297839
T159 0.151211889681827
T160 0.162693685328503
T161 0.17417548171249
T162 0.185657277359167
T163 0.197139073743154
T164 0.209002053553967
T165 0.209002053553967
T166 0.209002053553967
T167 0.209002053553967
T168 0.209002053553967
T169 0.209002053553967
T170 0.193929057479524
T171 0.17926422084897
T172 0.164599384218415
T173 0.150233756718432
T174 0.147227534837183
T175 0.144514175308828
T176 0.141800815043162
T177 0.139087455514808
T178 0.136374095986453
T179 0.133660736458098
T180 0.130947376192432
T181 0.128481574172507
T182 0.139730093297839
T183 0.151211889681827
T184 0.162693685328503
T185 0.17417548171249
T186 0.185657277359167
T187 0.197139073743154
T188 0.209002053553967
T189 0.209002053553967
T190 0.209002053553967
T191 0.209002053553967
T192 0.209002053553967
T193 0.209002053553967
T194 0.193929057479524
T195 0.17926422084897
T196 0.164599384218415
T197 0.150233756718432
T198 0.147227534837183
T199 0.144514175308828
T200 0.141800815043162
T201 0.139087455514808
T202 0.136374095986453
T203 0.133660736458098
T204 0.130947376192432
T205 0.128481574172507
T206 0.139730093297839
T207 0.151211889681827
T208 0.162693685328503
T209 0.17417548171249
T210 0.185657277359167
T211 0.197139073743154
T212 0.209002053553967
T213 0.209002053553967
T214 0.209002053553967
T215 0.209002053553967
T216 0.209002053553967
T217 0.209002053553967
T218 0.193929057479524
T219 0.17926422084897
T220 0.164599384218415
T221 0.150233756718432
T222 0.147227534837183
T223 0.144514175308828
T224 0.141800815043162
T225 0.139087455514808
T226 0.136374095986453
T227 0.133660736458098
T228 0.130947376192432
T229 0.128481574172507
T230 0.139730093297839
T231 0.151211889681827
T232 0.162693685328503
T233 0.17417548171249
T234 0.185657277359167
T235 0.197139073743154
T236 0.209002053553967
T237 0.209002053553967
T238 0.209002053553967
T239 0.209002053553967
T240 0.209002053553967
T241 0.209002053553967
T242 0.193929057479524
T243 0.17926422084897
T244 0.164599384218415
T245 0.150233756718432
T246 0.147227534837183
T247 0.144514175308828
T248 0.141800815043162
T249 0.139087455514808
T250 0.136374095986453
T251 0.133660736458098
T252 0.130947376192432
T253 0.128481574172507
T254 0.139730093297839
T255 0.151211889681827
T256 0.162693685328503
T257 0.17417548171249
T258 0.185657277359167
T259 0.197139073743154
T260 0.209002053553967
T261 0.209002053553967
T262 0.209002053553967
T263 0.209002053553967
T264 0.209002053553967
T265 0.209002053553967
T266 0.193929057479524
T267 0.17926422084897
T268 0.164599384218415
T269 0.150233756718432
T270 0.147227534837183
T271 0.144514175308828
T272 0.141800815043162
T273 0.139087455514808
T274 0.136374095986453
T275 0.133660736458098
T276 0.130947376192432
T277 0.128481574172507
T278 0.139730093297839
T279 0.151211889681827
T280 0.162693685328503
T281 0.17417548171249
T282 0.185657277359167
T283 0.197139073743154
T284 0.209002053553967
T285 0.209002053553967
T286 0.209002053553967
T287 0.209002053553967
T288 0.209002053553967
T289 0.209002053553967
T290 0.193929057479524
T291 0.17926422084897
T292 0.164599384218415
T293 0.150233756718432
T294 0.147227534837183
T295 0.144514175308828
T296 0.141800815043162
T297 0.139087455514808
T298 0.136374095986453
T299 0.133660736458098
T300 0.130947376192432
T301 0.128481574172507
T302 0.139730093297839
T303 0.151211889681827
T304 0.162693685328503
T305 0.17417548171249
T306 0.185657277359167
T307 0.197139073743154
T308 0.209002053553967
T309 0.209002053553967
T310 0.209002053553967
T311 0.209002053553967
T312 0.209002053553967
T313 0.209002053553967
T314 0.193929057479524
T315 0.17926422084897
T316 0.164599384218415
T317 0.150233756718432
T318 0.147227534837183
T319 0.144514175308828
T320 0.141800815043162
T321 0.139087455514808
T322 0.136374095986453
T323 0.133660736458098
T324 0.130947376192432
T325 0.128481574172507
T326 0.139730093297839
T327 0.151211889681827
T328 0.162693685328503
T329 0.17417548171249
T330 0.185657277359167
T331 0.197139073743154
T332 0.209002053553967
T333 0.209002053553967
T334 0.209002053553967
T335 0.209002053553967
T336 0.209002053553967
T337 0.209002053553967
T338 0.193929057479524
T339 0.17926422084897
T340 0.164599384218415
T341 0.150233756718432
T342 0.147227534837183
T343 0.144514175308828
T344 0.141800815043162
T345 0.139087455514808
T346 0.136374095986453
T347 0.133660736458098
T348 0.130947376192432
T349 0.128481574172507
T350 0.139730093297839
T351 0.151211889681827
T352 0.162693685328503
T353 0.17417548171249
T354 0.185657277359167
T355 0.197139073743154
T356 0.209002053553967
T357 0.209002053553967
T358 0.209002053553967
T359 0.209002053553967
T360 0.209002053553967
T361 0.209002053553967
T362 0.193929057479524
T363 0.17926422084897
T364 0.164599384218415
T365 0.150233756718432
T366 0.147227534837183
T367 0.144514175308828
T368 0.141800815043162
T369 0.139087455514808
T370 0.136374095986453
T371 0.133660736458098
T372 0.130947376192432
T373 0.128481574172507
T374 0.139730093297839
T375 0.151211889681827
T376 0.162693685328503
T377 0.17417548171249
T378 0.185657277359167
T379 0.197139073743154
T380 0.209002053553967
T381 0.209002053553967
T382 0.209002053553967
T383 0.209002053553967
T384 0.209002053553967
T385 0.209002053553967
T386 0.193929057479524
T387 0.17926422084897
T388 0.164599384218415
T389 0.150233756718432
T390 0.147227534837183
T391 0.144514175308828
T392 0.141800815043162
T393 0.139087455514808
T394 0.136374095986453
T395 0.133660736458098
T396 0.130947376192432
T397 0.128481574172507
T398 0.139730093297839
T399 0.151211889681827
T400 0.162693685328503
T401 0.17417548171249
T402 0.185657277359167
T403 0.197139073743154
T404 0.209002053553967
T405 0.209002053553967
T406 0.209002053553967
T407 0.209002053553967
T408 0.209002053553967
T409 0.209002053553967
T410 0.193929057479524
T411 0.17926422084897
T412 0.164599384218415
T413 0.150233756718432
T414 0.147227534837183
T415 0.144514175308828
T416 0.141800815043162
T417 0.139087455514808
T418 0.136374095986453
T419 0.133660736458098
T420 0.130947376192432
T421 0.128481574172507
T422 0.139730093297839
T423 0.151211889681827
T424 0.162693685328503
T425 0.17417548171249
T426 0.185657277359167
T427 0.197139073743154
T428 0.209002053553967
T429 0.209002053553967
T430 0.209002053553967
T431 0.209002053553967
T432 0.209002053553967
T433 0.209002053553967
T434 0.193929057479524
T435 0.17926422084897
T436 0.164599384218415
T437 0.150233756718432
T438 0.147227534837183
T439 0.144514175308828
T440 0.141800815043162
T441 0.139087455514808
T442 0.136374095986453
T443 0.133660736458098
T444 0.130947376192432
T445 0.128481574172507
T446 0.139730093297839
T447 0.151211889681827
T448 0.162693685328503
T449 0.17417548171249
T450 0.185657277359167
T451 0.197139073743154
T452 0.209002053553967
T453 0.209002053553967
T454 0.209002053553967
T455 0.209002053553967
T456 0.209002053553967
T457 0.209002053553967
T458 0.193929057479524
T459 0.17926422084897
T460 0.164599384218415
T461 0.150233756718432
T462 0.147227534837183
T463 0.144514175308828
T464 0.141800815043162
T465 0.139087455514808
T466 0.136374095986453
T467 0.133660736458098
T468 0.130947376192432
T469 0.128481574172507
T470 0.139730093297839
T471 0.151211889681827
T472 0.162693685328503
T473 0.17417548171249
T474 0.185657277359167
T475 0.197139073743154
T476 0.209002053553967
T477 0.209002053553967
T478 0.209002053553967
T479 0.209002053553967
T480 0.209002053553967
T481 0.209002053553967
T482 0.193929057479524
T483 0.17926422084897
T484 0.164599384218415
T485 0.150233756718432
T486 0.147227534837183
T487 0.144514175308828
T488 0.141800815043162
T489 0.139087455514808
T490 0.136374095986453
T491 0.133660736458098
T492 0.130947376192432
T493 0.128481574172507
T494 0.139730093297839
T495 0.151211889681827
T496 0.162693685328503
T497 0.17417548171249
T498 0.185657277359167
T499 0.197139073743154
T500 0.209002053553967
T501 0.209002053553967
T502 0.209002053553967
T503 0.209002053553967
T504 0.209002053553967
T505 0.209002053553967
T506 0.193929057479524
T507 0.17926422084897
T508 0.164599384218415
T509 0.150233756718432
T510 0.147227534837183
T511 0.144514175308828
T512 0.141800815043162
T513 0.139087455514808
T514 0.136374095986453
T515 0.133660736458098
T516 0.130947376192432
T517 0.128481574172507
T518 0.139730093297839
T519 0.151211889681827
T520 0.162693685328503
T521 0.17417548171249
T522 0.185657277359167
T523 0.197139073743154
T524 0.209002053553967
T525 0.209002053553967
T526 0.209002053553967
T527 0.209002053553967
T528 0.209002053553967
T529 0.209002053553967
T530 0.193929057479524
T531 0.17926422084897
T532 0.164599384218415
T533 0.150233756718432
T534 0.147227534837183
T535 0.144514175308828
T536 0.141800815043162
T537 0.139087455514808
T538 0.136374095986453
T539 0.133660736458098
T540 0.130947376192432
T541 0.128481574172507
T542 0.139730093297839
T543 0.151211889681827
T544 0.162693685328503
T545 0.17417548171249
T546 0.185657277359167
T547 0.197139073743154
T548 0.209002053553967
T549 0.209002053553967
T550 0.209002053553967
T551 0.209002053553967
T552 0.209002053553967
T553 0.209002053553967
T554 0.193929057479524
T555 0.17926422084897
T556 0.164599384218415
T557 0.150233756718432
T558 0.147227534837183
T559 0.144514175308828
T560 0.141800815043162
T561 0.139087455514808
T562 0.136374095986453
T563 0.133660736458098
T564 0.130947376192432
T565 0.128481574172507
T566 0.139730093297839
T567 0.151211889681827
T568 0.162693685328503
T569 0.17417548171249
T570 0.185657277359167
T571 0.197139073743154
T572 0.209002053553967
T573 0.209002053553967
T574 0.209002053553967
T575 0.209002053553967
T576 0.209002053553967
T577 0.209002053553967
T578 0.193929057479524
T579 0.17926422084897
T580 0.164599384218415
T581 0.150233756718432
T582 0.147227534837183
T583 0.144514175308828
T584 0.141800815043162
T585 0.139087455514808
T586 0.136374095986453
T587 0.133660736458098
T588 0.130947376192432
T589 0.128481574172507
T590 0.139730093297839
T591 0.151211889681827
T592 0.162693685328503
T593 0.17417548171249
T594 0.185657277359167
T595 0.197139073743154
T596 0.209002053553967
T597 0.209002053553967
T598 0.209002053553967
T599 0.209002053553967
T600 0.209002053553967
T601 0.209002053553967
T602 0.193929057479524
T603 0.17926422084897
T604 0.164599384218415
T605 0.150233756718432
T606 0.147227534837183
T607 0.144514175308828
T608 0.141800815043162
T609 0.139087455514808
T610 0.136374095986453
T611 0.133660736458098
T612 0.130947376192432
T613 0.128481574172507
T614 0.139730093297839
T615 0.151211889681827
T616 0.162693685328503
T617 0.17417548171249
T618 0.185657277359167
T619 0.197139073743154
T620 0.209002053553967
T621 0.209002053553967
T622 0.209002053553967
T623 0.209002053553967
T624 0.209002053553967
T625 0.209002053553967
T626 0.193929057479524
T627 0.17926422084897
T628 0.164599384218415
T629 0.150233756718432
T630 0.147227534837183
T631 0.144514175308828
T632 0.141800815043162
T633 0.139087455514808
T634 0.136374095986453
T635 0.133660736458098
T636 0.130947376192432
T637 0.128481574172507
T638 0.139730093297839
T639 0.151211889681827
T640 0.162693685328503
T641 0.17417548171249
T642 0.185657277359167
T643 0.197139073743154
T644 0.209002053553967
T645 0.209002053553967
T646 0.209002053553967
T647 0.209002053553967
T648 0.209002053553967
T649 0.209002053553967
T650 0.193929057479524
T651 0.17926422084897
T652 0.164599384218415
T653 0.150233756718432
T654 0.147227534837183
T655 0.144514175308828
T656 0.141800815043162
T657 0.139087455514808
T658 0.136374095986453
T659 0.133660736458098
T660 0.130947376192432
T661 0.128481574172507
T662 0.139730093297839
T663 0.151211889681827
T664 0.162693685328503
T665 0.17417548171249
T666 0.185657277359167
T667 0.197139073743154
T668 0.209002053553967
T669 0.209002053553967
T670 0.209002053553967
T671 0.209002053553967
T672 0.209002053553967
T673 0.209002053553967
T674 0.193929057479524
T675 0.17926422084897
T676 0.164599384218415
T677 0.150233756718432
T678 0.147227534837183
T679 0.144514175308828
T680 0.141800815043162
T681 0.139087455514808
T682 0.136374095986453
T683 0.133660736458098
T684 0.130947376192432
T685 0.128481574172507
T686 0.139730093297839
T687 0.151211889681827
T688 0.162693685328503
T689 0.17417548171249
T690 0.185657277359167
T691 0.197139073743154
T692 0.209002053553967
T693 0.209002053553967
T694 0.209002053553967
T695 0.209002053553967
T696 0.209002053553967
T697 0.209002053553967
T698 0.193929057479524
T699 0.17926422084897
T700 0.164599384218415
T701 0.150233756718432
T702 0.147227534837183
T703 0.144514175308828
T704 0.141800815043162
T705 0.139087455514808
T706 0.136374095986453
T707 0.133660736458098
T708 0.130947376192432
T709 0.128481574172507
T710 0.139730093297839
T711 0.151211889681827
T712 0.162693685328503
T713 0.17417548171249
T714 0.185657277359167
T715 0.197139073743154
T716 0.209002053553967
T717 0.209002053553967
T718 0.209002053553967
T719 0.209002053553967
T720 0.209002053553967
T721 0.209002053553967
T722 0.193929057479524
T723 0.17926422084897
T724 0.164599384218415
T725 0.150233756718432
T726 0.147227534837183
T727 0.144514175308828
T728 0.141800815043162
T729 0.139087455514808
T730 0.136374095986453
T731 0.133660736458098
T732 0.130947376192432
T733 0.128481574172507
T734 0.139730093297839
T735 0.151211889681827
T736 0.162693685328503
T737 0.17417548171249
T738 0.185657277359167
T739 0.197139073743154
T740 0.209002053553967
T741 0.209002053553967
T742 0.209002053553967
T743 0.209002053553967
T744 0.209002053553967
T745 0.209002053553967
T746 0.193929057479524
T747 0.17926422084897
T748 0.164599384218415
T749 0.150233756718432
T750 0.147227534837183
T751 0.144514175308828
T752 0.141800815043162
T753 0.139087455514808
T754 0.136374095986453
T755 0.133660736458098
T756 0.130947376192432
T757 0.128481574172507
T758 0.139730093297839
T759 0.151211889681827
T760 0.162693685328503
T761 0.17417548171249
T762 0.185657277359167
T763 0.197139073743154
T764 0.209002053553967
T765 0.209002053553967
T766 0.209002053553967
T767 0.209002053553967
T768 0.209002053553967
T769 0.209002053553967
T770 0.193929057479524
T771 0.17926422084897
T772 0.164599384218415
T773 0.150233756718432
T774 0.147227534837183
T775 0.144514175308828
T776 0.141800815043162
T777 0.139087455514808
T778 0.136374095986453
T779 0.133660736458098
T780 0.130947376192432
T781 0.128481574172507
T782 0.139730093297839
T783 0.151211889681827
T784 0.162693685328503
T785 0.17417548171249
T786 0.185657277359167
T787 0.197139073743154
T788 0.209002053553967
T789 0.209002053553967
T790 0.209002053553967
T791 0.209002053553967
T792 0.209002053553967
T793 0.209002053553967
T794 0.193929057479524
T795 0.17926422084897
T796 0.164599384218415
T797 0.150233756718432
T798 0.147227534837183
T799 0.144514175308828
T800 0.141800815043162
T801 0.139087455514808
T802 0.136374095986453
T803 0.133660736458098
T804 0.130947376192432
T805 0.128481574172507
T806 0.139730093297839
T807 0.151211889681827
T808 0.162693685328503
T809 0.17417548171249
T810 0.185657277359167
T811 0.197139073743154
T812 0.209002053553967
T813 0.209002053553967
T814 0.209002053553967
T815 0.209002053553967
T816 0.209002053553967
T817 0.209002053553967
T818 0.193929057479524
T819 0.17926422084897
T820 0.164599384218415
T821 0.150233756718432
T822 0.147227534837183
T823 0.144514175308828
T824 0.141800815043162
T825 0.139087455514808
T826 0.136374095986453
T827 0.133660736458098
T828 0.130947376192432
T829 0.128481574172507
T830 0.139730093297839
T831 0.151211889681827
T832 0.162693685328503
T833 0.17417548171249
T834 0.185657277359167
T835 0.197139073743154
T836 0.209002053553967
T837 0.209002053553967
T838 0.209002053553967
T839 0.209002053553967
T840 0.209002053553967
T841 0.209002053553967
T842 0.193929057479524
T843 0.17926422084897
T844 0.164599384218415
T845 0.150233756718432
T846 0.147227534837183
T847 0.144514175308828
T848 0.141800815043162
T849 0.139087455514808
T850 0.136374095986453
T851 0.133660736458098
T852 0.130947376192432
T853 0.128481574172507
T854 0.139730093297839
T855 0.151211889681827
T856 0.162693685328503
T857 0.17417548171249
T858 0.185657277359167
T859 0.197139073743154
T860 0.209002053553967
T861 0.209002053553967
T862 0.209002053553967
T863 0.209002053553967
T864 0.209002053553967
T865 0.209002053553967
T866 0.193929057479524
T867 0.17926422084897
T868 0.164599384218415
T869 0.150233756718432
T870 0.147227534837183
T871 0.144514175308828
T872 0.141800815043162
T873 0.139087455514808
T874 0.136374095986453
T875 0.133660736458098
T876 0.130947376192432
T877 0.128481574172507
T878 0.139730093297839
T879 0.151211889681827
T880 0.162693685328503
T881 0.17417548171249
T882 0.185657277359167
T883 0.197139073743154
T884 0.209002053553967
T885 0.209002053553967
T886 0.209002053553967
T887 0.209002053553967
T888 0.209002053553967
T889 0.209002053553967
T890 0.193929057479524
T891 0.17926422084897
T892 0.164599384218415
T893 0.150233756718432
T894 0.147227534837183
T895 0.144514175308828
T896 0.141800815043162
T897 0.139087455514808
T898 0.136374095986453
T899 0.133660736458098
T900 0.130947376192432
T901 0.128481574172507
T902 0.139730093297839
T903 0.151211889681827
T904 0.162693685328503
T905 0.17417548171249
T906 0.185657277359167
T907 0.197139073743154
T908 0.209002053553967
T909 0.209002053553967
T910 0.209002053553967
T911 0.209002053553967
T912 0.209002053553967
T913 0.209002053553967
T914 0.193929057479524
T915 0.17926422084897
T916 0.164599384218415
T917 0.150233756718432
T918 0.147227534837183
T919 0.144514175308828
T920 0.141800815043162
T921 0.139087455514808
T922 0.136374095986453
T923 0.133660736458098
T924 0.130947376192432
T925 0.128481574172507
T926 0.139730093297839
T927 0.151211889681827
T928 0.162693685328503
T929 0.17417548171249
T930 0.185657277359167
T931 0.197139073743154
T932 0.209002053553967
T933 0.209002053553967
T934 0.209002053553967
T935 0.209002053553967
T936 0.209002053553967
T937 0.209002053553967
T938 0.193929057479524
T939 0.17926422084897
T940 0.164599384218415
T941 0.150233756718432
T942 0.147227534837183
T943 0.144514175308828
T944 0.141800815043162
T945 0.139087455514808
T946 0.136374095986453
T947 0.133660736458098
T948 0.130947376192432
T949 0.128481574172507
T950 0.139730093297839
T951 0.151211889681827
T952 0.162693685328503
T953 0.17417548171249
T954 0.185657277359167
T955 0.197139073743154
T956 0.209002053553967
T957 0.209002053553967
T958 0.209002053553967
T959 0.209002053553967
T960 0.209002053553967
T961 0.209002053553967
T962 0.193929057479524
T963 0.17926422084897
T964 0.164599384218415
T965 0.150233756718432
T966 0.147227534837183
T967 0.144514175308828
T968 0.141800815043162
T969 0.139087455514808
T970 0.136374095986453
T971 0.133660736458098
T972 0.130947376192432
T973 0.128481574172507
T974 0.139730093297839
T975 0.151211889681827
T976 0.162693685328503
T977 0.17417548171249
T978 0.185657277359167
T979 0.197139073743154
T980 0.209002053553967
T981 0.209002053553967
T982 0.209002053553967
T983 0.209002053553967
T984 0.209002053553967
T985 0.209002053553967
T986 0.193929057479524
T987 0.17926422084897
T988 0.164599384218415
T989 0.150233756718432
T990 0.147227534837183
T991 0.144514175308828
T992 0.141800815043162
T993 0.139087455514808
T994 0.136374095986453
T995 0.133660736458098
T996 0.130947376192432
T997 0.128481574172507
T998 0.139730093297839
T999 0.151211889681827
T1000 0.162693685328503
T1001 0.17417548171249
T1002 0.185657277359167
T1003 0.197139073743154
T1004 0.209002053553967
T1005 0.209002053553967
T1006 0.209002053553967
T1007 0.209002053553967
T1008 0.209002053553967
T1009 0.209002053553967
T1010 0.193929057479524
T1011 0.17926422084897
T1012 0.164599384218415
T1013 0.150233756718432
T1014 0.147227534837183
T1015 0.144514175308828
T1016 0.141800815043162
T1017 0.139087455514808
T1018 0.136374095986453
T1019 0.133660736458098
T1020 0.130947376192432
T1021 0.128481574172507
T1022 0.139730093297839
T1023 0.151211889681827
T1024 0.162693685328503
T1025 0.17417548171249
T1026 0.185657277359167
T1027 0.197139073743154
T1028 0.209002053553967
T1029 0.209002053553967
T1030 0.209002053553967
T1031 0.209002053553967
T1032 0.209002053553967
T1033 0.209002053553967
T1034 0.19686615050605
T1035 0.185136820207602
T1036 0.173407489909154
T1037 0.161678158873394
T1038 0.150233756718432
T1039 0.146843538566859
T1040 0.143743009379342
T1041 0.140642480191824
T1042 0.137541951004307
T1043 0.13444142181679
T1044 0.131340892629272
T1045 0.128481574172507
T1046 0.139730093297839
T1047 0.151211889681827
T1048 0.162693685328503
T1049 0.17417548171249
T1050 0.185657277359167
T1051 0.197139073743154
T1052 0.209002053553967
T1053 0.209002053553967
T1054 0.209002053553967
T1055 0.209002053553967
T1056 0.209002053553967
T1057 0.209002053553967
T1058 0.19686615050605
T1059 0.185136820207602
T1060 0.173407489909154
T1061 0.161678158873394
T1062 0.150233756718432
T1063 0.146843538566859
T1064 0.143743009379342
T1065 0.140642480191824
T1066 0.137541951004307
T1067 0.13444142181679
T1068 0.131340892629272
T1069 0.128481574172507
T1070 0.142788756461882
T1071 0.157878486558881
T1072 0.17347796214549
T1073 0.189587183221711
T1074 0.206206150524855
T1075 0.223334862580299
T1076 0.241413618241659
T1077 0.246053043416406
T1078 0.250692469328464
T1079 0.255331894503211
T1080 0.259971319677957
T1081 0.264610745590016
T1082 0.25361590439615
T1083 0.242615075495324
T1084 0.231093511476485
T1085 0.219051213076946
T1086 0.206880542103684
T1087 0.205471647411353
T1088 0.204324020535411
T1089 0.203038742757414
T1090 0.20161581334005
T1091 0.200055233020631
T1092 0.198357001799158
T1093 0.196890761227715
T1094 0.217230209162844
T1095 0.238436886609801
T1096 0.260153309546369
T1097 0.282379477972548
T1098 0.305115391888338
T1099 0.32836105129374
T1100 0.352759829808694
T1101 0.357399255720752
T1102 0.362038680895499
T1103 0.366678106807557
T1104 0.371317531982304
T1105 0.375956957894362
T1106 0.358496692326011
T1107 0.341247042746346
T1108 0.323476657311356
T1109 0.305185536758354
T1110 0.28691784059276
T1111 0.283702801762966
T1112 0.28090336185043
T1113 0.27796627177315
T1114 0.274891530056504
T1115 0.271679137437803
T1116 0.268329093917047
T1117 0.26533954633612
T1118 0.291671662601118
T1119 0.318995287398032
T1120 0.346828656947247
T1121 0.375171771986073
T1122 0.404024633251821
T1123 0.433387240007181
T1124 0.464106042113041
T1125 0.468745468025099
T1126 0.473384893199845
T1127 0.478024318374592
T1128 0.48266374428665
T1129 0.487303169461397
T1130 0.463377480993184
T1131 0.439879009260056
T1132 0.415859802408916
T1133 0.391319860439763
T1134 0.366955139081835
T1135 0.361933955377268
T1136 0.357482703902761
T1137 0.352893800788887
T1138 0.348167246772959
T1139 0.343303041854976
T1140 0.338301186034937
T1141 0.333788331444526
T1142 0.366113116039391
T1143 0.399553687448953
T1144 0.433504004348125
T1145 0.467964066736909
T1146 0.502933874615304
T1147 0.538413428720622
T1148 0.575452254417387
T1149 0.580091679592134
T1150 0.584731105504192
T1151 0.589370530678939
T1152 0.594009956590997
T1153 0.598649381765743
T1154 0.568258269660357
T1155 0.538510976511078
T1156 0.508242948243787
T1157 0.477454184858483
T1158 0.446992437570911
T1159 0.44016510972888
T1160 0.43406204521778
T1161 0.427821329804624
T1162 0.421442963489413
T1163 0.414926946272148
T1164 0.408273278152827
T1165 0.402237116552931
T1166 0.440554569477665
T1167 0.480112088237184
T1168 0.520179351749003
T1169 0.560756361487745
T1170 0.601843116716098
T1171 0.643439617434063
T1172 0.686798466721734
T1173 0.69143789189648
T1174 0.696077317071227
T1175 0.700716742983285
T1176 0.705356168158032
T1177 0.70999559407009
T1178 0.67313905832753
T1179 0.6371429437621
T1180 0.600626093341346
T1181 0.563588508539891
T1182 0.527029736797298
T1183 0.518396263343182
T1184 0.510641386532799
T1185 0.502748858820361
T1186 0.494718680205868
T1187 0.48655085068932
T1188 0.478245370270717
T1189 0.470685901661337
T1190 0.514996022915939
T1191 0.560670488288105
T1192 0.606854699149882
T1193 0.65354865550127
T1194 0.700752358079581
T1195 0.748465805410192
T1196 0.798144678288768
T1197 0.802784104200827
T1198 0.807423529375573
T1199 0.812062955287631
T1200 0.816702380462378
T1201 0.821341805637125
T1202 0.778019846994703
T1203 0.73577491027581
T1204 0.693009239176217
T1205 0.6497228322213
T1206 0.607067035286374
T1207 0.596627417694795
T1208 0.587220728585129
T1209 0.577676388573409
T1210 0.567994396922322
T1211 0.558174755106492
T1212 0.548217461651296
T1213 0.539134686769743
T1214 0.589437476354212
T1215 0.641228889076336
T1216 0.69353004655076
T1217 0.746340950252106
T1218 0.799661599443064
T1219 0.853491994123633
T1220 0.909490890593115
T1221 0.914130315767862
T1222 0.91876974167992
T1223 0.923409166854666
T1224 0.928048592766725
T1225 0.932688017941471
T1226 0.882900634924564
T1227 0.834406877526832
T1228 0.785392384273777
T1229 0.73585715664002
T1230 0.687104333775449
T1231 0.674858571309096
T1232 0.663800069900148
T1233 0.652603917589146
T1234 0.641270114376088
T1235 0.629798659523664
T1236 0.618189553769185
T1237 0.607583471878148
T1238 0.663878929792486
T1239 0.721787289127256
T1240 0.780205393951638
T1241 0.839133245002943
T1242 0.898570840806547
T1243 0.958518182837074
T1244 1.02083710289746
T1245 1.02547652807221
T1246 1.03011595398427
T1247 1.03475537915901
T1248 1.03939480433376
T1249 1.04403423024582
T1250 0.987781423591737
T1251 0.933038844777854
T1252 0.877775530108648
T1253 0.821991480321428
T1254 0.767141632264525
T1255 0.753089725660709
T1256 0.740379411215167
T1257 0.727531446604882
T1258 0.714545831092543
T1259 0.701422563940836
T1260 0.688161645887075
T1261 0.676032256249242
T1262 0.73832038323076
T1263 0.802345689915488
T1264 0.866880741352516
T1265 0.931925539753779
T1266 0.997480082907342
T1267 1.06354437155052
T1268 1.1321833144645
T1269 1.13682274037655
T1270 1.1414621655513
T1271 1.14610159146336
T1272 1.15074101663811
T1273 1.15538044255016
T1274 1.09266221225891
T1275 1.03167081129156
T1276 0.970158675206207
T1277 0.908125804740148
T1278 0.847178931490912
T1279 0.83132087927501
T1280 0.816958753267498
T1281 0.802458975620619
T1282 0.787821547808997
T1283 0.773046468358009
T1284 0.758133738004965
T1285 0.744481041357648
T1286 0.812761836669033
T1287 0.882904089966408
T1288 0.953556089490706
T1289 1.0247178337673
T1290 1.09638932427082
T1291 1.16857056026396
T1292 1.24352952676884
T1293 1.2481689526809
T1294 1.25280837785565
T1295 1.25744780303039
T1296 1.26208722894245
T1297 1.2667266541172
T1298 1.19754300092608
T1299 1.13030277854259
T1300 1.06254182104108
T1301 0.994260128421557
T1302 0.927216229979988
T1303 0.909552033626623
T1304 0.893538094582517
T1305 0.877386505373667
T1306 0.861097264525452
T1307 0.844670372775181
T1308 0.828105830122855
T1309 0.812929826466053
T1310 0.887203290107307
T1311 0.96346249075464
T1312 1.04023143689158
T1313 1.11751012851814
T1314 1.19529856563431
T1315 1.2735967489774
T1316 1.35487573907319
T1317 1.35951516424794
T1318 1.36415459015999
T1319 1.36879401533474
T1320 1.3734334412468
T1321 1.37807286642155
T1322 1.30242378959326
T1323 1.22893474579361
T1324 1.15492496613864
T1325 1.08039445210297
T1326 1.00725352846906
T1327 0.987783187240924
T1328 0.970117436634848
T1329 0.952314034389404
T1330 0.934372981241906
T1331 0.916294277192353
T1332 0.898077922240745
T1333 0.881378611574459
T1334 0.96164474354558
T1335 1.04402089080556
T1336 1.12690678429246
T1337 1.21030242326898
T1338 1.29420780699779
T1339 1.37862293695353
T1340 1.46622195137754
T1341 1.47086137655228
T1342 1.47550080172703
T1343 1.48014022763909
T1344 1.48477965281383
T1345 1.48941907872589
T1346 1.40730457752312
T1347 1.32756671230732
T1348 1.24730811197351
T1349 1.16652877652169
T1350 1.08729082695814
T1351 1.06601434159254
T1352 1.04669677794987
T1353 1.02724156340514
T1354 1.00764869795836
T1355 0.987918181609525
T1356 0.968050013621323
T1357 0.949827396682865
T1358 1.03608619698385
T1359 1.12457929159379
T1360 1.21358213169334
T1361 1.3030947172825
T1362 1.39311704909858
T1363 1.48364912566697
T1364 1.57756816294457
T1365 1.58220758885663
T1366 1.58684701403138
T1367 1.59148643994343
T1368 1.59612586511818
T1369 1.60076529029293
T1370 1.51218536619029
T1371 1.42619867955834
T1372 1.33969125707107
T1373 1.25266310020309
T1374 1.16732812618453
T1375 1.14424549520684
T1376 1.12327611926489
T1377 1.10216909242088
T1378 1.08092441467482
T1379 1.0595420860267
T1380 1.03802210573921
T1381 1.01827618179127
T1382 1.11052764968482
T1383 1.20513769164471
T1384 1.30025747909422
T1385 1.39588701203334
T1386 1.49202629046207
T1387 1.58867531438041
T1388 1.68891437524892
T1389 1.69355380042366
T1390 1.69819322633572
T1391 1.70283265151047
T1392 1.70747207742253
T1393 1.71211150259727
T1394 1.61706615485746
T1395 1.52483064680936
T1396 1.43207440290594
T1397 1.3387974238845
T1398 1.2473654246736
T1399 1.22247664955845
T1400 1.19985546131722
T1401 1.17709662217393
T1402 1.15420013139127
T1403 1.13116599044387
T1404 1.1079941978571
T1405 1.08672496689968
T1406 1.18496910312309
T1407 1.28569609243294
T1408 1.3869328264951
T1409 1.48867930678417
T1410 1.59093553182555
T1411 1.69370150309385
T1412 1.80026058755326
T1413 1.80490001272801
T1414 1.80953943864007
T1415 1.81417886381481
T1416 1.81881828898956
T1417 1.82345771490162
T1418 1.72194694352464
T1419 1.62346261332307
T1420 1.5244575480035
T1421 1.42493174830322
T1422 1.32740272316268
T1423 1.30070780317275
T1424 1.27643480263224
T1425 1.25202415118966
T1426 1.22747584810772
T1427 1.20278989486104
T1428 1.17796628997499
T1429 1.15517375127077
T1430 1.27667274781021
T1431 1.4008495654621
T1432 1.52562108679964
T1433 1.6509873110855
T1434 1.77694823831969
T1435 1.90696737394555
T1436 1.9116067991203
T1437 1.91624622503236
T1438 1.9208856502071
T1439 1.92552507611916
T1440 1.93016450129391
T1441 1.93480392720597
T1442 1.82682773219181
T1443 1.7220945805741
T1444 1.61684069383837
T1445 1.51106607198463
T1446 1.40744002165175
T1447 1.37893895752437
T1448 1.35301414394725
T1449 1.3269516802054
T1450 1.30075156482418
T1451 1.27441379927821
T1452 1.24793838209288
T1453 1.22362253637918
T1454 1.35213453792403
T1455 1.48344779390511
T1456 1.61535575283451
T1457 1.74785841544955
T1458 1.88095578101293
T1459 2.0183135862499
T1460 2.02295301142465
T1461 2.0275924373367
T1462 2.03223186251145
T1463 2.0368712876862
T1464 2.04151071359825
T1465 2.046150138773
T1466 1.93170852085898
T1467 1.82072654782512
T1468 1.70922383967324
T1469 1.59720039566604
T1470 1.48747732087814
T1471 1.45717011113867
T1472 1.42959348599958
T1473 1.40187920922114
T1474 1.37402728154063
T1475 1.34603770369539
T1476 1.31791047347346
T1477 1.29207132148758
T1478 1.42759632730055
T1479 1.5660460216108
T1480 1.7050904196067
T1481 1.84472952055092
T1482 1.98496332444347
T1483 2.12965979781693
T1484 2.13429922372899
T1485 2.13893864890374
T1486 2.1435780748158
T1487 2.14821749999054
T1488 2.1528569259026
T1489 2.15749635107735
T1490 2.03658930878884
T1491 1.91935851433883
T1492 1.8016069847708
T1493 1.68333472008476
T1494 1.56751461936722
T1495 1.53540126549028
T1496 1.5061728273146
T1497 1.47680673823687
T1498 1.4473029989944
T1499 1.41766160811256
T1500 1.38788256559135
T1501 1.36052010659599
T1502 1.50305811741437
T1503 1.64864425005381
T1504 1.79482508564157
T1505 1.94160062491498
T1506 2.08897086713671
T1507 2.24100601012128
T1508 2.24564543603334
T1509 2.25028486120808
T1510 2.25492428638283
T1511 2.25956371229489
T1512 2.26420313746964
T1513 2.26884256338169
T1514 2.14147009745602
T1515 2.01799048158985
T1516 1.89399013060567
T1517 1.76946904376617
T1518 1.64755191785629
T1519 1.61363241910458
T1520 1.58275216936693
T1521 1.55173426798992
T1522 1.52057871571085
T1523 1.48928551179242
T1524 1.45785465770924
T1525 1.42896889170439
T1526 1.57851990752819
T1527 1.73124247849681
T1528 1.88455975241376
T1529 2.03847172927903
T1530 2.19297840982994
T1531 2.35235222242563
T1532 2.35699164760037
T1533 2.36163107351243
T1534 2.36627049868718
T1535 2.37090992459924
T1536 2.37554934977398
T1537 2.38018877494873
T1538 2.24635088612319
T1539 2.11662244884087
T1540 1.98637327570323
T1541 1.85560336818489
T1542 1.72758921634537
T1543 1.69186357345619
T1544 1.65933151068195
T1545 1.62666179700566
T1546 1.59385443242731
T1547 1.56090941620959
T1548 1.52782674982713
T1549 1.4974176768128
T1550 1.65398169764202
T1551 1.81384070620251
T1552 1.97429441844863
T1553 2.13534283364309
T1554 2.29698595252318
T1555 2.46369843472997
T1556 2.46833785990472
T1557 2.47297728507947
T1558 2.47761671099152
T1559 2.48225613616627
T1560 2.48689556207833
T1561 2.49153498725308
T1562 2.35123167479036
T1563 2.21525441535458
T1564 2.0787564215381
T1565 1.9417376918663
T1566 1.80762651483444
T1567 1.77009472707049
T1568 1.73591085199697
T1569 1.70158932602139
T1570 1.66713014914376
T1571 1.63253332062676
T1572 1.59779884194502
T1573 1.5658664619212
T1574 1.72944348701853
T1575 1.89643893464551
T1576 2.06402908448351
T1577 2.23221393874445
T1578 2.40099349521641
T1579 2.57504464629701
T1580 2.57968407220907
T1581 2.58432349738381
T1582 2.58896292329587
T1583 2.59360234847062
T1584 2.59824177364536
T1585 2.60288119955742
T1586 2.45611246345753
T1587 2.3138863826056
T1588 2.17113956663566
T1589 2.0278720155477
T1590 1.88766381406083
T1591 1.84832588142211
T1592 1.8124901940493
T1593 1.77651685503713
T1594 1.74040586586022
T1595 1.70415722504394
T1596 1.66777093406291
T1597 1.6343152462923
T1598 1.80490527713236
T1599 1.9790371623512
T1600 2.15376375125569
T1601 2.32908504310851
T1602 2.50500103790965
T1603 2.68639085860135
T1604 2.6910302837761
T1605 2.69566970968816
T1606 2.70030913486291
T1607 2.70494856077496
T1608 2.70958798594971
T1609 2.71422741186177
T1610 2.5609932513874
T1611 2.41251834985663
T1612 2.26352271247053
T1613 2.11400633996643
T1614 1.96770111254991
T1615 1.92655703503641
T1616 1.88906953536432
T1617 1.85144438479018
T1618 1.81368158257667
T1619 1.77578112946111
T1620 1.73774302544349
T1621 1.7027640314007
T1622 1.88036706724618
T1623 2.06163539079421
T1624 2.24349841729057
T1625 2.42595614747256
T1626 2.60900858060289
T1627 2.7977370709057
T1628 2.80237649608045
T1629 2.80701592199251
T1630 2.81165534716725
T1631 2.816294772342
T1632 2.82093419825406
T1633 2.8255736234288
T1634 2.66587404005457
T1635 2.51115031637034
T1636 2.35590585756809
T1637 2.20014066364783
T1638 2.04773841103898
T1639 2.00478818938802
T1640 1.96564887667934
T1641 1.92637191380592
T1642 1.88695729929313
T1643 1.84740503387828
T1644 1.80771511756138
T1645 1.77121281650911
T1646 1.95582885662269
T1647 2.1442336184999
T1648 2.33323308406275
T1649 2.52282725183662
T1650 2.71301612329612
T1651 2.90908328247274
T1652 2.91372270838479
T1653 2.91836213355954
T1654 2.9230015594716
T1655 2.92764098464634
T1656 2.9322804105584
T1657 2.93691983573315
T1658 2.77075482872174
T1659 2.60978228362136
T1660 2.44828900340296
T1661 2.28627498732924
T1662 2.12777570952806
T1663 2.08301934300232
T1664 2.04222821873167
T1665 2.00129944282165
T1666 1.96023301600958
T1667 1.91902893829545
T1668 1.87768720967927
T1669 1.83966160161751
T1670 2.03129064673652
T1671 2.22683184694291
T1672 2.42296775009763
T1673 2.61969835693798
T1674 2.81702366598936
T1675 3.02042949477708
T1676 3.02506892068914
T1677 3.02970834586389
T1678 3.03434777103863
T1679 3.03898719695069
T1680 3.04362662212544
T1681 3.0482660480375
T1682 2.87563561738891
T1683 2.70841425087238
T1684 2.54067214850052
T1685 2.37240931174796
T1686 2.20781300875444
T1687 2.16125049735394
T1688 2.11880756004669
T1689 2.07622697183739
T1690 2.03350873272603
T1691 1.99065284271262
T1692 1.94765930179716
T1693 1.90811038672592
T1694 2.10675243685034
T1695 2.30943007538591
T1696 2.51270241686981
T1697 2.71656946130204
T1698 2.9210312094199
T1699 3.13177570708143
T1700 3.13641513225617
T1701 3.14105455816823
T1702 3.14569398334298
T1703 3.15033340925504
T1704 3.15497283442978
T1705 3.15961225960453
T1706 2.98051640605609
T1707 2.80704621738609
T1708 2.63305529433539
T1709 2.45854363542937
T1710 2.28785030724352
T1711 2.23948165096824
T1712 2.19538690136171
T1713 2.15115450159044
T1714 2.10678444944249
T1715 2.0622767471298
T1716 2.01763139391505
T1717 1.97655917183433
T1718 2.18221422696417
T1719 2.39202830309161
T1720 2.60243708290469
T1721 2.81344056566609
T1722 3.02503875211314
T1723 3.24312191938577
T1724 3.24776134456052
T1725 3.25240076973527
T1726 3.25704019564733
T1727 3.26167962082207
T1728 3.26631904673413
T1729 3.27095847190888
T1730 3.08539719398595
T1731 2.90567818463711
T1732 2.72543843943295
T1733 2.54467795984809
T1734 2.3678876057326
T1735 2.31771280531985
T1736 2.27196624341404
T1737 2.22608203060617
T1738 2.18006016689626
T1739 2.13390065154697
T1740 2.08760348603294
T1741 2.04500795694273
T1742 2.25767601634068
T1743 2.47462653153461
T1744 2.69217174893956
T1745 2.91031167003015
T1746 3.12904629480637
T1747 3.35446813095281
T1748 3.35910755686487
T1749 3.36374698203961
T1750 3.36838640795167
T1751 3.37302583312642
T1752 3.37766525830117
T1753 3.38230468421322
T1754 3.19027798265312
T1755 3.00431015115082
T1756 2.81782158526782
T1757 2.6308122835295
T1758 2.44792490422167
T1759 2.39594395893415
T1760 2.34854558472906
T1761 2.30100955962191
T1762 2.25333588361271
T1763 2.20552455596414
T1764 2.15757557741352
T1765 2.11345674205114
T1766 2.33005366106657
T1767 2.55067124088384
T1768 2.7713344204702
T1769 2.99204319908832
T1770 3.21279757747552
T1771 3.43984512951683
T1772 3.44020086242416
T1773 3.44055659606879
T1774 3.44091232897612
T1775 3.44126806188344
T1776 3.44162379552808
T1777 3.4419795284354
T1778 3.24245279516054
T1779 3.04958182396975
T1780 2.85667092588482
T1781 2.66372009869381
T1782 2.47542415662578
T1783 2.41981295920514
T1784 2.36896445586254
T1785 2.31810539716803
T1786 2.26723578459623
T1787 2.21635561740984
T1788 2.16546489560885
T1789 2.11854095704405
T1790 2.33583977894354
T1791 2.55700455304051
T1792 2.77821492690655
T1793 2.99947089980437
T1794 3.22077247320857
T1795 3.44838272519111
T1796 3.44873845883575
T1797 3.44909419174307
T1798 3.4494499246504
T1799 3.44980565829503
T1800 3.45016139120236
T1801 3.45051712410968
T1802 3.25049464762854
T1803 3.05714454117375
T1804 2.8637545070875
T1805 2.6703245453698
T1806 2.48156110576301
T1807 2.42581142132903
T1808 2.37483626261127
T1809 2.32385055001622
T1810 2.27285428280658
T1811 2.22184746024503
T1812 2.17083008380619
T1813 2.12378934477217
T1814 2.34162589608321
T1815 2.56333786519718
T1816 2.78509543334291
T1817 3.00689860052041
T1818 3.22874736820431
T1819 3.45692032160271
T1820 3.45727605451003
T1821 3.45763178741736
T1822 3.45798752106199
T1823 3.45834325396932
T1824 3.45869898687664
T1825 3.45905472052128
T1826 3.25853649935922
T1827 3.06470725837774
T1828 2.87083808829018
T1829 2.67692899130848
T1830 2.48769805563755
T1831 2.43180988271562
T1832 2.38070807009732
T1833 2.32959570212711
T1834 2.27847278027961
T1835 2.22733930381752
T1836 2.17619527274083
T1837 2.1290377325003
T1838 2.34741201396018
T1839 2.56967117661653
T1840 2.79197593977927
T1841 3.01432630197377
T1842 3.23672226320005
T1843 3.46545791727699
T1844 3.46581365018432
T1845 3.46616938382895
T1846 3.46652511673628
T1847 3.4668808496436
T1848 3.46723658328824
T1849 3.46759231619556
T1850 3.26657835182722
T1851 3.07226997484442
T1852 2.87792167023018
T1853 2.68353343724716
T1854 2.49383500551209
T1855 2.4378083441022
T1856 2.38657987684605
T1857 2.3353408549753
T1858 2.28409127848996
T1859 2.23283114739002
T1860 2.18156046167548
T1861 2.13428612022842
T1862 2.35319813109985
T1863 2.5760044887732
T1864 2.79885644547832
T1865 3.02175400268982
T1866 3.24469715819578
T1867 3.47399551295127
T1868 3.47435124659591
T1869 3.47470697950323
T1870 3.47506271241056
T1871 3.47541844605519
T1872 3.47577417896252
T1873 3.47612991186984
T1874 3.27462020429521
T1875 3.07983269204842
T1876 2.88500525143286
T1877 2.69013788318584
T1878 2.49997195538663
T1879 2.4438068062261
T1880 2.39245168359479
T1881 2.34108600708619
T1882 2.28970977596299
T1883 2.23832299096251
T1884 2.18692565061013
T1885 2.13953450721924
T1886 2.35898424897683
T1887 2.58233780092987
T1888 2.80573695191467
T1889 3.02918170340587
T1890 3.25267205392883
T1891 3.48253310936287
T1892 3.48288884227019
T1893 3.48324457517752
T1894 3.48360030882215
T1895 3.48395604172948
T1896 3.4843117746368
T1897 3.48466750828144
T1898 3.28266205676321
T1899 3.0873954085151
T1900 2.89208883337285
T1901 2.69674232912452
T1902 2.50610890526117
T1903 2.44980526761268
T1904 2.39832349108083
T1905 2.34683115993438
T1906 2.29532827417334
T1907 2.2438148337977
T1908 2.19229083954477
T1909 2.14478289494736
T1910 2.36477036611649
T1911 2.58867111234922
T1912 2.81261745835103
T1913 3.03660940412192
T1914 3.26064694892457
T1915 3.49107070503715
T1916 3.49142643794447
T1917 3.49178217158911
T1918 3.49213790449643
T1919 3.49249363740376
T1920 3.4928493710484
T1921 3.49320510395572
T1922 3.2907039084939
T1923 3.0949581257191
T1924 2.89917241457553
T1925 2.7033467750632
T1926 2.51224585513571
T1927 2.45580372899927
T1928 2.40419529782957
T1929 2.35257631204527
T1930 2.30094677238368
T1931 2.24930667737019
T1932 2.19765602774211
T1933 2.15003128267549
T1934 2.37055648399347
T1935 2.59500442450589
T1936 2.81949796478739
T1937 3.04403710483797
T1938 3.26862184392031
T1939 3.49960830071143
T1940 3.49996403435607
T1941 3.50031976726339
T1942 3.50067550017072
T1943 3.50103123381535
T1944 3.50138696672268
T1945 3.50174269963
T1946 3.29874576096189
T1947 3.10252084218578
T1948 2.90625599577822
T1949 2.7099512217392
T1950 2.51838280501025
T1951 2.46180219112316
T1952 2.41006710531561
T1953 2.35832146489346
T1954 2.30656526985672
T1955 2.25479852094269
T1956 2.20302121667675
T1957 2.1552796696663
T1958 2.37634260113313
T1959 2.60133773666256
T1960 2.82637847122375
T1961 3.05146480555401
T1962 3.27659673965336
T1963 3.50814589712303
T1964 3.50850163003035
T1965 3.50885736293768
T1966 3.50921309658231
T1967 3.50956882948964
T1968 3.50992456239696
T1969 3.5102802960416
T1970 3.33962414162862
T1971 3.17576327002383
T1972 3.01186912502416
T1973 2.84794170662963
T1974 2.68398101557755
T1975 2.52477546116028
T1976 2.45932975035019
T1977 2.39876679964013
T1978 2.33819153435283
T1979 2.27760395301369
T1980 2.21700405636001
T1981 2.16052805739443
T1982 2.38212871901011
T1983 2.60767104881922
T1984 2.8332589776601
T1985 3.05889250627006
T1986 3.2845716346491
T1987 3.51668349279731
T1988 3.51703922570463
T1989 3.51739495934927
T1990 3.51775069225659
T1991 3.51810642516392
T1992 3.51846215880855
T1993 3.51881789171588
T1994 3.34774584935953
T1995 3.18348569849095
T1996 3.0191922742275
T1997 2.85486557656919
T1998 2.69050560551601
T1999 2.53091241103482
T2000 2.46530701624213
T2001 2.40459628028299
T2002 2.34387322974662
T2003 2.2831378631584
T2004 2.22239018125564
T2005 2.16577644512255
T2006 2.38791483614977
T2007 2.61400436023858
T2008 2.84013948409646
T2009 3.06632020698611
T2010 3.29254652964484
T2011 3.52522108847159
T2012 3.52557682211623
T2013 3.52593255502355
T2014 3.52628828793088
T2015 3.52664402157551
T2016 3.52699975448284
T2017 3.52735548739016
T2018 3.35586755782774
T2019 3.19120812695807
T2020 3.02651542343084
T2021 2.86178944650875
T2022 2.69703019619178
T2023 2.53704936090936
T2024 2.47128428213407
T2025 2.41042576166316
T2026 2.34955492514041
T2027 2.28867177330311
T2028 2.22777630615127
T2029 2.17102483211337
T2030 2.39370095402675
T2031 2.62033767239525
T2032 2.84701999053282
T2033 3.07374790770216
T2034 3.30052142464058
T2035 3.53375868488319
T2036 3.53411441779051
T2037 3.53447015069783
T2038 3.53482588434247
T2039 3.53518161724979
T2040 3.53553735015712
T2041 3.53589308380176
T2042 3.36398926629596
T2043 3.1989305561625
T2044 3.03383857263418
T2045 2.86871331571099
T2046 2.70355478613024
T2047 2.5431863107839
T2048 2.47726154802601
T2049 2.41625524230603
T2050 2.35523662053419
T2051 2.29420568344782
T2052 2.2331624310469
T2053 2.17627321984149
T2054 2.39948707190373
T2055 2.62667098455191
T2056 2.85390049696918
T2057 3.08117560841821
T2058 3.30849632037363
T2059 3.54229628055747
T2060 3.54265201346479
T2061 3.54300774710943
T2062 3.54336348001675
T2063 3.54371921292408
T2064 3.54407494656871
T2065 3.54443067947604
T2066 3.37211097402686
T2067 3.20665298462962
T2068 3.04116172183752
T2069 2.87563718565054
T2070 2.7100793760687
T2071 2.54932325992113
T2072 2.48323881465527
T2073 2.42208472294889
T2074 2.36091831666529
T2075 2.29973959432983
T2076 2.23854855667984
T2077 2.18152160756962
T2078 2.40527318904339
T2079 2.63300429670858
T2080 2.86078100340553
T2081 3.08860330987157
T2082 3.31647121536937
T2083 3.55083387623175
T2084 3.55118960987639
T2085 3.55154534278371
T2086 3.55190107569104
T2087 3.55225680933567
T2088 3.552612542243
T2089 3.55296827588763
T2090 3.38023268249508
T2091 3.21437541309675
T2092 3.04848487104086
T2093 2.8825610555901
T2094 2.71660396674448
T2095 2.55546020979567
T2096 2.48921608054721
T2097 2.42791420432906
T2098 2.36660001205907
T2099 2.30527350447454
T2100 2.24393468157547
T2101 2.18676999456043
T2102 2.41105930692037
T2103 2.63933760812794
T2104 2.86766150984189
T2105 3.09603101058762
T2106 3.32444611036511
T2107 3.55937147264334
T2108 3.55972720555067
T2109 3.56008293845799
T2110 3.56043867210263
T2111 3.56079440500995
T2112 3.56115013791728
T2113 3.56150587156192
T2114 3.38835439022598
T2115 3.22209784230118
T2116 3.0558080202442
T2117 2.88948492479234
T2118 2.72312855668294
T2119 2.56159715967021
T2120 2.49519334643915
T2121 2.43374368497193
T2122 2.37228170745286
T2123 2.31080741461925
T2124 2.2493208064711
T2125 2.19201838228856
T2126 2.46249276742745
T2127 2.73702886761167
T2128 3.01161968515939
T2129 3.2862652200706
T2130 3.5675533354103
T2131 3.56790906831763
T2132 3.56826480122495
T2133 3.56862053486959
T2134 3.56897626777691
T2135 3.56933200068424
T2136 3.56968773432887
T2137 3.5700434672362
T2138 3.3964760986942
T2139 3.2298202707683
T2140 3.06313116944753
T2141 2.8964087947319
T2142 2.7296531466214
T2143 2.56773410954475
T2144 2.5011706130684
T2145 2.43957316561479
T2146 2.37796340284664
T2147 2.31634132476396
T2148 2.25470693136673
T2149 2.19726677001668
T2150 2.46838816814525
T2151 2.74358087595412
T2152 3.01882830112648
T2153 3.29413044292503
T2154 3.57609093108458
T2155 3.57644666399191
T2156 3.57680239763655
T2157 3.57715813054387
T2158 3.57751386345119
T2159 3.57786959709583
T2160 3.57822533000316
T2161 3.57858106364779
T2162 3.40459780716242
T2163 3.23754269923542
T2164 3.07045431865087
T2165 2.90333266467146
T2166 2.73617773729717
T2167 2.57387105941929
T2168 2.50714787896034
T2169 2.44540264625765
T2170 2.38364509897774
T2171 2.32187523564598
T2172 2.26009305626236
T2173 2.20251515774481
T2174 2.47428356886304
T2175 2.75013288429656
T2176 3.02603691635627
T2177 3.30199566651678
T2178 3.58462852675887
T2179 3.5849842604035
T2180 3.58533999331083
T2181 3.58569572621815
T2182 3.58605145986279
T2183 3.58640719277011
T2184 3.58676292641475
T2185 3.58711865932207
T2186 3.41271951489332
T2187 3.24526512843985
T2188 3.07777746785421
T2189 2.9102565338737
T2190 2.74270232723563
T2191 2.58000800929384
T2192 2.51312514485228
T2193 2.45123212763783
T2194 2.38932679437153
T2195 2.32740914579068
T2196 2.2654791818953
T2197 2.20776354473562
T2198 2.48017896958084
T2199 2.756684892639
T2200 3.03324553232336
T2201 3.30986088937121
T2202 3.59316612317046
T2203 3.59352185607779
T2204 3.59387758898511
T2205 3.59423332262975
T2206 3.59458905553707
T2207 3.59494478918171
T2208 3.59530052208903
T2209 3.59565625499636
T2210 3.42084122336154
T2211 3.25298755690698
T2212 3.08510061705755
T2213 2.91718040381326
T2214 2.74922691717409
T2215 2.58614495916838
T2216 2.51910241148154
T2217 2.45706160828069
T2218 2.39500848976531
T2219 2.33294305593539
T2220 2.27086530679093
T2221 2.21301193246375
T2222 2.48607437103594
T2223 2.76323690024414
T2224 3.04045414755314
T2225 3.31772611222564
T2226 3.60170371884474
T2227 3.60205945175207
T2228 3.6024151853967
T2229 3.60277091830403
T2230 3.60312665194866
T2231 3.60348238485599
T2232 3.60383811776331
T2233 3.60419385140795
T2234 3.42896293182975
T2235 3.2607099853741
T2236 3.09242376626089
T2237 2.92410427375281
T2238 2.75575150784987
T2239 2.59228190904292
T2240 2.52507967737348
T2241 2.46289108892355
T2242 2.4006901851591
T2243 2.3384769660801
T2244 2.27625143168656
T2245 2.21826032019187
T2246 2.49196977175374
T2247 2.76978890858658
T2248 3.04766276352023
T2249 3.32559133508007
T2250 3.61024131451903
T2251 3.61059704816366
T2252 3.61095278107099
T2253 3.61130851397831
T2254 3.61166424762295
T2255 3.61201998053027
T2256 3.61237571417491
T2257 3.61273144708223
T2258 3.43708463956066
T2259 3.26843241457853
T2260 3.09974691546423
T2261 2.93102814295506
T2262 2.76227609778833
T2263 2.59841885891746
T2264 2.53105694326542
T2265 2.46872056956642
T2266 2.40637188055288
T2267 2.34401087622481
T2268 2.28163755658219
T2269 2.22350870718269
T2270 2.49786517247153
T2271 2.77634091692902
T2272 3.05487137875002
T2273 3.3334565579345
T2274 3.61877891093062
T2275 3.61913464383795
T2276 3.61949037674527
T2277 3.61984611038991
T2278 3.62020184329723
T2279 3.62055757694187
T2280 3.62091330984919
T2281 3.62126904275652
T2282 3.44520634802887
T2283 3.27615484304565
T2284 3.10707006466757
T2285 2.93795201289461
T2286 2.76880068772679
T2287 2.604555808792
T2288 2.53703420989467
T2289 2.47455005094659
T2290 2.41205357668398
T2291 2.34954478710682
T2292 2.28702368147782
T2293 2.22875709491081
T2294 2.50376057318932
T2295 2.78289292527147
T2296 3.06207999471711
T2297 3.34132178078894
T2298 3.6273165066049
T2299 3.62767223951223
T2300 3.62802797315686
T2301 3.62838370606419
T2302 3.62873943970882
T2303 3.62909517261615
T2304 3.62945090552347
T2305 3.62980663916811
T2306 3.45332805649709
T2307 3.28387727151277
T2308 3.1143932138709
T2309 2.94487588283417
T2310 2.77532527766525
T2311 2.61069275866654
T2312 2.54301147578661
T2313 2.48037953158946
T2314 2.41773527207776
T2315 2.35507869725153
T2316 2.29240980637345
T2317 2.23400548263894
T2318 2.50965597390712
T2319 2.78944493361391
T2320 3.06928860994689
T2321 3.34918700438068
T2322 3.63585410227919
T2323 3.63620983592382
T2324 3.63656556883115
T2325 3.63692130247578
T2326 3.63727703538311
T2327 3.63763276829043
T2328 3.63798850193507
T2329 3.63834423484239
T2330 3.46144976422799
T2331 3.2915996999799
T2332 3.12171636307424
T2333 2.95179975203641
T2334 2.78184986834102
T2335 2.61682970780377
T2336 2.54898874167855
T2337 2.48620901223232
T2338 2.42341696747155
T2339 2.36061260739624
T2340 2.29779593200639
T2341 2.23925386962975
T2342 2.51555137536222
T2343 2.79599694195636
T2344 3.07649722591399
T2345 3.35705222723511
T2346 3.64439169869078
T2347 3.6447474315981
T2348 3.64510316524274
T2349 3.64545889815006
T2350 3.64581463105739
T2351 3.64617036470203
T2352 3.64652609760935
T2353 3.64688183051668
T2354 3.46957147269621
T2355 3.29932212918433
T2356 3.12903951227758
T2357 2.95872362197597
T2358 2.78837445827949
T2359 2.62296665767831
T2360 2.55496600757049
T2361 2.49203849287518
T2362 2.42909866286533
T2363 2.36614651754095
T2364 2.30318205690202
T2365 2.24450225735787
T2366 2.52144677608002
T2367 2.8025489502988
T2368 3.08370584114377
T2369 3.36491745008954
T2370 3.65292929436506
T2371 3.6532850280097
T2372 3.65364076091702
T2373 3.65399649382435
T2374 3.65435222746898
T2375 3.65470796037631
T2376 3.65506369328363
T2377 3.65541942692827
T2378 3.47769318116442
T2379 3.30704455765145
T2380 3.13636266148092
T2381 2.96564749191552
T2382 2.79489904821795
T2383 2.62910360755285
T2384 2.56094327419975
T2385 2.49786797425536
T2386 2.43478035899643
T2387 2.37168042768565
T2388 2.30856818179765
T2389 2.249750645086
T2390 2.52734217679781
T2391 2.80910095790393
T2392 3.09091445711086
T2393 3.37278267294397
T2394 3.66146689003934
T2395 3.66182262368398
T2396 3.66217835659131
T2397 3.66253409023594
T2398 3.66288982314327
T2399 3.66324555605059
T2400 3.66360128969523
T2401 3.66395702260255
T2402 3.48581488889533
T2403 3.31476698611857
T2404 3.14368581068426
T2405 2.97257136111777
T2406 2.80142363889372
T2407 2.63524055742739
T2408 2.56692054009169
T2409 2.50369745489822
T2410 2.44046205439022
T2411 2.37721433856767
T2412 2.31395430669328
T2413 2.25499903207681
T2414 2.53323757751561
T2415 2.81565296624638
T2416 3.09812307234064
T2417 3.3806478957984
T2418 3.67000448645094
T2419 3.67036021935826
T2420 3.6707159530029
T2421 3.67107168591022
T2422 3.67142741881755
T2423 3.67178315246218
T2424 3.67213888536951
T2425 3.67249461827683
T2426 3.49393659736354
T2427 3.322489415323
T2428 3.1510089598876
T2429 2.97949523105732
T2430 2.80794822883218
T2431 2.64137750730193
T2432 2.57289780598363
T2433 2.50952693554108
T2434 2.446143749784
T2435 2.38274824871238
T2436 2.31934043158891
T2437 2.26024741980494
T2438 2.5391329782334
T2439 2.82220497458882
T2440 3.10533168830774
T2441 3.38851311865284
T2442 3.67854208212522
T2443 3.67889781576986
T2444 3.67925354867718
T2445 3.67960928158451
T2446 3.67996501522914
T2447 3.68032074813647
T2448 3.68067648104379
T2449 3.68103221468843
T2450 3.50205830583176
T2451 3.33021184379013
T2452 3.15833210909094
T2453 2.98641910025957
T2454 2.81447281877064
T2455 2.64751445717647
T2456 2.57887507261288
T2457 2.51535641692126
T2458 2.45182544517779
T2459 2.38828215885709
T2460 2.32472655648454
T2461 2.26549580753306
T2462 2.5450283789512
T2463 2.82875698293126
T2464 3.11254030353752
T2465 3.39637834224458
T2466 3.68707967853682
T2467 3.68743541144414
T2468 3.68779114435146
T2469 3.6881468779961
T2470 3.68850261090342
T2471 3.68885834381075
T2472 3.68921407745539
T2473 3.68956981036271
T2474 3.51018001356266
T2475 3.33793427225725
T2476 3.16565525829427
T2477 2.99334297019912
T2478 2.82099740944642
T2479 2.65365140705101
T2480 2.58485233850482
T2481 2.52118589756412
T2482 2.45750714130888
T2483 2.3938160690018
T2484 2.33011268211748
T2485 2.27074419526119
T2486 2.5509237804063
T2487 2.83530899127371
T2488 3.11974891950461
T2489 3.40424356509901
T2490 3.6956172742111
T2491 3.69597300711842
T2492 3.69632874076306
T2493 3.69668447367038
T2494 3.69704020657771
T2495 3.69739594022234
T2496 3.69775167312967
T2497 3.69810740603699
T2498 3.51830172203088
T2499 3.34565670146168
T2500 3.17297840749761
T2501 3.00026684013868
T2502 2.82752199938488
T2503 2.65978835692555
T2504 2.59082960439676
T2505 2.52701537820698
T2506 2.46318883670267
T2507 2.3993499791465
T2508 2.33549880701311
T2509 2.275992582252
T2510 2.5568191811241
T2511 2.84186099961615
T2512 3.12695753473439
T2513 3.41210878795344
T2514 3.70415486988538
T2515 3.70451060353002
T2516 3.70486633643734
T2517 3.70522206934467
T2518 3.7055778029893
T2519 3.70593353589663
T2520 3.70628926880395
T2521 3.70664500244859
T2522 3.5264234304991
T2523 3.3533791299288
T2524 3.18030155670095
T2525 3.00719070934092
T2526 2.83404658932334
T2527 2.66592530680009
T2528 2.59680687102601
T2529 2.53284485884985
T2530 2.46887053209645
T2531 2.40488389002852
T2532 2.34088493190874
T2533 2.28124096998013
T2534 2.56271458184189
T2535 2.84841300722128
T2536 3.13416615070149
T2537 3.41997401080787
T2538 3.71269246629697
T2539 3.7130481992043
T2540 3.71340393211162
T2541 3.71375966575626
T2542 3.71411539866358
T2543 3.71447113157091
T2544 3.71482686521554
T2545 3.71518259812287
T2546 3.53454513823
T2547 3.36110155839592
T2548 3.18762470590429
T2549 3.01411457928048
T2550 2.84057117999911
T2551 2.67206225667463
T2552 2.60278413691795
T2553 2.53867434023002
T2554 2.47455222749024
T2555 2.41041780017323
T2556 2.34627105680437
T2557 2.28648935770825
T2558 2.56860998255968
T2559 2.85496501556373
T2560 3.14137476593127
T2561 3.42783923366231
T2562 3.72123006197126
T2563 3.72158579487858
T2564 3.72194152852322
T2565 3.72229726143054
T2566 3.72265299433787
T2567 3.7230087279825
T2568 3.72336446088983
T2569 3.72372019379715
T2570 3.54266684669822
T2571 3.36882398760036
T2572 3.19494785510763
T2573 3.02103844922003
T2574 2.84709576993757
T2575 2.67819920654917
T2576 2.6087614028099
T2577 2.54450382087288
T2578 2.48023392362134
T2579 2.41595171031794
T2580 2.3516571817
T2581 2.29173774469907
T2582 2.57450538327748
T2583 2.86151702390617
T2584 3.14858338189836
T2585 3.43570445651674
T2586 3.72976765764554
T2587 3.73012339129018
T2588 3.7304791241975
T2589 3.73083485710482
T2590 3.73119059074946
T2591 3.73154632365679
T2592 3.73190205656411
T2593 3.73225779020875
T2594 3.55078855442912
T2595 3.37654641606748
T2596 3.20227100431097
T2597 3.02796231842228
T2598 2.85362035987603
T2599 2.6843361556864
T2600 2.61473866870184
T2601 2.55033330151575
T2602 2.48591561901512
T2603 2.42148562046264
T2604 2.35704330659563
T2605 2.29698613242719
T2606 2.58040078473258
T2607 2.86806903224862
T2608 3.15579199712814
T2609 3.44356968010848
T2610 3.73830525405713
T2611 3.73866098696446
T2612 3.73901671987178
T2613 3.73937245351642
T2614 3.73972818642374
T2615 3.74008391933107
T2616 3.7404396529757
T2617 3.74079538588303
T2618 3.55891026289734
T2619 3.3842688445346
T2620 3.2095941535143
T2621 3.03488618836183
T2622 2.86014495055181
T2623 2.69047310556094
T2624 2.62071593533109
T2625 2.55616278215861
T2626 2.49159731440891
T2627 2.42701953060735
T2628 2.36242943222857
T2629 2.30246965027786
T2630 2.58631466026546
T2631 2.87436857258782
T2632 3.16242248564749
T2633 3.45047639796984
T2634 3.74544667218841
T2635 3.74544667218841
T2636 3.74544667218841
T2637 3.74544667218841
T2638 3.74544667218841
T2639 3.74544667218841
T2640 3.74544667218841
T2641 3.74544667218841
T2642 3.56299656875691
T2643 3.38783249163037
T2644 3.21266841450383
T2645 3.03750433737729
T2646 2.86234026025075
T2647 2.69228228152343
T2648 2.6222289833879
T2649 2.55739552575256
T2650 2.49256206885453
T2651 2.4277286119565
T2652 2.36289515505847
T2653 2.30246965027786
T2654 2.58631466026546
T2655 2.87436857258782
T2656 3.16242248564749
T2657 3.45047639796984
T2658 3.74544667218841
T2659 3.74544667218841
T2660 3.74544667218841
T2661 3.74544667218841
T2662 3.74544667218841
T2663 3.74544667218841
T2664 3.74544667218841
T2665 3.74544667218841
T2666 3.56299656875691
T2667 3.38783249163037
T2668 3.21266841450383
T2669 3.03750433737729
T2670 2.86234026025075
T2671 2.69228228152343
T2672 2.6222289833879
T2673 2.55739552575256
T2674 2.49256206885453
T2675 2.4277286119565
T2676 2.36289515505847
T2677 2.30246965027786
T2678 2.58631466026546
T2679 2.87436857258782
T2680 3.16242248564749
T2681 3.45047639796984
T2682 3.74544667218841
T2683 3.74544667218841
T2684 3.74544667218841
T2685 3.74544667218841
T2686 3.74544667218841
T2687 3.74544667218841
T2688 3.74544667218841
T2689 3.74544667218841
T2690 3.56299656875691
T2691 3.38783249163037
T2692 3.21266841450383
T2693 3.03750433737729
T2694 2.86234026025075
T2695 2.69228228152343
T2696 2.6222289833879
T2697 2.55739552575256
T2698 2.49256206885453
T2699 2.4277286119565
T2700 2.36289515505847
T2701 2.30246965027786
T2702 2.58631466026546
T2703 2.87436857258782
T2704 3.16242248564749
T2705 3.45047639796984
T2706 3.74544667218841
T2707 3.74544667218841
T2708 3.74544667218841
T2709 3.74544667218841
T2710 3.74544667218841
T2711 3.74544667218841
T2712 3.74544667218841
T2713 3.74544667218841
T2714 3.56299656875691
T2715 3.38783249163037
T2716 3.21266841450383
T2717 3.03750433737729
T2718 2.86234026025075
T2719 2.69228228152343
T2720 2.6222289833879
T2721 2.55739552575256
T2722 2.49256206885453
T2723 2.4277286119565
T2724 2.36289515505847
T2725 2.30246965027786
T2726 2.58631466026546
T2727 2.87436857258782
T2728 3.16242248564749
T2729 3.45047639796984
T2730 3.74544667218841
T2731 3.74544667218841
T2732 3.74544667218841
T2733 3.74544667218841
T2734 3.74544667218841
T2735 3.74544667218841
T2736 3.74544667218841
T2737 3.74544667218841
T2738 3.56299656875691
T2739 3.38783249163037
T2740 3.21266841450383
T2741 3.03750433737729
T2742 2.86234026025075
T2743 2.69228228152343
T2744 2.6222289833879
T2745 2.55739552575256
T2746 2.49256206885453
T2747 2.4277286119565
T2748 2.36289515505847
T2749 2.30246965027786
T2750 2.58631466026546
T2751 2.87436857258782
T2752 3.16242248564749
T2753 3.45047639796984
T2754 3.74544667218841
T2755 3.74544667218841
T2756 3.74544667218841
T2757 3.74544667218841
T2758 3.74544667218841
T2759 3.74544667218841
T2760 3.74544667218841
T2761 3.74544667218841
T2762 3.56299656875691
T2763 3.38783249163037
T2764 3.21266841450383
T2765 3.03750433737729
T2766 2.86234026025075
T2767 2.69228228152343
T2768 2.6222289833879
T2769 2.55739552575256
T2770 2.49256206885453
T2771 2.4277286119565
T2772 2.36289515505847
T2773 2.30246965027786
T2774 2.65820017756082
T2775 3.01825335075413
T2776 3.37830652321012
T2777 3.74544667218841
T2778 3.74544667218841
T2779 3.74544667218841
T2780 3.74544667218841
T2781 3.74544667218841
T2782 3.74544667218841
T2783 3.74544667218841
T2784 3.74544667218841
T2785 3.74544667218841
T2786 3.56299656875691
T2787 3.38783249163037
T2788 3.21266841450383
T2789 3.03750433737729
T2790 2.86234026025075
T2791 2.69228228152343
T2792 2.6222289833879
T2793 2.55739552575256
T2794 2.49256206885453
T2795 2.4277286119565
T2796 2.36289515505847
T2797 2.30246965027786
T2798 2.65820017756082
T2799 3.01825335075413
T2800 3.37830652321012
T2801 3.74544667218841
T2802 3.74544667218841
T2803 3.74544667218841
T2804 3.74544667218841
T2805 3.74544667218841
T2806 3.74544667218841
T2807 3.74544667218841
T2808 3.74544667218841
