# Supplementary material for: FishMORPH - An agent-based model to predict salmonid growth and distribution responses under natural and low flows
Source: Sci Rep. 2016 Jul 19;6:29414. doi: 10.1038/srep29414 (PMC4949470; doi:10.1038/srep29414)
Supplement: Supplementary Information 2 [file srep29414-s2.zip › SR_FishMORPH_Files/Parameters/Baseline_Resource1_Density_Stretch5.var]

Resource1Density Strech5
T1 0.0248368606393421
T2 0.0230456539630363
T3 0.0213029508145663
T4 0.0195602478658078
T5 0.0178531015490301
T6 0.0174958556556721
T7 0.0171734122837447
T8 0.0168509689118172
T9 0.0165285253401783
T10 0.0162060819682508
T11 0.0158836385963234
T12 0.0155611952243959
T13 0.0152681703520974
T14 0.016604893612325
T15 0.0179693384237321
T16 0.0193337832351392
T17 0.0206982280465463
T18 0.0220626728579534
T19 0.0234271176693605
T20 0.0248368606393421
T21 0.0248368606393421
T22 0.0248368606393421
T23 0.0248368606393421
T24 0.0248368606393421
T25 0.0248368606393421
T26 0.0230456539630363
T27 0.0213029508145663
T28 0.0195602478658078
T29 0.0178531015490301
T30 0.0174958556556721
T31 0.0171734122837447
T32 0.0168509689118172
T33 0.0165285253401783
T34 0.0162060819682508
T35 0.0158836385963234
T36 0.0155611952243959
T37 0.0152681703520974
T38 0.016604893612325
T39 0.0179693384237321
T40 0.0193337832351392
T41 0.0206982280465463
T42 0.0220626728579534
T43 0.0234271176693605
T44 0.0248368606393421
T45 0.0248368606393421
T46 0.0248368606393421
T47 0.0248368606393421
T48 0.0248368606393421
T49 0.0248368606393421
T50 0.0230456539630363
T51 0.0213029508145663
T52 0.0195602478658078
T53 0.0178531015490301
T54 0.0174958556556721
T55 0.0171734122837447
T56 0.0168509689118172
T57 0.0165285253401783
T58 0.0162060819682508
T59 0.0158836385963234
T60 0.0155611952243959
T61 0.0152681703520974
T62 0.016604893612325
T63 0.0179693384237321
T64 0.0193337832351392
T65 0.0206982280465463
T66 0.0220626728579534
T67 0.0234271176693605
T68 0.0248368606393421
T69 0.0248368606393421
T70 0.0248368606393421
T71 0.0248368606393421
T72 0.0248368606393421
T73 0.0248368606393421
T74 0.0230456539630363
T75 0.0213029508145663
T76 0.0195602478658078
T77 0.0178531015490301
T78 0.0174958556556721
T79 0.0171734122837447
T80 0.0168509689118172
T81 0.0165285253401783
T82 0.0162060819682508
T83 0.0158836385963234
T84 0.0155611952243959
T85 0.0152681703520974
T86 0.016604893612325
T87 0.0179693384237321
T88 0.0193337832351392
T89 0.0206982280465463
T90 0.0220626728579534
T91 0.0234271176693605
T92 0.0248368606393421
T93 0.0248368606393421
T94 0.0248368606393421
T95 0.0248368606393421
T96 0.0248368606393421
T97 0.0248368606393421
T98 0.0230456539630363
T99 0.0213029508145663
T100 0.0195602478658078
T101 0.0178531015490301
T102 0.0174958556556721
T103 0.0171734122837447
T104 0.0168509689118172
T105 0.0165285253401783
T106 0.0162060819682508
T107 0.0158836385963234
T108 0.0155611952243959
T109 0.0152681703520974
T110 0.016604893612325
T111 0.0179693384237321
T112 0.0193337832351392
T113 0.0206982280465463
T114 0.0220626728579534
T115 0.0234271176693605
T116 0.0248368606393421
T117 0.0248368606393421
T118 0.0248368606393421
T119 0.0248368606393421
T120 0.0248368606393421
T121 0.0248368606393421
T122 0.0230456539630363
T123 0.0213029508145663
T124 0.0195602478658078
T125 0.0178531015490301
T126 0.0174958556556721
T127 0.0171734122837447
T128 0.0168509689118172
T129 0.0165285253401783
T130 0.0162060819682508
T131 0.0158836385963234
T132 0.0155611952243959
T133 0.0152681703520974
T134 0.016604893612325
T135 0.0179693384237321
T136 0.0193337832351392
T137 0.0206982280465463
T138 0.0220626728579534
T139 0.0234271176693605
T140 0.0248368606393421
T141 0.0248368606393421
T142 0.0248368606393421
T143 0.0248368606393421
T144 0.0248368606393421
T145 0.0248368606393421
T146 0.0230456539630363
T147 0.0213029508145663
T148 0.0195602478658078
T149 0.0178531015490301
T150 0.0174958556556721
T151 0.0171734122837447
T152 0.0168509689118172
T153 0.0165285253401783
T154 0.0162060819682508
T155 0.0158836385963234
T156 0.0155611952243959
T157 0.0152681703520974
T158 0.016604893612325
T159 0.0179693384237321
T160 0.0193337832351392
T161 0.0206982280465463
T162 0.0220626728579534
T163 0.0234271176693605
T164 0.0248368606393421
T165 0.0248368606393421
T166 0.0248368606393421
T167 0.0248368606393421
T168 0.0248368606393421
T169 0.0248368606393421
T170 0.0230456539630363
T171 0.0213029508145663
T172 0.0195602478658078
T173 0.0178531015490301
T174 0.0174958556556721
T175 0.0171734122837447
T176 0.0168509689118172
T177 0.0165285253401783
T178 0.0162060819682508
T179 0.0158836385963234
T180 0.0155611952243959
T181 0.0152681703520974
T182 0.016604893612325
T183 0.0179693384237321
T184 0.0193337832351392
T185 0.0206982280465463
T186 0.0220626728579534
T187 0.0234271176693605
T188 0.0248368606393421
T189 0.0248368606393421
T190 0.0248368606393421
T191 0.0248368606393421
T192 0.0248368606393421
T193 0.0248368606393421
T194 0.0230456539630363
T195 0.0213029508145663
T196 0.0195602478658078
T197 0.0178531015490301
T198 0.0174958556556721
T199 0.0171734122837447
T200 0.0168509689118172
T201 0.0165285253401783
T202 0.0162060819682508
T203 0.0158836385963234
T204 0.0155611952243959
T205 0.0152681703520974
T206 0.016604893612325
T207 0.0179693384237321
T208 0.0193337832351392
T209 0.0206982280465463
T210 0.0220626728579534
T211 0.0234271176693605
T212 0.0248368606393421
T213 0.0248368606393421
T214 0.0248368606393421
T215 0.0248368606393421
T216 0.0248368606393421
T217 0.0248368606393421
T218 0.0230456539630363
T219 0.0213029508145663
T220 0.0195602478658078
T221 0.0178531015490301
T222 0.0174958556556721
T223 0.0171734122837447
T224 0.0168509689118172
T225 0.0165285253401783
T226 0.0162060819682508
T227 0.0158836385963234
T228 0.0155611952243959
T229 0.0152681703520974
T230 0.016604893612325
T231 0.0179693384237321
T232 0.0193337832351392
T233 0.0206982280465463
T234 0.0220626728579534
T235 0.0234271176693605
T236 0.0248368606393421
T237 0.0248368606393421
T238 0.0248368606393421
T239 0.0248368606393421
T240 0.0248368606393421
T241 0.0248368606393421
T242 0.0230456539630363
T243 0.0213029508145663
T244 0.0195602478658078
T245 0.0178531015490301
T246 0.0174958556556721
T247 0.0171734122837447
T248 0.0168509689118172
T249 0.0165285253401783
T250 0.0162060819682508
T251 0.0158836385963234
T252 0.0155611952243959
T253 0.0152681703520974
T254 0.016604893612325
T255 0.0179693384237321
T256 0.0193337832351392
T257 0.0206982280465463
T258 0.0220626728579534
T259 0.0234271176693605
T260 0.0248368606393421
T261 0.0248368606393421
T262 0.0248368606393421
T263 0.0248368606393421
T264 0.0248368606393421
T265 0.0248368606393421
T266 0.0230456539630363
T267 0.0213029508145663
T268 0.0195602478658078
T269 0.0178531015490301
T270 0.0174958556556721
T271 0.0171734122837447
T272 0.0168509689118172
T273 0.0165285253401783
T274 0.0162060819682508
T275 0.0158836385963234
T276 0.0155611952243959
T277 0.0152681703520974
T278 0.016604893612325
T279 0.0179693384237321
T280 0.0193337832351392
T281 0.0206982280465463
T282 0.0220626728579534
T283 0.0234271176693605
T284 0.0248368606393421
T285 0.0248368606393421
T286 0.0248368606393421
T287 0.0248368606393421
T288 0.0248368606393421
T289 0.0248368606393421
T290 0.0230456539630363
T291 0.0213029508145663
T292 0.0195602478658078
T293 0.0178531015490301
T294 0.0174958556556721
T295 0.0171734122837447
T296 0.0168509689118172
T297 0.0165285253401783
T298 0.0162060819682508
T299 0.0158836385963234
T300 0.0155611952243959
T301 0.0152681703520974
T302 0.016604893612325
T303 0.0179693384237321
T304 0.0193337832351392
T305 0.0206982280465463
T306 0.0220626728579534
T307 0.0234271176693605
T308 0.0248368606393421
T309 0.0248368606393421
T310 0.0248368606393421
T311 0.0248368606393421
T312 0.0248368606393421
T313 0.0248368606393421
T314 0.0230456539630363
T315 0.0213029508145663
T316 0.0195602478658078
T317 0.0178531015490301
T318 0.0174958556556721
T319 0.0171734122837447
T320 0.0168509689118172
T321 0.0165285253401783
T322 0.0162060819682508
T323 0.0158836385963234
T324 0.0155611952243959
T325 0.0152681703520974
T326 0.016604893612325
T327 0.0179693384237321
T328 0.0193337832351392
T329 0.0206982280465463
T330 0.0220626728579534
T331 0.0234271176693605
T332 0.0248368606393421
T333 0.0248368606393421
T334 0.0248368606393421
T335 0.0248368606393421
T336 0.0248368606393421
T337 0.0248368606393421
T338 0.0230456539630363
T339 0.0213029508145663
T340 0.0195602478658078
T341 0.0178531015490301
T342 0.0174958556556721
T343 0.0171734122837447
T344 0.0168509689118172
T345 0.0165285253401783
T346 0.0162060819682508
T347 0.0158836385963234
T348 0.0155611952243959
T349 0.0152681703520974
T350 0.016604893612325
T351 0.0179693384237321
T352 0.0193337832351392
T353 0.0206982280465463
T354 0.0220626728579534
T355 0.0234271176693605
T356 0.0248368606393421
T357 0.0248368606393421
T358 0.0248368606393421
T359 0.0248368606393421
T360 0.0248368606393421
T361 0.0248368606393421
T362 0.0230456539630363
T363 0.0213029508145663
T364 0.0195602478658078
T365 0.0178531015490301
T366 0.0174958556556721
T367 0.0171734122837447
T368 0.0168509689118172
T369 0.0165285253401783
T370 0.0162060819682508
T371 0.0158836385963234
T372 0.0155611952243959
T373 0.0152681703520974
T374 0.016604893612325
T375 0.0179693384237321
T376 0.0193337832351392
T377 0.0206982280465463
T378 0.0220626728579534
T379 0.0234271176693605
T380 0.0248368606393421
T381 0.0248368606393421
T382 0.0248368606393421
T383 0.0248368606393421
T384 0.0248368606393421
T385 0.0248368606393421
T386 0.0230456539630363
T387 0.0213029508145663
T388 0.0195602478658078
T389 0.0178531015490301
T390 0.0174958556556721
T391 0.0171734122837447
T392 0.0168509689118172
T393 0.0165285253401783
T394 0.0162060819682508
T395 0.0158836385963234
T396 0.0155611952243959
T397 0.0152681703520974
T398 0.016604893612325
T399 0.0179693384237321
T400 0.0193337832351392
T401 0.0206982280465463
T402 0.0220626728579534
T403 0.0234271176693605
T404 0.0248368606393421
T405 0.0248368606393421
T406 0.0248368606393421
T407 0.0248368606393421
T408 0.0248368606393421
T409 0.0248368606393421
T410 0.0230456539630363
T411 0.0213029508145663
T412 0.0195602478658078
T413 0.0178531015490301
T414 0.0174958556556721
T415 0.0171734122837447
T416 0.0168509689118172
T417 0.0165285253401783
T418 0.0162060819682508
T419 0.0158836385963234
T420 0.0155611952243959
T421 0.0152681703520974
T422 0.016604893612325
T423 0.0179693384237321
T424 0.0193337832351392
T425 0.0206982280465463
T426 0.0220626728579534
T427 0.0234271176693605
T428 0.0248368606393421
T429 0.0248368606393421
T430 0.0248368606393421
T431 0.0248368606393421
T432 0.0248368606393421
T433 0.0248368606393421
T434 0.0230456539630363
T435 0.0213029508145663
T436 0.0195602478658078
T437 0.0178531015490301
T438 0.0174958556556721
T439 0.0171734122837447
T440 0.0168509689118172
T441 0.0165285253401783
T442 0.0162060819682508
T443 0.0158836385963234
T444 0.0155611952243959
T445 0.0152681703520974
T446 0.016604893612325
T447 0.0179693384237321
T448 0.0193337832351392
T449 0.0206982280465463
T450 0.0220626728579534
T451 0.0234271176693605
T452 0.0248368606393421
T453 0.0248368606393421
T454 0.0248368606393421
T455 0.0248368606393421
T456 0.0248368606393421
T457 0.0248368606393421
T458 0.0230456539630363
T459 0.0213029508145663
T460 0.0195602478658078
T461 0.0178531015490301
T462 0.0174958556556721
T463 0.0171734122837447
T464 0.0168509689118172
T465 0.0165285253401783
T466 0.0162060819682508
T467 0.0158836385963234
T468 0.0155611952243959
T469 0.0152681703520974
T470 0.016604893612325
T471 0.0179693384237321
T472 0.0193337832351392
T473 0.0206982280465463
T474 0.0220626728579534
T475 0.0234271176693605
T476 0.0248368606393421
T477 0.0248368606393421
T478 0.0248368606393421
T479 0.0248368606393421
T480 0.0248368606393421
T481 0.0248368606393421
T482 0.0230456539630363
T483 0.0213029508145663
T484 0.0195602478658078
T485 0.0178531015490301
T486 0.0174958556556721
T487 0.0171734122837447
T488 0.0168509689118172
T489 0.0165285253401783
T490 0.0162060819682508
T491 0.0158836385963234
T492 0.0155611952243959
T493 0.0152681703520974
T494 0.016604893612325
T495 0.0179693384237321
T496 0.0193337832351392
T497 0.0206982280465463
T498 0.0220626728579534
T499 0.0234271176693605
T500 0.0248368606393421
T501 0.0248368606393421
T502 0.0248368606393421
T503 0.0248368606393421
T504 0.0248368606393421
T505 0.0248368606393421
T506 0.0230456539630363
T507 0.0213029508145663
T508 0.0195602478658078
T509 0.0178531015490301
T510 0.0174958556556721
T511 0.0171734122837447
T512 0.0168509689118172
T513 0.0165285253401783
T514 0.0162060819682508
T515 0.0158836385963234
T516 0.0155611952243959
T517 0.0152681703520974
T518 0.016604893612325
T519 0.0179693384237321
T520 0.0193337832351392
T521 0.0206982280465463
T522 0.0220626728579534
T523 0.0234271176693605
T524 0.0248368606393421
T525 0.0248368606393421
T526 0.0248368606393421
T527 0.0248368606393421
T528 0.0248368606393421
T529 0.0248368606393421
T530 0.0230456539630363
T531 0.0213029508145663
T532 0.0195602478658078
T533 0.0178531015490301
T534 0.0174958556556721
T535 0.0171734122837447
T536 0.0168509689118172
T537 0.0165285253401783
T538 0.0162060819682508
T539 0.0158836385963234
T540 0.0155611952243959
T541 0.0152681703520974
T542 0.016604893612325
T543 0.0179693384237321
T544 0.0193337832351392
T545 0.0206982280465463
T546 0.0220626728579534
T547 0.0234271176693605
T548 0.0248368606393421
T549 0.0248368606393421
T550 0.0248368606393421
T551 0.0248368606393421
T552 0.0248368606393421
T553 0.0248368606393421
T554 0.0230456539630363
T555 0.0213029508145663
T556 0.0195602478658078
T557 0.0178531015490301
T558 0.0174958556556721
T559 0.0171734122837447
T560 0.0168509689118172
T561 0.0165285253401783
T562 0.0162060819682508
T563 0.0158836385963234
T564 0.0155611952243959
T565 0.0152681703520974
T566 0.016604893612325
T567 0.0179693384237321
T568 0.0193337832351392
T569 0.0206982280465463
T570 0.0220626728579534
T571 0.0234271176693605
T572 0.0248368606393421
T573 0.0248368606393421
T574 0.0248368606393421
T575 0.0248368606393421
T576 0.0248368606393421
T577 0.0248368606393421
T578 0.0230456539630363
T579 0.0213029508145663
T580 0.0195602478658078
T581 0.0178531015490301
T582 0.0174958556556721
T583 0.0171734122837447
T584 0.0168509689118172
T585 0.0165285253401783
T586 0.0162060819682508
T587 0.0158836385963234
T588 0.0155611952243959
T589 0.0152681703520974
T590 0.016604893612325
T591 0.0179693384237321
T592 0.0193337832351392
T593 0.0206982280465463
T594 0.0220626728579534
T595 0.0234271176693605
T596 0.0248368606393421
T597 0.0248368606393421
T598 0.0248368606393421
T599 0.0248368606393421
T600 0.0248368606393421
T601 0.0248368606393421
T602 0.0230456539630363
T603 0.0213029508145663
T604 0.0195602478658078
T605 0.0178531015490301
T606 0.0174958556556721
T607 0.0171734122837447
T608 0.0168509689118172
T609 0.0165285253401783
T610 0.0162060819682508
T611 0.0158836385963234
T612 0.0155611952243959
T613 0.0152681703520974
T614 0.016604893612325
T615 0.0179693384237321
T616 0.0193337832351392
T617 0.0206982280465463
T618 0.0220626728579534
T619 0.0234271176693605
T620 0.0248368606393421
T621 0.0248368606393421
T622 0.0248368606393421
T623 0.0248368606393421
T624 0.0248368606393421
T625 0.0248368606393421
T626 0.0230456539630363
T627 0.0213029508145663
T628 0.0195602478658078
T629 0.0178531015490301
T630 0.0174958556556721
T631 0.0171734122837447
T632 0.0168509689118172
T633 0.0165285253401783
T634 0.0162060819682508
T635 0.0158836385963234
T636 0.0155611952243959
T637 0.0152681703520974
T638 0.016604893612325
T639 0.0179693384237321
T640 0.0193337832351392
T641 0.0206982280465463
T642 0.0220626728579534
T643 0.0234271176693605
T644 0.0248368606393421
T645 0.0248368606393421
T646 0.0248368606393421
T647 0.0248368606393421
T648 0.0248368606393421
T649 0.0248368606393421
T650 0.0230456539630363
T651 0.0213029508145663
T652 0.0195602478658078
T653 0.0178531015490301
T654 0.0174958556556721
T655 0.0171734122837447
T656 0.0168509689118172
T657 0.0165285253401783
T658 0.0162060819682508
T659 0.0158836385963234
T660 0.0155611952243959
T661 0.0152681703520974
T662 0.016604893612325
T663 0.0179693384237321
T664 0.0193337832351392
T665 0.0206982280465463
T666 0.0220626728579534
T667 0.0234271176693605
T668 0.0248368606393421
T669 0.0248368606393421
T670 0.0248368606393421
T671 0.0248368606393421
T672 0.0248368606393421
T673 0.0248368606393421
T674 0.0230456539630363
T675 0.0213029508145663
T676 0.0195602478658078
T677 0.0178531015490301
T678 0.0174958556556721
T679 0.0171734122837447
T680 0.0168509689118172
T681 0.0165285253401783
T682 0.0162060819682508
T683 0.0158836385963234
T684 0.0155611952243959
T685 0.0152681703520974
T686 0.016604893612325
T687 0.0179693384237321
T688 0.0193337832351392
T689 0.0206982280465463
T690 0.0220626728579534
T691 0.0234271176693605
T692 0.0248368606393421
T693 0.0248368606393421
T694 0.0248368606393421
T695 0.0248368606393421
T696 0.0248368606393421
T697 0.0248368606393421
T698 0.0230456539630363
T699 0.0213029508145663
T700 0.0195602478658078
T701 0.0178531015490301
T702 0.0174958556556721
T703 0.0171734122837447
T704 0.0168509689118172
T705 0.0165285253401783
T706 0.0162060819682508
T707 0.0158836385963234
T708 0.0155611952243959
T709 0.0152681703520974
T710 0.016604893612325
T711 0.0179693384237321
T712 0.0193337832351392
T713 0.0206982280465463
T714 0.0220626728579534
T715 0.0234271176693605
T716 0.0248368606393421
T717 0.0248368606393421
T718 0.0248368606393421
T719 0.0248368606393421
T720 0.0248368606393421
T721 0.0248368606393421
T722 0.0230456539630363
T723 0.0213029508145663
T724 0.0195602478658078
T725 0.0178531015490301
T726 0.0174958556556721
T727 0.0171734122837447
T728 0.0168509689118172
T729 0.0165285253401783
T730 0.0162060819682508
T731 0.0158836385963234
T732 0.0155611952243959
T733 0.0152681703520974
T734 0.016604893612325
T735 0.0179693384237321
T736 0.0193337832351392
T737 0.0206982280465463
T738 0.0220626728579534
T739 0.0234271176693605
T740 0.0248368606393421
T741 0.0248368606393421
T742 0.0248368606393421
T743 0.0248368606393421
T744 0.0248368606393421
T745 0.0248368606393421
T746 0.0230456539630363
T747 0.0213029508145663
T748 0.0195602478658078
T749 0.0178531015490301
T750 0.0174958556556721
T751 0.0171734122837447
T752 0.0168509689118172
T753 0.0165285253401783
T754 0.0162060819682508
T755 0.0158836385963234
T756 0.0155611952243959
T757 0.0152681703520974
T758 0.016604893612325
T759 0.0179693384237321
T760 0.0193337832351392
T761 0.0206982280465463
T762 0.0220626728579534
T763 0.0234271176693605
T764 0.0248368606393421
T765 0.0248368606393421
T766 0.0248368606393421
T767 0.0248368606393421
T768 0.0248368606393421
T769 0.0248368606393421
T770 0.0230456539630363
T771 0.0213029508145663
T772 0.0195602478658078
T773 0.0178531015490301
T774 0.0174958556556721
T775 0.0171734122837447
T776 0.0168509689118172
T777 0.0165285253401783
T778 0.0162060819682508
T779 0.0158836385963234
T780 0.0155611952243959
T781 0.0152681703520974
T782 0.016604893612325
T783 0.0179693384237321
T784 0.0193337832351392
T785 0.0206982280465463
T786 0.0220626728579534
T787 0.0234271176693605
T788 0.0248368606393421
T789 0.0248368606393421
T790 0.0248368606393421
T791 0.0248368606393421
T792 0.0248368606393421
T793 0.0248368606393421
T794 0.0230456539630363
T795 0.0213029508145663
T796 0.0195602478658078
T797 0.0178531015490301
T798 0.0174958556556721
T799 0.0171734122837447
T800 0.0168509689118172
T801 0.0165285253401783
T802 0.0162060819682508
T803 0.0158836385963234
T804 0.0155611952243959
T805 0.0152681703520974
T806 0.016604893612325
T807 0.0179693384237321
T808 0.0193337832351392
T809 0.0206982280465463
T810 0.0220626728579534
T811 0.0234271176693605
T812 0.0248368606393421
T813 0.0248368606393421
T814 0.0248368606393421
T815 0.0248368606393421
T816 0.0248368606393421
T817 0.0248368606393421
T818 0.0230456539630363
T819 0.0213029508145663
T820 0.0195602478658078
T821 0.0178531015490301
T822 0.0174958556556721
T823 0.0171734122837447
T824 0.0168509689118172
T825 0.0165285253401783
T826 0.0162060819682508
T827 0.0158836385963234
T828 0.0155611952243959
T829 0.0152681703520974
T830 0.016604893612325
T831 0.0179693384237321
T832 0.0193337832351392
T833 0.0206982280465463
T834 0.0220626728579534
T835 0.0234271176693605
T836 0.0248368606393421
T837 0.0248368606393421
T838 0.0248368606393421
T839 0.0248368606393421
T840 0.0248368606393421
T841 0.0248368606393421
T842 0.0230456539630363
T843 0.0213029508145663
T844 0.0195602478658078
T845 0.0178531015490301
T846 0.0174958556556721
T847 0.0171734122837447
T848 0.0168509689118172
T849 0.0165285253401783
T850 0.0162060819682508
T851 0.0158836385963234
T852 0.0155611952243959
T853 0.0152681703520974
T854 0.016604893612325
T855 0.0179693384237321
T856 0.0193337832351392
T857 0.0206982280465463
T858 0.0220626728579534
T859 0.0234271176693605
T860 0.0248368606393421
T861 0.0248368606393421
T862 0.0248368606393421
T863 0.0248368606393421
T864 0.0248368606393421
T865 0.0248368606393421
T866 0.0230456539630363
T867 0.0213029508145663
T868 0.0195602478658078
T869 0.0178531015490301
T870 0.0174958556556721
T871 0.0171734122837447
T872 0.0168509689118172
T873 0.0165285253401783
T874 0.0162060819682508
T875 0.0158836385963234
T876 0.0155611952243959
T877 0.0152681703520974
T878 0.016604893612325
T879 0.0179693384237321
T880 0.0193337832351392
T881 0.0206982280465463
T882 0.0220626728579534
T883 0.0234271176693605
T884 0.0248368606393421
T885 0.0248368606393421
T886 0.0248368606393421
T887 0.0248368606393421
T888 0.0248368606393421
T889 0.0248368606393421
T890 0.0230456539630363
T891 0.0213029508145663
T892 0.0195602478658078
T893 0.0178531015490301
T894 0.0174958556556721
T895 0.0171734122837447
T896 0.0168509689118172
T897 0.0165285253401783
T898 0.0162060819682508
T899 0.0158836385963234
T900 0.0155611952243959
T901 0.0152681703520974
T902 0.016604893612325
T903 0.0179693384237321
T904 0.0193337832351392
T905 0.0206982280465463
T906 0.0220626728579534
T907 0.0234271176693605
T908 0.0248368606393421
T909 0.0248368606393421
T910 0.0248368606393421
T911 0.0248368606393421
T912 0.0248368606393421
T913 0.0248368606393421
T914 0.0230456539630363
T915 0.0213029508145663
T916 0.0195602478658078
T917 0.0178531015490301
T918 0.0174958556556721
T919 0.0171734122837447
T920 0.0168509689118172
T921 0.0165285253401783
T922 0.0162060819682508
T923 0.0158836385963234
T924 0.0155611952243959
T925 0.0152681703520974
T926 0.016604893612325
T927 0.0179693384237321
T928 0.0193337832351392
T929 0.0206982280465463
T930 0.0220626728579534
T931 0.0234271176693605
T932 0.0248368606393421
T933 0.0248368606393421
T934 0.0248368606393421
T935 0.0248368606393421
T936 0.0248368606393421
T937 0.0248368606393421
T938 0.0230456539630363
T939 0.0213029508145663
T940 0.0195602478658078
T941 0.0178531015490301
T942 0.0174958556556721
T943 0.0171734122837447
T944 0.0168509689118172
T945 0.0165285253401783
T946 0.0162060819682508
T947 0.0158836385963234
T948 0.0155611952243959
T949 0.0152681703520974
T950 0.016604893612325
T951 0.0179693384237321
T952 0.0193337832351392
T953 0.0206982280465463
T954 0.0220626728579534
T955 0.0234271176693605
T956 0.0248368606393421
T957 0.0248368606393421
T958 0.0248368606393421
T959 0.0248368606393421
T960 0.0248368606393421
T961 0.0248368606393421
T962 0.0230456539630363
T963 0.0213029508145663
T964 0.0195602478658078
T965 0.0178531015490301
T966 0.0174958556556721
T967 0.0171734122837447
T968 0.0168509689118172
T969 0.0165285253401783
T970 0.0162060819682508
T971 0.0158836385963234
T972 0.0155611952243959
T973 0.0152681703520974
T974 0.016604893612325
T975 0.0179693384237321
T976 0.0193337832351392
T977 0.0206982280465463
T978 0.0220626728579534
T979 0.0234271176693605
T980 0.0248368606393421
T981 0.0248368606393421
T982 0.0248368606393421
T983 0.0248368606393421
T984 0.0248368606393421
T985 0.0248368606393421
T986 0.0230456539630363
T987 0.0213029508145663
T988 0.0195602478658078
T989 0.0178531015490301
T990 0.0174958556556721
T991 0.0171734122837447
T992 0.0168509689118172
T993 0.0165285253401783
T994 0.0162060819682508
T995 0.0158836385963234
T996 0.0155611952243959
T997 0.0152681703520974
T998 0.016604893612325
T999 0.0179693384237321
T1000 0.0193337832351392
T1001 0.0206982280465463
T1002 0.0220626728579534
T1003 0.0234271176693605
T1004 0.0248368606393421
T1005 0.0248368606393421
T1006 0.0248368606393421
T1007 0.0248368606393421
T1008 0.0248368606393421
T1009 0.0248368606393421
T1010 0.0230456539630363
T1011 0.0213029508145663
T1012 0.0195602478658078
T1013 0.0178531015490301
T1014 0.0174958556556721
T1015 0.0171734122837447
T1016 0.0168509689118172
T1017 0.0165285253401783
T1018 0.0162060819682508
T1019 0.0158836385963234
T1020 0.0155611952243959
T1021 0.0152681703520974
T1022 0.016604893612325
T1023 0.0179693384237321
T1024 0.0193337832351392
T1025 0.0206982280465463
T1026 0.0220626728579534
T1027 0.0234271176693605
T1028 0.0248368606393421
T1029 0.0248368606393421
T1030 0.0248368606393421
T1031 0.0248368606393421
T1032 0.0248368606393421
T1033 0.0248368606393421
T1034 0.0233946847246456
T1035 0.0220008240098589
T1036 0.0206069632950722
T1037 0.0192131025802855
T1038 0.0178531015490301
T1039 0.0174502233797908
T1040 0.0170817704769955
T1041 0.0167133175742001
T1042 0.0163448646714048
T1043 0.0159764117686094
T1044 0.0156079588658141
T1045 0.0152681703520974
T1046 0.016604893612325
T1047 0.0179693384237321
T1048 0.0193337832351392
T1049 0.0206982280465463
T1050 0.0220626728579534
T1051 0.0234271176693605
T1052 0.0248368606393421
T1053 0.0248368606393421
T1054 0.0248368606393421
T1055 0.0248368606393421
T1056 0.0248368606393421
T1057 0.0248368606393421
T1058 0.0233946847246456
T1059 0.0220008240098589
T1060 0.0206069632950722
T1061 0.0192131025802855
T1062 0.0178531015490301
T1063 0.0174502233797908
T1064 0.0170817704769955
T1065 0.0167133175742001
T1066 0.0163448646714048
T1067 0.0159764117686094
T1068 0.0156079588658141
T1069 0.0152681703520974
T1070 0.0169683713027192
T1071 0.0187615667059475
T1072 0.0206153379962937
T1073 0.0225296851737581
T1074 0.024504608038629
T1075 0.0265401069903295
T1076 0.0286885046393362
T1077 0.0292398331450754
T1078 0.0297911614511031
T1079 0.0303424897571308
T1080 0.03089381826287
T1081 0.0314451465688977
T1082 0.0301385693572222
T1083 0.0288312803738303
T1084 0.0274621097896612
T1085 0.0260310574050032
T1086 0.024584749859199
T1087 0.0244173231375375
T1088 0.0242809443614738
T1089 0.0241282076174688
T1090 0.0239591133049455
T1091 0.0237736608247693
T1092 0.0235718507760747
T1093 0.0233976092995655
T1094 0.0258146576338153
T1095 0.0283347632830373
T1096 0.0309154450190888
T1097 0.0335567026422584
T1098 0.0362585359528346
T1099 0.0390209451505289
T1100 0.0419203859811164
T1101 0.0424717142871441
T1102 0.0430230427928833
T1103 0.043574371098911
T1104 0.0441256994049387
T1105 0.0446770279106779
T1106 0.0426021286798438
T1107 0.0405522582902981
T1108 0.0384405059005522
T1109 0.0362668717103174
T1110 0.0340960210986973
T1111 0.033713960454758
T1112 0.03338128766109
T1113 0.0330322570991922
T1114 0.032666868569353
T1115 0.0322851224709954
T1116 0.0318870184046964
T1117 0.0315317540486476
T1118 0.0346609439649113
T1119 0.0379079600598386
T1120 0.0412155520418839
T1121 0.0445837199110473
T1122 0.0480124636673287
T1123 0.0515017833107282
T1124 0.0551522671231851
T1125 0.0557035956289243
T1126 0.056254923934952
T1127 0.0568062524406912
T1128 0.0573575807467189
T1129 0.0579089090527467
T1130 0.0550656882021769
T1131 0.0522732360070544
T1132 0.0494189018117317
T1133 0.0465026858159202
T1134 0.0436072923381956
T1135 0.0430105975722671
T1136 0.0424816309607062
T1137 0.041936306381204
T1138 0.041374624033472
T1139 0.04079658391751
T1140 0.0402021858336067
T1141 0.0396658985980182
T1142 0.0435072300962959
T1143 0.0474811566369284
T1144 0.051515659064679
T1145 0.0556107373795476
T1146 0.0597663915815343
T1147 0.0639826216706391
T1148 0.0683841484649653
T1149 0.068935476770993
T1150 0.0694868052767322
T1151 0.0700381335827599
T1152 0.0705894618887876
T1153 0.0711407903945269
T1154 0.06752924772451
T1155 0.0639942137238108
T1156 0.0603972979226227
T1157 0.0567385001212344
T1158 0.0531185637774054
T1159 0.0523072348894876
T1160 0.0515819742603224
T1161 0.0508403558629273
T1162 0.0500823794975909
T1163 0.0493080453640247
T1164 0.0485173534622285
T1165 0.0478000433471003
T1166 0.0523535164273919
T1167 0.0570543534137297
T1168 0.0618157662871855
T1169 0.0666377548480479
T1170 0.0715203192960284
T1171 0.0764634598308384
T1172 0.081616029607034
T1173 0.0821673581127732
T1174 0.0827186864188009
T1175 0.0832700149245401
T1176 0.0838213432305678
T1177 0.0843726715365956
T1178 0.0799928072468432
T1179 0.0757151914405671
T1180 0.0713756938338022
T1181 0.0669743144265486
T1182 0.0626298350169037
T1183 0.0616038720069967
T1184 0.0606823175599386
T1185 0.0597444051449392
T1186 0.0587901349617099
T1187 0.0578195070102508
T1188 0.0568325210908503
T1189 0.055934187896471
T1190 0.0611998027584879
T1191 0.066627550190531
T1192 0.0721158733099806
T1193 0.0776647723165483
T1194 0.083274247210234
T1195 0.0889442979910378
T1196 0.0948479109488142
T1197 0.0953992392548419
T1198 0.0959505677605811
T1199 0.0965018960666088
T1200 0.097053224572348
T1201 0.0976045528783758
T1202 0.0924563667691762
T1203 0.0874361691573234
T1204 0.0823540899446932
T1205 0.0772101287318628
T1206 0.072141106256402
T1207 0.0709005093242172
T1208 0.0697826608595548
T1209 0.0686484544269511
T1210 0.0674978904258289
T1211 0.0663309684567654
T1212 0.0651476887194721
T1213 0.0640683326455531
T1214 0.070046089089584
T1215 0.0762007467676208
T1216 0.0824159803327756
T1217 0.0886917897850486
T1218 0.0950281749247281
T1219 0.101425136151237
T1220 0.108079792290594
T1221 0.108631120596622
T1222 0.10918244890265
T1223 0.109733777408389
T1224 0.110285105714417
T1225 0.110836434220156
T1226 0.104919926291509
T1227 0.0991571470737912
T1228 0.0933324858558727
T1229 0.087445943037177
T1230 0.0816523776956118
T1231 0.0801971464417263
T1232 0.078883004159171
T1233 0.0775525039086744
T1234 0.0762056458899479
T1235 0.07484242990328
T1236 0.0734628561483823
T1237 0.0722024771949238
T1238 0.07889237542068
T1239 0.0857739435444221
T1240 0.0927160873555707
T1241 0.0997188072535489
T1242 0.106782102838934
T1243 0.113905974311437
T1244 0.121311673432663
T1245 0.121863001938402
T1246 0.12241433024443
T1247 0.122965658550458
T1248 0.123516987056197
T1249 0.124068315362225
T1250 0.117383485813842
T1251 0.110878124790547
T1252 0.104310881966764
T1253 0.0976817573424912
T1254 0.0911636489351101
T1255 0.0894937837589468
T1256 0.0879833474587872
T1257 0.0864565531906862
T1258 0.0849134011543554
T1259 0.0833538913497947
T1260 0.0817780237770041
T1261 0.0803366219440059
T1262 0.087738661751776
T1263 0.0953471401215119
T1264 0.103016194378366
T1265 0.110745824522338
T1266 0.118536030553428
T1267 0.126386812471636
T1268 0.134543554774443
T1269 0.135094883080471
T1270 0.135646211386499
T1271 0.136197539892238
T1272 0.136748868198266
T1273 0.137300196704005
T1274 0.129847045336176
T1275 0.122599102507304
T1276 0.115289277877943
T1277 0.107917571448094
T1278 0.100674920174608
T1279 0.0987904208764559
T1280 0.0970836907584034
T1281 0.0953606026724095
T1282 0.0936211566184744
T1283 0.0918653529960208
T1284 0.0900931914056259
T1285 0.0884707664933765
T1286 0.0965849480828721
T1287 0.104920336898313
T1288 0.113316301600872
T1289 0.121772841990838
T1290 0.130289958467633
T1291 0.138867650631835
T1292 0.147775435916512
T1293 0.148326764422251
T1294 0.148878092728279
T1295 0.149429421034307
T1296 0.149980749540046
T1297 0.150532077846074
T1298 0.142310604858509
T1299 0.13432008022406
T1300 0.126267673988834
T1301 0.118153385753408
T1302 0.110186191613818
T1303 0.108087058193676
T1304 0.10618403405802
T1305 0.104264651954421
T1306 0.102328912082593
T1307 0.100376814442535
T1308 0.0984083590342477
T1309 0.0966049112424587
T1310 0.105431234413968
T1311 0.114493533475403
T1312 0.123616408623667
T1313 0.132799859459338
T1314 0.142043886182127
T1315 0.151348488991746
T1316 0.161007317258292
T1317 0.16155864556432
T1318 0.162109974070059
T1319 0.162661302376087
T1320 0.163212630682115
T1321 0.163763959187854
T1322 0.154774164380842
T1323 0.146041057940816
T1324 0.137246069900014
T1325 0.128389200058722
T1326 0.119697462853316
T1327 0.117383695311185
T1328 0.115284377157924
T1329 0.113168701236433
T1330 0.111036667546712
T1331 0.10888827588905
T1332 0.106723526463158
T1333 0.104739055791829
T1334 0.114277520745064
T1335 0.124066730252204
T1336 0.133916515646462
T1337 0.143826876927839
T1338 0.153797814096333
T1339 0.163829327151945
T1340 0.174239198400361
T1341 0.1747905269061
T1342 0.175341855212128
T1343 0.175893183717867
T1344 0.176444512023895
T1345 0.176995840329922
T1346 0.167237723703463
T1347 0.157762035857284
T1348 0.148224466010905
T1349 0.138625014364037
T1350 0.129208734092815
T1351 0.126680332628406
T1352 0.12438472045754
T1353 0.122072750718157
T1354 0.119744423010831
T1355 0.117399737535276
T1356 0.11503869409178
T1357 0.112873200540911
T1358 0.123123806876449
T1359 0.133639926829294
T1360 0.144216622669258
T1361 0.154853894396339
T1362 0.165551741810827
T1363 0.176310165312145
T1364 0.187471079742141
T1365 0.188022408048169
T1366 0.188573736553908
T1367 0.189125064859936
T1368 0.189676393365675
T1369 0.190227721671703
T1370 0.179701283225796
T1371 0.16948301357404
T1372 0.159202861922084
T1373 0.148860828669351
T1374 0.138720005532025
T1375 0.135976969745915
T1376 0.133485063757157
T1377 0.130976800000168
T1378 0.12845217847495
T1379 0.125911198981791
T1380 0.123353861720402
T1381 0.121007345090282
T1382 0.131970093207545
T1383 0.143213123606095
T1384 0.154516729692053
T1385 0.165880911864839
T1386 0.177305669725033
T1387 0.188791003472344
T1388 0.200702961083921
T1389 0.201254289389949
T1390 0.201805617695977
T1391 0.202356946201716
T1392 0.202908274507744
T1393 0.203459603013483
T1394 0.19216484274813
T1395 0.181203991290797
T1396 0.170181258032975
T1397 0.159096642774953
T1398 0.148231276771523
T1399 0.145273607063136
T1400 0.142585407056773
T1401 0.139880849481892
T1402 0.137159933939069
T1403 0.134422660428305
T1404 0.131669029149312
T1405 0.129141489839364
T1406 0.140816379538641
T1407 0.152786320183185
T1408 0.164816836714848
T1409 0.176907929133628
T1410 0.189059597439527
T1411 0.201271841632544
T1412 0.21393484222599
T1413 0.214486170532018
T1414 0.215037499037757
T1415 0.215588827343785
T1416 0.216140155849524
T1417 0.216691484155552
T1418 0.204628402270463
T1419 0.192924969007553
T1420 0.181159653944155
T1421 0.169332457080268
T1422 0.157742548011021
T1423 0.154570244180645
T1424 0.151685750356389
T1425 0.148784898763904
T1426 0.145867689203477
T1427 0.14293412187482
T1428 0.139984196777934
T1429 0.137275634388735
T1430 0.151714026706061
T1431 0.166470639296349
T1432 0.181297923588515
T1433 0.196195879981983
T1434 0.211164507877617
T1435 0.226615395062031
T1436 0.22716672356777
T1437 0.227718051873798
T1438 0.228269380179826
T1439 0.228820708685565
T1440 0.229372036991593
T1441 0.229923365497332
T1442 0.217091961792796
T1443 0.204645946724309
T1444 0.192138050055046
T1445 0.179568271385582
T1446 0.167253819250519
T1447 0.163866881497865
T1448 0.160786093656005
T1449 0.157688948045915
T1450 0.154575444667596
T1451 0.151445583521046
T1452 0.148299364406555
T1453 0.145409779137817
T1454 0.160681565266268
T1455 0.176286239876786
T1456 0.191961586388894
T1457 0.207707604602879
T1458 0.223524294918166
T1459 0.239847276403811
T1460 0.240398604709839
T1461 0.240949933215578
T1462 0.241501261521606
T1463 0.242052589827634
T1464 0.242603918333373
T1465 0.243155246639401
T1466 0.229555521315129
T1467 0.216366924640777
T1468 0.203116445966225
T1469 0.189804085690896
T1470 0.176765090689729
T1471 0.173163518615374
T1472 0.169886436955621
T1473 0.166592997527639
T1474 0.163283200131715
T1475 0.159957044967561
T1476 0.156614532035177
T1477 0.153543923687188
T1478 0.169649103826475
T1479 0.186101840457223
T1480 0.20262524898956
T1481 0.219219329423487
T1482 0.235884081759004
T1483 0.25307915754588
T1484 0.253630486051619
T1485 0.254181814357647
T1486 0.254733142863386
T1487 0.255284471169414
T1488 0.255835799475441
T1489 0.256387127981181
T1490 0.242019080837462
T1491 0.228087902357534
T1492 0.214094842077116
T1493 0.20003989999621
T1494 0.186276361929227
T1495 0.182460155932595
T1496 0.178986780255238
T1497 0.175497046809651
T1498 0.171990955595834
T1499 0.168468506414076
T1500 0.164929699464087
T1501 0.16167806843627
T1502 0.17861664218697
T1503 0.195917441037659
T1504 0.213288911789938
T1505 0.230731054244095
T1506 0.248243868799553
T1507 0.26631103888766
T1508 0.266862367193688
T1509 0.267413695699427
T1510 0.267965024005455
T1511 0.268516352511194
T1512 0.269067680817222
T1513 0.269619009123249
T1514 0.254482640359795
T1515 0.23980888007429
T1516 0.225073237988296
T1517 0.210275714301525
T1518 0.195787633168726
T1519 0.191756793050104
T1520 0.188087123554854
T1521 0.184401096291374
T1522 0.180698711059953
T1523 0.176979968060302
T1524 0.173244867092709
T1525 0.16981221298564
T1526 0.187584180747177
T1527 0.205733041618096
T1528 0.223952574590316
T1529 0.242242779064703
T1530 0.260603655640391
T1531 0.27954292022944
T1532 0.280094248535468
T1533 0.280645576841496
T1534 0.281196905347235
T1535 0.281748233653263
T1536 0.282299562159002
T1537 0.28285089046503
T1538 0.266946199882128
T1539 0.251529857791046
T1540 0.236051634099187
T1541 0.220511528407127
T1542 0.205298904607936
T1543 0.201053430367324
T1544 0.19718746685447
T1545 0.193305145573386
T1546 0.189406466524072
T1547 0.185491429506816
T1548 0.181560034721331
T1549 0.177946357734722
T1550 0.196551719307384
T1551 0.215548642198533
T1552 0.234616237190983
T1553 0.253754503885311
T1554 0.272963442481229
T1555 0.292774801371509
T1556 0.293326129677537
T1557 0.293877458183276
T1558 0.294428786489304
T1559 0.294980114995043
T1560 0.295531443301071
T1561 0.296082771607098
T1562 0.279409759404461
T1563 0.263250835507802
T1564 0.247030030010366
T1565 0.230747342712441
T1566 0.214810175847434
T1567 0.210350067684545
T1568 0.206287810154086
T1569 0.202209194855398
T1570 0.198114221788479
T1571 0.194002890953331
T1572 0.189875202349953
T1573 0.186080502284093
T1574 0.205519257667879
T1575 0.225364242978681
T1576 0.245279899991361
T1577 0.265266228705919
T1578 0.285323229521779
T1579 0.306006682713289
T1580 0.306558011019317
T1581 0.307109339325345
T1582 0.307660667831084
T1583 0.308211996137112
T1584 0.308763324642851
T1585 0.309314652948879
T1586 0.291873318727083
T1587 0.27497181342427
T1588 0.258008426121257
T1589 0.240983157017756
T1590 0.224321447086932
T1591 0.219646704802054
T1592 0.215388153453702
T1593 0.211113244337121
T1594 0.206821977252598
T1595 0.202514352399846
T1596 0.198190369778863
T1597 0.194214647033175
T1598 0.214486796228086
T1599 0.235179843559118
T1600 0.255943562592028
T1601 0.276777953526527
T1602 0.297683016362617
T1603 0.319238563855358
T1604 0.319789892361097
T1605 0.320341220667125
T1606 0.320892548973153
T1607 0.321443877478892
T1608 0.32199520578492
T1609 0.322546534290659
T1610 0.304336878249416
T1611 0.286692791141027
T1612 0.268986822032437
T1613 0.25121897132307
T1614 0.233832718526142
T1615 0.228943342119275
T1616 0.224488496753319
T1617 0.220017293619133
T1618 0.215529732716717
T1619 0.211025814046072
T1620 0.206505537407485
T1621 0.202348791582546
T1622 0.223454334788293
T1623 0.244995444139555
T1624 0.266607225392406
T1625 0.288289678347135
T1626 0.310042803203455
T1627 0.332470445197138
T1628 0.333021773503166
T1629 0.333573102008905
T1630 0.334124430314933
T1631 0.334675758620961
T1632 0.3352270871267
T1633 0.335778415432727
T1634 0.316800437771749
T1635 0.298413768857783
T1636 0.279965218143328
T1637 0.261454785628384
T1638 0.24334398976564
T1639 0.238239979236784
T1640 0.233588840052935
T1641 0.228921343100856
T1642 0.224237488180836
T1643 0.219537275492586
T1644 0.214820705036107
T1645 0.210482936331628
T1646 0.232421873148788
T1647 0.254811044719991
T1648 0.277270887993072
T1649 0.299801403167743
T1650 0.322402590244004
T1651 0.345702326339207
T1652 0.346253654844946
T1653 0.346804983150974
T1654 0.347356311656713
T1655 0.347907639962741
T1656 0.348458968268768
T1657 0.349010296774508
T1658 0.329263997294082
T1659 0.310134746574539
T1660 0.290943614054507
T1661 0.271690599733987
T1662 0.252855261005138
T1663 0.247536616554004
T1664 0.242689183352551
T1665 0.237825392382868
T1666 0.232945243644955
T1667 0.228048736939101
T1668 0.223135872465017
T1669 0.218617080880999
T1670 0.241389411708995
T1671 0.264626645300428
T1672 0.287934550793451
T1673 0.311313127988351
T1674 0.334762377084842
T1675 0.358934207680987
T1676 0.359485535987015
T1677 0.360036864492754
T1678 0.360588192798782
T1679 0.361139521104809
T1680 0.361690849610549
T1681 0.362242177916576
T1682 0.341727556816415
T1683 0.321855724291295
T1684 0.301922010165398
T1685 0.281926414039301
T1686 0.262366532444348
T1687 0.256833253671513
T1688 0.251789526652167
T1689 0.24672944166488
T1690 0.241652999109074
T1691 0.236560198585327
T1692 0.231451040093639
T1693 0.226751225630081
T1694 0.250356950269202
T1695 0.274442245880865
T1696 0.298598213394117
T1697 0.322824852808959
T1698 0.347122164125391
T1699 0.372166088823056
T1700 0.372717417328795
T1701 0.373268745634823
T1702 0.373820074140562
T1703 0.37437140244659
T1704 0.374922730752617
T1705 0.375474059258357
T1706 0.354191116338748
T1707 0.333576702207763
T1708 0.312900406076578
T1709 0.292162228344615
T1710 0.271877803683847
T1711 0.266129890988734
T1712 0.260889869951783
T1713 0.255633491146603
T1714 0.250360754573193
T1715 0.245071660031842
T1716 0.23976620772226
T1717 0.234885370179451
T1718 0.259324488629697
T1719 0.284257846461301
T1720 0.309261876194495
T1721 0.334336577629567
T1722 0.359481950966229
T1723 0.385397970164836
T1724 0.385949298470864
T1725 0.386500626976603
T1726 0.387051955282631
T1727 0.38760328378837
T1728 0.388154612094398
T1729 0.388705940400425
T1730 0.366654675861082
T1731 0.34529767992452
T1732 0.323878802187469
T1733 0.302398042649929
T1734 0.281389074923345
T1735 0.275426528106243
T1736 0.2699902132514
T1737 0.264537540428615
T1738 0.259068509837601
T1739 0.253583121478356
T1740 0.248081375350882
T1741 0.243019514928534
T1742 0.268292027189904
T1743 0.294073447041738
T1744 0.319925538795162
T1745 0.345848302450175
T1746 0.371841737807067
T1747 0.398629851506616
T1748 0.399181179812644
T1749 0.399732508118672
T1750 0.400283836624411
T1751 0.400835164930439
T1752 0.401386493436178
T1753 0.401937821742205
T1754 0.379118235383415
T1755 0.357018657641276
T1756 0.334857198098648
T1757 0.312633856955244
T1758 0.290900346362555
T1759 0.284723165423463
T1760 0.279090556551016
T1761 0.273441589910338
T1762 0.26777626530172
T1763 0.262094582924871
T1764 0.256396542779792
T1765 0.251153659477904
T1766 0.276893059834539
T1767 0.303110257126634
T1768 0.32933287339004
T1769 0.355560908425045
T1770 0.381794362231649
T1771 0.408775668629223
T1772 0.408817942357137
T1773 0.408860216085052
T1774 0.408902489613255
T1775 0.408944763341169
T1776 0.408987037069084
T1777 0.409029310796998
T1778 0.385318454439757
T1779 0.362398538824817
T1780 0.339473878464525
T1781 0.316544473159168
T1782 0.294168233305747
T1783 0.287559649606374
T1784 0.281517043050121
T1785 0.275473182106058
T1786 0.269428066774187
T1787 0.26338169745393
T1788 0.257334073745864
T1789 0.25175784482233
T1790 0.277580655877047
T1791 0.30386287942689
T1792 0.330150521748334
T1793 0.356443582841376
T1794 0.382742062905729
T1795 0.409790237899458
T1796 0.409832511627373
T1797 0.409874785355287
T1798 0.409917059083201
T1799 0.409959332811116
T1800 0.41000160653903
T1801 0.410043880266945
T1802 0.386274112018641
T1803 0.363297258061488
T1804 0.340315659358983
T1805 0.317329315711413
T1806 0.294897520717493
T1807 0.288272479793573
T1808 0.282214821981594
T1809 0.276155909981519
T1810 0.270095743793346
T1811 0.264034323417076
T1812 0.257971648652997
T1813 0.252381539382148
T1814 0.278268251919555
T1815 0.304615501527436
T1816 0.330968169906916
T1817 0.357326257257707
T1818 0.383689763380097
T1819 0.410804807169694
T1820 0.410847080897608
T1821 0.410889354625523
T1822 0.410931628353437
T1823 0.410973902081351
T1824 0.411016175809266
T1825 0.41105844953718
T1826 0.387229769397814
T1827 0.364195977098448
T1828 0.341157440253441
T1829 0.318114158263658
T1830 0.295626808129239
T1831 0.28898530978106
T1832 0.28291260111278
T1833 0.276838638056691
T1834 0.270763420812505
T1835 0.26468694918051
T1836 0.258609223360417
T1837 0.253005234141677
T1838 0.278955847962063
T1839 0.305368123827693
T1840 0.33178581826521
T1841 0.358208931674038
T1842 0.384637464054177
T1843 0.41181937663964
T1844 0.411861650367555
T1845 0.411903924095469
T1846 0.411946197823384
T1847 0.411988471551298
T1848 0.412030745279213
T1849 0.412073019007127
T1850 0.388185426776986
T1851 0.365094696335119
T1852 0.341999220948187
T1853 0.318899000815903
T1854 0.296356095540984
T1855 0.289698139968258
T1856 0.283610380044253
T1857 0.277521365932151
T1858 0.271431097631952
T1859 0.265339575143655
T1860 0.25924679826755
T1861 0.253628928901206
T1862 0.279643444204283
T1863 0.306120745928238
T1864 0.332603466623504
T1865 0.359091606090369
T1866 0.385585164528545
T1867 0.412833945909876
T1868 0.41287621963779
T1869 0.412918493365705
T1870 0.412960767093619
T1871 0.413003040821534
T1872 0.413045314549448
T1873 0.413087588277363
T1874 0.389141084156159
T1875 0.365993415372078
T1876 0.342841001842645
T1877 0.319683843368148
T1878 0.29708538295273
T1879 0.290410969955745
T1880 0.284308159175439
T1881 0.278204094007323
T1882 0.272098774651111
T1883 0.265992200907089
T1884 0.259884372974971
T1885 0.254252623461024
T1886 0.280331040246791
T1887 0.306873368228495
T1888 0.333421114981798
T1889 0.3599742805067
T1890 0.386532865002913
T1891 0.413848515379823
T1892 0.413890789107737
T1893 0.413933062835652
T1894 0.413975336563566
T1895 0.414017610291481
T1896 0.414059884019395
T1897 0.41410215774731
T1898 0.390096741735043
T1899 0.366892134608749
T1900 0.343682782737103
T1901 0.320468685920393
T1902 0.297814670364476
T1903 0.291123800142944
T1904 0.285005938106913
T1905 0.278886822082495
T1906 0.272766451470558
T1907 0.266644826870235
T1908 0.260521947882103
T1909 0.254876318220553
T1910 0.281018636289299
T1911 0.30762599032904
T1912 0.334238763340092
T1913 0.360856955122742
T1914 0.387480565676992
T1915 0.414863084650058
T1916 0.414905358377973
T1917 0.414947632105887
T1918 0.414989905833802
T1919 0.415032179561716
T1920 0.41507445328963
T1921 0.415116727017545
T1922 0.391052399114215
T1923 0.367790853645709
T1924 0.344524563631561
T1925 0.321253528472638
T1926 0.298543957776221
T1927 0.291836630330142
T1928 0.285703717238098
T1929 0.279569549957956
T1930 0.273434128489717
T1931 0.267297452633669
T1932 0.261159522589524
T1933 0.25550001278037
T1934 0.281706232331808
T1935 0.308378612629297
T1936 0.335056411698386
T1937 0.361739629539073
T1938 0.388428266151361
T1939 0.415877654120005
T1940 0.41591992784792
T1941 0.415962201575834
T1942 0.416004475303748
T1943 0.416046749031663
T1944 0.416089022759577
T1945 0.416131296487492
T1946 0.392008056493388
T1947 0.36868957288238
T1948 0.345366344326308
T1949 0.322038371024883
T1950 0.299273245187967
T1951 0.292549460317629
T1952 0.286401496369283
T1953 0.280252278033128
T1954 0.274101805309164
T1955 0.267950078596815
T1956 0.261797097496656
T1957 0.256123707539899
T1958 0.282393828574027
T1959 0.309131234729842
T1960 0.335874059856968
T1961 0.362622303955404
T1962 0.389375966625729
T1963 0.416892223390241
T1964 0.416934497118155
T1965 0.416976770846069
T1966 0.417019044573984
T1967 0.417061318301898
T1968 0.417103592029813
T1969 0.417145865757727
T1970 0.396865858714906
T1971 0.377393372261782
T1972 0.357916931920768
T1973 0.338436537492153
T1974 0.318952188975936
T1975 0.30003291950031
T1976 0.292255646584983
T1977 0.285058618999785
T1978 0.277860127928859
T1979 0.270660173172492
T1980 0.263458754930396
T1981 0.256747402299428
T1982 0.283081424616536
T1983 0.309883857030099
T1984 0.336691708215262
T1985 0.363504978371736
T1986 0.390323667299808
T1987 0.417906792860187
T1988 0.417949066588102
T1989 0.417991340316016
T1990 0.418033614043931
T1991 0.418075887771845
T1992 0.41811816149976
T1993 0.418160435227674
T1994 0.397831005784496
T1995 0.378311070879287
T1996 0.358787181886477
T1997 0.339259339005777
T1998 0.319727541837764
T1999 0.300762206912056
T2000 0.29296595801099
T2001 0.285751368197624
T2002 0.278535314898528
T2003 0.271317798113704
T2004 0.264098817843152
T2005 0.257371096859246
T2006 0.283769020659044
T2007 0.310636479130644
T2008 0.337509356573556
T2009 0.364387652788067
T2010 0.391271367774176
T2011 0.418921362130423
T2012 0.418963635858337
T2013 0.419005909586252
T2014 0.419048183314166
T2015 0.419090457042081
T2016 0.419132730769995
T2017 0.41917500449791
T2018 0.398796153053797
T2019 0.379228769496792
T2020 0.359657431852186
T2021 0.34008214031969
T2022 0.320502894699592
T2023 0.301491494323801
T2024 0.293676269237286
T2025 0.286444117395462
T2026 0.27921050206791
T2027 0.271975423054917
T2028 0.264738880556196
T2029 0.257994791618775
T2030 0.284456616701552
T2031 0.311389101430901
T2032 0.33832700493185
T2033 0.365270327204398
T2034 0.392219068448256
T2035 0.41993593160037
T2036 0.419978205328284
T2037 0.420020479056199
T2038 0.420062752784113
T2039 0.420105026512028
T2040 0.420147300239942
T2041 0.420189573967857
T2042 0.399761300123386
T2043 0.380146468114297
T2044 0.360527682017606
T2045 0.340904941833314
T2046 0.32127824756142
T2047 0.302220781735547
T2048 0.294386580663293
T2049 0.287136866593301
T2050 0.27988568903758
T2051 0.27263304799613
T2052 0.265378943468952
T2053 0.258618486178593
T2054 0.285144212943772
T2055 0.312141723531447
T2056 0.339144653290144
T2057 0.366153001620729
T2058 0.393166768922624
T2059 0.420950500870605
T2060 0.42099277459852
T2061 0.421035048326434
T2062 0.421077322054349
T2063 0.421119595782263
T2064 0.421161869510177
T2065 0.421204143238092
T2066 0.400726447192976
T2067 0.38106416653209
T2068 0.361397931983315
T2069 0.341727743147227
T2070 0.322053600423248
T2071 0.302950069147293
T2072 0.295096891889588
T2073 0.287829615791139
T2074 0.28056087600725
T2075 0.273290672937343
T2076 0.266019006181996
T2077 0.259242180938122
T2078 0.28583180898628
T2079 0.312894345831703
T2080 0.339962301448726
T2081 0.36703567603706
T2082 0.394114469396992
T2083 0.421965070340552
T2084 0.422007344068467
T2085 0.422049617796381
T2086 0.422091891524295
T2087 0.42213416525221
T2088 0.422176438780413
T2089 0.422218712508327
T2090 0.401691594462277
T2091 0.381981865149595
T2092 0.362268181949024
T2093 0.342550544660851
T2094 0.322828953285076
T2095 0.303679356559038
T2096 0.295807203315595
T2097 0.288522364988978
T2098 0.281236063176631
T2099 0.273948297878556
T2100 0.266659068895041
T2101 0.259865875697651
T2102 0.286519405028788
T2103 0.313646967932249
T2104 0.34077994980702
T2105 0.367918350453391
T2106 0.395062170071072
T2107 0.422979639610788
T2108 0.423021913338702
T2109 0.423064187066616
T2110 0.423106460794531
T2111 0.423148734522445
T2112 0.42319100825036
T2113 0.423233281978274
T2114 0.402656741531866
T2115 0.3828995637671
T2116 0.363138431914733
T2117 0.343373345974763
T2118 0.323604306146904
T2119 0.304408643970784
T2120 0.296517514541891
T2121 0.289215114186816
T2122 0.281911250146301
T2123 0.274605922819769
T2124 0.267299131807797
T2125 0.260489570257468
T2126 0.292631525359756
T2127 0.325256156348973
T2128 0.357887289744281
T2129 0.390524925345971
T2130 0.42395193535282
T2131 0.423994209080734
T2132 0.424036482808649
T2133 0.424078756336852
T2134 0.424121030064766
T2135 0.424163303792681
T2136 0.424205577520595
T2137 0.42424785124851
T2138 0.403621888601456
T2139 0.383817262384605
T2140 0.364008681880441
T2141 0.344196147488388
T2142 0.324379659008732
T2143 0.30513793138253
T2144 0.297227825967898
T2145 0.289907863384655
T2146 0.282586437315683
T2147 0.275263547561271
T2148 0.267939194520841
T2149 0.261113265016997
T2150 0.293332108240416
T2151 0.326034767503605
T2152 0.358743928973174
T2153 0.391459592848836
T2154 0.424966504623055
T2155 0.42500877835097
T2156 0.425051052078884
T2157 0.425093325806799
T2158 0.425135599534713
T2159 0.425177873262628
T2160 0.425220146990542
T2161 0.425262420718457
T2162 0.404587035870757
T2163 0.384734960802398
T2164 0.36487893184615
T2165 0.3450189488023
T2166 0.32515501187056
T2167 0.305867218794275
T2168 0.297938137194193
T2169 0.290600612582493
T2170 0.283261624285353
T2171 0.275921172502484
T2172 0.268579257233886
T2173 0.261736959576815
T2174 0.294032690921364
T2175 0.326813378458525
T2176 0.359600568401778
T2177 0.392394260551412
T2178 0.425981073893291
T2179 0.426023347621205
T2180 0.42606562134912
T2181 0.426107895077034
T2182 0.426150168804949
T2183 0.426192442532863
T2184 0.426234716260778
T2185 0.426276989988692
T2186 0.405552182940346
T2187 0.385652659419903
T2188 0.365749181811859
T2189 0.345841750315925
T2190 0.325930364732389
T2191 0.306596506206021
T2192 0.2986484486202
T2193 0.291293361780332
T2194 0.283936811454734
T2195 0.276578797443697
T2196 0.269219320146642
T2197 0.262360654336344
T2198 0.294733273802023
T2199 0.327591989613157
T2200 0.360457207630671
T2201 0.393328928054277
T2202 0.426995643363238
T2203 0.427037917091152
T2204 0.427080190819067
T2205 0.427122464546981
T2206 0.427164738274896
T2207 0.42720701200281
T2208 0.427249285730725
T2209 0.427291559458639
T2210 0.406517330209647
T2211 0.386570358037408
T2212 0.366619431977279
T2213 0.346664551629837
T2214 0.326705717394505
T2215 0.307325793617767
T2216 0.299358759846496
T2217 0.29198611097817
T2218 0.284611998424404
T2219 0.277236422384909
T2220 0.269859382859686
T2221 0.262984349095873
T2222 0.295433856682683
T2223 0.328370600767788
T2224 0.361313847059275
T2225 0.394263595756854
T2226 0.428010212633473
T2227 0.428052486361388
T2228 0.428094760089302
T2229 0.428137033817217
T2230 0.428179307545131
T2231 0.428221581273045
T2232 0.42826385500096
T2233 0.428306128728874
T2234 0.407482477279236
T2235 0.387488056654913
T2236 0.367489681942988
T2237 0.347487353143461
T2238 0.327481070256333
T2239 0.308055081029513
T2240 0.300069071272503
T2241 0.292678860176009
T2242 0.285287185394074
T2243 0.277894047326122
T2244 0.27049944557273
T2245 0.263608043655691
T2246 0.296134439563342
T2247 0.329149211722709
T2248 0.362170486288168
T2249 0.395198263259719
T2250 0.42902478210342
T2251 0.429067055831334
T2252 0.429109329559249
T2253 0.429151603287163
T2254 0.429193877015078
T2255 0.429236150742992
T2256 0.429278424470907
T2257 0.429320698198821
T2258 0.408447624348826
T2259 0.388405755272418
T2260 0.368359931908697
T2261 0.348310154657086
T2262 0.328256423118161
T2263 0.308784368441258
T2264 0.300779382498798
T2265 0.293371609373847
T2266 0.285962372563456
T2267 0.278551672267335
T2268 0.271139508485486
T2269 0.26423173841522
T2270 0.29683502224429
T2271 0.32992782287734
T2272 0.363027125716772
T2273 0.396132930962295
T2274 0.430039351373656
T2275 0.43008162510157
T2276 0.430123898829484
T2277 0.430166172557399
T2278 0.430208446285313
T2279 0.430250720013228
T2280 0.430292993741142
T2281 0.430335267469057
T2282 0.409412771618127
T2283 0.389323453690211
T2284 0.369230181874406
T2285 0.349132955970998
T2286 0.329031775979989
T2287 0.309513655853004
T2288 0.301489693924805
T2289 0.294064358571686
T2290 0.286637559533126
T2291 0.279209297208548
T2292 0.271779571198531
T2293 0.264855433174749
T2294 0.297535605124949
T2295 0.330706433832261
T2296 0.363883764945664
T2297 0.39706759846516
T2298 0.431053920843602
T2299 0.431096194571517
T2300 0.431138468299431
T2301 0.431180742027346
T2302 0.43122301575526
T2303 0.431265289483175
T2304 0.431307563211089
T2305 0.431349836939004
T2306 0.410377918687716
T2307 0.390241152307716
T2308 0.370100431840114
T2309 0.349955757484622
T2310 0.329807128841818
T2311 0.310242943264749
T2312 0.302200005151101
T2313 0.294757107769524
T2314 0.287312746702507
T2315 0.279866922149761
T2316 0.272419634111287
T2317 0.265479127734566
T2318 0.298236188005609
T2319 0.331485044986892
T2320 0.364740404374268
T2321 0.398002266167736
T2322 0.432068490113838
T2323 0.432110763841752
T2324 0.432153037569667
T2325 0.432195311297581
T2326 0.432237585025496
T2327 0.43227985875341
T2328 0.432322132481325
T2329 0.432364406209239
T2330 0.411343065757306
T2331 0.391158850925221
T2332 0.370970681805823
T2333 0.350778558798535
T2334 0.330582481703646
T2335 0.310972230676495
T2336 0.302910316577108
T2337 0.295449856967362
T2338 0.287987933672177
T2339 0.280524547090974
T2340 0.273059696824331
T2341 0.266102822494095
T2342 0.298936770886268
T2343 0.332263656141524
T2344 0.365597043802872
T2345 0.398936933670601
T2346 0.433083059583785
T2347 0.433125333311699
T2348 0.433167607039614
T2349 0.433209880767528
T2350 0.433252154495443
T2351 0.433294428223357
T2352 0.433336701951271
T2353 0.433378975679186
T2354 0.412308213026607
T2355 0.392076549542726
T2356 0.371840931971243
T2357 0.351601360312159
T2358 0.331357834565474
T2359 0.311701518088241
T2360 0.303620627803403
T2361 0.296142605965489
T2362 0.288663120841558
T2363 0.281182171832476
T2364 0.273699759537376
T2365 0.266726517053913
T2366 0.299637353567216
T2367 0.333042267096445
T2368 0.366453683031765
T2369 0.399871601373178
T2370 0.43409762885402
T2371 0.434139902581935
T2372 0.434182176309849
T2373 0.434224450037763
T2374 0.434266723765678
T2375 0.434308997493592
T2376 0.434351271221507
T2377 0.434393544949421
T2378 0.413273360096196
T2379 0.392994247960519
T2380 0.372711181936952
T2381 0.352424161626072
T2382 0.332133187427302
T2383 0.312430805499987
T2384 0.30433093922941
T2385 0.296835355163328
T2386 0.289338307811228
T2387 0.281839796773689
T2388 0.274339822450131
T2389 0.267350211813442
T2390 0.300337936447876
T2391 0.333820878251076
T2392 0.367310322460369
T2393 0.400806268876043
T2394 0.435112198323967
T2395 0.435154472051881
T2396 0.435196745779796
T2397 0.43523901950771
T2398 0.435281293235625
T2399 0.435323566963539
T2400 0.435365840691454
T2401 0.435408114419368
T2402 0.414238507365497
T2403 0.393911946578024
T2404 0.373581431902661
T2405 0.353246963139696
T2406 0.33290854028913
T2407 0.313160092911732
T2408 0.305041250455706
T2409 0.297528104361166
T2410 0.290013494780898
T2411 0.282497421714902
T2412 0.274979885163176
T2413 0.267973906572971
T2414 0.301038519328535
T2415 0.334599489405708
T2416 0.368166961689262
T2417 0.401740936578619
T2418 0.436126767594202
T2419 0.436169041322117
T2420 0.436211315050031
T2421 0.436253588777946
T2422 0.43629586250586
T2423 0.436338136233775
T2424 0.436380409961689
T2425 0.436422683689604
T2426 0.415203654435086
T2427 0.394829645195529
T2428 0.37445168186837
T2429 0.354069764453609
T2430 0.333683893150958
T2431 0.313889380323478
T2432 0.305751561881713
T2433 0.298220853559005
T2434 0.29068868195028
T2435 0.283155046656114
T2436 0.27561994787622
T2437 0.268597601132789
T2438 0.301739102209195
T2439 0.335378100360628
T2440 0.369023601117866
T2441 0.402675604081484
T2442 0.437141337064149
T2443 0.437183610792064
T2444 0.437225884519978
T2445 0.437268158247893
T2446 0.437310431975807
T2447 0.43735270550401
T2448 0.437394979231925
T2449 0.437437252959839
T2450 0.416168801504676
T2451 0.395747343813034
T2452 0.375321931834078
T2453 0.354892565967233
T2454 0.334459246012786
T2455 0.314618667934935
T2456 0.306461873108008
T2457 0.298913602756843
T2458 0.29136386891995
T2459 0.283812671597327
T2460 0.276260010788976
T2461 0.269221295892318
T2462 0.302439684890143
T2463 0.33615671151526
T2464 0.369880240346758
T2465 0.40361027178406
T2466 0.438155906334385
T2467 0.438198180062299
T2468 0.438240453790214
T2469 0.438282727518128
T2470 0.438325001246043
T2471 0.438367274973957
T2472 0.438409548701872
T2473 0.438451822429786
T2474 0.417133948773977
T2475 0.396665042230827
T2476 0.376192181799787
T2477 0.355715367281146
T2478 0.335234598874614
T2479 0.315347955346681
T2480 0.307172184534015
T2481 0.299606351954682
T2482 0.292039056089331
T2483 0.28447029653854
T2484 0.276900073502021
T2485 0.269844990452135
T2486 0.303140267770802
T2487 0.336935322669892
T2488 0.370736879775362
T2489 0.404544939286925
T2490 0.439170475804332
T2491 0.439212749532246
T2492 0.439255023060449
T2493 0.439297296788364
T2494 0.439339570516278
T2495 0.439381844244192
T2496 0.439424117972107
T2497 0.439466391700021
T2498 0.418099095843566
T2499 0.397582740848332
T2500 0.377062431765496
T2501 0.35653816879477
T2502 0.336009951736442
T2503 0.316077242758426
T2504 0.307882495760311
T2505 0.30029910115252
T2506 0.292714243059001
T2507 0.285127921479753
T2508 0.277540136414777
T2509 0.270468685211664
T2510 0.303840850651462
T2511 0.337713933624812
T2512 0.371593519203967
T2513 0.405479606989502
T2514 0.440185045074567
T2515 0.440227318802482
T2516 0.440269592530396
T2517 0.44031186625831
T2518 0.440354139986225
T2519 0.440396413714139
T2520 0.440438687442054
T2521 0.440480961169968
T2522 0.419064242913156
T2523 0.398500439465837
T2524 0.377932681930916
T2525 0.357360970108683
T2526 0.336785304398559
T2527 0.316806530170172
T2528 0.308592807186318
T2529 0.300991850350359
T2530 0.293389430228383
T2531 0.285785546420966
T2532 0.278180199127821
T2533 0.271092379971193
T2534 0.30454143333241
T2535 0.338492544779444
T2536 0.372450158432859
T2537 0.406414274492367
T2538 0.441199614344803
T2539 0.441241888072717
T2540 0.441284161800631
T2541 0.441326435528546
T2542 0.44136870925646
T2543 0.441410982984375
T2544 0.441453256712289
T2545 0.441495530440204
T2546 0.420029390182457
T2547 0.399418138083342
T2548 0.378802931896625
T2549 0.358183771622307
T2550 0.337560657260387
T2551 0.317535817581918
T2552 0.309303118412613
T2553 0.301684599548197
T2554 0.294064617198053
T2555 0.286443171362179
T2556 0.278820261840866
T2557 0.271716074531011
T2558 0.305242016213069
T2559 0.339271155934076
T2560 0.373306797861463
T2561 0.407348941995231
T2562 0.442214183814749
T2563 0.442256457542664
T2564 0.442298731270578
T2565 0.442341004998493
T2566 0.442383278726407
T2567 0.442425552454322
T2568 0.442467826182236
T2569 0.442510099910151
T2570 0.420994537252046
T2571 0.400335836501135
T2572 0.379673181862334
T2573 0.35900657293622
T2574 0.338336010122215
T2575 0.318265104993663
T2576 0.31001342983862
T2577 0.302377348746036
T2578 0.294739804167723
T2579 0.287100796303392
T2580 0.279460324753621
T2581 0.27233976929054
T2582 0.305942599093728
T2583 0.340049766888996
T2584 0.374163437090356
T2585 0.408283609697808
T2586 0.443228753084985
T2587 0.443271026812899
T2588 0.443313300540814
T2589 0.443355574268728
T2590 0.443397847996643
T2591 0.443440121724557
T2592 0.443482395452472
T2593 0.443524669180386
T2594 0.421959684521347
T2595 0.40125353511864
T2596 0.380543431828043
T2597 0.359829374449844
T2598 0.339111362984043
T2599 0.318994392405409
T2600 0.310723741064916
T2601 0.303070097943874
T2602 0.295414991337104
T2603 0.287758421044894
T2604 0.280100387466666
T2605 0.272963463850358
T2606 0.306643181974388
T2607 0.340828378043628
T2608 0.37502007651896
T2609 0.409218277200673
T2610 0.444243322554932
T2611 0.444285596282846
T2612 0.444327870010761
T2613 0.444370143738675
T2614 0.44441241746659
T2615 0.444454691194504
T2616 0.444496964922419
T2617 0.444539238650333
T2618 0.422924831590937
T2619 0.402171233736145
T2620 0.381413681793751
T2621 0.360652175963468
T2622 0.339886715845871
T2623 0.319723679817155
T2624 0.311434052490923
T2625 0.303762847141713
T2626 0.296090178306774
T2627 0.288416045986107
T2628 0.28074045017971
T2629 0.273615100442829
T2630 0.307345960283352
T2631 0.341576986941973
T2632 0.375808013800306
T2633 0.410039040458927
T2634 0.44509197651999
T2635 0.44509197651999
T2636 0.44509197651999
T2637 0.44509197651999
T2638 0.44509197651999
T2639 0.44509197651999
T2640 0.44509197651999
T2641 0.44509197651999
T2642 0.423410429656247
T2643 0.402594721531033
T2644 0.381779013206107
T2645 0.360963304881181
T2646 0.340147596556256
T2647 0.319938674018943
T2648 0.311613856331586
T2649 0.303909340904839
T2650 0.296204825478092
T2651 0.288500310051345
T2652 0.280795794624598
T2653 0.273615100442829
T2654 0.307345960283352
T2655 0.341576986941973
T2656 0.375808013800306
T2657 0.410039040458927
T2658 0.44509197651999
T2659 0.44509197651999
T2660 0.44509197651999
T2661 0.44509197651999
T2662 0.44509197651999
T2663 0.44509197651999
T2664 0.44509197651999
T2665 0.44509197651999
T2666 0.423410429656247
T2667 0.402594721531033
T2668 0.381779013206107
T2669 0.360963304881181
T2670 0.340147596556256
T2671 0.319938674018943
T2672 0.311613856331586
T2673 0.303909340904839
T2674 0.296204825478092
T2675 0.288500310051345
T2676 0.280795794624598
T2677 0.273615100442829
T2678 0.307345960283352
T2679 0.341576986941973
T2680 0.375808013800306
T2681 0.410039040458927
T2682 0.44509197651999
T2683 0.44509197651999
T2684 0.44509197651999
T2685 0.44509197651999
T2686 0.44509197651999
T2687 0.44509197651999
T2688 0.44509197651999
T2689 0.44509197651999
T2690 0.423410429656247
T2691 0.402594721531033
T2692 0.381779013206107
T2693 0.360963304881181
T2694 0.340147596556256
T2695 0.319938674018943
T2696 0.311613856331586
T2697 0.303909340904839
T2698 0.296204825478092
T2699 0.288500310051345
T2700 0.280795794624598
T2701 0.273615100442829
T2702 0.307345960283352
T2703 0.341576986941973
T2704 0.375808013800306
T2705 0.410039040458927
T2706 0.44509197651999
T2707 0.44509197651999
T2708 0.44509197651999
T2709 0.44509197651999
T2710 0.44509197651999
T2711 0.44509197651999
T2712 0.44509197651999
T2713 0.44509197651999
T2714 0.423410429656247
T2715 0.402594721531033
T2716 0.381779013206107
T2717 0.360963304881181
T2718 0.340147596556256
T2719 0.319938674018943
T2720 0.311613856331586
T2721 0.303909340904839
T2722 0.296204825478092
T2723 0.288500310051345
T2724 0.280795794624598
T2725 0.273615100442829
T2726 0.307345960283352
T2727 0.341576986941973
T2728 0.375808013800306
T2729 0.410039040458927
T2730 0.44509197651999
T2731 0.44509197651999
T2732 0.44509197651999
T2733 0.44509197651999
T2734 0.44509197651999
T2735 0.44509197651999
T2736 0.44509197651999
T2737 0.44509197651999
T2738 0.423410429656247
T2739 0.402594721531033
T2740 0.381779013206107
T2741 0.360963304881181
T2742 0.340147596556256
T2743 0.319938674018943
T2744 0.311613856331586
T2745 0.303909340904839
T2746 0.296204825478092
T2747 0.288500310051345
T2748 0.280795794624598
T2749 0.273615100442829
T2750 0.307345960283352
T2751 0.341576986941973
T2752 0.375808013800306
T2753 0.410039040458927
T2754 0.44509197651999
T2755 0.44509197651999
T2756 0.44509197651999
T2757 0.44509197651999
T2758 0.44509197651999
T2759 0.44509197651999
T2760 0.44509197651999
T2761 0.44509197651999
T2762 0.423410429656247
T2763 0.402594721531033
T2764 0.381779013206107
T2765 0.360963304881181
T2766 0.340147596556256
T2767 0.319938674018943
T2768 0.311613856331586
T2769 0.303909340904839
T2770 0.296204825478092
T2771 0.288500310051345
T2772 0.280795794624598
T2773 0.273615100442829
T2774 0.315888510616318
T2775 0.358675604480326
T2776 0.401462698344333
T2777 0.44509197651999
T2778 0.44509197651999
T2779 0.44509197651999
T2780 0.44509197651999
T2781 0.44509197651999
T2782 0.44509197651999
T2783 0.44509197651999
T2784 0.44509197651999
T2785 0.44509197651999
T2786 0.423410429656247
T2787 0.402594721531033
T2788 0.381779013206107
T2789 0.360963304881181
T2790 0.340147596556256
T2791 0.319938674018943
T2792 0.311613856331586
T2793 0.303909340904839
T2794 0.296204825478092
T2795 0.288500310051345
T2796 0.280795794624598
T2797 0.273615100442829
T2798 0.315888510616318
T2799 0.358675604480326
T2800 0.401462698344333
T2801 0.44509197651999
T2802 0.44509197651999
T2803 0.44509197651999
T2804 0.44509197651999
T2805 0.44509197651999
T2806 0.44509197651999
T2807 0.44509197651999
T2808 0.44509197651999
