# Supplementary material for: FishMORPH - An agent-based model to predict salmonid growth and distribution responses under natural and low flows
Source: Sci Rep. 2016 Jul 19;6:29414. doi: 10.1038/srep29414 (PMC4949470; doi:10.1038/srep29414)
Supplement: Supplementary Information 2 [file srep29414-s2.zip › SR_FishMORPH_Files/Parameters/Baseline_Resource1_Density_Stretch6.var]

Resource1Density Strech6
T1 0.161670435953902
T2 0.150010944424528
T3 0.138667177178322
T4 0.127323411072553
T5 0.116211093236019
T6 0.113885674893217
T7 0.111786795238335
T8 0.109687915583453
T9 0.107589037069008
T10 0.105490157414126
T11 0.103391278899681
T12 0.101292399244799
T13 0.099385014929489
T14 0.108086139875061
T15 0.116967712746919
T16 0.125849285618778
T17 0.134730858490636
T18 0.143612431362495
T19 0.152494004234353
T20 0.161670435953902
T21 0.161670435953902
T22 0.161670435953902
T23 0.161670435953902
T24 0.161670435953902
T25 0.161670435953902
T26 0.150010944424528
T27 0.138667177178322
T28 0.127323411072553
T29 0.116211093236019
T30 0.113885674893217
T31 0.111786795238335
T32 0.109687915583453
T33 0.107589037069008
T34 0.105490157414126
T35 0.103391278899681
T36 0.101292399244799
T37 0.099385014929489
T38 0.108086139875061
T39 0.116967712746919
T40 0.125849285618778
T41 0.134730858490636
T42 0.143612431362495
T43 0.152494004234353
T44 0.161670435953902
T45 0.161670435953902
T46 0.161670435953902
T47 0.161670435953902
T48 0.161670435953902
T49 0.161670435953902
T50 0.150010944424528
T51 0.138667177178322
T52 0.127323411072553
T53 0.116211093236019
T54 0.113885674893217
T55 0.111786795238335
T56 0.109687915583453
T57 0.107589037069008
T58 0.105490157414126
T59 0.103391278899681
T60 0.101292399244799
T61 0.099385014929489
T62 0.108086139875061
T63 0.116967712746919
T64 0.125849285618778
T65 0.134730858490636
T66 0.143612431362495
T67 0.152494004234353
T68 0.161670435953902
T69 0.161670435953902
T70 0.161670435953902
T71 0.161670435953902
T72 0.161670435953902
T73 0.161670435953902
T74 0.150010944424528
T75 0.138667177178322
T76 0.127323411072553
T77 0.116211093236019
T78 0.113885674893217
T79 0.111786795238335
T80 0.109687915583453
T81 0.107589037069008
T82 0.105490157414126
T83 0.103391278899681
T84 0.101292399244799
T85 0.099385014929489
T86 0.108086139875061
T87 0.116967712746919
T88 0.125849285618778
T89 0.134730858490636
T90 0.143612431362495
T91 0.152494004234353
T92 0.161670435953902
T93 0.161670435953902
T94 0.161670435953902
T95 0.161670435953902
T96 0.161670435953902
T97 0.161670435953902
T98 0.150010944424528
T99 0.138667177178322
T100 0.127323411072553
T101 0.116211093236019
T102 0.113885674893217
T103 0.111786795238335
T104 0.109687915583453
T105 0.107589037069008
T106 0.105490157414126
T107 0.103391278899681
T108 0.101292399244799
T109 0.099385014929489
T110 0.108086139875061
T111 0.116967712746919
T112 0.125849285618778
T113 0.134730858490636
T114 0.143612431362495
T115 0.152494004234353
T116 0.161670435953902
T117 0.161670435953902
T118 0.161670435953902
T119 0.161670435953902
T120 0.161670435953902
T121 0.161670435953902
T122 0.150010944424528
T123 0.138667177178322
T124 0.127323411072553
T125 0.116211093236019
T126 0.113885674893217
T127 0.111786795238335
T128 0.109687915583453
T129 0.107589037069008
T130 0.105490157414126
T131 0.103391278899681
T132 0.101292399244799
T133 0.099385014929489
T134 0.108086139875061
T135 0.116967712746919
T136 0.125849285618778
T137 0.134730858490636
T138 0.143612431362495
T139 0.152494004234353
T140 0.161670435953902
T141 0.161670435953902
T142 0.161670435953902
T143 0.161670435953902
T144 0.161670435953902
T145 0.161670435953902
T146 0.150010944424528
T147 0.138667177178322
T148 0.127323411072553
T149 0.116211093236019
T150 0.113885674893217
T151 0.111786795238335
T152 0.109687915583453
T153 0.107589037069008
T154 0.105490157414126
T155 0.103391278899681
T156 0.101292399244799
T157 0.099385014929489
T158 0.108086139875061
T159 0.116967712746919
T160 0.125849285618778
T161 0.134730858490636
T162 0.143612431362495
T163 0.152494004234353
T164 0.161670435953902
T165 0.161670435953902
T166 0.161670435953902
T167 0.161670435953902
T168 0.161670435953902
T169 0.161670435953902
T170 0.150010944424528
T171 0.138667177178322
T172 0.127323411072553
T173 0.116211093236019
T174 0.113885674893217
T175 0.111786795238335
T176 0.109687915583453
T177 0.107589037069008
T178 0.105490157414126
T179 0.103391278899681
T180 0.101292399244799
T181 0.099385014929489
T182 0.108086139875061
T183 0.116967712746919
T184 0.125849285618778
T185 0.134730858490636
T186 0.143612431362495
T187 0.152494004234353
T188 0.161670435953902
T189 0.161670435953902
T190 0.161670435953902
T191 0.161670435953902
T192 0.161670435953902
T193 0.161670435953902
T194 0.150010944424528
T195 0.138667177178322
T196 0.127323411072553
T197 0.116211093236019
T198 0.113885674893217
T199 0.111786795238335
T200 0.109687915583453
T201 0.107589037069008
T202 0.105490157414126
T203 0.103391278899681
T204 0.101292399244799
T205 0.099385014929489
T206 0.108086139875061
T207 0.116967712746919
T208 0.125849285618778
T209 0.134730858490636
T210 0.143612431362495
T211 0.152494004234353
T212 0.161670435953902
T213 0.161670435953902
T214 0.161670435953902
T215 0.161670435953902
T216 0.161670435953902
T217 0.161670435953902
T218 0.150010944424528
T219 0.138667177178322
T220 0.127323411072553
T221 0.116211093236019
T222 0.113885674893217
T223 0.111786795238335
T224 0.109687915583453
T225 0.107589037069008
T226 0.105490157414126
T227 0.103391278899681
T228 0.101292399244799
T229 0.099385014929489
T230 0.108086139875061
T231 0.116967712746919
T232 0.125849285618778
T233 0.134730858490636
T234 0.143612431362495
T235 0.152494004234353
T236 0.161670435953902
T237 0.161670435953902
T238 0.161670435953902
T239 0.161670435953902
T240 0.161670435953902
T241 0.161670435953902
T242 0.150010944424528
T243 0.138667177178322
T244 0.127323411072553
T245 0.116211093236019
T246 0.113885674893217
T247 0.111786795238335
T248 0.109687915583453
T249 0.107589037069008
T250 0.105490157414126
T251 0.103391278899681
T252 0.101292399244799
T253 0.099385014929489
T254 0.108086139875061
T255 0.116967712746919
T256 0.125849285618778
T257 0.134730858490636
T258 0.143612431362495
T259 0.152494004234353
T260 0.161670435953902
T261 0.161670435953902
T262 0.161670435953902
T263 0.161670435953902
T264 0.161670435953902
T265 0.161670435953902
T266 0.150010944424528
T267 0.138667177178322
T268 0.127323411072553
T269 0.116211093236019
T270 0.113885674893217
T271 0.111786795238335
T272 0.109687915583453
T273 0.107589037069008
T274 0.105490157414126
T275 0.103391278899681
T276 0.101292399244799
T277 0.099385014929489
T278 0.108086139875061
T279 0.116967712746919
T280 0.125849285618778
T281 0.134730858490636
T282 0.143612431362495
T283 0.152494004234353
T284 0.161670435953902
T285 0.161670435953902
T286 0.161670435953902
T287 0.161670435953902
T288 0.161670435953902
T289 0.161670435953902
T290 0.150010944424528
T291 0.138667177178322
T292 0.127323411072553
T293 0.116211093236019
T294 0.113885674893217
T295 0.111786795238335
T296 0.109687915583453
T297 0.107589037069008
T298 0.105490157414126
T299 0.103391278899681
T300 0.101292399244799
T301 0.099385014929489
T302 0.108086139875061
T303 0.116967712746919
T304 0.125849285618778
T305 0.134730858490636
T306 0.143612431362495
T307 0.152494004234353
T308 0.161670435953902
T309 0.161670435953902
T310 0.161670435953902
T311 0.161670435953902
T312 0.161670435953902
T313 0.161670435953902
T314 0.150010944424528
T315 0.138667177178322
T316 0.127323411072553
T317 0.116211093236019
T318 0.113885674893217
T319 0.111786795238335
T320 0.109687915583453
T321 0.107589037069008
T322 0.105490157414126
T323 0.103391278899681
T324 0.101292399244799
T325 0.099385014929489
T326 0.108086139875061
T327 0.116967712746919
T328 0.125849285618778
T329 0.134730858490636
T330 0.143612431362495
T331 0.152494004234353
T332 0.161670435953902
T333 0.161670435953902
T334 0.161670435953902
T335 0.161670435953902
T336 0.161670435953902
T337 0.161670435953902
T338 0.150010944424528
T339 0.138667177178322
T340 0.127323411072553
T341 0.116211093236019
T342 0.113885674893217
T343 0.111786795238335
T344 0.109687915583453
T345 0.107589037069008
T346 0.105490157414126
T347 0.103391278899681
T348 0.101292399244799
T349 0.099385014929489
T350 0.108086139875061
T351 0.116967712746919
T352 0.125849285618778
T353 0.134730858490636
T354 0.143612431362495
T355 0.152494004234353
T356 0.161670435953902
T357 0.161670435953902
T358 0.161670435953902
T359 0.161670435953902
T360 0.161670435953902
T361 0.161670435953902
T362 0.150010944424528
T363 0.138667177178322
T364 0.127323411072553
T365 0.116211093236019
T366 0.113885674893217
T367 0.111786795238335
T368 0.109687915583453
T369 0.107589037069008
T370 0.105490157414126
T371 0.103391278899681
T372 0.101292399244799
T373 0.099385014929489
T374 0.108086139875061
T375 0.116967712746919
T376 0.125849285618778
T377 0.134730858490636
T378 0.143612431362495
T379 0.152494004234353
T380 0.161670435953902
T381 0.161670435953902
T382 0.161670435953902
T383 0.161670435953902
T384 0.161670435953902
T385 0.161670435953902
T386 0.150010944424528
T387 0.138667177178322
T388 0.127323411072553
T389 0.116211093236019
T390 0.113885674893217
T391 0.111786795238335
T392 0.109687915583453
T393 0.107589037069008
T394 0.105490157414126
T395 0.103391278899681
T396 0.101292399244799
T397 0.099385014929489
T398 0.108086139875061
T399 0.116967712746919
T400 0.125849285618778
T401 0.134730858490636
T402 0.143612431362495
T403 0.152494004234353
T404 0.161670435953902
T405 0.161670435953902
T406 0.161670435953902
T407 0.161670435953902
T408 0.161670435953902
T409 0.161670435953902
T410 0.150010944424528
T411 0.138667177178322
T412 0.127323411072553
T413 0.116211093236019
T414 0.113885674893217
T415 0.111786795238335
T416 0.109687915583453
T417 0.107589037069008
T418 0.105490157414126
T419 0.103391278899681
T420 0.101292399244799
T421 0.099385014929489
T422 0.108086139875061
T423 0.116967712746919
T424 0.125849285618778
T425 0.134730858490636
T426 0.143612431362495
T427 0.152494004234353
T428 0.161670435953902
T429 0.161670435953902
T430 0.161670435953902
T431 0.161670435953902
T432 0.161670435953902
T433 0.161670435953902
T434 0.150010944424528
T435 0.138667177178322
T436 0.127323411072553
T437 0.116211093236019
T438 0.113885674893217
T439 0.111786795238335
T440 0.109687915583453
T441 0.107589037069008
T442 0.105490157414126
T443 0.103391278899681
T444 0.101292399244799
T445 0.099385014929489
T446 0.108086139875061
T447 0.116967712746919
T448 0.125849285618778
T449 0.134730858490636
T450 0.143612431362495
T451 0.152494004234353
T452 0.161670435953902
T453 0.161670435953902
T454 0.161670435953902
T455 0.161670435953902
T456 0.161670435953902
T457 0.161670435953902
T458 0.150010944424528
T459 0.138667177178322
T460 0.127323411072553
T461 0.116211093236019
T462 0.113885674893217
T463 0.111786795238335
T464 0.109687915583453
T465 0.107589037069008
T466 0.105490157414126
T467 0.103391278899681
T468 0.101292399244799
T469 0.099385014929489
T470 0.108086139875061
T471 0.116967712746919
T472 0.125849285618778
T473 0.134730858490636
T474 0.143612431362495
T475 0.152494004234353
T476 0.161670435953902
T477 0.161670435953902
T478 0.161670435953902
T479 0.161670435953902
T480 0.161670435953902
T481 0.161670435953902
T482 0.150010944424528
T483 0.138667177178322
T484 0.127323411072553
T485 0.116211093236019
T486 0.113885674893217
T487 0.111786795238335
T488 0.109687915583453
T489 0.107589037069008
T490 0.105490157414126
T491 0.103391278899681
T492 0.101292399244799
T493 0.099385014929489
T494 0.108086139875061
T495 0.116967712746919
T496 0.125849285618778
T497 0.134730858490636
T498 0.143612431362495
T499 0.152494004234353
T500 0.161670435953902
T501 0.161670435953902
T502 0.161670435953902
T503 0.161670435953902
T504 0.161670435953902
T505 0.161670435953902
T506 0.150010944424528
T507 0.138667177178322
T508 0.127323411072553
T509 0.116211093236019
T510 0.113885674893217
T511 0.111786795238335
T512 0.109687915583453
T513 0.107589037069008
T514 0.105490157414126
T515 0.103391278899681
T516 0.101292399244799
T517 0.099385014929489
T518 0.108086139875061
T519 0.116967712746919
T520 0.125849285618778
T521 0.134730858490636
T522 0.143612431362495
T523 0.152494004234353
T524 0.161670435953902
T525 0.161670435953902
T526 0.161670435953902
T527 0.161670435953902
T528 0.161670435953902
T529 0.161670435953902
T530 0.150010944424528
T531 0.138667177178322
T532 0.127323411072553
T533 0.116211093236019
T534 0.113885674893217
T535 0.111786795238335
T536 0.109687915583453
T537 0.107589037069008
T538 0.105490157414126
T539 0.103391278899681
T540 0.101292399244799
T541 0.099385014929489
T542 0.108086139875061
T543 0.116967712746919
T544 0.125849285618778
T545 0.134730858490636
T546 0.143612431362495
T547 0.152494004234353
T548 0.161670435953902
T549 0.161670435953902
T550 0.161670435953902
T551 0.161670435953902
T552 0.161670435953902
T553 0.161670435953902
T554 0.150010944424528
T555 0.138667177178322
T556 0.127323411072553
T557 0.116211093236019
T558 0.113885674893217
T559 0.111786795238335
T560 0.109687915583453
T561 0.107589037069008
T562 0.105490157414126
T563 0.103391278899681
T564 0.101292399244799
T565 0.099385014929489
T566 0.108086139875061
T567 0.116967712746919
T568 0.125849285618778
T569 0.134730858490636
T570 0.143612431362495
T571 0.152494004234353
T572 0.161670435953902
T573 0.161670435953902
T574 0.161670435953902
T575 0.161670435953902
T576 0.161670435953902
T577 0.161670435953902
T578 0.150010944424528
T579 0.138667177178322
T580 0.127323411072553
T581 0.116211093236019
T582 0.113885674893217
T583 0.111786795238335
T584 0.109687915583453
T585 0.107589037069008
T586 0.105490157414126
T587 0.103391278899681
T588 0.101292399244799
T589 0.099385014929489
T590 0.108086139875061
T591 0.116967712746919
T592 0.125849285618778
T593 0.134730858490636
T594 0.143612431362495
T595 0.152494004234353
T596 0.161670435953902
T597 0.161670435953902
T598 0.161670435953902
T599 0.161670435953902
T600 0.161670435953902
T601 0.161670435953902
T602 0.150010944424528
T603 0.138667177178322
T604 0.127323411072553
T605 0.116211093236019
T606 0.113885674893217
T607 0.111786795238335
T608 0.109687915583453
T609 0.107589037069008
T610 0.105490157414126
T611 0.103391278899681
T612 0.101292399244799
T613 0.099385014929489
T614 0.108086139875061
T615 0.116967712746919
T616 0.125849285618778
T617 0.134730858490636
T618 0.143612431362495
T619 0.152494004234353
T620 0.161670435953902
T621 0.161670435953902
T622 0.161670435953902
T623 0.161670435953902
T624 0.161670435953902
T625 0.161670435953902
T626 0.150010944424528
T627 0.138667177178322
T628 0.127323411072553
T629 0.116211093236019
T630 0.113885674893217
T631 0.111786795238335
T632 0.109687915583453
T633 0.107589037069008
T634 0.105490157414126
T635 0.103391278899681
T636 0.101292399244799
T637 0.099385014929489
T638 0.108086139875061
T639 0.116967712746919
T640 0.125849285618778
T641 0.134730858490636
T642 0.143612431362495
T643 0.152494004234353
T644 0.161670435953902
T645 0.161670435953902
T646 0.161670435953902
T647 0.161670435953902
T648 0.161670435953902
T649 0.161670435953902
T650 0.150010944424528
T651 0.138667177178322
T652 0.127323411072553
T653 0.116211093236019
T654 0.113885674893217
T655 0.111786795238335
T656 0.109687915583453
T657 0.107589037069008
T658 0.105490157414126
T659 0.103391278899681
T660 0.101292399244799
T661 0.099385014929489
T662 0.108086139875061
T663 0.116967712746919
T664 0.125849285618778
T665 0.134730858490636
T666 0.143612431362495
T667 0.152494004234353
T668 0.161670435953902
T669 0.161670435953902
T670 0.161670435953902
T671 0.161670435953902
T672 0.161670435953902
T673 0.161670435953902
T674 0.150010944424528
T675 0.138667177178322
T676 0.127323411072553
T677 0.116211093236019
T678 0.113885674893217
T679 0.111786795238335
T680 0.109687915583453
T681 0.107589037069008
T682 0.105490157414126
T683 0.103391278899681
T684 0.101292399244799
T685 0.099385014929489
T686 0.108086139875061
T687 0.116967712746919
T688 0.125849285618778
T689 0.134730858490636
T690 0.143612431362495
T691 0.152494004234353
T692 0.161670435953902
T693 0.161670435953902
T694 0.161670435953902
T695 0.161670435953902
T696 0.161670435953902
T697 0.161670435953902
T698 0.150010944424528
T699 0.138667177178322
T700 0.127323411072553
T701 0.116211093236019
T702 0.113885674893217
T703 0.111786795238335
T704 0.109687915583453
T705 0.107589037069008
T706 0.105490157414126
T707 0.103391278899681
T708 0.101292399244799
T709 0.099385014929489
T710 0.108086139875061
T711 0.116967712746919
T712 0.125849285618778
T713 0.134730858490636
T714 0.143612431362495
T715 0.152494004234353
T716 0.161670435953902
T717 0.161670435953902
T718 0.161670435953902
T719 0.161670435953902
T720 0.161670435953902
T721 0.161670435953902
T722 0.150010944424528
T723 0.138667177178322
T724 0.127323411072553
T725 0.116211093236019
T726 0.113885674893217
T727 0.111786795238335
T728 0.109687915583453
T729 0.107589037069008
T730 0.105490157414126
T731 0.103391278899681
T732 0.101292399244799
T733 0.099385014929489
T734 0.108086139875061
T735 0.116967712746919
T736 0.125849285618778
T737 0.134730858490636
T738 0.143612431362495
T739 0.152494004234353
T740 0.161670435953902
T741 0.161670435953902
T742 0.161670435953902
T743 0.161670435953902
T744 0.161670435953902
T745 0.161670435953902
T746 0.150010944424528
T747 0.138667177178322
T748 0.127323411072553
T749 0.116211093236019
T750 0.113885674893217
T751 0.111786795238335
T752 0.109687915583453
T753 0.107589037069008
T754 0.105490157414126
T755 0.103391278899681
T756 0.101292399244799
T757 0.099385014929489
T758 0.108086139875061
T759 0.116967712746919
T760 0.125849285618778
T761 0.134730858490636
T762 0.143612431362495
T763 0.152494004234353
T764 0.161670435953902
T765 0.161670435953902
T766 0.161670435953902
T767 0.161670435953902
T768 0.161670435953902
T769 0.161670435953902
T770 0.150010944424528
T771 0.138667177178322
T772 0.127323411072553
T773 0.116211093236019
T774 0.113885674893217
T775 0.111786795238335
T776 0.109687915583453
T777 0.107589037069008
T778 0.105490157414126
T779 0.103391278899681
T780 0.101292399244799
T781 0.099385014929489
T782 0.108086139875061
T783 0.116967712746919
T784 0.125849285618778
T785 0.134730858490636
T786 0.143612431362495
T787 0.152494004234353
T788 0.161670435953902
T789 0.161670435953902
T790 0.161670435953902
T791 0.161670435953902
T792 0.161670435953902
T793 0.161670435953902
T794 0.150010944424528
T795 0.138667177178322
T796 0.127323411072553
T797 0.116211093236019
T798 0.113885674893217
T799 0.111786795238335
T800 0.109687915583453
T801 0.107589037069008
T802 0.105490157414126
T803 0.103391278899681
T804 0.101292399244799
T805 0.099385014929489
T806 0.108086139875061
T807 0.116967712746919
T808 0.125849285618778
T809 0.134730858490636
T810 0.143612431362495
T811 0.152494004234353
T812 0.161670435953902
T813 0.161670435953902
T814 0.161670435953902
T815 0.161670435953902
T816 0.161670435953902
T817 0.161670435953902
T818 0.150010944424528
T819 0.138667177178322
T820 0.127323411072553
T821 0.116211093236019
T822 0.113885674893217
T823 0.111786795238335
T824 0.109687915583453
T825 0.107589037069008
T826 0.105490157414126
T827 0.103391278899681
T828 0.101292399244799
T829 0.099385014929489
T830 0.108086139875061
T831 0.116967712746919
T832 0.125849285618778
T833 0.134730858490636
T834 0.143612431362495
T835 0.152494004234353
T836 0.161670435953902
T837 0.161670435953902
T838 0.161670435953902
T839 0.161670435953902
T840 0.161670435953902
T841 0.161670435953902
T842 0.150010944424528
T843 0.138667177178322
T844 0.127323411072553
T845 0.116211093236019
T846 0.113885674893217
T847 0.111786795238335
T848 0.109687915583453
T849 0.107589037069008
T850 0.105490157414126
T851 0.103391278899681
T852 0.101292399244799
T853 0.099385014929489
T854 0.108086139875061
T855 0.116967712746919
T856 0.125849285618778
T857 0.134730858490636
T858 0.143612431362495
T859 0.152494004234353
T860 0.161670435953902
T861 0.161670435953902
T862 0.161670435953902
T863 0.161670435953902
T864 0.161670435953902
T865 0.161670435953902
T866 0.150010944424528
T867 0.138667177178322
T868 0.127323411072553
T869 0.116211093236019
T870 0.113885674893217
T871 0.111786795238335
T872 0.109687915583453
T873 0.107589037069008
T874 0.105490157414126
T875 0.103391278899681
T876 0.101292399244799
T877 0.099385014929489
T878 0.108086139875061
T879 0.116967712746919
T880 0.125849285618778
T881 0.134730858490636
T882 0.143612431362495
T883 0.152494004234353
T884 0.161670435953902
T885 0.161670435953902
T886 0.161670435953902
T887 0.161670435953902
T888 0.161670435953902
T889 0.161670435953902
T890 0.150010944424528
T891 0.138667177178322
T892 0.127323411072553
T893 0.116211093236019
T894 0.113885674893217
T895 0.111786795238335
T896 0.109687915583453
T897 0.107589037069008
T898 0.105490157414126
T899 0.103391278899681
T900 0.101292399244799
T901 0.099385014929489
T902 0.108086139875061
T903 0.116967712746919
T904 0.125849285618778
T905 0.134730858490636
T906 0.143612431362495
T907 0.152494004234353
T908 0.161670435953902
T909 0.161670435953902
T910 0.161670435953902
T911 0.161670435953902
T912 0.161670435953902
T913 0.161670435953902
T914 0.150010944424528
T915 0.138667177178322
T916 0.127323411072553
T917 0.116211093236019
T918 0.113885674893217
T919 0.111786795238335
T920 0.109687915583453
T921 0.107589037069008
T922 0.105490157414126
T923 0.103391278899681
T924 0.101292399244799
T925 0.099385014929489
T926 0.108086139875061
T927 0.116967712746919
T928 0.125849285618778
T929 0.134730858490636
T930 0.143612431362495
T931 0.152494004234353
T932 0.161670435953902
T933 0.161670435953902
T934 0.161670435953902
T935 0.161670435953902
T936 0.161670435953902
T937 0.161670435953902
T938 0.150010944424528
T939 0.138667177178322
T940 0.127323411072553
T941 0.116211093236019
T942 0.113885674893217
T943 0.111786795238335
T944 0.109687915583453
T945 0.107589037069008
T946 0.105490157414126
T947 0.103391278899681
T948 0.101292399244799
T949 0.099385014929489
T950 0.108086139875061
T951 0.116967712746919
T952 0.125849285618778
T953 0.134730858490636
T954 0.143612431362495
T955 0.152494004234353
T956 0.161670435953902
T957 0.161670435953902
T958 0.161670435953902
T959 0.161670435953902
T960 0.161670435953902
T961 0.161670435953902
T962 0.150010944424528
T963 0.138667177178322
T964 0.127323411072553
T965 0.116211093236019
T966 0.113885674893217
T967 0.111786795238335
T968 0.109687915583453
T969 0.107589037069008
T970 0.105490157414126
T971 0.103391278899681
T972 0.101292399244799
T973 0.099385014929489
T974 0.108086139875061
T975 0.116967712746919
T976 0.125849285618778
T977 0.134730858490636
T978 0.143612431362495
T979 0.152494004234353
T980 0.161670435953902
T981 0.161670435953902
T982 0.161670435953902
T983 0.161670435953902
T984 0.161670435953902
T985 0.161670435953902
T986 0.150010944424528
T987 0.138667177178322
T988 0.127323411072553
T989 0.116211093236019
T990 0.113885674893217
T991 0.111786795238335
T992 0.109687915583453
T993 0.107589037069008
T994 0.105490157414126
T995 0.103391278899681
T996 0.101292399244799
T997 0.099385014929489
T998 0.108086139875061
T999 0.116967712746919
T1000 0.125849285618778
T1001 0.134730858490636
T1002 0.143612431362495
T1003 0.152494004234353
T1004 0.161670435953902
T1005 0.161670435953902
T1006 0.161670435953902
T1007 0.161670435953902
T1008 0.161670435953902
T1009 0.161670435953902
T1010 0.150010944424528
T1011 0.138667177178322
T1012 0.127323411072553
T1013 0.116211093236019
T1014 0.113885674893217
T1015 0.111786795238335
T1016 0.109687915583453
T1017 0.107589037069008
T1018 0.105490157414126
T1019 0.103391278899681
T1020 0.101292399244799
T1021 0.099385014929489
T1022 0.108086139875061
T1023 0.116967712746919
T1024 0.125849285618778
T1025 0.134730858490636
T1026 0.143612431362495
T1027 0.152494004234353
T1028 0.161670435953902
T1029 0.161670435953902
T1030 0.161670435953902
T1031 0.161670435953902
T1032 0.161670435953902
T1033 0.161670435953902
T1034 0.152282888816515
T1035 0.143209839992513
T1036 0.134136790028074
T1037 0.125063740063635
T1038 0.116211093236019
T1039 0.113588640091717
T1040 0.111190271414897
T1041 0.108791903878513
T1042 0.106393535201693
T1043 0.103995166524872
T1044 0.101596797848052
T1045 0.099385014929489
T1046 0.108086139875061
T1047 0.116967712746919
T1048 0.125849285618778
T1049 0.134730858490636
T1050 0.143612431362495
T1051 0.152494004234353
T1052 0.161670435953902
T1053 0.161670435953902
T1054 0.161670435953902
T1055 0.161670435953902
T1056 0.161670435953902
T1057 0.161670435953902
T1058 0.152282888816515
T1059 0.143209839992513
T1060 0.134136790028074
T1061 0.125063740063635
T1062 0.116211093236019
T1063 0.113588640091717
T1064 0.111190271414897
T1065 0.108791903878513
T1066 0.106393535201693
T1067 0.103995166524872
T1068 0.101596797848052
T1069 0.099385014929489
T1070 0.110452123562197
T1071 0.122124560192036
T1072 0.134191302917003
T1073 0.146652351737096
T1074 0.159507706652316
T1075 0.172757368803101
T1076 0.186741920578057
T1077 0.190330679683527
T1078 0.193919438788998
T1079 0.197508197894469
T1080 0.201096955859503
T1081 0.204685714964974
T1082 0.196180818172553
T1083 0.187671291205884
T1084 0.178758956186202
T1085 0.169443814253944
T1086 0.160029372190623
T1087 0.158939543216365
T1088 0.158051813364969
T1089 0.15705760547199
T1090 0.155956919537426
T1091 0.154749756701716
T1092 0.153436114683985
T1093 0.15230192613147
T1094 0.168035204625339
T1095 0.184439314396703
T1096 0.201237731403632
T1097 0.218430454505687
T1098 0.236017482562432
T1099 0.253998817854741
T1100 0.272872131126297
T1101 0.276460889091331
T1102 0.280049648196802
T1103 0.283638407302273
T1104 0.287227166407743
T1105 0.290815924372777
T1106 0.277309796186139
T1107 0.263966585128117
T1108 0.250220567157519
T1109 0.236071742274345
T1110 0.221941036654336
T1111 0.219454091375629
T1112 0.217288626165663
T1113 0.215016684054551
T1114 0.212638262761418
T1115 0.210153364567137
T1116 0.207561988331273
T1117 0.205249468331019
T1118 0.225618285688482
T1119 0.246754069741808
T1120 0.268284159890261
T1121 0.290208556133841
T1122 0.312527258472548
T1123 0.335240266906382
T1124 0.359002340534101
T1125 0.362591099639571
T1126 0.366179857604605
T1127 0.369768616710076
T1128 0.373357375815547
T1129 0.376946134921018
T1130 0.358438773059287
T1131 0.34026187905035
T1132 0.321682178128836
T1133 0.302699670294746
T1134 0.283852701118049
T1135 0.279968639534892
T1136 0.276525440106794
T1137 0.272975761496675
T1138 0.269319605985409
T1139 0.265556972432559
T1140 0.261687860838125
T1141 0.258197009390131
T1142 0.283201366751624
T1143 0.309068825086912
T1144 0.33533058837689
T1145 0.361986658902432
T1146 0.389037034382664
T1147 0.416481715958023
T1148 0.445132549941904
T1149 0.448721309047375
T1150 0.452310068152846
T1151 0.45589882611788
T1152 0.45948758522335
T1153 0.463076344328821
T1154 0.439567749932436
T1155 0.416557172972583
T1156 0.393143789100153
T1157 0.369327598315147
T1158 0.345764365581763
T1159 0.340483187694156
T1160 0.335762252907488
T1161 0.330934840079236
T1162 0.3260009492094
T1163 0.320960581438417
T1164 0.315813734485413
T1165 0.31114455158968
T1166 0.340784448955203
T1167 0.371383579291579
T1168 0.402377016863519
T1169 0.433764760530585
T1170 0.465546810292779
T1171 0.4977231661501
T1172 0.531262760490145
T1173 0.534851518455178
T1174 0.538440277560649
T1175 0.54202903666612
T1176 0.545617794631154
T1177 0.549206553736625
T1178 0.520696727946021
T1179 0.492852466894815
T1180 0.46460540007147
T1181 0.435955526335548
T1182 0.407676030045476
T1183 0.40099773585342
T1184 0.394999065708182
T1185 0.388893918661797
T1186 0.382682292433391
T1187 0.376364189303838
T1188 0.369939608132702
T1189 0.364092093789229
T1190 0.398367530018345
T1191 0.433698334636683
T1192 0.469423445350148
T1193 0.505542863299176
T1194 0.542056586202895
T1195 0.578964615201741
T1196 0.617392969897948
T1197 0.620981729003419
T1198 0.624570486968453
T1199 0.628159246073924
T1200 0.631748005179394
T1201 0.635336763144428
T1202 0.60182570481917
T1203 0.569147761957485
T1204 0.536067011042787
T1205 0.50258345435595
T1206 0.469587694509189
T1207 0.461512284012683
T1208 0.454235878508875
T1209 0.446852996103921
T1210 0.439363635657382
T1211 0.43176779716926
T1212 0.424065480639553
T1213 0.417039634848341
T1214 0.455950611081488
T1215 0.496013089981787
T1216 0.536469873836777
T1217 0.57732096492733
T1218 0.618566362113011
T1219 0.660206064253382
T1220 0.703523179305752
T1221 0.707111938411222
T1222 0.710700697516693
T1223 0.714289455481727
T1224 0.717878214587198
T1225 0.721466973692669
T1226 0.682954682832756
T1227 0.645443055879718
T1228 0.607528622014104
T1229 0.569211381235914
T1230 0.531499358972902
T1231 0.522026832171947
T1232 0.513472692450006
T1233 0.504812074686482
T1234 0.496044978881373
T1235 0.487171405034681
T1236 0.478191354286842
T1237 0.46998717704789
T1238 0.513533693285067
T1239 0.558327845326891
T1240 0.603516303463843
T1241 0.649099067695921
T1242 0.695076138023127
T1243 0.741447514445459
T1244 0.789653389853992
T1245 0.793242147819026
T1246 0.796830906924497
T1247 0.800419666029968
T1248 0.804008423995001
T1249 0.807597183100472
T1250 0.764083659705904
T1251 0.721738349801951
T1252 0.678990232985421
T1253 0.635839309256315
T1254 0.593411023436615
T1255 0.582541379190774
T1256 0.5727095052507
T1257 0.562771152128606
T1258 0.552726322105365
T1259 0.542575014040539
T1260 0.53231722793413
T1261 0.522934718107002
T1262 0.571116774348209
T1263 0.620642599531558
T1264 0.670562731950472
T1265 0.720877169324075
T1266 0.771585912792805
T1267 0.8226889634971
T1268 0.875783599261795
T1269 0.879372358367266
T1270 0.8829611163323
T1271 0.886549875437771
T1272 0.890138634543242
T1273 0.893727392508276
T1274 0.845212636579053
T1275 0.798033643724183
T1276 0.750451843956738
T1277 0.702467237276716
T1278 0.655322687900328
T1279 0.643055927350037
T1280 0.631946318051394
T1281 0.620730230711167
T1282 0.609407665329356
T1283 0.597978621905961
T1284 0.586443100440982
T1285 0.575882260306551
T1286 0.628699855411352
T1287 0.682957354876663
T1288 0.737609160437101
T1289 0.792655272092666
T1290 0.848095688702921
T1291 0.903930412548741
T1292 0.961913808669599
T1293 0.96550256777507
T1294 0.969091326880541
T1295 0.972680084845574
T1296 0.976268843951045
T1297 0.979857603056516
T1298 0.926341614592638
T1299 0.874328938786853
T1300 0.821913454928055
T1301 0.769095165297117
T1302 0.717234352364041
T1303 0.703570475509301
T1304 0.691183130852088
T1305 0.678689309293728
T1306 0.666089008553347
T1307 0.653382229771382
T1308 0.640568974088271
T1309 0.628829801365663
T1310 0.686282936474494
T1311 0.745272110221767
T1312 0.80465558892373
T1313 0.86443337372082
T1314 0.924605464613037
T1315 0.985171862740818
T1316 1.04804401921784
T1317 1.05163277718287
T1318 1.05522153628834
T1319 1.05881029539381
T1320 1.06239905335885
T1321 1.06598781246432
T1322 1.00747059146579
T1323 0.950624232709086
T1324 0.893375065899372
T1325 0.835723093317518
T1326 0.779146016827755
T1327 0.764085023668564
T1328 0.750419944793218
T1329 0.736648386735852
T1330 0.722770351777338
T1331 0.70878583877724
T1332 0.694694847735559
T1333 0.681777343565212
T1334 0.743866018678073
T1335 0.807586864426434
T1336 0.871702017410359
T1337 0.936211476489411
T1338 1.00111524052315
T1339 1.06641331179246
T1340 1.13417422862564
T1341 1.13776298773111
T1342 1.14135174569615
T1343 1.14494050480162
T1344 1.14852926390709
T1345 1.15211802187212
T1346 1.08859956947937
T1347 1.02691952663132
T1348 0.964836676870689
T1349 0.902351021337919
T1350 0.841057681291468
T1351 0.824599571827828
T1352 0.809656757593912
T1353 0.794607465318413
T1354 0.779451695001329
T1355 0.764189446642662
T1356 0.748820720242411
T1357 0.734724885764761
T1358 0.801449099741215
T1359 0.869901619771538
T1360 0.938748445896988
T1361 1.00798957811756
T1362 1.07762501643327
T1363 1.1476547608441
T1364 1.22030443803345
T1365 1.22389319713892
T1366 1.22748195624439
T1367 1.23107071420942
T1368 1.23465947331489
T1369 1.23824823242036
T1370 1.16972854635252
T1371 1.10321482055355
T1372 1.03629828898244
T1373 0.96897894935832
T1374 0.902969345755181
T1375 0.885114119987092
T1376 0.868893570394606
T1377 0.852566542760537
T1378 0.83613303822532
T1379 0.819593054508083
T1380 0.802946593889699
T1381 0.787672426823873
T1382 0.859032180804358
T1383 0.932216375116642
T1384 1.00579487438362
T1385 1.07976768088616
T1386 1.15413479234338
T1387 1.22889620989574
T1388 1.30643464858169
T1389 1.31002340654672
T1390 1.31361216565219
T1391 1.31720092475766
T1392 1.3207896827227
T1393 1.32437844182817
T1394 1.25085752322567
T1395 1.17951011561622
T1396 1.10775989995376
T1397 1.03560687737872
T1398 0.964881010218894
T1399 0.945628668146355
T1400 0.9281303831953
T1401 0.910525621343098
T1402 0.892814381449312
T1403 0.874996663513941
T1404 0.857072466396551
T1405 0.840619969023422
T1406 0.916615263007937
T1407 0.994531129321309
T1408 1.07284130287025
T1409 1.15154578251431
T1410 1.2306445682535
T1411 1.31013766008782
T1412 1.39256485798949
T1413 1.39615361709496
T1414 1.39974237506
T1415 1.40333113416547
T1416 1.40691989327094
T1417 1.41050865123597
T1418 1.33198650123926
T1419 1.25580540953845
T1420 1.17922151092508
T1421 1.10223480539912
T1422 1.02679267468261
T1423 1.00614321630562
T1424 0.987367197136431
T1425 0.968484699925659
T1426 0.949495724673303
T1427 0.930400271379363
T1428 0.911198340043839
T1429 0.893567510082534
T1430 0.987551255686281
T1431 1.08360639071086
T1432 1.18012154837265
T1433 1.27709673095253
T1434 1.37453193616961
T1435 1.47510630943226
T1436 1.47869506739729
T1437 1.48228382650276
T1438 1.48587258560824
T1439 1.48946134357327
T1440 1.49305010267874
T1441 1.49663886178421
T1442 1.4131154781124
T1443 1.33210070346069
T1444 1.25068312189639
T1445 1.16886273227909
T1446 1.08870433914632
T1447 1.06665776446488
T1448 1.04660400993712
T1449 1.02644377736778
T1450 1.00617706789729
T1451 0.985803879244784
T1452 0.965324213691128
T1453 0.946515052282083
T1454 1.04592360355052
T1455 1.14749902390688
T1456 1.24953446804088
T1457 1.35202993595254
T1458 1.45498542764184
T1459 1.56123651884006
T1460 1.56482527794553
T1461 1.56841403591057
T1462 1.57200279501604
T1463 1.57559155412151
T1464 1.57918031208654
T1465 1.58276907119201
T1466 1.49424445612599
T1467 1.40839599738292
T1468 1.32214473286771
T1469 1.23549066029949
T1470 1.15061600361003
T1471 1.12717231262415
T1472 1.10584082273782
T1473 1.08440285595034
T1474 1.06285841112129
T1475 1.04120748711021
T1476 1.01945008619798
T1477 0.999462594481632
T1478 1.10429595141476
T1479 1.21139165710289
T1480 1.31894738656868
T1481 1.42696314095255
T1482 1.53543891911407
T1483 1.64736672824787
T1484 1.65095548735334
T1485 1.65454424645881
T1486 1.65813300442384
T1487 1.66172176352931
T1488 1.66531052263478
T1489 1.66889928059982
T1490 1.57537343299914
T1491 1.48469129130515
T1492 1.39360634383903
T1493 1.30211858831989
T1494 1.21252766807375
T1495 1.18768686078341
T1496 1.16507763553851
T1497 1.14236193339247
T1498 1.11953975320484
T1499 1.09661109611606
T1500 1.07357595984527
T1501 1.05241013554074
T1502 1.16266829813856
T1503 1.27528429029891
T1504 1.38836030623691
T1505 1.50189634595256
T1506 1.61589240944586
T1507 1.73349693765567
T1508 1.73708569676114
T1509 1.74067445586661
T1510 1.74426321383165
T1511 1.74785197293712
T1512 1.75144073204259
T1513 1.75502949114806
T1514 1.65650240987229
T1515 1.56098658636782
T1516 1.46506795481034
T1517 1.36874651634029
T1518 1.27443933253746
T1519 1.24820140894267
T1520 1.22431444947964
T1521 1.20032101197503
T1522 1.17622109642883
T1523 1.15201470398149
T1524 1.12770183349256
T1525 1.10535767774029
T1526 1.2210406460028
T1527 1.33917692349493
T1528 1.45777322590515
T1529 1.57682955095258
T1530 1.69634590091809
T1531 1.81962714820391
T1532 1.82321590616895
T1533 1.82680466527442
T1534 1.83039342437989
T1535 1.83398218234492
T1536 1.83757094145039
T1537 1.84115970055586
T1538 1.73763138788587
T1539 1.63728188029005
T1540 1.53652956578166
T1541 1.43537444436069
T1542 1.33635099700117
T1543 1.3087159559615
T1544 1.28355126228034
T1545 1.25828009055759
T1546 1.23290243965282
T1547 1.20741831184691
T1548 1.18182770599941
T1549 1.1583052187994
T1550 1.27941299386704
T1551 1.40306955783138
T1552 1.52718614443294
T1553 1.65176275595259
T1554 1.77679939124988
T1555 1.90575735761171
T1556 1.90934611671719
T1557 1.91293487468222
T1558 1.91652363378769
T1559 1.92011239289316
T1560 1.92370115085819
T1561 1.92728990996367
T1562 1.81876036475902
T1563 1.71357717421229
T1564 1.60799117675298
T1565 1.50200237238109
T1566 1.39826266260532
T1567 1.36923050412076
T1568 1.34278807508103
T1569 1.31623916799971
T1570 1.28958378287681
T1571 1.26282192085276
T1572 1.2359535796467
T1573 1.21125276099895
T1574 1.33778534059084
T1575 1.4669621910274
T1576 1.59659906410118
T1577 1.72669596209304
T1578 1.85725288272211
T1579 1.99188756701952
T1580 1.99547632612499
T1581 1.99906508523046
T1582 2.00265384319549
T1583 2.00624260230096
T1584 2.00983136140644
T1585 2.01342011937147
T1586 1.89988934277261
T1587 1.78987246813452
T1588 1.67945278772429
T1589 1.56863030040149
T1590 1.46017432706904
T1591 1.42974505228003
T1592 1.40202488788172
T1593 1.37419824658227
T1594 1.3462651261008
T1595 1.31822552871819
T1596 1.29007945329398
T1597 1.26420030205807
T1598 1.39615768845508
T1599 1.53085482422342
T1600 1.66601198376941
T1601 1.80162916709305
T1602 1.93770637419434
T1603 2.07801777756776
T1604 2.08160653553279
T1605 2.08519529463826
T1606 2.08878405374373
T1607 2.09237281170877
T1608 2.09596157081424
T1609 2.09955032991971
T1610 1.98101831964575
T1611 1.86616776319719
T1612 1.75091439869561
T1613 1.63525822842189
T1614 1.52208599153275
T1615 1.49025960043929
T1616 1.46126170182285
T1617 1.4321573240244
T1618 1.4029464693248
T1619 1.37362913658361
T1620 1.34420532580084
T1621 1.31714784425761
T1622 1.45453003631931
T1623 1.59474745741944
T1624 1.73542490343764
T1625 1.87656237209306
T1626 2.01815986452613
T1627 2.16414798697556
T1628 2.16773674608103
T1629 2.17132550404607
T1630 2.17491426315154
T1631 2.17850302225701
T1632 2.18209178022204
T1633 2.18568053932751
T1634 2.0621472965189
T1635 1.94246305711942
T1636 1.82237600966693
T1637 1.7018861564423
T1638 1.58399765599646
T1639 1.55077414859855
T1640 1.52049851462355
T1641 1.49011640260696
T1642 1.45962781254879
T1643 1.42903274444903
T1644 1.39833119944812
T1645 1.37009538645716
T1646 1.51290238418355
T1647 1.65864009061545
T1648 1.80483782196544
T1649 1.95149557709307
T1650 2.09861335599836
T1651 2.25027819638337
T1652 2.25386695548884
T1653 2.25745571459431
T1654 2.26104447255934
T1655 2.26463323166481
T1656 2.26822199077028
T1657 2.27181074873532
T1658 2.14327627453249
T1659 2.01875835104166
T1660 1.89383762063825
T1661 1.76851408332226
T1662 1.64590932046018
T1663 1.61128869675782
T1664 1.57973532742424
T1665 1.54807548118952
T1666 1.51630915577278
T1667 1.48443635345489
T1668 1.45245707195498
T1669 1.42304292751628
T1670 1.57127473090735
T1671 1.72253272495191
T1672 1.87425074163367
T1673 2.02642878209309
T1674 2.17906684633015
T1675 2.33640840693161
T1676 2.33999716489664
T1677 2.34358592400211
T1678 2.34717468310758
T1679 2.35076344107262
T1680 2.35435220017809
T1681 2.35794095928356
T1682 2.22440525140564
T1683 2.09505364496389
T1684 1.96529923160956
T1685 1.83514201134266
T1686 1.70782098492389
T1687 1.67180324491708
T1688 1.63897214136537
T1689 1.60603455863164
T1690 1.57299049899677
T1691 1.53983996132031
T1692 1.50658294560226
T1693 1.47599046971582
T1694 1.62964707877159
T1695 1.78642535814793
T1696 1.94366366130191
T1697 2.1013619870931
T1698 2.25952033780238
T1699 2.42253861633941
T1700 2.42612737544488
T1701 2.42971613340991
T1702 2.43330489251538
T1703 2.43689365162086
T1704 2.44048240958589
T1705 2.44407116869136
T1706 2.30553422941922
T1707 2.17134893888612
T1708 2.03676084258088
T1709 1.90176993936306
T1710 1.7697326493876
T1711 1.73231779307635
T1712 1.69820895416607
T1713 1.66399363721421
T1714 1.62967184222076
T1715 1.59524356918573
T1716 1.56070881924955
T1717 1.52893801077494
T1718 1.68801942663583
T1719 1.85031799134394
T1720 2.0130765798297
T1721 2.17629519209311
T1722 2.33997382927461
T1723 2.50866882574721
T1724 2.51225758485268
T1725 2.51584634395815
T1726 2.51943510192319
T1727 2.52302386102866
T1728 2.52661262013413
T1729 2.53020137809916
T1730 2.38666320629237
T1731 2.24764423394879
T1732 2.1082224535522
T1733 1.96839786738346
T1734 1.83164431385131
T1735 1.79283234123561
T1736 1.75744576696676
T1737 1.72195271465633
T1738 1.68635318544475
T1739 1.65064717819159
T1740 1.6148346917564
T1741 1.58188555297449
T1742 1.74639177450007
T1743 1.91421062453996
T1744 2.08248949949794
T1745 2.25122839823356
T1746 2.4204273196064
T1747 2.59479903629545
T1748 2.59838779426049
T1749 2.60197655336596
T1750 2.60556531247143
T1751 2.60915407043646
T1752 2.61274282954193
T1753 2.6163315886474
T1754 2.46779218316552
T1755 2.32393952787102
T1756 2.17968406452351
T1757 2.03502579540386
T1758 1.89355597831503
T1759 1.85334688939487
T1760 1.81668257976746
T1761 1.77991179323889
T1762 1.74303452866874
T1763 1.70605078605701
T1764 1.66896056540369
T1765 1.63483309517403
T1766 1.80237842736394
T1767 1.97303388180929
T1768 2.14372460883082
T1769 2.31445060842853
T1770 2.48521188174287
T1771 2.6608411457746
T1772 2.66111631839868
T1773 2.66139148988232
T1774 2.6616666625064
T1775 2.66194183399004
T1776 2.66221700661412
T1777 2.66249217809776
T1778 2.50815123499033
T1779 2.35895875825646
T1780 2.20973539620757
T1781 2.06048114770322
T1782 1.91482761578636
T1783 1.87181040031325
T1784 1.83247729474332
T1785 1.79313602478486
T1786 1.75378659043786
T1787 1.71442899284277
T1788 1.67506322971871
T1789 1.63876591386055
T1790 1.80685419214331
T1791 1.97793292092419
T1792 2.14904692228126
T1793 2.32019619621451
T1794 2.49138074386439
T1795 2.66744527620766
T1796 2.66772044883174
T1797 2.66799562031538
T1798 2.66827079293946
T1799 2.6685459644231
T1800 2.66882113704718
T1801 2.66909630853082
T1802 2.51437189005852
T1803 2.3648087861231
T1804 2.21521479459178
T1805 2.06558991888588
T1806 1.91957476237719
T1807 1.87645042109428
T1808 1.8370193440024
T1809 1.79758010252199
T1810 1.75813269665305
T1811 1.71867712639557
T1812 1.67921339174956
T1813 1.64282572590996
T1814 1.81132995806312
T1815 1.9828319600391
T1816 2.15436923573171
T1817 2.3259417840005
T1818 2.49754960598591
T1819 2.67404940664072
T1820 2.6743245792648
T1821 2.67459975074844
T1822 2.67487492337252
T1823 2.6751500959966
T1824 2.67542526748024
T1825 2.67570044010432
T1826 2.52059254626715
T1827 2.3706588128493
T1828 2.22069419411642
T1829 2.07069869006853
T1830 1.92432190896803
T1831 1.88109044187531
T1832 1.84156139326148
T1833 1.80202418025912
T1834 1.76247880172779
T1835 1.72292525994836
T1836 1.6833635537804
T1837 1.64688553909981
T1838 1.81580572284248
T1839 1.98773100029444
T1840 2.15969154918215
T1841 2.33168737178648
T1842 2.503718466967
T1843 2.68065353707379
T1844 2.68092870969786
T1845 2.68120388232194
T1846 2.68147905380558
T1847 2.68175422642966
T1848 2.6820293979133
T1849 2.68230457053738
T1850 2.52681320133534
T1851 2.37650884071593
T1852 2.22617359364107
T1853 2.07580746125119
T1854 1.92906905555886
T1855 1.88573046265634
T1856 1.84610344252056
T1857 1.80646825685581
T1858 1.76682490794297
T1859 1.7271733946416
T1860 1.68751371695169
T1861 1.65094535114922
T1862 1.82028148876229
T1863 1.99263003940935
T1864 2.16501386263259
T1865 2.33743295957246
T1866 2.50988732908852
T1867 2.68725766864728
T1868 2.68753284013093
T1869 2.687808012755
T1870 2.68808318423864
T1871 2.68835835686272
T1872 2.68863352834636
T1873 2.68890870097044
T1874 2.53303385754396
T1875 2.38235886744213
T1876 2.23165299316571
T1877 2.08091623243384
T1878 1.9338162021497
T1879 1.89037048343737
T1880 1.85064549177964
T1881 1.81091233459295
T1882 1.77117101301772
T1883 1.73142152819439
T1884 1.69166387898253
T1885 1.65500516319863
T1886 1.82475725354165
T1887 1.99752907852425
T1888 2.17033617608304
T1889 2.34317854735845
T1890 2.51605619121004
T1891 2.69386179908035
T1892 2.69413697056399
T1893 2.69441214318807
T1894 2.69468731467171
T1895 2.69496248729578
T1896 2.69523765991986
T1897 2.6955128314035
T1898 2.53925451261215
T1899 2.38820889530877
T1900 2.23713239269036
T1901 2.0860250036165
T1902 1.93856334760009
T1903 1.8950105042184
T1904 1.85518754103872
T1905 1.81535641233008
T1906 1.7755171192329
T1907 1.73566966174718
T1908 1.69581404101338
T1909 1.65906497524805
T1910 1.82923301946146
T1911 2.00242811763916
T1912 2.17565849067392
T1913 2.34892413514443
T1914 2.52222505333156
T1915 2.70046592951341
T1916 2.70074110099705
T1917 2.70101627362113
T1918 2.70129144624521
T1919 2.70156661772885
T1920 2.70184179035292
T1921 2.70211696183657
T1922 2.54547516768034
T1923 2.3940589231754
T1924 2.24261179221501
T1925 2.09113377479915
T1926 1.94331049419093
T1927 1.89965052613987
T1928 1.85972959029781
T1929 1.81980048892677
T1930 1.77986322544808
T1931 1.73991779644042
T1932 1.69996420304422
T1933 1.66312478729746
T1934 1.83370878424083
T1935 2.0073271578945
T1936 2.18098080412437
T1937 2.35466972293041
T1938 2.52839391431265
T1939 2.70707005994647
T1940 2.70734523257055
T1941 2.70762040405419
T1942 2.70789557667827
T1943 2.70817074816191
T1944 2.70844592078599
T1945 2.70872109226963
T1946 2.55169582388897
T1947 2.3999089499016
T1948 2.24809119059921
T1949 2.09624254598181
T1950 1.94805764078176
T1951 1.9042905469209
T1952 1.86427163841645
T1953 1.8242445666639
T1954 1.78420933052282
T1955 1.74416592999321
T1956 1.70411436507507
T1957 1.66718460048731
T1958 1.83818455016063
T1959 2.01222619700941
T1960 2.18630311757481
T1961 2.3604153107164
T1962 2.53456277643417
T1963 2.71367419037953
T1964 2.71394936300361
T1965 2.71422453448725
T1966 2.71449970711133
T1967 2.71477487859497
T1968 2.71505005121905
T1969 2.71532522384313
T1970 2.58331668770592
T1971 2.45656454319841
T1972 2.32978665902766
T1973 2.20298303861498
T1974 2.07615367853905
T1975 1.95300258476707
T1976 1.90237802721775
T1977 1.85553045562101
T1978 1.80867335795395
T1979 1.76180673307614
T1980 1.71493058326845
T1981 1.67124441253672
T1982 1.84266031494
T1983 2.01712523612431
T1984 2.19162543102525
T1985 2.36616089850238
T1986 2.54073163855569
T1987 2.72027832081259
T1988 2.72055349343667
T1989 2.72082866606075
T1990 2.72110383754439
T1991 2.72137901016847
T1992 2.72165418165211
T1993 2.72192935427619
T1994 2.58959911454459
T1995 2.46253811232513
T1996 2.3354513727233
T1997 2.20833889459867
T1998 2.08120067909166
T1999 1.9577497313579
T2000 1.90700165193593
T2001 1.86003976407406
T2002 1.81306834900144
T2003 1.76608740785849
T2004 1.71909694064523
T2005 1.67530422458613
T2006 1.8471360808598
T2007 2.02202427637966
T2008 2.1969477444757
T2009 2.37190648628836
T2010 2.54690050067721
T2011 2.72688245238609
T2012 2.72715762386973
T2013 2.72743279649381
T2014 2.72770796797745
T2015 2.72798314060153
T2016 2.72825831208517
T2017 2.72853348470925
T2018 2.59588154138325
T2019 2.46851168259228
T2020 2.34111608641894
T2021 2.21369475172279
T2022 2.08624767850384
T2023 1.96249687794874
T2024 1.91162527779455
T2025 1.86454907252711
T2026 1.81746334004892
T2027 1.7703680815004
T2028 1.72326329688157
T2029 1.67936403663555
T2030 1.85161184563917
T2031 2.02692331549456
T2032 2.20227005792614
T2033 2.37765207407435
T2034 2.5530693616583
T2035 2.73348658281916
T2036 2.7337617543028
T2037 2.73403692692687
T2038 2.73431209841052
T2039 2.73458727103459
T2040 2.73486244251823
T2041 2.73513761514231
T2042 2.60216396822192
T2043 2.47448525285944
T2044 2.34678080011458
T2045 2.21905060770649
T2046 2.09129467905645
T2047 1.96724402453957
T2048 1.91624890365317
T2049 1.86905838098016
T2050 1.8218583310964
T2051 1.77464875628275
T2052 1.72742965425835
T2053 1.68342384868496
T2054 1.85608761155897
T2055 2.03182235460947
T2056 2.20759237137659
T2057 2.38339766186033
T2058 2.55923822377982
T2059 2.74009071325222
T2060 2.74036588473586
T2061 2.74064105735994
T2062 2.74091622998401
T2063 2.74119140146765
T2064 2.74146657409173
T2065 2.74174174557537
T2066 2.60844639506059
T2067 2.48045882312659
T2068 2.35244551266979
T2069 2.22440646483061
T2070 2.09634167846863
T2071 1.97199117113041
T2072 1.92087252837135
T2073 1.87356768943321
T2074 1.82625332328432
T2075 1.77892942992466
T2076 1.73159601163513
T2077 1.68748366073437
T2078 1.86056337633834
T2079 2.03672139486481
T2080 2.21291468482703
T2081 2.38914324850588
T2082 2.56540708590134
T2083 2.74669484368528
T2084 2.74697001630936
T2085 2.747245187793
T2086 2.74752036041708
T2087 2.74779553190072
T2088 2.74807070452479
T2089 2.74834587600844
T2090 2.61472882189925
T2091 2.48643239339374
T2092 2.35811022636543
T2093 2.22976232195474
T2094 2.10138867788081
T2095 1.97673831772124
T2096 1.92549615422997
T2097 1.87807699788626
T2098 1.8306483143318
T2099 1.78321010470701
T2100 1.73576236787147
T2101 1.69154347392422
T2102 1.86503914225814
T2103 2.04162043397972
T2104 2.21823699941791
T2105 2.39488883629186
T2106 2.57157594688243
T2107 2.75329897411834
T2108 2.75357414674242
T2109 2.75384931822606
T2110 2.75412449085014
T2111 2.75439966233378
T2112 2.75467483495786
T2113 2.7549500064415
T2114 2.62101124873792
T2115 2.4924059636609
T2116 2.36377494006107
T2117 2.23511817793843
T2118 2.10643567843342
T2119 1.98148546431207
T2120 1.93011978008859
T2121 1.88258630633931
T2122 1.83504330537928
T2123 1.78749077834893
T2124 1.73992872524825
T2125 1.69560328597363
T2126 1.90482473217667
T2127 2.11718805724403
T2128 2.32959370963091
T2129 2.54204168591598
T2130 2.75962793306776
T2131 2.7599031045514
T2132 2.76017827717548
T2133 2.76045344865912
T2134 2.7607286212832
T2135 2.76100379390728
T2136 2.76127896539092
T2137 2.761554138015
T2138 2.62729367557659
T2139 2.49837953392805
T2140 2.36943965261627
T2141 2.24047403506256
T2142 2.1114826778456
T2143 1.98623260976247
T2144 1.93474340480677
T2145 1.88709561365193
T2146 1.83943829642676
T2147 1.79177145313127
T2148 1.74409508262503
T2149 1.69966309802305
T2150 1.90938503184917
T2151 2.12225626650366
T2152 2.33516982619679
T2153 2.54812571320943
T2154 2.76623206350082
T2155 2.7665072361249
T2156 2.76678240760854
T2157 2.76705758023262
T2158 2.76733275171626
T2159 2.76760792434034
T2160 2.76788309582398
T2161 2.76815826844806
T2162 2.63357610241525
T2163 2.50435310305477
T2164 2.37510436631191
T2165 2.24582989104625
T2166 2.11652967839822
T2167 1.99097975635331
T2168 1.93936703066539
T2169 1.89160492210498
T2170 1.84383328747424
T2171 1.79605212677319
T2172 1.74826144000181
T2173 1.70372291007246
T2174 1.91394533152167
T2175 2.12732447462286
T2176 2.34074594390312
T2177 2.55420973936245
T2178 2.77283619393389
T2179 2.77311136655796
T2180 2.77338653804161
T2181 2.77366171066568
T2182 2.77393688214932
T2183 2.7742120547734
T2184 2.77448722625704
T2185 2.77476239888112
T2186 2.63985852925392
T2187 2.51032667332192
T2188 2.38076908000755
T2189 2.25118574817038
T2190 2.12157667781039
T2191 1.99572690294414
T2192 1.94399065652401
T2193 1.89611423055803
T2194 1.84822827966216
T2195 1.80033280155554
T2196 1.75242779623816
T2197 1.70778272212187
T2198 1.91850563119417
T2199 2.13239268388249
T2200 2.34632206160944
T2201 2.56029376551547
T2202 2.77944032436695
T2203 2.77971549699103
T2204 2.77999066847467
T2205 2.78026584109875
T2206 2.78054101258239
T2207 2.78081618520646
T2208 2.78109135783054
T2209 2.78136652931418
T2210 2.64614095609259
T2211 2.51630024358908
T2212 2.38643379370319
T2213 2.25654160415407
T2214 2.12662367836301
T2215 2.00047404953497
T2216 1.9486142812422
T2217 1.90062353901108
T2218 1.85262327070964
T2219 1.80461347519745
T2220 1.75659415361494
T2221 1.71184253531172
T2222 1.92306593086668
T2223 2.13746089200168
T2224 2.35189817931577
T2225 2.56637779280892
T2226 2.78604445480001
T2227 2.78631962742409
T2228 2.78659480004817
T2229 2.78686997153181
T2230 2.78714514415589
T2231 2.78742031563953
T2232 2.7876954882636
T2233 2.78797065974724
T2234 2.65242338293125
T2235 2.52227381385623
T2236 2.3920985062584
T2237 2.2618974612782
T2238 2.13167067777519
T2239 2.00522119612581
T2240 1.95323790710082
T2241 1.90513284746413
T2242 1.85701826175712
T2243 1.8088941499798
T2244 1.76076051099172
T2245 1.71590234736113
T2246 1.92762623053918
T2247 2.14252910126132
T2248 2.35747429702209
T2249 2.57246181896194
T2250 2.79264858637351
T2251 2.79292375785715
T2252 2.79319893048123
T2253 2.79347410196487
T2254 2.79374927458895
T2255 2.79402444607259
T2256 2.79429961869667
T2257 2.79457479018031
T2258 2.65870580976992
T2259 2.52824738412338
T2260 2.39776321995404
T2261 2.26725331840232
T2262 2.13671767718736
T2263 2.00996834271664
T2264 1.95786153295944
T2265 1.90964215591718
T2266 1.8614132528046
T2267 1.81317482362171
T2268 1.7649268683685
T2269 1.71996215941055
T2270 1.93218653135212
T2271 2.14759731052095
T2272 2.36305041472842
T2273 2.57854584511496
T2274 2.79925271680657
T2275 2.79952788829021
T2276 2.79980306091429
T2277 2.80007823239793
T2278 2.80035340502201
T2279 2.80062857764609
T2280 2.80090374912973
T2281 2.80117892175381
T2282 2.66498823660859
T2283 2.53422095439054
T2284 2.40342793364968
T2285 2.27260917438601
T2286 2.14176467773998
T2287 2.01471548930748
T2288 1.96248515767762
T2289 1.91415146437023
T2290 1.86580824385208
T2291 1.81745549840406
T2292 1.76909322460484
T2293 1.72402197145996
T2294 1.93674683102462
T2295 2.15266551864014
T2296 2.36862653243474
T2297 2.58462987240841
T2298 2.80585684723963
T2299 2.80613201872327
T2300 2.80640719134735
T2301 2.80668236397143
T2302 2.80695753545507
T2303 2.80723270807915
T2304 2.80750787956279
T2305 2.80778305218687
T2306 2.67127066344725
T2307 2.54019452465769
T2308 2.40909264620488
T2309 2.27796503151014
T2310 2.14681167715216
T2311 2.01946263475787
T2312 1.96710878353624
T2313 1.91866077282328
T2314 1.87020323604
T2315 1.82173617204597
T2316 1.77325958198162
T2317 1.72808178350937
T2318 1.94130713069712
T2319 2.15773372789977
T2320 2.37420265014107
T2321 2.59071389856143
T2322 2.8124609776727
T2323 2.81273615029677
T2324 2.81301132178041
T2325 2.81328649440449
T2326 2.81356166588813
T2327 2.81383683851221
T2328 2.81411200999585
T2329 2.81438718261993
T2330 2.67755309028592
T2331 2.54616809378441
T2332 2.41475735990052
T2333 2.28332088749383
T2334 2.15185867770477
T2335 2.02420978134871
T2336 1.97173240939486
T2337 1.92317008127633
T2338 1.87459822708748
T2339 1.82601684568788
T2340 1.7774259393584
T2341 1.73214159555878
T2342 1.94586743036962
T2343 2.16280193601897
T2344 2.37977876784739
T2345 2.59679792471445
T2346 2.81906510810576
T2347 2.81934028072984
T2348 2.81961545221348
T2349 2.81989062483755
T2350 2.8201657963212
T2351 2.82044096894527
T2352 2.82071614156935
T2353 2.82099131305299
T2354 2.68383551712459
T2355 2.55214166405156
T2356 2.42042207359617
T2357 2.28867674461796
T2358 2.15690567711695
T2359 2.02895692793954
T2360 1.97635603411304
T2361 1.92767938972938
T2362 1.87899321813496
T2363 1.83029752047023
T2364 1.78159229559474
T2365 1.73620140874863
T2366 1.95042773004212
T2367 2.1678701452786
T2368 2.38535488555371
T2369 2.60288195086746
T2370 2.82566923853882
T2371 2.8259444111629
T2372 2.82621958264654
T2373 2.82649475527062
T2374 2.82676992789469
T2375 2.82704509937833
T2376 2.82732027200241
T2377 2.82759544348605
T2378 2.69011794396325
T2379 2.55811523431871
T2380 2.42608678729181
T2381 2.29403260060165
T2382 2.16195267766956
T2383 2.03370407453038
T2384 1.98097965997166
T2385 1.93218869818243
T2386 1.88338820918245
T2387 1.83457819411214
T2388 1.78575865297152
T2389 1.74026122079805
T2390 1.95498802971463
T2391 2.1729383533978
T2392 2.39093100326004
T2393 2.60896597816092
T2394 2.83227337011232
T2395 2.83254854159596
T2396 2.83282371422004
T2397 2.83309888570368
T2398 2.83337405832776
T2399 2.8336492298114
T2400 2.83392440243547
T2401 2.83419957391912
T2402 2.69640037080192
T2403 2.56408880458587
T2404 2.43175149984701
T2405 2.29938845772578
T2406 2.16699967708174
T2407 2.03845122112121
T2408 1.98560328583028
T2409 1.93669800663548
T2410 1.88778320022993
T2411 1.83885886889449
T2412 1.7899250103483
T2413 1.74432103284746
T2414 1.95954832938713
T2415 2.17800656265743
T2416 2.39650712096636
T2417 2.61505000431394
T2418 2.83887750054538
T2419 2.83915267202902
T2420 2.8394278446531
T2421 2.83970301613674
T2422 2.83997818876082
T2423 2.84025336024446
T2424 2.84052853286854
T2425 2.84080370549261
T2426 2.70268279764059
T2427 2.57006237485302
T2428 2.43741621354265
T2429 2.30474431370947
T2430 2.17204667649392
T2431 2.04319836771204
T2432 1.99022691054846
T2433 1.94120731508853
T2434 1.89217819241784
T2435 1.8431395425364
T2436 1.79409136772508
T2437 1.74838084489687
T2438 1.96410863020007
T2439 2.18307477077662
T2440 2.40208323753225
T2441 2.62113403046695
T2442 2.84548163097844
T2443 2.84575680246208
T2444 2.84603197508616
T2445 2.84630714771024
T2446 2.84658231919388
T2447 2.84685749181796
T2448 2.8471326633016
T2449 2.84740783592568
T2450 2.70896522447925
T2451 2.57603594512018
T2452 2.44308092723829
T2453 2.3101001708336
T2454 2.17709367704653
T2455 2.04794551430288
T2456 1.99485053640708
T2457 1.94571662354158
T2458 1.89657318346533
T2459 1.84742021731875
T2460 1.79825772396142
T2461 1.75244065694628
T2462 1.96866892987257
T2463 2.18814298003625
T2464 2.40765935523858
T2465 2.62721805776041
T2466 2.8520857614115
T2467 2.85236093403558
T2468 2.85263610551922
T2469 2.8529112781433
T2470 2.85318644962694
T2471 2.85346162225102
T2472 2.85373679373466
T2473 2.85401196635874
T2474 2.71524765131792
T2475 2.58200951538733
T2476 2.44874563979349
T2477 2.31545602795773
T2478 2.18214067645871
T2479 2.05269266089371
T2480 1.9994741622657
T2481 1.95022593199463
T2482 1.90096817451281
T2483 1.85170089096066
T2484 1.8024240813382
T2485 1.75650047013613
T2486 1.97322922954507
T2487 2.19321118815545
T2488 2.4132354729449
T2489 2.63330208391343
T2490 2.85868989184457
T2491 2.85896506446864
T2492 2.85924023595229
T2493 2.85951540857636
T2494 2.85979058006
T2495 2.86006575268408
T2496 2.86034092416772
T2497 2.8606160967918
T2498 2.72153007815659
T2499 2.58798308451405
T2500 2.45441035348914
T2501 2.32081188394142
T2502 2.18718767701133
T2503 2.05743980634411
T2504 2.00409778698388
T2505 1.95473524044768
T2506 1.90536316556029
T2507 1.85598156574301
T2508 1.80659043871498
T2509 1.76056028218554
T2510 1.97778952921757
T2511 2.19827939741508
T2512 2.41881159065123
T2513 2.63938611006644
T2514 2.86529402227763
T2515 2.86556919490171
T2516 2.86584436638535
T2517 2.86611953900942
T2518 2.8663947116335
T2519 2.86666988311714
T2520 2.86694505574122
T2521 2.86722022722486
T2522 2.72781250499525
T2523 2.5939566547812
T2524 2.46007506718478
T2525 2.32616774106554
T2526 2.1922346764235
T2527 2.06218695293494
T2528 2.0087214128425
T2529 1.9592445477603
T2530 1.90975815774821
T2531 1.86026223938493
T2532 1.81075679609176
T2533 1.76462009423496
T2534 1.98234982889007
T2535 2.20334760553427
T2536 2.42438770835755
T2537 2.6454701373599
T2538 2.87189815385113
T2539 2.87217332533477
T2540 2.87244849795885
T2541 2.87272366944249
T2542 2.87299884206656
T2543 2.87327401355021
T2544 2.87354918617428
T2545 2.87382435765792
T2546 2.73409493183392
T2547 2.59993022504835
T2548 2.46573978088042
T2549 2.33152359704923
T2550 2.19728167583568
T2551 2.06693409952578
T2552 2.01334503870112
T2553 1.96375385621335
T2554 1.91415314879569
T2555 1.86454291416727
T2556 1.81492315232811
T2557 1.76867990628437
T2558 1.98691012856257
T2559 2.20841581479391
T2560 2.42996382606387
T2561 2.65155416351292
T2562 2.87850228428419
T2563 2.87877745576783
T2564 2.87905262839191
T2565 2.87932779987555
T2566 2.87960297249963
T2567 2.87987814398327
T2568 2.88015331660735
T2569 2.88042848809099
T2570 2.74037735867259
T2571 2.60590379531551
T2572 2.47140449343562
T2573 2.33687945417336
T2574 2.2023286763883
T2575 2.07168124611661
T2576 2.01796866455974
T2577 1.9682631646664
T2578 1.91854813984317
T2579 1.86882358780919
T2580 1.81908950970489
T2581 1.77273971833378
T2582 1.99147042823508
T2583 2.2134840229131
T2584 2.4355399437702
T2585 2.65763818966593
T2586 2.88510641471725
T2587 2.88538158620089
T2588 2.88565675882497
T2589 2.88593193030861
T2590 2.88620710293269
T2591 2.88648227555677
T2592 2.88675744704041
T2593 2.88703261966449
T2594 2.74665978551125
T2595 2.61187736558266
T2596 2.47706920713126
T2597 2.34223531015705
T2598 2.20737567580048
T2599 2.07642839270745
T2600 2.02259228927792
T2601 1.97277247311945
T2602 1.92294313089065
T2603 1.87310426259154
T2604 1.82325586708167
T2605 1.7767995303832
T2606 1.99603072904802
T2607 2.21855223217273
T2608 2.44111606147652
T2609 2.66372221581895
T2610 2.89171054515031
T2611 2.89198571777439
T2612 2.89226088925803
T2613 2.89253606188211
T2614 2.89281123336575
T2615 2.89308640598983
T2616 2.89336157747347
T2617 2.89363675009755
T2618 2.75294221234992
T2619 2.61785093584981
T2620 2.4827339208269
T2621 2.34759116728118
T2622 2.21242267635309
T2623 2.08117553929828
T2624 2.02721591513654
T2625 1.9772817815725
T2626 1.92733812193813
T2627 1.87738493623345
T2628 1.82742222445845
T2629 1.78104122502865
T2630 2.00060531953665
T2631 2.22342514843756
T2632 2.44624497733847
T2633 2.66906480509894
T2634 2.8972346828783
T2635 2.8972346828783
T2636 2.8972346828783
T2637 2.8972346828783
T2638 2.8972346828783
T2639 2.8972346828783
T2640 2.8972346828783
T2641 2.8972346828783
T2642 2.75610311370352
T2643 2.62060754202055
T2644 2.48511196919713
T2645 2.34961639751416
T2646 2.21412082583119
T2647 2.08257500034122
T2648 2.02838631028315
T2649 1.97823535227361
T2650 1.92808439426407
T2651 1.87793343511409
T2652 1.82778247710455
T2653 1.78104122502865
T2654 2.00060531953665
T2655 2.22342514843756
T2656 2.44624497733847
T2657 2.66906480509894
T2658 2.8972346828783
T2659 2.8972346828783
T2660 2.8972346828783
T2661 2.8972346828783
T2662 2.8972346828783
T2663 2.8972346828783
T2664 2.8972346828783
T2665 2.8972346828783
T2666 2.75610311370352
T2667 2.62060754202055
T2668 2.48511196919713
T2669 2.34961639751416
T2670 2.21412082583119
T2671 2.08257500034122
T2672 2.02838631028315
T2673 1.97823535227361
T2674 1.92808439426407
T2675 1.87793343511409
T2676 1.82778247710455
T2677 1.78104122502865
T2678 2.00060531953665
T2679 2.22342514843756
T2680 2.44624497733847
T2681 2.66906480509894
T2682 2.8972346828783
T2683 2.8972346828783
T2684 2.8972346828783
T2685 2.8972346828783
T2686 2.8972346828783
T2687 2.8972346828783
T2688 2.8972346828783
T2689 2.8972346828783
T2690 2.75610311370352
T2691 2.62060754202055
T2692 2.48511196919713
T2693 2.34961639751416
T2694 2.21412082583119
T2695 2.08257500034122
T2696 2.02838631028315
T2697 1.97823535227361
T2698 1.92808439426407
T2699 1.87793343511409
T2700 1.82778247710455
T2701 1.78104122502865
T2702 2.00060531953665
T2703 2.22342514843756
T2704 2.44624497733847
T2705 2.66906480509894
T2706 2.8972346828783
T2707 2.8972346828783
T2708 2.8972346828783
T2709 2.8972346828783
T2710 2.8972346828783
T2711 2.8972346828783
T2712 2.8972346828783
T2713 2.8972346828783
T2714 2.75610311370352
T2715 2.62060754202055
T2716 2.48511196919713
T2717 2.34961639751416
T2718 2.21412082583119
T2719 2.08257500034122
T2720 2.02838631028315
T2721 1.97823535227361
T2722 1.92808439426407
T2723 1.87793343511409
T2724 1.82778247710455
T2725 1.78104122502865
T2726 2.00060531953665
T2727 2.22342514843756
T2728 2.44624497733847
T2729 2.66906480509894
T2730 2.8972346828783
T2731 2.8972346828783
T2732 2.8972346828783
T2733 2.8972346828783
T2734 2.8972346828783
T2735 2.8972346828783
T2736 2.8972346828783
T2737 2.8972346828783
T2738 2.75610311370352
T2739 2.62060754202055
T2740 2.48511196919713
T2741 2.34961639751416
T2742 2.21412082583119
T2743 2.08257500034122
T2744 2.02838631028315
T2745 1.97823535227361
T2746 1.92808439426407
T2747 1.87793343511409
T2748 1.82778247710455
T2749 1.78104122502865
T2750 2.00060531953665
T2751 2.22342514843756
T2752 2.44624497733847
T2753 2.66906480509894
T2754 2.8972346828783
T2755 2.8972346828783
T2756 2.8972346828783
T2757 2.8972346828783
T2758 2.8972346828783
T2759 2.8972346828783
T2760 2.8972346828783
T2761 2.8972346828783
T2762 2.75610311370352
T2763 2.62060754202055
T2764 2.48511196919713
T2765 2.34961639751416
T2766 2.21412082583119
T2767 2.08257500034122
T2768 2.02838631028315
T2769 1.97823535227361
T2770 1.92808439426407
T2771 1.87793343511409
T2772 1.82778247710455
T2773 1.78104122502865
T2774 2.05621129452763
T2775 2.33472508199416
T2776 2.61323887060113
T2777 2.8972346828783
T2778 2.8972346828783
T2779 2.8972346828783
T2780 2.8972346828783
T2781 2.8972346828783
T2782 2.8972346828783
T2783 2.8972346828783
T2784 2.8972346828783
T2785 2.8972346828783
T2786 2.75610311370352
T2787 2.62060754202055
T2788 2.48511196919713
T2789 2.34961639751416
T2790 2.21412082583119
T2791 2.08257500034122
T2792 2.02838631028315
T2793 1.97823535227361
T2794 1.92808439426407
T2795 1.87793343511409
T2796 1.82778247710455
T2797 1.78104122502865
T2798 2.05621129452763
T2799 2.33472508199416
T2800 2.61323887060113
T2801 2.8972346828783
T2802 2.8972346828783
T2803 2.8972346828783
T2804 2.8972346828783
T2805 2.8972346828783
T2806 2.8972346828783
T2807 2.8972346828783
T2808 2.8972346828783
