# Supplementary material for: FishMORPH - An agent-based model to predict salmonid growth and distribution responses under natural and low flows
Source: Sci Rep. 2016 Jul 19;6:29414. doi: 10.1038/srep29414 (PMC4949470; doi:10.1038/srep29414)
Supplement: Supplementary Information 2 [file srep29414-s2.zip › SR_FishMORPH_Files/Parameters/Baseline_Resource1_Density_Stretch7.var]

Resource1Density Strech7
T1 0.364623919155739
T2 0.338327647372091
T3 0.312743448446332
T4 0.287159249520573
T5 0.262097048112014
T6 0.256852409265883
T7 0.252118694632925
T8 0.247384982233389
T9 0.242651267600432
T10 0.237917552967474
T11 0.233183840567938
T12 0.22845012593498
T13 0.224148301426941
T14 0.24377240948188
T15 0.263803493844389
T16 0.283834575973477
T17 0.303865658102565
T18 0.323896742465074
T19 0.343927824594162
T20 0.364623919155739
T21 0.364623919155739
T22 0.364623919155739
T23 0.364623919155739
T24 0.364623919155739
T25 0.364623919155739
T26 0.338327647372091
T27 0.312743448446332
T28 0.287159249520573
T29 0.262097048112014
T30 0.256852409265883
T31 0.252118694632925
T32 0.247384982233389
T33 0.242651267600432
T34 0.237917552967474
T35 0.233183840567938
T36 0.22845012593498
T37 0.224148301426941
T38 0.24377240948188
T39 0.263803493844389
T40 0.283834575973477
T41 0.303865658102565
T42 0.323896742465074
T43 0.343927824594162
T44 0.364623919155739
T45 0.364623919155739
T46 0.364623919155739
T47 0.364623919155739
T48 0.364623919155739
T49 0.364623919155739
T50 0.338327647372091
T51 0.312743448446332
T52 0.287159249520573
T53 0.262097048112014
T54 0.256852409265883
T55 0.252118694632925
T56 0.247384982233389
T57 0.242651267600432
T58 0.237917552967474
T59 0.233183840567938
T60 0.22845012593498
T61 0.224148301426941
T62 0.24377240948188
T63 0.263803493844389
T64 0.283834575973477
T65 0.303865658102565
T66 0.323896742465074
T67 0.343927824594162
T68 0.364623919155739
T69 0.364623919155739
T70 0.364623919155739
T71 0.364623919155739
T72 0.364623919155739
T73 0.364623919155739
T74 0.338327647372091
T75 0.312743448446332
T76 0.287159249520573
T77 0.262097048112014
T78 0.256852409265883
T79 0.252118694632925
T80 0.247384982233389
T81 0.242651267600432
T82 0.237917552967474
T83 0.233183840567938
T84 0.22845012593498
T85 0.224148301426941
T86 0.24377240948188
T87 0.263803493844389
T88 0.283834575973477
T89 0.303865658102565
T90 0.323896742465074
T91 0.343927824594162
T92 0.364623919155739
T93 0.364623919155739
T94 0.364623919155739
T95 0.364623919155739
T96 0.364623919155739
T97 0.364623919155739
T98 0.338327647372091
T99 0.312743448446332
T100 0.287159249520573
T101 0.262097048112014
T102 0.256852409265883
T103 0.252118694632925
T104 0.247384982233389
T105 0.242651267600432
T106 0.237917552967474
T107 0.233183840567938
T108 0.22845012593498
T109 0.224148301426941
T110 0.24377240948188
T111 0.263803493844389
T112 0.283834575973477
T113 0.303865658102565
T114 0.323896742465074
T115 0.343927824594162
T116 0.364623919155739
T117 0.364623919155739
T118 0.364623919155739
T119 0.364623919155739
T120 0.364623919155739
T121 0.364623919155739
T122 0.338327647372091
T123 0.312743448446332
T124 0.287159249520573
T125 0.262097048112014
T126 0.256852409265883
T127 0.252118694632925
T128 0.247384982233389
T129 0.242651267600432
T130 0.237917552967474
T131 0.233183840567938
T132 0.22845012593498
T133 0.224148301426941
T134 0.24377240948188
T135 0.263803493844389
T136 0.283834575973477
T137 0.303865658102565
T138 0.323896742465074
T139 0.343927824594162
T140 0.364623919155739
T141 0.364623919155739
T142 0.364623919155739
T143 0.364623919155739
T144 0.364623919155739
T145 0.364623919155739
T146 0.338327647372091
T147 0.312743448446332
T148 0.287159249520573
T149 0.262097048112014
T150 0.256852409265883
T151 0.252118694632925
T152 0.247384982233389
T153 0.242651267600432
T154 0.237917552967474
T155 0.233183840567938
T156 0.22845012593498
T157 0.224148301426941
T158 0.24377240948188
T159 0.263803493844389
T160 0.283834575973477
T161 0.303865658102565
T162 0.323896742465074
T163 0.343927824594162
T164 0.364623919155739
T165 0.364623919155739
T166 0.364623919155739
T167 0.364623919155739
T168 0.364623919155739
T169 0.364623919155739
T170 0.338327647372091
T171 0.312743448446332
T172 0.287159249520573
T173 0.262097048112014
T174 0.256852409265883
T175 0.252118694632925
T176 0.247384982233389
T177 0.242651267600432
T178 0.237917552967474
T179 0.233183840567938
T180 0.22845012593498
T181 0.224148301426941
T182 0.24377240948188
T183 0.263803493844389
T184 0.283834575973477
T185 0.303865658102565
T186 0.323896742465074
T187 0.343927824594162
T188 0.364623919155739
T189 0.364623919155739
T190 0.364623919155739
T191 0.364623919155739
T192 0.364623919155739
T193 0.364623919155739
T194 0.338327647372091
T195 0.312743448446332
T196 0.287159249520573
T197 0.262097048112014
T198 0.256852409265883
T199 0.252118694632925
T200 0.247384982233389
T201 0.242651267600432
T202 0.237917552967474
T203 0.233183840567938
T204 0.22845012593498
T205 0.224148301426941
T206 0.24377240948188
T207 0.263803493844389
T208 0.283834575973477
T209 0.303865658102565
T210 0.323896742465074
T211 0.343927824594162
T212 0.364623919155739
T213 0.364623919155739
T214 0.364623919155739
T215 0.364623919155739
T216 0.364623919155739
T217 0.364623919155739
T218 0.338327647372091
T219 0.312743448446332
T220 0.287159249520573
T221 0.262097048112014
T222 0.256852409265883
T223 0.252118694632925
T224 0.247384982233389
T225 0.242651267600432
T226 0.237917552967474
T227 0.233183840567938
T228 0.22845012593498
T229 0.224148301426941
T230 0.24377240948188
T231 0.263803493844389
T232 0.283834575973477
T233 0.303865658102565
T234 0.323896742465074
T235 0.343927824594162
T236 0.364623919155739
T237 0.364623919155739
T238 0.364623919155739
T239 0.364623919155739
T240 0.364623919155739
T241 0.364623919155739
T242 0.338327647372091
T243 0.312743448446332
T244 0.287159249520573
T245 0.262097048112014
T246 0.256852409265883
T247 0.252118694632925
T248 0.247384982233389
T249 0.242651267600432
T250 0.237917552967474
T251 0.233183840567938
T252 0.22845012593498
T253 0.224148301426941
T254 0.24377240948188
T255 0.263803493844389
T256 0.283834575973477
T257 0.303865658102565
T258 0.323896742465074
T259 0.343927824594162
T260 0.364623919155739
T261 0.364623919155739
T262 0.364623919155739
T263 0.364623919155739
T264 0.364623919155739
T265 0.364623919155739
T266 0.338327647372091
T267 0.312743448446332
T268 0.287159249520573
T269 0.262097048112014
T270 0.256852409265883
T271 0.252118694632925
T272 0.247384982233389
T273 0.242651267600432
T274 0.237917552967474
T275 0.233183840567938
T276 0.22845012593498
T277 0.224148301426941
T278 0.24377240948188
T279 0.263803493844389
T280 0.283834575973477
T281 0.303865658102565
T282 0.323896742465074
T283 0.343927824594162
T284 0.364623919155739
T285 0.364623919155739
T286 0.364623919155739
T287 0.364623919155739
T288 0.364623919155739
T289 0.364623919155739
T290 0.338327647372091
T291 0.312743448446332
T292 0.287159249520573
T293 0.262097048112014
T294 0.256852409265883
T295 0.252118694632925
T296 0.247384982233389
T297 0.242651267600432
T298 0.237917552967474
T299 0.233183840567938
T300 0.22845012593498
T301 0.224148301426941
T302 0.24377240948188
T303 0.263803493844389
T304 0.283834575973477
T305 0.303865658102565
T306 0.323896742465074
T307 0.343927824594162
T308 0.364623919155739
T309 0.364623919155739
T310 0.364623919155739
T311 0.364623919155739
T312 0.364623919155739
T313 0.364623919155739
T314 0.338327647372091
T315 0.312743448446332
T316 0.287159249520573
T317 0.262097048112014
T318 0.256852409265883
T319 0.252118694632925
T320 0.247384982233389
T321 0.242651267600432
T322 0.237917552967474
T323 0.233183840567938
T324 0.22845012593498
T325 0.224148301426941
T326 0.24377240948188
T327 0.263803493844389
T328 0.283834575973477
T329 0.303865658102565
T330 0.323896742465074
T331 0.343927824594162
T332 0.364623919155739
T333 0.364623919155739
T334 0.364623919155739
T335 0.364623919155739
T336 0.364623919155739
T337 0.364623919155739
T338 0.338327647372091
T339 0.312743448446332
T340 0.287159249520573
T341 0.262097048112014
T342 0.256852409265883
T343 0.252118694632925
T344 0.247384982233389
T345 0.242651267600432
T346 0.237917552967474
T347 0.233183840567938
T348 0.22845012593498
T349 0.224148301426941
T350 0.24377240948188
T351 0.263803493844389
T352 0.283834575973477
T353 0.303865658102565
T354 0.323896742465074
T355 0.343927824594162
T356 0.364623919155739
T357 0.364623919155739
T358 0.364623919155739
T359 0.364623919155739
T360 0.364623919155739
T361 0.364623919155739
T362 0.338327647372091
T363 0.312743448446332
T364 0.287159249520573
T365 0.262097048112014
T366 0.256852409265883
T367 0.252118694632925
T368 0.247384982233389
T369 0.242651267600432
T370 0.237917552967474
T371 0.233183840567938
T372 0.22845012593498
T373 0.224148301426941
T374 0.24377240948188
T375 0.263803493844389
T376 0.283834575973477
T377 0.303865658102565
T378 0.323896742465074
T379 0.343927824594162
T380 0.364623919155739
T381 0.364623919155739
T382 0.364623919155739
T383 0.364623919155739
T384 0.364623919155739
T385 0.364623919155739
T386 0.338327647372091
T387 0.312743448446332
T388 0.287159249520573
T389 0.262097048112014
T390 0.256852409265883
T391 0.252118694632925
T392 0.247384982233389
T393 0.242651267600432
T394 0.237917552967474
T395 0.233183840567938
T396 0.22845012593498
T397 0.224148301426941
T398 0.24377240948188
T399 0.263803493844389
T400 0.283834575973477
T401 0.303865658102565
T402 0.323896742465074
T403 0.343927824594162
T404 0.364623919155739
T405 0.364623919155739
T406 0.364623919155739
T407 0.364623919155739
T408 0.364623919155739
T409 0.364623919155739
T410 0.338327647372091
T411 0.312743448446332
T412 0.287159249520573
T413 0.262097048112014
T414 0.256852409265883
T415 0.252118694632925
T416 0.247384982233389
T417 0.242651267600432
T418 0.237917552967474
T419 0.233183840567938
T420 0.22845012593498
T421 0.224148301426941
T422 0.24377240948188
T423 0.263803493844389
T424 0.283834575973477
T425 0.303865658102565
T426 0.323896742465074
T427 0.343927824594162
T428 0.364623919155739
T429 0.364623919155739
T430 0.364623919155739
T431 0.364623919155739
T432 0.364623919155739
T433 0.364623919155739
T434 0.338327647372091
T435 0.312743448446332
T436 0.287159249520573
T437 0.262097048112014
T438 0.256852409265883
T439 0.252118694632925
T440 0.247384982233389
T441 0.242651267600432
T442 0.237917552967474
T443 0.233183840567938
T444 0.22845012593498
T445 0.224148301426941
T446 0.24377240948188
T447 0.263803493844389
T448 0.283834575973477
T449 0.303865658102565
T450 0.323896742465074
T451 0.343927824594162
T452 0.364623919155739
T453 0.364623919155739
T454 0.364623919155739
T455 0.364623919155739
T456 0.364623919155739
T457 0.364623919155739
T458 0.338327647372091
T459 0.312743448446332
T460 0.287159249520573
T461 0.262097048112014
T462 0.256852409265883
T463 0.252118694632925
T464 0.247384982233389
T465 0.242651267600432
T466 0.237917552967474
T467 0.233183840567938
T468 0.22845012593498
T469 0.224148301426941
T470 0.24377240948188
T471 0.263803493844389
T472 0.283834575973477
T473 0.303865658102565
T474 0.323896742465074
T475 0.343927824594162
T476 0.364623919155739
T477 0.364623919155739
T478 0.364623919155739
T479 0.364623919155739
T480 0.364623919155739
T481 0.364623919155739
T482 0.338327647372091
T483 0.312743448446332
T484 0.287159249520573
T485 0.262097048112014
T486 0.256852409265883
T487 0.252118694632925
T488 0.247384982233389
T489 0.242651267600432
T490 0.237917552967474
T491 0.233183840567938
T492 0.22845012593498
T493 0.224148301426941
T494 0.24377240948188
T495 0.263803493844389
T496 0.283834575973477
T497 0.303865658102565
T498 0.323896742465074
T499 0.343927824594162
T500 0.364623919155739
T501 0.364623919155739
T502 0.364623919155739
T503 0.364623919155739
T504 0.364623919155739
T505 0.364623919155739
T506 0.338327647372091
T507 0.312743448446332
T508 0.287159249520573
T509 0.262097048112014
T510 0.256852409265883
T511 0.252118694632925
T512 0.247384982233389
T513 0.242651267600432
T514 0.237917552967474
T515 0.233183840567938
T516 0.22845012593498
T517 0.224148301426941
T518 0.24377240948188
T519 0.263803493844389
T520 0.283834575973477
T521 0.303865658102565
T522 0.323896742465074
T523 0.343927824594162
T524 0.364623919155739
T525 0.364623919155739
T526 0.364623919155739
T527 0.364623919155739
T528 0.364623919155739
T529 0.364623919155739
T530 0.338327647372091
T531 0.312743448446332
T532 0.287159249520573
T533 0.262097048112014
T534 0.256852409265883
T535 0.252118694632925
T536 0.247384982233389
T537 0.242651267600432
T538 0.237917552967474
T539 0.233183840567938
T540 0.22845012593498
T541 0.224148301426941
T542 0.24377240948188
T543 0.263803493844389
T544 0.283834575973477
T545 0.303865658102565
T546 0.323896742465074
T547 0.343927824594162
T548 0.364623919155739
T549 0.364623919155739
T550 0.364623919155739
T551 0.364623919155739
T552 0.364623919155739
T553 0.364623919155739
T554 0.338327647372091
T555 0.312743448446332
T556 0.287159249520573
T557 0.262097048112014
T558 0.256852409265883
T559 0.252118694632925
T560 0.247384982233389
T561 0.242651267600432
T562 0.237917552967474
T563 0.233183840567938
T564 0.22845012593498
T565 0.224148301426941
T566 0.24377240948188
T567 0.263803493844389
T568 0.283834575973477
T569 0.303865658102565
T570 0.323896742465074
T571 0.343927824594162
T572 0.364623919155739
T573 0.364623919155739
T574 0.364623919155739
T575 0.364623919155739
T576 0.364623919155739
T577 0.364623919155739
T578 0.338327647372091
T579 0.312743448446332
T580 0.287159249520573
T581 0.262097048112014
T582 0.256852409265883
T583 0.252118694632925
T584 0.247384982233389
T585 0.242651267600432
T586 0.237917552967474
T587 0.233183840567938
T588 0.22845012593498
T589 0.224148301426941
T590 0.24377240948188
T591 0.263803493844389
T592 0.283834575973477
T593 0.303865658102565
T594 0.323896742465074
T595 0.343927824594162
T596 0.364623919155739
T597 0.364623919155739
T598 0.364623919155739
T599 0.364623919155739
T600 0.364623919155739
T601 0.364623919155739
T602 0.338327647372091
T603 0.312743448446332
T604 0.287159249520573
T605 0.262097048112014
T606 0.256852409265883
T607 0.252118694632925
T608 0.247384982233389
T609 0.242651267600432
T610 0.237917552967474
T611 0.233183840567938
T612 0.22845012593498
T613 0.224148301426941
T614 0.24377240948188
T615 0.263803493844389
T616 0.283834575973477
T617 0.303865658102565
T618 0.323896742465074
T619 0.343927824594162
T620 0.364623919155739
T621 0.364623919155739
T622 0.364623919155739
T623 0.364623919155739
T624 0.364623919155739
T625 0.364623919155739
T626 0.338327647372091
T627 0.312743448446332
T628 0.287159249520573
T629 0.262097048112014
T630 0.256852409265883
T631 0.252118694632925
T632 0.247384982233389
T633 0.242651267600432
T634 0.237917552967474
T635 0.233183840567938
T636 0.22845012593498
T637 0.224148301426941
T638 0.24377240948188
T639 0.263803493844389
T640 0.283834575973477
T641 0.303865658102565
T642 0.323896742465074
T643 0.343927824594162
T644 0.364623919155739
T645 0.364623919155739
T646 0.364623919155739
T647 0.364623919155739
T648 0.364623919155739
T649 0.364623919155739
T650 0.338327647372091
T651 0.312743448446332
T652 0.287159249520573
T653 0.262097048112014
T654 0.256852409265883
T655 0.252118694632925
T656 0.247384982233389
T657 0.242651267600432
T658 0.237917552967474
T659 0.233183840567938
T660 0.22845012593498
T661 0.224148301426941
T662 0.24377240948188
T663 0.263803493844389
T664 0.283834575973477
T665 0.303865658102565
T666 0.323896742465074
T667 0.343927824594162
T668 0.364623919155739
T669 0.364623919155739
T670 0.364623919155739
T671 0.364623919155739
T672 0.364623919155739
T673 0.364623919155739
T674 0.338327647372091
T675 0.312743448446332
T676 0.287159249520573
T677 0.262097048112014
T678 0.256852409265883
T679 0.252118694632925
T680 0.247384982233389
T681 0.242651267600432
T682 0.237917552967474
T683 0.233183840567938
T684 0.22845012593498
T685 0.224148301426941
T686 0.24377240948188
T687 0.263803493844389
T688 0.283834575973477
T689 0.303865658102565
T690 0.323896742465074
T691 0.343927824594162
T692 0.364623919155739
T693 0.364623919155739
T694 0.364623919155739
T695 0.364623919155739
T696 0.364623919155739
T697 0.364623919155739
T698 0.338327647372091
T699 0.312743448446332
T700 0.287159249520573
T701 0.262097048112014
T702 0.256852409265883
T703 0.252118694632925
T704 0.247384982233389
T705 0.242651267600432
T706 0.237917552967474
T707 0.233183840567938
T708 0.22845012593498
T709 0.224148301426941
T710 0.24377240948188
T711 0.263803493844389
T712 0.283834575973477
T713 0.303865658102565
T714 0.323896742465074
T715 0.343927824594162
T716 0.364623919155739
T717 0.364623919155739
T718 0.364623919155739
T719 0.364623919155739
T720 0.364623919155739
T721 0.364623919155739
T722 0.338327647372091
T723 0.312743448446332
T724 0.287159249520573
T725 0.262097048112014
T726 0.256852409265883
T727 0.252118694632925
T728 0.247384982233389
T729 0.242651267600432
T730 0.237917552967474
T731 0.233183840567938
T732 0.22845012593498
T733 0.224148301426941
T734 0.24377240948188
T735 0.263803493844389
T736 0.283834575973477
T737 0.303865658102565
T738 0.323896742465074
T739 0.343927824594162
T740 0.364623919155739
T741 0.364623919155739
T742 0.364623919155739
T743 0.364623919155739
T744 0.364623919155739
T745 0.364623919155739
T746 0.338327647372091
T747 0.312743448446332
T748 0.287159249520573
T749 0.262097048112014
T750 0.256852409265883
T751 0.252118694632925
T752 0.247384982233389
T753 0.242651267600432
T754 0.237917552967474
T755 0.233183840567938
T756 0.22845012593498
T757 0.224148301426941
T758 0.24377240948188
T759 0.263803493844389
T760 0.283834575973477
T761 0.303865658102565
T762 0.323896742465074
T763 0.343927824594162
T764 0.364623919155739
T765 0.364623919155739
T766 0.364623919155739
T767 0.364623919155739
T768 0.364623919155739
T769 0.364623919155739
T770 0.338327647372091
T771 0.312743448446332
T772 0.287159249520573
T773 0.262097048112014
T774 0.256852409265883
T775 0.252118694632925
T776 0.247384982233389
T777 0.242651267600432
T778 0.237917552967474
T779 0.233183840567938
T780 0.22845012593498
T781 0.224148301426941
T782 0.24377240948188
T783 0.263803493844389
T784 0.283834575973477
T785 0.303865658102565
T786 0.323896742465074
T787 0.343927824594162
T788 0.364623919155739
T789 0.364623919155739
T790 0.364623919155739
T791 0.364623919155739
T792 0.364623919155739
T793 0.364623919155739
T794 0.338327647372091
T795 0.312743448446332
T796 0.287159249520573
T797 0.262097048112014
T798 0.256852409265883
T799 0.252118694632925
T800 0.247384982233389
T801 0.242651267600432
T802 0.237917552967474
T803 0.233183840567938
T804 0.22845012593498
T805 0.224148301426941
T806 0.24377240948188
T807 0.263803493844389
T808 0.283834575973477
T809 0.303865658102565
T810 0.323896742465074
T811 0.343927824594162
T812 0.364623919155739
T813 0.364623919155739
T814 0.364623919155739
T815 0.364623919155739
T816 0.364623919155739
T817 0.364623919155739
T818 0.338327647372091
T819 0.312743448446332
T820 0.287159249520573
T821 0.262097048112014
T822 0.256852409265883
T823 0.252118694632925
T824 0.247384982233389
T825 0.242651267600432
T826 0.237917552967474
T827 0.233183840567938
T828 0.22845012593498
T829 0.224148301426941
T830 0.24377240948188
T831 0.263803493844389
T832 0.283834575973477
T833 0.303865658102565
T834 0.323896742465074
T835 0.343927824594162
T836 0.364623919155739
T837 0.364623919155739
T838 0.364623919155739
T839 0.364623919155739
T840 0.364623919155739
T841 0.364623919155739
T842 0.338327647372091
T843 0.312743448446332
T844 0.287159249520573
T845 0.262097048112014
T846 0.256852409265883
T847 0.252118694632925
T848 0.247384982233389
T849 0.242651267600432
T850 0.237917552967474
T851 0.233183840567938
T852 0.22845012593498
T853 0.224148301426941
T854 0.24377240948188
T855 0.263803493844389
T856 0.283834575973477
T857 0.303865658102565
T858 0.323896742465074
T859 0.343927824594162
T860 0.364623919155739
T861 0.364623919155739
T862 0.364623919155739
T863 0.364623919155739
T864 0.364623919155739
T865 0.364623919155739
T866 0.338327647372091
T867 0.312743448446332
T868 0.287159249520573
T869 0.262097048112014
T870 0.256852409265883
T871 0.252118694632925
T872 0.247384982233389
T873 0.242651267600432
T874 0.237917552967474
T875 0.233183840567938
T876 0.22845012593498
T877 0.224148301426941
T878 0.24377240948188
T879 0.263803493844389
T880 0.283834575973477
T881 0.303865658102565
T882 0.323896742465074
T883 0.343927824594162
T884 0.364623919155739
T885 0.364623919155739
T886 0.364623919155739
T887 0.364623919155739
T888 0.364623919155739
T889 0.364623919155739
T890 0.338327647372091
T891 0.312743448446332
T892 0.287159249520573
T893 0.262097048112014
T894 0.256852409265883
T895 0.252118694632925
T896 0.247384982233389
T897 0.242651267600432
T898 0.237917552967474
T899 0.233183840567938
T900 0.22845012593498
T901 0.224148301426941
T902 0.24377240948188
T903 0.263803493844389
T904 0.283834575973477
T905 0.303865658102565
T906 0.323896742465074
T907 0.343927824594162
T908 0.364623919155739
T909 0.364623919155739
T910 0.364623919155739
T911 0.364623919155739
T912 0.364623919155739
T913 0.364623919155739
T914 0.338327647372091
T915 0.312743448446332
T916 0.287159249520573
T917 0.262097048112014
T918 0.256852409265883
T919 0.252118694632925
T920 0.247384982233389
T921 0.242651267600432
T922 0.237917552967474
T923 0.233183840567938
T924 0.22845012593498
T925 0.224148301426941
T926 0.24377240948188
T927 0.263803493844389
T928 0.283834575973477
T929 0.303865658102565
T930 0.323896742465074
T931 0.343927824594162
T932 0.364623919155739
T933 0.364623919155739
T934 0.364623919155739
T935 0.364623919155739
T936 0.364623919155739
T937 0.364623919155739
T938 0.338327647372091
T939 0.312743448446332
T940 0.287159249520573
T941 0.262097048112014
T942 0.256852409265883
T943 0.252118694632925
T944 0.247384982233389
T945 0.242651267600432
T946 0.237917552967474
T947 0.233183840567938
T948 0.22845012593498
T949 0.224148301426941
T950 0.24377240948188
T951 0.263803493844389
T952 0.283834575973477
T953 0.303865658102565
T954 0.323896742465074
T955 0.343927824594162
T956 0.364623919155739
T957 0.364623919155739
T958 0.364623919155739
T959 0.364623919155739
T960 0.364623919155739
T961 0.364623919155739
T962 0.338327647372091
T963 0.312743448446332
T964 0.287159249520573
T965 0.262097048112014
T966 0.256852409265883
T967 0.252118694632925
T968 0.247384982233389
T969 0.242651267600432
T970 0.237917552967474
T971 0.233183840567938
T972 0.22845012593498
T973 0.224148301426941
T974 0.24377240948188
T975 0.263803493844389
T976 0.283834575973477
T977 0.303865658102565
T978 0.323896742465074
T979 0.343927824594162
T980 0.364623919155739
T981 0.364623919155739
T982 0.364623919155739
T983 0.364623919155739
T984 0.364623919155739
T985 0.364623919155739
T986 0.338327647372091
T987 0.312743448446332
T988 0.287159249520573
T989 0.262097048112014
T990 0.256852409265883
T991 0.252118694632925
T992 0.247384982233389
T993 0.242651267600432
T994 0.237917552967474
T995 0.233183840567938
T996 0.22845012593498
T997 0.224148301426941
T998 0.24377240948188
T999 0.263803493844389
T1000 0.283834575973477
T1001 0.303865658102565
T1002 0.323896742465074
T1003 0.343927824594162
T1004 0.364623919155739
T1005 0.364623919155739
T1006 0.364623919155739
T1007 0.364623919155739
T1008 0.364623919155739
T1009 0.364623919155739
T1010 0.338327647372091
T1011 0.312743448446332
T1012 0.287159249520573
T1013 0.262097048112014
T1014 0.256852409265883
T1015 0.252118694632925
T1016 0.247384982233389
T1017 0.242651267600432
T1018 0.237917552967474
T1019 0.233183840567938
T1020 0.22845012593498
T1021 0.224148301426941
T1022 0.24377240948188
T1023 0.263803493844389
T1024 0.283834575973477
T1025 0.303865658102565
T1026 0.323896742465074
T1027 0.343927824594162
T1028 0.364623919155739
T1029 0.364623919155739
T1030 0.364623919155739
T1031 0.364623919155739
T1032 0.364623919155739
T1033 0.364623919155739
T1034 0.34345168592157
T1035 0.322988753869152
T1036 0.302525824050156
T1037 0.282062894231159
T1038 0.262097048112014
T1039 0.256182490006257
T1040 0.250773323928503
T1041 0.245364155617328
T1042 0.239954989539574
T1043 0.234545821228399
T1044 0.229136652917224
T1045 0.224148301426941
T1046 0.24377240948188
T1047 0.263803493844389
T1048 0.283834575973477
T1049 0.303865658102565
T1050 0.323896742465074
T1051 0.343927824594162
T1052 0.364623919155739
T1053 0.364623919155739
T1054 0.364623919155739
T1055 0.364623919155739
T1056 0.364623919155739
T1057 0.364623919155739
T1058 0.34345168592157
T1059 0.322988753869152
T1060 0.302525824050156
T1061 0.282062894231159
T1062 0.262097048112014
T1063 0.256182490006257
T1064 0.250773323928503
T1065 0.245364155617328
T1066 0.239954989539574
T1067 0.234545821228399
T1068 0.229136652917224
T1069 0.224148301426941
T1070 0.24910853820823
T1071 0.275434003044908
T1072 0.302648769439431
T1073 0.330752835158377
T1074 0.359746200201747
T1075 0.389628864569539
T1076 0.42116896893414
T1077 0.429262888617573
T1078 0.437356806067584
T1079 0.445450723517595
T1080 0.453544643201027
T1081 0.461638560651039
T1082 0.442457016242587
T1083 0.423265026121564
T1084 0.403164564985565
T1085 0.382155630601168
T1086 0.360922739871227
T1087 0.358464790223565
T1088 0.356462646178737
T1089 0.354220357948998
T1090 0.351737923300925
T1091 0.349015342234518
T1092 0.346052616983199
T1093 0.343494621217375
T1094 0.378978717990147
T1095 0.415975779186747
T1096 0.453862139707771
T1097 0.492637799553217
T1098 0.532302760956509
T1099 0.572857019450802
T1100 0.615423005601777
T1101 0.623516923051788
T1102 0.631610840501799
T1103 0.639704760185232
T1104 0.647798677635243
T1105 0.655892595085254
T1106 0.625431505804897
T1107 0.595337854570477
T1108 0.564335730087661
T1109 0.532425134589868
T1110 0.500555404006107
T1111 0.49494646507131
T1112 0.490062577407007
T1113 0.484938543324371
T1114 0.479574365056822
T1115 0.47397004037094
T1116 0.468125571500146
T1117 0.462910022969654
T1118 0.508848900005486
T1119 0.556517555328587
T1120 0.605075509976111
T1121 0.654522766181479
T1122 0.70485931947785
T1123 0.756085174332065
T1124 0.809677040035993
T1125 0.817770957486004
T1126 0.825864877169436
T1127 0.833958794619447
T1128 0.842052712069458
T1129 0.850146631752891
T1130 0.808405995367207
T1131 0.767410683019391
T1132 0.725506895189757
T1133 0.682694638578568
T1134 0.640188068140987
T1135 0.631428137685634
T1136 0.623662506401856
T1137 0.615656728699744
T1138 0.60741080681272
T1139 0.598924740740784
T1140 0.590198528250514
T1141 0.582325424721933
T1142 0.638719079787404
T1143 0.697059331470427
T1144 0.756288880244451
T1145 0.81640773057632
T1146 0.877415880232612
T1147 0.939313329213328
T1148 1.00393107447021
T1149 1.01202499415364
T1150 1.02011891160365
T1151 1.02821282905366
T1152 1.0363067487371
T1153 1.04440066618711
T1154 0.991380487162938
T1155 0.939483509234883
T1156 0.886678062525274
T1157 0.832964142567268
T1158 0.779820732275867
T1159 0.767909810299958
T1160 0.757262435396704
T1161 0.746374916308539
T1162 0.73524725080204
T1163 0.723879438877207
T1164 0.712271482767461
T1165 0.701740826474212
T1166 0.768589261802743
T1167 0.837601105378844
T1168 0.907502250512791
T1169 0.97829269497116
T1170 1.04997243875395
T1171 1.12254148186117
T1172 1.19818511113785
T1173 1.20627902858786
T1174 1.21437294603787
T1175 1.2224668657213
T1176 1.23056078317131
T1177 1.23865470062132
T1178 1.17435497672525
T1179 1.1115563376838
T1180 1.04784922762737
T1181 0.983233644322547
T1182 0.919453396410747
T1183 0.904391485147703
T1184 0.890862366624974
T1185 0.877093101683912
T1186 0.863083692557937
T1187 0.84883413924705
T1188 0.83434443951783
T1189 0.821156230459913
T1190 0.898459441584661
T1191 0.978142881520684
T1192 1.05871562078113
T1193 1.140177659366
T1194 1.22252899950871
T1195 1.30576963674243
T1196 1.39243914557206
T1197 1.40053306302207
T1198 1.4086269827055
T1199 1.41672090015552
T1200 1.42481481760553
T1201 1.43290873728896
T1202 1.35732946628756
T1203 1.28362916613271
T1204 1.20902039272947
T1205 1.13350314831125
T1206 1.05908606054563
T1207 1.04087315776203
T1208 1.02446229561982
T1209 1.00781128929271
T1210 0.990920136547257
T1211 0.973788837383473
T1212 0.956417396268198
T1213 0.940571632212193
T1214 1.0283296236
T1215 1.11868465766252
T1216 1.20992899104947
T1217 1.30206262599426
T1218 1.39508555803006
T1219 1.48899779162369
T1220 1.58669318000628
T1221 1.59478709968971
T1222 1.60288101713972
T1223 1.61097493458973
T1224 1.61906885427316
T1225 1.62716277172317
T1226 1.54030395584987
T1227 1.45570199458162
T1228 1.37019155783156
T1229 1.28377265229995
T1230 1.19871872468051
T1231 1.17735483037635
T1232 1.15806222461467
T1233 1.13852947466808
T1234 1.11875657830315
T1235 1.09874353775332
T1236 1.07849035078515
T1237 1.05998703396447
T1238 1.15819980338192
T1239 1.25922643380436
T1240 1.36114236131781
T1241 1.4639475903891
T1242 1.56764211878482
T1243 1.67222594650496
T1244 1.78094721667391
T1245 1.78904113412392
T1246 1.79713505157394
T1247 1.80522897125737
T1248 1.81332288870738
T1249 1.82141680615739
T1250 1.7232784476456
T1251 1.62777482079712
T1252 1.53136272516708
T1253 1.43404215628865
T1254 1.33835138881539
T1255 1.31383650299067
T1256 1.29166215584294
T1257 1.26924766004345
T1258 1.24659302229247
T1259 1.22369823588974
T1260 1.20056330753551
T1261 1.17940243571675
T1262 1.28806998539726
T1263 1.39976820771278
T1264 1.51235573158615
T1265 1.62583255478394
T1266 1.74019867730616
T1267 1.85545410138622
T1268 1.97520125110813
T1269 1.98329516855814
T1270 1.99138908824157
T1271 1.99948300569158
T1272 2.00757692314159
T1273 2.01567084282503
T1274 1.90625293720791
T1275 1.79984764924603
T1276 1.69253389026918
T1277 1.58431165804392
T1278 1.47798405295027
T1279 1.45031817783842
T1280 1.42526208483779
T1281 1.39996584765225
T1282 1.37442946404837
T1283 1.34865293625958
T1284 1.32263626205246
T1285 1.29881783746903
T1286 1.41794016517917
T1287 1.54030998385462
T1288 1.66356910185449
T1289 1.7877175214122
T1290 1.91275523806092
T1291 2.03868225403406
T1292 2.16945528777577
T1293 2.17754920522578
T1294 2.18564312267579
T1295 2.1937370401258
T1296 2.20183095980923
T1297 2.20992487725924
T1298 2.08922742677022
T1299 1.97192047769494
T1300 1.85370505537127
T1301 1.73458116203262
T1302 1.61761671708515
T1303 1.58679985045274
T1304 1.55886201383264
T1305 1.53068403302762
T1306 1.50226590803769
T1307 1.47360763439601
T1308 1.44470921880283
T1309 1.41823323922131
T1310 1.54781034719451
T1311 1.68085175999646
T1312 1.81478247212283
T1313 1.94960248580705
T1314 2.08531179658226
T1315 2.22191040891532
T1316 2.36370932220998
T1317 2.37180323965999
T1318 2.37989715711
T1319 2.38799107679344
T1320 2.39608499424345
T1321 2.40417891169346
T1322 2.27220191856595
T1323 2.14399330614386
T1324 2.01487622047337
T1325 1.88485066602132
T1326 1.75724938122003
T1327 1.72328152306707
T1328 1.69246194506091
T1329 1.66140222063642
T1330 1.63010234979359
T1331 1.59856233476585
T1332 1.56678217331978
T1333 1.53764864320701
T1334 1.67768052697643
T1335 1.8213935361383
T1336 1.96599584239117
T1337 2.11148745020189
T1338 2.25786835733702
T1339 2.40513856379659
T1340 2.5579633566442
T1341 2.56605727632763
T1342 2.57415119377764
T1343 2.58224511122765
T1344 2.59033902867766
T1345 2.59843294836109
T1346 2.45517640812826
T1347 2.31606613235935
T1348 2.17604738780889
T1349 2.03512017001002
T1350 1.89688204535491
T1351 1.85976319791481
T1352 1.82606187405576
T1353 1.79212040601179
T1354 1.75793879154949
T1355 1.72351703290227
T1356 1.68885513007015
T1357 1.65706404495929
T1358 1.80755070899177
T1359 1.96193531004672
T1360 2.11720921265951
T1361 2.27337241459673
T1362 2.43042491585837
T1363 2.58836671867785
T1364 2.75221739331183
T1365 2.76031131076184
T1366 2.76840522821186
T1367 2.77649914566187
T1368 2.7845930653453
T1369 2.79268698279531
T1370 2.63815089769057
T1371 2.48813896080826
T1372 2.33721855291098
T1373 2.1853896717653
T1374 2.03651470948979
T1375 1.99624487052914
T1376 1.95966180305061
T1377 1.92283859138716
T1378 1.88577523553881
T1379 1.84847173327212
T1380 1.81092808458709
T1381 1.77647944671157
T1382 1.93742088877369
T1383 2.10247708618856
T1384 2.26842258292785
T1385 2.43525738122499
T1386 2.60298147661313
T1387 2.77159487132569
T1388 2.94647142774605
T1389 2.95456534519606
T1390 2.96265926487949
T1391 2.9707531823295
T1392 2.97884709977951
T1393 2.98694101722953
T1394 2.82112538725288
T1395 2.66021178925718
T1396 2.49838971801308
T1397 2.335659175754
T1398 2.17614737362467
T1399 2.13272654314346
T1400 2.09326173427888
T1401 2.05355677899596
T1402 2.0136116772947
T1403 1.97342643140854
T1404 1.93300104133746
T1405 1.89589484846385
T1406 2.06729107078903
T1407 2.2430188623304
T1408 2.41963595319619
T1409 2.59714234561983
T1410 2.77553803513447
T1411 2.95482302620695
T1412 3.14072546218026
T1413 3.1488193818637
T1414 3.15691329931371
T1415 3.16500721676372
T1416 3.17310113421373
T1417 3.18119505389716
T1418 3.00409987904861
T1419 2.83228461770609
T1420 2.65956088311517
T1421 2.4859286797427
T1422 2.31578003775955
T1423 2.26920821799121
T1424 2.22686166327372
T1425 2.18427496437133
T1426 2.14144812128402
T1427 2.09838113177838
T1428 2.05507399585441
T1429 2.01531025021613
T1430 2.22727678040283
T1431 2.44391502544037
T1432 2.6615907863564
T1433 2.88030406538435
T1434 3.10005485805736
T1435 3.32688557916447
T1436 3.3349794988479
T1437 3.34307341629791
T1438 3.35116733374792
T1439 3.35926125343136
T1440 3.36735517088137
T1441 3.37544908833138
T1442 3.18707436861092
T1443 3.00435744392158
T1444 2.82073205045069
T1445 2.63619818149798
T1446 2.45541270189443
T1447 2.40568989060553
T1448 2.36046159226857
T1449 2.31499315198012
T1450 2.26928456303992
T1451 2.2233358299148
T1452 2.17714695260478
T1453 2.13472565196841
T1454 2.35892703735866
T1455 2.58801547517154
T1456 2.81814142886292
T1457 3.04930490066621
T1458 3.281505888348
T1459 3.52113961583211
T1460 3.52923353328212
T1461 3.53732745073213
T1462 3.54542137041556
T1463 3.55351528786557
T1464 3.56160920531558
T1465 3.56970312276559
T1466 3.37004885817323
T1467 3.1764302723705
T1468 2.98190321555279
T1469 2.78646768548668
T1470 2.59504536602931
T1471 2.54217156321985
T1472 2.49406152349684
T1473 2.4457113373555
T1474 2.39712100702924
T1475 2.34829053028465
T1476 2.29921990935514
T1477 2.25414105595411
T1478 2.49057729208106
T1479 2.7321159226693
T1480 2.97469207136944
T1481 3.21830573594808
T1482 3.46295691863864
T1483 3.71539365026632
T1484 3.72348756771633
T1485 3.73158148739976
T1486 3.73967540484978
T1487 3.74776932229979
T1488 3.75586324198322
T1489 3.76395715943323
T1490 3.55302334773554
T1491 3.34850310081941
T1492 3.14307438065488
T1493 2.93673718947538
T1494 2.73467803016419
T1495 2.67865323583418
T1496 2.62766145249169
T1497 2.57642952273087
T1498 2.52495744878514
T1499 2.47324522842107
T1500 2.42129286387209
T1501 2.37355645770639
T1502 2.62222754680347
T1503 2.87621637240047
T1504 3.13124271387596
T1505 3.38730657346337
T1506 3.64440794892927
T1507 3.90964768470054
T1508 3.91774160438397
T1509 3.92583552183398
T1510 3.93392943928399
T1511 3.94202335896742
T1512 3.95011727641743
T1513 3.95821119386745
T1514 3.73599783953127
T1515 3.52057592926832
T1516 3.30424554575698
T1517 3.08700669346408
T1518 2.87431069429907
T1519 2.81513491068192
T1520 2.76126138371996
T1521 2.70714771033966
T1522 2.65279389277446
T1523 2.59819992879091
T1524 2.54336582062246
T1525 2.49297185945867
T1526 2.75387780152588
T1527 3.02031681989822
T1528 3.28779335638249
T1529 3.55630740874524
T1530 3.82585897698649
T1531 4.10390172136817
T1532 4.11199563881818
T1533 4.1200895562682
T1534 4.12818347595163
T1535 4.13627739340164
T1536 4.14437131085165
T1537 4.15246523053508
T1538 3.91897232909358
T1539 3.69264875548382
T1540 3.4654167130925
T1541 3.23727619521936
T1542 3.01394335843395
T1543 2.95161658329625
T1544 2.89486131271481
T1545 2.83786589571504
T1546 2.78063033453035
T1547 2.72315462692734
T1548 2.66543877513941
T1549 2.61238726121095
T1550 2.88552805624828
T1551 3.1644172696294
T1552 3.44434399888901
T1553 3.72530824626053
T1554 4.00731000727713
T1555 4.29815575580239
T1556 4.3062496732524
T1557 4.31434359293583
T1558 4.32243751038584
T1559 4.33053142783585
T1560 4.33862534751929
T1561 4.3467192649693
T1562 4.10194681865589
T1563 3.86472158393273
T1564 3.62658787819459
T1565 3.38754569920806
T1566 3.15357602256883
T1567 3.08809825591057
T1568 3.02846124170966
T1569 2.96858408332383
T1570 2.90846677628625
T1571 2.84810932729718
T1572 2.78751173188978
T1573 2.73180266296323
T1574 3.01717831097069
T1575 3.30851771712715
T1576 3.60089464139553
T1577 3.8943090815424
T1578 4.18876103756776
T1579 4.4924097902366
T1580 4.50050370992004
T1581 4.50859762737005
T1582 4.51669154482006
T1583 4.52478546450349
T1584 4.5328793819535
T1585 4.54097329940351
T1586 4.2849213082182
T1587 4.03679441238164
T1588 3.78775904329669
T1589 3.53781520319676
T1590 3.29320868670371
T1591 3.22457993075832
T1592 3.16206117293793
T1593 3.09930226869921
T1594 3.03630322027557
T1595 2.9730640254336
T1596 2.90958468640672
T1597 2.8512180647155
T1598 3.14882856569309
T1599 3.45261816685833
T1600 3.75744528390205
T1601 4.06330991905769
T1602 4.3702120678584
T1603 4.68666382690424
T1604 4.69475774435425
T1605 4.70285166180426
T1606 4.7109455814877
T1607 4.71903949893771
T1608 4.72713341638772
T1609 4.73522733607115
T1610 4.46789580001393
T1611 4.20886724083056
T1612 3.94893020839879
T1613 3.68808470718546
T1614 3.43284135083859
T1615 3.36106160337264
T1616 3.29566110193278
T1617 3.23002045407458
T1618 3.16413966203147
T1619 3.09801872580345
T1620 3.03165764315709
T1621 2.97063346870121
T1622 3.2804788204155
T1623 3.59671861435608
T1624 3.91399592640857
T1625 4.23231075433956
T1626 4.55166309814904
T1627 4.88091786133846
T1628 4.88901177878847
T1629 4.8971056984719
T1630 4.90519961592191
T1631 4.91329353337192
T1632 4.92138745305536
T1633 4.92948137050537
T1634 4.65087028957624
T1635 4.38094006704605
T1636 4.1101013757343
T1637 3.83835420894074
T1638 3.57247401497347
T1639 3.49754327598696
T1640 3.42926103092763
T1641 3.36073864168337
T1642 3.29197610602079
T1643 3.22297342393987
T1644 3.15373059767404
T1645 3.09004887045348
T1646 3.41212907513791
T1647 3.74081906408725
T1648 4.07054656891509
T1649 4.40131158962143
T1650 4.73311412843967
T1651 5.07517189577267
T1652 5.0832658154561
T1653 5.09135973290612
T1654 5.09945365035613
T1655 5.10754757003956
T1656 5.11564148748957
T1657 5.12373540493958
T1658 4.83384477913855
T1659 4.55301289549496
T1660 4.2712725408364
T1661 3.98862371292944
T1662 3.71210667910835
T1663 3.63402495083471
T1664 3.5628609621559
T1665 3.49145682705875
T1666 3.41981254777669
T1667 3.34792812430971
T1668 3.27580355442441
T1669 3.20946427220576
T1670 3.54377932986031
T1671 3.88491951158501
T1672 4.22709721142161
T1673 4.57031242713671
T1674 4.91456515873031
T1675 5.26942593244031
T1676 5.27751984989032
T1677 5.28561376734033
T1678 5.29370768702376
T1679 5.30180160447378
T1680 5.30989552192379
T1681 5.31798944160722
T1682 5.01681926870086
T1683 4.72508572394388
T1684 4.4324437059385
T1685 4.13889321691814
T1686 3.85173934324323
T1687 3.77050662344903
T1688 3.69646089115074
T1689 3.62217501466754
T1690 3.54764899176601
T1691 3.47288282244614
T1692 3.39787651117478
T1693 3.32887967395804
T1694 3.67542958458272
T1695 4.02901996131618
T1696 4.38364785392814
T1697 4.73931326241858
T1698 5.09601618902095
T1699 5.46367996687452
T1700 5.47177388432454
T1701 5.47986780400797
T1702 5.48796172145798
T1703 5.49605563890799
T1704 5.50414955859142
T1705 5.51224347604143
T1706 5.19979376049659
T1707 4.89715855239279
T1708 4.59361487104059
T1709 4.28916272090684
T1710 3.99137200737811
T1711 3.90698829606336
T1712 3.83006082014559
T1713 3.75289320004291
T1714 3.6754854335219
T1715 3.59783752281598
T1716 3.51994946569172
T1717 3.44829507571032
T1718 3.80707983930513
T1719 4.17312040881393
T1720 4.54019849643466
T1721 4.90831409993387
T1722 5.27746721931158
T1723 5.65793400130874
T1724 5.66602792099217
T1725 5.67412183844218
T1726 5.68221575589219
T1727 5.69030967557563
T1728 5.69840359302564
T1729 5.70649751047565
T1730 5.3827682500589
T1731 5.06923137860828
T1732 4.75478603837611
T1733 4.43943222266212
T1734 4.13100467151299
T1735 4.04346996867768
T1736 3.96366075137386
T1737 3.88361138541829
T1738 3.80332187751122
T1739 3.7227922209524
T1740 3.64202242244209
T1741 3.5677104774626
T1742 3.93873009402753
T1743 4.31722085854511
T1744 4.69674913894118
T1745 5.07731493521574
T1746 5.4589182473688
T1747 5.85218803797638
T1748 5.86028195542639
T1749 5.8683758728764
T1750 5.87646979255983
T1751 5.88456371000984
T1752 5.89265762745985
T1753 5.90075154714329
T1754 5.56574273962121
T1755 5.2413042070572
T1756 4.91595720347821
T1757 4.58970172665082
T1758 4.27063733564787
T1759 4.17995164352543
T1760 4.09726068036871
T1761 4.01432957302708
T1762 3.93115831926712
T1763 3.84774692132225
T1764 3.76409537695904
T1765 3.6871258814483
T1766 4.06499976376771
T1767 4.4498880727341
T1768 4.83485593170912
T1769 5.21990334515961
T1770 5.60503031085216
T1771 6.00113631454757
T1772 6.0017569243263
T1773 6.00237753410503
T1774 6.00299814611718
T1775 6.00361875589591
T1776 6.00423936567464
T1777 6.00485997545336
T1778 5.65676665216892
T1779 5.32028493663845
T1780 4.9837335651568
T1781 4.64711253549054
T1782 4.31861239183947
T1783 4.2215933795382
T1784 4.13288333861421
T1785 4.04415488312957
T1786 3.95540801755112
T1787 3.86664273517861
T1788 3.77785904047886
T1789 3.6959957766469
T1790 4.07509419486482
T1791 4.4609371352027
T1792 4.84685962778263
T1793 5.23286167483804
T1794 5.61894327190208
T1795 6.01603096040417
T1796 6.0166515701829
T1797 6.01727218219505
T1798 6.01789279197378
T1799 6.01851340175251
T1800 6.01913401153124
T1801 6.01975462354339
T1802 5.67079642563256
T1803 5.33347881412025
T1804 4.99609154442335
T1805 4.65863461654184
T1806 4.32931888317763
T1807 4.23205826603376
T1808 4.14312726378251
T1809 4.05417784697062
T1810 3.96521002006492
T1811 3.87622377636516
T1812 3.78721912257158
T1813 3.70515208805801
T1814 4.08518862596193
T1815 4.47198619990472
T1816 4.85886332385615
T1817 5.24582000228305
T1818 5.632856232952
T1819 6.0309256084942
T1820 6.03154621827293
T1821 6.03216682805166
T1822 6.03278743783039
T1823 6.03340804760912
T1824 6.03402865962127
T1825 6.0346492694
T1826 5.68482620132961
T1827 5.34667269160205
T1828 5.00844952592332
T1829 4.67015669982655
T1830 4.34002537451579
T1831 4.24252315029589
T1832 4.15337118895082
T1833 4.06420081081167
T1834 3.97501202257872
T1835 3.88580481978513
T1836 3.79657920243088
T1837 3.7143083972357
T1838 4.09528305705904
T1839 4.48303526237332
T1840 4.87086702216309
T1841 5.25877833196148
T1842 5.64676919623535
T1843 6.04582025435081
T1844 6.04644086412954
T1845 6.04706147390826
T1846 6.04768208368699
T1847 6.04830269569914
T1848 6.04892330547787
T1849 6.0495439152566
T1850 5.69885597479324
T1851 5.35986656908385
T1852 5.02080750518986
T1853 4.68167878311127
T1854 4.35073186585395
T1855 4.25298803679145
T1856 4.1636151118857
T1857 4.07422377465273
T1858 3.98481402509253
T1859 3.89538586097167
T1860 3.8059392845236
T1861 3.72346470864681
T1862 4.10537748815615
T1863 4.49408432707535
T1864 4.8828707182366
T1865 5.27173666163991
T1866 5.66068215728527
T1867 6.06071490020741
T1868 6.06133550998614
T1869 6.06195611976487
T1870 6.06257673177702
T1871 6.06319734155575
T1872 6.06381795133448
T1873 6.06443856111321
T1874 5.7128857504903
T1875 5.37306044656566
T1876 5.03316548668983
T1877 4.69320086639598
T1878 4.36143835719211
T1879 4.26345292105359
T1880 4.17385903705401
T1881 4.08424673849378
T1882 3.99461602760633
T1883 3.90496690215822
T1884 3.81529936438289
T1885 3.73262101782449
T1886 4.11547192148668
T1887 4.50513339177737
T1888 4.89487441431012
T1889 5.28469498908492
T1890 5.6745951183352
T1891 6.07560954606402
T1892 6.07623015807617
T1893 6.0768507678549
T1894 6.07747137763363
T1895 6.07809198741236
T1896 6.07871259719108
T1897 6.07933320920324
T1898 5.72691552395393
T1899 5.38625432404746
T1900 5.04552346595638
T1901 4.7047229496807
T1902 4.37214484853027
T1903 4.27391780754914
T1904 4.18410296222231
T1905 4.09426970233483
T1906 4.00441803012013
T1907 3.91454794557819
T1908 3.82465944647561
T1909 3.74177732700218
T1910 4.12556635258379
T1911 4.51618245424597
T1912 4.90687811038364
T1913 5.29765331876335
T1914 5.68850807938512
T1915 6.09050419415404
T1916 6.09112480393277
T1917 6.0917454137115
T1918 6.09236602349023
T1919 6.09298663326896
T1920 6.09360724528111
T1921 6.09422785505984
T1922 5.74094529965098
T1923 5.39944820152926
T1924 5.05788144745635
T1925 4.71624503296541
T1926 4.38285133986843
T1927 4.2843826940447
T1928 4.19434688739062
T1929 4.10429266617589
T1930 4.01422003486735
T1931 3.92412898676474
T1932 3.83401952633491
T1933 3.75093363841329
T1934 4.1356607836809
T1935 4.527231518948
T1936 4.91888180645715
T1937 5.31061164844178
T1938 5.70242104266846
T1939 6.10539884001065
T1940 6.10601944978938
T1941 6.10664005956811
T1942 6.10726066934684
T1943 6.10788128135899
T1944 6.10850189113772
T1945 6.10912250091645
T1946 5.75497507534804
T1947 5.41264207901106
T1948 5.0702394267229
T1949 4.72776711625013
T1950 4.39355783120659
T1951 4.29484757830683
T1952 4.20459081255892
T1953 4.11431563001694
T1954 4.02402203738115
T1955 3.93371003018471
T1956 3.84337960842763
T1957 3.76008994759097
T1958 4.14575521477801
T1959 4.5382805814166
T1960 4.93088550253067
T1961 5.32356997812021
T1962 5.71633400371839
T1963 6.12029348586726
T1964 6.12091409564598
T1965 6.12153470542471
T1966 6.12215531743686
T1967 6.12277592721559
T1968 6.12339653699432
T1969 6.12401714677305
T1970 5.82629128733918
T1971 5.54042044510649
T1972 5.2544915540144
T1973 4.9685046140629
T1974 4.68245962748541
T1975 4.40471042616439
T1976 4.29053417127465
T1977 4.18487635590217
T1978 4.07919705501442
T1979 3.97349627084481
T1980 3.8677739989265
T1981 3.76924625900208
T1982 4.15584964587512
T1983 4.54932964611862
T1984 4.94288920083761
T1985 5.33652830556522
T1986 5.73024696476831
T1987 6.13518813172386
T1988 6.13580874373601
T1989 6.13642935351474
T1990 6.13704996329347
T1991 6.1376705730722
T1992 6.13829118285093
T1993 6.13891179486308
T1994 5.84046037940544
T1995 5.55389295532671
T1996 5.26726748238857
T1997 4.98058396282445
T1998 4.69384239440091
T1999 4.41541691750254
T2000 4.30096207900967
T2001 4.19504643968732
T2002 4.08910931261627
T2003 3.98315070226336
T2004 3.87717060416177
T2005 3.77840256817977
T2006 4.16594407697223
T2007 4.56037871082065
T2008 4.95489289691112
T2009 5.34948663524365
T2010 5.74415992581823
T2011 6.15008277981389
T2012 6.15070338959262
T2013 6.15132399937135
T2014 6.15194460915007
T2015 6.1525652189288
T2016 6.15318583094095
T2017 6.15380644071968
T2018 5.85462946923828
T2019 5.56736546554693
T2020 5.28004341299617
T2021 4.99266330935258
T2022 4.705225159083
T2023 4.4261234088407
T2024 4.31138998674469
T2025 4.20521652123904
T2026 4.09902157021812
T2027 3.99280513368192
T2028 3.88656721163045
T2029 3.78755887959088
T2030 4.17603850806934
T2031 4.57142777328925
T2032 4.96689659298464
T2033 5.36244496492208
T2034 5.75807288910158
T2035 6.16497742567049
T2036 6.16559803544922
T2037 6.16621864522795
T2038 6.16683925500668
T2039 6.16745986701883
T2040 6.16808047679756
T2041 6.16870108657629
T2042 5.86879856130455
T2043 5.58083797576715
T2044 5.29281934137034
T2045 5.00474265811413
T2046 4.71660792599851
T2047 4.43682990017886
T2048 4.3218178944797
T2049 4.21538660502418
T2050 4.10893382781997
T2051 4.00245956510048
T2052 3.89596381686571
T2053 3.79671518876856
T2054 4.18613293916645
T2055 4.58247683799128
T2056 4.97890028905816
T2057 5.37540329236709
T2058 5.7719858501515
T2059 6.1798720715271
T2060 6.18049268130583
T2061 6.18111329108456
T2062 6.18173390309671
T2063 6.18235451287544
T2064 6.18297512265416
T2065 6.18359573243289
T2066 5.88296765113739
T2067 5.59431048598737
T2068 5.30559526974451
T2069 5.01682200687568
T2070 4.72799069291401
T2071 4.44753639151702
T2072 4.33224580444814
T2073 4.22555668657591
T2074 4.11884608542182
T2075 4.01211399651904
T2076 3.9053604243344
T2077 3.80587149794625
T2078 4.19622737026356
T2079 4.59352590045988
T2080 4.99090398513167
T2081 5.38836162204552
T2082 5.78589881120143
T2083 6.1947667173837
T2084 6.19538732939585
T2085 6.19600793917458
T2086 6.19662854895331
T2087 6.19724915873204
T2088 6.19786976851077
T2089 6.19849038052292
T2090 5.89713674320365
T2091 5.60778299397416
T2092 5.31837119811869
T2093 5.02890135340381
T2094 4.73937345982952
T2095 4.45824288285518
T2096 4.34267371218316
T2097 4.23572677036105
T2098 4.12875834302367
T2099 4.02176842793759
T2100 3.91475702956966
T2101 3.81502780935736
T2102 4.20632180136067
T2103 4.6045749651619
T2104 5.00290768120519
T2105 5.40131995172395
T2106 5.79981177225135
T2107 6.20966136547373
T2108 6.21028197525246
T2109 6.21090258503119
T2110 6.21152319480992
T2111 6.21214380458865
T2112 6.2127644166008
T2113 6.21338502637953
T2114 5.91130583303649
T2115 5.62125550419438
T2116 5.33114712649286
T2117 5.04098070216536
T2118 4.75075622674502
T2119 4.46894937419334
T2120 4.35310161991817
T2121 4.24589685191277
T2122 4.1386705983921
T2123 4.03142286158957
T2124 3.92415363703835
T2125 3.82418411853504
T2126 4.29605235512492
T2127 4.77500663972392
T2128 5.25405638299323
T2129 5.73320158716626
T2130 6.22393540155161
T2131 6.22455601133034
T2132 6.22517662110906
T2133 6.22579723088779
T2134 6.22641784066652
T2135 6.22703845267867
T2136 6.2276590624574
T2137 6.22827967223613
T2138 5.92547492510276
T2139 5.6347280144146
T2140 5.34392305710046
T2141 5.05306004869349
T2142 4.76213899366053
T2143 4.4796558655315
T2144 4.36352952765319
T2145 4.25606693569792
T2146 4.14858285599395
T2147 4.04107729300813
T2148 3.93355024227361
T2149 3.83334042994615
T2150 4.30633744225232
T2151 4.78643723982868
T2152 5.26663249607535
T2153 5.74692321322574
T2154 6.23883004740821
T2155 6.23945065718694
T2156 6.24007126696567
T2157 6.24069187897782
T2158 6.24131248875655
T2159 6.24193309853528
T2160 6.24255370831401
T2161 6.24317431809274
T2162 5.9396440149356
T2163 5.64820052463482
T2164 5.35669898547463
T2165 5.06513939745504
T2166 4.77352176057604
T2167 4.49036235686966
T2168 4.3739574353882
T2169 4.26623701724964
T2170 4.1584951135958
T2171 4.05073172442669
T2172 3.9429468497423
T2173 3.84249673912384
T2174 4.3166225271463
T2175 4.79786783993344
T2176 5.27920861139089
T2177 5.76064484151865
T2178 6.25372469326482
T2179 6.25434530304355
T2180 6.2549659150557
T2181 6.25558652483443
T2182 6.25620713461316
T2183 6.25682774439188
T2184 6.25744835417061
T2185 6.25806896618276
T2186 5.95381310476844
T2187 5.66167303485504
T2188 5.36947491384881
T2189 5.07721874398317
T2190 4.78490452749154
T2191 4.50106884820782
T2192 4.38438534312322
T2193 4.27640710103478
T2194 4.16840737119765
T2195 4.06038615584524
T2196 3.95234345497756
T2197 3.85165305053495
T2198 4.3269076142737
T2199 4.80929844003821
T2200 5.29178472447301
T2201 5.77436646981155
T2202 6.26861933912142
T2203 6.26923995113357
T2204 6.2698605609123
T2205 6.27048117069103
T2206 6.27110178046976
T2207 6.27172239024849
T2208 6.27234300226064
T2209 6.27296361203937
T2210 5.9679821968347
T2211 5.67514554284184
T2212 5.38225084222298
T2213 5.08929809274472
T2214 4.79628729440705
T2215 4.51177533954598
T2216 4.39481325085824
T2217 4.28657718258651
T2218 4.1783196287995
T2219 4.0700405872638
T2220 3.96174006244625
T2221 3.86080935971263
T2222 4.3371927014011
T2223 4.82072904014297
T2224 5.30436083978856
T2225 5.78808809810445
T2226 6.28351398721145
T2227 6.28413459699018
T2228 6.28475520676891
T2229 6.28537581654764
T2230 6.28599642632637
T2231 6.28661703833852
T2232 6.28723764811725
T2233 6.28785825789597
T2234 5.98215128666755
T2235 5.68861805306205
T2236 5.39502677059715
T2237 5.10137744150627
T2238 4.80767006132256
T2239 4.52248183088414
T2240 4.40524116082667
T2241 4.29674726637165
T2242 4.18823188416793
T2243 4.07969501868236
T2244 3.97113666768151
T2245 3.86996566889032
T2246 4.34747778629508
T2247 4.83215964024773
T2248 5.31693695287068
T2249 5.80180972639736
T2250 6.29840863306806
T2251 6.29902924284678
T2252 6.29964985262551
T2253 6.30027046463766
T2254 6.30089107441639
T2255 6.30151168419512
T2256 6.30213229397385
T2257 6.30275290375258
T2258 5.99632037873381
T2259 5.70209056328227
T2260 5.40780270120475
T2261 5.1134567880344
T2262 4.81905282823806
T2263 4.5331883222223
T2264 4.41566906856169
T2265 4.30691734792337
T2266 4.19814414176978
T2267 4.08934945010091
T2268 3.9805332751502
T2269 3.87912198030143
T2270 4.35776287342248
T2271 4.84359024035249
T2272 5.32951306818622
T2273 5.81553135469026
T2274 6.31330327892466
T2275 6.31392388870339
T2276 6.31454450071554
T2277 6.31516511049427
T2278 6.315785720273
T2279 6.31640633005173
T2280 6.31702693983046
T2281 6.31764755184261
T2282 6.01048946856665
T2283 5.71556307350249
T2284 5.42057862957892
T2285 5.12553613679595
T2286 4.83043559515357
T2287 4.54389481356046
T2288 4.42609697629671
T2289 4.31708742947509
T2290 4.20805639937163
T2291 4.09900388375289
T2292 3.98992988038546
T2293 3.88827828947911
T2294 4.36804796054989
T2295 4.85502084045725
T2296 5.34208918126834
T2297 5.82925298298316
T2298 6.32819792478127
T2299 6.32881853679342
T2300 6.32943914657215
T2301 6.33005975635087
T2302 6.3306803661296
T2303 6.33130097590833
T2304 6.33192158792048
T2305 6.33254219769921
T2306 6.02465856063291
T2307 5.72903558372271
T2308 5.4333545579531
T2309 5.13761548332408
T2310 4.84181836206908
T2311 4.55460130489862
T2312 4.43652488403172
T2313 4.32725751326024
T2314 4.21796865697348
T2315 4.10865831517145
T2316 3.99932648785414
T2317 3.89743460089022
T2318 4.37833304544387
T2319 4.86645144056201
T2320 5.35466529658389
T2321 5.84297460904265
T2322 6.34309257287129
T2323 6.34371318265002
T2324 6.34433379242875
T2325 6.34495440220748
T2326 6.34557501198621
T2327 6.34619562399836
T2328 6.34681623377709
T2329 6.34743684355582
T2330 6.03882765046576
T2331 5.74250809394293
T2332 5.44613048632727
T2333 5.14969483208563
T2334 4.85320112898458
T2335 4.56530779623678
T2336 4.44695279176674
T2337 4.33742759481196
T2338 4.22788091457533
T2339 4.11831274659001
T2340 4.00872309308941
T2341 3.90659091006791
T2342 4.38861813257127
T2343 4.87788204066677
T2344 5.36724140966601
T2345 5.85669623733555
T2346 6.3579872187279
T2347 6.35860782850663
T2348 6.35922843828536
T2349 6.35984905029751
T2350 6.36046966007624
T2351 6.36109026985496
T2352 6.36171087963369
T2353 6.36233148941242
T2354 6.05299674253202
T2355 5.75598060192973
T2356 5.45890641470145
T2357 5.16177418084718
T2358 4.86458389590009
T2359 4.57601428757494
T2360 4.45738069950175
T2361 4.34759767859711
T2362 4.23779316994376
T2363 4.12796717800856
T2364 4.01811970055809
T2365 3.91574722147901
T2366 4.39890321969867
T2367 4.88931264077154
T2368 5.37981752498155
T2369 5.87041786562845
T2370 6.3728818645845
T2371 6.37350247436323
T2372 6.37412308637538
T2373 6.37474369615411
T2374 6.37536430593284
T2375 6.37598491571157
T2376 6.3766055254903
T2377 6.37722613750245
T2378 6.06716583236486
T2379 5.76945311214995
T2380 5.47168234530904
T2381 5.17385352737531
T2382 4.87596666281559
T2383 4.5867207789131
T2384 4.46780860947019
T2385 4.35776776014883
T2386 4.24770542754561
T2387 4.13762160942712
T2388 4.02751630579336
T2389 3.9249035306567
T2390 4.40918830459265
T2391 4.9007432408763
T2392 5.39239363806367
T2393 5.88413949392136
T2394 6.38777651044111
T2395 6.38839712245326
T2396 6.38901773223199
T2397 6.38963834201072
T2398 6.39025895178945
T2399 6.39087956156818
T2400 6.39150017358033
T2401 6.39212078335906
T2402 6.08133492443112
T2403 5.78292562237016
T2404 5.48445827368322
T2405 5.18593287613686
T2406 4.8873494297311
T2407 4.59742727248468
T2408 4.47823651720521
T2409 4.36793784393397
T2410 4.25761768514746
T2411 4.14727604084568
T2412 4.03691291326204
T2413 3.93405983983439
T2414 4.41947339172005
T2415 4.91217384321448
T2416 5.40496975337922
T2417 5.89786112221426
T2418 6.40267115853114
T2419 6.40329176830986
T2420 6.40391237808859
T2421 6.40453298786732
T2422 6.40515359764605
T2423 6.4057742096582
T2424 6.40639481943693
T2425 6.40701542921566
T2426 6.09550401426397
T2427 5.79639813259038
T2428 5.49723420205739
T2429 5.19801222266499
T2430 4.89873219664661
T2431 4.60813376382284
T2432 4.48866442494022
T2433 4.37810792548569
T2434 4.26752994274931
T2435 4.15693047449766
T2436 4.04630951849731
T2437 3.9432161512455
T2438 4.42975847884745
T2439 4.92360444331924
T2440 5.41754586646134
T2441 5.91158275050716
T2442 6.41756580438774
T2443 6.41818641416647
T2444 6.4188070239452
T2445 6.41942763595735
T2446 6.42004824573608
T2447 6.42066885551481
T2448 6.42128946529354
T2449 6.42191007507227
T2450 6.10967310409681
T2451 5.8098706428106
T2452 5.51001013043157
T2453 5.21009157142654
T2454 4.91011496356211
T2455 4.618840255161
T2456 4.49909233267524
T2457 4.38827800927084
T2458 4.27744220035116
T2459 4.16658490591621
T2460 4.05570612596599
T2461 3.95237246042318
T2462 4.44004356374143
T2463 4.935035043424
T2464 5.43012197954346
T2465 5.92530437880007
T2466 6.43246045024435
T2467 6.43308106002308
T2468 6.43370167203523
T2469 6.43432228181396
T2470 6.43494289159268
T2471 6.43556350137141
T2472 6.43618411115014
T2473 6.43680472316229
T2474 6.12384219616307
T2475 5.82334315303082
T2476 5.52278605880574
T2477 5.22217091795467
T2478 4.92149773047762
T2479 4.62954674649916
T2480 4.50952024041025
T2481 4.39844809082256
T2482 4.28735445795301
T2483 4.17623933733477
T2484 4.06510273120126
T2485 3.96152877183429
T2486 4.45032865086883
T2487 4.94646564352876
T2488 5.442698094859
T2489 5.93902600709297
T2490 6.44735509610095
T2491 6.4479757081131
T2492 6.44859631789183
T2493 6.44921692767056
T2494 6.44983753744929
T2495 6.45045814722802
T2496 6.45107875924017
T2497 6.4516993690189
T2498 6.13801128599591
T2499 5.83681566101762
T2500 5.53556198941333
T2501 5.23425026671622
T2502 4.93288049739313
T2503 4.64025323783732
T2504 4.51994814814527
T2505 4.4086181746077
T2506 4.29726671332144
T2507 4.18589376875333
T2508 4.07449933866994
T2509 3.97068508101198
T2510 4.46061373576281
T2511 4.95789624363352
T2512 5.45527420794113
T2513 5.95274763315245
T2514 6.46224974419098
T2515 6.46287035396971
T2516 6.46349096374844
T2517 6.46411157352717
T2518 6.46473218553932
T2519 6.46535279531805
T2520 6.46597340509677
T2521 6.4665940148755
T2522 6.15218037806218
T2523 5.85028817123784
T2524 5.54833791778751
T2525 5.24632961547777
T2526 4.94426326430863
T2527 4.65095972917548
T2528 4.53037605588029
T2529 4.41878825615943
T2530 4.30717897092329
T2531 4.19554820017189
T2532 4.0838959439052
T2533 3.97984139242308
T2534 4.47089882289021
T2535 4.96932684373829
T2536 5.46785032325667
T2537 5.96646926144536
T2538 6.47714439004758
T2539 6.47776499982631
T2540 6.47838560960504
T2541 6.47900622161719
T2542 6.47962683139592
T2543 6.48024744117465
T2544 6.48086805095338
T2545 6.48148866073211
T2546 6.16634946789502
T2547 5.86376068145805
T2548 5.56111384616168
T2549 5.2584089620059
T2550 4.95564603122414
T2551 4.66166622051364
T2552 4.54080396584872
T2553 4.42895833994457
T2554 4.31709122852515
T2555 4.20520263159044
T2556 4.09329255137389
T2557 3.98899770160077
T2558 4.48118391001761
T2559 4.98075744384305
T2560 5.48042643633879
T2561 5.98019088973826
T2562 6.49203903590419
T2563 6.49265964568292
T2564 6.49328025769507
T2565 6.4939008674738
T2566 6.49452147725253
T2567 6.49514208703126
T2568 6.49576269680999
T2569 6.49638330882214
T2570 6.18051855996128
T2571 5.87723319167827
T2572 5.57388977453586
T2573 5.27048831076746
T2574 4.96702879813965
T2575 4.6723727118518
T2576 4.55123187358374
T2577 4.43912842149629
T2578 4.327003486127
T2579 4.214857063009
T2580 4.10268915660915
T2581 3.99815401077846
T2582 4.49146899491159
T2583 4.99218804394781
T2584 5.49300255165433
T2585 5.99391251803116
T2586 6.50693368176079
T2587 6.50755429377295
T2588 6.50817490355167
T2589 6.5087955133304
T2590 6.50941612310913
T2591 6.51003673288786
T2592 6.51065734490001
T2593 6.51127795467874
T2594 6.19468764979413
T2595 5.89070570189849
T2596 5.58666570291003
T2597 5.28256765729558
T2598 4.97841156282173
T2599 4.68307920318996
T2600 4.56165978131876
T2601 4.44929850528144
T2602 4.33691574372885
T2603 4.22451149666098
T2604 4.11208576407784
T2605 4.00731032218956
T2606 4.50175408203899
T2607 5.00361864405257
T2608 5.50557866473645
T2609 6.00763414632407
T2610 6.52182832985082
T2611 6.52244893962955
T2612 6.52306954940828
T2613 6.52369015918701
T2614 6.52431077119916
T2615 6.52493138097789
T2616 6.52555199075662
T2617 6.52617260053535
T2618 6.20885674186039
T2619 5.90417820988529
T2620 5.59944163351763
T2621 5.29464700605714
T2622 4.98979432973724
T2623 4.69378569452812
T2624 4.57208768905377
T2625 4.45946858683316
T2626 4.34682799909727
T2627 4.23416592807954
T2628 4.1214823693131
T2629 4.0168768394358
T2630 4.51207139967272
T2631 5.01460879109421
T2632 5.51714618028226
T2633 6.01968357170374
T2634 6.53428721063598
T2635 6.53428721063598
T2636 6.53428721063598
T2637 6.53428721063598
T2638 6.53428721063598
T2639 6.53428721063598
T2640 6.53428721063598
T2641 6.53428721063598
T2642 6.21598568943057
T2643 5.91039533184133
T2644 5.6048049742521
T2645 5.29921461442944
T2646 4.9936242568402
T2647 4.69694197255748
T2648 4.57472734541159
T2649 4.46161922437633
T2650 4.34851110557449
T2651 4.23540298677265
T2652 4.12229486797082
T2653 4.0168768394358
T2654 4.51207139967272
T2655 5.01460879109421
T2656 5.51714618028226
T2657 6.01968357170374
T2658 6.53428721063598
T2659 6.53428721063598
T2660 6.53428721063598
T2661 6.53428721063598
T2662 6.53428721063598
T2663 6.53428721063598
T2664 6.53428721063598
T2665 6.53428721063598
T2666 6.21598568943057
T2667 5.91039533184133
T2668 5.6048049742521
T2669 5.29921461442944
T2670 4.9936242568402
T2671 4.69694197255748
T2672 4.57472734541159
T2673 4.46161922437633
T2674 4.34851110557449
T2675 4.23540298677265
T2676 4.12229486797082
T2677 4.0168768394358
T2678 4.51207139967272
T2679 5.01460879109421
T2680 5.51714618028226
T2681 6.01968357170374
T2682 6.53428721063598
T2683 6.53428721063598
T2684 6.53428721063598
T2685 6.53428721063598
T2686 6.53428721063598
T2687 6.53428721063598
T2688 6.53428721063598
T2689 6.53428721063598
T2690 6.21598568943057
T2691 5.91039533184133
T2692 5.6048049742521
T2693 5.29921461442944
T2694 4.9936242568402
T2695 4.69694197255748
T2696 4.57472734541159
T2697 4.46161922437633
T2698 4.34851110557449
T2699 4.23540298677265
T2700 4.12229486797082
T2701 4.0168768394358
T2702 4.51207139967272
T2703 5.01460879109421
T2704 5.51714618028226
T2705 6.01968357170374
T2706 6.53428721063598
T2707 6.53428721063598
T2708 6.53428721063598
T2709 6.53428721063598
T2710 6.53428721063598
T2711 6.53428721063598
T2712 6.53428721063598
T2713 6.53428721063598
T2714 6.21598568943057
T2715 5.91039533184133
T2716 5.6048049742521
T2717 5.29921461442944
T2718 4.9936242568402
T2719 4.69694197255748
T2720 4.57472734541159
T2721 4.46161922437633
T2722 4.34851110557449
T2723 4.23540298677265
T2724 4.12229486797082
T2725 4.0168768394358
T2726 4.51207139967272
T2727 5.01460879109421
T2728 5.51714618028226
T2729 6.01968357170374
T2730 6.53428721063598
T2731 6.53428721063598
T2732 6.53428721063598
T2733 6.53428721063598
T2734 6.53428721063598
T2735 6.53428721063598
T2736 6.53428721063598
T2737 6.53428721063598
T2738 6.21598568943057
T2739 5.91039533184133
T2740 5.6048049742521
T2741 5.29921461442944
T2742 4.9936242568402
T2743 4.69694197255748
T2744 4.57472734541159
T2745 4.46161922437633
T2746 4.34851110557449
T2747 4.23540298677265
T2748 4.12229486797082
T2749 4.0168768394358
T2750 4.51207139967272
T2751 5.01460879109421
T2752 5.51714618028226
T2753 6.01968357170374
T2754 6.53428721063598
T2755 6.53428721063598
T2756 6.53428721063598
T2757 6.53428721063598
T2758 6.53428721063598
T2759 6.53428721063598
T2760 6.53428721063598
T2761 6.53428721063598
T2762 6.21598568943057
T2763 5.91039533184133
T2764 5.6048049742521
T2765 5.29921461442944
T2766 4.9936242568402
T2767 4.69694197255748
T2768 4.57472734541159
T2769 4.46161922437633
T2770 4.34851110557449
T2771 4.23540298677265
T2772 4.12229486797082
T2773 4.0168768394358
T2774 4.63748250866922
T2775 5.26562944189131
T2776 5.8937763751134
T2777 6.53428721063598
T2778 6.53428721063598
T2779 6.53428721063598
T2780 6.53428721063598
T2781 6.53428721063598
T2782 6.53428721063598
T2783 6.53428721063598
T2784 6.53428721063598
T2785 6.53428721063598
T2786 6.21598568943057
T2787 5.91039533184133
T2788 5.6048049742521
T2789 5.29921461442944
T2790 4.9936242568402
T2791 4.69694197255748
T2792 4.57472734541159
T2793 4.46161922437633
T2794 4.34851110557449
T2795 4.23540298677265
T2796 4.12229486797082
T2797 4.0168768394358
T2798 4.63748250866922
T2799 5.26562944189131
T2800 5.8937763751134
T2801 6.53428721063598
T2802 6.53428721063598
T2803 6.53428721063598
T2804 6.53428721063598
T2805 6.53428721063598
T2806 6.53428721063598
T2807 6.53428721063598
T2808 6.53428721063598
