# Supplementary material for: FishMORPH - An agent-based model to predict salmonid growth and distribution responses under natural and low flows
Source: Sci Rep. 2016 Jul 19;6:29414. doi: 10.1038/srep29414 (PMC4949470; doi:10.1038/srep29414)
Supplement: Supplementary Information 2 [file srep29414-s2.zip › SR_FishMORPH_Files/Parameters/Baseline_Resource2_Density_Stretch2.var]

Resource2Density Strech2
T1 1.65799175435459
T2 1.53841923324136
T3 1.42208459444696
T4 1.30574995565256
T5 1.19178891489153
T6 1.16794086424839
T7 1.14641606020096
T8 1.12489125717716
T9 1.10336645415336
T10 1.08184165010593
T11 1.06031684708213
T12 1.03879204405833
T13 1.01923109041205
T14 1.10846443357445
T15 1.1995483376828
T16 1.29063224281477
T17 1.38171614692312
T18 1.47280005205509
T19 1.56388395616344
T20 1.65799175435459
T21 1.65799175435459
T22 1.65799175435459
T23 1.65799175435459
T24 1.65799175435459
T25 1.65799175435459
T26 1.53841923324136
T27 1.42208459444696
T28 1.30574995565256
T29 1.19178891489153
T30 1.16794086424839
T31 1.14641606020096
T32 1.12489125717716
T33 1.10336645415336
T34 1.08184165010593
T35 1.06031684708213
T36 1.03879204405833
T37 1.01923109041205
T38 1.10846443357445
T39 1.1995483376828
T40 1.29063224281477
T41 1.38171614692312
T42 1.47280005205509
T43 1.56388395616344
T44 1.65799175435459
T45 1.65799175435459
T46 1.65799175435459
T47 1.65799175435459
T48 1.65799175435459
T49 1.65799175435459
T50 1.53841923324136
T51 1.42208459444696
T52 1.30574995565256
T53 1.19178891489153
T54 1.16794086424839
T55 1.14641606020096
T56 1.12489125717716
T57 1.10336645415336
T58 1.08184165010593
T59 1.06031684708213
T60 1.03879204405833
T61 1.01923109041205
T62 1.10846443357445
T63 1.1995483376828
T64 1.29063224281477
T65 1.38171614692312
T66 1.47280005205509
T67 1.56388395616344
T68 1.65799175435459
T69 1.65799175435459
T70 1.65799175435459
T71 1.65799175435459
T72 1.65799175435459
T73 1.65799175435459
T74 1.53841923324136
T75 1.42208459444696
T76 1.30574995565256
T77 1.19178891489153
T78 1.16794086424839
T79 1.14641606020096
T80 1.12489125717716
T81 1.10336645415336
T82 1.08184165010593
T83 1.06031684708213
T84 1.03879204405833
T85 1.01923109041205
T86 1.10846443357445
T87 1.1995483376828
T88 1.29063224281477
T89 1.38171614692312
T90 1.47280005205509
T91 1.56388395616344
T92 1.65799175435459
T93 1.65799175435459
T94 1.65799175435459
T95 1.65799175435459
T96 1.65799175435459
T97 1.65799175435459
T98 1.53841923324136
T99 1.42208459444696
T100 1.30574995565256
T101 1.19178891489153
T102 1.16794086424839
T103 1.14641606020096
T104 1.12489125717716
T105 1.10336645415336
T106 1.08184165010593
T107 1.06031684708213
T108 1.03879204405833
T109 1.01923109041205
T110 1.10846443357445
T111 1.1995483376828
T112 1.29063224281477
T113 1.38171614692312
T114 1.47280005205509
T115 1.56388395616344
T116 1.65799175435459
T117 1.65799175435459
T118 1.65799175435459
T119 1.65799175435459
T120 1.65799175435459
T121 1.65799175435459
T122 1.53841923324136
T123 1.42208459444696
T124 1.30574995565256
T125 1.19178891489153
T126 1.16794086424839
T127 1.14641606020096
T128 1.12489125717716
T129 1.10336645415336
T130 1.08184165010593
T131 1.06031684708213
T132 1.03879204405833
T133 1.01923109041205
T134 1.10846443357445
T135 1.1995483376828
T136 1.29063224281477
T137 1.38171614692312
T138 1.47280005205509
T139 1.56388395616344
T140 1.65799175435459
T141 1.65799175435459
T142 1.65799175435459
T143 1.65799175435459
T144 1.65799175435459
T145 1.65799175435459
T146 1.53841923324136
T147 1.42208459444696
T148 1.30574995565256
T149 1.19178891489153
T150 1.16794086424839
T151 1.14641606020096
T152 1.12489125717716
T153 1.10336645415336
T154 1.08184165010593
T155 1.06031684708213
T156 1.03879204405833
T157 1.01923109041205
T158 1.10846443357445
T159 1.1995483376828
T160 1.29063224281477
T161 1.38171614692312
T162 1.47280005205509
T163 1.56388395616344
T164 1.65799175435459
T165 1.65799175435459
T166 1.65799175435459
T167 1.65799175435459
T168 1.65799175435459
T169 1.65799175435459
T170 1.53841923324136
T171 1.42208459444696
T172 1.30574995565256
T173 1.19178891489153
T174 1.16794086424839
T175 1.14641606020096
T176 1.12489125717716
T177 1.10336645415336
T178 1.08184165010593
T179 1.06031684708213
T180 1.03879204405833
T181 1.01923109041205
T182 1.10846443357445
T183 1.1995483376828
T184 1.29063224281477
T185 1.38171614692312
T186 1.47280005205509
T187 1.56388395616344
T188 1.65799175435459
T189 1.65799175435459
T190 1.65799175435459
T191 1.65799175435459
T192 1.65799175435459
T193 1.65799175435459
T194 1.53841923324136
T195 1.42208459444696
T196 1.30574995565256
T197 1.19178891489153
T198 1.16794086424839
T199 1.14641606020096
T200 1.12489125717716
T201 1.10336645415336
T202 1.08184165010593
T203 1.06031684708213
T204 1.03879204405833
T205 1.01923109041205
T206 1.10846443357445
T207 1.1995483376828
T208 1.29063224281477
T209 1.38171614692312
T210 1.47280005205509
T211 1.56388395616344
T212 1.65799175435459
T213 1.65799175435459
T214 1.65799175435459
T215 1.65799175435459
T216 1.65799175435459
T217 1.65799175435459
T218 1.53841923324136
T219 1.42208459444696
T220 1.30574995565256
T221 1.19178891489153
T222 1.16794086424839
T223 1.14641606020096
T224 1.12489125717716
T225 1.10336645415336
T226 1.08184165010593
T227 1.06031684708213
T228 1.03879204405833
T229 1.01923109041205
T230 1.10846443357445
T231 1.1995483376828
T232 1.29063224281477
T233 1.38171614692312
T234 1.47280005205509
T235 1.56388395616344
T236 1.65799175435459
T237 1.65799175435459
T238 1.65799175435459
T239 1.65799175435459
T240 1.65799175435459
T241 1.65799175435459
T242 1.53841923324136
T243 1.42208459444696
T244 1.30574995565256
T245 1.19178891489153
T246 1.16794086424839
T247 1.14641606020096
T248 1.12489125717716
T249 1.10336645415336
T250 1.08184165010593
T251 1.06031684708213
T252 1.03879204405833
T253 1.01923109041205
T254 1.10846443357445
T255 1.1995483376828
T256 1.29063224281477
T257 1.38171614692312
T258 1.47280005205509
T259 1.56388395616344
T260 1.65799175435459
T261 1.65799175435459
T262 1.65799175435459
T263 1.65799175435459
T264 1.65799175435459
T265 1.65799175435459
T266 1.53841923324136
T267 1.42208459444696
T268 1.30574995565256
T269 1.19178891489153
T270 1.16794086424839
T271 1.14641606020096
T272 1.12489125717716
T273 1.10336645415336
T274 1.08184165010593
T275 1.06031684708213
T276 1.03879204405833
T277 1.01923109041205
T278 1.10846443357445
T279 1.1995483376828
T280 1.29063224281477
T281 1.38171614692312
T282 1.47280005205509
T283 1.56388395616344
T284 1.65799175435459
T285 1.65799175435459
T286 1.65799175435459
T287 1.65799175435459
T288 1.65799175435459
T289 1.65799175435459
T290 1.53841923324136
T291 1.42208459444696
T292 1.30574995565256
T293 1.19178891489153
T294 1.16794086424839
T295 1.14641606020096
T296 1.12489125717716
T297 1.10336645415336
T298 1.08184165010593
T299 1.06031684708213
T300 1.03879204405833
T301 1.01923109041205
T302 1.10846443357445
T303 1.1995483376828
T304 1.29063224281477
T305 1.38171614692312
T306 1.47280005205509
T307 1.56388395616344
T308 1.65799175435459
T309 1.65799175435459
T310 1.65799175435459
T311 1.65799175435459
T312 1.65799175435459
T313 1.65799175435459
T314 1.53841923324136
T315 1.42208459444696
T316 1.30574995565256
T317 1.19178891489153
T318 1.16794086424839
T319 1.14641606020096
T320 1.12489125717716
T321 1.10336645415336
T322 1.08184165010593
T323 1.06031684708213
T324 1.03879204405833
T325 1.01923109041205
T326 1.10846443357445
T327 1.1995483376828
T328 1.29063224281477
T329 1.38171614692312
T330 1.47280005205509
T331 1.56388395616344
T332 1.65799175435459
T333 1.65799175435459
T334 1.65799175435459
T335 1.65799175435459
T336 1.65799175435459
T337 1.65799175435459
T338 1.53841923324136
T339 1.42208459444696
T340 1.30574995565256
T341 1.19178891489153
T342 1.16794086424839
T343 1.14641606020096
T344 1.12489125717716
T345 1.10336645415336
T346 1.08184165010593
T347 1.06031684708213
T348 1.03879204405833
T349 1.01923109041205
T350 1.10846443357445
T351 1.1995483376828
T352 1.29063224281477
T353 1.38171614692312
T354 1.47280005205509
T355 1.56388395616344
T356 1.65799175435459
T357 1.65799175435459
T358 1.65799175435459
T359 1.65799175435459
T360 1.65799175435459
T361 1.65799175435459
T362 1.53841923324136
T363 1.42208459444696
T364 1.30574995565256
T365 1.19178891489153
T366 1.16794086424839
T367 1.14641606020096
T368 1.12489125717716
T369 1.10336645415336
T370 1.08184165010593
T371 1.06031684708213
T372 1.03879204405833
T373 1.01923109041205
T374 1.10846443357445
T375 1.1995483376828
T376 1.29063224281477
T377 1.38171614692312
T378 1.47280005205509
T379 1.56388395616344
T380 1.65799175435459
T381 1.65799175435459
T382 1.65799175435459
T383 1.65799175435459
T384 1.65799175435459
T385 1.65799175435459
T386 1.53841923324136
T387 1.42208459444696
T388 1.30574995565256
T389 1.19178891489153
T390 1.16794086424839
T391 1.14641606020096
T392 1.12489125717716
T393 1.10336645415336
T394 1.08184165010593
T395 1.06031684708213
T396 1.03879204405833
T397 1.01923109041205
T398 1.10846443357445
T399 1.1995483376828
T400 1.29063224281477
T401 1.38171614692312
T402 1.47280005205509
T403 1.56388395616344
T404 1.65799175435459
T405 1.65799175435459
T406 1.65799175435459
T407 1.65799175435459
T408 1.65799175435459
T409 1.65799175435459
T410 1.53841923324136
T411 1.42208459444696
T412 1.30574995565256
T413 1.19178891489153
T414 1.16794086424839
T415 1.14641606020096
T416 1.12489125717716
T417 1.10336645415336
T418 1.08184165010593
T419 1.06031684708213
T420 1.03879204405833
T421 1.01923109041205
T422 1.10846443357445
T423 1.1995483376828
T424 1.29063224281477
T425 1.38171614692312
T426 1.47280005205509
T427 1.56388395616344
T428 1.65799175435459
T429 1.65799175435459
T430 1.65799175435459
T431 1.65799175435459
T432 1.65799175435459
T433 1.65799175435459
T434 1.53841923324136
T435 1.42208459444696
T436 1.30574995565256
T437 1.19178891489153
T438 1.16794086424839
T439 1.14641606020096
T440 1.12489125717716
T441 1.10336645415336
T442 1.08184165010593
T443 1.06031684708213
T444 1.03879204405833
T445 1.01923109041205
T446 1.10846443357445
T447 1.1995483376828
T448 1.29063224281477
T449 1.38171614692312
T450 1.47280005205509
T451 1.56388395616344
T452 1.65799175435459
T453 1.65799175435459
T454 1.65799175435459
T455 1.65799175435459
T456 1.65799175435459
T457 1.65799175435459
T458 1.53841923324136
T459 1.42208459444696
T460 1.30574995565256
T461 1.19178891489153
T462 1.16794086424839
T463 1.14641606020096
T464 1.12489125717716
T465 1.10336645415336
T466 1.08184165010593
T467 1.06031684708213
T468 1.03879204405833
T469 1.01923109041205
T470 1.10846443357445
T471 1.1995483376828
T472 1.29063224281477
T473 1.38171614692312
T474 1.47280005205509
T475 1.56388395616344
T476 1.65799175435459
T477 1.65799175435459
T478 1.65799175435459
T479 1.65799175435459
T480 1.65799175435459
T481 1.65799175435459
T482 1.53841923324136
T483 1.42208459444696
T484 1.30574995565256
T485 1.19178891489153
T486 1.16794086424839
T487 1.14641606020096
T488 1.12489125717716
T489 1.10336645415336
T490 1.08184165010593
T491 1.06031684708213
T492 1.03879204405833
T493 1.01923109041205
T494 1.10846443357445
T495 1.1995483376828
T496 1.29063224281477
T497 1.38171614692312
T498 1.47280005205509
T499 1.56388395616344
T500 1.65799175435459
T501 1.65799175435459
T502 1.65799175435459
T503 1.65799175435459
T504 1.65799175435459
T505 1.65799175435459
T506 1.53841923324136
T507 1.42208459444696
T508 1.30574995565256
T509 1.19178891489153
T510 1.16794086424839
T511 1.14641606020096
T512 1.12489125717716
T513 1.10336645415336
T514 1.08184165010593
T515 1.06031684708213
T516 1.03879204405833
T517 1.01923109041205
T518 1.10846443357445
T519 1.1995483376828
T520 1.29063224281477
T521 1.38171614692312
T522 1.47280005205509
T523 1.56388395616344
T524 1.65799175435459
T525 1.65799175435459
T526 1.65799175435459
T527 1.65799175435459
T528 1.65799175435459
T529 1.65799175435459
T530 1.53841923324136
T531 1.42208459444696
T532 1.30574995565256
T533 1.19178891489153
T534 1.16794086424839
T535 1.14641606020096
T536 1.12489125717716
T537 1.10336645415336
T538 1.08184165010593
T539 1.06031684708213
T540 1.03879204405833
T541 1.01923109041205
T542 1.10846443357445
T543 1.1995483376828
T544 1.29063224281477
T545 1.38171614692312
T546 1.47280005205509
T547 1.56388395616344
T548 1.65799175435459
T549 1.65799175435459
T550 1.65799175435459
T551 1.65799175435459
T552 1.65799175435459
T553 1.65799175435459
T554 1.53841923324136
T555 1.42208459444696
T556 1.30574995565256
T557 1.19178891489153
T558 1.16794086424839
T559 1.14641606020096
T560 1.12489125717716
T561 1.10336645415336
T562 1.08184165010593
T563 1.06031684708213
T564 1.03879204405833
T565 1.01923109041205
T566 1.10846443357445
T567 1.1995483376828
T568 1.29063224281477
T569 1.38171614692312
T570 1.47280005205509
T571 1.56388395616344
T572 1.65799175435459
T573 1.65799175435459
T574 1.65799175435459
T575 1.65799175435459
T576 1.65799175435459
T577 1.65799175435459
T578 1.53841923324136
T579 1.42208459444696
T580 1.30574995565256
T581 1.19178891489153
T582 1.16794086424839
T583 1.14641606020096
T584 1.12489125717716
T585 1.10336645415336
T586 1.08184165010593
T587 1.06031684708213
T588 1.03879204405833
T589 1.01923109041205
T590 1.10846443357445
T591 1.1995483376828
T592 1.29063224281477
T593 1.38171614692312
T594 1.47280005205509
T595 1.56388395616344
T596 1.65799175435459
T597 1.65799175435459
T598 1.65799175435459
T599 1.65799175435459
T600 1.65799175435459
T601 1.65799175435459
T602 1.53841923324136
T603 1.42208459444696
T604 1.30574995565256
T605 1.19178891489153
T606 1.16794086424839
T607 1.14641606020096
T608 1.12489125717716
T609 1.10336645415336
T610 1.08184165010593
T611 1.06031684708213
T612 1.03879204405833
T613 1.01923109041205
T614 1.10846443357445
T615 1.1995483376828
T616 1.29063224281477
T617 1.38171614692312
T618 1.47280005205509
T619 1.56388395616344
T620 1.65799175435459
T621 1.65799175435459
T622 1.65799175435459
T623 1.65799175435459
T624 1.65799175435459
T625 1.65799175435459
T626 1.53841923324136
T627 1.42208459444696
T628 1.30574995565256
T629 1.19178891489153
T630 1.16794086424839
T631 1.14641606020096
T632 1.12489125717716
T633 1.10336645415336
T634 1.08184165010593
T635 1.06031684708213
T636 1.03879204405833
T637 1.01923109041205
T638 1.10846443357445
T639 1.1995483376828
T640 1.29063224281477
T641 1.38171614692312
T642 1.47280005205509
T643 1.56388395616344
T644 1.65799175435459
T645 1.65799175435459
T646 1.65799175435459
T647 1.65799175435459
T648 1.65799175435459
T649 1.65799175435459
T650 1.53841923324136
T651 1.42208459444696
T652 1.30574995565256
T653 1.19178891489153
T654 1.16794086424839
T655 1.14641606020096
T656 1.12489125717716
T657 1.10336645415336
T658 1.08184165010593
T659 1.06031684708213
T660 1.03879204405833
T661 1.01923109041205
T662 1.10846443357445
T663 1.1995483376828
T664 1.29063224281477
T665 1.38171614692312
T666 1.47280005205509
T667 1.56388395616344
T668 1.65799175435459
T669 1.65799175435459
T670 1.65799175435459
T671 1.65799175435459
T672 1.65799175435459
T673 1.65799175435459
T674 1.53841923324136
T675 1.42208459444696
T676 1.30574995565256
T677 1.19178891489153
T678 1.16794086424839
T679 1.14641606020096
T680 1.12489125717716
T681 1.10336645415336
T682 1.08184165010593
T683 1.06031684708213
T684 1.03879204405833
T685 1.01923109041205
T686 1.10846443357445
T687 1.1995483376828
T688 1.29063224281477
T689 1.38171614692312
T690 1.47280005205509
T691 1.56388395616344
T692 1.65799175435459
T693 1.65799175435459
T694 1.65799175435459
T695 1.65799175435459
T696 1.65799175435459
T697 1.65799175435459
T698 1.53841923324136
T699 1.42208459444696
T700 1.30574995565256
T701 1.19178891489153
T702 1.16794086424839
T703 1.14641606020096
T704 1.12489125717716
T705 1.10336645415336
T706 1.08184165010593
T707 1.06031684708213
T708 1.03879204405833
T709 1.01923109041205
T710 1.10846443357445
T711 1.1995483376828
T712 1.29063224281477
T713 1.38171614692312
T714 1.47280005205509
T715 1.56388395616344
T716 1.65799175435459
T717 1.65799175435459
T718 1.65799175435459
T719 1.65799175435459
T720 1.65799175435459
T721 1.65799175435459
T722 1.53841923324136
T723 1.42208459444696
T724 1.30574995565256
T725 1.19178891489153
T726 1.16794086424839
T727 1.14641606020096
T728 1.12489125717716
T729 1.10336645415336
T730 1.08184165010593
T731 1.06031684708213
T732 1.03879204405833
T733 1.01923109041205
T734 1.10846443357445
T735 1.1995483376828
T736 1.29063224281477
T737 1.38171614692312
T738 1.47280005205509
T739 1.56388395616344
T740 1.65799175435459
T741 1.65799175435459
T742 1.65799175435459
T743 1.65799175435459
T744 1.65799175435459
T745 1.65799175435459
T746 1.53841923324136
T747 1.42208459444696
T748 1.30574995565256
T749 1.19178891489153
T750 1.16794086424839
T751 1.14641606020096
T752 1.12489125717716
T753 1.10336645415336
T754 1.08184165010593
T755 1.06031684708213
T756 1.03879204405833
T757 1.01923109041205
T758 1.10846443357445
T759 1.1995483376828
T760 1.29063224281477
T761 1.38171614692312
T762 1.47280005205509
T763 1.56388395616344
T764 1.65799175435459
T765 1.65799175435459
T766 1.65799175435459
T767 1.65799175435459
T768 1.65799175435459
T769 1.65799175435459
T770 1.53841923324136
T771 1.42208459444696
T772 1.30574995565256
T773 1.19178891489153
T774 1.16794086424839
T775 1.14641606020096
T776 1.12489125717716
T777 1.10336645415336
T778 1.08184165010593
T779 1.06031684708213
T780 1.03879204405833
T781 1.01923109041205
T782 1.10846443357445
T783 1.1995483376828
T784 1.29063224281477
T785 1.38171614692312
T786 1.47280005205509
T787 1.56388395616344
T788 1.65799175435459
T789 1.65799175435459
T790 1.65799175435459
T791 1.65799175435459
T792 1.65799175435459
T793 1.65799175435459
T794 1.53841923324136
T795 1.42208459444696
T796 1.30574995565256
T797 1.19178891489153
T798 1.16794086424839
T799 1.14641606020096
T800 1.12489125717716
T801 1.10336645415336
T802 1.08184165010593
T803 1.06031684708213
T804 1.03879204405833
T805 1.01923109041205
T806 1.10846443357445
T807 1.1995483376828
T808 1.29063224281477
T809 1.38171614692312
T810 1.47280005205509
T811 1.56388395616344
T812 1.65799175435459
T813 1.65799175435459
T814 1.65799175435459
T815 1.65799175435459
T816 1.65799175435459
T817 1.65799175435459
T818 1.53841923324136
T819 1.42208459444696
T820 1.30574995565256
T821 1.19178891489153
T822 1.16794086424839
T823 1.14641606020096
T824 1.12489125717716
T825 1.10336645415336
T826 1.08184165010593
T827 1.06031684708213
T828 1.03879204405833
T829 1.01923109041205
T830 1.10846443357445
T831 1.1995483376828
T832 1.29063224281477
T833 1.38171614692312
T834 1.47280005205509
T835 1.56388395616344
T836 1.65799175435459
T837 1.65799175435459
T838 1.65799175435459
T839 1.65799175435459
T840 1.65799175435459
T841 1.65799175435459
T842 1.53841923324136
T843 1.42208459444696
T844 1.30574995565256
T845 1.19178891489153
T846 1.16794086424839
T847 1.14641606020096
T848 1.12489125717716
T849 1.10336645415336
T850 1.08184165010593
T851 1.06031684708213
T852 1.03879204405833
T853 1.01923109041205
T854 1.10846443357445
T855 1.1995483376828
T856 1.29063224281477
T857 1.38171614692312
T858 1.47280005205509
T859 1.56388395616344
T860 1.65799175435459
T861 1.65799175435459
T862 1.65799175435459
T863 1.65799175435459
T864 1.65799175435459
T865 1.65799175435459
T866 1.53841923324136
T867 1.42208459444696
T868 1.30574995565256
T869 1.19178891489153
T870 1.16794086424839
T871 1.14641606020096
T872 1.12489125717716
T873 1.10336645415336
T874 1.08184165010593
T875 1.06031684708213
T876 1.03879204405833
T877 1.01923109041205
T878 1.10846443357445
T879 1.1995483376828
T880 1.29063224281477
T881 1.38171614692312
T882 1.47280005205509
T883 1.56388395616344
T884 1.65799175435459
T885 1.65799175435459
T886 1.65799175435459
T887 1.65799175435459
T888 1.65799175435459
T889 1.65799175435459
T890 1.53841923324136
T891 1.42208459444696
T892 1.30574995565256
T893 1.19178891489153
T894 1.16794086424839
T895 1.14641606020096
T896 1.12489125717716
T897 1.10336645415336
T898 1.08184165010593
T899 1.06031684708213
T900 1.03879204405833
T901 1.01923109041205
T902 1.10846443357445
T903 1.1995483376828
T904 1.29063224281477
T905 1.38171614692312
T906 1.47280005205509
T907 1.56388395616344
T908 1.65799175435459
T909 1.65799175435459
T910 1.65799175435459
T911 1.65799175435459
T912 1.65799175435459
T913 1.65799175435459
T914 1.53841923324136
T915 1.42208459444696
T916 1.30574995565256
T917 1.19178891489153
T918 1.16794086424839
T919 1.14641606020096
T920 1.12489125717716
T921 1.10336645415336
T922 1.08184165010593
T923 1.06031684708213
T924 1.03879204405833
T925 1.01923109041205
T926 1.10846443357445
T927 1.1995483376828
T928 1.29063224281477
T929 1.38171614692312
T930 1.47280005205509
T931 1.56388395616344
T932 1.65799175435459
T933 1.65799175435459
T934 1.65799175435459
T935 1.65799175435459
T936 1.65799175435459
T937 1.65799175435459
T938 1.53841923324136
T939 1.42208459444696
T940 1.30574995565256
T941 1.19178891489153
T942 1.16794086424839
T943 1.14641606020096
T944 1.12489125717716
T945 1.10336645415336
T946 1.08184165010593
T947 1.06031684708213
T948 1.03879204405833
T949 1.01923109041205
T950 1.10846443357445
T951 1.1995483376828
T952 1.29063224281477
T953 1.38171614692312
T954 1.47280005205509
T955 1.56388395616344
T956 1.65799175435459
T957 1.65799175435459
T958 1.65799175435459
T959 1.65799175435459
T960 1.65799175435459
T961 1.65799175435459
T962 1.53841923324136
T963 1.42208459444696
T964 1.30574995565256
T965 1.19178891489153
T966 1.16794086424839
T967 1.14641606020096
T968 1.12489125717716
T969 1.10336645415336
T970 1.08184165010593
T971 1.06031684708213
T972 1.03879204405833
T973 1.01923109041205
T974 1.10846443357445
T975 1.1995483376828
T976 1.29063224281477
T977 1.38171614692312
T978 1.47280005205509
T979 1.56388395616344
T980 1.65799175435459
T981 1.65799175435459
T982 1.65799175435459
T983 1.65799175435459
T984 1.65799175435459
T985 1.65799175435459
T986 1.53841923324136
T987 1.42208459444696
T988 1.30574995565256
T989 1.19178891489153
T990 1.16794086424839
T991 1.14641606020096
T992 1.12489125717716
T993 1.10336645415336
T994 1.08184165010593
T995 1.06031684708213
T996 1.03879204405833
T997 1.01923109041205
T998 1.10846443357445
T999 1.1995483376828
T1000 1.29063224281477
T1001 1.38171614692312
T1002 1.47280005205509
T1003 1.56388395616344
T1004 1.65799175435459
T1005 1.65799175435459
T1006 1.65799175435459
T1007 1.65799175435459
T1008 1.65799175435459
T1009 1.65799175435459
T1010 1.53841923324136
T1011 1.42208459444696
T1012 1.30574995565256
T1013 1.19178891489153
T1014 1.16794086424839
T1015 1.14641606020096
T1016 1.12489125717716
T1017 1.10336645415336
T1018 1.08184165010593
T1019 1.06031684708213
T1020 1.03879204405833
T1021 1.01923109041205
T1022 1.10846443357445
T1023 1.1995483376828
T1024 1.29063224281477
T1025 1.38171614692312
T1026 1.47280005205509
T1027 1.56388395616344
T1028 1.65799175435459
T1029 1.65799175435459
T1030 1.65799175435459
T1031 1.65799175435459
T1032 1.65799175435459
T1033 1.65799175435459
T1034 1.56171888835991
T1035 1.46867131810419
T1036 1.37562374682482
T1037 1.28257617554546
T1038 1.19178891489153
T1039 1.16489466317561
T1040 1.14029848489565
T1041 1.11570230559205
T1042 1.09110612731209
T1043 1.06650994800849
T1044 1.04191376972853
T1045 1.01923109041205
T1046 1.10846443357445
T1047 1.1995483376828
T1048 1.29063224281477
T1049 1.38171614692312
T1050 1.47280005205509
T1051 1.56388395616344
T1052 1.65799175435459
T1053 1.65799175435459
T1054 1.65799175435459
T1055 1.65799175435459
T1056 1.65799175435459
T1057 1.65799175435459
T1058 1.56171888835991
T1059 1.46867131810419
T1060 1.37562374682482
T1061 1.28257617554546
T1062 1.19178891489153
T1063 1.16489466317561
T1064 1.14029848489565
T1065 1.11570230559205
T1066 1.09110612731209
T1067 1.06650994800849
T1068 1.04191376972853
T1069 1.01923109041205
T1070 1.10882982927654
T1071 1.20056543795204
T1072 1.29239545621294
T1073 1.38431988508287
T1074 1.47633872558546
T1075 1.56845197464981
T1076 1.66369392850779
T1077 1.66455320109065
T1078 1.66541247264988
T1079 1.66627174420912
T1080 1.66713101679198
T1081 1.66799028835121
T1082 1.57194622561943
T1083 1.47905046204628
T1084 1.38605825288354
T1085 1.29296959813124
T1086 1.20206429427477
T1087 1.17554188509569
T1088 1.1513118681946
T1089 1.12705635568965
T1090 1.10277534860448
T1091 1.07846884796271
T1092 1.0541368517171
T1093 1.03171630102905
T1094 1.12261719405494
T1095 1.21548572696789
T1096 1.30844867048987
T1097 1.40150602462088
T1098 1.49465778936092
T1099 1.58790396470999
T1100 1.68431645514202
T1101 1.68517572670126
T1102 1.68603499928412
T1103 1.68689427084335
T1104 1.68775354240258
T1105 1.68861281498544
T1106 1.5913712849436
T1107 1.49731817224828
T1108 1.40316861396338
T1109 1.30892260906528
T1110 1.21688807014133
T1111 1.19003114414505
T1112 1.16549519228129
T1113 1.14093374686094
T1114 1.11634680686037
T1115 1.09173437125594
T1116 1.06709644209492
T1117 1.04439375896062
T1118 1.13640455883334
T1119 1.23040601700737
T1120 1.32450188579043
T1121 1.41869216415889
T1122 1.51297685416001
T1123 1.60735595374653
T1124 1.70493898177626
T1125 1.70579825333549
T1126 1.70665752489472
T1127 1.70751679747759
T1128 1.70837606903682
T1129 1.70923534059605
T1130 1.61079634529139
T1131 1.51558588245028
T1132 1.42027897401959
T1133 1.32487561999932
T1134 1.23171184600789
T1135 1.20452040217078
T1136 1.17967851739162
T1137 1.15481113803223
T1138 1.12991826409263
T1139 1.1049998955728
T1140 1.08005603247274
T1141 1.05707121586857
T1142 1.15019192258811
T1143 1.24532630602322
T1144 1.34055510006736
T1145 1.4358783036969
T1146 1.53129591793547
T1147 1.62680794278307
T1148 1.72556150738686
T1149 1.72642077996973
T1150 1.72728005152896
T1151 1.72813932308819
T1152 1.72899859567105
T1153 1.72985786723028
T1154 1.63022140461555
T1155 1.53385359265228
T1156 1.43738933509942
T1157 1.34082863093337
T1158 1.24653562187445
T1159 1.21900966019651
T1160 1.19386184147831
T1161 1.16868852920353
T1162 1.14348972132489
T1163 1.11826541988965
T1164 1.09301562285057
T1165 1.06974867380014
T1166 1.16397928736651
T1167 1.2602465960627
T1168 1.35660831434429
T1169 1.45306444323491
T1170 1.54961498273456
T1171 1.64625993284324
T1172 1.7461840340211
T1173 1.74704330558033
T1174 1.74790257816319
T1175 1.74876184972242
T1176 1.74962112128165
T1177 1.75048039386452
T1178 1.64964646393972
T1179 1.55212130285428
T1180 1.45449969515563
T1181 1.35678164186741
T1182 1.26135939774101
T1183 1.23349891822224
T1184 1.20804516658864
T1185 1.18256592037482
T1186 1.15706117855714
T1187 1.13153094318288
T1188 1.10597521322839
T1189 1.08242613070808
T1190 1.17776665214491
T1191 1.27516688507855
T1192 1.37266152862122
T1193 1.47025058277293
T1194 1.56793404753366
T1195 1.66571192187978
T1196 1.7668065596317
T1197 1.76766583221456
T1198 1.7685251037738
T1199 1.76938437635666
T1200 1.77024364791589
T1201 1.77110291947512
T1202 1.66907152428751
T1203 1.57038901305628
T1204 1.47161005623547
T1205 1.37273465382508
T1206 1.27618317360757
T1207 1.2479881772716
T1208 1.22222849169897
T1209 1.19644331154611
T1210 1.17063263681304
T1211 1.14479646749974
T1212 1.11893480360622
T1213 1.09510358863966
T1214 1.19155401692331
T1215 1.29008717511803
T1216 1.38871474289815
T1217 1.48743672231094
T1218 1.58625311130912
T1219 1.68516391091632
T1220 1.78742908626594
T1221 1.78828835782517
T1222 1.78914763040803
T1223 1.79000690196726
T1224 1.79086617352649
T1225 1.79172544610936
T1226 1.68849658361168
T1227 1.58865672325828
T1228 1.48872041629167
T1229 1.38868766475913
T1230 1.29100694947412
T1231 1.26247743529733
T1232 1.23641181578566
T1233 1.21032070271741
T1234 1.18420409404529
T1235 1.15806199181659
T1236 1.13189439500767
T1237 1.1077810455476
T1238 1.20534138170171
T1239 1.30500746413388
T1240 1.40476795819872
T1241 1.50462286184895
T1242 1.60457217610821
T1243 1.7046159009765
T1244 1.80805161290017
T1245 1.8089108844594
T1246 1.80977015601863
T1247 1.8106294286015
T1248 1.81148870016073
T1249 1.81234797171996
T1250 1.70792164293584
T1251 1.60692443346028
T1252 1.50583077737151
T1253 1.40464067569317
T1254 1.30583072534068
T1255 1.27696669332306
T1256 1.25059514089599
T1257 1.2241980938887
T1258 1.19777555127755
T1259 1.17132751510982
T1260 1.14485398538549
T1261 1.12045850347918
T1262 1.21912874648011
T1263 1.31992775417336
T1264 1.42082117247565
T1265 1.52180900138696
T1266 1.62289123988367
T1267 1.72406789001304
T1268 1.82867413851077
T1269 1.82953341109364
T1270 1.83039268265287
T1271 1.8312519542121
T1272 1.83211122679496
T1273 1.83297049835419
T1274 1.72734670328364
T1275 1.62519214366228
T1276 1.52294113742772
T1277 1.42059368662721
T1278 1.32065450120724
T1279 1.29145595134879
T1280 1.26477846498268
T1281 1.23807548505999
T1282 1.21134700953345
T1283 1.18459303942668
T1284 1.15781357576332
T1285 1.13313596038712
T1286 1.23291611125851
T1287 1.33484804318921
T1288 1.43687438675258
T1289 1.53899514092497
T1290 1.64121030468276
T1291 1.74351987904958
T1292 1.84929666514501
T1293 1.85015593670424
T1294 1.8510152092871
T1295 1.85187448084633
T1296 1.85273375240557
T1297 1.85359302498843
T1298 1.7467717626078
T1299 1.64345985386428
T1300 1.54005149850756
T1301 1.43654669756126
T1302 1.3354782770738
T1303 1.30594521039815
T1304 1.27896179009301
T1305 1.25195287623129
T1306 1.2249184667657
T1307 1.19785856374353
T1308 1.17077316614114
T1309 1.1458134183187
T1310 1.24670347501328
T1311 1.3497683332287
T1312 1.45292760102951
T1313 1.55618128046298
T1314 1.65952936948185
T1315 1.76297186808612
T1316 1.86991919075561
T1317 1.87077846333848
T1318 1.87163773489771
T1319 1.87249700748057
T1320 1.8733562790398
T1321 1.87421555059903
T1322 1.76619682193196
T1323 1.66172756304265
T1324 1.55716185958739
T1325 1.4524997084953
T1326 1.35030205294036
T1327 1.32043446842388
T1328 1.29314511520334
T1329 1.26583026637895
T1330 1.23848992399796
T1331 1.21112408703676
T1332 1.18373275651897
T1333 1.15849087522664
T1334 1.26049083979168
T1335 1.36468862224454
T1336 1.46898081633007
T1337 1.57336741897736
T1338 1.67784843325731
T1339 1.78242385814629
T1340 1.89054171738985
T1341 1.89140098894908
T1342 1.89226026153194
T1343 1.89311953309117
T1344 1.89397880567404
T1345 1.89483807723327
T1346 1.78562188227976
T1347 1.67999527324465
T1348 1.5742722196436
T1349 1.46845272045298
T1350 1.36512582880692
T1351 1.3349237264496
T1352 1.30732843929003
T1353 1.27970765755024
T1354 1.25206138225386
T1355 1.22438961135362
T1356 1.19669234689679
T1357 1.17116833315822
T1358 1.27427820457008
T1359 1.37960891228403
T1360 1.485034030607
T1361 1.59055355851537
T1362 1.69616749805641
T1363 1.80187584718284
T1364 1.91116424402408
T1365 1.91202351558331
T1366 1.91288278714254
T1367 1.91374205972541
T1368 1.91460133128464
T1369 1.9154606038675
T1370 1.80504694160392
T1371 1.69826298344665
T1372 1.59138258072344
T1373 1.48440573138702
T1374 1.37994960467347
T1375 1.34941298447533
T1376 1.32151176440036
T1377 1.29358504872153
T1378 1.26563283948611
T1379 1.23765513567047
T1380 1.20965193727461
T1381 1.18384579006616
T1382 1.28806556934848
T1383 1.39452920232351
T1384 1.50108724488393
T1385 1.60773969805338
T1386 1.71448656183187
T1387 1.82132783621938
T1388 1.93178676963469
T1389 1.93264604221755
T1390 1.93350531377678
T1391 1.93436458533601
T1392 1.93522385791887
T1393 1.93608312947811
T1394 1.82447200092808
T1395 1.71653069364865
T1396 1.60849294077964
T1397 1.50035874232106
T1398 1.39477338054003
T1399 1.36390224352469
T1400 1.33569508848706
T1401 1.30746243989283
T1402 1.27920429671837
T1403 1.25092065998733
T1404 1.22261152765244
T1405 1.19652324799774
T1406 1.30185293412688
T1407 1.40944949133936
T1408 1.51714045916086
T1409 1.6249258375914
T1410 1.73280562663096
T1411 1.84077982627955
T1412 1.95240929626892
T1413 1.95326856782815
T1414 1.95412784041102
T1415 1.95498711197025
T1416 1.95584638352948
T1417 1.95670565611234
T1418 1.84389706127588
T1419 1.73479840385065
T1420 1.62560330185948
T1421 1.51631175325511
T1422 1.40959715640659
T1423 1.37839150155042
T1424 1.34987841359738
T1425 1.32133983106412
T1426 1.29277575497426
T1427 1.26418618328056
T1428 1.23557111803026
T1429 1.20920070490568
T1430 1.33367320633684
T1431 1.46043639774587
T1432 1.58730973401241
T1433 1.71429321718371
T1434 1.84138684418889
T1435 1.97217255032029
T1436 1.97303182290316
T1437 1.97389109446239
T1438 1.97475036602162
T1439 1.97560963860448
T1440 1.97646891016371
T1441 1.97732818172294
T1442 1.86332212060004
T1443 1.75306611405265
T1444 1.64271366191569
T1445 1.53226476418915
T1446 1.42442093227315
T1447 1.39288075957615
T1448 1.36406173870771
T1449 1.33521722223541
T1450 1.30634721220652
T1451 1.27745170759741
T1452 1.24853070840808
T1453 1.22187816283726
T1454 1.34764954792538
T1455 1.47573448478991
T1456 1.60392956753558
T1457 1.73223479616239
T1458 1.86065016964671
T1459 1.99279507695453
T1460 1.99365434851376
T1461 1.99451362109662
T1462 1.99537289265585
T1463 1.99623216421508
T1464 1.99709143679795
T1465 1.99795070835718
T1466 1.88274717992421
T1467 1.77133382425465
T1468 1.65982402299553
T1469 1.54821777512319
T1470 1.43924470813971
T1471 1.40737001760188
T1472 1.3782450627944
T1473 1.3490946134067
T1474 1.31991866943878
T1475 1.29071723191427
T1476 1.26149029878591
T1477 1.2345556197452
T1478 1.36162589053754
T1479 1.49103257285758
T1480 1.62054940105876
T1481 1.75017637514108
T1482 1.87991349510454
T1483 2.01341760256513
T1484 2.01427687514799
T1485 2.01513614670723
T1486 2.01599541826646
T1487 2.01685469084932
T1488 2.01771396240855
T1489 2.01857323499141
T1490 1.902172240272
T1491 1.78960153445665
T1492 1.67693438305173
T1493 1.56417078605724
T1494 1.45406848400627
T1495 1.42185927665124
T1496 1.39242838790473
T1497 1.362972004578
T1498 1.33349012769467
T1499 1.3039827552075
T1500 1.27444988916373
T1501 1.24723307767677
T1502 1.37560223212607
T1503 1.50633066092525
T1504 1.63716923458194
T1505 1.76811795411976
T1506 1.89917681953872
T1507 2.03404012919937
T1508 2.0348994007586
T1509 2.03575867334146
T1510 2.03661794490069
T1511 2.03747721645992
T1512 2.03833648904279
T1513 2.03919576060202
T1514 1.92159729959616
T1515 1.80786924465865
T1516 1.69404474413157
T1517 1.58012379801491
T1518 1.46889225987282
T1519 1.43634853467697
T1520 1.40661171199143
T1521 1.37684939574929
T1522 1.34706158492693
T1523 1.31724827952435
T1524 1.28740947954155
T1525 1.25991053458472
T1526 1.38957857371461
T1527 1.52162874899292
T1528 1.65378906810511
T1529 1.78605953412208
T1530 1.91844014499655
T1531 2.0546626558336
T1532 2.05552192739283
T1533 2.05638119895206
T1534 2.05724047153493
T1535 2.05809974309416
T1536 2.05895901465339
T1537 2.05981828723625
T1538 1.94102235892033
T1539 1.82613695486065
T1540 1.71115510418778
T1541 1.59607680894895
T1542 1.48371603573938
T1543 1.4508377927027
T1544 1.42079503710175
T1545 1.39072678692058
T1546 1.36063304215919
T1547 1.33051380384121
T1548 1.30036906991938
T1549 1.27258799251629
T1550 1.40355491632677
T1551 1.53692683603696
T1552 1.67040890162829
T1553 1.80400111310076
T1554 1.93770346943074
T1555 2.0752851814442
T1556 2.07614445402707
T1557 2.0770037255863
T1558 2.07786299714553
T1559 2.07872226972839
T1560 2.07958154128762
T1561 2.08044081284685
T1562 1.96044741926812
T1563 1.84440466506266
T1564 1.72826546526761
T1565 1.612029819883
T1566 1.49853981160594
T1567 1.46532705072843
T1568 1.43497836221208
T1569 1.40460417809188
T1570 1.37420450041508
T1571 1.34377932713444
T1572 1.3133286602972
T1573 1.28526544942424
T1574 1.4175312579153
T1575 1.55222492410463
T1576 1.68702873515147
T1577 1.82194269207944
T1578 1.95696679488856
T1579 2.09590770807844
T1580 2.09676697963767
T1581 2.09762625222053
T1582 2.09848552377976
T1583 2.099344795339
T1584 2.10020406792186
T1585 2.10106333948109
T1586 1.97987247859229
T1587 1.86267237526466
T1588 1.74537582532382
T1589 1.62798283081704
T1590 1.5133635874725
T1591 1.47981630977779
T1592 1.44916168629877
T1593 1.41848156926317
T1594 1.38777595764734
T1595 1.35704485145129
T1596 1.32628825067502
T1597 1.29794290735581
T1598 1.43150760052747
T1599 1.5675230121723
T1600 1.70364856867464
T1601 1.83988427208176
T1602 1.97623012034638
T1603 2.11653023368904
T1604 2.11738950627191
T1605 2.11824877783114
T1606 2.119108050414
T1607 2.11996732197323
T1608 2.12082659353246
T1609 2.12168586611533
T1610 1.99929753791645
T1611 1.88094008546666
T1612 1.76248618640366
T1613 1.64393584175108
T1614 1.52818736333906
T1615 1.49430556780352
T1616 1.4633450114091
T1617 1.43235896043446
T1618 1.4013474148796
T1619 1.37031037576815
T1620 1.33924784105285
T1621 1.31062036426376
T1622 1.445483942116
T1623 1.58282109921634
T1624 1.72026840219782
T1625 1.85782585106044
T1626 1.99549344478057
T1627 2.13715276032328
T1628 2.13801203188251
T1629 2.13887130446537
T1630 2.1397305760246
T1631 2.14058984860747
T1632 2.1414491201667
T1633 2.14230839172593
T1634 2.01872259826424
T1635 1.89920779566866
T1636 1.7795965474835
T1637 1.65988885268513
T1638 1.54301113920562
T1639 1.50879482582925
T1640 1.47752833651943
T1641 1.44623635160576
T1642 1.41491887313549
T1643 1.38357589906138
T1644 1.35220743143067
T1645 1.32329782219533
T1646 1.45946028370453
T1647 1.59811918728401
T1648 1.736888235721
T1649 1.87576743003913
T1650 2.01475677023839
T1651 2.15777528695751
T1652 2.15863455851674
T1653 2.15949383007597
T1654 2.16035310265884
T1655 2.16121237421807
T1656 2.1620716457773
T1657 2.16293091836016
T1658 2.03814765758841
T1659 1.91747550587066
T1660 1.7967069075397
T1661 1.67584186361917
T1662 1.55783491507217
T1663 1.52328408385498
T1664 1.49171166060612
T1665 1.46011374277705
T1666 1.42849033036775
T1667 1.39684142337823
T1668 1.36516702180849
T1669 1.33597527910327
T1670 1.47343662631669
T1671 1.61341727535168
T1672 1.75350807026781
T1673 1.89370901004144
T1674 2.03402009569621
T1675 2.17839781256812
T1676 2.17925708515098
T1677 2.18011635671021
T1678 2.18097562826944
T1679 2.1818349008523
T1680 2.18269417241153
T1681 2.18355344397077
T1682 2.05757271691257
T1683 1.93574321607266
T1684 1.81381726861954
T1685 1.69179487557685
T1686 1.57265869093873
T1687 1.53777334290434
T1688 1.50589498571645
T1689 1.47399113394834
T1690 1.44206178760001
T1691 1.41010694769509
T1692 1.37812661218632
T1693 1.34865273703485
T1694 1.48741296790523
T1695 1.62871536341935
T1696 1.77012790379098
T1697 1.91165058902012
T1698 2.0532834201304
T1699 2.19902033920235
T1700 2.19987961076158
T1701 2.20073888334445
T1702 2.20159815490368
T1703 2.20245742646291
T1704 2.20331669904577
T1705 2.204175970605
T1706 2.07699777726037
T1707 1.95401092525103
T1708 1.83092762867575
T1709 1.70774788651089
T1710 1.58748246680529
T1711 1.55226260093006
T1712 1.52007830980314
T1713 1.48786852511964
T1714 1.4556332458559
T1715 1.42337247098832
T1716 1.39108620256414
T1717 1.36133019394279
T1718 1.50138931051739
T1719 1.64401345046339
T1720 1.78674773731416
T1721 1.92959216799881
T1722 2.07254674558822
T1723 2.21964286583659
T1724 2.22050213739582
T1725 2.22136140895505
T1726 2.22222068153791
T1727 2.22307995309714
T1728 2.22393922465637
T1729 2.22479849723924
T1730 2.09642283658453
T1731 1.97227863545303
T1732 1.84803798975558
T1733 1.72370089744493
T1734 1.60230624267185
T1735 1.56675185895579
T1736 1.53426163491347
T1737 1.50174591629093
T1738 1.46920470308816
T1739 1.43663799530517
T1740 1.40404579294196
T1741 1.37400765187437
T1742 1.51536565210592
T1743 1.65931153853106
T1744 1.80336757083734
T1745 1.94753374800112
T1746 2.09181007002241
T1747 2.24026539144719
T1748 2.24112466403005
T1749 2.24198393558928
T1750 2.24284320714851
T1751 2.24370247973138
T1752 2.24456175129061
T1753 2.24542102284984
T1754 2.11584789590869
T1755 1.99054634565503
T1756 1.86514834981179
T1757 1.73965390837898
T1758 1.61713001853841
T1759 1.58124111698152
T1760 1.5484449600238
T1761 1.51562330746222
T1762 1.48277616032042
T1763 1.44990351962203
T1764 1.41700538331979
T1765 1.38668510980594
T1766 1.52857755448066
T1767 1.67276639895291
T1768 1.8168914691002
T1769 1.9609527628753
T1770 2.10495028130182
T1771 2.25297596285245
T1772 2.25247843467609
T1773 2.25198090752337
T1774 2.25148337934701
T1775 2.25098585117065
T1776 2.2504883229943
T1777 2.24999079481794
T1778 2.11887430300822
T1779 1.99219056796738
T1780 1.8655626751266
T1781 1.73899062550952
T1782 1.61553839863064
T1783 1.57873213541844
T1784 1.54505580228744
T1785 1.51139423095446
T1786 1.47774742039587
T1787 1.44411537265892
T1788 1.41049808569636
T1789 1.37948539981538
T1790 1.5204850960678
T1791 1.66390863533352
T1792 1.80726839925067
T1793 1.95056438781924
T1794 2.09379660103924
T1795 2.24103528969079
T1796 2.24053776151443
T1797 2.24004023333807
T1798 2.23954270516171
T1799 2.23904517698536
T1800 2.238547648809
T1801 2.23805012165628
T1802 2.10762697678977
T1803 1.98161335940968
T1804 1.85565558525329
T1805 1.72975365329696
T1806 1.60695526730536
T1807 1.57034269268168
T1808 1.53684349805598
T1809 1.50335906625193
T1810 1.46988939522226
T1811 1.43643448496698
T1812 1.40299433753334
T1813 1.37214501002279
T1814 1.51239263765493
T1815 1.65505087171413
T1816 1.79764532940113
T1817 1.94017601276319
T1818 2.08264291975304
T1819 2.22909461652912
T1820 2.22859708835276
T1821 2.22809956017641
T1822 2.22760203200005
T1823 2.22710450382369
T1824 2.22660697564734
T1825 2.22610944747098
T1826 2.09637964954769
T1827 1.97103615085198
T1828 1.84574849435634
T1829 1.72051668210803
T1830 1.59837213495644
T1831 1.56195324994493
T1832 1.52863119484816
T1833 1.49532390052577
T1834 1.46203136902503
T1835 1.42875359829867
T1836 1.39549058937032
T1837 1.3648046202302
T1838 1.50430017924206
T1839 1.64619310707111
T1840 1.78802225955159
T1841 1.92978763770713
T1842 2.07148923949046
T1843 2.21715394234382
T1844 2.21665641416747
T1845 2.21615888599111
T1846 2.21566135883839
T1847 2.21516383066203
T1848 2.21466630248567
T1849 2.21416877430932
T1850 2.08513232230561
T1851 1.96045894127065
T1852 1.83584140448303
T1853 1.71127970989547
T1854 1.58978900260753
T1855 1.55356380720818
T1856 1.5204188906167
T1857 1.48728873582323
T1858 1.45417334282779
T1859 1.42107271163036
T1860 1.38798684223094
T1861 1.35746423043761
T1862 1.49620772082919
T1863 1.63733534345173
T1864 1.77839919072569
T1865 1.91939926162744
T1866 2.06033555820425
T1867 2.20521326918216
T1868 2.2047157410058
T1869 2.20421821282945
T1870 2.20372068465309
T1871 2.20322315647673
T1872 2.20272562830038
T1873 2.20222810012402
T1874 2.07388499506352
T1875 1.94988173271295
T1876 1.82593431358608
T1877 1.70204273768291
T1878 1.58120587025861
T1879 1.54517436447142
T1880 1.51220658740887
T1881 1.4792535711207
T1882 1.44631531765418
T1883 1.41339182496204
T1884 1.38048309406792
T1885 1.35012384064503
T1886 1.48811526241632
T1887 1.62847757880871
T1888 1.76877612087615
T1889 1.90901088657139
T1890 2.04918187794168
T1891 2.19327259499686
T1892 2.19277506784414
T1893 2.19227753966778
T1894 2.19178001149142
T1895 2.19128248331507
T1896 2.19078495513871
T1897 2.19028742696236
T1898 2.06263766884507
T1899 1.93930452415525
T1900 1.81602722371277
T1901 1.69280576547035
T1902 1.5726227379097
T1903 1.53678492173467
T1904 1.50399428317741
T1905 1.47121840641817
T1906 1.43845729145694
T1907 1.40571093829373
T1908 1.37297934590491
T1909 1.34278345085244
T1910 1.48002280400346
T1911 1.61961981518932
T1912 1.75915305102661
T1913 1.89862251151533
T1914 2.03802819665547
T1915 2.1813319218352
T1916 2.18083439365884
T1917 2.18033686548249
T1918 2.17983933730613
T1919 2.1793418101534
T1920 2.17884428197705
T1921 2.17834675380069
T1922 2.05139034160299
T1923 1.92872731559756
T1924 1.80612013281582
T1925 1.68356879325779
T1926 1.56403960556078
T1927 1.52839547899792
T1928 1.49578197894595
T1929 1.46318324171564
T1930 1.43059926525971
T1931 1.39803005060179
T1932 1.36547559774189
T1933 1.33544306105985
T1934 1.47193034456696
T1935 1.6107620505463
T1936 1.74952998117707
T1937 1.88823413645927
T1938 2.02687451536927
T1939 2.16939124867353
T1940 2.16889372049718
T1941 2.16839619232082
T1942 2.16789866414446
T1943 2.16740113596811
T1944 2.16690360779175
T1945 2.16640607961539
T1946 2.04014301436091
T1947 1.91815010703986
T1948 1.79621304294251
T1949 1.67433182206886
T1950 1.5554564742355
T1951 1.52000603626116
T1952 1.48756967573813
T1953 1.45514807701311
T1954 1.4227412400861
T1955 1.39034916393348
T1956 1.35797184957887
T1957 1.32810267126726
T1958 1.46383788615409
T1959 1.60190428692692
T1960 1.73990691132754
T1961 1.87784576140322
T1962 2.01572083510669
T1963 2.15745057448824
T1964 2.15695304631188
T1965 2.15645551915916
T1966 2.1559579909828
T1967 2.15546046280644
T1968 2.15496293463009
T1969 2.15446540645373
T1970 2.0490426998079
T1971 1.94785761495031
T1972 1.84671906645368
T1973 1.74562705431801
T1974 1.6445815785433
T1975 1.54651571145735
T1976 1.50592698240755
T1977 1.46835388775342
T1978 1.43079801775606
T1979 1.39325937241547
T1980 1.355737950708
T1981 1.32076228147468
T1982 1.45574542774122
T1983 1.59304652330753
T1984 1.73028384250163
T1985 1.86745738532353
T1986 2.00456715382048
T1987 2.14550990132657
T1988 2.14501237315022
T1989 2.14451484497386
T1990 2.1440173167975
T1991 2.14351978862115
T1992 2.14302226146842
T1993 2.14252473329207
T1994 2.03768368611842
T1995 1.93705703349782
T1996 1.83647691723818
T1997 1.73594333733949
T1998 1.63545629277814
T1999 1.53793257910844
T2000 1.49756718405541
T2001 1.46020078118794
T2002 1.42285160400087
T2003 1.38551965044693
T2004 1.34820492154975
T2005 1.31342189168209
T2006 1.44765296932835
T2007 1.58418875866451
T2008 1.72066077265209
T2009 1.85706901026747
T2010 1.99341347355791
T2011 2.13356922816491
T2012 2.13307169998855
T2013 2.1325741718122
T2014 2.13207664363584
T2015 2.13157911545948
T2016 2.13108158728313
T2017 2.13058405910677
T2018 2.02632467242894
T2019 1.92625645204532
T2020 1.82623476802267
T2021 1.72625961933734
T2022 1.62633100701297
T2023 1.52934944675952
T2024 1.48920738467964
T2025 1.45204767564609
T2026 1.41490519024568
T2027 1.37777992847839
T2028 1.3406718923915
T2029 1.3060815018895
T2030 1.43956051091548
T2031 1.57533099504512
T2032 1.71103770280256
T2033 1.84668063521142
T2034 1.9822597922717
T2035 2.12162855397961
T2036 2.12113102580326
T2037 2.1206334976269
T2038 2.12013597047417
T2039 2.11963844229782
T2040 2.11914091412146
T2041 2.1186433859451
T2042 2.01496565976309
T2043 1.91545587059283
T2044 1.81599261880716
T2045 1.71657590235882
T2046 1.61720572124781
T2047 1.52076631441061
T2048 1.48084758632751
T2049 1.44389456908061
T2050 1.40695877546685
T2051 1.37004020753349
T2052 1.33313886323325
T2053 1.29874111209691
T2054 1.43146805250262
T2055 1.56647323040211
T2056 1.70141463295302
T2057 1.83629226015536
T2058 1.97110611200913
T2059 2.10968788081795
T2060 2.10919035264159
T2061 2.10869282446523
T2062 2.10819529628888
T2063 2.10769776811252
T2064 2.10720023993616
T2065 2.10670271278344
T2066 2.00360664607361
T2067 1.90465528914034
T2068 1.80575046856802
T2069 1.70689218435667
T2070 1.60808043548264
T2071 1.51218318206169
T2072 1.47248778797537
T2073 1.43574146251513
T2074 1.39901236171166
T2075 1.36230048556495
T2076 1.32560583407501
T2077 1.29140072230433
T2078 1.42337559408975
T2079 1.55761546678272
T2080 1.69179156310348
T2081 1.8259038850993
T2082 1.95995243072292
T2083 2.09774720663265
T2084 2.09724967947993
T2085 2.09675215130357
T2086 2.09625462312721
T2087 2.09575709495086
T2088 2.0952595667745
T2089 2.09476203859814
T2090 1.99224763238413
T2091 1.89385470768784
T2092 1.79550831935252
T2093 1.69720846737815
T2094 1.59895515074111
T2095 1.50360005073641
T2096 1.4641279885996
T2097 1.42758835594965
T2098 1.39106594795646
T2099 1.35456076359641
T2100 1.31807280389312
T2101 1.28406033251174
T2102 1.41528313567688
T2103 1.5487577021397
T2104 1.68216849325394
T2105 1.81551550901962
T2106 1.94879874943671
T2107 2.08580653347099
T2108 2.08530900529463
T2109 2.08481147711827
T2110 2.08431394894192
T2111 2.08381642178919
T2112 2.08331889361284
T2113 2.08282136543648
T2114 1.98088861971828
T2115 1.88305412623535
T2116 1.78526617013701
T2117 1.687524749376
T2118 1.58982986497595
T2119 1.4950169183875
T2120 1.45576819024746
T2121 1.41943524938417
T2122 1.38311953420127
T2123 1.34682104265151
T2124 1.31053977473487
T2125 1.27671994271915
T2126 1.43376851100128
T2127 1.59307438861962
T2128 1.75230373950474
T2129 1.91145656263301
T2130 2.07436338848568
T2131 2.07386586030932
T2132 2.07336833213297
T2133 2.07287080395661
T2134 2.07237327578025
T2135 2.0718757476039
T2136 2.07137821942754
T2137 2.07088069125118
T2138 1.9695296060288
T2139 1.87225354478286
T2140 1.77502402092151
T2141 1.67784103137385
T2142 1.58070457921078
T2143 1.48643378603858
T2144 1.44740839189532
T2145 1.41128214384232
T2146 1.37517311942244
T2147 1.33908132068297
T2148 1.30300674557663
T2149 1.26937955292656
T2150 1.42552320896656
T2151 1.58391075657365
T2152 1.74222177642389
T2153 1.90045626851729
T2154 2.06242271430038
T2155 2.06192518612403
T2156 2.06142765794767
T2157 2.06093013079494
T2158 2.06043260261859
T2159 2.05993507444223
T2160 2.05943754626587
T2161 2.05894001808952
T2162 1.95817059233932
T2163 1.86145296333037
T2164 1.76478187068237
T2165 1.66815731439533
T2166 1.57157929344562
T2167 1.47785065368967
T2168 1.43904859251955
T2169 1.40312903727683
T2170 1.36722670566725
T2171 1.33134159871443
T2172 1.29547371641838
T2173 1.26203916313398
T2174 1.41727790693184
T2175 1.57474712350405
T2176 1.73213981334304
T2177 1.88945597542519
T2178 2.05048204113872
T2179 2.04998451296236
T2180 2.04948698478601
T2181 2.04898945660965
T2182 2.04849192843329
T2183 2.04799440025693
T2184 2.04749687310421
T2185 2.04699934492785
T2186 1.94681157967347
T2187 1.85065238187787
T2188 1.75453972146686
T2189 1.65847359639318
T2190 1.56245400768045
T2191 1.46926752134076
T2192 1.43068879416741
T2193 1.39497593071135
T2194 1.35928029191206
T2195 1.32360187674589
T2196 1.28794068726013
T2197 1.25469877334139
T2198 1.40903260489712
T2199 1.56558349145808
T2200 1.72205785026219
T2201 1.8784556823331
T2202 2.03854136797705
T2203 2.0380438398007
T2204 2.03754631162434
T2205 2.03704878344798
T2206 2.03655125527163
T2207 2.03605372709527
T2208 2.03555619891891
T2209 2.03505867074256
T2210 1.93545256598399
T2211 1.83985180042538
T2212 1.74429757225135
T2213 1.64878987941466
T2214 1.55332872191529
T2215 1.46068439001547
T2216 1.42232899581528
T2217 1.38682282414587
T2218 1.35133387815686
T2219 1.31586215580099
T2220 1.28040765810188
T2221 1.2473583835488
T2222 1.4007873028624
T2223 1.55641985941211
T2224 1.71197588820498
T2225 1.867455389241
T2226 2.02660069379176
T2227 2.0261031656154
T2228 2.02560563743904
T2229 2.02510810926269
T2230 2.02461058210996
T2231 2.02411305393361
T2232 2.02361552575725
T2233 2.02311799758089
T2234 1.92409355229451
T2235 1.82905121999652
T2236 1.73405542303585
T2237 1.63910616141251
T2238 1.54420343615013
T2239 1.45210125766656
T2240 1.41396919643951
T2241 1.37866971758039
T2242 1.34338746337804
T2243 1.30812243383245
T2244 1.27287462792
T2245 1.24001799375621
T2246 1.39254200082768
T2247 1.54725622634251
T2248 1.70189392512413
T2249 1.85645509512527
T2250 2.01466002063009
T2251 2.01416249245374
T2252 2.01366496427738
T2253 2.01316743610102
T2254 2.01266990792467
T2255 2.01217237974831
T2256 2.01167485157195
T2257 2.01117732441923
T2258 1.91273453860503
T2259 1.81825063854402
T2260 1.72381327279671
T2261 1.62942244443399
T2262 1.53507815140859
T2263 1.44351812531764
T2264 1.40560939808737
T2265 1.37051661203854
T2266 1.33544104962284
T2267 1.30038271186391
T2268 1.26534159876175
T2269 1.23267760396363
T2270 1.38429669879295
T2271 1.53809259429654
T2272 1.69181196204328
T2273 1.84545480203318
T2274 2.0027193464448
T2275 2.00222181929207
T2276 2.00172429111571
T2277 2.00122676293936
T2278 2.000729234763
T2279 2.00023170658665
T2280 1.99973417841029
T2281 1.99923665023393
T2282 1.90137552593919
T2283 1.80745005709153
T2284 1.7135711235812
T2285 1.61973872643184
T2286 1.52595286564343
T2287 1.43493499296873
T2288 1.39724959973523
T2289 1.36236350547306
T2290 1.32749463586765
T2291 1.29264299091901
T2292 1.2578085696035
T2293 1.22533721417104
T2294 1.37605139675823
T2295 1.52892896122694
T2296 1.68172999896244
T2297 1.83445450894108
T2298 1.99077867328313
T2299 1.99028114510678
T2300 1.98978361693042
T2301 1.98928608875406
T2302 1.98878856057771
T2303 1.98829103342498
T2304 1.98779350524862
T2305 1.98729597707227
T2306 1.89001651224971
T2307 1.79664947563904
T2308 1.7033289743657
T2309 1.61005500842969
T2310 1.51682757987826
T2311 1.42635186061982
T2312 1.38888980035946
T2313 1.35421039890758
T2314 1.31954822211246
T2315 1.28490326895047
T2316 1.25027554044525
T2317 1.21799682437845
T2318 1.36780609472351
T2319 1.51976532918097
T2320 1.67164803588159
T2321 1.82345421482536
T2322 1.97883800012147
T2323 1.97834047194511
T2324 1.97784294376875
T2325 1.9773454155924
T2326 1.97684788741604
T2327 1.97635035923968
T2328 1.97585283106333
T2329 1.97535530288697
T2330 1.87865749856022
T2331 1.78584889418654
T2332 1.69308682412656
T2333 1.60037129145117
T2334 1.5077022941131
T2335 1.4177687282709
T2336 1.38053000200732
T2337 1.34605729234209
T2338 1.31160180733363
T2339 1.27716354698193
T2340 1.242742511287
T2341 1.21065643458587
T2342 1.35956079268879
T2343 1.510601697135
T2344 1.66156607280074
T2345 1.81245392173326
T2346 1.96689732593617
T2347 1.96639979775981
T2348 1.96590227060709
T2349 1.96540474243073
T2350 1.96490721425438
T2351 1.96440968607802
T2352 1.96391215790166
T2353 1.96341462972531
T2354 1.86729848589438
T2355 1.77504831273405
T2356 1.68284467491105
T2357 1.59068757344901
T2358 1.49857700834794
T2359 1.40918559694562
T2360 1.37217020263155
T2361 1.33790418577661
T2362 1.30365539357844
T2363 1.2694238250134
T2364 1.23520948212875
T2365 1.20331604479328
T2366 1.35131549065407
T2367 1.5014380640654
T2368 1.65148410971989
T2369 1.80145362864117
T2370 1.95495665277451
T2371 1.95445912459815
T2372 1.95396159642179
T2373 1.95346406824544
T2374 1.95296654006908
T2375 1.95246901189272
T2376 1.95197148474
T2377 1.95147395656364
T2378 1.8559394722049
T2379 1.76424773128156
T2380 1.67260252569555
T2381 1.5810038564705
T2382 1.48945172258277
T2383 1.40060246459671
T2384 1.36381040427941
T2385 1.32975108023476
T2386 1.29570897982324
T2387 1.26168410406849
T2388 1.22767645194687
T2389 1.19597565500069
T2390 1.34307018861935
T2391 1.49227443201944
T2392 1.64140214766268
T2393 1.79045333554907
T2394 1.94301597961284
T2395 1.94251845143649
T2396 1.94202092326013
T2397 1.94152339508377
T2398 1.94102586690742
T2399 1.94052833873106
T2400 1.9400308105547
T2401 1.93953328237835
T2402 1.84458045851542
T2403 1.75344714982906
T2404 1.66236037648004
T2405 1.57132013846834
T2406 1.48032643784124
T2407 1.39201933224779
T2408 1.35545060592728
T2409 1.32159797366928
T2410 1.28776256606805
T2411 1.25394438209995
T2412 1.22014342278862
T2413 1.1886352652081
T2414 1.33482488658463
T2415 1.48311079894984
T2416 1.63132018458183
T2417 1.77945304143334
T2418 1.93107530542755
T2419 1.93057777725119
T2420 1.93008024907483
T2421 1.92958272192211
T2422 1.92908519374575
T2423 1.92858766556939
T2424 1.92809013739304
T2425 1.92759260921668
T2426 1.83322144584957
T2427 1.74264656837657
T2428 1.6521182262409
T2429 1.56163642148982
T2430 1.47120115207607
T2431 1.38343619989888
T2432 1.34709080655151
T2433 1.3134448671038
T2434 1.27981615128922
T2435 1.24620466013142
T2436 1.21261039363037
T2437 1.18129487541552
T2438 1.32657958454991
T2439 1.47394716690387
T2440 1.62123822150098
T2441 1.76845274834125
T2442 1.91913463226588
T2443 1.91863710408952
T2444 1.91813957591317
T2445 1.91764204773681
T2446 1.91714451956045
T2447 1.9166469913841
T2448 1.91614946423137
T2449 1.91565193605502
T2450 1.82186243216009
T2451 1.73184598692408
T2452 1.6418760770254
T2453 1.55195270348767
T2454 1.46207586631091
T2455 1.37485306754996
T2456 1.33873100819937
T2457 1.30529176053832
T2458 1.27186973753403
T2459 1.23846493918651
T2460 1.20507736447212
T2461 1.17395448562293
T2462 1.31833428251519
T2463 1.46478353383427
T2464 1.61115625842013
T2465 1.75745245524915
T2466 1.90719395808058
T2467 1.90669643092786
T2468 1.9061989027515
T2469 1.90570137457515
T2470 1.90520384639879
T2471 1.90470631822243
T2472 1.90420879004608
T2473 1.90371126186972
T2474 1.81050341847061
T2475 1.72104540547158
T2476 1.63163392780989
T2477 1.54226898650915
T2478 1.45295058054575
T2479 1.36626993622468
T2480 1.33037120984723
T2481 1.29713865397284
T2482 1.26392332377884
T2483 1.23072521721797
T2484 1.19754433531387
T2485 1.16661409583034
T2486 1.31008898048047
T2487 1.4556199017883
T2488 1.60107429533929
T2489 1.74645216215706
T2490 1.89525328491892
T2491 1.89475575674256
T2492 1.89425822856621
T2493 1.89376070038985
T2494 1.89326317323713
T2495 1.89276564506077
T2496 1.89226811688441
T2497 1.89177058870806
T2498 1.79914440580476
T2499 1.71024482401909
T2500 1.62139177859438
T2501 1.532585268507
T2502 1.44382529478058
T2503 1.35768680387577
T2504 1.32201141047146
T2505 1.28898554843099
T2506 1.25597691002364
T2507 1.22298549524944
T2508 1.19001130513199
T2509 1.15927370603775
T2510 1.30184367844575
T2511 1.44645626974233
T2512 1.59099233225844
T2513 1.73545186804133
T2514 1.88331261175726
T2515 1.8828150835809
T2516 1.88231755540454
T2517 1.88182002722819
T2518 1.88132249905183
T2519 1.88082497087547
T2520 1.88032744269912
T2521 1.87982991554639
T2522 1.78778539211528
T2523 1.6994442425666
T2524 1.61114962835524
T2525 1.52290155050485
T2526 1.43470000901542
T2527 1.34910367152685
T2528 1.31365161211932
T2529 1.2808324418655
T2530 1.24803049524482
T2531 1.2152457732809
T2532 1.18247827597374
T2533 1.15193331624517
T2534 1.29359837641102
T2535 1.43729263667273
T2536 1.58091036917759
T2537 1.72445157494924
T2538 1.87137193757196
T2539 1.8708744093956
T2540 1.87037688224288
T2541 1.86987935406652
T2542 1.86938182589016
T2543 1.86888429771381
T2544 1.86838676953745
T2545 1.86788924136109
T2546 1.7764263784258
T2547 1.6886436611141
T2548 1.60090747913974
T2549 1.51321783352633
T2550 1.42557472325025
T2551 1.34052053917794
T2552 1.30529181376718
T2553 1.27267933530002
T2554 1.24008408148962
T2555 1.20750605233599
T2556 1.17494524681549
T2557 1.14459292645258
T2558 1.2853530743763
T2559 1.42812900462676
T2560 1.57082840712037
T2561 1.71345128185714
T2562 1.85943126441029
T2563 1.85893373623394
T2564 1.85843620805758
T2565 1.85793867988122
T2566 1.85744115170487
T2567 1.85694362455214
T2568 1.85644609637579
T2569 1.85594856819943
T2570 1.76506736473632
T2571 1.67784307966161
T2572 1.59066532992423
T2573 1.50353411552418
T2574 1.41644943850872
T2575 1.33193740682902
T2576 1.29693201439141
T2577 1.26452622873454
T2578 1.23213766773443
T2579 1.19976633036746
T2580 1.16741221765725
T2581 1.13725253768362
T2582 1.27710777234158
T2583 1.41896537155716
T2584 1.56074644403953
T2585 1.70245098774141
T2586 1.84749059124863
T2587 1.84699306307227
T2588 1.84649553489592
T2589 1.84599800671956
T2590 1.8455004785432
T2591 1.84500295036685
T2592 1.84450542219049
T2593 1.84400789401413
T2594 1.75370835207047
T2595 1.66704249820912
T2596 1.58042317968509
T2597 1.49385039854566
T2598 1.40732415274356
T2599 1.32335427448011
T2600 1.28857221603928
T2601 1.25637312216906
T2602 1.22419125295561
T2603 1.19202660839892
T2604 1.159879188499
T2605 1.12991214789104
T2606 1.26886247030686
T2607 1.40980173951119
T2608 1.55066448095868
T2609 1.69145069464932
T2610 1.83554991706333
T2611 1.83505238888698
T2612 1.83455486071062
T2613 1.8340573335579
T2614 1.83355980538154
T2615 1.83306227720518
T2616 1.83256474902883
T2617 1.83206722085247
T2618 1.74234933838099
T2619 1.65624191675663
T2620 1.57018103046959
T2621 1.48416668054351
T2622 1.39819886697839
T2623 1.31477114315483
T2624 1.28021241768714
T2625 1.24822001662721
T2626 1.21624483920041
T2627 1.18428688745401
T2628 1.15234615934075
T2629 1.12273192068957
T2630 1.26114063016688
T2631 1.40160168815556
T2632 1.54206274512061
T2633 1.68252380310929
T2634 1.82635742166402
T2635 1.82635742166402
T2636 1.82635742166402
T2637 1.82635742166402
T2638 1.82635742166402
T2639 1.82635742166402
T2640 1.82635742166402
T2641 1.82635742166402
T2642 1.73739097009004
T2643 1.65197733659431
T2644 1.56656370207495
T2645 1.48115006755558
T2646 1.39573643303622
T2647 1.31281263816032
T2648 1.2786531977815
T2649 1.24703906050235
T2650 1.2154249232232
T2651 1.18381078594405
T2652 1.1521966486649
T2653 1.12273192068957
T2654 1.26114063016688
T2655 1.40160168815556
T2656 1.54206274512061
T2657 1.68252380310929
T2658 1.82635742166402
T2659 1.82635742166402
T2660 1.82635742166402
T2661 1.82635742166402
T2662 1.82635742166402
T2663 1.82635742166402
T2664 1.82635742166402
T2665 1.82635742166402
T2666 1.73739097009004
T2667 1.65197733659431
T2668 1.56656370207495
T2669 1.48115006755558
T2670 1.39573643303622
T2671 1.31281263816032
T2672 1.2786531977815
T2673 1.24703906050235
T2674 1.2154249232232
T2675 1.18381078594405
T2676 1.1521966486649
T2677 1.12273192068957
T2678 1.26114063016688
T2679 1.40160168815556
T2680 1.54206274512061
T2681 1.68252380310929
T2682 1.82635742166402
T2683 1.82635742166402
T2684 1.82635742166402
T2685 1.82635742166402
T2686 1.82635742166402
T2687 1.82635742166402
T2688 1.82635742166402
T2689 1.82635742166402
T2690 1.73739097009004
T2691 1.65197733659431
T2692 1.56656370207495
T2693 1.48115006755558
T2694 1.39573643303622
T2695 1.31281263816032
T2696 1.2786531977815
T2697 1.24703906050235
T2698 1.2154249232232
T2699 1.18381078594405
T2700 1.1521966486649
T2701 1.12273192068957
T2702 1.26114063016688
T2703 1.40160168815556
T2704 1.54206274512061
T2705 1.68252380310929
T2706 1.82635742166402
T2707 1.82635742166402
T2708 1.82635742166402
T2709 1.82635742166402
T2710 1.82635742166402
T2711 1.82635742166402
T2712 1.82635742166402
T2713 1.82635742166402
T2714 1.73739097009004
T2715 1.65197733659431
T2716 1.56656370207495
T2717 1.48115006755558
T2718 1.39573643303622
T2719 1.31281263816032
T2720 1.2786531977815
T2721 1.24703906050235
T2722 1.2154249232232
T2723 1.18381078594405
T2724 1.1521966486649
T2725 1.12273192068957
T2726 1.26114063016688
T2727 1.40160168815556
T2728 1.54206274512061
T2729 1.68252380310929
T2730 1.82635742166402
T2731 1.82635742166402
T2732 1.82635742166402
T2733 1.82635742166402
T2734 1.82635742166402
T2735 1.82635742166402
T2736 1.82635742166402
T2737 1.82635742166402
T2738 1.73739097009004
T2739 1.65197733659431
T2740 1.56656370207495
T2741 1.48115006755558
T2742 1.39573643303622
T2743 1.31281263816032
T2744 1.2786531977815
T2745 1.24703906050235
T2746 1.2154249232232
T2747 1.18381078594405
T2748 1.1521966486649
T2749 1.12273192068957
T2750 1.26114063016688
T2751 1.40160168815556
T2752 1.54206274512061
T2753 1.68252380310929
T2754 1.82635742166402
T2755 1.82635742166402
T2756 1.82635742166402
T2757 1.82635742166402
T2758 1.82635742166402
T2759 1.82635742166402
T2760 1.82635742166402
T2761 1.82635742166402
T2762 1.73739097009004
T2763 1.65197733659431
T2764 1.56656370207495
T2765 1.48115006755558
T2766 1.39573643303622
T2767 1.31281263816032
T2768 1.2786531977815
T2769 1.24703906050235
T2770 1.2154249232232
T2771 1.18381078594405
T2772 1.1521966486649
T2773 1.12273192068957
T2774 1.29619349763605
T2775 1.47176288757374
T2776 1.64733227648779
T2777 1.82635742166402
T2778 1.82635742166402
T2779 1.82635742166402
T2780 1.82635742166402
T2781 1.82635742166402
T2782 1.82635742166402
T2783 1.82635742166402
T2784 1.82635742166402
T2785 1.82635742166402
T2786 1.73739097009004
T2787 1.65197733659431
T2788 1.56656370207495
T2789 1.48115006755558
T2790 1.39573643303622
T2791 1.31281263816032
T2792 1.2786531977815
T2793 1.24703906050235
T2794 1.2154249232232
T2795 1.18381078594405
T2796 1.1521966486649
T2797 1.12273192068957
T2798 1.29619349763605
T2799 1.47176288757374
T2800 1.64733227648779
T2801 1.82635742166402
T2802 1.82635742166402
T2803 1.82635742166402
T2804 1.82635742166402
T2805 1.82635742166402
T2806 1.82635742166402
T2807 1.82635742166402
T2808 1.82635742166402
