# Supplementary material for: FishMORPH - An agent-based model to predict salmonid growth and distribution responses under natural and low flows
Source: Sci Rep. 2016 Jul 19;6:29414. doi: 10.1038/srep29414 (PMC4949470; doi:10.1038/srep29414)
Supplement: Supplementary Information 2 [file srep29414-s2.zip › SR_FishMORPH_Files/Parameters/Baseline_Resource2_Density_Stretch3.var]

Resource2Density Strech3
T1 2.33794526906
T2 2.16933525599825
T3 2.0052910035388
T4 1.84124675107934
T5 1.68054952395351
T6 1.6469212282687
T7 1.61656895846747
T8 1.58621669006926
T9 1.55586442026803
T10 1.52551215186982
T11 1.4951598820686
T12 1.46480761367038
T13 1.43722458197791
T14 1.56305311563651
T15 1.69149113899202
T16 1.81992916234754
T17 1.94836718710607
T18 2.07680521046159
T19 2.20524323381711
T20 2.33794526906
T21 2.33794526906
T22 2.33794526906
T23 2.33794526906
T24 2.33794526906
T25 2.33794526906
T26 2.16933525599825
T27 2.0052910035388
T28 1.84124675107934
T29 1.68054952395351
T30 1.6469212282687
T31 1.61656895846747
T32 1.58621669006926
T33 1.55586442026803
T34 1.52551215186982
T35 1.4951598820686
T36 1.46480761367038
T37 1.43722458197791
T38 1.56305311563651
T39 1.69149113899202
T40 1.81992916234754
T41 1.94836718710607
T42 2.07680521046159
T43 2.20524323381711
T44 2.33794526906
T45 2.33794526906
T46 2.33794526906
T47 2.33794526906
T48 2.33794526906
T49 2.33794526906
T50 2.16933525599825
T51 2.0052910035388
T52 1.84124675107934
T53 1.68054952395351
T54 1.6469212282687
T55 1.61656895846747
T56 1.58621669006926
T57 1.55586442026803
T58 1.52551215186982
T59 1.4951598820686
T60 1.46480761367038
T61 1.43722458197791
T62 1.56305311563651
T63 1.69149113899202
T64 1.81992916234754
T65 1.94836718710607
T66 2.07680521046159
T67 2.20524323381711
T68 2.33794526906
T69 2.33794526906
T70 2.33794526906
T71 2.33794526906
T72 2.33794526906
T73 2.33794526906
T74 2.16933525599825
T75 2.0052910035388
T76 1.84124675107934
T77 1.68054952395351
T78 1.6469212282687
T79 1.61656895846747
T80 1.58621669006926
T81 1.55586442026803
T82 1.52551215186982
T83 1.4951598820686
T84 1.46480761367038
T85 1.43722458197791
T86 1.56305311563651
T87 1.69149113899202
T88 1.81992916234754
T89 1.94836718710607
T90 2.07680521046159
T91 2.20524323381711
T92 2.33794526906
T93 2.33794526906
T94 2.33794526906
T95 2.33794526906
T96 2.33794526906
T97 2.33794526906
T98 2.16933525599825
T99 2.0052910035388
T100 1.84124675107934
T101 1.68054952395351
T102 1.6469212282687
T103 1.61656895846747
T104 1.58621669006926
T105 1.55586442026803
T106 1.52551215186982
T107 1.4951598820686
T108 1.46480761367038
T109 1.43722458197791
T110 1.56305311563651
T111 1.69149113899202
T112 1.81992916234754
T113 1.94836718710607
T114 2.07680521046159
T115 2.20524323381711
T116 2.33794526906
T117 2.33794526906
T118 2.33794526906
T119 2.33794526906
T120 2.33794526906
T121 2.33794526906
T122 2.16933525599825
T123 2.0052910035388
T124 1.84124675107934
T125 1.68054952395351
T126 1.6469212282687
T127 1.61656895846747
T128 1.58621669006926
T129 1.55586442026803
T130 1.52551215186982
T131 1.4951598820686
T132 1.46480761367038
T133 1.43722458197791
T134 1.56305311563651
T135 1.69149113899202
T136 1.81992916234754
T137 1.94836718710607
T138 2.07680521046159
T139 2.20524323381711
T140 2.33794526906
T141 2.33794526906
T142 2.33794526906
T143 2.33794526906
T144 2.33794526906
T145 2.33794526906
T146 2.16933525599825
T147 2.0052910035388
T148 1.84124675107934
T149 1.68054952395351
T150 1.6469212282687
T151 1.61656895846747
T152 1.58621669006926
T153 1.55586442026803
T154 1.52551215186982
T155 1.4951598820686
T156 1.46480761367038
T157 1.43722458197791
T158 1.56305311563651
T159 1.69149113899202
T160 1.81992916234754
T161 1.94836718710607
T162 2.07680521046159
T163 2.20524323381711
T164 2.33794526906
T165 2.33794526906
T166 2.33794526906
T167 2.33794526906
T168 2.33794526906
T169 2.33794526906
T170 2.16933525599825
T171 2.0052910035388
T172 1.84124675107934
T173 1.68054952395351
T174 1.6469212282687
T175 1.61656895846747
T176 1.58621669006926
T177 1.55586442026803
T178 1.52551215186982
T179 1.4951598820686
T180 1.46480761367038
T181 1.43722458197791
T182 1.56305311563651
T183 1.69149113899202
T184 1.81992916234754
T185 1.94836718710607
T186 2.07680521046159
T187 2.20524323381711
T188 2.33794526906
T189 2.33794526906
T190 2.33794526906
T191 2.33794526906
T192 2.33794526906
T193 2.33794526906
T194 2.16933525599825
T195 2.0052910035388
T196 1.84124675107934
T197 1.68054952395351
T198 1.6469212282687
T199 1.61656895846747
T200 1.58621669006926
T201 1.55586442026803
T202 1.52551215186982
T203 1.4951598820686
T204 1.46480761367038
T205 1.43722458197791
T206 1.56305311563651
T207 1.69149113899202
T208 1.81992916234754
T209 1.94836718710607
T210 2.07680521046159
T211 2.20524323381711
T212 2.33794526906
T213 2.33794526906
T214 2.33794526906
T215 2.33794526906
T216 2.33794526906
T217 2.33794526906
T218 2.16933525599825
T219 2.0052910035388
T220 1.84124675107934
T221 1.68054952395351
T222 1.6469212282687
T223 1.61656895846747
T224 1.58621669006926
T225 1.55586442026803
T226 1.52551215186982
T227 1.4951598820686
T228 1.46480761367038
T229 1.43722458197791
T230 1.56305311563651
T231 1.69149113899202
T232 1.81992916234754
T233 1.94836718710607
T234 2.07680521046159
T235 2.20524323381711
T236 2.33794526906
T237 2.33794526906
T238 2.33794526906
T239 2.33794526906
T240 2.33794526906
T241 2.33794526906
T242 2.16933525599825
T243 2.0052910035388
T244 1.84124675107934
T245 1.68054952395351
T246 1.6469212282687
T247 1.61656895846747
T248 1.58621669006926
T249 1.55586442026803
T250 1.52551215186982
T251 1.4951598820686
T252 1.46480761367038
T253 1.43722458197791
T254 1.56305311563651
T255 1.69149113899202
T256 1.81992916234754
T257 1.94836718710607
T258 2.07680521046159
T259 2.20524323381711
T260 2.33794526906
T261 2.33794526906
T262 2.33794526906
T263 2.33794526906
T264 2.33794526906
T265 2.33794526906
T266 2.16933525599825
T267 2.0052910035388
T268 1.84124675107934
T269 1.68054952395351
T270 1.6469212282687
T271 1.61656895846747
T272 1.58621669006926
T273 1.55586442026803
T274 1.52551215186982
T275 1.4951598820686
T276 1.46480761367038
T277 1.43722458197791
T278 1.56305311563651
T279 1.69149113899202
T280 1.81992916234754
T281 1.94836718710607
T282 2.07680521046159
T283 2.20524323381711
T284 2.33794526906
T285 2.33794526906
T286 2.33794526906
T287 2.33794526906
T288 2.33794526906
T289 2.33794526906
T290 2.16933525599825
T291 2.0052910035388
T292 1.84124675107934
T293 1.68054952395351
T294 1.6469212282687
T295 1.61656895846747
T296 1.58621669006926
T297 1.55586442026803
T298 1.52551215186982
T299 1.4951598820686
T300 1.46480761367038
T301 1.43722458197791
T302 1.56305311563651
T303 1.69149113899202
T304 1.81992916234754
T305 1.94836718710607
T306 2.07680521046159
T307 2.20524323381711
T308 2.33794526906
T309 2.33794526906
T310 2.33794526906
T311 2.33794526906
T312 2.33794526906
T313 2.33794526906
T314 2.16933525599825
T315 2.0052910035388
T316 1.84124675107934
T317 1.68054952395351
T318 1.6469212282687
T319 1.61656895846747
T320 1.58621669006926
T321 1.55586442026803
T322 1.52551215186982
T323 1.4951598820686
T324 1.46480761367038
T325 1.43722458197791
T326 1.56305311563651
T327 1.69149113899202
T328 1.81992916234754
T329 1.94836718710607
T330 2.07680521046159
T331 2.20524323381711
T332 2.33794526906
T333 2.33794526906
T334 2.33794526906
T335 2.33794526906
T336 2.33794526906
T337 2.33794526906
T338 2.16933525599825
T339 2.0052910035388
T340 1.84124675107934
T341 1.68054952395351
T342 1.6469212282687
T343 1.61656895846747
T344 1.58621669006926
T345 1.55586442026803
T346 1.52551215186982
T347 1.4951598820686
T348 1.46480761367038
T349 1.43722458197791
T350 1.56305311563651
T351 1.69149113899202
T352 1.81992916234754
T353 1.94836718710607
T354 2.07680521046159
T355 2.20524323381711
T356 2.33794526906
T357 2.33794526906
T358 2.33794526906
T359 2.33794526906
T360 2.33794526906
T361 2.33794526906
T362 2.16933525599825
T363 2.0052910035388
T364 1.84124675107934
T365 1.68054952395351
T366 1.6469212282687
T367 1.61656895846747
T368 1.58621669006926
T369 1.55586442026803
T370 1.52551215186982
T371 1.4951598820686
T372 1.46480761367038
T373 1.43722458197791
T374 1.56305311563651
T375 1.69149113899202
T376 1.81992916234754
T377 1.94836718710607
T378 2.07680521046159
T379 2.20524323381711
T380 2.33794526906
T381 2.33794526906
T382 2.33794526906
T383 2.33794526906
T384 2.33794526906
T385 2.33794526906
T386 2.16933525599825
T387 2.0052910035388
T388 1.84124675107934
T389 1.68054952395351
T390 1.6469212282687
T391 1.61656895846747
T392 1.58621669006926
T393 1.55586442026803
T394 1.52551215186982
T395 1.4951598820686
T396 1.46480761367038
T397 1.43722458197791
T398 1.56305311563651
T399 1.69149113899202
T400 1.81992916234754
T401 1.94836718710607
T402 2.07680521046159
T403 2.20524323381711
T404 2.33794526906
T405 2.33794526906
T406 2.33794526906
T407 2.33794526906
T408 2.33794526906
T409 2.33794526906
T410 2.16933525599825
T411 2.0052910035388
T412 1.84124675107934
T413 1.68054952395351
T414 1.6469212282687
T415 1.61656895846747
T416 1.58621669006926
T417 1.55586442026803
T418 1.52551215186982
T419 1.4951598820686
T420 1.46480761367038
T421 1.43722458197791
T422 1.56305311563651
T423 1.69149113899202
T424 1.81992916234754
T425 1.94836718710607
T426 2.07680521046159
T427 2.20524323381711
T428 2.33794526906
T429 2.33794526906
T430 2.33794526906
T431 2.33794526906
T432 2.33794526906
T433 2.33794526906
T434 2.16933525599825
T435 2.0052910035388
T436 1.84124675107934
T437 1.68054952395351
T438 1.6469212282687
T439 1.61656895846747
T440 1.58621669006926
T441 1.55586442026803
T442 1.52551215186982
T443 1.4951598820686
T444 1.46480761367038
T445 1.43722458197791
T446 1.56305311563651
T447 1.69149113899202
T448 1.81992916234754
T449 1.94836718710607
T450 2.07680521046159
T451 2.20524323381711
T452 2.33794526906
T453 2.33794526906
T454 2.33794526906
T455 2.33794526906
T456 2.33794526906
T457 2.33794526906
T458 2.16933525599825
T459 2.0052910035388
T460 1.84124675107934
T461 1.68054952395351
T462 1.6469212282687
T463 1.61656895846747
T464 1.58621669006926
T465 1.55586442026803
T466 1.52551215186982
T467 1.4951598820686
T468 1.46480761367038
T469 1.43722458197791
T470 1.56305311563651
T471 1.69149113899202
T472 1.81992916234754
T473 1.94836718710607
T474 2.07680521046159
T475 2.20524323381711
T476 2.33794526906
T477 2.33794526906
T478 2.33794526906
T479 2.33794526906
T480 2.33794526906
T481 2.33794526906
T482 2.16933525599825
T483 2.0052910035388
T484 1.84124675107934
T485 1.68054952395351
T486 1.6469212282687
T487 1.61656895846747
T488 1.58621669006926
T489 1.55586442026803
T490 1.52551215186982
T491 1.4951598820686
T492 1.46480761367038
T493 1.43722458197791
T494 1.56305311563651
T495 1.69149113899202
T496 1.81992916234754
T497 1.94836718710607
T498 2.07680521046159
T499 2.20524323381711
T500 2.33794526906
T501 2.33794526906
T502 2.33794526906
T503 2.33794526906
T504 2.33794526906
T505 2.33794526906
T506 2.16933525599825
T507 2.0052910035388
T508 1.84124675107934
T509 1.68054952395351
T510 1.6469212282687
T511 1.61656895846747
T512 1.58621669006926
T513 1.55586442026803
T514 1.52551215186982
T515 1.4951598820686
T516 1.46480761367038
T517 1.43722458197791
T518 1.56305311563651
T519 1.69149113899202
T520 1.81992916234754
T521 1.94836718710607
T522 2.07680521046159
T523 2.20524323381711
T524 2.33794526906
T525 2.33794526906
T526 2.33794526906
T527 2.33794526906
T528 2.33794526906
T529 2.33794526906
T530 2.16933525599825
T531 2.0052910035388
T532 1.84124675107934
T533 1.68054952395351
T534 1.6469212282687
T535 1.61656895846747
T536 1.58621669006926
T537 1.55586442026803
T538 1.52551215186982
T539 1.4951598820686
T540 1.46480761367038
T541 1.43722458197791
T542 1.56305311563651
T543 1.69149113899202
T544 1.81992916234754
T545 1.94836718710607
T546 2.07680521046159
T547 2.20524323381711
T548 2.33794526906
T549 2.33794526906
T550 2.33794526906
T551 2.33794526906
T552 2.33794526906
T553 2.33794526906
T554 2.16933525599825
T555 2.0052910035388
T556 1.84124675107934
T557 1.68054952395351
T558 1.6469212282687
T559 1.61656895846747
T560 1.58621669006926
T561 1.55586442026803
T562 1.52551215186982
T563 1.4951598820686
T564 1.46480761367038
T565 1.43722458197791
T566 1.56305311563651
T567 1.69149113899202
T568 1.81992916234754
T569 1.94836718710607
T570 2.07680521046159
T571 2.20524323381711
T572 2.33794526906
T573 2.33794526906
T574 2.33794526906
T575 2.33794526906
T576 2.33794526906
T577 2.33794526906
T578 2.16933525599825
T579 2.0052910035388
T580 1.84124675107934
T581 1.68054952395351
T582 1.6469212282687
T583 1.61656895846747
T584 1.58621669006926
T585 1.55586442026803
T586 1.52551215186982
T587 1.4951598820686
T588 1.46480761367038
T589 1.43722458197791
T590 1.56305311563651
T591 1.69149113899202
T592 1.81992916234754
T593 1.94836718710607
T594 2.07680521046159
T595 2.20524323381711
T596 2.33794526906
T597 2.33794526906
T598 2.33794526906
T599 2.33794526906
T600 2.33794526906
T601 2.33794526906
T602 2.16933525599825
T603 2.0052910035388
T604 1.84124675107934
T605 1.68054952395351
T606 1.6469212282687
T607 1.61656895846747
T608 1.58621669006926
T609 1.55586442026803
T610 1.52551215186982
T611 1.4951598820686
T612 1.46480761367038
T613 1.43722458197791
T614 1.56305311563651
T615 1.69149113899202
T616 1.81992916234754
T617 1.94836718710607
T618 2.07680521046159
T619 2.20524323381711
T620 2.33794526906
T621 2.33794526906
T622 2.33794526906
T623 2.33794526906
T624 2.33794526906
T625 2.33794526906
T626 2.16933525599825
T627 2.0052910035388
T628 1.84124675107934
T629 1.68054952395351
T630 1.6469212282687
T631 1.61656895846747
T632 1.58621669006926
T633 1.55586442026803
T634 1.52551215186982
T635 1.4951598820686
T636 1.46480761367038
T637 1.43722458197791
T638 1.56305311563651
T639 1.69149113899202
T640 1.81992916234754
T641 1.94836718710607
T642 2.07680521046159
T643 2.20524323381711
T644 2.33794526906
T645 2.33794526906
T646 2.33794526906
T647 2.33794526906
T648 2.33794526906
T649 2.33794526906
T650 2.16933525599825
T651 2.0052910035388
T652 1.84124675107934
T653 1.68054952395351
T654 1.6469212282687
T655 1.61656895846747
T656 1.58621669006926
T657 1.55586442026803
T658 1.52551215186982
T659 1.4951598820686
T660 1.46480761367038
T661 1.43722458197791
T662 1.56305311563651
T663 1.69149113899202
T664 1.81992916234754
T665 1.94836718710607
T666 2.07680521046159
T667 2.20524323381711
T668 2.33794526906
T669 2.33794526906
T670 2.33794526906
T671 2.33794526906
T672 2.33794526906
T673 2.33794526906
T674 2.16933525599825
T675 2.0052910035388
T676 1.84124675107934
T677 1.68054952395351
T678 1.6469212282687
T679 1.61656895846747
T680 1.58621669006926
T681 1.55586442026803
T682 1.52551215186982
T683 1.4951598820686
T684 1.46480761367038
T685 1.43722458197791
T686 1.56305311563651
T687 1.69149113899202
T688 1.81992916234754
T689 1.94836718710607
T690 2.07680521046159
T691 2.20524323381711
T692 2.33794526906
T693 2.33794526906
T694 2.33794526906
T695 2.33794526906
T696 2.33794526906
T697 2.33794526906
T698 2.16933525599825
T699 2.0052910035388
T700 1.84124675107934
T701 1.68054952395351
T702 1.6469212282687
T703 1.61656895846747
T704 1.58621669006926
T705 1.55586442026803
T706 1.52551215186982
T707 1.4951598820686
T708 1.46480761367038
T709 1.43722458197791
T710 1.56305311563651
T711 1.69149113899202
T712 1.81992916234754
T713 1.94836718710607
T714 2.07680521046159
T715 2.20524323381711
T716 2.33794526906
T717 2.33794526906
T718 2.33794526906
T719 2.33794526906
T720 2.33794526906
T721 2.33794526906
T722 2.16933525599825
T723 2.0052910035388
T724 1.84124675107934
T725 1.68054952395351
T726 1.6469212282687
T727 1.61656895846747
T728 1.58621669006926
T729 1.55586442026803
T730 1.52551215186982
T731 1.4951598820686
T732 1.46480761367038
T733 1.43722458197791
T734 1.56305311563651
T735 1.69149113899202
T736 1.81992916234754
T737 1.94836718710607
T738 2.07680521046159
T739 2.20524323381711
T740 2.33794526906
T741 2.33794526906
T742 2.33794526906
T743 2.33794526906
T744 2.33794526906
T745 2.33794526906
T746 2.16933525599825
T747 2.0052910035388
T748 1.84124675107934
T749 1.68054952395351
T750 1.6469212282687
T751 1.61656895846747
T752 1.58621669006926
T753 1.55586442026803
T754 1.52551215186982
T755 1.4951598820686
T756 1.46480761367038
T757 1.43722458197791
T758 1.56305311563651
T759 1.69149113899202
T760 1.81992916234754
T761 1.94836718710607
T762 2.07680521046159
T763 2.20524323381711
T764 2.33794526906
T765 2.33794526906
T766 2.33794526906
T767 2.33794526906
T768 2.33794526906
T769 2.33794526906
T770 2.16933525599825
T771 2.0052910035388
T772 1.84124675107934
T773 1.68054952395351
T774 1.6469212282687
T775 1.61656895846747
T776 1.58621669006926
T777 1.55586442026803
T778 1.52551215186982
T779 1.4951598820686
T780 1.46480761367038
T781 1.43722458197791
T782 1.56305311563651
T783 1.69149113899202
T784 1.81992916234754
T785 1.94836718710607
T786 2.07680521046159
T787 2.20524323381711
T788 2.33794526906
T789 2.33794526906
T790 2.33794526906
T791 2.33794526906
T792 2.33794526906
T793 2.33794526906
T794 2.16933525599825
T795 2.0052910035388
T796 1.84124675107934
T797 1.68054952395351
T798 1.6469212282687
T799 1.61656895846747
T800 1.58621669006926
T801 1.55586442026803
T802 1.52551215186982
T803 1.4951598820686
T804 1.46480761367038
T805 1.43722458197791
T806 1.56305311563651
T807 1.69149113899202
T808 1.81992916234754
T809 1.94836718710607
T810 2.07680521046159
T811 2.20524323381711
T812 2.33794526906
T813 2.33794526906
T814 2.33794526906
T815 2.33794526906
T816 2.33794526906
T817 2.33794526906
T818 2.16933525599825
T819 2.0052910035388
T820 1.84124675107934
T821 1.68054952395351
T822 1.6469212282687
T823 1.61656895846747
T824 1.58621669006926
T825 1.55586442026803
T826 1.52551215186982
T827 1.4951598820686
T828 1.46480761367038
T829 1.43722458197791
T830 1.56305311563651
T831 1.69149113899202
T832 1.81992916234754
T833 1.94836718710607
T834 2.07680521046159
T835 2.20524323381711
T836 2.33794526906
T837 2.33794526906
T838 2.33794526906
T839 2.33794526906
T840 2.33794526906
T841 2.33794526906
T842 2.16933525599825
T843 2.0052910035388
T844 1.84124675107934
T845 1.68054952395351
T846 1.6469212282687
T847 1.61656895846747
T848 1.58621669006926
T849 1.55586442026803
T850 1.52551215186982
T851 1.4951598820686
T852 1.46480761367038
T853 1.43722458197791
T854 1.56305311563651
T855 1.69149113899202
T856 1.81992916234754
T857 1.94836718710607
T858 2.07680521046159
T859 2.20524323381711
T860 2.33794526906
T861 2.33794526906
T862 2.33794526906
T863 2.33794526906
T864 2.33794526906
T865 2.33794526906
T866 2.16933525599825
T867 2.0052910035388
T868 1.84124675107934
T869 1.68054952395351
T870 1.6469212282687
T871 1.61656895846747
T872 1.58621669006926
T873 1.55586442026803
T874 1.52551215186982
T875 1.4951598820686
T876 1.46480761367038
T877 1.43722458197791
T878 1.56305311563651
T879 1.69149113899202
T880 1.81992916234754
T881 1.94836718710607
T882 2.07680521046159
T883 2.20524323381711
T884 2.33794526906
T885 2.33794526906
T886 2.33794526906
T887 2.33794526906
T888 2.33794526906
T889 2.33794526906
T890 2.16933525599825
T891 2.0052910035388
T892 1.84124675107934
T893 1.68054952395351
T894 1.6469212282687
T895 1.61656895846747
T896 1.58621669006926
T897 1.55586442026803
T898 1.52551215186982
T899 1.4951598820686
T900 1.46480761367038
T901 1.43722458197791
T902 1.56305311563651
T903 1.69149113899202
T904 1.81992916234754
T905 1.94836718710607
T906 2.07680521046159
T907 2.20524323381711
T908 2.33794526906
T909 2.33794526906
T910 2.33794526906
T911 2.33794526906
T912 2.33794526906
T913 2.33794526906
T914 2.16933525599825
T915 2.0052910035388
T916 1.84124675107934
T917 1.68054952395351
T918 1.6469212282687
T919 1.61656895846747
T920 1.58621669006926
T921 1.55586442026803
T922 1.52551215186982
T923 1.4951598820686
T924 1.46480761367038
T925 1.43722458197791
T926 1.56305311563651
T927 1.69149113899202
T928 1.81992916234754
T929 1.94836718710607
T930 2.07680521046159
T931 2.20524323381711
T932 2.33794526906
T933 2.33794526906
T934 2.33794526906
T935 2.33794526906
T936 2.33794526906
T937 2.33794526906
T938 2.16933525599825
T939 2.0052910035388
T940 1.84124675107934
T941 1.68054952395351
T942 1.6469212282687
T943 1.61656895846747
T944 1.58621669006926
T945 1.55586442026803
T946 1.52551215186982
T947 1.4951598820686
T948 1.46480761367038
T949 1.43722458197791
T950 1.56305311563651
T951 1.69149113899202
T952 1.81992916234754
T953 1.94836718710607
T954 2.07680521046159
T955 2.20524323381711
T956 2.33794526906
T957 2.33794526906
T958 2.33794526906
T959 2.33794526906
T960 2.33794526906
T961 2.33794526906
T962 2.16933525599825
T963 2.0052910035388
T964 1.84124675107934
T965 1.68054952395351
T966 1.6469212282687
T967 1.61656895846747
T968 1.58621669006926
T969 1.55586442026803
T970 1.52551215186982
T971 1.4951598820686
T972 1.46480761367038
T973 1.43722458197791
T974 1.56305311563651
T975 1.69149113899202
T976 1.81992916234754
T977 1.94836718710607
T978 2.07680521046159
T979 2.20524323381711
T980 2.33794526906
T981 2.33794526906
T982 2.33794526906
T983 2.33794526906
T984 2.33794526906
T985 2.33794526906
T986 2.16933525599825
T987 2.0052910035388
T988 1.84124675107934
T989 1.68054952395351
T990 1.6469212282687
T991 1.61656895846747
T992 1.58621669006926
T993 1.55586442026803
T994 1.52551215186982
T995 1.4951598820686
T996 1.46480761367038
T997 1.43722458197791
T998 1.56305311563651
T999 1.69149113899202
T1000 1.81992916234754
T1001 1.94836718710607
T1002 2.07680521046159
T1003 2.20524323381711
T1004 2.33794526906
T1005 2.33794526906
T1006 2.33794526906
T1007 2.33794526906
T1008 2.33794526906
T1009 2.33794526906
T1010 2.16933525599825
T1011 2.0052910035388
T1012 1.84124675107934
T1013 1.68054952395351
T1014 1.6469212282687
T1015 1.61656895846747
T1016 1.58621669006926
T1017 1.55586442026803
T1018 1.52551215186982
T1019 1.4951598820686
T1020 1.46480761367038
T1021 1.43722458197791
T1022 1.56305311563651
T1023 1.69149113899202
T1024 1.81992916234754
T1025 1.94836718710607
T1026 2.07680521046159
T1027 2.20524323381711
T1028 2.33794526906
T1029 2.33794526906
T1030 2.33794526906
T1031 2.33794526906
T1032 2.33794526906
T1033 2.33794526906
T1034 2.20219025606252
T1035 2.07098325415557
T1036 1.93977625224862
T1037 1.80856924893866
T1038 1.68054952395351
T1039 1.64262576083997
T1040 1.60794252458651
T1041 1.57325928833305
T1042 1.53857605207958
T1043 1.50389281582612
T1044 1.46920957957266
T1045 1.43722458197791
T1046 1.56305311563651
T1047 1.69149113899202
T1048 1.81992916234754
T1049 1.94836718710607
T1050 2.07680521046159
T1051 2.20524323381711
T1052 2.33794526906
T1053 2.33794526906
T1054 2.33794526906
T1055 2.33794526906
T1056 2.33794526906
T1057 2.33794526906
T1058 2.20219025606252
T1059 2.07098325415557
T1060 1.93977625224862
T1061 1.80856924893866
T1062 1.68054952395351
T1063 1.64262576083997
T1064 1.60794252458651
T1065 1.57325928833305
T1066 1.53857605207958
T1067 1.50389281582612
T1068 1.46920957957266
T1069 1.43722458197791
T1070 1.563568362174
T1071 1.69292535874904
T1072 1.8224154815728
T1073 1.9520387348543
T1074 2.08179511719055
T1075 2.21168462717853
T1076 2.34598594379879
T1077 2.34719760788421
T1078 2.34840927337265
T1079 2.34962093886109
T1080 2.35083260294651
T1081 2.35204426843495
T1082 2.2166118922032
T1083 2.0856189549359
T1084 1.95449001805019
T1085 1.82322508294907
T1086 1.69503890736114
T1087 1.65763947950039
T1088 1.62347257010408
T1089 1.58926970991422
T1090 1.55503089893081
T1091 1.52075613995987
T1092 1.48644543019538
T1093 1.45483006046568
T1094 1.58301001790199
T1095 1.71396455892486
T1096 1.84505222759946
T1097 1.97627302532881
T1098 2.10762695211289
T1099 2.23911400654869
T1100 2.37506590570018
T1101 2.37627757118861
T1102 2.37748923527404
T1103 2.37870090076248
T1104 2.37991256625091
T1105 2.38112423033634
T1106 2.24400329903874
T1107 2.11137837476854
T1108 1.97861745228294
T1109 1.84572053158194
T1110 1.7159420125137
T1111 1.67807088060991
T1112 1.64347257151205
T1113 1.60883831162065
T1114 1.5741681023387
T1115 1.53946194366622
T1116 1.50471983560319
T1117 1.47270662903814
T1118 1.60245167362998
T1119 1.73500375910068
T1120 1.86768897222312
T1121 2.00050731580331
T1122 2.13345878703522
T1123 2.26654338732187
T1124 2.40414586760157
T1125 2.40535753309
T1126 2.40656919857844
T1127 2.40778086266386
T1128 2.4089925281523
T1129 2.41020419364074
T1130 2.27139470587427
T1131 2.13713779600419
T1132 2.00274488651569
T1133 1.8682159788118
T1134 1.73684511766625
T1135 1.69850228031641
T1136 1.66347257151701
T1137 1.62840691332707
T1138 1.59330530574659
T1139 1.55816774737256
T1140 1.52299423960799
T1141 1.49058319620758
T1142 1.62189332795495
T1143 1.75604295927651
T1144 1.89032571824979
T1145 2.02474160627781
T1146 2.15929062195756
T1147 2.29397276809505
T1148 2.43322582950295
T1149 2.43443749499139
T1150 2.43564916047983
T1151 2.43686082596826
T1152 2.43807249005369
T1153 2.43928415554212
T1154 2.2987861127098
T1155 2.16289721583682
T1156 2.02687232074845
T1157 1.89071142604165
T1158 1.75774822281881
T1159 1.71893368002291
T1160 1.68347257292498
T1161 1.64797551643651
T1162 1.61244250915448
T1163 1.57687355248192
T1164 1.5412686450158
T1165 1.50845976337703
T1166 1.64133498368294
T1167 1.77708215945233
T1168 1.91296246287344
T1169 2.0489758953493
T1170 2.1851224582829
T1171 2.32140214886824
T1172 2.46230579280735
T1173 2.46351745689278
T1174 2.46472912238121
T1175 2.46594078786965
T1176 2.46715245335809
T1177 2.46836411744351
T1178 2.32617751954533
T1179 2.18865663707247
T1180 2.0509997549812
T1181 1.91320687467452
T1182 1.77865132937437
T1183 1.73936507972942
T1184 1.70347257433295
T1185 1.66754411814293
T1186 1.63157971256238
T1187 1.59557935618826
T1188 1.55954305042361
T1189 1.52633633054648
T1190 1.66077663800791
T1191 1.79812135962815
T1192 1.93559920890011
T1193 2.0732101858238
T1194 2.21095429320524
T1195 2.3488315282384
T1196 2.49138575470874
T1197 2.49259742019718
T1198 2.4938090842826
T1199 2.49502074977104
T1200 2.49623241525947
T1201 2.4974440793449
T1202 2.35356892638087
T1203 2.21441605690511
T1204 2.07512718921395
T1205 1.93570232190438
T1206 1.79955443452693
T1207 1.75979648083893
T1208 1.72347257574092
T1209 1.68711271984936
T1210 1.65071691456725
T1211 1.61428515989461
T1212 1.57781745583143
T1213 1.54421289911894
T1214 1.6802182937359
T1215 1.81916055980397
T1216 1.95823595352376
T1217 2.0974444762983
T1218 2.23678612812757
T1219 2.37626090901158
T1220 2.52046571661013
T1221 2.52167738209856
T1222 2.522889047587
T1223 2.52410071167242
T1224 2.52531237716086
T1225 2.5265240426493
T1226 2.3809603332164
T1227 2.24017547673775
T1228 2.09925462204369
T1229 1.95819776913423
T1230 1.82045753967948
T1231 1.78022788054544
T1232 1.74347257574588
T1233 1.70668132295879
T1234 1.66985411797515
T1235 1.63299096500397
T1236 1.59609186123924
T1237 1.56208946628839
T1238 1.69965994806088
T1239 1.84019975997979
T1240 1.98087269814742
T1241 2.1216787667728
T1242 2.26261796304991
T1243 2.40369028978476
T1244 2.54954567851152
T1245 2.55075734399995
T1246 2.55196900948839
T1247 2.55318067497682
T1248 2.55439233906225
T1249 2.55560400455068
T1250 2.40835173864892
T1251 2.26593489797339
T1252 2.12338205627644
T1253 1.9806932177671
T1254 1.84136064623505
T1255 1.80065928025194
T1256 1.76347257715385
T1257 1.72624992466522
T1258 1.68899132138304
T1259 1.65169676871031
T1260 1.61436626664705
T1261 1.57996603345784
T1262 1.71910160378887
T1263 1.86123896015561
T1264 2.00350944417409
T1265 2.1459130572473
T1266 2.28844979937525
T1267 2.43111966915493
T1268 2.57862564181592
T1269 2.57983730590134
T1270 2.58104897138978
T1271 2.58226063687821
T1272 2.58347230236665
T1273 2.58468396645207
T1274 2.43574314548445
T1275 2.29169431780603
T1276 2.1475094905092
T1277 2.00318866499696
T1278 1.8622637513876
T1279 1.82109067995844
T1280 1.78347257856182
T1281 1.74581852637164
T1282 1.70812852479093
T1283 1.67040257241666
T1284 1.63264067065185
T1285 1.5978426020303
T1286 1.73854325951685
T1287 1.88227816033143
T1288 2.02614618879774
T1289 2.1701473477218
T1290 2.31428163429759
T1291 2.45854904992811
T1292 2.6077056037173
T1293 2.60891726920574
T1294 2.61012893329116
T1295 2.6113405987796
T1296 2.61255226426804
T1297 2.61376392975647
T1298 2.46313455231998
T1299 2.31745373763867
T1300 2.17163692474195
T1301 2.02568411222681
T1302 1.88316685654015
T1303 1.84152208106796
T1304 1.80347257996979
T1305 1.76538712807807
T1306 1.72726572819882
T1307 1.68910837752601
T1308 1.65091507605966
T1309 1.61571916919974
T1310 1.75798491384183
T1311 1.90331736050726
T1312 2.04878293482441
T1313 2.1943816381963
T1314 2.34011346921992
T1315 2.48597843070129
T1316 2.63678556561869
T1317 2.63799723110713
T1318 2.63920889659556
T1319 2.64042056068099
T1320 2.64163222616942
T1321 2.64284389165786
T1322 2.49052595915552
T1323 2.34321315887432
T1324 2.1957643589747
T1325 2.04817956085968
T1326 1.90406996169271
T1327 1.86195348077446
T1328 1.82347258137776
T1329 1.7849557311875
T1330 1.74640293160671
T1331 1.70781418123236
T1332 1.66918948146747
T1333 1.63359573636919
T1334 1.77742656956982
T1335 1.92435656068308
T1336 2.07141967944806
T1337 2.21861592726779
T1338 2.36594530414226
T1339 2.51340781007146
T1340 2.66586552752008
T1341 2.66707719300851
T1342 2.66828885849695
T1343 2.66950052398539
T1344 2.67071218807081
T1345 2.67192385355925
T1346 2.51791736599105
T1347 2.36897257870695
T1348 2.21989179320745
T1349 2.07067500808954
T1350 1.92497306824827
T1351 1.88238488048097
T1352 1.84347258138272
T1353 1.80452433289393
T1354 1.76554013361159
T1355 1.72651998493871
T1356 1.68746388687528
T1357 1.65147230353864
T1358 1.79686822389479
T1359 1.94539575945589
T1360 2.09405642407172
T1361 2.24285021774229
T1362 2.3917771404676
T1363 2.54083719084464
T1364 2.69494549082448
T1365 2.6961571549099
T1366 2.69736882039834
T1367 2.69858048588677
T1368 2.69979215137521
T1369 2.70100381546063
T1370 2.54530877282658
T1371 2.39473199853959
T1372 2.24401922603719
T1373 2.0931704553194
T1374 1.94587617340083
T1375 1.90281628018747
T1376 1.86347258279069
T1377 1.82409293460035
T1378 1.78467733701948
T1379 1.74522579004806
T1380 1.70573829228309
T1381 1.6693488721111
T1382 1.81630987962278
T1383 1.96643495963171
T1384 2.11669317009839
T1385 2.26708450821679
T1386 2.41760897538994
T1387 2.56826657161782
T1388 2.72402545272586
T1389 2.7252371182143
T1390 2.72644878229973
T1391 2.72766044778816
T1392 2.7288721132766
T1393 2.73008377876503
T1394 2.57270017966211
T1395 2.42049141977524
T1396 2.26814666026994
T1397 2.11566590395226
T1398 1.96677927855338
T1399 1.92324768129699
T1400 1.88347258419866
T1401 1.84366153770979
T1402 1.80381454042737
T1403 1.76393159375441
T1404 1.72401269628789
T1405 1.68722543928055
T1406 1.83575153394776
T1407 1.98747415980753
T1408 2.13932991472204
T1409 2.29131879869129
T1410 2.44344081031227
T1411 2.59569595098799
T1412 2.75310541462725
T1413 2.75431708011569
T1414 2.75552874560413
T1415 2.75674040968955
T1416 2.75795207517799
T1417 2.75916374066642
T1418 2.60009158509463
T1419 2.44625083960787
T1420 2.2922740945027
T1421 2.13816135118212
T1422 1.98768238510895
T1423 1.94367908100349
T1424 1.90347258560663
T1425 1.86323013941621
T1426 1.82295174383526
T1427 1.78263739746075
T1428 1.74228710169571
T1429 1.70510200645
T1430 1.88062151397998
T1431 2.05937113801692
T1432 2.23827607975207
T1433 2.4173363377824
T1434 2.59655191210792
T1435 2.78097371244322
T1436 2.78218537652864
T1437 2.78339704201708
T1438 2.78460870750551
T1439 2.78582037299395
T1440 2.78703203707937
T1441 2.78824370256781
T1442 2.62748299193017
T1443 2.47201025944051
T1444 2.31640152873545
T1445 2.16065679841198
T1446 2.0085854902615
T1447 1.96411048070999
T1448 1.92347258561159
T1449 1.88279874112264
T1450 1.84208894724315
T1451 1.80134320257011
T1452 1.76056150710352
T1453 1.72297857502246
T1454 1.9003296466874
T1455 2.08094307328166
T1456 2.26171181757412
T1457 2.44263587816176
T1458 2.62371525644761
T1459 2.8100536743446
T1460 2.81126533983304
T1461 2.81247700391846
T1462 2.8136886694069
T1463 2.81490033489534
T1464 2.81611200038377
T1465 2.8173236644692
T1466 2.6548743987657
T1467 2.49776968067616
T1468 2.3405289629682
T1469 2.18315224564183
T1470 2.02948859541406
T1471 1.98454188181951
T1472 1.94347258701956
T1473 1.90236734282906
T1474 1.86122614924803
T1475 1.82004900627646
T1476 1.77883591251133
T1477 1.7408551421919
T1478 1.92003778079784
T1479 2.10251500994941
T1480 2.28514755679918
T1481 2.46793541994413
T1482 2.65087859938428
T1483 2.83913363624599
T1484 2.84034530173443
T1485 2.84155696722286
T1486 2.84276863130829
T1487 2.84398029679672
T1488 2.84519196228516
T1489 2.8464036277736
T1490 2.68226580560123
T1491 2.52352910050879
T1492 2.36465639720095
T1493 2.2056476942747
T1494 2.05039170056661
T1495 2.00497328152601
T1496 1.96347258842753
T1497 1.9219359459385
T1498 1.88036335265592
T1499 1.8387548099828
T1500 1.79711031791914
T1501 1.75873170936135
T1502 1.93974591350526
T1503 2.12408694521414
T1504 2.30858329462123
T1505 2.49323496032349
T1506 2.67804194372396
T1507 2.86821359814738
T1508 2.86942526363581
T1509 2.87063692912425
T1510 2.87184859461269
T1511 2.87306025869811
T1512 2.87427192418655
T1513 2.87548358967498
T1514 2.70965721243676
T1515 2.54928852034143
T1516 2.38878383003069
T1517 2.22814314150456
T1518 2.07129480712218
T1519 2.02540468123251
T1520 1.9834725898355
T1521 1.94150454764492
T1522 1.89950055606381
T1523 1.85746061368915
T1524 1.81538472332695
T1525 1.7766082765308
T1526 1.9594540476157
T1527 2.14565888188189
T1528 2.33201903384629
T1529 2.51853450210587
T1530 2.70520528666063
T1531 2.89729356145178
T1532 2.8985052255372
T1533 2.89971689102564
T1534 2.90092855651407
T1535 2.90214022200251
T1536 2.90335188608794
T1537 2.90456355157637
T1538 2.73704861927229
T1539 2.57504794157708
T1540 2.41291126426345
T1541 2.25063858873441
T1542 2.09219791227473
T1543 2.04583608093902
T1544 2.00347258984045
T1545 1.96107314935135
T1546 1.9186377594717
T1547 1.8761664187985
T1548 1.83365912733175
T1549 1.79448484510326
T1550 1.97916218032312
T1551 2.16723081714663
T1552 2.35545477166833
T1553 2.54383404248523
T1554 2.73236863100032
T1555 2.92637352335317
T1556 2.9275851888416
T1557 2.92879685292703
T1558 2.93000851841546
T1559 2.9312201839039
T1560 2.93243184939234
T1561 2.93364351347776
T1562 2.76444002470481
T1563 2.60080736140971
T1564 2.4370386984962
T1565 2.27313403736728
T1566 2.11310101742728
T1567 2.06626748204853
T1568 2.02347259124842
T1569 1.98064175246078
T1570 1.93777496287959
T1571 1.89487222250485
T1572 1.85193353273956
T1573 1.81236141227271
T1574 1.99887031443356
T1575 2.18880275381438
T1576 2.37889051089339
T1577 2.5691335842676
T1578 2.75953197393699
T1579 2.95545348525455
T1580 2.95666515074299
T1581 2.95787681623143
T1582 2.95908848031685
T1583 2.96030014580529
T1584 2.96151181129372
T1585 2.96272347678216
T1586 2.79183143154035
T1587 2.62656678124235
T1588 2.46116613272895
T1589 2.29562948459714
T1590 2.13400412398285
T1591 2.08669888175504
T1592 2.04347259265639
T1593 2.00021035416721
T1594 1.95691216488447
T1595 1.91357802621119
T1596 1.87020793814738
T1597 1.83023797944216
T1598 2.01857844714098
T1599 2.21037468907911
T1600 2.40232624871544
T1601 2.59443312464696
T1602 2.78669531827668
T1603 2.98453344855895
T1604 2.98574511264438
T1605 2.98695677813281
T1606 2.98816844362125
T1607 2.98938010770667
T1608 2.99059177319511
T1609 2.99180343868355
T1610 2.81922283837588
T1611 2.652326202478
T1612 2.4852935669617
T1613 2.31812493182699
T1614 2.1549072291354
T1615 2.10713028146154
T1616 2.06347259406436
T1617 2.01977895587363
T1618 1.97604936829236
T1619 1.93228383132055
T1620 1.88848234355519
T1621 1.84811454801462
T1622 2.03828658125142
T1623 2.23194662574686
T1624 2.4257619879405
T1625 2.61973266642933
T1626 2.81385866121335
T1627 3.01361341046034
T1628 3.01482507454576
T1629 3.0160367400342
T1630 3.01724840552264
T1631 3.01846007101107
T1632 3.0196717350965
T1633 3.02088340058493
T1634 2.84661424521141
T1635 2.67808562231063
T1636 2.50942100119446
T1637 2.34062038045986
T1638 2.17581033428796
T1639 2.12756168116804
T1640 2.08347259547233
T1641 2.03934755758006
T1642 1.99518657170025
T1643 1.9509896350269
T1644 1.906756748963
T1645 1.86599111518407
T1646 2.05799471395885
T1647 2.2535185610116
T1648 2.44919772576255
T1649 2.64503220680869
T1650 2.84102200555303
T1651 3.04269337236173
T1652 3.04390503785016
T1653 3.04511670193559
T1654 3.04632836742402
T1655 3.04754003291246
T1656 3.0487516984009
T1657 3.04996336248632
T1658 2.87400565204694
T1659 2.70384504214327
T1660 2.53354843542721
T1661 2.36311582768972
T1662 2.19671343944051
T1663 2.14799308227756
T1664 2.10347259547729
T1665 2.05891616068949
T1666 2.01432377510814
T1667 1.96969543873324
T1668 1.92503115437081
T1669 1.88386768235351
T1670 2.07770284806928
T1671 2.27509049767935
T1672 2.47263346498761
T1673 2.67033174859107
T1674 2.86818534848971
T1675 3.07177333426312
T1676 3.07298499975155
T1677 3.07419666523999
T1678 3.07540832932541
T1679 3.07661999481385
T1680 3.07783166030229
T1681 3.07904332579072
T1682 2.90139705888248
T1683 2.72960446337892
T1684 2.55767586825695
T1685 2.38561127491957
T1686 2.21761654599608
T1687 2.16842448198406
T1688 2.12347259688526
T1689 2.07848476239592
T1690 2.03346097851603
T1691 1.9884012438426
T1692 1.94330555837561
T1693 1.90174424952296
T1694 2.09741098077671
T1695 2.29666243294408
T1696 2.49606920280966
T1697 2.69563128897043
T1698 2.89534869282939
T1699 3.10085329756752
T1700 3.10206496165294
T1701 3.10327662714138
T1702 3.10448829262981
T1703 3.10569995671524
T1704 3.10691162220367
T1705 3.10812328769211
T1706 2.92878846571801
T1707 2.75536388321156
T1708 2.5818033024897
T1709 2.40810672355244
T1710 2.23851965114863
T1711 2.18885588169057
T1712 2.14347259829323
T1713 2.09805336410234
T1714 2.05259818052091
T1715 2.00710704754894
T1716 1.96157996378342
T1717 1.91962081809542
T1718 2.11711911488714
T1719 2.31823436961183
T1720 2.51950494203472
T1721 2.7209308307528
T1722 2.92251203576606
T1723 3.1299332594689
T1724 3.13114492495734
T1725 3.13235658904276
T1726 3.1335682545312
T1727 3.13477992001964
T1728 3.13599158410506
T1729 3.1372032495935
T1730 2.95617987115053
T1731 2.78112330304419
T1732 2.60593073672245
T1733 2.4306021707823
T1734 2.25942275630119
T1735 2.20928728139707
T1736 2.1634725997012
T1737 2.11762196721178
T1738 2.0717353839288
T1739 2.02581285125529
T1740 1.97985436919123
T1741 1.93749738526487
T1742 2.13682724759457
T1743 2.33980630487657
T1744 2.54294067985677
T1745 2.74623037113216
T1746 2.94967538010575
T1747 3.15901322137029
T1748 3.16022488685873
T1749 3.16143655094415
T1750 3.16264821643259
T1751 3.16385988192102
T1752 3.16507154740946
T1753 3.16628321149488
T1754 2.98357127798606
T1755 2.80688272427984
T1756 2.6300581709552
T1757 2.45309761801216
T1758 2.28032586285675
T1759 2.22971868250659
T1760 2.18347259970616
T1761 2.1371905689182
T1762 2.09087258733669
T1763 2.04451865636465
T1764 1.99812877459904
T1765 1.95537395243432
T1766 2.15545743874561
T1767 2.35877909485591
T1768 2.56201081926482
T1769 2.7651526147784
T1770 2.96820447999361
T1771 3.17693648360339
T1772 3.17623491559639
T1773 3.17553334758939
T1774 3.17483178098541
T1775 3.17413021297841
T1776 3.17342864497141
T1777 3.17272707696441
T1778 2.98783883528615
T1779 2.80920125162232
T1780 2.63064241344081
T1781 2.45216231933861
T1782 2.27808150857869
T1783 2.22618074925543
T1784 2.17869352647894
T1785 2.13122711879663
T1786 2.0837815276115
T1787 2.03635675152055
T1788 1.98895279052377
T1789 1.9452215936871
T1790 2.14404621015276
T1791 2.34628870268274
T1792 2.54844126491437
T1793 2.75050389684763
T1794 2.95247659988555
T1795 3.16009885985351
T1796 3.15939729184651
T1797 3.15869572383951
T1798 3.15799415723553
T1799 3.15729258922853
T1800 3.15659102122153
T1801 3.15588945321453
T1802 2.97197890504
T1803 2.79428625874593
T1804 2.61667235933719
T1805 2.43913720400775
T1806 2.26597837592927
T1807 2.2143507396559
T1808 2.16711330221855
T1809 2.11989667987537
T1810 2.07270087262637
T1811 2.02552588047155
T1812 1.97837170481392
T1813 1.93487086159259
T1814 2.13263498015689
T1815 2.33379831050958
T1816 2.53487171056391
T1817 2.73585518031988
T1818 2.93674871977749
T1819 3.14326123610363
T1820 3.14255966809663
T1821 3.14185810149265
T1822 3.14115653348565
T1823 3.14045496547865
T1824 3.13975339747165
T1825 3.13905183086767
T1826 2.95611897339084
T1827 2.77937126727255
T1828 2.60270230523356
T1829 2.42611208727388
T1830 2.25387524468287
T1831 2.20252073005636
T1832 2.15553307795815
T1833 2.10856623955111
T1834 2.06162021764125
T1835 2.01469501082557
T1836 1.96779061910406
T1837 1.92452012809506
T1838 2.12122375016102
T1839 2.3213079169334
T1840 2.52130215481044
T1841 2.72120646238912
T1842 2.92102083966944
T1843 3.12642361235375
T1844 3.12572204434675
T1845 3.12502047774277
T1846 3.12431890973577
T1847 3.12361734172877
T1848 3.12291577372177
T1849 3.12221420711779
T1850 2.9402590431447
T1851 2.76445627439616
T1852 2.58873224972692
T1853 2.41308697194302
T1854 2.24177211203345
T1855 2.19069072185983
T1856 2.14395285369775
T1857 2.09723580062985
T1858 2.05053956265612
T1859 2.00386414117959
T1860 1.95720953479722
T1861 1.91416939600055
T1862 2.10981252016515
T1863 2.30881752476024
T1864 2.50773260045998
T1865 2.70655774445835
T1866 2.90529295956138
T1867 3.10958598860387
T1868 3.10888442059687
T1869 3.10818285399289
T1870 3.10748128598589
T1871 3.10677971797889
T1872 3.10607814997189
T1873 3.1053765833679
T1874 2.92439911149554
T1875 2.74954128151976
T1876 2.5747621956233
T1877 2.40006185520915
T1878 2.22966897938403
T1879 2.17886071226029
T1880 2.13237262803435
T1881 2.08590536030558
T1882 2.039458907671
T1883 1.9930332715336
T1884 1.94662844908737
T1885 1.90381866250302
T1886 2.09840129016928
T1887 2.29632713258707
T1888 2.49416304470651
T1889 2.6919090279306
T1890 2.88956507945332
T1891 3.09274836485399
T1892 3.09204679684699
T1893 3.091345230243
T1894 3.09064366223601
T1895 3.08994209422901
T1896 3.08924052622201
T1897 3.08853895961802
T1898 2.90853917984638
T1899 2.73462628864337
T1900 2.56079214151967
T1901 2.38703673987829
T1902 2.21756584813762
T1903 2.16703070266076
T1904 2.12079240377395
T1905 2.07457492138433
T1906 2.02837825268587
T1907 1.98220240048461
T1908 1.93604736478053
T1909 1.89346793040851
T1910 2.08699006017341
T1911 2.28383674041391
T1912 2.48059349035605
T1913 2.67726030999984
T1914 2.87383719934526
T1915 3.07591074110411
T1916 3.07520917309711
T1917 3.07450760649312
T1918 3.07380603848613
T1919 3.07310447047913
T1920 3.07240290387514
T1921 3.07170133586814
T1922 2.89267924960023
T1923 2.71971129576698
T1924 2.54682208741604
T1925 2.37401162314441
T1926 2.2054627154882
T1927 2.15520069306122
T1928 2.10921217951355
T1929 2.06324448106006
T1930 2.01729759910376
T1931 1.97137153083862
T1932 1.92546627907067
T1933 1.88311719691099
T1934 2.07557883017754
T1935 2.27134634824075
T1936 2.46702393460258
T1937 2.66261159206907
T1938 2.8581093192372
T1939 3.05907311735423
T1940 3.05837155075024
T1941 3.05766998274324
T1942 3.05696841473625
T1943 3.05626684672925
T1944 3.05556528012526
T1945 3.05486371211826
T1946 2.87681931795107
T1947 2.70479630289058
T1948 2.53285203331241
T1949 2.36098650781355
T1950 2.1933595842418
T1951 2.14337068346168
T1952 2.09763195525316
T1953 2.05191404213881
T1954 2.00621694411864
T1955 1.96054066119264
T1956 1.91488519336082
T1957 1.87276646481647
T1958 2.06416760018167
T1959 2.25885595606758
T1960 2.45345438025213
T1961 2.64796287554132
T1962 2.84238143912915
T1963 3.04223549360435
T1964 3.04153392700036
T1965 3.04083235899336
T1966 3.04013079098636
T1967 3.03942922297937
T1968 3.03872765637538
T1969 3.03802608836838
T1970 2.88936882325196
T1971 2.74668705873189
T1972 2.60407091591475
T1973 2.46152039199453
T1974 2.31903548977725
T1975 2.18075215416482
T1976 2.12351771636582
T1977 2.07053564404703
T1978 2.01757786068149
T1979 1.96464436486618
T1980 1.91173515800412
T1981 1.86241573272196
T1982 2.0527563701858
T1983 2.24636556249141
T1984 2.43988482590167
T1985 2.63331415761056
T1986 2.82665355902109
T1987 3.02539786985447
T1988 3.02469630325048
T1989 3.02399473524348
T1990 3.02329316723648
T1991 3.02259159922949
T1992 3.0218900326255
T1993 3.0211884646185
T1994 2.87335140344418
T1995 2.73145708673224
T1996 2.58962839172324
T1997 2.44786531701416
T1998 2.30616786400802
T1999 2.1686490215154
T2000 2.11172950812216
T2001 2.05903889482426
T2002 2.00637256907659
T2003 1.95373053228216
T2004 1.90111278303797
T2005 1.85206499922443
T2006 2.04134514018993
T2007 2.23387517031824
T2008 2.4263152701482
T2009 2.61866543967979
T2010 2.81092567891303
T2011 3.00856024610459
T2012 3.0078586795006
T2013 3.0071571114936
T2014 3.0064555434866
T2015 3.00575397547961
T2016 3.00505240887562
T2017 3.00435084086862
T2018 2.8573339822334
T2019 2.7162271147326
T2020 2.57518586753172
T2021 2.43421024203378
T2022 2.29330023683577
T2023 2.15654589026899
T2024 2.09994129987851
T2025 2.04754214419847
T2026 1.99516727747168
T2027 1.94281669829512
T2028 1.89049040807181
T2029 1.84171426712992
T2030 2.02993391159707
T2031 2.22138477814508
T2032 2.41274571579774
T2033 2.60401672315204
T2034 2.79519779880497
T2035 2.99172262375772
T2036 2.99102105575072
T2037 2.99031948774372
T2038 2.98961791973672
T2039 2.98891635313274
T2040 2.98821478512574
T2041 2.98751321711874
T2042 2.84131656102261
T2043 2.70099714273295
T2044 2.56074334474322
T2045 2.42055516705341
T2046 2.28043261106653
T2047 2.14444275761958
T2048 2.08815309163485
T2049 2.0360453949757
T2050 1.98396198586677
T2051 1.9319028657111
T2052 1.87986803310566
T2053 1.83136353363239
T2054 2.0185226816012
T2055 2.20889438597192
T2056 2.39917616004427
T2057 2.58936800522128
T2058 2.77946991869691
T2059 2.97488500000784
T2060 2.97418343200084
T2061 2.97348186399384
T2062 2.97278029598684
T2063 2.97207872938286
T2064 2.97137716137586
T2065 2.97067559336886
T2066 2.82529914121484
T2067 2.68576717073331
T2068 2.5463008205517
T2069 2.40690009207303
T2070 2.26756498389429
T2071 2.13233962637317
T2072 2.07636488339119
T2073 2.02454864434991
T2074 1.97275669426187
T2075 1.92098903172406
T2076 1.8692456581395
T2077 1.82101280153788
T2078 2.00711145160533
T2079 2.19640399379875
T2080 2.38560660569381
T2081 2.57471928729051
T2082 2.76374203858885
T2083 2.95804737625796
T2084 2.95734580825096
T2085 2.95664424024396
T2086 2.95594267223696
T2087 2.95524110563298
T2088 2.95453953762598
T2089 2.95383796961898
T2090 2.80928172000405
T2091 2.67053719873366
T2092 2.5318582977632
T2093 2.39324501709266
T2094 2.25469735812505
T2095 2.12023649372375
T2096 2.06457667514754
T2097 2.01305189512713
T2098 1.96155140265696
T2099 1.91007519914004
T2100 1.85862328177034
T2101 1.81066206804035
T2102 1.99570022160946
T2103 2.18391360162559
T2104 2.37203705134335
T2105 2.56007057076276
T2106 2.74801415988381
T2107 2.94120975250808
T2108 2.94050818450108
T2109 2.93980661649408
T2110 2.93910504848708
T2111 2.9384034818831
T2112 2.9377019138761
T2113 2.9370003458691
T2114 2.79326429879327
T2115 2.65530722673402
T2116 2.51741577357168
T2117 2.37958994211228
T2118 2.24182973235582
T2119 2.10813336107433
T2120 2.05278846690388
T2121 2.00155514590436
T2122 1.95034611105206
T2123 1.899161365153
T2124 1.84800090680418
T2125 1.80031133594584
T2126 2.02176657288537
T2127 2.24640485666386
T2128 2.47093523053818
T2129 2.69535769029929
T2130 2.92507369676519
T2131 2.9243721287582
T2132 2.9236705607512
T2133 2.9229689927442
T2134 2.92226742614021
T2135 2.92156585813322
T2136 2.92086429012622
T2137 2.92016272211922
T2138 2.77724687758248
T2139 2.64007725333136
T2140 2.50297325078318
T2141 2.36593486713191
T2142 2.22896210518357
T2143 2.09603022982793
T2144 2.04100026006324
T2145 1.99005839527857
T2146 1.93914081944715
T2147 1.88824753116597
T2148 1.83737853183803
T2149 1.78996060244831
T2150 2.01013981771379
T2151 2.23348315738798
T2152 2.456718587158
T2153 2.67984610281481
T2154 2.90823607301531
T2155 2.90753450500832
T2156 2.90683293700132
T2157 2.90613136899432
T2158 2.90542980239033
T2159 2.90472823438334
T2160 2.90402666637634
T2161 2.90332509836934
T2162 2.76122945777471
T2163 2.62484728133172
T2164 2.48853072659166
T2165 2.35227979215153
T2166 2.21609447941434
T2167 2.08392709717851
T2168 2.02921205181958
T2169 1.9785616460558
T2170 1.92793552784225
T2171 1.87733369858194
T2172 1.82675615687187
T2173 1.7796098703538
T2174 1.9985130611392
T2175 2.2205614581121
T2176 2.44250194377782
T2177 2.66433451673334
T2178 2.89139844926543
T2179 2.89069688125844
T2180 2.88999531325144
T2181 2.88929374524444
T2182 2.88859217864045
T2183 2.88789061063346
T2184 2.88718904262646
T2185 2.88648747461946
T2186 2.74521203656392
T2187 2.60961730933207
T2188 2.47408820380316
T2189 2.33862471717116
T2190 2.2032268536451
T2191 2.0718239659321
T2192 2.01742384357592
T2193 1.96706489543001
T2194 1.91673023623734
T2195 1.86641986459491
T2196 1.81613378190572
T2197 1.76925913685627
T2198 1.98688630596762
T2199 2.20763975883622
T2200 2.42828530039764
T2201 2.64882292924885
T2202 2.87456082551555
T2203 2.87385925750856
T2204 2.87315768950156
T2205 2.87245612149456
T2206 2.87175455489057
T2207 2.87105298688358
T2208 2.87035141887658
T2209 2.86964985086958
T2210 2.72919461535314
T2211 2.59438733733243
T2212 2.45964567961164
T2213 2.32496964359379
T2214 2.19035922647286
T2215 2.05972083328268
T2216 2.00563563533227
T2217 1.95556814620723
T2218 1.90552494463244
T2219 1.85550603201088
T2220 1.80551140693956
T2221 1.75890840476176
T2222 1.97525955079604
T2223 2.19471805956034
T2224 2.41406865701745
T2225 2.63331134176437
T2226 2.85772320176567
T2227 2.85702163375867
T2228 2.85632006575168
T2229 2.85561849774468
T2230 2.85491693114069
T2231 2.85421536313369
T2232 2.8535137951267
T2233 2.8528122271197
T2234 2.71317719554536
T2235 2.57915736533278
T2236 2.44520315682314
T2237 2.31131456861342
T2238 2.17749160070362
T2239 2.04761770063327
T2240 1.99384742708861
T2241 1.94407139558145
T2242 1.89431965302753
T2243 1.84459219802385
T2244 1.79488903197341
T2245 1.74855767126423
T2246 1.96363279422145
T2247 2.18179636028446
T2248 2.39985201363727
T2249 2.61779975427989
T2250 2.84088557801579
T2251 2.84018401000879
T2252 2.8394824420018
T2253 2.83878087539781
T2254 2.83807930739081
T2255 2.83737773938381
T2256 2.83667617137682
T2257 2.83597460477283
T2258 2.69715977433458
T2259 2.56392739333314
T2260 2.43076063263162
T2261 2.29765949363304
T2262 2.16462397353137
T2263 2.03551456938686
T2264 1.98205921884495
T2265 1.93257464635867
T2266 1.88311436142262
T2267 1.83367836543982
T2268 1.78426665700725
T2269 1.73820693916972
T2270 1.95200603904987
T2271 2.16887466100858
T2272 2.38563537025709
T2273 2.6022881667954
T2274 2.82404795426591
T2275 2.82334638625891
T2276 2.82264481825192
T2277 2.82194325164793
T2278 2.82124168364093
T2279 2.82054011563393
T2280 2.81983854762694
T2281 2.81913698102295
T2282 2.68114235312379
T2283 2.54869742133349
T2284 2.41631810984312
T2285 2.28400441865267
T2286 2.15175634776214
T2287 2.02341143673744
T2288 1.9702710106013
T2289 1.92107789573289
T2290 1.87190906981772
T2291 1.82276453145279
T2292 1.7736442820411
T2293 1.72785620707521
T2294 1.94037928387828
T2295 2.15595296032968
T2296 2.37141872687691
T2297 2.58677657931092
T2298 2.80721033051603
T2299 2.80650876250903
T2300 2.80580719450204
T2301 2.80510562789805
T2302 2.80440405989105
T2303 2.80370249188405
T2304 2.80300092387706
T2305 2.80229935727307
T2306 2.66512493331602
T2307 2.53346744933385
T2308 2.4018755856516
T2309 2.27034934367229
T2310 2.1388887219929
T2311 2.01130830549104
T2312 1.95848280235764
T2313 1.90958114651011
T2314 1.86070377821281
T2315 1.81185069886876
T2316 1.76302190707494
T2317 1.71750547357768
T2318 1.9287525287067
T2319 2.1430312610538
T2320 2.35720208349672
T2321 2.57126499182644
T2322 2.79037270676615
T2323 2.78967113875915
T2324 2.78896957075215
T2325 2.78826800414817
T2326 2.78756643614117
T2327 2.78686486813417
T2328 2.78616330012717
T2329 2.78546173352319
T2330 2.64910751210523
T2331 2.5182374773342
T2332 2.38743306146009
T2333 2.25669426869192
T2334 2.12602109482066
T2335 1.99920517284162
T2336 1.94669459411399
T2337 1.89808439728734
T2338 1.84949848660791
T2339 1.80093686488173
T2340 1.75239953210879
T2341 1.70715474148317
T2342 1.91712577213211
T2343 2.13010956177792
T2344 2.34298544011654
T2345 2.55575340434195
T2346 2.77353508301627
T2347 2.77283351500927
T2348 2.77213194840529
T2349 2.77143038039829
T2350 2.77072881239129
T2351 2.77002724438429
T2352 2.76932567778031
T2353 2.76862410977331
T2354 2.63309009089445
T2355 2.50300750393155
T2356 2.37299053867158
T2357 2.24303919371154
T2358 2.11315346905142
T2359 1.9871020401922
T2360 1.93490638587033
T2361 1.88658764666155
T2362 1.838293195003
T2363 1.7900230322977
T2364 1.74177715714264
T2365 1.69680400798564
T2366 1.90549901696053
T2367 2.11718786250204
T2368 2.32876879673636
T2369 2.54024181826048
T2370 2.75669745926639
T2371 2.75599589125939
T2372 2.75529432465541
T2373 2.75459275664841
T2374 2.75389118864141
T2375 2.75318962063441
T2376 2.75248805403043
T2377 2.75178648602343
T2378 2.61707267108667
T2379 2.4877775319319
T2380 2.35854801448006
T2381 2.22938411873116
T2382 2.10028584187918
T2383 1.97499890894579
T2384 1.92311817902968
T2385 1.87509089743877
T2386 1.8270879033981
T2387 1.77910919831067
T2388 1.73115478217648
T2389 1.68645327589113
T2390 1.89387226178895
T2391 2.10426616322616
T2392 2.31455215335618
T2393 2.524730230776
T2394 2.73985983551651
T2395 2.73915826750951
T2396 2.73845670090553
T2397 2.73775513289853
T2398 2.73705356489153
T2399 2.73635199688453
T2400 2.73565043028055
T2401 2.73494886227355
T2402 2.60105524987589
T2403 2.47254755993226
T2404 2.34410549169156
T2405 2.21572904375079
T2406 2.08741821610994
T2407 1.96289577629637
T2408 1.91132997078603
T2409 1.86359414681299
T2410 1.81588261179319
T2411 1.76819536572664
T2412 1.72053240580731
T2413 1.6761025423936
T2414 1.88224550521436
T2415 2.09134446395028
T2416 2.300335509976
T2417 2.50921864329152
T2418 2.72302221176663
T2419 2.72232064375963
T2420 2.72161907715565
T2421 2.72091750914865
T2422 2.72021594114165
T2423 2.71951437313465
T2424 2.71881280653067
T2425 2.71811123852367
T2426 2.5850378286651
T2427 2.45731758793261
T2428 2.32966296750004
T2429 2.20207396877041
T2430 2.07455059034071
T2431 1.95079264364696
T2432 1.89954176254237
T2433 1.85209739759021
T2434 1.80467732018828
T2435 1.7572815317396
T2436 1.70991003084116
T2437 1.66575181029909
T2438 1.87061875004278
T2439 2.07842276467439
T2440 2.28611886659581
T2441 2.49370705580703
T2442 2.70618458801675
T2443 2.70548302000975
T2444 2.70478145340577
T2445 2.70407988539877
T2446 2.70337831739177
T2447 2.70267674938477
T2448 2.70197518278078
T2449 2.70127361477379
T2450 2.56902040745432
T2451 2.44208761593297
T2452 2.31522044471154
T2453 2.18841889379004
T2454 2.06168296316846
T2455 1.93868951240055
T2456 1.88775355429872
T2457 1.84060064696442
T2458 1.79347202858338
T2459 1.74636769775257
T2460 1.699287655875
T2461 1.65540107680156
T2462 1.8589919948712
T2463 2.0655010639955
T2464 2.27190222321563
T2465 2.47819546832255
T2466 2.68934696426687
T2467 2.68864539766288
T2468 2.68794382965588
T2469 2.68724226164889
T2470 2.68654069364189
T2471 2.6858391270379
T2472 2.6851375590309
T2473 2.68443599102391
T2474 2.55300298764655
T2475 2.42685764393332
T2476 2.30077792052002
T2477 2.17476381880966
T2478 2.04881533739923
T2479 1.92658637975113
T2480 1.87596534605506
T2481 1.82910389774165
T2482 1.78226673697847
T2483 1.73545386516854
T2484 1.68866528090885
T2485 1.64505034470705
T2486 1.84736523969962
T2487 2.05257936471962
T2488 2.25768557843244
T2489 2.46268388083807
T2490 2.67250934051699
T2491 2.671807773913
T2492 2.671106205906
T2493 2.67040463789901
T2494 2.66970306989201
T2495 2.66900150328802
T2496 2.66829993528102
T2497 2.66759836727403
T2498 2.53698556643576
T2499 2.41162767193368
T2500 2.28633539773152
T2501 2.16110874382929
T2502 2.03594771162999
T2503 1.91448324850473
T2504 1.8641771378114
T2505 1.81760714711586
T2506 1.77106144537357
T2507 1.72454003118151
T2508 1.67804290594269
T2509 1.63469961120952
T2510 1.83573848312503
T2511 2.03965766544374
T2512 2.24346893505225
T2513 2.44717229335358
T2514 2.65567171676711
T2515 2.65497015016312
T2516 2.65426858215612
T2517 2.65356701414913
T2518 2.65286544614213
T2519 2.65216387953814
T2520 2.65146231153114
T2521 2.65076074352415
T2522 2.52096814522497
T2523 2.39639769993403
T2524 2.27189287354
T2525 2.14745366884891
T2526 2.02308008445775
T2527 1.90238011585531
T2528 1.85238892956775
T2529 1.80611039789309
T2530 1.75985615376866
T2531 1.71362619859748
T2532 1.66742053097654
T2533 1.62434887911501
T2534 1.82411172795345
T2535 2.02673596616786
T2536 2.22925229167207
T2537 2.4316607058691
T2538 2.63883409301723
T2539 2.63813252641324
T2540 2.63743095840624
T2541 2.63672939039924
T2542 2.63602782239225
T2543 2.63532625578826
T2544 2.63462468778126
T2545 2.63392311977426
T2546 2.5049507254172
T2547 2.38116772793439
T2548 2.2574503507515
T2549 2.13379859386854
T2550 2.01021245868851
T2551 1.89027698320589
T2552 1.84060072132409
T2553 1.79461364867031
T2554 1.74865086216376
T2555 1.70271236461045
T2556 1.65679815601038
T2557 1.6139981470205
T2558 1.81248497278186
T2559 2.01381426689198
T2560 2.21503564829189
T2561 2.41614911978763
T2562 2.62199647067036
T2563 2.62129490266336
T2564 2.62059333465636
T2565 2.61989176664936
T2566 2.61919020004538
T2567 2.61848863203838
T2568 2.61778706403138
T2569 2.61708549602438
T2570 2.48893330420642
T2571 2.36593775453173
T2572 2.24300782655998
T2573 2.12014351888816
T2574 1.99734483151626
T2575 1.87817385195948
T2576 1.82881251308043
T2577 1.78311689804452
T2578 1.73744557055885
T2579 1.69179853202642
T2580 1.64617578104423
T2581 1.60364741352297
T2582 1.80085821620727
T2583 2.00089256761609
T2584 2.20081900491171
T2585 2.40063753230315
T2586 2.60515884692048
T2587 2.60445727891348
T2588 2.60375571090648
T2589 2.60305414289948
T2590 2.6023525762955
T2591 2.6016510082885
T2592 2.6009494402815
T2593 2.6002478722745
T2594 2.47291588299563
T2595 2.35070778253209
T2596 2.22856530377148
T2597 2.10648844390779
T2598 1.98447720574703
T2599 1.86607071931006
T2600 1.81702430483678
T2601 1.77162014882175
T2602 1.72624027895395
T2603 1.68088469803939
T2604 1.63555340607808
T2605 1.59329668142846
T2606 1.78923146103569
T2607 1.98797086834021
T2608 2.18660236153152
T2609 2.38512594481866
T2610 2.5883212231706
T2611 2.5876196551636
T2612 2.5869180871566
T2613 2.5862165191496
T2614 2.58551495254562
T2615 2.58481338453862
T2616 2.58411181653162
T2617 2.58341024852462
T2618 2.45689846318786
T2619 2.33547781053244
T2620 2.21412277957996
T2621 2.09283336892741
T2622 1.97160957997779
T2623 1.85396758806366
T2624 1.80523609799613
T2625 1.76012339819596
T2626 1.71503498734904
T2627 1.66997086545536
T2628 1.62493103111192
T2629 1.58317179506996
T2630 1.77834284199018
T2631 1.97640791937333
T2632 2.17447299675648
T2633 2.37253807554264
T2634 2.57535882390369
T2635 2.57535882390369
T2636 2.57535882390369
T2637 2.57535882390369
T2638 2.57535882390369
T2639 2.57535882390369
T2640 2.57535882390369
T2641 2.57535882390369
T2642 2.44990663433121
T2643 2.3294642981171
T2644 2.20902196049997
T2645 2.08857962288285
T2646 1.96813728526573
T2647 1.85120588693832
T2648 1.80303743141871
T2649 1.75845812472034
T2650 1.71387881802197
T2651 1.66929951132361
T2652 1.62472020462524
T2653 1.58317179506996
T2654 1.77834284199018
T2655 1.97640791937333
T2656 2.17447299675648
T2657 2.37253807554264
T2658 2.57535882390369
T2659 2.57535882390369
T2660 2.57535882390369
T2661 2.57535882390369
T2662 2.57535882390369
T2663 2.57535882390369
T2664 2.57535882390369
T2665 2.57535882390369
T2666 2.44990663433121
T2667 2.3294642981171
T2668 2.20902196049997
T2669 2.08857962288285
T2670 1.96813728526573
T2671 1.85120588693832
T2672 1.80303743141871
T2673 1.75845812472034
T2674 1.71387881802197
T2675 1.66929951132361
T2676 1.62472020462524
T2677 1.58317179506996
T2678 1.77834284199018
T2679 1.97640791937333
T2680 2.17447299675648
T2681 2.37253807554264
T2682 2.57535882390369
T2683 2.57535882390369
T2684 2.57535882390369
T2685 2.57535882390369
T2686 2.57535882390369
T2687 2.57535882390369
T2688 2.57535882390369
T2689 2.57535882390369
T2690 2.44990663433121
T2691 2.3294642981171
T2692 2.20902196049997
T2693 2.08857962288285
T2694 1.96813728526573
T2695 1.85120588693832
T2696 1.80303743141871
T2697 1.75845812472034
T2698 1.71387881802197
T2699 1.66929951132361
T2700 1.62472020462524
T2701 1.58317179506996
T2702 1.77834284199018
T2703 1.97640791937333
T2704 2.17447299675648
T2705 2.37253807554264
T2706 2.57535882390369
T2707 2.57535882390369
T2708 2.57535882390369
T2709 2.57535882390369
T2710 2.57535882390369
T2711 2.57535882390369
T2712 2.57535882390369
T2713 2.57535882390369
T2714 2.44990663433121
T2715 2.3294642981171
T2716 2.20902196049997
T2717 2.08857962288285
T2718 1.96813728526573
T2719 1.85120588693832
T2720 1.80303743141871
T2721 1.75845812472034
T2722 1.71387881802197
T2723 1.66929951132361
T2724 1.62472020462524
T2725 1.58317179506996
T2726 1.77834284199018
T2727 1.97640791937333
T2728 2.17447299675648
T2729 2.37253807554264
T2730 2.57535882390369
T2731 2.57535882390369
T2732 2.57535882390369
T2733 2.57535882390369
T2734 2.57535882390369
T2735 2.57535882390369
T2736 2.57535882390369
T2737 2.57535882390369
T2738 2.44990663433121
T2739 2.3294642981171
T2740 2.20902196049997
T2741 2.08857962288285
T2742 1.96813728526573
T2743 1.85120588693832
T2744 1.80303743141871
T2745 1.75845812472034
T2746 1.71387881802197
T2747 1.66929951132361
T2748 1.62472020462524
T2749 1.58317179506996
T2750 1.77834284199018
T2751 1.97640791937333
T2752 2.17447299675648
T2753 2.37253807554264
T2754 2.57535882390369
T2755 2.57535882390369
T2756 2.57535882390369
T2757 2.57535882390369
T2758 2.57535882390369
T2759 2.57535882390369
T2760 2.57535882390369
T2761 2.57535882390369
T2762 2.44990663433121
T2763 2.3294642981171
T2764 2.20902196049997
T2765 2.08857962288285
T2766 1.96813728526573
T2767 1.85120588693832
T2768 1.80303743141871
T2769 1.75845812472034
T2770 1.71387881802197
T2771 1.66929951132361
T2772 1.62472020462524
T2773 1.58317179506996
T2774 1.827771125613
T2775 2.07534269755351
T2776 2.322914268091
T2777 2.57535882390369
T2778 2.57535882390369
T2779 2.57535882390369
T2780 2.57535882390369
T2781 2.57535882390369
T2782 2.57535882390369
T2783 2.57535882390369
T2784 2.57535882390369
T2785 2.57535882390369
T2786 2.44990663433121
T2787 2.3294642981171
T2788 2.20902196049997
T2789 2.08857962288285
T2790 1.96813728526573
T2791 1.85120588693832
T2792 1.80303743141871
T2793 1.75845812472034
T2794 1.71387881802197
T2795 1.66929951132361
T2796 1.62472020462524
T2797 1.58317179506996
T2798 1.827771125613
T2799 2.07534269755351
T2800 2.322914268091
T2801 2.57535882390369
T2802 2.57535882390369
T2803 2.57535882390369
T2804 2.57535882390369
T2805 2.57535882390369
T2806 2.57535882390369
T2807 2.57535882390369
T2808 2.57535882390369
