# Supplementary material for: FishMORPH - An agent-based model to predict salmonid growth and distribution responses under natural and low flows
Source: Sci Rep. 2016 Jul 19;6:29414. doi: 10.1038/srep29414 (PMC4949470; doi:10.1038/srep29414)
Supplement: Supplementary Information 2 [file srep29414-s2.zip › SR_FishMORPH_Files/Parameters/Baseline_Resource2_Density_Stretch4.var]

Resource2Density Strech4
T1 1.43294801532371
T2 1.32960539786653
T3 1.22906117702606
T4 1.12851695544829
T5 1.03002415722377
T6 1.00941306749898
T7 0.990809884263448
T8 0.972206701027918
T9 0.953603518529698
T10 0.935000335294167
T11 0.916397152058636
T12 0.897793968823105
T13 0.880888076736843
T14 0.958009535204336
T15 1.03673037353605
T16 1.11545121113046
T17 1.19417204946218
T18 1.27289288705659
T19 1.35161372538831
T20 1.43294801532371
T21 1.43294801532371
T22 1.43294801532371
T23 1.43294801532371
T24 1.43294801532371
T25 1.43294801532371
T26 1.32960539786653
T27 1.22906117702606
T28 1.12851695544829
T29 1.03002415722377
T30 1.00941306749898
T31 0.990809884263448
T32 0.972206701027918
T33 0.953603518529698
T34 0.935000335294167
T35 0.916397152058636
T36 0.897793968823105
T37 0.880888076736843
T38 0.958009535204336
T39 1.03673037353605
T40 1.11545121113046
T41 1.19417204946218
T42 1.27289288705659
T43 1.35161372538831
T44 1.43294801532371
T45 1.43294801532371
T46 1.43294801532371
T47 1.43294801532371
T48 1.43294801532371
T49 1.43294801532371
T50 1.32960539786653
T51 1.22906117702606
T52 1.12851695544829
T53 1.03002415722377
T54 1.00941306749898
T55 0.990809884263448
T56 0.972206701027918
T57 0.953603518529698
T58 0.935000335294167
T59 0.916397152058636
T60 0.897793968823105
T61 0.880888076736843
T62 0.958009535204336
T63 1.03673037353605
T64 1.11545121113046
T65 1.19417204946218
T66 1.27289288705659
T67 1.35161372538831
T68 1.43294801532371
T69 1.43294801532371
T70 1.43294801532371
T71 1.43294801532371
T72 1.43294801532371
T73 1.43294801532371
T74 1.32960539786653
T75 1.22906117702606
T76 1.12851695544829
T77 1.03002415722377
T78 1.00941306749898
T79 0.990809884263448
T80 0.972206701027918
T81 0.953603518529698
T82 0.935000335294167
T83 0.916397152058636
T84 0.897793968823105
T85 0.880888076736843
T86 0.958009535204336
T87 1.03673037353605
T88 1.11545121113046
T89 1.19417204946218
T90 1.27289288705659
T91 1.35161372538831
T92 1.43294801532371
T93 1.43294801532371
T94 1.43294801532371
T95 1.43294801532371
T96 1.43294801532371
T97 1.43294801532371
T98 1.32960539786653
T99 1.22906117702606
T100 1.12851695544829
T101 1.03002415722377
T102 1.00941306749898
T103 0.990809884263448
T104 0.972206701027918
T105 0.953603518529698
T106 0.935000335294167
T107 0.916397152058636
T108 0.897793968823105
T109 0.880888076736843
T110 0.958009535204336
T111 1.03673037353605
T112 1.11545121113046
T113 1.19417204946218
T114 1.27289288705659
T115 1.35161372538831
T116 1.43294801532371
T117 1.43294801532371
T118 1.43294801532371
T119 1.43294801532371
T120 1.43294801532371
T121 1.43294801532371
T122 1.32960539786653
T123 1.22906117702606
T124 1.12851695544829
T125 1.03002415722377
T126 1.00941306749898
T127 0.990809884263448
T128 0.972206701027918
T129 0.953603518529698
T130 0.935000335294167
T131 0.916397152058636
T132 0.897793968823105
T133 0.880888076736843
T134 0.958009535204336
T135 1.03673037353605
T136 1.11545121113046
T137 1.19417204946218
T138 1.27289288705659
T139 1.35161372538831
T140 1.43294801532371
T141 1.43294801532371
T142 1.43294801532371
T143 1.43294801532371
T144 1.43294801532371
T145 1.43294801532371
T146 1.32960539786653
T147 1.22906117702606
T148 1.12851695544829
T149 1.03002415722377
T150 1.00941306749898
T151 0.990809884263448
T152 0.972206701027918
T153 0.953603518529698
T154 0.935000335294167
T155 0.916397152058636
T156 0.897793968823105
T157 0.880888076736843
T158 0.958009535204336
T159 1.03673037353605
T160 1.11545121113046
T161 1.19417204946218
T162 1.27289288705659
T163 1.35161372538831
T164 1.43294801532371
T165 1.43294801532371
T166 1.43294801532371
T167 1.43294801532371
T168 1.43294801532371
T169 1.43294801532371
T170 1.32960539786653
T171 1.22906117702606
T172 1.12851695544829
T173 1.03002415722377
T174 1.00941306749898
T175 0.990809884263448
T176 0.972206701027918
T177 0.953603518529698
T178 0.935000335294167
T179 0.916397152058636
T180 0.897793968823105
T181 0.880888076736843
T182 0.958009535204336
T183 1.03673037353605
T184 1.11545121113046
T185 1.19417204946218
T186 1.27289288705659
T187 1.35161372538831
T188 1.43294801532371
T189 1.43294801532371
T190 1.43294801532371
T191 1.43294801532371
T192 1.43294801532371
T193 1.43294801532371
T194 1.32960539786653
T195 1.22906117702606
T196 1.12851695544829
T197 1.03002415722377
T198 1.00941306749898
T199 0.990809884263448
T200 0.972206701027918
T201 0.953603518529698
T202 0.935000335294167
T203 0.916397152058636
T204 0.897793968823105
T205 0.880888076736843
T206 0.958009535204336
T207 1.03673037353605
T208 1.11545121113046
T209 1.19417204946218
T210 1.27289288705659
T211 1.35161372538831
T212 1.43294801532371
T213 1.43294801532371
T214 1.43294801532371
T215 1.43294801532371
T216 1.43294801532371
T217 1.43294801532371
T218 1.32960539786653
T219 1.22906117702606
T220 1.12851695544829
T221 1.03002415722377
T222 1.00941306749898
T223 0.990809884263448
T224 0.972206701027918
T225 0.953603518529698
T226 0.935000335294167
T227 0.916397152058636
T228 0.897793968823105
T229 0.880888076736843
T230 0.958009535204336
T231 1.03673037353605
T232 1.11545121113046
T233 1.19417204946218
T234 1.27289288705659
T235 1.35161372538831
T236 1.43294801532371
T237 1.43294801532371
T238 1.43294801532371
T239 1.43294801532371
T240 1.43294801532371
T241 1.43294801532371
T242 1.32960539786653
T243 1.22906117702606
T244 1.12851695544829
T245 1.03002415722377
T246 1.00941306749898
T247 0.990809884263448
T248 0.972206701027918
T249 0.953603518529698
T250 0.935000335294167
T251 0.916397152058636
T252 0.897793968823105
T253 0.880888076736843
T254 0.958009535204336
T255 1.03673037353605
T256 1.11545121113046
T257 1.19417204946218
T258 1.27289288705659
T259 1.35161372538831
T260 1.43294801532371
T261 1.43294801532371
T262 1.43294801532371
T263 1.43294801532371
T264 1.43294801532371
T265 1.43294801532371
T266 1.32960539786653
T267 1.22906117702606
T268 1.12851695544829
T269 1.03002415722377
T270 1.00941306749898
T271 0.990809884263448
T272 0.972206701027918
T273 0.953603518529698
T274 0.935000335294167
T275 0.916397152058636
T276 0.897793968823105
T277 0.880888076736843
T278 0.958009535204336
T279 1.03673037353605
T280 1.11545121113046
T281 1.19417204946218
T282 1.27289288705659
T283 1.35161372538831
T284 1.43294801532371
T285 1.43294801532371
T286 1.43294801532371
T287 1.43294801532371
T288 1.43294801532371
T289 1.43294801532371
T290 1.32960539786653
T291 1.22906117702606
T292 1.12851695544829
T293 1.03002415722377
T294 1.00941306749898
T295 0.990809884263448
T296 0.972206701027918
T297 0.953603518529698
T298 0.935000335294167
T299 0.916397152058636
T300 0.897793968823105
T301 0.880888076736843
T302 0.958009535204336
T303 1.03673037353605
T304 1.11545121113046
T305 1.19417204946218
T306 1.27289288705659
T307 1.35161372538831
T308 1.43294801532371
T309 1.43294801532371
T310 1.43294801532371
T311 1.43294801532371
T312 1.43294801532371
T313 1.43294801532371
T314 1.32960539786653
T315 1.22906117702606
T316 1.12851695544829
T317 1.03002415722377
T318 1.00941306749898
T319 0.990809884263448
T320 0.972206701027918
T321 0.953603518529698
T322 0.935000335294167
T323 0.916397152058636
T324 0.897793968823105
T325 0.880888076736843
T326 0.958009535204336
T327 1.03673037353605
T328 1.11545121113046
T329 1.19417204946218
T330 1.27289288705659
T331 1.35161372538831
T332 1.43294801532371
T333 1.43294801532371
T334 1.43294801532371
T335 1.43294801532371
T336 1.43294801532371
T337 1.43294801532371
T338 1.32960539786653
T339 1.22906117702606
T340 1.12851695544829
T341 1.03002415722377
T342 1.00941306749898
T343 0.990809884263448
T344 0.972206701027918
T345 0.953603518529698
T346 0.935000335294167
T347 0.916397152058636
T348 0.897793968823105
T349 0.880888076736843
T350 0.958009535204336
T351 1.03673037353605
T352 1.11545121113046
T353 1.19417204946218
T354 1.27289288705659
T355 1.35161372538831
T356 1.43294801532371
T357 1.43294801532371
T358 1.43294801532371
T359 1.43294801532371
T360 1.43294801532371
T361 1.43294801532371
T362 1.32960539786653
T363 1.22906117702606
T364 1.12851695544829
T365 1.03002415722377
T366 1.00941306749898
T367 0.990809884263448
T368 0.972206701027918
T369 0.953603518529698
T370 0.935000335294167
T371 0.916397152058636
T372 0.897793968823105
T373 0.880888076736843
T374 0.958009535204336
T375 1.03673037353605
T376 1.11545121113046
T377 1.19417204946218
T378 1.27289288705659
T379 1.35161372538831
T380 1.43294801532371
T381 1.43294801532371
T382 1.43294801532371
T383 1.43294801532371
T384 1.43294801532371
T385 1.43294801532371
T386 1.32960539786653
T387 1.22906117702606
T388 1.12851695544829
T389 1.03002415722377
T390 1.00941306749898
T391 0.990809884263448
T392 0.972206701027918
T393 0.953603518529698
T394 0.935000335294167
T395 0.916397152058636
T396 0.897793968823105
T397 0.880888076736843
T398 0.958009535204336
T399 1.03673037353605
T400 1.11545121113046
T401 1.19417204946218
T402 1.27289288705659
T403 1.35161372538831
T404 1.43294801532371
T405 1.43294801532371
T406 1.43294801532371
T407 1.43294801532371
T408 1.43294801532371
T409 1.43294801532371
T410 1.32960539786653
T411 1.22906117702606
T412 1.12851695544829
T413 1.03002415722377
T414 1.00941306749898
T415 0.990809884263448
T416 0.972206701027918
T417 0.953603518529698
T418 0.935000335294167
T419 0.916397152058636
T420 0.897793968823105
T421 0.880888076736843
T422 0.958009535204336
T423 1.03673037353605
T424 1.11545121113046
T425 1.19417204946218
T426 1.27289288705659
T427 1.35161372538831
T428 1.43294801532371
T429 1.43294801532371
T430 1.43294801532371
T431 1.43294801532371
T432 1.43294801532371
T433 1.43294801532371
T434 1.32960539786653
T435 1.22906117702606
T436 1.12851695544829
T437 1.03002415722377
T438 1.00941306749898
T439 0.990809884263448
T440 0.972206701027918
T441 0.953603518529698
T442 0.935000335294167
T443 0.916397152058636
T444 0.897793968823105
T445 0.880888076736843
T446 0.958009535204336
T447 1.03673037353605
T448 1.11545121113046
T449 1.19417204946218
T450 1.27289288705659
T451 1.35161372538831
T452 1.43294801532371
T453 1.43294801532371
T454 1.43294801532371
T455 1.43294801532371
T456 1.43294801532371
T457 1.43294801532371
T458 1.32960539786653
T459 1.22906117702606
T460 1.12851695544829
T461 1.03002415722377
T462 1.00941306749898
T463 0.990809884263448
T464 0.972206701027918
T465 0.953603518529698
T466 0.935000335294167
T467 0.916397152058636
T468 0.897793968823105
T469 0.880888076736843
T470 0.958009535204336
T471 1.03673037353605
T472 1.11545121113046
T473 1.19417204946218
T474 1.27289288705659
T475 1.35161372538831
T476 1.43294801532371
T477 1.43294801532371
T478 1.43294801532371
T479 1.43294801532371
T480 1.43294801532371
T481 1.43294801532371
T482 1.32960539786653
T483 1.22906117702606
T484 1.12851695544829
T485 1.03002415722377
T486 1.00941306749898
T487 0.990809884263448
T488 0.972206701027918
T489 0.953603518529698
T490 0.935000335294167
T491 0.916397152058636
T492 0.897793968823105
T493 0.880888076736843
T494 0.958009535204336
T495 1.03673037353605
T496 1.11545121113046
T497 1.19417204946218
T498 1.27289288705659
T499 1.35161372538831
T500 1.43294801532371
T501 1.43294801532371
T502 1.43294801532371
T503 1.43294801532371
T504 1.43294801532371
T505 1.43294801532371
T506 1.32960539786653
T507 1.22906117702606
T508 1.12851695544829
T509 1.03002415722377
T510 1.00941306749898
T511 0.990809884263448
T512 0.972206701027918
T513 0.953603518529698
T514 0.935000335294167
T515 0.916397152058636
T516 0.897793968823105
T517 0.880888076736843
T518 0.958009535204336
T519 1.03673037353605
T520 1.11545121113046
T521 1.19417204946218
T522 1.27289288705659
T523 1.35161372538831
T524 1.43294801532371
T525 1.43294801532371
T526 1.43294801532371
T527 1.43294801532371
T528 1.43294801532371
T529 1.43294801532371
T530 1.32960539786653
T531 1.22906117702606
T532 1.12851695544829
T533 1.03002415722377
T534 1.00941306749898
T535 0.990809884263448
T536 0.972206701027918
T537 0.953603518529698
T538 0.935000335294167
T539 0.916397152058636
T540 0.897793968823105
T541 0.880888076736843
T542 0.958009535204336
T543 1.03673037353605
T544 1.11545121113046
T545 1.19417204946218
T546 1.27289288705659
T547 1.35161372538831
T548 1.43294801532371
T549 1.43294801532371
T550 1.43294801532371
T551 1.43294801532371
T552 1.43294801532371
T553 1.43294801532371
T554 1.32960539786653
T555 1.22906117702606
T556 1.12851695544829
T557 1.03002415722377
T558 1.00941306749898
T559 0.990809884263448
T560 0.972206701027918
T561 0.953603518529698
T562 0.935000335294167
T563 0.916397152058636
T564 0.897793968823105
T565 0.880888076736843
T566 0.958009535204336
T567 1.03673037353605
T568 1.11545121113046
T569 1.19417204946218
T570 1.27289288705659
T571 1.35161372538831
T572 1.43294801532371
T573 1.43294801532371
T574 1.43294801532371
T575 1.43294801532371
T576 1.43294801532371
T577 1.43294801532371
T578 1.32960539786653
T579 1.22906117702606
T580 1.12851695544829
T581 1.03002415722377
T582 1.00941306749898
T583 0.990809884263448
T584 0.972206701027918
T585 0.953603518529698
T586 0.935000335294167
T587 0.916397152058636
T588 0.897793968823105
T589 0.880888076736843
T590 0.958009535204336
T591 1.03673037353605
T592 1.11545121113046
T593 1.19417204946218
T594 1.27289288705659
T595 1.35161372538831
T596 1.43294801532371
T597 1.43294801532371
T598 1.43294801532371
T599 1.43294801532371
T600 1.43294801532371
T601 1.43294801532371
T602 1.32960539786653
T603 1.22906117702606
T604 1.12851695544829
T605 1.03002415722377
T606 1.00941306749898
T607 0.990809884263448
T608 0.972206701027918
T609 0.953603518529698
T610 0.935000335294167
T611 0.916397152058636
T612 0.897793968823105
T613 0.880888076736843
T614 0.958009535204336
T615 1.03673037353605
T616 1.11545121113046
T617 1.19417204946218
T618 1.27289288705659
T619 1.35161372538831
T620 1.43294801532371
T621 1.43294801532371
T622 1.43294801532371
T623 1.43294801532371
T624 1.43294801532371
T625 1.43294801532371
T626 1.32960539786653
T627 1.22906117702606
T628 1.12851695544829
T629 1.03002415722377
T630 1.00941306749898
T631 0.990809884263448
T632 0.972206701027918
T633 0.953603518529698
T634 0.935000335294167
T635 0.916397152058636
T636 0.897793968823105
T637 0.880888076736843
T638 0.958009535204336
T639 1.03673037353605
T640 1.11545121113046
T641 1.19417204946218
T642 1.27289288705659
T643 1.35161372538831
T644 1.43294801532371
T645 1.43294801532371
T646 1.43294801532371
T647 1.43294801532371
T648 1.43294801532371
T649 1.43294801532371
T650 1.32960539786653
T651 1.22906117702606
T652 1.12851695544829
T653 1.03002415722377
T654 1.00941306749898
T655 0.990809884263448
T656 0.972206701027918
T657 0.953603518529698
T658 0.935000335294167
T659 0.916397152058636
T660 0.897793968823105
T661 0.880888076736843
T662 0.958009535204336
T663 1.03673037353605
T664 1.11545121113046
T665 1.19417204946218
T666 1.27289288705659
T667 1.35161372538831
T668 1.43294801532371
T669 1.43294801532371
T670 1.43294801532371
T671 1.43294801532371
T672 1.43294801532371
T673 1.43294801532371
T674 1.32960539786653
T675 1.22906117702606
T676 1.12851695544829
T677 1.03002415722377
T678 1.00941306749898
T679 0.990809884263448
T680 0.972206701027918
T681 0.953603518529698
T682 0.935000335294167
T683 0.916397152058636
T684 0.897793968823105
T685 0.880888076736843
T686 0.958009535204336
T687 1.03673037353605
T688 1.11545121113046
T689 1.19417204946218
T690 1.27289288705659
T691 1.35161372538831
T692 1.43294801532371
T693 1.43294801532371
T694 1.43294801532371
T695 1.43294801532371
T696 1.43294801532371
T697 1.43294801532371
T698 1.32960539786653
T699 1.22906117702606
T700 1.12851695544829
T701 1.03002415722377
T702 1.00941306749898
T703 0.990809884263448
T704 0.972206701027918
T705 0.953603518529698
T706 0.935000335294167
T707 0.916397152058636
T708 0.897793968823105
T709 0.880888076736843
T710 0.958009535204336
T711 1.03673037353605
T712 1.11545121113046
T713 1.19417204946218
T714 1.27289288705659
T715 1.35161372538831
T716 1.43294801532371
T717 1.43294801532371
T718 1.43294801532371
T719 1.43294801532371
T720 1.43294801532371
T721 1.43294801532371
T722 1.32960539786653
T723 1.22906117702606
T724 1.12851695544829
T725 1.03002415722377
T726 1.00941306749898
T727 0.990809884263448
T728 0.972206701027918
T729 0.953603518529698
T730 0.935000335294167
T731 0.916397152058636
T732 0.897793968823105
T733 0.880888076736843
T734 0.958009535204336
T735 1.03673037353605
T736 1.11545121113046
T737 1.19417204946218
T738 1.27289288705659
T739 1.35161372538831
T740 1.43294801532371
T741 1.43294801532371
T742 1.43294801532371
T743 1.43294801532371
T744 1.43294801532371
T745 1.43294801532371
T746 1.32960539786653
T747 1.22906117702606
T748 1.12851695544829
T749 1.03002415722377
T750 1.00941306749898
T751 0.990809884263448
T752 0.972206701027918
T753 0.953603518529698
T754 0.935000335294167
T755 0.916397152058636
T756 0.897793968823105
T757 0.880888076736843
T758 0.958009535204336
T759 1.03673037353605
T760 1.11545121113046
T761 1.19417204946218
T762 1.27289288705659
T763 1.35161372538831
T764 1.43294801532371
T765 1.43294801532371
T766 1.43294801532371
T767 1.43294801532371
T768 1.43294801532371
T769 1.43294801532371
T770 1.32960539786653
T771 1.22906117702606
T772 1.12851695544829
T773 1.03002415722377
T774 1.00941306749898
T775 0.990809884263448
T776 0.972206701027918
T777 0.953603518529698
T778 0.935000335294167
T779 0.916397152058636
T780 0.897793968823105
T781 0.880888076736843
T782 0.958009535204336
T783 1.03673037353605
T784 1.11545121113046
T785 1.19417204946218
T786 1.27289288705659
T787 1.35161372538831
T788 1.43294801532371
T789 1.43294801532371
T790 1.43294801532371
T791 1.43294801532371
T792 1.43294801532371
T793 1.43294801532371
T794 1.32960539786653
T795 1.22906117702606
T796 1.12851695544829
T797 1.03002415722377
T798 1.00941306749898
T799 0.990809884263448
T800 0.972206701027918
T801 0.953603518529698
T802 0.935000335294167
T803 0.916397152058636
T804 0.897793968823105
T805 0.880888076736843
T806 0.958009535204336
T807 1.03673037353605
T808 1.11545121113046
T809 1.19417204946218
T810 1.27289288705659
T811 1.35161372538831
T812 1.43294801532371
T813 1.43294801532371
T814 1.43294801532371
T815 1.43294801532371
T816 1.43294801532371
T817 1.43294801532371
T818 1.32960539786653
T819 1.22906117702606
T820 1.12851695544829
T821 1.03002415722377
T822 1.00941306749898
T823 0.990809884263448
T824 0.972206701027918
T825 0.953603518529698
T826 0.935000335294167
T827 0.916397152058636
T828 0.897793968823105
T829 0.880888076736843
T830 0.958009535204336
T831 1.03673037353605
T832 1.11545121113046
T833 1.19417204946218
T834 1.27289288705659
T835 1.35161372538831
T836 1.43294801532371
T837 1.43294801532371
T838 1.43294801532371
T839 1.43294801532371
T840 1.43294801532371
T841 1.43294801532371
T842 1.32960539786653
T843 1.22906117702606
T844 1.12851695544829
T845 1.03002415722377
T846 1.00941306749898
T847 0.990809884263448
T848 0.972206701027918
T849 0.953603518529698
T850 0.935000335294167
T851 0.916397152058636
T852 0.897793968823105
T853 0.880888076736843
T854 0.958009535204336
T855 1.03673037353605
T856 1.11545121113046
T857 1.19417204946218
T858 1.27289288705659
T859 1.35161372538831
T860 1.43294801532371
T861 1.43294801532371
T862 1.43294801532371
T863 1.43294801532371
T864 1.43294801532371
T865 1.43294801532371
T866 1.32960539786653
T867 1.22906117702606
T868 1.12851695544829
T869 1.03002415722377
T870 1.00941306749898
T871 0.990809884263448
T872 0.972206701027918
T873 0.953603518529698
T874 0.935000335294167
T875 0.916397152058636
T876 0.897793968823105
T877 0.880888076736843
T878 0.958009535204336
T879 1.03673037353605
T880 1.11545121113046
T881 1.19417204946218
T882 1.27289288705659
T883 1.35161372538831
T884 1.43294801532371
T885 1.43294801532371
T886 1.43294801532371
T887 1.43294801532371
T888 1.43294801532371
T889 1.43294801532371
T890 1.32960539786653
T891 1.22906117702606
T892 1.12851695544829
T893 1.03002415722377
T894 1.00941306749898
T895 0.990809884263448
T896 0.972206701027918
T897 0.953603518529698
T898 0.935000335294167
T899 0.916397152058636
T900 0.897793968823105
T901 0.880888076736843
T902 0.958009535204336
T903 1.03673037353605
T904 1.11545121113046
T905 1.19417204946218
T906 1.27289288705659
T907 1.35161372538831
T908 1.43294801532371
T909 1.43294801532371
T910 1.43294801532371
T911 1.43294801532371
T912 1.43294801532371
T913 1.43294801532371
T914 1.32960539786653
T915 1.22906117702606
T916 1.12851695544829
T917 1.03002415722377
T918 1.00941306749898
T919 0.990809884263448
T920 0.972206701027918
T921 0.953603518529698
T922 0.935000335294167
T923 0.916397152058636
T924 0.897793968823105
T925 0.880888076736843
T926 0.958009535204336
T927 1.03673037353605
T928 1.11545121113046
T929 1.19417204946218
T930 1.27289288705659
T931 1.35161372538831
T932 1.43294801532371
T933 1.43294801532371
T934 1.43294801532371
T935 1.43294801532371
T936 1.43294801532371
T937 1.43294801532371
T938 1.32960539786653
T939 1.22906117702606
T940 1.12851695544829
T941 1.03002415722377
T942 1.00941306749898
T943 0.990809884263448
T944 0.972206701027918
T945 0.953603518529698
T946 0.935000335294167
T947 0.916397152058636
T948 0.897793968823105
T949 0.880888076736843
T950 0.958009535204336
T951 1.03673037353605
T952 1.11545121113046
T953 1.19417204946218
T954 1.27289288705659
T955 1.35161372538831
T956 1.43294801532371
T957 1.43294801532371
T958 1.43294801532371
T959 1.43294801532371
T960 1.43294801532371
T961 1.43294801532371
T962 1.32960539786653
T963 1.22906117702606
T964 1.12851695544829
T965 1.03002415722377
T966 1.00941306749898
T967 0.990809884263448
T968 0.972206701027918
T969 0.953603518529698
T970 0.935000335294167
T971 0.916397152058636
T972 0.897793968823105
T973 0.880888076736843
T974 0.958009535204336
T975 1.03673037353605
T976 1.11545121113046
T977 1.19417204946218
T978 1.27289288705659
T979 1.35161372538831
T980 1.43294801532371
T981 1.43294801532371
T982 1.43294801532371
T983 1.43294801532371
T984 1.43294801532371
T985 1.43294801532371
T986 1.32960539786653
T987 1.22906117702606
T988 1.12851695544829
T989 1.03002415722377
T990 1.00941306749898
T991 0.990809884263448
T992 0.972206701027918
T993 0.953603518529698
T994 0.935000335294167
T995 0.916397152058636
T996 0.897793968823105
T997 0.880888076736843
T998 0.958009535204336
T999 1.03673037353605
T1000 1.11545121113046
T1001 1.19417204946218
T1002 1.27289288705659
T1003 1.35161372538831
T1004 1.43294801532371
T1005 1.43294801532371
T1006 1.43294801532371
T1007 1.43294801532371
T1008 1.43294801532371
T1009 1.43294801532371
T1010 1.32960539786653
T1011 1.22906117702606
T1012 1.12851695544829
T1013 1.03002415722377
T1014 1.00941306749898
T1015 0.990809884263448
T1016 0.972206701027918
T1017 0.953603518529698
T1018 0.935000335294167
T1019 0.916397152058636
T1020 0.897793968823105
T1021 0.880888076736843
T1022 0.958009535204336
T1023 1.03673037353605
T1024 1.11545121113046
T1025 1.19417204946218
T1026 1.27289288705659
T1027 1.35161372538831
T1028 1.43294801532371
T1029 1.43294801532371
T1030 1.43294801532371
T1031 1.43294801532371
T1032 1.43294801532371
T1033 1.43294801532371
T1034 1.34974252825428
T1035 1.26932455729527
T1036 1.18890658707357
T1037 1.10848861611456
T1038 1.03002415722377
T1039 1.00678033667333
T1040 0.985522663811496
T1041 0.964264991686973
T1042 0.943007318825139
T1043 0.921749646700617
T1044 0.900491974576094
T1045 0.880888076736843
T1046 0.958009535204336
T1047 1.03673037353605
T1048 1.11545121113046
T1049 1.19417204946218
T1050 1.27289288705659
T1051 1.35161372538831
T1052 1.43294801532371
T1053 1.43294801532371
T1054 1.43294801532371
T1055 1.43294801532371
T1056 1.43294801532371
T1057 1.43294801532371
T1058 1.34974252825428
T1059 1.26932455729527
T1060 1.18890658707357
T1061 1.10848861611456
T1062 1.03002415722377
T1063 1.00678033667333
T1064 0.985522663811496
T1065 0.964264991686973
T1066 0.943007318825139
T1067 0.921749646700617
T1068 0.900491974576094
T1069 0.880888076736843
T1070 0.958325334581714
T1071 1.03760941920251
T1072 1.11697509914144
T1073 1.1964223751358
T1074 1.27595124644828
T1075 1.35556171455352
T1076 1.43787621814546
T1077 1.43861885896635
T1078 1.43936149904993
T1079 1.44010413987082
T1080 1.44084678069172
T1081 1.4415894207753
T1082 1.35858168065905
T1083 1.27829491207543
T1084 1.19792478894837
T1085 1.11747131127786
T1086 1.03890483206484
T1087 1.01598238201773
T1088 0.99504117063903
T1089 0.974077924705164
T1090 0.953092645690753
T1091 0.932085332121174
T1092 0.911055984733739
T1093 0.891678636185405
T1094 0.970241302760479
T1095 1.05050453709728
T1096 1.1308493667522
T1097 1.21127579319987
T1098 1.29178381422835
T1099 1.37237343204958
T1100 1.45569959268571
T1101 1.4564422335066
T1102 1.45718487359018
T1103 1.45792751441108
T1104 1.45867015523197
T1105 1.45941279605286
T1106 1.37537012417927
T1107 1.29408309665045
T1108 1.21271271384088
T1109 1.13125897648787
T1110 1.05171653643124
T1111 1.02850497399769
T1112 1.00729935385547
T1113 0.986071699895396
T1114 0.964822012117466
T1115 0.94355029052168
T1116 0.922256534370726
T1117 0.902635347313335
T1118 0.982157270939243
T1119 1.06339965499204
T1120 1.14472363510027
T1121 1.22612921052663
T1122 1.30761638274573
T1123 1.38918514954565
T1124 1.47352296722596
T1125 1.47426560804685
T1126 1.47500824813044
T1127 1.47575088895133
T1128 1.47649352977222
T1129 1.47723617059311
T1130 1.39215856769948
T1131 1.30987128048816
T1132 1.2275006387334
T1133 1.14504664169789
T1134 1.06452824079764
T1135 1.04102756524034
T1136 1.01955753707191
T1137 0.998065475085629
T1138 0.976551378544179
T1139 0.955015248184874
T1140 0.933457084007712
T1141 0.913592059178576
T1142 0.994073239118008
T1143 1.0762947728868
T1144 1.15859790271103
T1145 1.2409826285907
T1146 1.32344895052581
T1147 1.40599686777904
T1148 1.49134634176621
T1149 1.49208898258711
T1150 1.49283162267069
T1151 1.49357426349158
T1152 1.49431690431247
T1153 1.49505954513337
T1154 1.40894701048239
T1155 1.32565946432588
T1156 1.24228856362592
T1157 1.1588343069079
T1158 1.07733994516403
T1159 1.0535501572203
T1160 1.03181572028835
T1161 1.01005925027586
T1162 0.988280745708204
T1163 0.966480206585379
T1164 0.944657634382009
T1165 0.924548771043817
T1166 1.00598920655946
T1167 1.08918989078156
T1168 1.17247217105911
T1169 1.25583604665477
T1170 1.33928151830588
T1171 1.42280858527511
T1172 1.50916971630647
T1173 1.50991235712736
T1174 1.51065499721094
T1175 1.51139763803183
T1176 1.51214027885273
T1177 1.51288291967362
T1178 1.4257354540026
T1179 1.3414476489009
T1180 1.25707648778113
T1181 1.17262197285523
T1182 1.09015164953043
T1183 1.06607274920026
T1184 1.0440739042421
T1185 1.02205302472878
T1186 1.00001011213492
T1187 0.977945164985885
T1188 0.955858184018995
T1189 0.935505482171746
T1190 1.01790517473823
T1191 1.10208500867633
T1192 1.18634643866987
T1193 1.27068946471884
T1194 1.35511408608595
T1195 1.43962030350849
T1196 1.52699309084672
T1197 1.52773573166761
T1198 1.52847837175119
T1199 1.52922101257209
T1200 1.52996365339298
T1201 1.53070629421387
T1202 1.44252389752282
T1203 1.35723583273861
T1204 1.27186441267365
T1205 1.18640963806524
T1206 1.10296335389683
T1207 1.07859534044291
T1208 1.05633208745854
T1209 1.03404679991902
T1210 1.01173947856163
T1211 0.98941012338639
T1212 0.967058733655982
T1213 0.946462194036987
T1214 1.02982114291699
T1215 1.1149801273084
T1216 1.20022070701794
T1217 1.28554288204561
T1218 1.37094665386602
T1219 1.45643202100456
T1220 1.54481646538697
T1221 1.54555910620786
T1222 1.54630174629145
T1223 1.54704438711234
T1224 1.54778702793323
T1225 1.54852966875413
T1226 1.45931234104303
T1227 1.37302401657632
T1228 1.28665233756617
T1229 1.20019730327526
T1230 1.11577505826323
T1231 1.09111793242287
T1232 1.06859027067499
T1233 1.04604057510925
T1234 1.02346884498834
T1235 1.0008750817869
T1236 0.978259284030279
T1237 0.957418905164917
T1238 1.04173711109575
T1239 1.12787524520317
T1240 1.2140949746287
T1241 1.30039630010968
T1242 1.38677922164609
T1243 1.47324373923794
T1244 1.56263983992722
T1245 1.56338248074812
T1246 1.5641251208317
T1247 1.56486776165259
T1248 1.56561040247349
T1249 1.56635304329438
T1250 1.47610078456325
T1251 1.38881220041403
T1252 1.30144026245868
T1253 1.21398496848527
T1254 1.12858676262962
T1255 1.10364052440283
T1256 1.08084845389143
T1257 1.05803435029948
T1258 1.03519821215237
T1259 1.0123400401874
T1260 0.989459833667266
T1261 0.968375617030158
T1262 1.05365307927452
T1263 1.14077036309793
T1264 1.22796924297678
T1265 1.31524971817375
T1266 1.40261178942616
T1267 1.49005545673401
T1268 1.58046321446748
T1269 1.58120585528837
T1270 1.58194849537195
T1271 1.58269113619284
T1272 1.58343377701374
T1273 1.58417641783463
T1274 1.49288922734615
T1275 1.40460038498905
T1276 1.3162281873512
T1277 1.2277726344326
T1278 1.14139846699602
T1279 1.11616311638279
T1280 1.09310663784518
T1281 1.07002812548971
T1282 1.04692757857908
T1283 1.0238049978506
T1284 1.00066038330425
T1285 0.979332328895399
T1286 1.06556904745328
T1287 1.15366548099269
T1288 1.24184351058754
T1289 1.33010313623782
T1290 1.41844435720623
T1291 1.50686717423008
T1292 1.59828658900773
T1293 1.59902922982862
T1294 1.5997718699122
T1295 1.6005145107331
T1296 1.60125715155399
T1297 1.60199979237488
T1298 1.50967767086636
T1299 1.42038856882676
T1300 1.33101611150641
T1301 1.24156029964261
T1302 1.15421017136242
T1303 1.12868570762543
T1304 1.10536482106162
T1305 1.08202189994264
T1306 1.0586569450058
T1307 1.0352699562511
T1308 1.01186093367855
T1309 0.990289040023329
T1310 1.07748501489474
T1311 1.16656059888746
T1312 1.25571777893561
T1313 1.34495655430189
T1314 1.4342769249863
T1315 1.52367889246346
T1316 1.61610996354798
T1317 1.61685260436888
T1318 1.61759524445246
T1319 1.61833788527335
T1320 1.61908052609424
T1321 1.61982316691514
T1322 1.52646611438658
T1323 1.43617675266448
T1324 1.34580403639893
T1325 1.25534796485263
T1326 1.16702187572881
T1327 1.14120829960539
T1328 1.11762300427806
T1329 1.09401567513287
T1330 1.07038631216982
T1331 1.04673491465161
T1332 1.02306148331554
T1333 1.00124575188857
T1334 1.0894009830735
T1335 1.17945571678222
T1336 1.26959204654637
T1337 1.35980997162865
T1338 1.45010949350368
T1339 1.54049060995953
T1340 1.63393333808824
T1341 1.63467597890913
T1342 1.63541861973002
T1343 1.6361612598136
T1344 1.6369039006345
T1345 1.63764654145539
T1346 1.54325455790679
T1347 1.4519649372395
T1348 1.36059196129145
T1349 1.26913563079995
T1350 1.17983358009521
T1351 1.15373089158535
T1352 1.1298811874945
T1353 1.1060094503231
T1354 1.08211567859653
T1355 1.05819987305211
T1356 1.03426203295252
T1357 1.01220246375381
T1358 1.10131695125226
T1359 1.19235083467698
T1360 1.28346631415714
T1361 1.37466338969273
T1362 1.46594206128376
T1363 1.55730232819291
T1364 1.65175671262849
T1365 1.65249935344938
T1366 1.65324199427027
T1367 1.65398463435386
T1368 1.65472727517475
T1369 1.65546991599564
T1370 1.56004300142701
T1371 1.46775312107721
T1372 1.37537988618397
T1373 1.28292329600997
T1374 1.19264528446161
T1375 1.166253482828
T1376 1.14213937144825
T1377 1.11800322551333
T1378 1.09384504502325
T1379 1.06966483145262
T1380 1.04546258332682
T1381 1.02315917488174
T1382 1.11323291943103
T1383 1.20524595330906
T1384 1.29734058250521
T1385 1.3895168077568
T1386 1.48177462906383
T1387 1.57411404568898
T1388 1.66958008716874
T1389 1.67032272798963
T1390 1.67106536881053
T1391 1.67180800889411
T1392 1.672550649715
T1393 1.67329329053589
T1394 1.57683144420991
T1395 1.48354130491492
T1396 1.39016781033917
T1397 1.29671096121998
T1398 1.205456988828
T1399 1.17877607480796
T1400 1.15439755466469
T1401 1.12999699996625
T1402 1.10557441218727
T1403 1.08112978911581
T1404 1.05666313296381
T1405 1.03411588674698
T1406 1.12514888760979
T1407 1.21814107120382
T1408 1.31121485011597
T1409 1.40437022582087
T1410 1.4976071968439
T1411 1.59092576392236
T1412 1.68740346170899
T1413 1.68814610252989
T1414 1.68888874335078
T1415 1.68963138343436
T1416 1.69037402425525
T1417 1.69111666507615
T1418 1.59361988773013
T1419 1.49932948875263
T1420 1.40495573523169
T1421 1.31049862643
T1422 1.2182686931944
T1423 1.19129866678792
T1424 1.16665573788113
T1425 1.14199077515649
T1426 1.11730377861399
T1427 1.09259474751632
T1428 1.06786368260079
T1429 1.04507259787491
T1430 1.15265010716107
T1431 1.26220738565376
T1432 1.37185985843849
T1433 1.48160752698989
T1434 1.59145038983333
T1435 1.70448419542835
T1436 1.70522683624925
T1437 1.70596947707014
T1438 1.70671211789103
T1439 1.70745475797461
T1440 1.70819739879551
T1441 1.7089400396164
T1442 1.61040833125034
T1443 1.51511767332765
T1444 1.41974366012421
T1445 1.32428629237733
T1446 1.2310803975608
T1447 1.20382125876788
T1448 1.17891392109757
T1449 1.15398455034672
T1450 1.1290331450407
T1451 1.10405970591682
T1452 1.07906423297509
T1453 1.05602930974015
T1454 1.16472940237872
T1455 1.27542902196097
T1456 1.38622383657258
T1457 1.49711384621354
T1458 1.60809905162116
T1459 1.72230756996861
T1460 1.7230502107895
T1461 1.72379285161039
T1462 1.72453549243128
T1463 1.72527813251487
T1464 1.72602077333576
T1465 1.72676341415665
T1466 1.62719677477056
T1467 1.53090585716536
T1468 1.43453158501673
T1469 1.33807395758734
T1470 1.24389210192719
T1471 1.21634385001053
T1472 1.19117210505133
T1473 1.16597832553695
T1474 1.14076251146741
T1475 1.11552466431733
T1476 1.09026478261208
T1477 1.06698602160539
T1478 1.17680869759637
T1479 1.28865065826818
T1480 1.40058781470666
T1481 1.51262016617449
T1482 1.62474771267168
T1483 1.74013094450886
T1484 1.74087358532975
T1485 1.74161622615064
T1486 1.74235886697154
T1487 1.74310150705512
T1488 1.74384414787601
T1489 1.7445867886969
T1490 1.64398521829077
T1491 1.54669404100308
T1492 1.44931950990925
T1493 1.35186162279735
T1494 1.25670380629359
T1495 1.22886644199049
T1496 1.20343028826777
T1497 1.17797209998987
T1498 1.15249187863144
T1499 1.12698962271783
T1500 1.10146533224906
T1501 1.07794273273332
T1502 1.18888799207671
T1503 1.3018722953127
T1504 1.41495179284074
T1505 1.52812648613545
T1506 1.64139637445951
T1507 1.75795431904911
T1508 1.75869695987
T1509 1.7594396006909
T1510 1.76018224151179
T1511 1.76092488159537
T1512 1.76166752241626
T1513 1.76241016323716
T1514 1.66077366107367
T1515 1.5624822255781
T1516 1.46410743406446
T1517 1.36564928874468
T1518 1.26951551065999
T1519 1.24138903397045
T1520 1.21568847148421
T1521 1.18996587518011
T1522 1.16422124505815
T1523 1.13845458038103
T1524 1.11266588262336
T1525 1.08889944459856
T1526 1.20096728729436
T1527 1.31509393161991
T1528 1.42931577171214
T1529 1.54363280609641
T1530 1.65804503624734
T1531 1.77577769358936
T1532 1.77652033441026
T1533 1.77726297523115
T1534 1.77800561605204
T1535 1.77874825613562
T1536 1.77949089695652
T1537 1.78023353777741
T1538 1.67756210459389
T1539 1.57827040941581
T1540 1.47889535895697
T1541 1.3794369539547
T1542 1.28232721502639
T1543 1.2539116252131
T1544 1.22794665470065
T1545 1.20195965037034
T1546 1.17595061148486
T1547 1.14991953878153
T1548 1.12386643226035
T1549 1.09985615646381
T1550 1.213046582512
T1551 1.32831556866444
T1552 1.44367974984622
T1553 1.55913912605736
T1554 1.67469369729786
T1555 1.79360106886693
T1556 1.79434370895051
T1557 1.7950863497714
T1558 1.7958289905923
T1559 1.79657163067588
T1560 1.79731427149677
T1561 1.79805691231766
T1562 1.6943505481141
T1563 1.59405859325352
T1564 1.49368328384949
T1565 1.39322461916471
T1566 1.29513891939278
T1567 1.26643421719306
T1568 1.2402048386544
T1569 1.21395342556057
T1570 1.18767997864889
T1571 1.16138449718204
T1572 1.13506698189733
T1573 1.11081286759174
T1574 1.22512587772965
T1575 1.34153720497165
T1576 1.45804372798031
T1577 1.57464544601832
T1578 1.69134235908568
T1579 1.81142444340718
T1580 1.81216708349076
T1581 1.81290972431165
T1582 1.81365236513255
T1583 1.81439500521613
T1584 1.81513764603702
T1585 1.81588028685792
T1586 1.71113899163432
T1587 1.60984677782854
T1588 1.50847120874201
T1589 1.40701228437473
T1590 1.30795062375918
T1591 1.27895680917302
T1592 1.25246302187084
T1593 1.22594720001349
T1594 1.1994093450756
T1595 1.17284945558254
T1596 1.14626753227163
T1597 1.12176957945698
T1598 1.23720517220999
T1599 1.35475884201617
T1600 1.47240770611439
T1601 1.59015176597927
T1602 1.7079910201362
T1603 1.82924781794743
T1604 1.82999045803101
T1605 1.83073309885191
T1606 1.8314757396728
T1607 1.83221837975638
T1608 1.83296102057728
T1609 1.83370366139817
T1610 1.72792743515453
T1611 1.62563496166625
T1612 1.52325913363453
T1613 1.42079995032205
T1614 1.32076232812558
T1615 1.29147940115298
T1616 1.26472120508728
T1617 1.23794097520373
T1618 1.21113871150232
T1619 1.18431441398305
T1620 1.15746808190862
T1621 1.13272629132222
T1622 1.24928446742764
T1623 1.36798047832338
T1624 1.48677168424847
T1625 1.60565808520292
T1626 1.72463968192403
T1627 1.84707119248769
T1628 1.84781383257127
T1629 1.84855647339216
T1630 1.84929911421305
T1631 1.85004175429663
T1632 1.85078439511753
T1633 1.85152703593842
T1634 1.74471587793744
T1635 1.64142314550397
T1636 1.53804705778974
T1637 1.43458761553207
T1638 1.33357403249197
T1639 1.30400199239563
T1640 1.27697938830372
T1641 1.24993475039396
T1642 1.22286807792903
T1643 1.19577937238355
T1644 1.1686686315456
T1645 1.14368300245015
T1646 1.26136376264529
T1647 1.3812021153679
T1648 1.50113566238256
T1649 1.62116440516387
T1650 1.74128834297455
T1651 1.86489456702794
T1652 1.86563720711152
T1653 1.86637984793241
T1654 1.86712248875331
T1655 1.86786512883689
T1656 1.86860776965778
T1657 1.86935041047867
T1658 1.76150432145765
T1659 1.65721132934168
T1660 1.55283498268226
T1661 1.44837528074208
T1662 1.34638573685837
T1663 1.31652458437559
T1664 1.28923757152016
T1665 1.26192852558419
T1666 1.23459744509305
T1667 1.20724433004675
T1668 1.1798691819199
T1669 1.15463971431539
T1670 1.27344305786294
T1671 1.39442375167511
T1672 1.51549964051664
T1673 1.63667072512483
T1674 1.75793700476238
T1675 1.88271794156819
T1676 1.88346058165177
T1677 1.88420322247267
T1678 1.88494586329356
T1679 1.88568850337714
T1680 1.88643114419803
T1681 1.88717378501893
T1682 1.77829276497787
T1683 1.6729995139167
T1684 1.56762290757478
T1685 1.4621629459521
T1686 1.35919744122477
T1687 1.32904717635555
T1688 1.30149575547391
T1689 1.27392230077442
T1690 1.24632681151977
T1691 1.21870928844725
T1692 1.19106973155689
T1693 1.16559642544332
T1694 1.28552235234328
T1695 1.40764538798232
T1696 1.52986361938803
T1697 1.65217704508579
T1698 1.7745856658129
T1699 1.90054131610844
T1700 1.90128395619203
T1701 1.90202659701292
T1702 1.90276923783381
T1703 1.90351187791739
T1704 1.90425451873829
T1705 1.90499715955918
T1706 1.79508120849808
T1707 1.68878769775441
T1708 1.58241083246729
T1709 1.47595061189942
T1710 1.37200914559116
T1711 1.3415697675982
T1712 1.31375393869035
T1713 1.28591607522735
T1714 1.25805617794648
T1715 1.23017424684776
T1716 1.20227028119387
T1717 1.17655313730856
T1718 1.29760164756093
T1719 1.42086702502684
T1720 1.54422759752212
T1721 1.66768336504674
T1722 1.79123432760072
T1723 1.9183646906487
T1724 1.91910733073228
T1725 1.91984997155317
T1726 1.92059261237406
T1727 1.92133525245765
T1728 1.92207789327854
T1729 1.92282053409943
T1730 1.8118696520183
T1731 1.70457588159212
T1732 1.5971987566225
T1733 1.48973827710944
T1734 1.38482084995756
T1735 1.35409235957816
T1736 1.3260121219068
T1737 1.29790985041758
T1738 1.26978554511051
T1739 1.24163920524827
T1740 1.21347083156817
T1741 1.1875098491738
T1742 1.30968094277858
T1743 1.43408866133405
T1744 1.5585915756562
T1745 1.6831896850077
T1746 1.80788298938855
T1747 1.93618806518895
T1748 1.93693070527253
T1749 1.93767334609342
T1750 1.93841598691432
T1751 1.9391586269979
T1752 1.93990126781879
T1753 1.94064390863968
T1754 1.8286580948012
T1755 1.72036406616714
T1756 1.61198668151502
T1757 1.50352594231945
T1758 1.39763255432396
T1759 1.36661495155812
T1760 1.33827030512324
T1761 1.30990362560781
T1762 1.28151491153722
T1763 1.25310416364877
T1764 1.22467138120515
T1765 1.19846656030173
T1766 1.32109955746267
T1767 1.4457172571816
T1768 1.57027983843956
T1769 1.69478730049925
T1770 1.81923964336065
T1771 1.94717339580135
T1772 1.94674339866447
T1773 1.9463134015276
T1774 1.94588340439072
T1775 1.94545340725384
T1776 1.94502341011697
T1777 1.94459341298009
T1778 1.83127371999928
T1779 1.72178511322816
T1780 1.61234476939538
T1781 1.50295268923825
T1782 1.39625696989207
T1783 1.3644465198138
T1784 1.33534116768815
T1785 1.30624857252665
T1786 1.27716873580392
T1787 1.24810165751996
T1788 1.21904733620015
T1789 1.19224408671321
T1790 1.31410551021139
T1791 1.43806178176287
T1792 1.56196293411607
T1793 1.6858089680083
T1794 1.80959988196493
T1795 1.93685346230439
T1796 1.93642346516751
T1797 1.93599346803063
T1798 1.93556347089376
T1799 1.93513347375688
T1800 1.93470347662
T1801 1.93427347948313
T1802 1.82155302317926
T1803 1.71264357756667
T1804 1.60378239562972
T1805 1.4949694766311
T1806 1.38883884906477
T1807 1.35719579967161
T1808 1.32824354217539
T1809 1.29930404311794
T1810 1.27037730176195
T1811 1.24146331810741
T1812 1.21256209289165
T1813 1.18590002824095
T1814 1.30711146296011
T1815 1.43040630634414
T1816 1.55364603052988
T1817 1.67683063478003
T1818 1.79996012130653
T1819 1.92653352954473
T1820 1.92610353167055
T1821 1.92567353453367
T1822 1.92524353739679
T1823 1.92481354025992
T1824 1.92438354312304
T1825 1.92395354598616
T1826 1.81183232635924
T1827 1.70350204264248
T1828 1.59522002112674
T1829 1.48698626402396
T1830 1.38142072897479
T1831 1.3499450787921
T1832 1.32114591666262
T1833 1.29235951297191
T1834 1.26358586698266
T1835 1.23482497869487
T1836 1.20607684884584
T1837 1.17955596976869
T1838 1.30011741644614
T1839 1.4227508309254
T1840 1.54532912620639
T1841 1.66785230228908
T1842 1.79032035991081
T1843 1.91621359604777
T1844 1.91578359891089
T1845 1.91535360103671
T1846 1.91492360389983
T1847 1.91449360676295
T1848 1.91406360962608
T1849 1.9136336124892
T1850 1.80211163027654
T1851 1.69436050698098
T1852 1.58665764736108
T1853 1.47900305141682
T1854 1.3740026088848
T1855 1.3426943579126
T1856 1.31404829114986
T1857 1.28541498282589
T1858 1.25679443220338
T1859 1.22818664001963
T1860 1.19959160553735
T1861 1.17321191129643
T1862 1.29312336919486
T1863 1.41509535476936
T1864 1.53701222188289
T1865 1.65887396979813
T1866 1.7806805985151
T1867 1.90589366255081
T1868 1.90546366541393
T1869 1.90503366827705
T1870 1.90460367040287
T1871 1.90417367326599
T1872 1.90374367612911
T1873 1.90331367899224
T1874 1.79239093345652
T1875 1.6852189720568
T1876 1.57809527359541
T1877 1.47101983880967
T1878 1.36658448879481
T1879 1.33544363703309
T1880 1.30695066563709
T1881 1.27847045267986
T1882 1.2500029981614
T1883 1.22154830060709
T1884 1.19310636149154
T1885 1.16686785208685
T1886 1.28612932194358
T1887 1.40743987935063
T1888 1.52869531755939
T1889 1.64989563656987
T1890 1.77104083711938
T1891 1.89557372905384
T1892 1.89514373191697
T1893 1.89471373478009
T1894 1.89428373764321
T1895 1.89385374050634
T1896 1.89342374263215
T1897 1.89299374549527
T1898 1.7826702366365
T1899 1.6760774363953
T1900 1.56953289982975
T1901 1.46303662620253
T1902 1.35916636796751
T1903 1.32819291615359
T1904 1.29985304086164
T1905 1.27152592327115
T1906 1.24321156338211
T1907 1.21490996119454
T1908 1.18662111744573
T1909 1.16052379361459
T1910 1.27913527542961
T1911 1.39978440393189
T1912 1.52037841323589
T1913 1.64091730407892
T1914 1.76140107572367
T1915 1.88525379555688
T1916 1.88482379842
T1917 1.88439380128313
T1918 1.88396380414625
T1919 1.88353380700937
T1920 1.8831038098725
T1921 1.88267381199831
T1922 1.77294953981648
T1923 1.66693590147111
T1924 1.56097052532677
T1925 1.45505341359538
T1926 1.35174824787753
T1927 1.32094219527408
T1928 1.29275541534887
T1929 1.26458139312512
T1930 1.23642012860283
T1931 1.2082716225193
T1932 1.18013587413724
T1933 1.15417973514233
T1934 1.27214122817833
T1935 1.39212892851316
T1936 1.5120615089124
T1937 1.63193897158797
T1938 1.75176131432795
T1939 1.87493386205991
T1940 1.87450386492304
T1941 1.87407386778616
T1942 1.87364387064929
T1943 1.87321387351241
T1944 1.87278387637553
T1945 1.87235387923866
T1946 1.76322884373377
T1947 1.65779436580962
T1948 1.5524081515611
T1949 1.44707020098824
T1950 1.34433012778754
T1951 1.31369147439458
T1952 1.28565778983611
T1953 1.2576368629791
T1954 1.22962869382354
T1955 1.20163328310676
T1956 1.17365063009143
T1957 1.14783567667007
T1958 1.26514718092706
T1959 1.38447345235712
T1960 1.50374460532621
T1961 1.62296063835971
T1962 1.74212155293224
T1963 1.86461392856295
T1964 1.86418393142608
T1965 1.8637539342892
T1966 1.86332393715232
T1967 1.86289394001545
T1968 1.86246394287857
T1969 1.86203394574169
T1970 1.77092054990393
T1971 1.68346959279696
T1972 1.5960588552968
T1973 1.50868833740347
T1974 1.42135803911696
T1975 1.33660291932975
T1976 1.30152340908028
T1977 1.26905021325884
T1978 1.23659190375726
T1979 1.20414848057553
T1980 1.17171994445097
T1981 1.14149161746049
T1982 1.25815313367578
T1983 1.37681797693839
T1984 1.49542770100271
T1985 1.61398230586876
T1986 1.73248179153652
T1987 1.8542939958033
T1988 1.85386399866642
T1989 1.85343400079224
T1990 1.85300400365536
T1991 1.85257400651848
T1992 1.85214400938161
T1993 1.85171401224473
T1994 1.76110332646993
T1995 1.67413500390749
T1996 1.58720690095188
T1997 1.50031901686577
T1998 1.4134713531238
T1999 1.32918479923976
T2000 1.29429830903924
T2001 1.26200375053067
T2002 1.22972407834196
T2003 1.1974592924731
T2004 1.16520939366141
T2005 1.13514755898823
T2006 1.25115908716181
T2007 1.36916250151965
T2008 1.48711079667922
T2009 1.6050039726405
T2010 1.72284203014081
T2011 1.84397406230634
T2012 1.84354406516946
T2013 1.84311406803258
T2014 1.8426840701584
T2015 1.84225407302152
T2016 1.84182407588464
T2017 1.84139407874777
T2018 1.75128610303593
T2019 1.66480041501803
T2020 1.57835494586964
T2021 1.49194969706538
T2022 1.40558466713063
T2023 1.32176667841247
T2024 1.28707320826088
T2025 1.25495728706519
T2026 1.22285625292666
T2027 1.19077010437067
T2028 1.15869884287185
T2029 1.12880350051597
T2030 1.24416503991053
T2031 1.36150702536361
T2032 1.47879389235572
T2033 1.59602564014955
T2034 1.71320226874509
T2035 1.83365412880937
T2036 1.8332241316725
T2037 1.83279413453562
T2038 1.83236413739874
T2039 1.83193413952456
T2040 1.83150414238768
T2041 1.8310741452508
T2042 1.74146887960193
T2043 1.65546582539126
T2044 1.56950299152472
T2045 1.48358037652768
T2046 1.39769798187479
T2047 1.31434855832248
T2048 1.27984810748253
T2049 1.24791082433702
T2050 1.21598842677405
T2051 1.18408091626825
T2052 1.15218829208229
T2053 1.12245944130639
T2054 1.23717099265925
T2055 1.35385154994488
T2056 1.47047698803222
T2057 1.5870473076586
T2058 1.70356250734938
T2059 1.82333419531241
T2060 1.82290419817553
T2061 1.82247420103866
T2062 1.82204420390178
T2063 1.8216142067649
T2064 1.82118420962803
T2065 1.82075421175384
T2066 1.73165165616793
T2067 1.64613123650179
T2068 1.56065103717979
T2069 1.4752110567273
T2070 1.38981129588162
T2071 1.30693043823249
T2072 1.27262300744149
T2073 1.24086436087154
T2074 1.20912060135875
T2075 1.17739172816582
T2076 1.14567774129273
T2077 1.11611538283413
T2078 1.23017694614528
T2079 1.34619607452615
T2080 1.46216008370873
T2081 1.57806897443033
T2082 1.69392274595366
T2083 1.81301426181545
T2084 1.81258426467857
T2085 1.81215426754169
T2086 1.81172427040482
T2087 1.81129427326794
T2088 1.81086427613106
T2089 1.81043427899419
T2090 1.72183443199661
T2091 1.63679664761233
T2092 1.55179908209755
T2093 1.4668417361896
T2094 1.38192461062577
T2095 1.29951231814251
T2096 1.26539790666314
T2097 1.23381789814337
T2098 1.20225277594345
T2099 1.17070254006339
T2100 1.13916719050318
T2101 1.10977132436187
T2102 1.223182898894
T2103 1.33854059910741
T2104 1.45384318012254
T2105 1.56909064193938
T2106 1.68428298455795
T2107 1.80269432831848
T2108 1.80226433118161
T2109 1.80183433404473
T2110 1.80140433690785
T2111 1.80097433977098
T2112 1.8005443426341
T2113 1.80011434549722
T2114 1.71201720856261
T2115 1.62746205872287
T2116 1.54294712775263
T2117 1.45847241638921
T2118 1.37403792463261
T2119 1.29209419805252
T2120 1.2581728066221
T2121 1.2267714354152
T2122 1.19538495052815
T2123 1.16401335196096
T2124 1.13265663971362
T2125 1.10342726588961
T2126 1.23915920408284
T2127 1.3768420604823
T2128 1.51445877782532
T2129 1.65200935389994
T2130 1.79280439269571
T2131 1.79237439555883
T2132 1.79194439768464
T2133 1.79151440054777
T2134 1.79108440341089
T2135 1.79065440627401
T2136 1.79022440913714
T2137 1.78979441200026
T2138 1.70219998512861
T2139 1.61812746909609
T2140 1.53409517267039
T2141 1.45010309585151
T2142 1.36615123863945
T2143 1.28467607722522
T2144 1.25094770584375
T2145 1.21972497194972
T2146 1.18851712437554
T2147 1.15732416385853
T2148 1.12614608892406
T2149 1.09708320668003
T2150 1.23203305935997
T2151 1.36892223307304
T2152 1.50574526699234
T2153 1.64250216038057
T2154 1.78248445919874
T2155 1.78205446206187
T2156 1.78162446492499
T2157 1.78119446778811
T2158 1.78076446991393
T2159 1.78033447277705
T2160 1.77990447564017
T2161 1.7794744785033
T2162 1.69238276169461
T2163 1.60879288020663
T2164 1.52524321832546
T2165 1.44173377605112
T2166 1.3582645533836
T2167 1.27725795713523
T2168 1.24372260580271
T2169 1.21267850922155
T2170 1.18164929896024
T2171 1.1506349757561
T2172 1.1196355381345
T2173 1.09073914820777
T2174 1.2249069146371
T2175 1.36100240566378
T2176 1.49703175615937
T2177 1.6329949668612
T2178 1.77216452570178
T2179 1.7717345285649
T2180 1.77130453142803
T2181 1.77087453429115
T2182 1.77044453715427
T2183 1.77001453928009
T2184 1.76958454214321
T2185 1.76915454500633
T2186 1.68256553826061
T2187 1.59945829131716
T2188 1.51639126398054
T2189 1.43336445551342
T2190 1.35037786739044
T2191 1.26983983704525
T2192 1.23649750502436
T2193 1.20563204649338
T2194 1.17478147354494
T2195 1.14394578765367
T2196 1.11312498734494
T2197 1.08439508973551
T2198 1.21778076991424
T2199 1.3530825775172
T2200 1.4883182453264
T2201 1.62348777334183
T2202 1.76184459220482
T2203 1.76141459506794
T2204 1.76098459793106
T2205 1.76055460079419
T2206 1.76012460365731
T2207 1.75969460652043
T2208 1.75926460864625
T2209 1.75883461150937
T2210 1.67274831482661
T2211 1.5901237024277
T2212 1.5075393088983
T2213 1.42499513571304
T2214 1.34249118139728
T2215 1.26242171695526
T2216 1.22927240498332
T2217 1.1985855830279
T2218 1.16791364812964
T2219 1.13725659955124
T2220 1.10661443729269
T2221 1.07805103126324
T2222 1.21065462519137
T2223 1.34516275010794
T2224 1.47960473523074
T2225 1.61398057982246
T2226 1.75152465870785
T2227 1.75109466157098
T2228 1.7506646644341
T2229 1.75023466729722
T2230 1.74980467016035
T2231 1.74937467302347
T2232 1.74894467588659
T2233 1.74851467874972
T2234 1.66293109139261
T2235 1.58078911280093
T2236 1.49868735455338
T2237 1.41662581517534
T2238 1.33460449614143
T2239 1.25500359686527
T2240 1.22204730420497
T2241 1.19153912029973
T2242 1.16104582271434
T2243 1.1305674107115
T2244 1.10010388650313
T2245 1.07170697205367
T2246 1.2035284804685
T2247 1.33724292269867
T2248 1.47089122439777
T2249 1.60447338630309
T2250 1.7412047259482
T2251 1.74077472807401
T2252 1.74034473093714
T2253 1.73991473380026
T2254 1.73948473666338
T2255 1.73905473952651
T2256 1.73862474238963
T2257 1.73819474525275
T2258 1.65311386722129
T2259 1.57145452391146
T2260 1.48983539947114
T2261 1.40825649537495
T2262 1.32671781014827
T2263 1.24758547603798
T2264 1.21482220416393
T2265 1.18449265683425
T2266 1.15417799656173
T2267 1.12387822260907
T2268 1.09359333571357
T2269 1.06536291358141
T2270 1.19640233574564
T2271 1.3293230945521
T2272 1.46217771356479
T2273 1.59496619278372
T2274 1.73088479245124
T2275 1.73045479531436
T2276 1.73002479744017
T2277 1.7295948003033
T2278 1.72916480316642
T2279 1.72873480602954
T2280 1.72830480889267
T2281 1.72787481175579
T2282 1.64329664378729
T2283 1.562119935022
T2284 1.48098344512621
T2285 1.39988717483725
T2286 1.31883112415511
T2287 1.24016735594799
T2288 1.20759710338558
T2289 1.17744619410608
T2290 1.14731017114643
T2291 1.11718903450664
T2292 1.08708278492402
T2293 1.05901885510915
T2294 1.18927619102277
T2295 1.32140326714284
T2296 1.45346420346913
T2297 1.58545899926435
T2298 1.72056485895427
T2299 1.7201348618174
T2300 1.71970486468052
T2301 1.71927486680633
T2302 1.71884486966946
T2303 1.71841487253258
T2304 1.7179848753957
T2305 1.71755487825883
T2306 1.63347942035329
T2307 1.55278534613253
T2308 1.47213149078129
T2309 1.39151785503686
T2310 1.31094443889926
T2311 1.232749235858
T2312 1.20037200260723
T2313 1.17039973137791
T2314 1.14044234573113
T2315 1.11049984640421
T2316 1.08057223413446
T2317 1.05267479663688
T2318 1.1821500462999
T2319 1.31348343973357
T2320 1.44475069263616
T2321 1.57595180574498
T2322 1.71024492545731
T2323 1.70981492832043
T2324 1.70938493118356
T2325 1.70895493404668
T2326 1.7085249369098
T2327 1.70809493903562
T2328 1.70766494189874
T2329 1.70723494476186
T2330 1.62366219691929
T2331 1.54345075650576
T2332 1.46327953569905
T2333 1.38314853449917
T2334 1.3030577529061
T2335 1.22533111576802
T2336 1.19314690256619
T2337 1.16335326791243
T2338 1.13357452031584
T2339 1.10381065830178
T2340 1.0740616833449
T2341 1.04633073742731
T2342 1.17502390157704
T2343 1.305563611587
T2344 1.43603718180319
T2345 1.56644461222561
T2346 1.69992499196035
T2347 1.69949499482347
T2348 1.69906499768659
T2349 1.69863500054972
T2350 1.69820500341284
T2351 1.69777500627596
T2352 1.69734500840178
T2353 1.6969150112649
T2354 1.61384497348529
T2355 1.5341161676163
T2356 1.45442758135413
T2357 1.37477921469878
T2358 1.29517106765025
T2359 1.21791299567803
T2360 1.18592180178784
T2361 1.15630680518426
T2362 1.12670669416322
T2363 1.09712147019936
T2364 1.06755113255534
T2365 1.03998667895505
T2366 1.16789775685417
T2367 1.29764378417773
T2368 1.42732367097022
T2369 1.55693741796893
T2370 1.68960505846338
T2371 1.68917506132651
T2372 1.68874506418963
T2373 1.68831506705275
T2374 1.68788506991588
T2375 1.687455072779
T2376 1.68702507564212
T2377 1.68659507776794
T2378 1.60402775005129
T2379 1.52478157872683
T2380 1.4455756270092
T2381 1.36640989416108
T2382 1.28728438165709
T2383 1.21049487485073
T2384 1.1786967017468
T2385 1.14926034171878
T2386 1.11983886874793
T2387 1.09043228209693
T2388 1.06104058176578
T2389 1.03364262048278
T2390 1.1607716121313
T2391 1.28972395676847
T2392 1.41861016087456
T2393 1.54743022444956
T2394 1.67928512496642
T2395 1.67885512782954
T2396 1.67842513069267
T2397 1.67799513355579
T2398 1.67756513641891
T2399 1.67713513928204
T2400 1.67670514214516
T2401 1.67627514500828
T2402 1.59421052661728
T2403 1.51544698910006
T2404 1.43672367192696
T2405 1.35804057436069
T2406 1.27939769566393
T2407 1.20307675476075
T2408 1.17147160096845
T2409 1.14221387899061
T2410 1.11297104333263
T2411 1.0837430939945
T2412 1.05453003097622
T2413 1.02729856201052
T2414 1.15364546740844
T2415 1.28180412862189
T2416 1.40989665004158
T2417 1.53792303093019
T2418 1.66896519220677
T2419 1.66853519433258
T2420 1.6681051971957
T2421 1.66767520005883
T2422 1.66724520292195
T2423 1.66681520578507
T2424 1.6663852086482
T2425 1.66595521151132
T2426 1.58439330318328
T2427 1.50611240021059
T2428 1.42787171758204
T2429 1.34967125382299
T2430 1.27151101040808
T2431 1.19565863467076
T2432 1.16424650092741
T2433 1.13516741626244
T2434 1.10610321791733
T2435 1.07705390589207
T2436 1.04801948018666
T2437 1.02095450280095
T2438 1.14651932268557
T2439 1.27388430121263
T2440 1.40118313920861
T2441 1.52841583741082
T2442 1.6586452587098
T2443 1.65821526157293
T2444 1.65778526443605
T2445 1.65735526656186
T2446 1.65692526942499
T2447 1.65649527228811
T2448 1.65606527515123
T2449 1.65563527801436
T2450 1.57457607901197
T2451 1.49677781132113
T2452 1.4190197624998
T2453 1.34130193402261
T2454 1.26362432441492
T2455 1.18824051458077
T2456 1.15702140014906
T2457 1.12812095279696
T2458 1.09923539176472
T2459 1.07036471778964
T2460 1.0415089293971
T2461 1.01461044432868
T2462 1.1393931779627
T2463 1.26596447306605
T2464 1.39246962911295
T2465 1.51890864389145
T2466 1.64832532521284
T2467 1.64789532807596
T2468 1.64746533093909
T2469 1.64703533380221
T2470 1.64660533592802
T2471 1.64617533879115
T2472 1.64574534165427
T2473 1.64531534451739
T2474 1.56475885557797
T2475 1.48744322243167
T2476 1.41016780815488
T2477 1.33293261348491
T2478 1.25573763842176
T2479 1.18082239375347
T2480 1.14979630010802
T2481 1.12107449006879
T2482 1.09236756634942
T2483 1.06367552968721
T2484 1.03499837860754
T2485 1.00826638585642
T2486 1.13226703323984
T2487 1.25804464565679
T2488 1.38375611827998
T2489 1.50940145037208
T2490 1.63800539171588
T2491 1.637575394579
T2492 1.63714539744212
T2493 1.63671540030525
T2494 1.63628540316837
T2495 1.63585540529418
T2496 1.63542540815731
T2497 1.63499541102043
T2498 1.55494163214397
T2499 1.47810863280489
T2500 1.40131585380995
T2501 1.32456329368452
T2502 1.24785095316591
T2503 1.17340427366349
T2504 1.14257119932966
T2505 1.11402802660331
T2506 1.08549974093412
T2507 1.05698634158478
T2508 1.02848782781799
T2509 1.00192232738416
T2510 1.12514088851697
T2511 1.25012481824753
T2512 1.375042607447
T2513 1.49989425685271
T2514 1.62768545821891
T2515 1.62725546108204
T2516 1.62682546394516
T2517 1.62639546680828
T2518 1.62596546967141
T2519 1.62553547253453
T2520 1.62510547539765
T2521 1.62467547752347
T2522 1.54512440870996
T2523 1.46877404391543
T2524 1.39246389872771
T2525 1.31619397314682
T2526 1.23996426717275
T2527 1.1659861535735
T2528 1.13534609928863
T2529 1.10698156387514
T2530 1.07863191551882
T2531 1.05029715348235
T2532 1.02197727776574
T2533 0.995578268174586
T2534 1.1180147437941
T2535 1.24220499010095
T2536 1.36632909661403
T2537 1.49038706333334
T2538 1.61736552472195
T2539 1.61693552758507
T2540 1.6165055304482
T2541 1.61607553331132
T2542 1.61564553617444
T2543 1.61521553903757
T2544 1.61478554190069
T2545 1.61435554476382
T2546 1.53530718527596
T2547 1.45943945502597
T2548 1.38361194438279
T2549 1.30782465334643
T2550 1.2320775819169
T2551 1.15856803348351
T2552 1.12812099851027
T2553 1.09993510114697
T2554 1.07176408936621
T2555 1.04360796464261
T2556 1.01546672697618
T2557 0.989234209702323
T2558 1.11088859907124
T2559 1.23428516269169
T2560 1.35761558651837
T2561 1.48087986981398
T2562 1.6070455919623
T2563 1.60661559408811
T2564 1.60618559695123
T2565 1.60575559981436
T2566 1.60532560267748
T2567 1.6048956055406
T2568 1.60446560840373
T2569 1.60403561126685
T2570 1.52548996184196
T2571 1.4501048661365
T2572 1.37475998930055
T2573 1.29945533280873
T2574 1.22419089592374
T2575 1.15114991339353
T2576 1.12089589773192
T2577 1.09288863768149
T2578 1.06489626395091
T2579 1.03691877654018
T2580 1.00895617618662
T2581 0.982890151230061
T2582 1.10376245434837
T2583 1.22636533528242
T2584 1.3489020756854
T2585 1.47137267629461
T2586 1.59672565846533
T2587 1.59629566132846
T2588 1.59586566345427
T2589 1.59543566631739
T2590 1.59500566918052
T2591 1.59457567204364
T2592 1.59414567490676
T2593 1.59371567776989
T2594 1.51567273840796
T2595 1.44077027650973
T2596 1.36590803495563
T2597 1.29108601300835
T2598 1.21630420993058
T2599 1.14373179256623
T2600 1.11367079769088
T2601 1.08584217495332
T2602 1.05802843853561
T2603 1.03022958843775
T2604 1.00244562539706
T2605 0.976546092757798
T2606 1.0966363096255
T2607 1.21844550713585
T2608 1.34018856485243
T2609 1.46186548277524
T2610 1.58640572496837
T2611 1.58597572783149
T2612 1.58554573069462
T2613 1.58511573355774
T2614 1.58468573568355
T2615 1.58425573854668
T2616 1.5838257414098
T2617 1.58339574427292
T2618 1.50585551423665
T2619 1.43143568762026
T2620 1.3570560806107
T2621 1.28271669247065
T2622 1.20841752467473
T2623 1.13631367247624
T2624 1.10644569691253
T2625 1.07879571148784
T2626 1.05116061312031
T2627 1.02354040033532
T2628 0.995935074607503
T2629 0.970340457152766
T2630 1.08996257557281
T2631 1.21135847089132
T2632 1.33275436694715
T2633 1.45415026226566
T2634 1.57846095209801
T2635 1.57846095209801
T2636 1.57846095209801
T2637 1.57846095209801
T2638 1.57846095209801
T2639 1.57846095209801
T2640 1.57846095209801
T2641 1.57846095209801
T2642 1.50157015933172
T2643 1.42774995058234
T2644 1.35392974183297
T2645 1.28010953234628
T2646 1.2062893235969
T2647 1.13462100132104
T2648 1.10509811483536
T2649 1.07777505039521
T2650 1.05045198669237
T2651 1.02312892225222
T2652 0.995805857812075
T2653 0.970340457152766
T2654 1.08996257557281
T2655 1.21135847089132
T2656 1.33275436694715
T2657 1.45415026226566
T2658 1.57846095209801
T2659 1.57846095209801
T2660 1.57846095209801
T2661 1.57846095209801
T2662 1.57846095209801
T2663 1.57846095209801
T2664 1.57846095209801
T2665 1.57846095209801
T2666 1.50157015933172
T2667 1.42774995058234
T2668 1.35392974183297
T2669 1.28010953234628
T2670 1.2062893235969
T2671 1.13462100132104
T2672 1.10509811483536
T2673 1.07777505039521
T2674 1.05045198669237
T2675 1.02312892225222
T2676 0.995805857812075
T2677 0.970340457152766
T2678 1.08996257557281
T2679 1.21135847089132
T2680 1.33275436694715
T2681 1.45415026226566
T2682 1.57846095209801
T2683 1.57846095209801
T2684 1.57846095209801
T2685 1.57846095209801
T2686 1.57846095209801
T2687 1.57846095209801
T2688 1.57846095209801
T2689 1.57846095209801
T2690 1.50157015933172
T2691 1.42774995058234
T2692 1.35392974183297
T2693 1.28010953234628
T2694 1.2062893235969
T2695 1.13462100132104
T2696 1.10509811483536
T2697 1.07777505039521
T2698 1.05045198669237
T2699 1.02312892225222
T2700 0.995805857812075
T2701 0.970340457152766
T2702 1.08996257557281
T2703 1.21135847089132
T2704 1.33275436694715
T2705 1.45415026226566
T2706 1.57846095209801
T2707 1.57846095209801
T2708 1.57846095209801
T2709 1.57846095209801
T2710 1.57846095209801
T2711 1.57846095209801
T2712 1.57846095209801
T2713 1.57846095209801
T2714 1.50157015933172
T2715 1.42774995058234
T2716 1.35392974183297
T2717 1.28010953234628
T2718 1.2062893235969
T2719 1.13462100132104
T2720 1.10509811483536
T2721 1.07777505039521
T2722 1.05045198669237
T2723 1.02312892225222
T2724 0.995805857812075
T2725 0.970340457152766
T2726 1.08996257557281
T2727 1.21135847089132
T2728 1.33275436694715
T2729 1.45415026226566
T2730 1.57846095209801
T2731 1.57846095209801
T2732 1.57846095209801
T2733 1.57846095209801
T2734 1.57846095209801
T2735 1.57846095209801
T2736 1.57846095209801
T2737 1.57846095209801
T2738 1.50157015933172
T2739 1.42774995058234
T2740 1.35392974183297
T2741 1.28010953234628
T2742 1.2062893235969
T2743 1.13462100132104
T2744 1.10509811483536
T2745 1.07777505039521
T2746 1.05045198669237
T2747 1.02312892225222
T2748 0.995805857812075
T2749 0.970340457152766
T2750 1.08996257557281
T2751 1.21135847089132
T2752 1.33275436694715
T2753 1.45415026226566
T2754 1.57846095209801
T2755 1.57846095209801
T2756 1.57846095209801
T2757 1.57846095209801
T2758 1.57846095209801
T2759 1.57846095209801
T2760 1.57846095209801
T2761 1.57846095209801
T2762 1.50157015933172
T2763 1.42774995058234
T2764 1.35392974183297
T2765 1.28010953234628
T2766 1.2062893235969
T2767 1.13462100132104
T2768 1.10509811483536
T2769 1.07777505039521
T2770 1.05045198669237
T2771 1.02312892225222
T2772 0.995805857812075
T2773 0.970340457152766
T2774 1.12025762262123
T2775 1.27199649982287
T2776 1.42373537702451
T2777 1.57846095209801
T2778 1.57846095209801
T2779 1.57846095209801
T2780 1.57846095209801
T2781 1.57846095209801
T2782 1.57846095209801
T2783 1.57846095209801
T2784 1.57846095209801
T2785 1.57846095209801
T2786 1.50157015933172
T2787 1.42774995058234
T2788 1.35392974183297
T2789 1.28010953234628
T2790 1.2062893235969
T2791 1.13462100132104
T2792 1.10509811483536
T2793 1.07777505039521
T2794 1.05045198669237
T2795 1.02312892225222
T2796 0.995805857812075
T2797 0.970340457152766
T2798 1.12025762262123
T2799 1.27199649982287
T2800 1.42373537702451
T2801 1.57846095209801
T2802 1.57846095209801
T2803 1.57846095209801
T2804 1.57846095209801
T2805 1.57846095209801
T2806 1.57846095209801
T2807 1.57846095209801
T2808 1.57846095209801
