# Supplementary material for: FishMORPH - An agent-based model to predict salmonid growth and distribution responses under natural and low flows
Source: Sci Rep. 2016 Jul 19;6:29414. doi: 10.1038/srep29414 (PMC4949470; doi:10.1038/srep29414)
Supplement: Supplementary Information 2 [file srep29414-s2.zip › SR_FishMORPH_Files/Parameters/Baseline_Resource2_Density_Stretch5.var]

Resource2Density Strech5
T1 0.170285074251573
T2 0.158004304056824
T3 0.146056082634914
T4 0.134107861213004
T5 0.122403421603944
T6 0.119954092704839
T7 0.11774337428951
T8 0.115532656073892
T9 0.113321937858274
T10 0.111111219442944
T11 0.108900501227326
T12 0.106689782811997
T13 0.104680763006356
T14 0.113845529035627
T15 0.123200358084312
T16 0.132555187132996
T17 0.141910016181681
T18 0.151264845230366
T19 0.160619674279051
T20 0.170285074251573
T21 0.170285074251573
T22 0.170285074251573
T23 0.170285074251573
T24 0.170285074251573
T25 0.170285074251573
T26 0.158004304056824
T27 0.146056082634914
T28 0.134107861213004
T29 0.122403421603944
T30 0.119954092704839
T31 0.11774337428951
T32 0.115532656073892
T33 0.113321937858274
T34 0.111111219442944
T35 0.108900501227326
T36 0.106689782811997
T37 0.104680763006356
T38 0.113845529035627
T39 0.123200358084312
T40 0.132555187132996
T41 0.141910016181681
T42 0.151264845230366
T43 0.160619674279051
T44 0.170285074251573
T45 0.170285074251573
T46 0.170285074251573
T47 0.170285074251573
T48 0.170285074251573
T49 0.170285074251573
T50 0.158004304056824
T51 0.146056082634914
T52 0.134107861213004
T53 0.122403421603944
T54 0.119954092704839
T55 0.11774337428951
T56 0.115532656073892
T57 0.113321937858274
T58 0.111111219442944
T59 0.108900501227326
T60 0.106689782811997
T61 0.104680763006356
T62 0.113845529035627
T63 0.123200358084312
T64 0.132555187132996
T65 0.141910016181681
T66 0.151264845230366
T67 0.160619674279051
T68 0.170285074251573
T69 0.170285074251573
T70 0.170285074251573
T71 0.170285074251573
T72 0.170285074251573
T73 0.170285074251573
T74 0.158004304056824
T75 0.146056082634914
T76 0.134107861213004
T77 0.122403421603944
T78 0.119954092704839
T79 0.11774337428951
T80 0.115532656073892
T81 0.113321937858274
T82 0.111111219442944
T83 0.108900501227326
T84 0.106689782811997
T85 0.104680763006356
T86 0.113845529035627
T87 0.123200358084312
T88 0.132555187132996
T89 0.141910016181681
T90 0.151264845230366
T91 0.160619674279051
T92 0.170285074251573
T93 0.170285074251573
T94 0.170285074251573
T95 0.170285074251573
T96 0.170285074251573
T97 0.170285074251573
T98 0.158004304056824
T99 0.146056082634914
T100 0.134107861213004
T101 0.122403421603944
T102 0.119954092704839
T103 0.11774337428951
T104 0.115532656073892
T105 0.113321937858274
T106 0.111111219442944
T107 0.108900501227326
T108 0.106689782811997
T109 0.104680763006356
T110 0.113845529035627
T111 0.123200358084312
T112 0.132555187132996
T113 0.141910016181681
T114 0.151264845230366
T115 0.160619674279051
T116 0.170285074251573
T117 0.170285074251573
T118 0.170285074251573
T119 0.170285074251573
T120 0.170285074251573
T121 0.170285074251573
T122 0.158004304056824
T123 0.146056082634914
T124 0.134107861213004
T125 0.122403421603944
T126 0.119954092704839
T127 0.11774337428951
T128 0.115532656073892
T129 0.113321937858274
T130 0.111111219442944
T131 0.108900501227326
T132 0.106689782811997
T133 0.104680763006356
T134 0.113845529035627
T135 0.123200358084312
T136 0.132555187132996
T137 0.141910016181681
T138 0.151264845230366
T139 0.160619674279051
T140 0.170285074251573
T141 0.170285074251573
T142 0.170285074251573
T143 0.170285074251573
T144 0.170285074251573
T145 0.170285074251573
T146 0.158004304056824
T147 0.146056082634914
T148 0.134107861213004
T149 0.122403421603944
T150 0.119954092704839
T151 0.11774337428951
T152 0.115532656073892
T153 0.113321937858274
T154 0.111111219442944
T155 0.108900501227326
T156 0.106689782811997
T157 0.104680763006356
T158 0.113845529035627
T159 0.123200358084312
T160 0.132555187132996
T161 0.141910016181681
T162 0.151264845230366
T163 0.160619674279051
T164 0.170285074251573
T165 0.170285074251573
T166 0.170285074251573
T167 0.170285074251573
T168 0.170285074251573
T169 0.170285074251573
T170 0.158004304056824
T171 0.146056082634914
T172 0.134107861213004
T173 0.122403421603944
T174 0.119954092704839
T175 0.11774337428951
T176 0.115532656073892
T177 0.113321937858274
T178 0.111111219442944
T179 0.108900501227326
T180 0.106689782811997
T181 0.104680763006356
T182 0.113845529035627
T183 0.123200358084312
T184 0.132555187132996
T185 0.141910016181681
T186 0.151264845230366
T187 0.160619674279051
T188 0.170285074251573
T189 0.170285074251573
T190 0.170285074251573
T191 0.170285074251573
T192 0.170285074251573
T193 0.170285074251573
T194 0.158004304056824
T195 0.146056082634914
T196 0.134107861213004
T197 0.122403421603944
T198 0.119954092704839
T199 0.11774337428951
T200 0.115532656073892
T201 0.113321937858274
T202 0.111111219442944
T203 0.108900501227326
T204 0.106689782811997
T205 0.104680763006356
T206 0.113845529035627
T207 0.123200358084312
T208 0.132555187132996
T209 0.141910016181681
T210 0.151264845230366
T211 0.160619674279051
T212 0.170285074251573
T213 0.170285074251573
T214 0.170285074251573
T215 0.170285074251573
T216 0.170285074251573
T217 0.170285074251573
T218 0.158004304056824
T219 0.146056082634914
T220 0.134107861213004
T221 0.122403421603944
T222 0.119954092704839
T223 0.11774337428951
T224 0.115532656073892
T225 0.113321937858274
T226 0.111111219442944
T227 0.108900501227326
T228 0.106689782811997
T229 0.104680763006356
T230 0.113845529035627
T231 0.123200358084312
T232 0.132555187132996
T233 0.141910016181681
T234 0.151264845230366
T235 0.160619674279051
T236 0.170285074251573
T237 0.170285074251573
T238 0.170285074251573
T239 0.170285074251573
T240 0.170285074251573
T241 0.170285074251573
T242 0.158004304056824
T243 0.146056082634914
T244 0.134107861213004
T245 0.122403421603944
T246 0.119954092704839
T247 0.11774337428951
T248 0.115532656073892
T249 0.113321937858274
T250 0.111111219442944
T251 0.108900501227326
T252 0.106689782811997
T253 0.104680763006356
T254 0.113845529035627
T255 0.123200358084312
T256 0.132555187132996
T257 0.141910016181681
T258 0.151264845230366
T259 0.160619674279051
T260 0.170285074251573
T261 0.170285074251573
T262 0.170285074251573
T263 0.170285074251573
T264 0.170285074251573
T265 0.170285074251573
T266 0.158004304056824
T267 0.146056082634914
T268 0.134107861213004
T269 0.122403421603944
T270 0.119954092704839
T271 0.11774337428951
T272 0.115532656073892
T273 0.113321937858274
T274 0.111111219442944
T275 0.108900501227326
T276 0.106689782811997
T277 0.104680763006356
T278 0.113845529035627
T279 0.123200358084312
T280 0.132555187132996
T281 0.141910016181681
T282 0.151264845230366
T283 0.160619674279051
T284 0.170285074251573
T285 0.170285074251573
T286 0.170285074251573
T287 0.170285074251573
T288 0.170285074251573
T289 0.170285074251573
T290 0.158004304056824
T291 0.146056082634914
T292 0.134107861213004
T293 0.122403421603944
T294 0.119954092704839
T295 0.11774337428951
T296 0.115532656073892
T297 0.113321937858274
T298 0.111111219442944
T299 0.108900501227326
T300 0.106689782811997
T301 0.104680763006356
T302 0.113845529035627
T303 0.123200358084312
T304 0.132555187132996
T305 0.141910016181681
T306 0.151264845230366
T307 0.160619674279051
T308 0.170285074251573
T309 0.170285074251573
T310 0.170285074251573
T311 0.170285074251573
T312 0.170285074251573
T313 0.170285074251573
T314 0.158004304056824
T315 0.146056082634914
T316 0.134107861213004
T317 0.122403421603944
T318 0.119954092704839
T319 0.11774337428951
T320 0.115532656073892
T321 0.113321937858274
T322 0.111111219442944
T323 0.108900501227326
T324 0.106689782811997
T325 0.104680763006356
T326 0.113845529035627
T327 0.123200358084312
T328 0.132555187132996
T329 0.141910016181681
T330 0.151264845230366
T331 0.160619674279051
T332 0.170285074251573
T333 0.170285074251573
T334 0.170285074251573
T335 0.170285074251573
T336 0.170285074251573
T337 0.170285074251573
T338 0.158004304056824
T339 0.146056082634914
T340 0.134107861213004
T341 0.122403421603944
T342 0.119954092704839
T343 0.11774337428951
T344 0.115532656073892
T345 0.113321937858274
T346 0.111111219442944
T347 0.108900501227326
T348 0.106689782811997
T349 0.104680763006356
T350 0.113845529035627
T351 0.123200358084312
T352 0.132555187132996
T353 0.141910016181681
T354 0.151264845230366
T355 0.160619674279051
T356 0.170285074251573
T357 0.170285074251573
T358 0.170285074251573
T359 0.170285074251573
T360 0.170285074251573
T361 0.170285074251573
T362 0.158004304056824
T363 0.146056082634914
T364 0.134107861213004
T365 0.122403421603944
T366 0.119954092704839
T367 0.11774337428951
T368 0.115532656073892
T369 0.113321937858274
T370 0.111111219442944
T371 0.108900501227326
T372 0.106689782811997
T373 0.104680763006356
T374 0.113845529035627
T375 0.123200358084312
T376 0.132555187132996
T377 0.141910016181681
T378 0.151264845230366
T379 0.160619674279051
T380 0.170285074251573
T381 0.170285074251573
T382 0.170285074251573
T383 0.170285074251573
T384 0.170285074251573
T385 0.170285074251573
T386 0.158004304056824
T387 0.146056082634914
T388 0.134107861213004
T389 0.122403421603944
T390 0.119954092704839
T391 0.11774337428951
T392 0.115532656073892
T393 0.113321937858274
T394 0.111111219442944
T395 0.108900501227326
T396 0.106689782811997
T397 0.104680763006356
T398 0.113845529035627
T399 0.123200358084312
T400 0.132555187132996
T401 0.141910016181681
T402 0.151264845230366
T403 0.160619674279051
T404 0.170285074251573
T405 0.170285074251573
T406 0.170285074251573
T407 0.170285074251573
T408 0.170285074251573
T409 0.170285074251573
T410 0.158004304056824
T411 0.146056082634914
T412 0.134107861213004
T413 0.122403421603944
T414 0.119954092704839
T415 0.11774337428951
T416 0.115532656073892
T417 0.113321937858274
T418 0.111111219442944
T419 0.108900501227326
T420 0.106689782811997
T421 0.104680763006356
T422 0.113845529035627
T423 0.123200358084312
T424 0.132555187132996
T425 0.141910016181681
T426 0.151264845230366
T427 0.160619674279051
T428 0.170285074251573
T429 0.170285074251573
T430 0.170285074251573
T431 0.170285074251573
T432 0.170285074251573
T433 0.170285074251573
T434 0.158004304056824
T435 0.146056082634914
T436 0.134107861213004
T437 0.122403421603944
T438 0.119954092704839
T439 0.11774337428951
T440 0.115532656073892
T441 0.113321937858274
T442 0.111111219442944
T443 0.108900501227326
T444 0.106689782811997
T445 0.104680763006356
T446 0.113845529035627
T447 0.123200358084312
T448 0.132555187132996
T449 0.141910016181681
T450 0.151264845230366
T451 0.160619674279051
T452 0.170285074251573
T453 0.170285074251573
T454 0.170285074251573
T455 0.170285074251573
T456 0.170285074251573
T457 0.170285074251573
T458 0.158004304056824
T459 0.146056082634914
T460 0.134107861213004
T461 0.122403421603944
T462 0.119954092704839
T463 0.11774337428951
T464 0.115532656073892
T465 0.113321937858274
T466 0.111111219442944
T467 0.108900501227326
T468 0.106689782811997
T469 0.104680763006356
T470 0.113845529035627
T471 0.123200358084312
T472 0.132555187132996
T473 0.141910016181681
T474 0.151264845230366
T475 0.160619674279051
T476 0.170285074251573
T477 0.170285074251573
T478 0.170285074251573
T479 0.170285074251573
T480 0.170285074251573
T481 0.170285074251573
T482 0.158004304056824
T483 0.146056082634914
T484 0.134107861213004
T485 0.122403421603944
T486 0.119954092704839
T487 0.11774337428951
T488 0.115532656073892
T489 0.113321937858274
T490 0.111111219442944
T491 0.108900501227326
T492 0.106689782811997
T493 0.104680763006356
T494 0.113845529035627
T495 0.123200358084312
T496 0.132555187132996
T497 0.141910016181681
T498 0.151264845230366
T499 0.160619674279051
T500 0.170285074251573
T501 0.170285074251573
T502 0.170285074251573
T503 0.170285074251573
T504 0.170285074251573
T505 0.170285074251573
T506 0.158004304056824
T507 0.146056082634914
T508 0.134107861213004
T509 0.122403421603944
T510 0.119954092704839
T511 0.11774337428951
T512 0.115532656073892
T513 0.113321937858274
T514 0.111111219442944
T515 0.108900501227326
T516 0.106689782811997
T517 0.104680763006356
T518 0.113845529035627
T519 0.123200358084312
T520 0.132555187132996
T521 0.141910016181681
T522 0.151264845230366
T523 0.160619674279051
T524 0.170285074251573
T525 0.170285074251573
T526 0.170285074251573
T527 0.170285074251573
T528 0.170285074251573
T529 0.170285074251573
T530 0.158004304056824
T531 0.146056082634914
T532 0.134107861213004
T533 0.122403421603944
T534 0.119954092704839
T535 0.11774337428951
T536 0.115532656073892
T537 0.113321937858274
T538 0.111111219442944
T539 0.108900501227326
T540 0.106689782811997
T541 0.104680763006356
T542 0.113845529035627
T543 0.123200358084312
T544 0.132555187132996
T545 0.141910016181681
T546 0.151264845230366
T547 0.160619674279051
T548 0.170285074251573
T549 0.170285074251573
T550 0.170285074251573
T551 0.170285074251573
T552 0.170285074251573
T553 0.170285074251573
T554 0.158004304056824
T555 0.146056082634914
T556 0.134107861213004
T557 0.122403421603944
T558 0.119954092704839
T559 0.11774337428951
T560 0.115532656073892
T561 0.113321937858274
T562 0.111111219442944
T563 0.108900501227326
T564 0.106689782811997
T565 0.104680763006356
T566 0.113845529035627
T567 0.123200358084312
T568 0.132555187132996
T569 0.141910016181681
T570 0.151264845230366
T571 0.160619674279051
T572 0.170285074251573
T573 0.170285074251573
T574 0.170285074251573
T575 0.170285074251573
T576 0.170285074251573
T577 0.170285074251573
T578 0.158004304056824
T579 0.146056082634914
T580 0.134107861213004
T581 0.122403421603944
T582 0.119954092704839
T583 0.11774337428951
T584 0.115532656073892
T585 0.113321937858274
T586 0.111111219442944
T587 0.108900501227326
T588 0.106689782811997
T589 0.104680763006356
T590 0.113845529035627
T591 0.123200358084312
T592 0.132555187132996
T593 0.141910016181681
T594 0.151264845230366
T595 0.160619674279051
T596 0.170285074251573
T597 0.170285074251573
T598 0.170285074251573
T599 0.170285074251573
T600 0.170285074251573
T601 0.170285074251573
T602 0.158004304056824
T603 0.146056082634914
T604 0.134107861213004
T605 0.122403421603944
T606 0.119954092704839
T607 0.11774337428951
T608 0.115532656073892
T609 0.113321937858274
T610 0.111111219442944
T611 0.108900501227326
T612 0.106689782811997
T613 0.104680763006356
T614 0.113845529035627
T615 0.123200358084312
T616 0.132555187132996
T617 0.141910016181681
T618 0.151264845230366
T619 0.160619674279051
T620 0.170285074251573
T621 0.170285074251573
T622 0.170285074251573
T623 0.170285074251573
T624 0.170285074251573
T625 0.170285074251573
T626 0.158004304056824
T627 0.146056082634914
T628 0.134107861213004
T629 0.122403421603944
T630 0.119954092704839
T631 0.11774337428951
T632 0.115532656073892
T633 0.113321937858274
T634 0.111111219442944
T635 0.108900501227326
T636 0.106689782811997
T637 0.104680763006356
T638 0.113845529035627
T639 0.123200358084312
T640 0.132555187132996
T641 0.141910016181681
T642 0.151264845230366
T643 0.160619674279051
T644 0.170285074251573
T645 0.170285074251573
T646 0.170285074251573
T647 0.170285074251573
T648 0.170285074251573
T649 0.170285074251573
T650 0.158004304056824
T651 0.146056082634914
T652 0.134107861213004
T653 0.122403421603944
T654 0.119954092704839
T655 0.11774337428951
T656 0.115532656073892
T657 0.113321937858274
T658 0.111111219442944
T659 0.108900501227326
T660 0.106689782811997
T661 0.104680763006356
T662 0.113845529035627
T663 0.123200358084312
T664 0.132555187132996
T665 0.141910016181681
T666 0.151264845230366
T667 0.160619674279051
T668 0.170285074251573
T669 0.170285074251573
T670 0.170285074251573
T671 0.170285074251573
T672 0.170285074251573
T673 0.170285074251573
T674 0.158004304056824
T675 0.146056082634914
T676 0.134107861213004
T677 0.122403421603944
T678 0.119954092704839
T679 0.11774337428951
T680 0.115532656073892
T681 0.113321937858274
T682 0.111111219442944
T683 0.108900501227326
T684 0.106689782811997
T685 0.104680763006356
T686 0.113845529035627
T687 0.123200358084312
T688 0.132555187132996
T689 0.141910016181681
T690 0.151264845230366
T691 0.160619674279051
T692 0.170285074251573
T693 0.170285074251573
T694 0.170285074251573
T695 0.170285074251573
T696 0.170285074251573
T697 0.170285074251573
T698 0.158004304056824
T699 0.146056082634914
T700 0.134107861213004
T701 0.122403421603944
T702 0.119954092704839
T703 0.11774337428951
T704 0.115532656073892
T705 0.113321937858274
T706 0.111111219442944
T707 0.108900501227326
T708 0.106689782811997
T709 0.104680763006356
T710 0.113845529035627
T711 0.123200358084312
T712 0.132555187132996
T713 0.141910016181681
T714 0.151264845230366
T715 0.160619674279051
T716 0.170285074251573
T717 0.170285074251573
T718 0.170285074251573
T719 0.170285074251573
T720 0.170285074251573
T721 0.170285074251573
T722 0.158004304056824
T723 0.146056082634914
T724 0.134107861213004
T725 0.122403421603944
T726 0.119954092704839
T727 0.11774337428951
T728 0.115532656073892
T729 0.113321937858274
T730 0.111111219442944
T731 0.108900501227326
T732 0.106689782811997
T733 0.104680763006356
T734 0.113845529035627
T735 0.123200358084312
T736 0.132555187132996
T737 0.141910016181681
T738 0.151264845230366
T739 0.160619674279051
T740 0.170285074251573
T741 0.170285074251573
T742 0.170285074251573
T743 0.170285074251573
T744 0.170285074251573
T745 0.170285074251573
T746 0.158004304056824
T747 0.146056082634914
T748 0.134107861213004
T749 0.122403421603944
T750 0.119954092704839
T751 0.11774337428951
T752 0.115532656073892
T753 0.113321937858274
T754 0.111111219442944
T755 0.108900501227326
T756 0.106689782811997
T757 0.104680763006356
T758 0.113845529035627
T759 0.123200358084312
T760 0.132555187132996
T761 0.141910016181681
T762 0.151264845230366
T763 0.160619674279051
T764 0.170285074251573
T765 0.170285074251573
T766 0.170285074251573
T767 0.170285074251573
T768 0.170285074251573
T769 0.170285074251573
T770 0.158004304056824
T771 0.146056082634914
T772 0.134107861213004
T773 0.122403421603944
T774 0.119954092704839
T775 0.11774337428951
T776 0.115532656073892
T777 0.113321937858274
T778 0.111111219442944
T779 0.108900501227326
T780 0.106689782811997
T781 0.104680763006356
T782 0.113845529035627
T783 0.123200358084312
T784 0.132555187132996
T785 0.141910016181681
T786 0.151264845230366
T787 0.160619674279051
T788 0.170285074251573
T789 0.170285074251573
T790 0.170285074251573
T791 0.170285074251573
T792 0.170285074251573
T793 0.170285074251573
T794 0.158004304056824
T795 0.146056082634914
T796 0.134107861213004
T797 0.122403421603944
T798 0.119954092704839
T799 0.11774337428951
T800 0.115532656073892
T801 0.113321937858274
T802 0.111111219442944
T803 0.108900501227326
T804 0.106689782811997
T805 0.104680763006356
T806 0.113845529035627
T807 0.123200358084312
T808 0.132555187132996
T809 0.141910016181681
T810 0.151264845230366
T811 0.160619674279051
T812 0.170285074251573
T813 0.170285074251573
T814 0.170285074251573
T815 0.170285074251573
T816 0.170285074251573
T817 0.170285074251573
T818 0.158004304056824
T819 0.146056082634914
T820 0.134107861213004
T821 0.122403421603944
T822 0.119954092704839
T823 0.11774337428951
T824 0.115532656073892
T825 0.113321937858274
T826 0.111111219442944
T827 0.108900501227326
T828 0.106689782811997
T829 0.104680763006356
T830 0.113845529035627
T831 0.123200358084312
T832 0.132555187132996
T833 0.141910016181681
T834 0.151264845230366
T835 0.160619674279051
T836 0.170285074251573
T837 0.170285074251573
T838 0.170285074251573
T839 0.170285074251573
T840 0.170285074251573
T841 0.170285074251573
T842 0.158004304056824
T843 0.146056082634914
T844 0.134107861213004
T845 0.122403421603944
T846 0.119954092704839
T847 0.11774337428951
T848 0.115532656073892
T849 0.113321937858274
T850 0.111111219442944
T851 0.108900501227326
T852 0.106689782811997
T853 0.104680763006356
T854 0.113845529035627
T855 0.123200358084312
T856 0.132555187132996
T857 0.141910016181681
T858 0.151264845230366
T859 0.160619674279051
T860 0.170285074251573
T861 0.170285074251573
T862 0.170285074251573
T863 0.170285074251573
T864 0.170285074251573
T865 0.170285074251573
T866 0.158004304056824
T867 0.146056082634914
T868 0.134107861213004
T869 0.122403421603944
T870 0.119954092704839
T871 0.11774337428951
T872 0.115532656073892
T873 0.113321937858274
T874 0.111111219442944
T875 0.108900501227326
T876 0.106689782811997
T877 0.104680763006356
T878 0.113845529035627
T879 0.123200358084312
T880 0.132555187132996
T881 0.141910016181681
T882 0.151264845230366
T883 0.160619674279051
T884 0.170285074251573
T885 0.170285074251573
T886 0.170285074251573
T887 0.170285074251573
T888 0.170285074251573
T889 0.170285074251573
T890 0.158004304056824
T891 0.146056082634914
T892 0.134107861213004
T893 0.122403421603944
T894 0.119954092704839
T895 0.11774337428951
T896 0.115532656073892
T897 0.113321937858274
T898 0.111111219442944
T899 0.108900501227326
T900 0.106689782811997
T901 0.104680763006356
T902 0.113845529035627
T903 0.123200358084312
T904 0.132555187132996
T905 0.141910016181681
T906 0.151264845230366
T907 0.160619674279051
T908 0.170285074251573
T909 0.170285074251573
T910 0.170285074251573
T911 0.170285074251573
T912 0.170285074251573
T913 0.170285074251573
T914 0.158004304056824
T915 0.146056082634914
T916 0.134107861213004
T917 0.122403421603944
T918 0.119954092704839
T919 0.11774337428951
T920 0.115532656073892
T921 0.113321937858274
T922 0.111111219442944
T923 0.108900501227326
T924 0.106689782811997
T925 0.104680763006356
T926 0.113845529035627
T927 0.123200358084312
T928 0.132555187132996
T929 0.141910016181681
T930 0.151264845230366
T931 0.160619674279051
T932 0.170285074251573
T933 0.170285074251573
T934 0.170285074251573
T935 0.170285074251573
T936 0.170285074251573
T937 0.170285074251573
T938 0.158004304056824
T939 0.146056082634914
T940 0.134107861213004
T941 0.122403421603944
T942 0.119954092704839
T943 0.11774337428951
T944 0.115532656073892
T945 0.113321937858274
T946 0.111111219442944
T947 0.108900501227326
T948 0.106689782811997
T949 0.104680763006356
T950 0.113845529035627
T951 0.123200358084312
T952 0.132555187132996
T953 0.141910016181681
T954 0.151264845230366
T955 0.160619674279051
T956 0.170285074251573
T957 0.170285074251573
T958 0.170285074251573
T959 0.170285074251573
T960 0.170285074251573
T961 0.170285074251573
T962 0.158004304056824
T963 0.146056082634914
T964 0.134107861213004
T965 0.122403421603944
T966 0.119954092704839
T967 0.11774337428951
T968 0.115532656073892
T969 0.113321937858274
T970 0.111111219442944
T971 0.108900501227326
T972 0.106689782811997
T973 0.104680763006356
T974 0.113845529035627
T975 0.123200358084312
T976 0.132555187132996
T977 0.141910016181681
T978 0.151264845230366
T979 0.160619674279051
T980 0.170285074251573
T981 0.170285074251573
T982 0.170285074251573
T983 0.170285074251573
T984 0.170285074251573
T985 0.170285074251573
T986 0.158004304056824
T987 0.146056082634914
T988 0.134107861213004
T989 0.122403421603944
T990 0.119954092704839
T991 0.11774337428951
T992 0.115532656073892
T993 0.113321937858274
T994 0.111111219442944
T995 0.108900501227326
T996 0.106689782811997
T997 0.104680763006356
T998 0.113845529035627
T999 0.123200358084312
T1000 0.132555187132996
T1001 0.141910016181681
T1002 0.151264845230366
T1003 0.160619674279051
T1004 0.170285074251573
T1005 0.170285074251573
T1006 0.170285074251573
T1007 0.170285074251573
T1008 0.170285074251573
T1009 0.170285074251573
T1010 0.158004304056824
T1011 0.146056082634914
T1012 0.134107861213004
T1013 0.122403421603944
T1014 0.119954092704839
T1015 0.11774337428951
T1016 0.115532656073892
T1017 0.113321937858274
T1018 0.111111219442944
T1019 0.108900501227326
T1020 0.106689782811997
T1021 0.104680763006356
T1022 0.113845529035627
T1023 0.123200358084312
T1024 0.132555187132996
T1025 0.141910016181681
T1026 0.151264845230366
T1027 0.160619674279051
T1028 0.170285074251573
T1029 0.170285074251573
T1030 0.170285074251573
T1031 0.170285074251573
T1032 0.170285074251573
T1033 0.170285074251573
T1034 0.160397309525365
T1035 0.150840801039294
T1036 0.141284292353511
T1037 0.131727783667728
T1038 0.122403421603944
T1039 0.11964123089061
T1040 0.117115064996513
T1041 0.114588899102417
T1042 0.11206273320832
T1043 0.109536567513935
T1044 0.107010401619839
T1045 0.104680763006356
T1046 0.113845529035627
T1047 0.123200358084312
T1048 0.132555187132996
T1049 0.141910016181681
T1050 0.151264845230366
T1051 0.160619674279051
T1052 0.170285074251573
T1053 0.170285074251573
T1054 0.170285074251573
T1055 0.170285074251573
T1056 0.170285074251573
T1057 0.170285074251573
T1058 0.160397309525365
T1059 0.150840801039294
T1060 0.141284292353511
T1061 0.131727783667728
T1062 0.122403421603944
T1063 0.11964123089061
T1064 0.117115064996513
T1065 0.114588899102417
T1066 0.11206273320832
T1067 0.109536567513935
T1068 0.107010401619839
T1069 0.104680763006356
T1070 0.113883057219342
T1071 0.123304819770414
T1072 0.132736278912997
T1073 0.14217743464709
T1074 0.151628286772982
T1075 0.161088835490386
T1076 0.170870719580422
T1077 0.170958971484502
T1078 0.171047223588294
T1079 0.171135475692085
T1080 0.171223727795877
T1081 0.171311979899668
T1082 0.161447714624231
T1083 0.151906797413727
T1084 0.142355974713505
T1085 0.132795246523563
T1086 0.123458760974358
T1087 0.120734760288585
T1088 0.118246201264528
T1089 0.11575502382325
T1090 0.113261227964752
T1091 0.110764813689034
T1092 0.108265780796384
T1093 0.105963064289024
T1094 0.115299096892591
T1095 0.124837217543234
T1096 0.134385034385964
T1097 0.143942547820205
T1098 0.153509757646245
T1099 0.163086664063796
T1100 0.172988768873147
T1101 0.173077020976939
T1102 0.17316527308073
T1103 0.17325352498481
T1104 0.173341777088601
T1105 0.173430029192393
T1106 0.163442777393348
T1107 0.153782993906791
T1108 0.144113304930515
T1109 0.134433710464519
T1110 0.124981246067845
T1111 0.122222888616666
T1112 0.119702908585966
T1113 0.117180309938333
T1114 0.11465509287348
T1115 0.112127257591119
T1116 0.109596803691825
T1117 0.107265110446631
T1118 0.116715136765552
T1119 0.126369615116342
T1120 0.136033789858932
T1121 0.14570766099332
T1122 0.155391228519508
T1123 0.165084492836918
T1124 0.175106818365584
T1125 0.175195070269663
T1126 0.175283322373455
T1127 0.175371574477246
T1128 0.175459826581038
T1129 0.175548078485118
T1130 0.165437840362178
T1131 0.155659190599567
T1132 0.145870635147525
T1133 0.136072174405476
T1134 0.126503731161332
T1135 0.123711016944747
T1136 0.121159615707692
T1137 0.118605596053416
T1138 0.116048957981919
T1139 0.113489701493203
T1140 0.110927826387555
T1141 0.108567156604238
T1142 0.118131176638512
T1143 0.12790201268945
T1144 0.137682545132188
T1145 0.147472774166435
T1146 0.157272699592482
T1147 0.167082321410329
T1148 0.177224867658308
T1149 0.1773131197621
T1150 0.177401371865891
T1151 0.177489623769971
T1152 0.177577875873762
T1153 0.177666127977554
T1154 0.167432903131295
T1155 0.157535387092631
T1156 0.147627965564247
T1157 0.137710638346432
T1158 0.128026216254819
T1159 0.125199145272828
T1160 0.122616322829418
T1161 0.120030882168498
T1162 0.117442822890647
T1163 0.114852145395287
T1164 0.112258849282996
T1165 0.109869202761845
T1166 0.119547216511473
T1167 0.129434410262559
T1168 0.139331300605155
T1169 0.149237887139839
T1170 0.159154170465745
T1171 0.169080149983739
T1172 0.179342916951033
T1173 0.179431169054825
T1174 0.179519421158616
T1175 0.179607673262407
T1176 0.179695925366199
T1177 0.179784177270279
T1178 0.169427965900413
T1179 0.159411583585695
T1180 0.149385295781257
T1181 0.139349102287388
T1182 0.129548701348306
T1183 0.126687273401198
T1184 0.124073030150855
T1185 0.121456168283581
T1186 0.118836687999087
T1187 0.116214589297372
T1188 0.113589871978725
T1189 0.111171248919452
T1190 0.120963256384433
T1191 0.130966807835667
T1192 0.140980055878411
T1193 0.151003000312954
T1194 0.161035641339008
T1195 0.171077978756861
T1196 0.181460966443469
T1197 0.181549218547261
T1198 0.181637470451341
T1199 0.181725722555132
T1200 0.181813974658924
T1201 0.181902226762715
T1202 0.171423028669531
T1203 0.161287780078759
T1204 0.151142625998267
T1205 0.140987566228345
T1206 0.131071186441794
T1207 0.128175401729279
T1208 0.125529737272581
T1209 0.122881454198952
T1210 0.120230552907814
T1211 0.117577032999745
T1212 0.114920894874166
T1213 0.112473295077059
T1214 0.122379296257394
T1215 0.132499205608486
T1216 0.142628811351378
T1217 0.152768113486069
T1218 0.162917112212271
T1219 0.173075807330272
T1220 0.183579015736194
T1221 0.183667267839986
T1222 0.183755519943777
T1223 0.183843772047568
T1224 0.183932023951648
T1225 0.18402027605544
T1226 0.17341809163836
T1227 0.163163976571822
T1228 0.152899956215277
T1229 0.142626030169301
T1230 0.132593671535281
T1231 0.12966353005736
T1232 0.126986444394308
T1233 0.124306740314035
T1234 0.121624417816542
T1235 0.118939476901829
T1236 0.116251917569896
T1237 0.113775341234666
T1238 0.123795336130354
T1239 0.134031603181594
T1240 0.144277566624634
T1241 0.154533226659184
T1242 0.164798583085534
T1243 0.175073636103394
T1244 0.18569706522863
T1245 0.185785317332422
T1246 0.185873569236502
T1247 0.185961821340293
T1248 0.186050073444085
T1249 0.186138325547876
T1250 0.175413154407478
T1251 0.165040173064886
T1252 0.154657286432287
T1253 0.144264494110258
T1254 0.134116156628768
T1255 0.131151658385441
T1256 0.128443151516034
T1257 0.125732026429118
T1258 0.123018282924981
T1259 0.120301920803913
T1260 0.117582940465337
T1261 0.115077387392273
T1262 0.125211376003315
T1263 0.135564000754703
T1264 0.145926322097601
T1265 0.156298339832299
T1266 0.166680053958797
T1267 0.177071464676805
T1268 0.187815114521355
T1269 0.187903366625147
T1270 0.187991618728938
T1271 0.18807987083273
T1272 0.188168122736809
T1273 0.188256374840601
T1274 0.177408217176595
T1275 0.166916369757662
T1276 0.156414616649298
T1277 0.145902958051214
T1278 0.135638641921966
T1279 0.13263978651381
T1280 0.129899858837471
T1281 0.1271573125442
T1282 0.124412147833709
T1283 0.121664364705998
T1284 0.118913963161066
T1285 0.116379433549879
T1286 0.126627415876275
T1287 0.137096398327811
T1288 0.147575077370857
T1289 0.158063453005415
T1290 0.16856152483206
T1291 0.179069293449927
T1292 0.189933164013792
T1293 0.190021415917872
T1294 0.190109668021663
T1295 0.190197920125454
T1296 0.190286172229246
T1297 0.190374424333037
T1298 0.179403280145425
T1299 0.168792566250726
T1300 0.158171946866308
T1301 0.147541421992171
T1302 0.137161127015454
T1303 0.134127914841891
T1304 0.131356565959197
T1305 0.128582598659283
T1306 0.125806012942148
T1307 0.123026808608082
T1308 0.120244986056507
T1309 0.117681479707486
T1310 0.128043455749235
T1311 0.138628796100631
T1312 0.149223832843825
T1313 0.159828565978818
T1314 0.170442995905034
T1315 0.181067122023337
T1316 0.192051213306516
T1317 0.192139465410308
T1318 0.192227717514099
T1319 0.192315969418179
T1320 0.192404221521971
T1321 0.192492473625762
T1322 0.181398342914542
T1323 0.17066876274379
T1324 0.159929277083318
T1325 0.149179885733416
T1326 0.138683612108941
T1327 0.135616043169972
T1328 0.132813273080923
T1329 0.130007884774366
T1330 0.127199877850876
T1331 0.124389252510166
T1332 0.121576008752236
T1333 0.118983525665382
T1334 0.129459495622196
T1335 0.140161193673739
T1336 0.150872588117081
T1337 0.161593679151933
T1338 0.172324466778297
T1339 0.183064950796459
T1340 0.194169262798953
T1341 0.194257514703033
T1342 0.194345766806824
T1343 0.194434018910615
T1344 0.194522271014407
T1345 0.194610522918487
T1346 0.18339340568366
T1347 0.172544959236854
T1348 0.161686607300328
T1349 0.150818349674372
T1350 0.140206097202428
T1351 0.137104171498053
T1352 0.134269980402361
T1353 0.131433170889448
T1354 0.128593742759604
T1355 0.125751696412251
T1356 0.122907031647677
T1357 0.120285571822989
T1358 0.130875535495156
T1359 0.141693591246847
T1360 0.152521343590048
T1361 0.163358792325048
T1362 0.17420593765156
T1363 0.18506277936987
T1364 0.196287312091677
T1365 0.196375564195469
T1366 0.19646381629926
T1367 0.19655206820334
T1368 0.196640320307132
T1369 0.196728572410923
T1370 0.185388468652489
T1371 0.174421155729918
T1372 0.163443937517338
T1373 0.152456813615328
T1374 0.141728582295915
T1375 0.138592299826134
T1376 0.135726687524087
T1377 0.13285845680482
T1378 0.129987607868043
T1379 0.127114140314335
T1380 0.124238054343407
T1381 0.121587617980596
T1382 0.132291575168405
T1383 0.143225988819955
T1384 0.154170098863304
T1385 0.165123905498164
T1386 0.176087408524822
T1387 0.18706060794328
T1388 0.198405361384402
T1389 0.198493613488194
T1390 0.198581865591985
T1391 0.198670117695776
T1392 0.198758369799568
T1393 0.198846621703648
T1394 0.187383531421607
T1395 0.176297352422693
T1396 0.165201267734349
T1397 0.154095277556285
T1398 0.143251067389402
T1399 0.140080427954504
T1400 0.137183394645813
T1401 0.134283742919902
T1402 0.131381472776771
T1403 0.12847658421642
T1404 0.125569077238848
T1405 0.122889664138202
T1406 0.133707615041366
T1407 0.144758386393063
T1408 0.155818854336271
T1409 0.166889018671279
T1410 0.177968879398085
T1411 0.189058436716402
T1412 0.200523410876839
T1413 0.20061166298063
T1414 0.20069991488471
T1415 0.200788166988501
T1416 0.200876419092293
T1417 0.200964671196084
T1418 0.189378594190725
T1419 0.178173548915757
T1420 0.166958597951359
T1421 0.155733741497241
T1422 0.144773552482889
T1423 0.141568556282585
T1424 0.138640101967251
T1425 0.135709029034985
T1426 0.13277533788521
T1427 0.129839028118504
T1428 0.126900099934577
T1429 0.124191710295809
T1430 0.136975736046413
T1431 0.149995028311764
T1432 0.163025633233926
T1433 0.176067550812897
T1434 0.189120780848968
T1435 0.202553208265483
T1436 0.202641460169563
T1437 0.202729712273355
T1438 0.202817964377146
T1439 0.202906216480938
T1440 0.202994468385018
T1441 0.203082720488809
T1442 0.191373657159554
T1443 0.180049745408821
T1444 0.168715928168369
T1445 0.157372205438198
T1446 0.146296037576376
T1447 0.143056684610666
T1448 0.140096809088977
T1449 0.137134315150068
T1450 0.134169202793938
T1451 0.131201472020588
T1452 0.128231122830018
T1453 0.125493756453416
T1454 0.138411184879602
T1455 0.151566228028122
T1456 0.164732583633741
T1457 0.177910251896171
T1458 0.191099232615699
T1459 0.204671257558208
T1460 0.204759509662
T1461 0.204847761765791
T1462 0.204936013669871
T1463 0.205024265773662
T1464 0.205112517877454
T1465 0.205200769981245
T1466 0.193368719928671
T1467 0.181925941901885
T1468 0.170473258385379
T1469 0.159010669379154
T1470 0.147818522869575
T1471 0.144544812938747
T1472 0.141553516210703
T1473 0.13855960126515
T1474 0.135563067702666
T1475 0.132563915922673
T1476 0.129562145525748
T1477 0.126795802611023
T1478 0.139846633712791
T1479 0.153137427544768
T1480 0.166439534033556
T1481 0.179752952979444
T1482 0.19307768438243
T1483 0.206789306850933
T1484 0.206877558954724
T1485 0.206965811058516
T1486 0.207054063162307
T1487 0.207142315266099
T1488 0.207230567170179
T1489 0.20731881927397
T1490 0.195363782697789
T1491 0.183802138394949
T1492 0.172230588602389
T1493 0.160649133320111
T1494 0.149341007963062
T1495 0.146032941067116
T1496 0.14301022353214
T1497 0.139984887380233
T1498 0.136956932811105
T1499 0.133926359824757
T1500 0.130893168421189
T1501 0.12809784876863
T1502 0.141282082745691
T1503 0.154708627261126
T1504 0.168146484433372
T1505 0.181595654062717
T1506 0.195056136348872
T1507 0.208907356343369
T1508 0.208995608447161
T1509 0.209083860351241
T1510 0.209172112455032
T1511 0.209260364558823
T1512 0.209348616662615
T1513 0.209436868766406
T1514 0.197358845666618
T1515 0.185678334888013
T1516 0.173987918819399
T1517 0.162287597261067
T1518 0.150863493056549
T1519 0.147521069395197
T1520 0.144466930653867
T1521 0.141410173295604
T1522 0.138350797719833
T1523 0.135288803726842
T1524 0.132224191116918
T1525 0.129399894926237
T1526 0.14271753157888
T1527 0.156279826777773
T1528 0.169853434633476
T1529 0.18343835514599
T1530 0.197034588115602
T1531 0.211025405636094
T1532 0.211113657739886
T1533 0.211201909843677
T1534 0.211290161947468
T1535 0.211378413851548
T1536 0.21146666595534
T1537 0.211554918059131
T1538 0.199353908435736
T1539 0.187554531580788
T1540 0.17574524903641
T1541 0.163926061202023
T1542 0.152385978150036
T1543 0.149009197723278
T1544 0.145923637775593
T1545 0.142835459410687
T1546 0.139744662628561
T1547 0.136651247628926
T1548 0.133555214012359
T1549 0.130701941083844
T1550 0.144152980412069
T1551 0.15785102649413
T1552 0.171560385033291
T1553 0.185281056229263
T1554 0.199013039882333
T1555 0.21314345512853
T1556 0.213231707232322
T1557 0.213319959136402
T1558 0.213408211240193
T1559 0.213496463343985
T1560 0.213584715447776
T1561 0.213672967351856
T1562 0.201348971204854
T1563 0.189430728073852
T1564 0.17750257925342
T1565 0.16556452514298
T1566 0.153908463243523
T1567 0.150497326051359
T1568 0.147380344897319
T1569 0.14426074552577
T1570 0.141138527737
T1571 0.13801369153101
T1572 0.134886236708089
T1573 0.132003987241451
T1574 0.145588429444969
T1575 0.159422226010777
T1576 0.173267335433107
T1577 0.187123757112824
T1578 0.200991491649064
T1579 0.215261504421255
T1580 0.215349756525047
T1581 0.215438008628838
T1582 0.215526260732629
T1583 0.215614512636709
T1584 0.215702764740501
T1585 0.215791016844292
T1586 0.203344033973971
T1587 0.191306924566916
T1588 0.17925990947043
T1589 0.167202989083936
T1590 0.15543094833701
T1591 0.151985454179729
T1592 0.148837052218756
T1593 0.145686031640852
T1594 0.142532392645728
T1595 0.139376135233383
T1596 0.13621725960353
T1597 0.133306033399058
T1598 0.147023878278157
T1599 0.160993425727135
T1600 0.174974285633211
T1601 0.188966458196097
T1602 0.202969943415794
T1603 0.217379553913691
T1604 0.217467805817771
T1605 0.217556057921563
T1606 0.217644310025354
T1607 0.217732562129146
T1608 0.217820814232937
T1609 0.217909066137017
T1610 0.205339096942801
T1611 0.19318312105998
T1612 0.18101723968744
T1613 0.168841452825181
T1614 0.156953433430498
T1615 0.15347358250781
T1616 0.150293759340482
T1617 0.147111317755935
T1618 0.143926257754167
T1619 0.140738579135468
T1620 0.137548282299259
T1621 0.134608079556664
T1622 0.148459327111346
T1623 0.162564625243781
T1624 0.176681236033026
T1625 0.19080915927937
T1626 0.204948395182525
T1627 0.219497603206416
T1628 0.219585855310208
T1629 0.219674107413999
T1630 0.219762359318079
T1631 0.21985061142187
T1632 0.219938863525662
T1633 0.220027115629453
T1634 0.207334159711918
T1635 0.195059317553044
T1636 0.18277456990445
T1637 0.170479916766138
T1638 0.158475918523985
T1639 0.154961710835891
T1640 0.151750466462208
T1641 0.148536603871018
T1642 0.145320122662895
T1643 0.142101023037552
T1644 0.1388793051947
T1645 0.135910125714271
T1646 0.149894775944535
T1647 0.164135824960139
T1648 0.178388186432841
T1649 0.192651860362643
T1650 0.206926846949256
T1651 0.221615652698853
T1652 0.221703904602932
T1653 0.221792156706724
T1654 0.221880408810515
T1655 0.221968660914307
T1656 0.222056912818387
T1657 0.222145164922178
T1658 0.209329222481036
T1659 0.196935514245819
T1660 0.184531900121461
T1661 0.172118380707094
T1662 0.159998403817183
T1663 0.156449839163972
T1664 0.153207173783646
T1665 0.1499618899861
T1666 0.146713987571623
T1667 0.143463466939636
T1668 0.14021032789043
T1669 0.137212171871878
T1670 0.151330224977435
T1671 0.165707024476785
T1672 0.180095136632945
T1673 0.194494561445916
T1674 0.208905298715986
T1675 0.223733701991577
T1676 0.223821954095369
T1677 0.22391020619916
T1678 0.22399845810324
T1679 0.224086710207031
T1680 0.224174962310823
T1681 0.224263214414614
T1682 0.211324285449865
T1683 0.198811710738883
T1684 0.186289230538182
T1685 0.17375684464805
T1686 0.16152088891067
T1687 0.157937967492053
T1688 0.154663880905372
T1689 0.151387175901471
T1690 0.148107852680062
T1691 0.144825910841721
T1692 0.141541350785871
T1693 0.138514218029485
T1694 0.152765673810624
T1695 0.167278224193143
T1696 0.181802087032761
T1697 0.196337262529189
T1698 0.210883750482717
T1699 0.225851751284302
T1700 0.225940003388094
T1701 0.226028255491885
T1702 0.226116507595676
T1703 0.226204759699468
T1704 0.226293011603548
T1705 0.226381263707339
T1706 0.213319348218983
T1707 0.200687907231947
T1708 0.188046560755192
T1709 0.175395308589007
T1710 0.163043374004158
T1711 0.159426095620422
T1712 0.156120588027098
T1713 0.152812462016554
T1714 0.14950171758879
T1715 0.146188354743805
T1716 0.1428723734816
T1717 0.139816264187092
T1718 0.154201122643813
T1719 0.168849423709789
T1720 0.183509037432576
T1721 0.198179963612462
T1722 0.212862202249447
T1723 0.227969800776738
T1724 0.22805805288053
T1725 0.22814630478461
T1726 0.228234556888401
T1727 0.228322808992193
T1728 0.228411061095984
T1729 0.228499313199775
T1730 0.215314410988101
T1731 0.202564103725011
T1732 0.189803890972203
T1733 0.177033772529963
T1734 0.164565859097645
T1735 0.160914223948503
T1736 0.157577295348536
T1737 0.154237748131637
T1738 0.150895582697229
T1739 0.14755079864589
T1740 0.144203396377041
T1741 0.141118310344699
T1742 0.155636571676713
T1743 0.170420623426147
T1744 0.18521598763268
T1745 0.200022664695735
T1746 0.214840654016178
T1747 0.230087850069463
T1748 0.230176102173255
T1749 0.230264354277046
T1750 0.230352606380837
T1751 0.230440858284917
T1752 0.230529110388709
T1753 0.2306173624925
T1754 0.21730947395693
T1755 0.204440300218075
T1756 0.191561221189213
T1757 0.17867223647092
T1758 0.166088344191132
T1759 0.162402352276584
T1760 0.159034002470262
T1761 0.15566303424672
T1762 0.152289447605957
T1763 0.148913242547974
T1764 0.145534419072771
T1765 0.142420356502306
T1766 0.156993508335012
T1767 0.171802513235084
T1768 0.18660496819773
T1769 0.201400873023241
T1770 0.216190227711616
T1771 0.231393297313582
T1772 0.231342198335346
T1773 0.231291099357111
T1774 0.231240000578586
T1775 0.23118890160035
T1776 0.231137802622114
T1777 0.231086703643878
T1778 0.217620302908
T1779 0.204609171053452
T1780 0.191603774712911
T1781 0.178604113686667
T1782 0.165924875950724
T1783 0.162144665751618
T1784 0.15868591694309
T1785 0.155228684344121
T1786 0.151772967755
T1787 0.148318767375439
T1788 0.144866083005726
T1789 0.14168090577332
T1790 0.156162367269387
T1791 0.17089277112296
T1792 0.185616624839397
T1793 0.200333928418698
T1794 0.215044681860863
T1795 0.23016692303419
T1796 0.230115824055954
T1797 0.230064725077718
T1798 0.230013626299194
T1799 0.229962527320958
T1800 0.229911428342722
T1801 0.229860329364486
T1802 0.21646513915206
T1803 0.20352283226733
T1804 0.190586260696897
T1805 0.17765542464047
T1806 0.165043339889832
T1807 0.161283022751583
T1808 0.157842467259501
T1809 0.154403427777267
T1810 0.150965904304882
T1811 0.147529897042056
T1812 0.144095405789079
T1813 0.140927006517857
T1814 0.155331226203762
T1815 0.169983029010837
T1816 0.184628281481064
T1817 0.199266983814155
T1818 0.213899136209822
T1819 0.228940548754797
T1820 0.228889449776561
T1821 0.228838350798326
T1822 0.22878725182009
T1823 0.228736153041565
T1824 0.228685054063329
T1825 0.228633955085093
T1826 0.215309975595831
T1827 0.202436493481209
T1828 0.189568746880593
T1829 0.176706735594274
T1830 0.164161804028651
T1831 0.160421379751547
T1832 0.156999017376201
T1833 0.153578171010702
T1834 0.150158840854764
T1835 0.146741026708673
T1836 0.143324728772143
T1837 0.140173107262394
T1838 0.154500085337848
T1839 0.169073286699002
T1840 0.183639938122731
T1841 0.198200039409324
T1842 0.212753590359069
T1843 0.227714174475405
T1844 0.227663075497169
T1845 0.227611976518933
T1846 0.227560877540697
T1847 0.227509778762173
T1848 0.227458679783937
T1849 0.227407580805701
T1850 0.214154811839891
T1851 0.201350154695087
T1852 0.18855123306429
T1853 0.175758046747789
T1854 0.16328026816747
T1855 0.159559736951223
T1856 0.156155567692612
T1857 0.152752914443849
T1858 0.149351777404646
T1859 0.145952156575002
T1860 0.142554051755207
T1861 0.13941920780722
T1862 0.153668944272223
T1863 0.168163544586878
T1864 0.182651594764398
T1865 0.197133094804781
T1866 0.211608044708028
T1867 0.226487799996301
T1868 0.226436701217776
T1869 0.226385602239541
T1870 0.226334503261305
T1871 0.226283404283069
T1872 0.226232305504544
T1873 0.226181206526308
T1874 0.212999648083951
T1875 0.200263815908965
T1876 0.187533719048275
T1877 0.174809357701592
T1878 0.162398732106578
T1879 0.158698093951188
T1880 0.155312117809312
T1881 0.151927657876996
T1882 0.148544713954528
T1883 0.145163286241619
T1884 0.141783374538559
T1885 0.138665308551757
T1886 0.15283780340631
T1887 0.167253802474755
T1888 0.181663251406065
T1889 0.196066150200238
T1890 0.210462499056987
T1891 0.225261425716908
T1892 0.225210326938384
T1893 0.225159227960148
T1894 0.225108128981912
T1895 0.225057030003676
T1896 0.225005931225152
T1897 0.224954832246916
T1898 0.211844484328011
T1899 0.199177477122844
T1900 0.186516205231972
T1901 0.173860668855108
T1902 0.161517196245397
T1903 0.157836450951152
T1904 0.154468668125723
T1905 0.151102401310142
T1906 0.147737650704121
T1907 0.144374415908236
T1908 0.141012697521623
T1909 0.137911409296294
T1910 0.152006662340684
T1911 0.16634406016292
T1912 0.180674908047731
T1913 0.194999205795407
T1914 0.209316953206234
T1915 0.224035051437516
T1916 0.22398395245928
T1917 0.223932853680756
T1918 0.22388175470252
T1919 0.223830655724284
T1920 0.223779556746048
T1921 0.223728457967523
T1922 0.210689320771782
T1923 0.198091138336722
T1924 0.185498691415669
T1925 0.172911979808911
T1926 0.160635660384216
T1927 0.156974808150828
T1928 0.153625218242423
T1929 0.150277144743289
T1930 0.146930587254003
T1931 0.143585545774565
T1932 0.140242020504687
T1933 0.137157510040831
T1934 0.151175521474771
T1935 0.165434318050797
T1936 0.179686564689398
T1937 0.193932261190864
T1938 0.208171407555193
T1939 0.222808677158123
T1940 0.222757578179888
T1941 0.222706479401363
T1942 0.222655380423127
T1943 0.222604281444891
T1944 0.222553182466655
T1945 0.222502083688131
T1946 0.209534157015842
T1947 0.1970047995506
T1948 0.184481177599365
T1949 0.171963290962426
T1950 0.159754124323323
T1951 0.156113165150793
T1952 0.152781768558834
T1953 0.149451888176435
T1954 0.146123523803885
T1955 0.142796675441182
T1956 0.139471343288039
T1957 0.136403610785368
T1958 0.150344380409146
T1959 0.164524575938673
T1960 0.178698221331065
T1961 0.192865316586321
T1962 0.207025861904152
T1963 0.221582302878731
T1964 0.221531203900495
T1965 0.221480105121971
T1966 0.221429006143735
T1967 0.221377907165499
T1968 0.221326808187263
T1969 0.221275709408739
T1970 0.210448204707773
T1971 0.200055927641363
T1972 0.189668430070103
T1973 0.179285712193705
T1974 0.168907773612746
T1975 0.158835857726368
T1976 0.154667167157783
T1977 0.150808199138666
T1978 0.146951000163843
T1979 0.143095570233314
T1980 0.139241909347079
T1981 0.135649711330194
T1982 0.14951323934352
T1983 0.16361483382655
T1984 0.177709877972732
T1985 0.191798371981778
T1986 0.205880316053399
T1987 0.220355928599338
T1988 0.220304829621102
T1989 0.220253730642867
T1990 0.220202631864342
T1991 0.220151532886106
T1992 0.22010043390787
T1993 0.220049334929635
T1994 0.20928157012353
T1995 0.198946647198635
T1996 0.188616503768891
T1997 0.178291139834297
T1998 0.167970555594564
T1999 0.157954321865187
T2000 0.153808568759267
T2001 0.149970829271677
T2002 0.146134858828381
T2003 0.142300657229667
T2004 0.138468224874959
T2005 0.134895812074731
T2006 0.148682098477607
T2007 0.162705091514715
T2008 0.176721534614399
T2009 0.190731427576946
T2010 0.204734770402358
T2011 0.219129554319946
T2012 0.21907845534171
T2013 0.219027356363474
T2014 0.21897625758495
T2015 0.218925158606714
T2016 0.218874059628478
T2017 0.218822960650242
T2018 0.208114935539287
T2019 0.197837366755907
T2020 0.187564577467678
T2021 0.177296567674599
T2022 0.167033337376671
T2023 0.157072786004006
T2024 0.152949970560463
T2025 0.149133459404688
T2026 0.145318717293207
T2027 0.141505744425731
T2028 0.137694540402838
T2029 0.134141912819268
T2030 0.147850957411982
T2031 0.161795349402592
T2032 0.175733191256066
T2033 0.189664482972403
T2034 0.203589224551605
T2035 0.217903180040553
T2036 0.217852081062318
T2037 0.217800982084082
T2038 0.217749883105846
T2039 0.217698784327321
T2040 0.217647685349085
T2041 0.21759658637085
T2042 0.206948300955044
T2043 0.19672808631318
T2044 0.186512651166466
T2045 0.176301995514902
T2046 0.166096119358489
T2047 0.156191249943114
T2048 0.152091372161947
T2049 0.148296089537699
T2050 0.144502575957745
T2051 0.140710831422084
T2052 0.136920855930718
T2053 0.133388013563805
T2054 0.147019816546068
T2055 0.160885607290468
T2056 0.174744847897732
T2057 0.188597538367861
T2058 0.202443678900564
T2059 0.216676805761161
T2060 0.216625706782925
T2061 0.216574607804689
T2062 0.216523508826453
T2063 0.216472410047929
T2064 0.216421311069693
T2065 0.216370212091457
T2066 0.205781666570512
T2067 0.195618805870452
T2068 0.185460724865253
T2069 0.175307423155494
T2070 0.165158901140596
T2071 0.155309714081933
T2072 0.151232773963142
T2073 0.14745871967071
T2074 0.143686434622282
T2075 0.139915918418437
T2076 0.136147171458598
T2077 0.132634114308342
T2078 0.146188675480443
T2079 0.159975865178345
T2080 0.173756504539399
T2081 0.187530593963029
T2082 0.201298133249523
T2083 0.215450431282057
T2084 0.215399332503533
T2085 0.215348233525297
T2086 0.215297134547061
T2087 0.215246035568825
T2088 0.2151949367903
T2089 0.215143837812065
T2090 0.204615031986269
T2091 0.194509525427724
T2092 0.184408798564041
T2093 0.174312850995796
T2094 0.164221682922702
T2095 0.154428178220752
T2096 0.150374175564627
T2097 0.14662134980372
T2098 0.14287029328682
T2099 0.139121005614502
T2100 0.135373486986477
T2101 0.131880214853168
T2102 0.145357534614529
T2103 0.15906612286651
T2104 0.172768161181066
T2105 0.186463649358486
T2106 0.20015258739877
T2107 0.214224057002664
T2108 0.21417295822414
T2109 0.214121859245904
T2110 0.214070760267668
T2111 0.214019661289432
T2112 0.213968562510908
T2113 0.213917463532672
T2114 0.203448397402026
T2115 0.193400244984996
T2116 0.183356872063117
T2117 0.173318278836099
T2118 0.16328446490452
T2119 0.15354664215986
T2120 0.149515577166111
T2121 0.145783979936731
T2122 0.142054151751646
T2123 0.138326092610854
T2124 0.134599802514357
T2125 0.131126315597705
T2126 0.147256086411293
T2127 0.163617695692065
T2128 0.179971445127812
T2129 0.196317334918246
T2130 0.213048781701508
T2131 0.212997682723272
T2132 0.212946583944748
T2133 0.212895484966512
T2134 0.212844385988276
T2135 0.21279328701004
T2136 0.212742188031804
T2137 0.21269108925328
T2138 0.202281763017494
T2139 0.192290964542268
T2140 0.182304945761904
T2141 0.172323706476691
T2142 0.162347246686627
T2143 0.152665106298679
T2144 0.148656978967306
T2145 0.144946610069742
T2146 0.141238010416184
T2147 0.137531179806919
T2148 0.133826118042237
T2149 0.130372416342242
T2150 0.14640924762388
T2151 0.162676539163777
T2152 0.178935970858648
T2153 0.195187542908207
T2154 0.211822407422115
T2155 0.211771308443879
T2156 0.211720209465644
T2157 0.211669110687119
T2158 0.211618011708883
T2159 0.211566912730647
T2160 0.211515813752411
T2161 0.211464714973887
T2162 0.201115128433251
T2163 0.191181684099541
T2164 0.181253019460692
T2165 0.171329134316993
T2166 0.161410028668445
T2167 0.151783570437498
T2168 0.14779838056879
T2169 0.144109240202753
T2170 0.140421869080721
T2171 0.136736266803272
T2172 0.133052433570116
T2173 0.129618517086779
T2174 0.145562408836468
T2175 0.161735382635489
T2176 0.177900496589485
T2177 0.194057750898167
T2178 0.210596033142723
T2179 0.210544934164487
T2180 0.210493835186251
T2181 0.210442736407727
T2182 0.210391637429491
T2183 0.210340538451255
T2184 0.210289439473019
T2185 0.210238340694495
T2186 0.199948493849008
T2187 0.190072403656813
T2188 0.180201093159479
T2189 0.170334562157296
T2190 0.160472810450552
T2191 0.150902034376605
T2192 0.146939782170274
T2193 0.143271870335764
T2194 0.139605727545547
T2195 0.135941353799625
T2196 0.132278749097996
T2197 0.128864617831317
T2198 0.144715569849345
T2199 0.160794226107201
T2200 0.176865022320321
T2201 0.192927958888127
T2202 0.20936965886333
T2203 0.209318559885094
T2204 0.209267460906859
T2205 0.209216361928623
T2206 0.209165263150098
T2207 0.209114164171862
T2208 0.209063065193626
T2209 0.209011966215391
T2210 0.198781859264765
T2211 0.188963123413796
T2212 0.179149166858267
T2213 0.169339989797888
T2214 0.15953559243237
T2215 0.150020498515424
T2216 0.14608118397147
T2217 0.142434500468775
T2218 0.138789586210085
T2219 0.135146440995689
T2220 0.131505064625875
T2221 0.128110718376142
T2222 0.143868731061933
T2223 0.159853069379202
T2224 0.175829548051157
T2225 0.191798166878087
T2226 0.208143284583938
T2227 0.208092185605702
T2228 0.208041086627466
T2229 0.20798998764923
T2230 0.207938888870706
T2231 0.20788778989247
T2232 0.207836690914234
T2233 0.207785591935998
T2234 0.197615224880233
T2235 0.187853842971069
T2236 0.178097240557054
T2237 0.16834541763819
T2238 0.158598374214477
T2239 0.149138962654243
T2240 0.145222585572954
T2241 0.141597130801497
T2242 0.137973444874623
T2243 0.134351527992042
T2244 0.130731380153755
T2245 0.127356819120679
T2246 0.143021892074809
T2247 0.158911912850914
T2248 0.174794073781993
T2249 0.190668375067759
T2250 0.206916910104834
T2251 0.206865811326309
T2252 0.206814712348074
T2253 0.206763613369838
T2254 0.206712514391602
T2255 0.206661415613077
T2256 0.206610316634841
T2257 0.206559217656606
T2258 0.19644859029599
T2259 0.186744562528341
T2260 0.17704531405613
T2261 0.167350845278782
T2262 0.157661155996583
T2263 0.148257426793063
T2264 0.14436398737415
T2265 0.140759760934508
T2266 0.13715730353916
T2267 0.133556615188106
T2268 0.129957695681635
T2269 0.126602919865216
T2270 0.142175053287397
T2271 0.157970756322626
T2272 0.173758599512829
T2273 0.189538583057719
T2274 0.205690535825441
T2275 0.205639437046917
T2276 0.205588338068681
T2277 0.205537239090445
T2278 0.205486140112209
T2279 0.205435041333685
T2280 0.205383942355449
T2281 0.205332843377213
T2282 0.195281955711747
T2283 0.185635282085613
T2284 0.175993387754918
T2285 0.166356273119085
T2286 0.156723937978402
T2287 0.14737589073217
T2288 0.143505388975634
T2289 0.139922391067519
T2290 0.136341162003986
T2291 0.132761702184459
T2292 0.129184011209514
T2293 0.125849020609754
T2294 0.141328214300273
T2295 0.157029599794338
T2296 0.172723125243665
T2297 0.18840879104768
T2298 0.204464161546049
T2299 0.204413062767524
T2300 0.204361963789289
T2301 0.204310864811053
T2302 0.204259765832817
T2303 0.204208666854581
T2304 0.204157568076057
T2305 0.204106469097821
T2306 0.194115321127504
T2307 0.184526001642885
T2308 0.174941461453705
T2309 0.165361700959387
T2310 0.155786719760508
T2311 0.146494354870989
T2312 0.142646790577118
T2313 0.13908502120053
T2314 0.135525020668524
T2315 0.131966789180812
T2316 0.128410326937106
T2317 0.125095121354291
T2318 0.140481375512861
T2319 0.15608844326605
T2320 0.171687650974502
T2321 0.18727899903764
T2322 0.203237787266656
T2323 0.20318668828842
T2324 0.203135589509896
T2325 0.20308449053166
T2326 0.203033391553424
T2327 0.202982292575188
T2328 0.202931193796664
T2329 0.202880094818428
T2330 0.192948686742972
T2331 0.183416721200157
T2332 0.173889535152493
T2333 0.164367128599979
T2334 0.154849501742326
T2335 0.145612819009808
T2336 0.141788192378313
T2337 0.138247651333541
T2338 0.134708879333062
T2339 0.131171876376876
T2340 0.127636642464985
T2341 0.124341221899116
T2342 0.139634536725449
T2343 0.15514728653805
T2344 0.170652176705338
T2345 0.1861492070276
T2346 0.202011412987264
T2347 0.201960314009028
T2348 0.201909215230504
T2349 0.201858116252268
T2350 0.201807017274032
T2351 0.201755918295796
T2352 0.201704819517272
T2353 0.201653720539036
T2354 0.191782052158729
T2355 0.18230744075743
T2356 0.17283760885128
T2357 0.163372556440282
T2358 0.153912283524433
T2359 0.144731282948916
T2360 0.140929593979798
T2361 0.137410281466551
T2362 0.133892737797888
T2363 0.130376963373229
T2364 0.126862957992865
T2365 0.123587322643654
T2366 0.138787697738326
T2367 0.154206130009762
T2368 0.169616702436174
T2369 0.185019415217272
T2370 0.200785038707871
T2371 0.200733939729635
T2372 0.2006828407514
T2373 0.200631741972875
T2374 0.200580642994639
T2375 0.200529544016403
T2376 0.200478445038168
T2377 0.200427346259643
T2378 0.190615417574486
T2379 0.181198160314702
T2380 0.171785682550068
T2381 0.162377984280584
T2382 0.152975065506251
T2383 0.143849747087735
T2384 0.140070995581282
T2385 0.136572911599562
T2386 0.133076596462425
T2387 0.129582050369582
T2388 0.126089273520744
T2389 0.122833423388191
T2390 0.137940858950914
T2391 0.153264973481474
T2392 0.16858122816701
T2393 0.183889623207232
T2394 0.199558664428479
T2395 0.199507565450243
T2396 0.199456466472007
T2397 0.199405367693483
T2398 0.199354268715247
T2399 0.199303169737011
T2400 0.199252070758775
T2401 0.199200971980251
T2402 0.189448782990243
T2403 0.180088879871974
T2404 0.170733756248856
T2405 0.161383411921176
T2406 0.152037847288358
T2407 0.142968211226554
T2408 0.139212397382477
T2409 0.135735541732573
T2410 0.132260455126963
T2411 0.128787137565647
T2412 0.125315589048624
T2413 0.122079524132728
T2414 0.13709401996379
T2415 0.152323816953186
T2416 0.167545753897846
T2417 0.182759831197193
T2418 0.198332290149086
T2419 0.198281191170851
T2420 0.198230092192615
T2421 0.198178993214379
T2422 0.198127894435854
T2423 0.198076795457618
T2424 0.198025696479383
T2425 0.197974597501147
T2426 0.188282148605711
T2427 0.178979599429246
T2428 0.169681829747932
T2429 0.160388839761479
T2430 0.151100629070465
T2431 0.142086675165662
T2432 0.138353798983961
T2433 0.134898171865584
T2434 0.131444313791501
T2435 0.127992224561999
T2436 0.124541904576504
T2437 0.121325624877265
T2438 0.136247181176378
T2439 0.151382660424898
T2440 0.166510279628682
T2441 0.181630039187153
T2442 0.197105915869694
T2443 0.197054816891458
T2444 0.197003717913222
T2445 0.196952618934986
T2446 0.196901520156462
T2447 0.196850421178226
T2448 0.19679932219999
T2449 0.196748223221754
T2450 0.187115514021468
T2451 0.177870318986518
T2452 0.168629903446719
T2453 0.15939426740207
T2454 0.150163411052283
T2455 0.141205139304481
T2456 0.137495200785157
T2457 0.134060801998595
T2458 0.130628172256327
T2459 0.127197311758064
T2460 0.123768220104383
T2461 0.120571725422091
T2462 0.135400342388966
T2463 0.150441503696899
T2464 0.165474805359519
T2465 0.180500247177113
T2466 0.195879541590301
T2467 0.195828442612066
T2468 0.19577734363383
T2469 0.195726244655594
T2470 0.195675145677358
T2471 0.195624046898833
T2472 0.195572947920598
T2473 0.195521848942362
T2474 0.185948879437225
T2475 0.176761038543791
T2476 0.167577977145507
T2477 0.158399695242373
T2478 0.149226192834389
T2479 0.1403236034433
T2480 0.136636602386641
T2481 0.133223432131606
T2482 0.129812030920864
T2483 0.126402398754417
T2484 0.122994535632263
T2485 0.119817826166628
T2486 0.134553503401842
T2487 0.149500347168611
T2488 0.164439331090355
T2489 0.179370455366785
T2490 0.194653167111197
T2491 0.194602068332673
T2492 0.194550969354437
T2493 0.194499870376201
T2494 0.194448771397965
T2495 0.194397672619441
T2496 0.194346573641205
T2497 0.194295474662969
T2498 0.184782244852982
T2499 0.175651758101063
T2500 0.166526050844294
T2501 0.157405123082676
T2502 0.148288974816207
T2503 0.139442067382407
T2504 0.135778003988125
T2505 0.132386062264617
T2506 0.128995889585402
T2507 0.12560748575077
T2508 0.122220851160143
T2509 0.119063926911165
T2510 0.13370666461443
T2511 0.148559190640323
T2512 0.163403856821191
T2513 0.178240663356745
T2514 0.193426792831805
T2515 0.193375694053281
T2516 0.193324595075045
T2517 0.193273496096809
T2518 0.193222397118573
T2519 0.193171298340048
T2520 0.193120199361813
T2521 0.193069100383577
T2522 0.18361561046845
T2523 0.174542477658335
T2524 0.165474124543082
T2525 0.156410550723267
T2526 0.147351756598314
T2527 0.138560531521226
T2528 0.134919405789321
T2529 0.131548692397627
T2530 0.128179748050228
T2531 0.124812572946834
T2532 0.121447166688022
T2533 0.118310027655702
T2534 0.132859825627307
T2535 0.147618034112035
T2536 0.162368382552027
T2537 0.177110871346706
T2538 0.192200418552412
T2539 0.192149319574177
T2540 0.192098220795652
T2541 0.192047121817416
T2542 0.19199602283918
T2543 0.191944923860944
T2544 0.19189382508242
T2545 0.191842726104184
T2546 0.182448975884207
T2547 0.173433197215607
T2548 0.164422198241869
T2549 0.15541597856357
T2550 0.146414538580132
T2551 0.137678995660045
T2552 0.134060807390805
T2553 0.130711322530638
T2554 0.127363606714766
T2555 0.124017659943187
T2556 0.120673482215902
T2557 0.117556128400239
T2558 0.132012986839895
T2559 0.146676877384036
T2560 0.161332908282863
T2561 0.175981079336666
T2562 0.19097404427302
T2563 0.190922945294784
T2564 0.19087184651626
T2565 0.190820747538024
T2566 0.190769648559788
T2567 0.190718549581552
T2568 0.190667450803028
T2569 0.190616351824792
T2570 0.181282341299964
T2571 0.17232391677288
T2572 0.163370271740945
T2573 0.154421406403873
T2574 0.145477320362239
T2575 0.136797459599153
T2576 0.133202208992289
T2577 0.129873952663649
T2578 0.126547465379303
T2579 0.12322274693954
T2580 0.119899797743782
T2581 0.116802228945065
T2582 0.131166147852771
T2583 0.145735720855748
T2584 0.160297434013699
T2585 0.174851287326626
T2586 0.189747669993627
T2587 0.189696571015392
T2588 0.189645472037156
T2589 0.189594373258631
T2590 0.189543274280395
T2591 0.189492175302159
T2592 0.189441076323924
T2593 0.189389977545399
T2594 0.180115706715721
T2595 0.171214636330152
T2596 0.162318345439733
T2597 0.153426834044464
T2598 0.144540102144346
T2599 0.135915923737972
T2600 0.132343610793485
T2601 0.12903658279666
T2602 0.125731323844129
T2603 0.122427834135604
T2604 0.119126113271661
T2605 0.116048329689602
T2606 0.130319309065359
T2607 0.14479456432746
T2608 0.159261959744535
T2609 0.173721495516298
T2610 0.188521295714235
T2611 0.188470196735999
T2612 0.188419097757763
T2613 0.188367998979239
T2614 0.188316900001003
T2615 0.188265801022767
T2616 0.188214702044531
T2617 0.188163603266007
T2618 0.178949072331189
T2619 0.170105355887424
T2620 0.16126641913852
T2621 0.152432261884767
T2622 0.143602884126164
T2623 0.135034387876791
T2624 0.131485012394969
T2625 0.128199212929671
T2626 0.124915182508667
T2627 0.121632921131957
T2628 0.118352428799541
T2629 0.11531088006965
T2630 0.129526232608486
T2631 0.143952372826198
T2632 0.158378513243621
T2633 0.172804653461333
T2634 0.187577174668731
T2635 0.187577174668731
T2636 0.187577174668731
T2637 0.187577174668731
T2638 0.187577174668731
T2639 0.187577174668731
T2640 0.187577174668731
T2641 0.187577174668731
T2642 0.178439820038711
T2643 0.169667359652615
T2644 0.160894899066808
T2645 0.152122438680712
T2646 0.143349978294617
T2647 0.134833238473674
T2648 0.131324871747249
T2649 0.128077922156244
T2650 0.12483097256524
T2651 0.121584022974236
T2652 0.118337073383232
T2653 0.11531088006965
T2654 0.129526232608486
T2655 0.143952372826198
T2656 0.158378513243621
T2657 0.172804653461333
T2658 0.187577174668731
T2659 0.187577174668731
T2660 0.187577174668731
T2661 0.187577174668731
T2662 0.187577174668731
T2663 0.187577174668731
T2664 0.187577174668731
T2665 0.187577174668731
T2666 0.178439820038711
T2667 0.169667359652615
T2668 0.160894899066808
T2669 0.152122438680712
T2670 0.143349978294617
T2671 0.134833238473674
T2672 0.131324871747249
T2673 0.128077922156244
T2674 0.12483097256524
T2675 0.121584022974236
T2676 0.118337073383232
T2677 0.11531088006965
T2678 0.129526232608486
T2679 0.143952372826198
T2680 0.158378513243621
T2681 0.172804653461333
T2682 0.187577174668731
T2683 0.187577174668731
T2684 0.187577174668731
T2685 0.187577174668731
T2686 0.187577174668731
T2687 0.187577174668731
T2688 0.187577174668731
T2689 0.187577174668731
T2690 0.178439820038711
T2691 0.169667359652615
T2692 0.160894899066808
T2693 0.152122438680712
T2694 0.143349978294617
T2695 0.134833238473674
T2696 0.131324871747249
T2697 0.128077922156244
T2698 0.12483097256524
T2699 0.121584022974236
T2700 0.118337073383232
T2701 0.11531088006965
T2702 0.129526232608486
T2703 0.143952372826198
T2704 0.158378513243621
T2705 0.172804653461333
T2706 0.187577174668731
T2707 0.187577174668731
T2708 0.187577174668731
T2709 0.187577174668731
T2710 0.187577174668731
T2711 0.187577174668731
T2712 0.187577174668731
T2713 0.187577174668731
T2714 0.178439820038711
T2715 0.169667359652615
T2716 0.160894899066808
T2717 0.152122438680712
T2718 0.143349978294617
T2719 0.134833238473674
T2720 0.131324871747249
T2721 0.128077922156244
T2722 0.12483097256524
T2723 0.121584022974236
T2724 0.118337073383232
T2725 0.11531088006965
T2726 0.129526232608486
T2727 0.143952372826198
T2728 0.158378513243621
T2729 0.172804653461333
T2730 0.187577174668731
T2731 0.187577174668731
T2732 0.187577174668731
T2733 0.187577174668731
T2734 0.187577174668731
T2735 0.187577174668731
T2736 0.187577174668731
T2737 0.187577174668731
T2738 0.178439820038711
T2739 0.169667359652615
T2740 0.160894899066808
T2741 0.152122438680712
T2742 0.143349978294617
T2743 0.134833238473674
T2744 0.131324871747249
T2745 0.128077922156244
T2746 0.12483097256524
T2747 0.121584022974236
T2748 0.118337073383232
T2749 0.11531088006965
T2750 0.129526232608486
T2751 0.143952372826198
T2752 0.158378513243621
T2753 0.172804653461333
T2754 0.187577174668731
T2755 0.187577174668731
T2756 0.187577174668731
T2757 0.187577174668731
T2758 0.187577174668731
T2759 0.187577174668731
T2760 0.187577174668731
T2761 0.187577174668731
T2762 0.178439820038711
T2763 0.169667359652615
T2764 0.160894899066808
T2765 0.152122438680712
T2766 0.143349978294617
T2767 0.134833238473674
T2768 0.131324871747249
T2769 0.128077922156244
T2770 0.12483097256524
T2771 0.121584022974236
T2772 0.118337073383232
T2773 0.11531088006965
T2774 0.133126359171145
T2775 0.151158322521785
T2776 0.169190285872425
T2777 0.187577174668731
T2778 0.187577174668731
T2779 0.187577174668731
T2780 0.187577174668731
T2781 0.187577174668731
T2782 0.187577174668731
T2783 0.187577174668731
T2784 0.187577174668731
T2785 0.187577174668731
T2786 0.178439820038711
T2787 0.169667359652615
T2788 0.160894899066808
T2789 0.152122438680712
T2790 0.143349978294617
T2791 0.134833238473674
T2792 0.131324871747249
T2793 0.128077922156244
T2794 0.12483097256524
T2795 0.121584022974236
T2796 0.118337073383232
T2797 0.11531088006965
T2798 0.133126359171145
T2799 0.151158322521785
T2800 0.169190285872425
T2801 0.187577174668731
T2802 0.187577174668731
T2803 0.187577174668731
T2804 0.187577174668731
T2805 0.187577174668731
T2806 0.187577174668731
T2807 0.187577174668731
T2808 0.187577174668731
