# Supplementary material for: FishMORPH - An agent-based model to predict salmonid growth and distribution responses under natural and low flows
Source: Sci Rep. 2016 Jul 19;6:29414. doi: 10.1038/srep29414 (PMC4949470; doi:10.1038/srep29414)
Supplement: Supplementary Information 2 [file srep29414-s2.zip › SR_FishMORPH_Files/Parameters/Baseline_Resource2_Density_Stretch6.var]

Resource2Density Strech6
T1 1.10843566932349
T2 1.02849652178399
T3 0.950722032025048
T4 0.872947541125669
T5 0.796759899895138
T6 0.780816497023189
T7 0.766426280400518
T8 0.752036063777846
T9 0.737645848295612
T10 0.723255631672941
T11 0.708865416190706
T12 0.694475199568035
T13 0.681397897364284
T14 0.741054056835465
T15 0.801947393163503
T16 0.862840729491541
T17 0.923734064679143
T18 0.984627401007181
T19 1.04552073619478
T20 1.10843566932349
T21 1.10843566932349
T22 1.10843566932349
T23 1.10843566932349
T24 1.10843566932349
T25 1.10843566932349
T26 1.02849652178399
T27 0.950722032025048
T28 0.872947541125669
T29 0.796759899895138
T30 0.780816497023189
T31 0.766426280400518
T32 0.752036063777846
T33 0.737645848295612
T34 0.723255631672941
T35 0.708865416190706
T36 0.694475199568035
T37 0.681397897364284
T38 0.741054056835465
T39 0.801947393163503
T40 0.862840729491541
T41 0.923734064679143
T42 0.984627401007181
T43 1.04552073619478
T44 1.10843566932349
T45 1.10843566932349
T46 1.10843566932349
T47 1.10843566932349
T48 1.10843566932349
T49 1.10843566932349
T50 1.02849652178399
T51 0.950722032025048
T52 0.872947541125669
T53 0.796759899895138
T54 0.780816497023189
T55 0.766426280400518
T56 0.752036063777846
T57 0.737645848295612
T58 0.723255631672941
T59 0.708865416190706
T60 0.694475199568035
T61 0.681397897364284
T62 0.741054056835465
T63 0.801947393163503
T64 0.862840729491541
T65 0.923734064679143
T66 0.984627401007181
T67 1.04552073619478
T68 1.10843566932349
T69 1.10843566932349
T70 1.10843566932349
T71 1.10843566932349
T72 1.10843566932349
T73 1.10843566932349
T74 1.02849652178399
T75 0.950722032025048
T76 0.872947541125669
T77 0.796759899895138
T78 0.780816497023189
T79 0.766426280400518
T80 0.752036063777846
T81 0.737645848295612
T82 0.723255631672941
T83 0.708865416190706
T84 0.694475199568035
T85 0.681397897364284
T86 0.741054056835465
T87 0.801947393163503
T88 0.862840729491541
T89 0.923734064679143
T90 0.984627401007181
T91 1.04552073619478
T92 1.10843566932349
T93 1.10843566932349
T94 1.10843566932349
T95 1.10843566932349
T96 1.10843566932349
T97 1.10843566932349
T98 1.02849652178399
T99 0.950722032025048
T100 0.872947541125669
T101 0.796759899895138
T102 0.780816497023189
T103 0.766426280400518
T104 0.752036063777846
T105 0.737645848295612
T106 0.723255631672941
T107 0.708865416190706
T108 0.694475199568035
T109 0.681397897364284
T110 0.741054056835465
T111 0.801947393163503
T112 0.862840729491541
T113 0.923734064679143
T114 0.984627401007181
T115 1.04552073619478
T116 1.10843566932349
T117 1.10843566932349
T118 1.10843566932349
T119 1.10843566932349
T120 1.10843566932349
T121 1.10843566932349
T122 1.02849652178399
T123 0.950722032025048
T124 0.872947541125669
T125 0.796759899895138
T126 0.780816497023189
T127 0.766426280400518
T128 0.752036063777846
T129 0.737645848295612
T130 0.723255631672941
T131 0.708865416190706
T132 0.694475199568035
T133 0.681397897364284
T134 0.741054056835465
T135 0.801947393163503
T136 0.862840729491541
T137 0.923734064679143
T138 0.984627401007181
T139 1.04552073619478
T140 1.10843566932349
T141 1.10843566932349
T142 1.10843566932349
T143 1.10843566932349
T144 1.10843566932349
T145 1.10843566932349
T146 1.02849652178399
T147 0.950722032025048
T148 0.872947541125669
T149 0.796759899895138
T150 0.780816497023189
T151 0.766426280400518
T152 0.752036063777846
T153 0.737645848295612
T154 0.723255631672941
T155 0.708865416190706
T156 0.694475199568035
T157 0.681397897364284
T158 0.741054056835465
T159 0.801947393163503
T160 0.862840729491541
T161 0.923734064679143
T162 0.984627401007181
T163 1.04552073619478
T164 1.10843566932349
T165 1.10843566932349
T166 1.10843566932349
T167 1.10843566932349
T168 1.10843566932349
T169 1.10843566932349
T170 1.02849652178399
T171 0.950722032025048
T172 0.872947541125669
T173 0.796759899895138
T174 0.780816497023189
T175 0.766426280400518
T176 0.752036063777846
T177 0.737645848295612
T178 0.723255631672941
T179 0.708865416190706
T180 0.694475199568035
T181 0.681397897364284
T182 0.741054056835465
T183 0.801947393163503
T184 0.862840729491541
T185 0.923734064679143
T186 0.984627401007181
T187 1.04552073619478
T188 1.10843566932349
T189 1.10843566932349
T190 1.10843566932349
T191 1.10843566932349
T192 1.10843566932349
T193 1.10843566932349
T194 1.02849652178399
T195 0.950722032025048
T196 0.872947541125669
T197 0.796759899895138
T198 0.780816497023189
T199 0.766426280400518
T200 0.752036063777846
T201 0.737645848295612
T202 0.723255631672941
T203 0.708865416190706
T204 0.694475199568035
T205 0.681397897364284
T206 0.741054056835465
T207 0.801947393163503
T208 0.862840729491541
T209 0.923734064679143
T210 0.984627401007181
T211 1.04552073619478
T212 1.10843566932349
T213 1.10843566932349
T214 1.10843566932349
T215 1.10843566932349
T216 1.10843566932349
T217 1.10843566932349
T218 1.02849652178399
T219 0.950722032025048
T220 0.872947541125669
T221 0.796759899895138
T222 0.780816497023189
T223 0.766426280400518
T224 0.752036063777846
T225 0.737645848295612
T226 0.723255631672941
T227 0.708865416190706
T228 0.694475199568035
T229 0.681397897364284
T230 0.741054056835465
T231 0.801947393163503
T232 0.862840729491541
T233 0.923734064679143
T234 0.984627401007181
T235 1.04552073619478
T236 1.10843566932349
T237 1.10843566932349
T238 1.10843566932349
T239 1.10843566932349
T240 1.10843566932349
T241 1.10843566932349
T242 1.02849652178399
T243 0.950722032025048
T244 0.872947541125669
T245 0.796759899895138
T246 0.780816497023189
T247 0.766426280400518
T248 0.752036063777846
T249 0.737645848295612
T250 0.723255631672941
T251 0.708865416190706
T252 0.694475199568035
T253 0.681397897364284
T254 0.741054056835465
T255 0.801947393163503
T256 0.862840729491541
T257 0.923734064679143
T258 0.984627401007181
T259 1.04552073619478
T260 1.10843566932349
T261 1.10843566932349
T262 1.10843566932349
T263 1.10843566932349
T264 1.10843566932349
T265 1.10843566932349
T266 1.02849652178399
T267 0.950722032025048
T268 0.872947541125669
T269 0.796759899895138
T270 0.780816497023189
T271 0.766426280400518
T272 0.752036063777846
T273 0.737645848295612
T274 0.723255631672941
T275 0.708865416190706
T276 0.694475199568035
T277 0.681397897364284
T278 0.741054056835465
T279 0.801947393163503
T280 0.862840729491541
T281 0.923734064679143
T282 0.984627401007181
T283 1.04552073619478
T284 1.10843566932349
T285 1.10843566932349
T286 1.10843566932349
T287 1.10843566932349
T288 1.10843566932349
T289 1.10843566932349
T290 1.02849652178399
T291 0.950722032025048
T292 0.872947541125669
T293 0.796759899895138
T294 0.780816497023189
T295 0.766426280400518
T296 0.752036063777846
T297 0.737645848295612
T298 0.723255631672941
T299 0.708865416190706
T300 0.694475199568035
T301 0.681397897364284
T302 0.741054056835465
T303 0.801947393163503
T304 0.862840729491541
T305 0.923734064679143
T306 0.984627401007181
T307 1.04552073619478
T308 1.10843566932349
T309 1.10843566932349
T310 1.10843566932349
T311 1.10843566932349
T312 1.10843566932349
T313 1.10843566932349
T314 1.02849652178399
T315 0.950722032025048
T316 0.872947541125669
T317 0.796759899895138
T318 0.780816497023189
T319 0.766426280400518
T320 0.752036063777846
T321 0.737645848295612
T322 0.723255631672941
T323 0.708865416190706
T324 0.694475199568035
T325 0.681397897364284
T326 0.741054056835465
T327 0.801947393163503
T328 0.862840729491541
T329 0.923734064679143
T330 0.984627401007181
T331 1.04552073619478
T332 1.10843566932349
T333 1.10843566932349
T334 1.10843566932349
T335 1.10843566932349
T336 1.10843566932349
T337 1.10843566932349
T338 1.02849652178399
T339 0.950722032025048
T340 0.872947541125669
T341 0.796759899895138
T342 0.780816497023189
T343 0.766426280400518
T344 0.752036063777846
T345 0.737645848295612
T346 0.723255631672941
T347 0.708865416190706
T348 0.694475199568035
T349 0.681397897364284
T350 0.741054056835465
T351 0.801947393163503
T352 0.862840729491541
T353 0.923734064679143
T354 0.984627401007181
T355 1.04552073619478
T356 1.10843566932349
T357 1.10843566932349
T358 1.10843566932349
T359 1.10843566932349
T360 1.10843566932349
T361 1.10843566932349
T362 1.02849652178399
T363 0.950722032025048
T364 0.872947541125669
T365 0.796759899895138
T366 0.780816497023189
T367 0.766426280400518
T368 0.752036063777846
T369 0.737645848295612
T370 0.723255631672941
T371 0.708865416190706
T372 0.694475199568035
T373 0.681397897364284
T374 0.741054056835465
T375 0.801947393163503
T376 0.862840729491541
T377 0.923734064679143
T378 0.984627401007181
T379 1.04552073619478
T380 1.10843566932349
T381 1.10843566932349
T382 1.10843566932349
T383 1.10843566932349
T384 1.10843566932349
T385 1.10843566932349
T386 1.02849652178399
T387 0.950722032025048
T388 0.872947541125669
T389 0.796759899895138
T390 0.780816497023189
T391 0.766426280400518
T392 0.752036063777846
T393 0.737645848295612
T394 0.723255631672941
T395 0.708865416190706
T396 0.694475199568035
T397 0.681397897364284
T398 0.741054056835465
T399 0.801947393163503
T400 0.862840729491541
T401 0.923734064679143
T402 0.984627401007181
T403 1.04552073619478
T404 1.10843566932349
T405 1.10843566932349
T406 1.10843566932349
T407 1.10843566932349
T408 1.10843566932349
T409 1.10843566932349
T410 1.02849652178399
T411 0.950722032025048
T412 0.872947541125669
T413 0.796759899895138
T414 0.780816497023189
T415 0.766426280400518
T416 0.752036063777846
T417 0.737645848295612
T418 0.723255631672941
T419 0.708865416190706
T420 0.694475199568035
T421 0.681397897364284
T422 0.741054056835465
T423 0.801947393163503
T424 0.862840729491541
T425 0.923734064679143
T426 0.984627401007181
T427 1.04552073619478
T428 1.10843566932349
T429 1.10843566932349
T430 1.10843566932349
T431 1.10843566932349
T432 1.10843566932349
T433 1.10843566932349
T434 1.02849652178399
T435 0.950722032025048
T436 0.872947541125669
T437 0.796759899895138
T438 0.780816497023189
T439 0.766426280400518
T440 0.752036063777846
T441 0.737645848295612
T442 0.723255631672941
T443 0.708865416190706
T444 0.694475199568035
T445 0.681397897364284
T446 0.741054056835465
T447 0.801947393163503
T448 0.862840729491541
T449 0.923734064679143
T450 0.984627401007181
T451 1.04552073619478
T452 1.10843566932349
T453 1.10843566932349
T454 1.10843566932349
T455 1.10843566932349
T456 1.10843566932349
T457 1.10843566932349
T458 1.02849652178399
T459 0.950722032025048
T460 0.872947541125669
T461 0.796759899895138
T462 0.780816497023189
T463 0.766426280400518
T464 0.752036063777846
T465 0.737645848295612
T466 0.723255631672941
T467 0.708865416190706
T468 0.694475199568035
T469 0.681397897364284
T470 0.741054056835465
T471 0.801947393163503
T472 0.862840729491541
T473 0.923734064679143
T474 0.984627401007181
T475 1.04552073619478
T476 1.10843566932349
T477 1.10843566932349
T478 1.10843566932349
T479 1.10843566932349
T480 1.10843566932349
T481 1.10843566932349
T482 1.02849652178399
T483 0.950722032025048
T484 0.872947541125669
T485 0.796759899895138
T486 0.780816497023189
T487 0.766426280400518
T488 0.752036063777846
T489 0.737645848295612
T490 0.723255631672941
T491 0.708865416190706
T492 0.694475199568035
T493 0.681397897364284
T494 0.741054056835465
T495 0.801947393163503
T496 0.862840729491541
T497 0.923734064679143
T498 0.984627401007181
T499 1.04552073619478
T500 1.10843566932349
T501 1.10843566932349
T502 1.10843566932349
T503 1.10843566932349
T504 1.10843566932349
T505 1.10843566932349
T506 1.02849652178399
T507 0.950722032025048
T508 0.872947541125669
T509 0.796759899895138
T510 0.780816497023189
T511 0.766426280400518
T512 0.752036063777846
T513 0.737645848295612
T514 0.723255631672941
T515 0.708865416190706
T516 0.694475199568035
T517 0.681397897364284
T518 0.741054056835465
T519 0.801947393163503
T520 0.862840729491541
T521 0.923734064679143
T522 0.984627401007181
T523 1.04552073619478
T524 1.10843566932349
T525 1.10843566932349
T526 1.10843566932349
T527 1.10843566932349
T528 1.10843566932349
T529 1.10843566932349
T530 1.02849652178399
T531 0.950722032025048
T532 0.872947541125669
T533 0.796759899895138
T534 0.780816497023189
T535 0.766426280400518
T536 0.752036063777846
T537 0.737645848295612
T538 0.723255631672941
T539 0.708865416190706
T540 0.694475199568035
T541 0.681397897364284
T542 0.741054056835465
T543 0.801947393163503
T544 0.862840729491541
T545 0.923734064679143
T546 0.984627401007181
T547 1.04552073619478
T548 1.10843566932349
T549 1.10843566932349
T550 1.10843566932349
T551 1.10843566932349
T552 1.10843566932349
T553 1.10843566932349
T554 1.02849652178399
T555 0.950722032025048
T556 0.872947541125669
T557 0.796759899895138
T558 0.780816497023189
T559 0.766426280400518
T560 0.752036063777846
T561 0.737645848295612
T562 0.723255631672941
T563 0.708865416190706
T564 0.694475199568035
T565 0.681397897364284
T566 0.741054056835465
T567 0.801947393163503
T568 0.862840729491541
T569 0.923734064679143
T570 0.984627401007181
T571 1.04552073619478
T572 1.10843566932349
T573 1.10843566932349
T574 1.10843566932349
T575 1.10843566932349
T576 1.10843566932349
T577 1.10843566932349
T578 1.02849652178399
T579 0.950722032025048
T580 0.872947541125669
T581 0.796759899895138
T582 0.780816497023189
T583 0.766426280400518
T584 0.752036063777846
T585 0.737645848295612
T586 0.723255631672941
T587 0.708865416190706
T588 0.694475199568035
T589 0.681397897364284
T590 0.741054056835465
T591 0.801947393163503
T592 0.862840729491541
T593 0.923734064679143
T594 0.984627401007181
T595 1.04552073619478
T596 1.10843566932349
T597 1.10843566932349
T598 1.10843566932349
T599 1.10843566932349
T600 1.10843566932349
T601 1.10843566932349
T602 1.02849652178399
T603 0.950722032025048
T604 0.872947541125669
T605 0.796759899895138
T606 0.780816497023189
T607 0.766426280400518
T608 0.752036063777846
T609 0.737645848295612
T610 0.723255631672941
T611 0.708865416190706
T612 0.694475199568035
T613 0.681397897364284
T614 0.741054056835465
T615 0.801947393163503
T616 0.862840729491541
T617 0.923734064679143
T618 0.984627401007181
T619 1.04552073619478
T620 1.10843566932349
T621 1.10843566932349
T622 1.10843566932349
T623 1.10843566932349
T624 1.10843566932349
T625 1.10843566932349
T626 1.02849652178399
T627 0.950722032025048
T628 0.872947541125669
T629 0.796759899895138
T630 0.780816497023189
T631 0.766426280400518
T632 0.752036063777846
T633 0.737645848295612
T634 0.723255631672941
T635 0.708865416190706
T636 0.694475199568035
T637 0.681397897364284
T638 0.741054056835465
T639 0.801947393163503
T640 0.862840729491541
T641 0.923734064679143
T642 0.984627401007181
T643 1.04552073619478
T644 1.10843566932349
T645 1.10843566932349
T646 1.10843566932349
T647 1.10843566932349
T648 1.10843566932349
T649 1.10843566932349
T650 1.02849652178399
T651 0.950722032025048
T652 0.872947541125669
T653 0.796759899895138
T654 0.780816497023189
T655 0.766426280400518
T656 0.752036063777846
T657 0.737645848295612
T658 0.723255631672941
T659 0.708865416190706
T660 0.694475199568035
T661 0.681397897364284
T662 0.741054056835465
T663 0.801947393163503
T664 0.862840729491541
T665 0.923734064679143
T666 0.984627401007181
T667 1.04552073619478
T668 1.10843566932349
T669 1.10843566932349
T670 1.10843566932349
T671 1.10843566932349
T672 1.10843566932349
T673 1.10843566932349
T674 1.02849652178399
T675 0.950722032025048
T676 0.872947541125669
T677 0.796759899895138
T678 0.780816497023189
T679 0.766426280400518
T680 0.752036063777846
T681 0.737645848295612
T682 0.723255631672941
T683 0.708865416190706
T684 0.694475199568035
T685 0.681397897364284
T686 0.741054056835465
T687 0.801947393163503
T688 0.862840729491541
T689 0.923734064679143
T690 0.984627401007181
T691 1.04552073619478
T692 1.10843566932349
T693 1.10843566932349
T694 1.10843566932349
T695 1.10843566932349
T696 1.10843566932349
T697 1.10843566932349
T698 1.02849652178399
T699 0.950722032025048
T700 0.872947541125669
T701 0.796759899895138
T702 0.780816497023189
T703 0.766426280400518
T704 0.752036063777846
T705 0.737645848295612
T706 0.723255631672941
T707 0.708865416190706
T708 0.694475199568035
T709 0.681397897364284
T710 0.741054056835465
T711 0.801947393163503
T712 0.862840729491541
T713 0.923734064679143
T714 0.984627401007181
T715 1.04552073619478
T716 1.10843566932349
T717 1.10843566932349
T718 1.10843566932349
T719 1.10843566932349
T720 1.10843566932349
T721 1.10843566932349
T722 1.02849652178399
T723 0.950722032025048
T724 0.872947541125669
T725 0.796759899895138
T726 0.780816497023189
T727 0.766426280400518
T728 0.752036063777846
T729 0.737645848295612
T730 0.723255631672941
T731 0.708865416190706
T732 0.694475199568035
T733 0.681397897364284
T734 0.741054056835465
T735 0.801947393163503
T736 0.862840729491541
T737 0.923734064679143
T738 0.984627401007181
T739 1.04552073619478
T740 1.10843566932349
T741 1.10843566932349
T742 1.10843566932349
T743 1.10843566932349
T744 1.10843566932349
T745 1.10843566932349
T746 1.02849652178399
T747 0.950722032025048
T748 0.872947541125669
T749 0.796759899895138
T750 0.780816497023189
T751 0.766426280400518
T752 0.752036063777846
T753 0.737645848295612
T754 0.723255631672941
T755 0.708865416190706
T756 0.694475199568035
T757 0.681397897364284
T758 0.741054056835465
T759 0.801947393163503
T760 0.862840729491541
T761 0.923734064679143
T762 0.984627401007181
T763 1.04552073619478
T764 1.10843566932349
T765 1.10843566932349
T766 1.10843566932349
T767 1.10843566932349
T768 1.10843566932349
T769 1.10843566932349
T770 1.02849652178399
T771 0.950722032025048
T772 0.872947541125669
T773 0.796759899895138
T774 0.780816497023189
T775 0.766426280400518
T776 0.752036063777846
T777 0.737645848295612
T778 0.723255631672941
T779 0.708865416190706
T780 0.694475199568035
T781 0.681397897364284
T782 0.741054056835465
T783 0.801947393163503
T784 0.862840729491541
T785 0.923734064679143
T786 0.984627401007181
T787 1.04552073619478
T788 1.10843566932349
T789 1.10843566932349
T790 1.10843566932349
T791 1.10843566932349
T792 1.10843566932349
T793 1.10843566932349
T794 1.02849652178399
T795 0.950722032025048
T796 0.872947541125669
T797 0.796759899895138
T798 0.780816497023189
T799 0.766426280400518
T800 0.752036063777846
T801 0.737645848295612
T802 0.723255631672941
T803 0.708865416190706
T804 0.694475199568035
T805 0.681397897364284
T806 0.741054056835465
T807 0.801947393163503
T808 0.862840729491541
T809 0.923734064679143
T810 0.984627401007181
T811 1.04552073619478
T812 1.10843566932349
T813 1.10843566932349
T814 1.10843566932349
T815 1.10843566932349
T816 1.10843566932349
T817 1.10843566932349
T818 1.02849652178399
T819 0.950722032025048
T820 0.872947541125669
T821 0.796759899895138
T822 0.780816497023189
T823 0.766426280400518
T824 0.752036063777846
T825 0.737645848295612
T826 0.723255631672941
T827 0.708865416190706
T828 0.694475199568035
T829 0.681397897364284
T830 0.741054056835465
T831 0.801947393163503
T832 0.862840729491541
T833 0.923734064679143
T834 0.984627401007181
T835 1.04552073619478
T836 1.10843566932349
T837 1.10843566932349
T838 1.10843566932349
T839 1.10843566932349
T840 1.10843566932349
T841 1.10843566932349
T842 1.02849652178399
T843 0.950722032025048
T844 0.872947541125669
T845 0.796759899895138
T846 0.780816497023189
T847 0.766426280400518
T848 0.752036063777846
T849 0.737645848295612
T850 0.723255631672941
T851 0.708865416190706
T852 0.694475199568035
T853 0.681397897364284
T854 0.741054056835465
T855 0.801947393163503
T856 0.862840729491541
T857 0.923734064679143
T858 0.984627401007181
T859 1.04552073619478
T860 1.10843566932349
T861 1.10843566932349
T862 1.10843566932349
T863 1.10843566932349
T864 1.10843566932349
T865 1.10843566932349
T866 1.02849652178399
T867 0.950722032025048
T868 0.872947541125669
T869 0.796759899895138
T870 0.780816497023189
T871 0.766426280400518
T872 0.752036063777846
T873 0.737645848295612
T874 0.723255631672941
T875 0.708865416190706
T876 0.694475199568035
T877 0.681397897364284
T878 0.741054056835465
T879 0.801947393163503
T880 0.862840729491541
T881 0.923734064679143
T882 0.984627401007181
T883 1.04552073619478
T884 1.10843566932349
T885 1.10843566932349
T886 1.10843566932349
T887 1.10843566932349
T888 1.10843566932349
T889 1.10843566932349
T890 1.02849652178399
T891 0.950722032025048
T892 0.872947541125669
T893 0.796759899895138
T894 0.780816497023189
T895 0.766426280400518
T896 0.752036063777846
T897 0.737645848295612
T898 0.723255631672941
T899 0.708865416190706
T900 0.694475199568035
T901 0.681397897364284
T902 0.741054056835465
T903 0.801947393163503
T904 0.862840729491541
T905 0.923734064679143
T906 0.984627401007181
T907 1.04552073619478
T908 1.10843566932349
T909 1.10843566932349
T910 1.10843566932349
T911 1.10843566932349
T912 1.10843566932349
T913 1.10843566932349
T914 1.02849652178399
T915 0.950722032025048
T916 0.872947541125669
T917 0.796759899895138
T918 0.780816497023189
T919 0.766426280400518
T920 0.752036063777846
T921 0.737645848295612
T922 0.723255631672941
T923 0.708865416190706
T924 0.694475199568035
T925 0.681397897364284
T926 0.741054056835465
T927 0.801947393163503
T928 0.862840729491541
T929 0.923734064679143
T930 0.984627401007181
T931 1.04552073619478
T932 1.10843566932349
T933 1.10843566932349
T934 1.10843566932349
T935 1.10843566932349
T936 1.10843566932349
T937 1.10843566932349
T938 1.02849652178399
T939 0.950722032025048
T940 0.872947541125669
T941 0.796759899895138
T942 0.780816497023189
T943 0.766426280400518
T944 0.752036063777846
T945 0.737645848295612
T946 0.723255631672941
T947 0.708865416190706
T948 0.694475199568035
T949 0.681397897364284
T950 0.741054056835465
T951 0.801947393163503
T952 0.862840729491541
T953 0.923734064679143
T954 0.984627401007181
T955 1.04552073619478
T956 1.10843566932349
T957 1.10843566932349
T958 1.10843566932349
T959 1.10843566932349
T960 1.10843566932349
T961 1.10843566932349
T962 1.02849652178399
T963 0.950722032025048
T964 0.872947541125669
T965 0.796759899895138
T966 0.780816497023189
T967 0.766426280400518
T968 0.752036063777846
T969 0.737645848295612
T970 0.723255631672941
T971 0.708865416190706
T972 0.694475199568035
T973 0.681397897364284
T974 0.741054056835465
T975 0.801947393163503
T976 0.862840729491541
T977 0.923734064679143
T978 0.984627401007181
T979 1.04552073619478
T980 1.10843566932349
T981 1.10843566932349
T982 1.10843566932349
T983 1.10843566932349
T984 1.10843566932349
T985 1.10843566932349
T986 1.02849652178399
T987 0.950722032025048
T988 0.872947541125669
T989 0.796759899895138
T990 0.780816497023189
T991 0.766426280400518
T992 0.752036063777846
T993 0.737645848295612
T994 0.723255631672941
T995 0.708865416190706
T996 0.694475199568035
T997 0.681397897364284
T998 0.741054056835465
T999 0.801947393163503
T1000 0.862840729491541
T1001 0.923734064679143
T1002 0.984627401007181
T1003 1.04552073619478
T1004 1.10843566932349
T1005 1.10843566932349
T1006 1.10843566932349
T1007 1.10843566932349
T1008 1.10843566932349
T1009 1.10843566932349
T1010 1.02849652178399
T1011 0.950722032025048
T1012 0.872947541125669
T1013 0.796759899895138
T1014 0.780816497023189
T1015 0.766426280400518
T1016 0.752036063777846
T1017 0.737645848295612
T1018 0.723255631672941
T1019 0.708865416190706
T1020 0.694475199568035
T1021 0.681397897364284
T1022 0.741054056835465
T1023 0.801947393163503
T1024 0.862840729491541
T1025 0.923734064679143
T1026 0.984627401007181
T1027 1.04552073619478
T1028 1.10843566932349
T1029 1.10843566932349
T1030 1.10843566932349
T1031 1.10843566932349
T1032 1.10843566932349
T1033 1.10843566932349
T1034 1.04407329924784
T1035 0.981867171668079
T1036 0.919661044088317
T1037 0.857454916508554
T1038 0.796759899895138
T1039 0.778779986727776
T1040 0.762336429240344
T1041 0.745892872893349
T1042 0.729449315405917
T1043 0.713005759058922
T1044 0.69656220157149
T1045 0.681397897364284
T1046 0.741054056835465
T1047 0.801947393163503
T1048 0.862840729491541
T1049 0.923734064679143
T1050 0.984627401007181
T1051 1.04552073619478
T1052 1.10843566932349
T1053 1.10843566932349
T1054 1.10843566932349
T1055 1.10843566932349
T1056 1.10843566932349
T1057 1.10843566932349
T1058 1.04407329924784
T1059 0.981867171668079
T1060 0.919661044088317
T1061 0.857454916508554
T1062 0.796759899895138
T1063 0.778779986727776
T1064 0.762336429240344
T1065 0.745892872893349
T1066 0.729449315405917
T1067 0.713005759058922
T1068 0.69656220157149
T1069 0.681397897364284
T1070 0.741298339582775
T1071 0.802627366184046
T1072 0.864019510271462
T1073 0.925474770704587
T1074 0.986993149764294
T1075 1.04857464516971
T1076 1.11224780810638
T1077 1.11282226561417
T1078 1.1133967242624
T1079 1.11397118291063
T1080 1.11454564155886
T1081 1.11512010020708
T1082 1.05091069466629
T1083 0.988806056856643
T1084 0.926636941019502
T1085 0.864403347154866
T1086 0.80362941344101
T1087 0.785898092732407
T1088 0.769699328908064
T1089 0.753483521252653
T1090 0.737250669766175
T1091 0.721000774448628
T1092 0.704733835300014
T1093 0.689744774064595
T1094 0.750515759748788
T1095 0.812602192762494
T1096 0.874751743262345
T1097 0.936964412388779
T1098 0.999240196720484
T1099 1.06157909967877
T1100 1.12603481452344
T1101 1.12660927317167
T1102 1.1271837318199
T1103 1.12775819046812
T1104 1.12833264911635
T1105 1.12890710776458
T1106 1.06389714623676
T1107 1.00101877209718
T1108 0.938075921070537
T1109 0.875068590875965
T1110 0.813539717514921
T1111 0.795584757109269
T1112 0.779181465031239
T1113 0.762761127981704
T1114 0.746323747101102
T1115 0.729869322389431
T1116 0.713397853846693
T1117 0.698220175734708
T1118 0.759733179914801
T1119 0.822577020481379
T1120 0.885483977393665
T1121 0.948454052932534
T1122 1.01148724481711
T1123 1.07458355418783
T1124 1.1398218209405
T1125 1.14039627958873
T1126 1.14097073823696
T1127 1.14154519688519
T1128 1.14211965553342
T1129 1.14269411418165
T1130 1.07688359780723
T1131 1.01323148733771
T1132 0.949514899981136
T1133 0.885733834597065
T1134 0.823450021588831
T1135 0.805271422626568
T1136 0.788663601154414
T1137 0.772038734710755
T1138 0.755396825576466
T1139 0.738737871470671
T1140 0.722061873533809
T1141 0.706695577404819
T1142 0.768950600080814
T1143 0.832551847059827
T1144 0.896216211524985
T1145 0.959943693476289
T1146 1.02373429291374
T1147 1.0875880086969
T1148 1.153608828498
T1149 1.15418328714623
T1150 1.15475774579446
T1151 1.15533220444269
T1152 1.15590666309091
T1153 1.15648112173914
T1154 1.08987004823727
T1155 1.02544420371869
T1156 0.960953880032172
T1157 0.896399079458601
T1158 0.833360324522304
T1159 0.81495808700343
T1160 0.798145736137152
T1161 0.781316341439806
T1162 0.764469902911393
T1163 0.747606419411474
T1164 0.730725892080488
T1165 0.715170979074931
T1166 0.778168020246828
T1167 0.842526674778712
T1168 0.906948445656306
T1169 0.971433335160481
T1170 1.03598134101037
T1171 1.1005924643464
T1172 1.16739583491506
T1173 1.16797029356329
T1174 1.16854475221152
T1175 1.16911921085975
T1176 1.16969366950798
T1177 1.17026812815621
T1178 1.10285649980774
T1179 1.03765691895922
T1180 0.972392860083208
T1181 0.9070643231797
T1182 0.843270628596214
T1183 0.824644752520729
T1184 0.807627872260327
T1185 0.790593948168857
T1186 0.77354298024632
T1187 0.756474967352277
T1188 0.739389911767604
T1189 0.723646380745043
T1190 0.787385440412841
T1191 0.852501501357161
T1192 0.917680679787626
T1193 0.982922975704237
T1194 1.04822838910699
T1195 1.11359691885546
T1196 1.18118284133212
T1197 1.18175729998035
T1198 1.18233175862858
T1199 1.18290621727681
T1200 1.18348067592504
T1201 1.18405513457327
T1202 1.11584295137821
T1203 1.04986963419976
T1204 0.983831838993807
T1205 0.9177295669008
T1206 0.853180932670125
T1207 0.834331416897591
T1208 0.817110008383502
T1209 0.799871554897908
T1210 0.782616057581247
T1211 0.765343516433517
T1212 0.748053930314283
T1213 0.732121782415155
T1214 0.796602860578854
T1215 0.862476329076046
T1216 0.928412913918946
T1217 0.994412616247992
T1218 1.06047543606318
T1219 1.12660137336452
T1220 1.19496984888962
T1221 1.19554430753785
T1222 1.19611876618608
T1223 1.19669322483431
T1224 1.19726768348254
T1225 1.19784214213077
T1226 1.12882940180825
T1227 1.06208234944029
T1228 0.995270819044843
T1229 0.928394810621899
T1230 0.863091235603598
T1231 0.84401808241489
T1232 0.826592144506677
T1233 0.809149161626959
T1234 0.791689134916174
T1235 0.77421206437432
T1236 0.756717950001399
T1237 0.740597184085267
T1238 0.805820280744867
T1239 0.872451155654494
T1240 0.939145148050266
T1241 1.00590225793218
T1242 1.07272248415981
T1243 1.13960582787358
T1244 1.20875685530668
T1245 1.20933131395491
T1246 1.20990577260314
T1247 1.21048023125137
T1248 1.2110546898996
T1249 1.21162914854783
T1250 1.14181585337872
T1251 1.07429506468083
T1252 1.00670979909588
T1253 0.939060054342998
T1254 0.873001539677508
T1255 0.853704746791752
T1256 0.836074279489415
T1257 0.81842676835601
T1258 0.800762212251101
T1259 0.783080612315123
T1260 0.765381968548078
T1261 0.749072585755379
T1262 0.81503770091088
T1263 0.882425983373379
T1264 0.949877382181587
T1265 1.01739189847594
T1266 1.08496953225644
T1267 1.15261028352308
T1268 1.22254386286418
T1269 1.22311832151241
T1270 1.22369278016064
T1271 1.22426723766843
T1272 1.22484169631666
T1273 1.22541615496489
T1274 1.15480230494919
T1275 1.0865077810618
T1276 1.01814877914691
T1277 0.949725299204535
T1278 0.882911843751418
T1279 0.863391412309051
T1280 0.84555641561259
T1281 0.827704375085061
T1282 0.809835289586028
T1283 0.791949161396363
T1284 0.774045988235194
T1285 0.757547987425491
T1286 0.824255121076893
T1287 0.892400809951827
T1288 0.960609616312907
T1289 1.02888153901969
T1290 1.09721658035307
T1291 1.16561473803214
T1292 1.23633086928124
T1293 1.23690532792947
T1294 1.2374797865777
T1295 1.23805424522593
T1296 1.23862870387416
T1297 1.23920316252239
T1298 1.16778875537922
T1299 1.09872049630233
T1300 1.02958775805751
T1301 0.960390542925634
T1302 0.892822147825328
T1303 0.87307807782635
T1304 0.855038551735765
T1305 0.836981981814112
T1306 0.818908366920955
T1307 0.800817709337166
T1308 0.782710006781873
T1309 0.766023389095603
T1310 0.833472541242907
T1311 0.902375637670713
T1312 0.971341850444227
T1313 1.04037118070389
T1314 1.10946362844969
T1315 1.17861919254121
T1316 1.25011787569831
T1317 1.25069233434653
T1318 1.25126679299476
T1319 1.25184125164299
T1320 1.25241571029122
T1321 1.25299016893945
T1322 1.1807752069497
T1323 1.11093321154287
T1324 1.04102673810855
T1325 0.971055786646734
T1326 0.902732450758801
T1327 0.882764742203212
T1328 0.864520686718503
T1329 0.846259588543163
T1330 0.827981445396319
T1331 0.809686257277969
T1332 0.791374026468989
T1333 0.774498790765715
T1334 0.84268996140892
T1335 0.912350464249161
T1336 0.982074084575547
T1337 1.05186082124764
T1338 1.12171067540588
T1339 1.19162364705027
T1340 1.2639048832558
T1341 1.26447934190403
T1342 1.26505380055226
T1343 1.26562825920049
T1344 1.26620271784872
T1345 1.26677717649695
T1346 1.19376165852017
T1347 1.1231459267834
T1348 1.05246571815958
T1349 0.981721030367833
T1350 0.912642754832712
T1351 0.892451407720511
T1352 0.874002822841678
T1353 0.855537195272214
T1354 0.837054522731246
T1355 0.818554806359209
T1356 0.800038045015668
T1357 0.782974192435827
T1358 0.851907381574933
T1359 0.922325291968046
T1360 0.992806318706867
T1361 1.06335046293183
T1362 1.13395772350251
T1363 1.20462810269977
T1364 1.27769188967287
T1365 1.2782663483211
T1366 1.27884080696932
T1367 1.27941526561755
T1368 1.27998972426578
T1369 1.28056418291401
T1370 1.2067481089502
T1371 1.13535864202394
T1372 1.06390469707018
T1373 0.992386274088932
T1374 0.922553058906622
T1375 0.902138072097373
T1376 0.883484958964853
T1377 0.864814802001265
T1378 0.846127600066173
T1379 0.827423354300012
T1380 0.808702064702784
T1381 0.791449594105939
T1382 0.861124801740946
T1383 0.932300118546494
T1384 1.00353855283819
T1385 1.07484010347559
T1386 1.14620477159914
T1387 1.21763255720883
T1388 1.29147889608993
T1389 1.29205335473816
T1390 1.29262781338639
T1391 1.29320227203462
T1392 1.29377673068284
T1393 1.29435118933107
T1394 1.21973456052067
T1395 1.14757135726448
T1396 1.07534367712122
T1397 1.00305151781003
T1398 0.932463362980532
T1399 0.911824737614672
T1400 0.892967095088028
T1401 0.874092407589879
T1402 0.8552006774011
T1403 0.836291902240815
T1404 0.817366083249463
T1405 0.79992499577605
T1406 0.870342221906959
T1407 0.942274946265379
T1408 1.01427078696951
T1409 1.08632974401934
T1410 1.15845181969576
T1411 1.23063701171789
T1412 1.30526590364743
T1413 1.30584036229566
T1414 1.30641482094389
T1415 1.30698927959211
T1416 1.30756373824034
T1417 1.30813819688857
T1418 1.23272101209115
T1419 1.15978407364545
T1420 1.08678265717226
T1421 1.01371676267157
T1422 0.942373665914006
T1423 0.921511401991534
T1424 0.902449230070766
T1425 0.88337001431893
T1426 0.864273754736027
T1427 0.845160451322055
T1428 0.826030102936579
T1429 0.808400397446162
T1430 0.891615383002133
T1431 0.976361789567106
T1432 1.06118183186874
T1433 1.1460755121879
T1434 1.23104282938417
T1435 1.31847845141626
T1436 1.31905291006449
T1437 1.31962736871272
T1438 1.32020182736095
T1439 1.32077628600918
T1440 1.32135074465741
T1441 1.32192520330563
T1442 1.24570746252118
T1443 1.17199678888598
T1444 1.09822163608285
T1445 1.02438200639267
T1446 0.952283969987916
T1447 0.931198067508833
T1448 0.911931366193941
T1449 0.892647621047981
T1450 0.873346832070954
T1451 0.854028999262858
T1452 0.834694121483258
T1453 0.816875799116274
T1454 0.900959141920205
T1455 0.986589189869903
T1456 1.0722928746967
T1457 1.15807019526015
T1458 1.24392115384114
T1459 1.33226545897376
T1460 1.33283991762199
T1461 1.33341437627022
T1462 1.33398883491845
T1463 1.33456329356668
T1464 1.33513775107447
T1465 1.3357122097227
T1466 1.25869391409165
T1467 1.18420950412652
T1468 1.10966061613389
T1469 1.03504725011377
T1470 0.962194274061826
T1471 0.940884731885695
T1472 0.921413502317116
T1473 0.901925227777032
T1474 0.882419909405881
T1475 0.862897547203661
T1476 0.843358141170374
T1477 0.825351200786386
T1478 0.910302901978714
T1479 0.996816591313138
T1480 1.08340391638422
T1481 1.17006487947284
T1482 1.25679947943856
T1483 1.34605246539082
T1484 1.34662692403905
T1485 1.34720138268728
T1486 1.34777584133551
T1487 1.34835029998374
T1488 1.34892475863197
T1489 1.3494992172802
T1490 1.27168036566212
T1491 1.19642221936705
T1492 1.12109959618493
T1493 1.04571249383487
T1494 0.972104576995299
T1495 0.950571397402994
T1496 0.930895638440291
T1497 0.911202834506083
T1498 0.891492986740808
T1499 0.871766095144464
T1500 0.852022159717053
T1501 0.833826602456498
T1502 0.919646660896786
T1503 1.00704399161594
T1504 1.09451495921218
T1505 1.18205956254509
T1506 1.26967780389553
T1507 1.35983947180788
T1508 1.36041393045611
T1509 1.36098838910434
T1510 1.36156284775257
T1511 1.3621373064008
T1512 1.36271176504903
T1513 1.36328622369726
T1514 1.28466681609216
T1515 1.20863493460759
T1516 1.13253857509552
T1517 1.05637773755597
T1518 0.982014881069209
T1519 0.960258061779856
T1520 0.940377773423029
T1521 0.920480441235134
T1522 0.900566065216172
T1523 0.880634644225704
T1524 0.860686179404169
T1525 0.84230200412661
T1526 0.928990420955295
T1527 1.01727139191873
T1528 1.10562600089971
T1529 1.19405424675778
T1530 1.28255612835251
T1531 1.37362647936538
T1532 1.37420093801361
T1533 1.37477539666184
T1534 1.37534985531007
T1535 1.3759243139583
T1536 1.37649877260653
T1537 1.37707323125476
T1538 1.29765326766263
T1539 1.22084765098856
T1540 1.14397755514656
T1541 1.0670429824175
T1542 0.991925185143119
T1543 0.969944727297155
T1544 0.949859909546204
T1545 0.929758047964185
T1546 0.909639142551099
T1547 0.889503192166507
T1548 0.869350197950848
T1549 0.850777405796722
T1550 0.938334179873366
T1551 1.02749879336197
T1552 1.11673704372767
T1553 1.20604892983003
T1554 1.29543445394992
T1555 1.38741348578244
T1556 1.38798794443067
T1557 1.3885624030789
T1558 1.38913686172713
T1559 1.38971132037536
T1560 1.39028577902359
T1561 1.39086023767182
T1562 1.3106397192331
T1563 1.2330603662291
T1564 1.1554165351976
T1565 1.0777082261386
T1566 1.00183548921703
T1567 0.979631392814454
T1568 0.959342045669379
T1569 0.939035654693236
T1570 0.918712219886026
T1571 0.89837174010731
T1572 0.878014217637964
T1573 0.859252807466834
T1574 0.947677938791438
T1575 1.03772619366477
T1576 1.12784808541519
T1577 1.21804361404271
T1578 1.3083127784069
T1579 1.40120049333994
T1580 1.40177495084773
T1581 1.40234940949596
T1582 1.40292386814419
T1583 1.40349832679242
T1584 1.40407278544065
T1585 1.40464724408888
T1586 1.32362616966314
T1587 1.24527308146963
T1588 1.1668555141082
T1589 1.0883734698597
T1590 1.0117457921505
T1591 0.989318057191316
T1592 0.968824181792554
T1593 0.948313261422287
T1594 0.927785297220952
T1595 0.90724028918855
T1596 0.886678236184643
T1597 0.867728209136946
T1598 0.957021698849947
T1599 1.047953595108
T1600 1.13895912710272
T1601 1.23003829711496
T1602 1.32119110400431
T1603 1.414987499757
T1604 1.41556195840523
T1605 1.41613641705346
T1606 1.41671087570169
T1607 1.41728533434992
T1608 1.41785979299815
T1609 1.41843425164638
T1610 1.33661262123361
T1611 1.25748579671017
T1612 1.17829449415923
T1613 1.0990387135808
T1614 1.02165609622441
T1615 0.999004722708615
T1616 0.978306316775292
T1617 0.957590868151338
T1618 0.93685837455588
T1619 0.916108837129353
T1620 0.895342255871759
T1621 0.876203610807058
T1622 0.966365457768019
T1623 1.0581809954108
T1624 1.15007016993068
T1625 1.24203298132765
T1626 1.33406942846129
T1627 1.42877450617407
T1628 1.4293489648223
T1629 1.42992342347052
T1630 1.43049788211875
T1631 1.43107234076698
T1632 1.43164679941521
T1633 1.43222125806344
T1634 1.34959907280408
T1635 1.2696985119507
T1636 1.18973347421027
T1637 1.1097039573019
T1638 1.03156640029832
T1639 1.00869138708548
T1640 0.987788452898467
T1641 0.966868474880389
T1642 0.945931451890807
T1643 0.924977385070156
T1644 0.904006274418438
T1645 0.88467901247717
T1646 0.975709217826528
T1647 1.06840839685403
T1648 1.1611812116182
T1649 1.2540276643999
T1650 1.3469477540587
T1651 1.44256151373157
T1652 1.44313597237979
T1653 1.44371043102802
T1654 1.44428488967625
T1655 1.44485934832448
T1656 1.44543380697271
T1657 1.4460082644805
T1658 1.36258552323412
T1659 1.28191122719124
T1660 1.2011724542613
T1661 1.12036920216344
T1662 1.04147670437223
T1663 1.01837805260278
T1664 0.997270589021642
T1665 0.97614608160944
T1666 0.955004529225734
T1667 0.933845934151396
T1668 0.912670294105554
T1669 0.893154414147281
T1670 0.985052976744599
T1671 1.07863579715683
T1672 1.17229225444616
T1673 1.26602234861259
T1674 1.35982607851567
T1675 1.45634852014863
T1676 1.45692297879686
T1677 1.45749743744509
T1678 1.45807189609331
T1679 1.45864635474154
T1680 1.45922081338977
T1681 1.459795272038
T1682 1.37557197480459
T1683 1.29412394357221
T1684 1.2126114331719
T1685 1.13103444588453
T1686 1.05138700730571
T1687 1.02806471697964
T1688 1.00675272514482
T1689 0.985423688338491
T1690 0.964077606560661
T1691 0.942714482092199
T1692 0.921334312652233
T1693 0.901629815817393
T1694 0.994396735662671
T1695 1.08886319745963
T1696 1.18340329613369
T1697 1.27801703168484
T1698 1.37270440411309
T1699 1.47013552656569
T1700 1.47070998521392
T1701 1.47128444386215
T1702 1.47185890251038
T1703 1.47243336115861
T1704 1.47300781980683
T1705 1.47358227845506
T1706 1.38855842637506
T1707 1.30633665881275
T1708 1.22405041322294
T1709 1.14169968960563
T1710 1.06129731137962
T1711 1.03775138249694
T1712 1.01623486012756
T1713 0.994701295067542
T1714 0.973150685036025
T1715 0.951583030033002
T1716 0.929998332339349
T1717 0.910105217487505
T1718 1.00374049572118
T1719 1.09909059890286
T1720 1.19451433896165
T1721 1.29001171475709
T1722 1.38558272857006
T1723 1.48392253412319
T1724 1.48449699277142
T1725 1.48507145141965
T1726 1.48564591006788
T1727 1.4862203687161
T1728 1.48679482736433
T1729 1.48736928601256
T1730 1.40154487680509
T1731 1.31854937405328
T1732 1.23548939327397
T1733 1.15236493332673
T1734 1.07120761545353
T1735 1.0474380468738
T1736 1.02571699625073
T1737 1.00397890179659
T1738 0.982223762370952
T1739 0.960451579114242
T1740 0.938662350886028
T1741 0.918580619157617
T1742 1.01308425463925
T1743 1.10931799920566
T1744 1.20562538064917
T1745 1.30200639896977
T1746 1.39846105416748
T1747 1.49770954054025
T1748 1.49828399918848
T1749 1.49885845783671
T1750 1.49943291648494
T1751 1.50000737513317
T1752 1.5005818337814
T1753 1.50115629242962
T1754 1.41453132837557
T1755 1.33076208929382
T1756 1.24692837218457
T1757 1.16303017704783
T1758 1.081117918387
T1759 1.0571247123911
T1760 1.03519913237391
T1761 1.01325650738521
T1762 0.991296839705879
T1763 0.969320127055045
T1764 0.947326370573144
T1765 0.927056019687292
T1766 1.02191695522362
T1767 1.11831312767117
T1768 1.21466666260035
T1769 1.31097756229202
T1770 1.40724582560575
T1771 1.50620708037354
T1772 1.50587446279699
T1773 1.50554184408
T1774 1.50520922650345
T1775 1.5048766089269
T1776 1.50454399020991
T1777 1.50421137263336
T1778 1.41655460618039
T1779 1.33186131889032
T1780 1.24720536608655
T1781 1.1625867454882
T1782 1.08005385530604
T1783 1.05544735422008
T1784 1.03293334063957
T1785 1.01042919640092
T1786 0.987934920363697
T1787 0.965450512527891
T1788 0.942975974033942
T1789 0.922242718626563
T1790 1.01650681329796
T1791 1.11239134806981
T1792 1.20823324532328
T1793 1.30403250619881
T1794 1.3997891306964
T1795 1.49822424941281
T1796 1.49789163069583
T1797 1.49755901311928
T1798 1.49722639554272
T1799 1.49689377682574
T1800 1.49656115924918
T1801 1.49622854167263
T1802 1.40903530584111
T1803 1.3247900209822
T1804 1.24058206832871
T1805 1.15641145016152
T1806 1.07431567922016
T1807 1.04983866677327
T1808 1.02744307845243
T1809 1.00505735833302
T1810 0.982681506415023
T1811 0.960315523838885
T1812 0.937959409464167
T1813 0.917335365725877
T1814 1.01109667251274
T1815 1.10646956846845
T1816 1.20179982690578
T1817 1.2970874501056
T1818 1.39233243692749
T1819 1.49024141845209
T1820 1.4899087997351
T1821 1.48957618215855
T1822 1.48924356344156
T1823 1.48891094586501
T1824 1.48857832828846
T1825 1.48824570957147
T1826 1.40151600550183
T1827 1.31771872193364
T1828 1.23395877171131
T1829 1.15023615483484
T1830 1.06857750199385
T1831 1.04422997932647
T1832 1.02195281512486
T1833 0.999685520265114
T1834 0.977428093606786
T1835 0.955180535149879
T1836 0.932942846034829
T1837 0.912428012825191
T1838 1.00568653058709
T1839 1.10054778886709
T1840 1.19536640962871
T1841 1.29014239401239
T1842 1.38487574201814
T1843 1.48225858635093
T1844 1.48192596877438
T1845 1.48159335119783
T1846 1.48126073248084
T1847 1.48092811490429
T1848 1.48059549732774
T1849 1.48026287861075
T1850 1.39399670402211
T1851 1.31064742288508
T1852 1.22733547395348
T1853 1.14406085836773
T1854 1.06283932476754
T1855 1.03862129187966
T1856 1.01646255293773
T1857 0.994313682197209
T1858 0.972174679658112
T1859 0.950045546460872
T1860 0.927926281465053
T1861 0.907520661064942
T1862 1.00027638980187
T1863 1.09462600926573
T1864 1.18893299235164
T1865 1.28319733791919
T1866 1.37741904824923
T1867 1.4742757553902
T1868 1.47394313781365
T1869 1.47361051909666
T1870 1.47327790152011
T1871 1.47294528394356
T1872 1.47261266522657
T1873 1.47228004765002
T1874 1.38647740368283
T1875 1.30357612383653
T1876 1.22071217619564
T1877 1.13788556304105
T1878 1.05710114868166
T1879 1.03301260443286
T1880 1.01097228961015
T1881 0.988941844129303
T1882 0.966921266849874
T1883 0.944910557771866
T1884 0.922909718035715
T1885 0.902613308164256
T1886 0.994866247876217
T1887 1.08870422966437
T1888 1.18249957393414
T1889 1.27625228182598
T1890 1.36996235333987
T1891 1.46629292442948
T1892 1.46596030571249
T1893 1.46562768813594
T1894 1.46529507055939
T1895 1.4649624518424
T1896 1.46462983426585
T1897 1.4642972166893
T1898 1.37895810334355
T1899 1.29650482478797
T1900 1.21408887957824
T1901 1.13171026771437
T1902 1.05136297145535
T1903 1.02740391698606
T1904 1.00548202742302
T1905 0.983570006061398
T1906 0.9616678529012
T1907 0.93977556908286
T1908 0.91789315346594
T1909 0.897705956404007
T1910 0.989456107090999
T1911 1.08278245006301
T1912 1.17606615665708
T1913 1.26930722573277
T1914 1.36250565957096
T1915 1.45831009232832
T1916 1.45797747475177
T1917 1.45764485717522
T1918 1.45731223845823
T1919 1.45697962088168
T1920 1.45664700330513
T1921 1.45631438458814
T1922 1.37143880300427
T1923 1.28943352573941
T1924 1.2074655818204
T1925 1.12553497238769
T1926 1.04562479422904
T1927 1.02179522953925
T1928 0.999991764095444
T1929 0.978198167993493
T1930 0.956414440092963
T1931 0.934640580393854
T1932 0.912876590036601
T1933 0.892798603503321
T1934 0.984045966305781
T1935 1.07686067046165
T1936 1.16963273823957
T1937 1.26236216963956
T1938 1.35504896466161
T1939 1.45032726136759
T1940 1.44999464379104
T1941 1.44966202507405
T1942 1.4493294074975
T1943 1.44899678992095
T1944 1.44866417120396
T1945 1.44833155362741
T1946 1.36391950152455
T1947 1.28236222669085
T1948 1.200842285203
T1949 1.11935967592058
T1950 1.03988661814316
T1951 1.01618654209245
T1952 0.994501501908308
T1953 0.972826329925588
T1954 0.951161026144289
T1955 0.929505591704847
T1956 0.907860025466826
T1957 0.887891251743072
T1958 0.978635824380126
T1959 1.07093889086029
T1960 1.16319932096251
T1961 1.25541711354635
T1962 1.3475922708927
T1963 1.44234443040687
T1964 1.44201181168988
T1965 1.44167919411333
T1966 1.44134657653678
T1967 1.44101395781979
T1968 1.44068134024324
T1969 1.44034872266669
T1970 1.36986930736536
T1971 1.30222291777815
T1972 1.23460763931249
T1973 1.16702347196838
T1974 1.09947041574582
T1975 1.03390935057923
T1976 1.00677411632176
T1977 0.981654956868966
T1978 0.956547313549071
T1979 0.931451185221635
T1980 0.906366571886658
T1981 0.882983898842386
T1982 0.973225683594908
T1983 1.06501711125893
T1984 1.156765902545
T1985 1.24847205745314
T1986 1.34013557598335
T1987 1.43436159830571
T1988 1.43402898072916
T1989 1.43369636315261
T1990 1.43336374443562
T1991 1.43303112685907
T1992 1.43269850928252
T1993 1.43236589056553
T1994 1.36227534033436
T1995 1.29500228420573
T1996 1.22776034033908
T1997 1.16054950759397
T1998 1.09336978711086
T1999 1.02817117335292
T2000 1.00118524624882
T2001 0.976204270126842
T2002 0.951234808997323
T2003 0.926276862860262
T2004 0.901330432856097
T2005 0.878076545941701
T2006 0.967815541669253
T2007 1.05909533165757
T2008 1.15033248526794
T2009 1.24152700135994
T2010 1.33267888221443
T2011 1.42637876734498
T2012 1.42604614976843
T2013 1.42571353105144
T2014 1.42538091347489
T2015 1.42504829589834
T2016 1.42471567718135
T2017 1.4243830596048
T2018 1.35468137216293
T2019 1.28778165177374
T2020 1.2209130425061
T2021 1.15407554436
T2022 1.08726915733546
T2023 1.02243299612661
T2024 0.995596377316321
T2025 0.970753583384719
T2026 0.945922304445574
T2027 0.921102540498889
T2028 0.896294292685098
T2029 0.873169194181452
T2030 0.962405400884035
T2031 1.0531735520562
T2032 1.14389906685044
T2033 1.23458194526673
T2034 1.32522218730508
T2035 1.41839593638426
T2036 1.41806331880771
T2037 1.41773070009072
T2038 1.41739808251417
T2039 1.41706546379718
T2040 1.41673284622063
T2041 1.41640022864408
T2042 1.34708740513194
T2043 1.28056101934175
T2044 1.21406574467312
T2045 1.14760158112603
T2046 1.08116852870049
T2047 1.01669482004073
T2048 0.990007508383823
T2049 0.965302896642595
T2050 0.940609799893826
T2051 0.915928219277952
T2052 0.8912581525141
T2053 0.868261841280766
T2054 0.95699525895838
T2055 1.04725177245484
T2056 1.13746564957337
T2057 1.22763688917352
T2058 1.31776549353617
T2059 1.41041310542353
T2060 1.41008048670655
T2061 1.40974786913
T2062 1.40941525155344
T2063 1.40908263283646
T2064 1.4087500152599
T2065 1.40841739654292
T2066 1.33949343696051
T2067 1.27334038576933
T2068 1.20721844684014
T2069 1.14112761789206
T2070 1.07506790006553
T2071 1.01095664281442
T2072 0.984418639451324
T2073 0.959852209900472
T2074 0.935297295342078
T2075 0.910753896916579
T2076 0.886222012343101
T2077 0.863354489520517
T2078 0.951585118173162
T2079 1.04132999285348
T2080 1.13103223115587
T2081 1.22069183308031
T2082 1.31030879862682
T2083 1.40243027332237
T2084 1.40209765574582
T2085 1.40176503816927
T2086 1.40143241945228
T2087 1.40109980187573
T2088 1.40076718429918
T2089 1.40043456558219
T2090 1.33189946992951
T2091 1.26611975333734
T2092 1.20037114786672
T2093 1.13465365465809
T2094 1.06896727143056
T2095 1.00521846672854
T2096 0.978829769378389
T2097 0.954401523158348
T2098 0.929984790790329
T2099 0.905579574555205
T2100 0.88118587331254
T2101 0.858447136619831
T2102 0.946174977387944
T2103 1.03540821325212
T2104 1.1245988138788
T2105 1.2137467769871
T2106 1.3028521048579
T2107 1.39444744236165
T2108 1.3941148247851
T2109 1.39378220606811
T2110 1.39344958849156
T2111 1.39311697091501
T2112 1.39278435219802
T2113 1.39245173462147
T2114 1.32430550175808
T2115 1.25889912090536
T2116 1.19352385003375
T2117 1.12817969142412
T2118 1.0628666427956
T2119 0.99948028950223
T2120 0.97324090044589
T2121 0.948950836416225
T2122 0.924672286238581
T2123 0.900405252193832
T2124 0.876149733141542
T2125 0.853539784859582
T2126 0.958533210109682
T2127 1.06503574143787
T2128 1.17148710934062
T2129 1.27788731723924
T2130 1.38679722897748
T2131 1.38646461140092
T2132 1.38613199268394
T2133 1.38579937510738
T2134 1.38546675753083
T2135 1.38513413881385
T2136 1.38480152123729
T2137 1.38446890366074
T2138 1.31671153472709
T2139 1.25167848733293
T2140 1.18667655220077
T2141 1.12170572704971
T2142 1.05676601416064
T2143 0.993742112275918
T2144 0.967652031513392
T2145 0.943500148533664
T2146 0.919359781686832
T2147 0.895230929832459
T2148 0.871113592970543
T2149 0.848632431958896
T2150 0.953020887309085
T2151 1.05890947577899
T2152 1.16474690310433
T2153 1.27053316814467
T2154 1.37881439801675
T2155 1.37848177929976
T2156 1.37814916172321
T2157 1.37781654414666
T2158 1.37748392542967
T2159 1.37715130785312
T2160 1.37681869027657
T2161 1.37648607155958
T2162 1.30911756655566
T2163 1.24445785490095
T2164 1.17982925436779
T2165 1.11523176381574
T2166 1.05066538552567
T2167 0.988003936190042
T2168 0.962063162580894
T2169 0.938049461791541
T2170 0.914047277135084
T2171 0.890056607471085
T2172 0.866077452799545
T2173 0.84372507905821
T2174 0.947508563368051
T2175 1.05278321126055
T2176 1.15800669572761
T2177 1.26317902019054
T2178 1.37083156591559
T2179 1.37049894833904
T2180 1.37016633076249
T2181 1.3698337120455
T2182 1.36950109446895
T2183 1.3691684768924
T2184 1.36883585817541
T2185 1.36850324059886
T2186 1.30152359952466
T2187 1.23723722246896
T2188 1.17298195539437
T2189 1.10875780058177
T2190 1.04456475689071
T2191 0.98226575896373
T2192 0.956474292507958
T2193 0.932598775049418
T2194 0.908734772583335
T2195 0.884882285109712
T2196 0.861041313768984
T2197 0.838817727297961
T2198 0.941996240567454
T2199 1.04665694560167
T2200 1.15126648949133
T2201 1.25582487109598
T2202 1.36284873495487
T2203 1.36251611737831
T2204 1.36218349866133
T2205 1.36185088108477
T2206 1.36151826350822
T2207 1.36118564479124
T2208 1.36085302721468
T2209 1.36052040963813
T2210 1.29392963135323
T2211 1.23001658889654
T2212 1.16613465756139
T2213 1.1022838373478
T2214 1.03846412825575
T2215 0.976527581737417
T2216 0.95088542357546
T2217 0.927148088307294
T2218 0.903422268031587
T2219 0.879707962748339
T2220 0.856005173597985
T2221 0.833910374397275
T2222 0.93648391662642
T2223 1.04053067994279
T2224 1.1445262821146
T2225 1.24847072314185
T2226 1.35486590399414
T2227 1.35453328641759
T2228 1.3542006677006
T2229 1.35386805012405
T2230 1.35353543140706
T2231 1.35320281383051
T2232 1.35287019625396
T2233 1.35253757753697
T2234 1.28633566432224
T2235 1.22279595646455
T2236 1.15928735972841
T2237 1.09580987411382
T2238 1.03236349962078
T2239 0.970789405651542
T2240 0.945296554642961
T2241 0.921697401565171
T2242 0.898109763479839
T2243 0.874533640386965
T2244 0.850969033426987
T2245 0.829003022637026
T2246 0.930971592685386
T2247 1.03440441542435
T2248 1.13778607587832
T2249 1.24111657404728
T2250 1.34688307303342
T2251 1.34655045431643
T2252 1.34621783673988
T2253 1.34588521916333
T2254 1.34555260044634
T2255 1.34521998286979
T2256 1.3448873641528
T2257 1.34455474657625
T2258 1.27874169729124
T2259 1.21557532403257
T2260 1.15244006189544
T2261 1.08933591087985
T2262 1.02626287098582
T2263 0.965051228425229
T2264 0.939707685710463
T2265 0.916246714823047
T2266 0.89279725892809
T2267 0.869359319166029
T2268 0.845932893255989
T2269 0.82409566973634
T2270 0.925459269884789
T2271 1.02827814976548
T2272 1.1310458685016
T2273 1.23376242609315
T2274 1.33890024093225
T2275 1.3385676233557
T2276 1.33823500577915
T2277 1.33790238706216
T2278 1.33756976948561
T2279 1.33723715190906
T2280 1.33690453319207
T2281 1.33657191561552
T2282 1.27114772911981
T2283 1.20835469046014
T2284 1.14559276292202
T2285 1.08286194764588
T2286 1.02016224235086
T2287 0.959313051198916
T2288 0.934118815637527
T2289 0.910796028080924
T2290 0.887484754376342
T2291 0.864184996804655
T2292 0.840896754225427
T2293 0.819188316835654
T2294 0.919946945943755
T2295 1.02215188524703
T2296 1.12430566226531
T2297 1.22640827699858
T2298 1.33091740997153
T2299 1.33058479239498
T2300 1.33025217367799
T2301 1.32991955610144
T2302 1.32958693852489
T2303 1.3292543198079
T2304 1.32892170223135
T2305 1.3285890846548
T2306 1.26355376208882
T2307 1.20113405802816
T2308 1.13874546508904
T2309 1.07638798327147
T2310 1.01406161371589
T2311 0.953574875113041
T2312 0.928529946705029
T2313 0.9053453413388
T2314 0.882172249824594
T2315 0.859010674443282
T2316 0.835860614054429
T2317 0.814280965075405
T2318 0.914434623143158
T2319 1.01602561958816
T2320 1.11756545488859
T2321 1.21905412904446
T2322 1.32293457901081
T2323 1.32260196029382
T2324 1.32226934271727
T2325 1.32193672514072
T2326 1.32160410642373
T2327 1.32127148884718
T2328 1.32093887127062
T2329 1.32060625255364
T2330 1.25595979391739
T2331 1.19391342445573
T2332 1.13189816725606
T2333 1.0699140200375
T2334 1.00796098508093
T2335 0.947836697886728
T2336 0.92294107777253
T2337 0.89989465345624
T2338 0.876859745272845
T2339 0.853836352081909
T2340 0.830824473883431
T2341 0.809373612174719
T2342 0.908922299202124
T2343 1.00989935506971
T2344 1.1108252486523
T2345 1.21169997994989
T2346 1.31495174690964
T2347 1.31461912933309
T2348 1.31428651175654
T2349 1.31395389303955
T2350 1.313621275463
T2351 1.31328865788645
T2352 1.31295603916946
T2353 1.31262342159291
T2354 1.24836582688639
T2355 1.18669279202374
T2356 1.12505086942308
T2357 1.06344005680353
T2358 1.00186035644596
T2359 0.942098521800853
T2360 0.917352208840032
T2361 0.894443966714116
T2362 0.871547240721097
T2363 0.848662029720535
T2364 0.825788333712432
T2365 0.80446626041447
T2366 0.90340997526109
T2367 1.00377308941084
T2368 1.10408504127558
T2369 1.20434583199576
T2370 1.30696891594892
T2371 1.30663629837237
T2372 1.30630367965538
T2373 1.30597106207883
T2374 1.30563844450228
T2375 1.30530582578529
T2376 1.30497320820874
T2377 1.30464059063219
T2378 1.24077185871496
T2379 1.17947215959176
T2380 1.11820357044967
T2381 1.05696609356956
T2382 0.995759727811001
T2383 0.93636034457454
T2384 0.911763338767096
T2385 0.888993279971993
T2386 0.866234736169348
T2387 0.843487707359162
T2388 0.820752193541434
T2389 0.799558907513784
T2390 0.897897652460493
T2391 0.997646824892395
T2392 1.0973448350393
T2393 1.19699168290119
T2394 1.2989860849882
T2395 1.29865346627121
T2396 1.29832084869466
T2397 1.2979882311181
T2398 1.29765561240112
T2399 1.29732299482457
T2400 1.29699037724801
T2401 1.29665775853103
T2402 1.23317789168397
T2403 1.17225152601933
T2404 1.11135627261669
T2405 1.05049213033559
T2406 0.989659099176037
T2407 0.930622167348228
T2408 0.906174469834598
T2409 0.88354259322987
T2410 0.8609222316176
T2411 0.838313384997789
T2412 0.815716054510873
T2413 0.794651555753535
T2414 0.892385328519459
T2415 0.991520559233517
T2416 1.09060462766257
T2417 1.18963753494706
T2418 1.29100325288703
T2419 1.29067063531048
T2420 1.29033801773393
T2421 1.29000539901694
T2422 1.28967278144039
T2423 1.28934016386384
T2424 1.28900754514685
T2425 1.2886749275703
T2426 1.22558392351253
T2427 1.16503089358735
T2428 1.10450897478371
T2429 1.04401816710162
T2430 0.983558470541074
T2431 0.924883991262352
T2432 0.900585600902099
T2433 0.878091906487746
T2434 0.855609727065851
T2435 0.833139062636415
T2436 0.810679914339874
T2437 0.78974420285285
T2438 0.886873005718862
T2439 0.985394293574639
T2440 1.08386442142629
T2441 1.1822833858525
T2442 1.28302042192631
T2443 1.28268780434976
T2444 1.28235518563277
T2445 1.28202256805622
T2446 1.28168995047967
T2447 1.28135733176268
T2448 1.28102471418613
T2449 1.28069209660958
T2450 1.21798995648154
T2451 1.15781026115536
T2452 1.09766167695073
T2453 1.03754420386765
T2454 0.97745784190611
T2455 0.919145814036039
T2456 0.894996731969601
T2457 0.872641219745623
T2458 0.850297222514103
T2459 0.827964741415479
T2460 0.805643774168876
T2461 0.784836849952164
T2462 0.881360681777828
T2463 0.979268029056198
T2464 1.07712421404957
T2465 1.17492923789837
T2466 1.27503759096558
T2467 1.27470497338903
T2468 1.27437235467205
T2469 1.27403973709549
T2470 1.27370711951894
T2471 1.27337450080196
T2472 1.2730418832254
T2473 1.27270926450842
T2474 1.21039598831011
T2475 1.15058962758294
T2476 1.09081437797731
T2477 1.03107023949324
T2478 0.971357213271147
T2479 0.913407636809727
T2480 0.889407863037102
T2481 0.867190533003499
T2482 0.844984717962355
T2483 0.822790419054105
T2484 0.800607633997878
T2485 0.779929498191915
T2486 0.875848357836794
T2487 0.97314176339732
T2488 1.07038400781328
T2489 1.16757508994424
T2490 1.26705476000486
T2491 1.26672214128787
T2492 1.26638952371132
T2493 1.26605690613477
T2494 1.26572428741778
T2495 1.26539166984123
T2496 1.26505905226468
T2497 1.26472643354769
T2498 1.20280202127912
T2499 1.14336899515095
T2500 1.08396708014434
T2501 1.02459627625927
T2502 0.965256584636183
T2503 0.907669460723851
T2504 0.883818992964167
T2505 0.861739846261376
T2506 0.839672213410606
T2507 0.817616096692732
T2508 0.795571494967316
T2509 0.775022145291229
T2510 0.870336035036197
T2511 0.967015498878879
T2512 1.06364380043656
T2513 1.16022094084967
T2514 1.2590719279037
T2515 1.25873931032715
T2516 1.2584066927506
T2517 1.25807407403361
T2518 1.25774145645706
T2519 1.25740883888051
T2520 1.25707622016352
T2521 1.25674360258697
T2522 1.19520805310768
T2523 1.13614836271897
T2524 1.07711978231136
T2525 1.0181223130253
T2526 0.959155954860782
T2527 0.901931283497539
T2528 0.878230124031668
T2529 0.856289158378815
T2530 0.834359708858858
T2531 0.812441774331359
T2532 0.790535354796318
T2533 0.77011479353098
T2534 0.864823711095163
T2535 0.96088923322
T2536 1.05690359420027
T2537 1.15286679289554
T2538 1.25108909694297
T2539 1.25075647936642
T2540 1.25042386064944
T2541 1.25009124307288
T2542 1.24975862549633
T2543 1.24942600677934
T2544 1.24909338920279
T2545 1.24876077162624
T2546 1.18761408607669
T2547 1.12892772914654
T2548 1.07027248447838
T2549 1.01164834979132
T2550 0.953055326225819
T2551 0.896193106271226
T2552 0.87264125509917
T2553 0.850838471636692
T2554 0.829047204307109
T2555 0.807267451969985
T2556 0.78549921462532
T2557 0.765207440630294
T2558 0.859311388294566
T2559 0.954762968701559
T2560 1.05016338682355
T2561 1.14551264380098
T2562 1.24310626598225
T2563 1.24277364726526
T2564 1.24244102968871
T2565 1.24210841211216
T2566 1.24177579339517
T2567 1.24144317581862
T2568 1.24111055824207
T2569 1.24077793952508
T2570 1.1800201190457
T2571 1.12170709671456
T2572 1.06342518550496
T2573 1.00517438655735
T2574 0.946954697590855
T2575 0.890454930185351
T2576 0.867052386166671
T2577 0.845387784894569
T2578 0.823734699755361
T2579 0.802093129608612
T2580 0.780463074454321
T2581 0.760300088870045
T2582 0.853799064353532
T2583 0.948636703042681
T2584 1.04342318058726
T2585 1.13815849584685
T2586 1.23512343388109
T2587 1.23479081630454
T2588 1.23445819872799
T2589 1.234125580011
T2590 1.23379296243445
T2591 1.2334603448579
T2592 1.23312772614091
T2593 1.23279510856436
T2594 1.17242615087426
T2595 1.11448646314213
T2596 1.05657788767198
T2597 0.998700423323382
T2598 0.940854068955892
T2599 0.884716752959038
T2600 0.861463516093736
T2601 0.839937098152445
T2602 0.818422195203613
T2603 0.796918807247239
T2604 0.77542693542376
T2605 0.755392735969359
T2606 0.848286740412498
T2607 0.94251043852424
T2608 1.03668297321054
T2609 1.13080434675228
T2610 1.22714060292036
T2611 1.22680798534381
T2612 1.22647536662682
T2613 1.22614274905027
T2614 1.22581013147372
T2615 1.22547751275673
T2616 1.22514489518018
T2617 1.22481227760363
T2618 1.16483218384327
T2619 1.10726583071014
T2620 1.049730589839
T2621 0.992226458948974
T2622 0.934753440320928
T2623 0.878978575732726
T2624 0.855874647161238
T2625 0.834486411410322
T2626 0.813109690651864
T2627 0.791744484885865
T2628 0.770390795252762
T2629 0.750592458699249
T2630 0.843124373252268
T2631 0.93702836581525
T2632 1.03093235951867
T2633 1.12483635322209
T2634 1.22099504220777
T2635 1.22099504220777
T2636 1.22099504220777
T2637 1.22099504220777
T2638 1.22099504220777
T2639 1.22099504220777
T2640 1.22099504220777
T2641 1.22099504220777
T2642 1.16151731094893
T2643 1.10441478381044
T2644 1.04731225667194
T2645 0.990209729533445
T2646 0.933107202394949
T2647 0.877669235443384
T2648 0.854832245540784
T2649 0.833696893713084
T2650 0.812561543025821
T2651 0.791426192338557
T2652 0.770290841651294
T2653 0.750592458699249
T2654 0.843124373252268
T2655 0.93702836581525
T2656 1.03093235951867
T2657 1.12483635322209
T2658 1.22099504220777
T2659 1.22099504220777
T2660 1.22099504220777
T2661 1.22099504220777
T2662 1.22099504220777
T2663 1.22099504220777
T2664 1.22099504220777
T2665 1.22099504220777
T2666 1.16151731094893
T2667 1.10441478381044
T2668 1.04731225667194
T2669 0.990209729533445
T2670 0.933107202394949
T2671 0.877669235443384
T2672 0.854832245540784
T2673 0.833696893713084
T2674 0.812561543025821
T2675 0.791426192338557
T2676 0.770290841651294
T2677 0.750592458699249
T2678 0.843124373252268
T2679 0.93702836581525
T2680 1.03093235951867
T2681 1.12483635322209
T2682 1.22099504220777
T2683 1.22099504220777
T2684 1.22099504220777
T2685 1.22099504220777
T2686 1.22099504220777
T2687 1.22099504220777
T2688 1.22099504220777
T2689 1.22099504220777
T2690 1.16151731094893
T2691 1.10441478381044
T2692 1.04731225667194
T2693 0.990209729533445
T2694 0.933107202394949
T2695 0.877669235443384
T2696 0.854832245540784
T2697 0.833696893713084
T2698 0.812561543025821
T2699 0.791426192338557
T2700 0.770290841651294
T2701 0.750592458699249
T2702 0.843124373252268
T2703 0.93702836581525
T2704 1.03093235951867
T2705 1.12483635322209
T2706 1.22099504220777
T2707 1.22099504220777
T2708 1.22099504220777
T2709 1.22099504220777
T2710 1.22099504220777
T2711 1.22099504220777
T2712 1.22099504220777
T2713 1.22099504220777
T2714 1.16151731094893
T2715 1.10441478381044
T2716 1.04731225667194
T2717 0.990209729533445
T2718 0.933107202394949
T2719 0.877669235443384
T2720 0.854832245540784
T2721 0.833696893713084
T2722 0.812561543025821
T2723 0.791426192338557
T2724 0.770290841651294
T2725 0.750592458699249
T2726 0.843124373252268
T2727 0.93702836581525
T2728 1.03093235951867
T2729 1.12483635322209
T2730 1.22099504220777
T2731 1.22099504220777
T2732 1.22099504220777
T2733 1.22099504220777
T2734 1.22099504220777
T2735 1.22099504220777
T2736 1.22099504220777
T2737 1.22099504220777
T2738 1.16151731094893
T2739 1.10441478381044
T2740 1.04731225667194
T2741 0.990209729533445
T2742 0.933107202394949
T2743 0.877669235443384
T2744 0.854832245540784
T2745 0.833696893713084
T2746 0.812561543025821
T2747 0.791426192338557
T2748 0.770290841651294
T2749 0.750592458699249
T2750 0.843124373252268
T2751 0.93702836581525
T2752 1.03093235951867
T2753 1.12483635322209
T2754 1.22099504220777
T2755 1.22099504220777
T2756 1.22099504220777
T2757 1.22099504220777
T2758 1.22099504220777
T2759 1.22099504220777
T2760 1.22099504220777
T2761 1.22099504220777
T2762 1.16151731094893
T2763 1.10441478381044
T2764 1.04731225667194
T2765 0.990209729533445
T2766 0.933107202394949
T2767 0.877669235443384
T2768 0.854832245540784
T2769 0.833696893713084
T2770 0.812561543025821
T2771 0.791426192338557
T2772 0.770290841651294
T2773 0.750592458699249
T2774 0.866558656773285
T2775 0.983934013026127
T2776 1.10130937041941
T2777 1.22099504220777
T2778 1.22099504220777
T2779 1.22099504220777
T2780 1.22099504220777
T2781 1.22099504220777
T2782 1.22099504220777
T2783 1.22099504220777
T2784 1.22099504220777
T2785 1.22099504220777
T2786 1.16151731094893
T2787 1.10441478381044
T2788 1.04731225667194
T2789 0.990209729533445
T2790 0.933107202394949
T2791 0.877669235443384
T2792 0.854832245540784
T2793 0.833696893713084
T2794 0.812561543025821
T2795 0.791426192338557
T2796 0.770290841651294
T2797 0.750592458699249
T2798 0.866558656773285
T2799 0.983934013026127
T2800 1.10130937041941
T2801 1.22099504220777
T2802 1.22099504220777
T2803 1.22099504220777
T2804 1.22099504220777
T2805 1.22099504220777
T2806 1.22099504220777
T2807 1.22099504220777
T2808 1.22099504220777
