# Supplementary material for: FishMORPH - An agent-based model to predict salmonid growth and distribution responses under natural and low flows
Source: Sci Rep. 2016 Jul 19;6:29414. doi: 10.1038/srep29414 (PMC4949470; doi:10.1038/srep29414)
Supplement: Supplementary Information 2 [file srep29414-s2.zip › SR_FishMORPH_Files/Parameters/Baseline_Resource2_Density_Stretch8.var]

Resource2Density Strech8
T1 2.49991381827674
T2 2.31962281373667
T3 2.14421387662234
T4 1.96880493950801
T5 1.79697490631539
T6 1.76101690205815
T7 1.72856188325741
T8 1.69610686445667
T9 1.66365184788936
T10 1.63119682908862
T11 1.59874181028788
T12 1.56628679148714
T13 1.53679285860631
T14 1.6713385612228
T15 1.80867453544592
T16 1.94601050966903
T17 2.08334648165873
T18 2.22068245588185
T19 2.35801843010497
T20 2.49991381827674
T21 2.49991381827674
T22 2.49991381827674
T23 2.49991381827674
T24 2.49991381827674
T25 2.49991381827674
T26 2.31962281373667
T27 2.14421387662234
T28 1.96880493950801
T29 1.79697490631539
T30 1.76101690205815
T31 1.72856188325741
T32 1.69610686445667
T33 1.66365184788936
T34 1.63119682908862
T35 1.59874181028788
T36 1.56628679148714
T37 1.53679285860631
T38 1.6713385612228
T39 1.80867453544592
T40 1.94601050966903
T41 2.08334648165873
T42 2.22068245588185
T43 2.35801843010497
T44 2.49991381827674
T45 2.49991381827674
T46 2.49991381827674
T47 2.49991381827674
T48 2.49991381827674
T49 2.49991381827674
T50 2.31962281373667
T51 2.14421387662234
T52 1.96880493950801
T53 1.79697490631539
T54 1.76101690205815
T55 1.72856188325741
T56 1.69610686445667
T57 1.66365184788936
T58 1.63119682908862
T59 1.59874181028788
T60 1.56628679148714
T61 1.53679285860631
T62 1.6713385612228
T63 1.80867453544592
T64 1.94601050966903
T65 2.08334648165873
T66 2.22068245588185
T67 2.35801843010497
T68 2.49991381827674
T69 2.49991381827674
T70 2.49991381827674
T71 2.49991381827674
T72 2.49991381827674
T73 2.49991381827674
T74 2.31962281373667
T75 2.14421387662234
T76 1.96880493950801
T77 1.79697490631539
T78 1.76101690205815
T79 1.72856188325741
T80 1.69610686445667
T81 1.66365184788936
T82 1.63119682908862
T83 1.59874181028788
T84 1.56628679148714
T85 1.53679285860631
T86 1.6713385612228
T87 1.80867453544592
T88 1.94601050966903
T89 2.08334648165873
T90 2.22068245588185
T91 2.35801843010497
T92 2.49991381827674
T93 2.49991381827674
T94 2.49991381827674
T95 2.49991381827674
T96 2.49991381827674
T97 2.49991381827674
T98 2.31962281373667
T99 2.14421387662234
T100 1.96880493950801
T101 1.79697490631539
T102 1.76101690205815
T103 1.72856188325741
T104 1.69610686445667
T105 1.66365184788936
T106 1.63119682908862
T107 1.59874181028788
T108 1.56628679148714
T109 1.53679285860631
T110 1.6713385612228
T111 1.80867453544592
T112 1.94601050966903
T113 2.08334648165873
T114 2.22068245588185
T115 2.35801843010497
T116 2.49991381827674
T117 2.49991381827674
T118 2.49991381827674
T119 2.49991381827674
T120 2.49991381827674
T121 2.49991381827674
T122 2.31962281373667
T123 2.14421387662234
T124 1.96880493950801
T125 1.79697490631539
T126 1.76101690205815
T127 1.72856188325741
T128 1.69610686445667
T129 1.66365184788936
T130 1.63119682908862
T131 1.59874181028788
T132 1.56628679148714
T133 1.53679285860631
T134 1.6713385612228
T135 1.80867453544592
T136 1.94601050966903
T137 2.08334648165873
T138 2.22068245588185
T139 2.35801843010497
T140 2.49991381827674
T141 2.49991381827674
T142 2.49991381827674
T143 2.49991381827674
T144 2.49991381827674
T145 2.49991381827674
T146 2.31962281373667
T147 2.14421387662234
T148 1.96880493950801
T149 1.79697490631539
T150 1.76101690205815
T151 1.72856188325741
T152 1.69610686445667
T153 1.66365184788936
T154 1.63119682908862
T155 1.59874181028788
T156 1.56628679148714
T157 1.53679285860631
T158 1.6713385612228
T159 1.80867453544592
T160 1.94601050966903
T161 2.08334648165873
T162 2.22068245588185
T163 2.35801843010497
T164 2.49991381827674
T165 2.49991381827674
T166 2.49991381827674
T167 2.49991381827674
T168 2.49991381827674
T169 2.49991381827674
T170 2.31962281373667
T171 2.14421387662234
T172 1.96880493950801
T173 1.79697490631539
T174 1.76101690205815
T175 1.72856188325741
T176 1.69610686445667
T177 1.66365184788936
T178 1.63119682908862
T179 1.59874181028788
T180 1.56628679148714
T181 1.53679285860631
T182 1.6713385612228
T183 1.80867453544592
T184 1.94601050966903
T185 2.08334648165873
T186 2.22068245588185
T187 2.35801843010497
T188 2.49991381827674
T189 2.49991381827674
T190 2.49991381827674
T191 2.49991381827674
T192 2.49991381827674
T193 2.49991381827674
T194 2.31962281373667
T195 2.14421387662234
T196 1.96880493950801
T197 1.79697490631539
T198 1.76101690205815
T199 1.72856188325741
T200 1.69610686445667
T201 1.66365184788936
T202 1.63119682908862
T203 1.59874181028788
T204 1.56628679148714
T205 1.53679285860631
T206 1.6713385612228
T207 1.80867453544592
T208 1.94601050966903
T209 2.08334648165873
T210 2.22068245588185
T211 2.35801843010497
T212 2.49991381827674
T213 2.49991381827674
T214 2.49991381827674
T215 2.49991381827674
T216 2.49991381827674
T217 2.49991381827674
T218 2.31962281373667
T219 2.14421387662234
T220 1.96880493950801
T221 1.79697490631539
T222 1.76101690205815
T223 1.72856188325741
T224 1.69610686445667
T225 1.66365184788936
T226 1.63119682908862
T227 1.59874181028788
T228 1.56628679148714
T229 1.53679285860631
T230 1.6713385612228
T231 1.80867453544592
T232 1.94601050966903
T233 2.08334648165873
T234 2.22068245588185
T235 2.35801843010497
T236 2.49991381827674
T237 2.49991381827674
T238 2.49991381827674
T239 2.49991381827674
T240 2.49991381827674
T241 2.49991381827674
T242 2.31962281373667
T243 2.14421387662234
T244 1.96880493950801
T245 1.79697490631539
T246 1.76101690205815
T247 1.72856188325741
T248 1.69610686445667
T249 1.66365184788936
T250 1.63119682908862
T251 1.59874181028788
T252 1.56628679148714
T253 1.53679285860631
T254 1.6713385612228
T255 1.80867453544592
T256 1.94601050966903
T257 2.08334648165873
T258 2.22068245588185
T259 2.35801843010497
T260 2.49991381827674
T261 2.49991381827674
T262 2.49991381827674
T263 2.49991381827674
T264 2.49991381827674
T265 2.49991381827674
T266 2.31962281373667
T267 2.14421387662234
T268 1.96880493950801
T269 1.79697490631539
T270 1.76101690205815
T271 1.72856188325741
T272 1.69610686445667
T273 1.66365184788936
T274 1.63119682908862
T275 1.59874181028788
T276 1.56628679148714
T277 1.53679285860631
T278 1.6713385612228
T279 1.80867453544592
T280 1.94601050966903
T281 2.08334648165873
T282 2.22068245588185
T283 2.35801843010497
T284 2.49991381827674
T285 2.49991381827674
T286 2.49991381827674
T287 2.49991381827674
T288 2.49991381827674
T289 2.49991381827674
T290 2.31962281373667
T291 2.14421387662234
T292 1.96880493950801
T293 1.79697490631539
T294 1.76101690205815
T295 1.72856188325741
T296 1.69610686445667
T297 1.66365184788936
T298 1.63119682908862
T299 1.59874181028788
T300 1.56628679148714
T301 1.53679285860631
T302 1.6713385612228
T303 1.80867453544592
T304 1.94601050966903
T305 2.08334648165873
T306 2.22068245588185
T307 2.35801843010497
T308 2.49991381827674
T309 2.49991381827674
T310 2.49991381827674
T311 2.49991381827674
T312 2.49991381827674
T313 2.49991381827674
T314 2.31962281373667
T315 2.14421387662234
T316 1.96880493950801
T317 1.79697490631539
T318 1.76101690205815
T319 1.72856188325741
T320 1.69610686445667
T321 1.66365184788936
T322 1.63119682908862
T323 1.59874181028788
T324 1.56628679148714
T325 1.53679285860631
T326 1.6713385612228
T327 1.80867453544592
T328 1.94601050966903
T329 2.08334648165873
T330 2.22068245588185
T331 2.35801843010497
T332 2.49991381827674
T333 2.49991381827674
T334 2.49991381827674
T335 2.49991381827674
T336 2.49991381827674
T337 2.49991381827674
T338 2.31962281373667
T339 2.14421387662234
T340 1.96880493950801
T341 1.79697490631539
T342 1.76101690205815
T343 1.72856188325741
T344 1.69610686445667
T345 1.66365184788936
T346 1.63119682908862
T347 1.59874181028788
T348 1.56628679148714
T349 1.53679285860631
T350 1.6713385612228
T351 1.80867453544592
T352 1.94601050966903
T353 2.08334648165873
T354 2.22068245588185
T355 2.35801843010497
T356 2.49991381827674
T357 2.49991381827674
T358 2.49991381827674
T359 2.49991381827674
T360 2.49991381827674
T361 2.49991381827674
T362 2.31962281373667
T363 2.14421387662234
T364 1.96880493950801
T365 1.79697490631539
T366 1.76101690205815
T367 1.72856188325741
T368 1.69610686445667
T369 1.66365184788936
T370 1.63119682908862
T371 1.59874181028788
T372 1.56628679148714
T373 1.53679285860631
T374 1.6713385612228
T375 1.80867453544592
T376 1.94601050966903
T377 2.08334648165873
T378 2.22068245588185
T379 2.35801843010497
T380 2.49991381827674
T381 2.49991381827674
T382 2.49991381827674
T383 2.49991381827674
T384 2.49991381827674
T385 2.49991381827674
T386 2.31962281373667
T387 2.14421387662234
T388 1.96880493950801
T389 1.79697490631539
T390 1.76101690205815
T391 1.72856188325741
T392 1.69610686445667
T393 1.66365184788936
T394 1.63119682908862
T395 1.59874181028788
T396 1.56628679148714
T397 1.53679285860631
T398 1.6713385612228
T399 1.80867453544592
T400 1.94601050966903
T401 2.08334648165873
T402 2.22068245588185
T403 2.35801843010497
T404 2.49991381827674
T405 2.49991381827674
T406 2.49991381827674
T407 2.49991381827674
T408 2.49991381827674
T409 2.49991381827674
T410 2.31962281373667
T411 2.14421387662234
T412 1.96880493950801
T413 1.79697490631539
T414 1.76101690205815
T415 1.72856188325741
T416 1.69610686445667
T417 1.66365184788936
T418 1.63119682908862
T419 1.59874181028788
T420 1.56628679148714
T421 1.53679285860631
T422 1.6713385612228
T423 1.80867453544592
T424 1.94601050966903
T425 2.08334648165873
T426 2.22068245588185
T427 2.35801843010497
T428 2.49991381827674
T429 2.49991381827674
T430 2.49991381827674
T431 2.49991381827674
T432 2.49991381827674
T433 2.49991381827674
T434 2.31962281373667
T435 2.14421387662234
T436 1.96880493950801
T437 1.79697490631539
T438 1.76101690205815
T439 1.72856188325741
T440 1.69610686445667
T441 1.66365184788936
T442 1.63119682908862
T443 1.59874181028788
T444 1.56628679148714
T445 1.53679285860631
T446 1.6713385612228
T447 1.80867453544592
T448 1.94601050966903
T449 2.08334648165873
T450 2.22068245588185
T451 2.35801843010497
T452 2.49991381827674
T453 2.49991381827674
T454 2.49991381827674
T455 2.49991381827674
T456 2.49991381827674
T457 2.49991381827674
T458 2.31962281373667
T459 2.14421387662234
T460 1.96880493950801
T461 1.79697490631539
T462 1.76101690205815
T463 1.72856188325741
T464 1.69610686445667
T465 1.66365184788936
T466 1.63119682908862
T467 1.59874181028788
T468 1.56628679148714
T469 1.53679285860631
T470 1.6713385612228
T471 1.80867453544592
T472 1.94601050966903
T473 2.08334648165873
T474 2.22068245588185
T475 2.35801843010497
T476 2.49991381827674
T477 2.49991381827674
T478 2.49991381827674
T479 2.49991381827674
T480 2.49991381827674
T481 2.49991381827674
T482 2.31962281373667
T483 2.14421387662234
T484 1.96880493950801
T485 1.79697490631539
T486 1.76101690205815
T487 1.72856188325741
T488 1.69610686445667
T489 1.66365184788936
T490 1.63119682908862
T491 1.59874181028788
T492 1.56628679148714
T493 1.53679285860631
T494 1.6713385612228
T495 1.80867453544592
T496 1.94601050966903
T497 2.08334648165873
T498 2.22068245588185
T499 2.35801843010497
T500 2.49991381827674
T501 2.49991381827674
T502 2.49991381827674
T503 2.49991381827674
T504 2.49991381827674
T505 2.49991381827674
T506 2.31962281373667
T507 2.14421387662234
T508 1.96880493950801
T509 1.79697490631539
T510 1.76101690205815
T511 1.72856188325741
T512 1.69610686445667
T513 1.66365184788936
T514 1.63119682908862
T515 1.59874181028788
T516 1.56628679148714
T517 1.53679285860631
T518 1.6713385612228
T519 1.80867453544592
T520 1.94601050966903
T521 2.08334648165873
T522 2.22068245588185
T523 2.35801843010497
T524 2.49991381827674
T525 2.49991381827674
T526 2.49991381827674
T527 2.49991381827674
T528 2.49991381827674
T529 2.49991381827674
T530 2.31962281373667
T531 2.14421387662234
T532 1.96880493950801
T533 1.79697490631539
T534 1.76101690205815
T535 1.72856188325741
T536 1.69610686445667
T537 1.66365184788936
T538 1.63119682908862
T539 1.59874181028788
T540 1.56628679148714
T541 1.53679285860631
T542 1.6713385612228
T543 1.80867453544592
T544 1.94601050966903
T545 2.08334648165873
T546 2.22068245588185
T547 2.35801843010497
T548 2.49991381827674
T549 2.49991381827674
T550 2.49991381827674
T551 2.49991381827674
T552 2.49991381827674
T553 2.49991381827674
T554 2.31962281373667
T555 2.14421387662234
T556 1.96880493950801
T557 1.79697490631539
T558 1.76101690205815
T559 1.72856188325741
T560 1.69610686445667
T561 1.66365184788936
T562 1.63119682908862
T563 1.59874181028788
T564 1.56628679148714
T565 1.53679285860631
T566 1.6713385612228
T567 1.80867453544592
T568 1.94601050966903
T569 2.08334648165873
T570 2.22068245588185
T571 2.35801843010497
T572 2.49991381827674
T573 2.49991381827674
T574 2.49991381827674
T575 2.49991381827674
T576 2.49991381827674
T577 2.49991381827674
T578 2.31962281373667
T579 2.14421387662234
T580 1.96880493950801
T581 1.79697490631539
T582 1.76101690205815
T583 1.72856188325741
T584 1.69610686445667
T585 1.66365184788936
T586 1.63119682908862
T587 1.59874181028788
T588 1.56628679148714
T589 1.53679285860631
T590 1.6713385612228
T591 1.80867453544592
T592 1.94601050966903
T593 2.08334648165873
T594 2.22068245588185
T595 2.35801843010497
T596 2.49991381827674
T597 2.49991381827674
T598 2.49991381827674
T599 2.49991381827674
T600 2.49991381827674
T601 2.49991381827674
T602 2.31962281373667
T603 2.14421387662234
T604 1.96880493950801
T605 1.79697490631539
T606 1.76101690205815
T607 1.72856188325741
T608 1.69610686445667
T609 1.66365184788936
T610 1.63119682908862
T611 1.59874181028788
T612 1.56628679148714
T613 1.53679285860631
T614 1.6713385612228
T615 1.80867453544592
T616 1.94601050966903
T617 2.08334648165873
T618 2.22068245588185
T619 2.35801843010497
T620 2.49991381827674
T621 2.49991381827674
T622 2.49991381827674
T623 2.49991381827674
T624 2.49991381827674
T625 2.49991381827674
T626 2.31962281373667
T627 2.14421387662234
T628 1.96880493950801
T629 1.79697490631539
T630 1.76101690205815
T631 1.72856188325741
T632 1.69610686445667
T633 1.66365184788936
T634 1.63119682908862
T635 1.59874181028788
T636 1.56628679148714
T637 1.53679285860631
T638 1.6713385612228
T639 1.80867453544592
T640 1.94601050966903
T641 2.08334648165873
T642 2.22068245588185
T643 2.35801843010497
T644 2.49991381827674
T645 2.49991381827674
T646 2.49991381827674
T647 2.49991381827674
T648 2.49991381827674
T649 2.49991381827674
T650 2.31962281373667
T651 2.14421387662234
T652 1.96880493950801
T653 1.79697490631539
T654 1.76101690205815
T655 1.72856188325741
T656 1.69610686445667
T657 1.66365184788936
T658 1.63119682908862
T659 1.59874181028788
T660 1.56628679148714
T661 1.53679285860631
T662 1.6713385612228
T663 1.80867453544592
T664 1.94601050966903
T665 2.08334648165873
T666 2.22068245588185
T667 2.35801843010497
T668 2.49991381827674
T669 2.49991381827674
T670 2.49991381827674
T671 2.49991381827674
T672 2.49991381827674
T673 2.49991381827674
T674 2.31962281373667
T675 2.14421387662234
T676 1.96880493950801
T677 1.79697490631539
T678 1.76101690205815
T679 1.72856188325741
T680 1.69610686445667
T681 1.66365184788936
T682 1.63119682908862
T683 1.59874181028788
T684 1.56628679148714
T685 1.53679285860631
T686 1.6713385612228
T687 1.80867453544592
T688 1.94601050966903
T689 2.08334648165873
T690 2.22068245588185
T691 2.35801843010497
T692 2.49991381827674
T693 2.49991381827674
T694 2.49991381827674
T695 2.49991381827674
T696 2.49991381827674
T697 2.49991381827674
T698 2.31962281373667
T699 2.14421387662234
T700 1.96880493950801
T701 1.79697490631539
T702 1.76101690205815
T703 1.72856188325741
T704 1.69610686445667
T705 1.66365184788936
T706 1.63119682908862
T707 1.59874181028788
T708 1.56628679148714
T709 1.53679285860631
T710 1.6713385612228
T711 1.80867453544592
T712 1.94601050966903
T713 2.08334648165873
T714 2.22068245588185
T715 2.35801843010497
T716 2.49991381827674
T717 2.49991381827674
T718 2.49991381827674
T719 2.49991381827674
T720 2.49991381827674
T721 2.49991381827674
T722 2.31962281373667
T723 2.14421387662234
T724 1.96880493950801
T725 1.79697490631539
T726 1.76101690205815
T727 1.72856188325741
T728 1.69610686445667
T729 1.66365184788936
T730 1.63119682908862
T731 1.59874181028788
T732 1.56628679148714
T733 1.53679285860631
T734 1.6713385612228
T735 1.80867453544592
T736 1.94601050966903
T737 2.08334648165873
T738 2.22068245588185
T739 2.35801843010497
T740 2.49991381827674
T741 2.49991381827674
T742 2.49991381827674
T743 2.49991381827674
T744 2.49991381827674
T745 2.49991381827674
T746 2.31962281373667
T747 2.14421387662234
T748 1.96880493950801
T749 1.79697490631539
T750 1.76101690205815
T751 1.72856188325741
T752 1.69610686445667
T753 1.66365184788936
T754 1.63119682908862
T755 1.59874181028788
T756 1.56628679148714
T757 1.53679285860631
T758 1.6713385612228
T759 1.80867453544592
T760 1.94601050966903
T761 2.08334648165873
T762 2.22068245588185
T763 2.35801843010497
T764 2.49991381827674
T765 2.49991381827674
T766 2.49991381827674
T767 2.49991381827674
T768 2.49991381827674
T769 2.49991381827674
T770 2.31962281373667
T771 2.14421387662234
T772 1.96880493950801
T773 1.79697490631539
T774 1.76101690205815
T775 1.72856188325741
T776 1.69610686445667
T777 1.66365184788936
T778 1.63119682908862
T779 1.59874181028788
T780 1.56628679148714
T781 1.53679285860631
T782 1.6713385612228
T783 1.80867453544592
T784 1.94601050966903
T785 2.08334648165873
T786 2.22068245588185
T787 2.35801843010497
T788 2.49991381827674
T789 2.49991381827674
T790 2.49991381827674
T791 2.49991381827674
T792 2.49991381827674
T793 2.49991381827674
T794 2.31962281373667
T795 2.14421387662234
T796 1.96880493950801
T797 1.79697490631539
T798 1.76101690205815
T799 1.72856188325741
T800 1.69610686445667
T801 1.66365184788936
T802 1.63119682908862
T803 1.59874181028788
T804 1.56628679148714
T805 1.53679285860631
T806 1.6713385612228
T807 1.80867453544592
T808 1.94601050966903
T809 2.08334648165873
T810 2.22068245588185
T811 2.35801843010497
T812 2.49991381827674
T813 2.49991381827674
T814 2.49991381827674
T815 2.49991381827674
T816 2.49991381827674
T817 2.49991381827674
T818 2.31962281373667
T819 2.14421387662234
T820 1.96880493950801
T821 1.79697490631539
T822 1.76101690205815
T823 1.72856188325741
T824 1.69610686445667
T825 1.66365184788936
T826 1.63119682908862
T827 1.59874181028788
T828 1.56628679148714
T829 1.53679285860631
T830 1.6713385612228
T831 1.80867453544592
T832 1.94601050966903
T833 2.08334648165873
T834 2.22068245588185
T835 2.35801843010497
T836 2.49991381827674
T837 2.49991381827674
T838 2.49991381827674
T839 2.49991381827674
T840 2.49991381827674
T841 2.49991381827674
T842 2.31962281373667
T843 2.14421387662234
T844 1.96880493950801
T845 1.79697490631539
T846 1.76101690205815
T847 1.72856188325741
T848 1.69610686445667
T849 1.66365184788936
T850 1.63119682908862
T851 1.59874181028788
T852 1.56628679148714
T853 1.53679285860631
T854 1.6713385612228
T855 1.80867453544592
T856 1.94601050966903
T857 2.08334648165873
T858 2.22068245588185
T859 2.35801843010497
T860 2.49991381827674
T861 2.49991381827674
T862 2.49991381827674
T863 2.49991381827674
T864 2.49991381827674
T865 2.49991381827674
T866 2.31962281373667
T867 2.14421387662234
T868 1.96880493950801
T869 1.79697490631539
T870 1.76101690205815
T871 1.72856188325741
T872 1.69610686445667
T873 1.66365184788936
T874 1.63119682908862
T875 1.59874181028788
T876 1.56628679148714
T877 1.53679285860631
T878 1.6713385612228
T879 1.80867453544592
T880 1.94601050966903
T881 2.08334648165873
T882 2.22068245588185
T883 2.35801843010497
T884 2.49991381827674
T885 2.49991381827674
T886 2.49991381827674
T887 2.49991381827674
T888 2.49991381827674
T889 2.49991381827674
T890 2.31962281373667
T891 2.14421387662234
T892 1.96880493950801
T893 1.79697490631539
T894 1.76101690205815
T895 1.72856188325741
T896 1.69610686445667
T897 1.66365184788936
T898 1.63119682908862
T899 1.59874181028788
T900 1.56628679148714
T901 1.53679285860631
T902 1.6713385612228
T903 1.80867453544592
T904 1.94601050966903
T905 2.08334648165873
T906 2.22068245588185
T907 2.35801843010497
T908 2.49991381827674
T909 2.49991381827674
T910 2.49991381827674
T911 2.49991381827674
T912 2.49991381827674
T913 2.49991381827674
T914 2.31962281373667
T915 2.14421387662234
T916 1.96880493950801
T917 1.79697490631539
T918 1.76101690205815
T919 1.72856188325741
T920 1.69610686445667
T921 1.66365184788936
T922 1.63119682908862
T923 1.59874181028788
T924 1.56628679148714
T925 1.53679285860631
T926 1.6713385612228
T927 1.80867453544592
T928 1.94601050966903
T929 2.08334648165873
T930 2.22068245588185
T931 2.35801843010497
T932 2.49991381827674
T933 2.49991381827674
T934 2.49991381827674
T935 2.49991381827674
T936 2.49991381827674
T937 2.49991381827674
T938 2.31962281373667
T939 2.14421387662234
T940 1.96880493950801
T941 1.79697490631539
T942 1.76101690205815
T943 1.72856188325741
T944 1.69610686445667
T945 1.66365184788936
T946 1.63119682908862
T947 1.59874181028788
T948 1.56628679148714
T949 1.53679285860631
T950 1.6713385612228
T951 1.80867453544592
T952 1.94601050966903
T953 2.08334648165873
T954 2.22068245588185
T955 2.35801843010497
T956 2.49991381827674
T957 2.49991381827674
T958 2.49991381827674
T959 2.49991381827674
T960 2.49991381827674
T961 2.49991381827674
T962 2.31962281373667
T963 2.14421387662234
T964 1.96880493950801
T965 1.79697490631539
T966 1.76101690205815
T967 1.72856188325741
T968 1.69610686445667
T969 1.66365184788936
T970 1.63119682908862
T971 1.59874181028788
T972 1.56628679148714
T973 1.53679285860631
T974 1.6713385612228
T975 1.80867453544592
T976 1.94601050966903
T977 2.08334648165873
T978 2.22068245588185
T979 2.35801843010497
T980 2.49991381827674
T981 2.49991381827674
T982 2.49991381827674
T983 2.49991381827674
T984 2.49991381827674
T985 2.49991381827674
T986 2.31962281373667
T987 2.14421387662234
T988 1.96880493950801
T989 1.79697490631539
T990 1.76101690205815
T991 1.72856188325741
T992 1.69610686445667
T993 1.66365184788936
T994 1.63119682908862
T995 1.59874181028788
T996 1.56628679148714
T997 1.53679285860631
T998 1.6713385612228
T999 1.80867453544592
T1000 1.94601050966903
T1001 2.08334648165873
T1002 2.22068245588185
T1003 2.35801843010497
T1004 2.49991381827674
T1005 2.49991381827674
T1006 2.49991381827674
T1007 2.49991381827674
T1008 2.49991381827674
T1009 2.49991381827674
T1010 2.31962281373667
T1011 2.14421387662234
T1012 1.96880493950801
T1013 1.79697490631539
T1014 1.76101690205815
T1015 1.72856188325741
T1016 1.69610686445667
T1017 1.66365184788936
T1018 1.63119682908862
T1019 1.59874181028788
T1020 1.56628679148714
T1021 1.53679285860631
T1022 1.6713385612228
T1023 1.80867453544592
T1024 1.94601050966903
T1025 2.08334648165873
T1026 2.22068245588185
T1027 2.35801843010497
T1028 2.49991381827674
T1029 2.49991381827674
T1030 2.49991381827674
T1031 2.49991381827674
T1032 2.49991381827674
T1033 2.49991381827674
T1034 2.35475394726854
T1035 2.21445716630321
T1036 2.07416038310446
T1037 1.93386360213913
T1038 1.79697490631539
T1039 1.75642385278101
T1040 1.71933782547054
T1041 1.68225179816007
T1042 1.6451657708496
T1043 1.60807974577255
T1044 1.57099371846208
T1045 1.53679285860631
T1046 1.6713385612228
T1047 1.80867453544592
T1048 1.94601050966903
T1049 2.08334648165873
T1050 2.22068245588185
T1051 2.35801843010497
T1052 2.49991381827674
T1053 2.49991381827674
T1054 2.49991381827674
T1055 2.49991381827674
T1056 2.49991381827674
T1057 2.49991381827674
T1058 2.35475394726854
T1059 2.21445716630321
T1060 2.07416038310446
T1061 1.93386360213913
T1062 1.79697490631539
T1063 1.75642385278101
T1064 1.71933782547054
T1065 1.68225179816007
T1066 1.6451657708496
T1067 1.60807974577255
T1068 1.57099371846208
T1069 1.53679285860631
T1070 1.67188950388324
T1071 1.81020811435062
T1072 1.94866907640708
T1073 2.08727239005264
T1074 2.22601805528729
T1075 2.36490607211103
T1076 2.50851153532519
T1077 2.50980714316414
T1078 2.51110274876967
T1079 2.51239835660862
T1080 2.51369396444757
T1081 2.5149895700531
T1082 2.37017468897088
T1083 2.23010680244614
T1084 2.08989349337768
T1085 1.94953476399892
T1086 1.81246808457874
T1087 1.77247769578879
T1088 1.73594376358428
T1089 1.69937139196153
T1090 1.66276058092055
T1091 1.62611132822792
T1092 1.58942363611705
T1093 1.55561801147179
T1094 1.69267804199603
T1095 1.83270487153249
T1096 1.97287405265805
T1097 2.11318558760611
T1098 2.25363947190984
T1099 2.39423570780266
T1100 2.53960610335922
T1101 2.54090171119817
T1102 2.54219731903712
T1103 2.54349292464265
T1104 2.54478853248161
T1105 2.54608414032056
T1106 2.3994637210588
T1107 2.25765078634368
T1108 2.11569243131826
T1109 1.97358865598255
T1110 1.83481931871293
T1111 1.7943245451681
T1112 1.75732932877769
T1113 1.72029567073564
T1114 1.68322357327535
T1115 1.64611303639683
T1116 1.60896405786666
T1117 1.57473303565291
T1118 1.71346657787541
T1119 1.85520162871437
T1120 1.99707903114243
T1121 2.13909878292615
T1122 2.28126088853239
T1123 2.42356534572771
T1124 2.57070067362668
T1125 2.57199627923221
T1126 2.57329188707116
T1127 2.57458749491011
T1128 2.57588310051564
T1129 2.57717870835459
T1130 2.42875275538015
T1131 2.28519477247464
T1132 2.14149136925884
T1133 1.99764254573275
T1134 1.85717055284712
T1135 1.8161713945474
T1136 1.77871489397111
T1137 1.74121994950975
T1138 1.70368656786357
T1139 1.66611474456574
T1140 1.62850447961626
T1141 1.59384805983403
T1142 1.7342551159882
T1143 1.87769838589625
T1144 2.02128400739339
T1145 2.16501198047962
T1146 2.30888230738836
T1147 2.45289498365277
T1148 2.60179524166072
T1149 2.60309084949967
T1150 2.6043864551052
T1151 2.60568206294415
T1152 2.60697766854968
T1153 2.60827327638863
T1154 2.45804178746807
T1155 2.3127387586056
T1156 2.16729030719943
T1157 2.02169643771637
T1158 1.87952178921474
T1159 1.83801824392671
T1160 1.80010045693111
T1161 1.76214423051728
T1162 1.72414956021837
T1163 1.68611645273465
T1164 1.64804490359929
T1165 1.61296308178173
T1166 1.75504365186758
T1167 1.90019514307813
T1168 2.04548898587777
T1169 2.19092517803308
T1170 2.33650372401091
T1171 2.48222462157782
T1172 2.63288980969475
T1173 2.6341854175337
T1174 2.63548102313923
T1175 2.63677663097818
T1176 2.63807223881713
T1177 2.63936784442266
T1178 2.48733081955599
T1179 2.34028274473657
T1180 2.19308924737343
T1181 2.04575032746658
T1182 1.90187302334893
T1183 1.85986509553944
T1184 1.82148602212453
T1185 1.78306850929139
T1186 1.74461255480659
T1187 1.70611816090357
T1188 1.66758532534889
T1189 1.63207810596285
T1190 1.77583218998037
T1191 1.92269190026001
T1192 2.06969396212873
T1193 2.21683837558655
T1194 2.36412514063345
T1195 2.51155425726945
T1196 2.66398437772879
T1197 2.66527998556774
T1198 2.66657559340669
T1199 2.66787119901222
T1200 2.66916680685117
T1201 2.67046241469012
T1202 2.51661985387733
T1203 2.36782672863411
T1204 2.21888818531401
T1205 2.0698042194502
T1206 1.92422425748312
T1207 1.88171194491874
T1208 1.84287158508452
T1209 1.8039927880655
T1210 1.76507554716139
T1211 1.72611986907248
T1212 1.68712574709849
T1213 1.65119312791055
T1214 1.79662072809317
T1215 1.94518865744189
T1216 2.09389894061311
T1217 2.24275157314001
T1218 2.39174655948942
T1219 2.5408838951945
T1220 2.69507894799624
T1221 2.69637455360177
T1222 2.69767016144072
T1223 2.69896576927967
T1224 2.7002613748852
T1225 2.70155698272416
T1226 2.54590888596525
T1227 2.39537071476507
T1228 2.2446871232546
T1229 2.09385810920041
T1230 1.94657549161731
T1231 1.90355879429805
T1232 1.86425715027794
T1233 1.82491706683961
T1234 1.78553854174961
T1235 1.74612157500797
T1236 1.70666617108152
T1237 1.67030815209166
T1238 1.81740926397254
T1239 1.96768541462376
T1240 2.11810391686408
T1241 2.26866477069348
T1242 2.41936797611197
T1243 2.57021353311955
T1244 2.72617351603028
T1245 2.72746912163581
T1246 2.72876472947476
T1247 2.73006033731371
T1248 2.73135594291924
T1249 2.73265155075819
T1250 2.57519792028659
T1251 2.42291470089603
T1252 2.27048606119518
T1253 2.11791200118403
T1254 1.96892672575151
T1255 1.92540564367736
T1256 1.88564271547136
T1257 1.84584134561371
T1258 1.80600153410441
T1259 1.76612328317688
T1260 1.72620659283112
T1261 1.68942317627278
T1262 1.83819780208534
T1263 1.99018217180564
T1264 2.14230889311504
T1265 2.29457796824694
T1266 2.44698939273452
T1267 2.5995431710446
T1268 2.75726808406431
T1269 2.75856369190327
T1270 2.75985929750879
T1271 2.76115490534775
T1272 2.7624505131867
T1273 2.76374611879223
T1274 2.60448695237451
T1275 2.45045868702699
T1276 2.29628499913576
T1277 2.14196589316766
T1278 1.9912779598857
T1279 1.94725249529008
T1280 1.90702827843136
T1281 1.86676562438782
T1282 1.82646452869264
T1283 1.78612499134579
T1284 1.74574701458072
T1285 1.70853819822048
T1286 1.85898634019813
T1287 2.01267892898752
T1288 2.16651387159942
T1289 2.32049116580041
T1290 2.47461080935706
T1291 2.62887280673623
T1292 2.78836265209835
T1293 2.7896582599373
T1294 2.79095386777625
T1295 2.79224947338178
T1296 2.79354508122073
T1297 2.79484068905968
T1298 2.63377598446243
T1299 2.47800267092454
T1300 2.32208393707635
T1301 2.16601978291786
T1302 2.01362919401989
T1303 1.96909934466939
T1304 1.92841384362478
T1305 1.88768990316193
T1306 1.84692752104744
T1307 1.80612669951471
T1308 1.76528743633032
T1309 1.7276532224016
T1310 1.87977487607751
T1311 2.0351756861694
T1312 2.19071884785038
T1313 2.34640436335387
T1314 2.50223222821303
T1315 2.65820244466129
T1316 2.81945722236581
T1317 2.82075282797134
T1318 2.82204843581029
T1319 2.82334404141582
T1320 2.82463964925477
T1321 2.82593525709372
T1322 2.66306501878377
T1323 2.5055466570555
T1324 2.34788287501693
T1325 2.19007367490149
T1326 2.03598042815408
T1327 1.9909461940487
T1328 1.9497994088182
T1329 1.90861418193604
T1330 1.86739051563566
T1331 1.82612840768362
T1332 1.78482786031335
T1333 1.7467682443493
T1334 1.9005634141903
T1335 2.05767244335128
T1336 2.21492382633476
T1337 2.37231755867392
T1338 2.52985364483558
T1339 2.68753208258634
T1340 2.85055179039984
T1341 2.85184739600537
T1342 2.85314300384432
T1343 2.85443861168327
T1344 2.8557342172888
T1345 2.85702982512775
T1346 2.69235405087169
T1347 2.53309064318646
T1348 2.37368181519093
T1349 2.21412756465169
T1350 2.05833166228827
T1351 2.012793043428
T1352 1.97118497177819
T1353 1.92953846071015
T1354 1.88785350799046
T1355 1.84613011585253
T1356 1.80436828206295
T1357 1.76588326853042
T1358 1.92135195006968
T1359 2.08016920053316
T1360 2.23912880258572
T1361 2.39823075622738
T1362 2.55747506145813
T1363 2.71686172051139
T1364 2.88164635843388
T1365 2.88294196627283
T1366 2.88423757187836
T1367 2.88553317971731
T1368 2.88682878755626
T1369 2.88812439316179
T1370 2.72164308295961
T1371 2.56063462931742
T1372 2.39948075313151
T1373 2.23818145663531
T1374 2.08068289642247
T1375 2.03463989504073
T1376 1.99257053697161
T1377 1.95046273948426
T1378 1.90831650257868
T1379 1.86613182402144
T1380 1.82390870381255
T1381 1.78499829271154
T1382 1.94214048818247
T1383 2.10266595771503
T1384 2.26333378107011
T1385 2.42414395378085
T1386 2.5850964803141
T1387 2.74619135620302
T1388 2.91274092646791
T1389 2.91403653430686
T1390 2.91533214214581
T1391 2.91662774775134
T1392 2.9179233555903
T1393 2.91921896119583
T1394 2.75093211728095
T1395 2.58817861321496
T1396 2.4252796910721
T1397 2.26223534638552
T1398 2.10303413055666
T1399 2.05648674442004
T1400 2.01395610216503
T1401 1.97138701825837
T1402 1.92877949493348
T1403 1.88613352995693
T1404 1.84344912556216
T1405 1.80411331465924
T1406 1.96292902629527
T1407 2.12516271489691
T1408 2.28753875732107
T1409 2.45005715133431
T1410 2.61271789693665
T1411 2.77552099412807
T1412 2.94383549673537
T1413 2.9451311023409
T1414 2.94642671017985
T1415 2.94772231578538
T1416 2.94901792362433
T1417 2.95031353146328
T1418 2.78022114936888
T1419 2.61572259934593
T1420 2.45107862901268
T1421 2.28628923836914
T1422 2.12538536469085
T1423 2.07833359379934
T1424 2.03534166512503
T1425 1.99231129703248
T1426 1.94924248728828
T1427 1.90613523812585
T1428 1.86298954954518
T1429 1.82322833884036
T1430 2.01090751302237
T1431 2.20204058428871
T1432 2.39333973054782
T1433 2.58480495403309
T1434 2.77643625474455
T1435 2.97363445693045
T1436 2.97493006476941
T1437 2.97622567037493
T1438 2.97752127821389
T1439 2.97881688605284
T1440 2.98011249165837
T1441 2.98140809949732
T1442 2.80951018369022
T1443 2.64326658547689
T1444 2.47687756695326
T1445 2.31034312811935
T1446 2.14773659882504
T1447 2.10018044317865
T1448 2.05672723031844
T1449 2.01323557580659
T1450 1.9697054818765
T1451 1.92613694629476
T1452 1.88252997129478
T1453 1.84234336302148
T1454 2.03198099105603
T1455 2.22510698456964
T1456 2.418399053076
T1457 2.61185720104196
T1458 2.80548142400068
T1459 3.00472902496449
T1460 3.00602463280344
T1461 3.00732024064239
T1462 3.00861584624792
T1463 3.00991145408687
T1464 3.01120706192582
T1465 3.01250266753135
T1466 2.83879921577814
T1467 2.67081057160785
T1468 2.50267650489385
T1469 2.33439702010297
T1470 2.17008783295924
T1471 2.12202729255795
T1472 2.07811279551186
T1473 2.0341598545807
T1474 1.9901684742313
T1475 1.94613865446367
T1476 1.90207039304439
T1477 1.86145838496917
T1478 2.05305446685626
T1479 2.24817338261714
T1480 2.44345837783761
T1481 2.63890944805084
T1482 2.83452659549024
T1483 3.03582359523195
T1484 3.03711920083748
T1485 3.03841480867643
T1486 3.03971041651538
T1487 3.04100602212091
T1488 3.04230162995986
T1489 3.04359723556539
T1490 2.86808824786606
T1491 2.69835455550539
T1492 2.52847544283443
T1493 2.35845090985317
T1494 2.19243906709343
T1495 2.14387414417068
T1496 2.09949835847186
T1497 2.05508413335481
T1498 2.01063146881952
T1499 1.96614036263258
T1500 1.92161081702741
T1501 1.88057340915029
T1502 2.0741279426565
T1503 2.27123978289806
T1504 2.4685177003658
T1505 2.66596169505971
T1506 2.86357176474637
T1507 3.06691816326598
T1508 3.06821377110493
T1509 3.06950937671046
T1510 3.07080498454941
T1511 3.07210059015494
T1512 3.07339619799389
T1513 3.07469180583285
T1514 2.8973772821874
T1515 2.72589854163635
T1516 2.55427438300843
T1517 2.3825048018368
T1518 2.21479030122762
T1519 2.16572099354999
T1520 2.12088392366528
T1521 2.07600841212891
T1522 2.03109446117432
T1523 1.98614207080149
T1524 1.94115123877701
T1525 1.89968843109799
T1526 2.09520142069016
T1527 2.29430618317899
T1528 2.49357702289398
T1529 2.69301394206858
T1530 2.89261693623592
T1531 3.09801273130002
T1532 3.09930833913897
T1533 3.1006039447445
T1534 3.10189955258345
T1535 3.1031951604224
T1536 3.10449076602793
T1537 3.10578637386688
T1538 2.92666631427532
T1539 2.75344252776732
T1540 2.58007332094902
T1541 2.406558691587
T1542 2.23714153759524
T1543 2.18756784292929
T1544 2.14226948662527
T1545 2.09693269090302
T1546 2.05155745576254
T1547 2.00614377897041
T1548 1.96069166052662
T1549 1.91880345527911
T1550 2.1162748964904
T1551 2.31737258345991
T1552 2.51863634765559
T1553 2.72006618684403
T1554 2.92166210549206
T1555 3.12910729933405
T1556 3.130402907173
T1557 3.13169851501195
T1558 3.13299412061748
T1559 3.13428972845644
T1560 3.13558533629539
T1561 3.13688094190092
T1562 2.95595534636324
T1563 2.78098651389828
T1564 2.6058722588896
T1565 2.43061258357063
T1566 2.25949277172943
T1567 2.2094146923086
T1568 2.16365505181869
T1569 2.11785696967713
T1570 2.07202044811734
T1571 2.0261454849059
T1572 1.98023208227622
T1573 1.93791847946023
T1574 2.13734837452406
T1575 2.34043898374083
T1576 2.54369567018378
T1577 2.7471184338529
T1578 2.95070727474819
T1579 3.16020186960151
T1580 3.16149747520704
T1581 3.16279308304599
T1582 3.16408869088494
T1583 3.16538429649047
T1584 3.16667990432942
T1585 3.16797550993495
T1586 2.98524438068458
T1587 2.80853049779582
T1588 2.63167119683018
T1589 2.45466647332083
T1590 2.28184400586362
T1591 2.23126154392133
T1592 2.18504061701211
T1593 2.13878124845124
T1594 2.09248344270556
T1595 2.04614719307481
T1596 1.99977250625924
T1597 1.95703350140793
T1598 2.1584218503243
T1599 2.36350538402175
T1600 2.56875499494538
T1601 2.77417068086177
T1602 2.97975244623775
T1603 3.19129643763555
T1604 3.19259204324107
T1605 3.19388765108003
T1606 3.19518325891898
T1607 3.19647886452451
T1608 3.19777447236346
T1609 3.19907008020241
T1610 3.0145334127725
T1611 2.83607448392678
T1612 2.65747013477077
T1613 2.47872036530446
T1614 2.30419523999781
T1615 2.25310839330063
T1616 2.20642617997211
T1617 2.15970552722535
T1618 2.11294643506036
T1619 2.06614890124372
T1620 2.01931292800885
T1621 1.97614852558905
T1622 2.17949532612454
T1623 2.38657178430268
T1624 2.59381431747357
T1625 2.80122292787064
T1626 3.00879761549388
T1627 3.22239100566958
T1628 3.22368661350853
T1629 3.22498221911406
T1630 3.22627782695301
T1631 3.22757343479196
T1632 3.22886904039749
T1633 3.23016464823644
T1634 3.04382244486042
T1635 2.86361847005774
T1636 2.68326907271135
T1637 2.50277425728808
T1638 2.32654647413201
T1639 2.27495524267994
T1640 2.22781174516553
T1641 2.18062980823288
T1642 2.13340942964858
T1643 2.08615060941263
T1644 2.03885334975845
T1645 1.99526354753675
T1646 2.2005688041582
T1647 2.4096381845836
T1648 2.61887364000176
T1649 2.82827517487951
T1650 3.03784278475001
T1651 3.25348557370362
T1652 3.25478118154257
T1653 3.25607678938152
T1654 3.25737239498705
T1655 3.258668002826
T1656 3.25996361066495
T1657 3.26125921627048
T1658 3.07311147918176
T1659 2.89116245618871
T1660 2.70906801065193
T1661 2.52682814703828
T1662 2.3488977082662
T1663 2.29680209205925
T1664 2.24919731035895
T1665 2.20155408700699
T1666 2.15387242200338
T1667 2.10615231758155
T1668 2.05839377150805
T1669 2.01437857171787
T1670 2.22164227995844
T1671 2.43270458486452
T1672 2.64393296476336
T1673 2.85532742188838
T1674 3.06688795623957
T1675 3.28458014397107
T1676 3.2858757495766
T1677 3.28717135741555
T1678 3.28846696302108
T1679 3.28976257086003
T1680 3.29105817869899
T1681 3.29235378430452
T1682 3.10240051126968
T1683 2.91870644008625
T1684 2.73486695082594
T1685 2.55088203902191
T1686 2.37124894240039
T1687 2.31864894367197
T1688 2.27058287331894
T1689 2.2224783657811
T1690 2.17433541435818
T1691 2.12615402575046
T1692 2.07793419549108
T1693 2.03349359589898
T1694 2.2427157579921
T1695 2.45577098291202
T1696 2.66899228729155
T1697 2.88237966889725
T1698 3.0959331254957
T1699 3.31567471200511
T1700 3.31697031761064
T1701 3.31826592544959
T1702 3.31956153328854
T1703 3.32085713889407
T1704 3.32215274673302
T1705 3.32344835457197
T1706 3.13168954559103
T1707 2.94625042621721
T1708 2.76066588876652
T1709 2.57493592877211
T1710 2.39360017653458
T1711 2.34049579305128
T1712 2.29196843851236
T1713 2.24340264455521
T1714 2.19479840894641
T1715 2.14615573391937
T1716 2.09747461724068
T1717 2.05260861784668
T1718 2.26378923379234
T1719 2.47883738319295
T1720 2.69405161205316
T1721 2.90943191590612
T1722 3.12497829698526
T1723 3.34676928003914
T1724 3.34806488787809
T1725 3.34936049348362
T1726 3.35065610132258
T1727 3.35195170916153
T1728 3.35324731476706
T1729 3.35454292260601
T1730 3.16097857767895
T1731 2.97379441234817
T1732 2.7864648267071
T1733 2.59898982075574
T1734 2.41595141066878
T1735 2.36234264243059
T1736 2.31335400370578
T1737 2.26432692332932
T1738 2.21526140130121
T1739 2.16615744208828
T1740 2.11701503899028
T1741 2.0717236420278
T1742 2.28486270959257
T1743 2.50190378347387
T1744 2.71911093458134
T1745 2.93648416068157
T1746 3.15402346624139
T1747 3.37786384807318
T1748 3.37915945591213
T1749 3.38045506375108
T1750 3.38175066935661
T1751 3.38304627719556
T1752 3.38434188280109
T1753 3.38563749064004
T1754 3.19026760976687
T1755 3.00133839847913
T1756 2.81226376464768
T1757 2.62304371050594
T1758 2.43830264480297
T1759 2.38418949180989
T1760 2.33473956666578
T1761 2.28525120210343
T1762 2.23572439588943
T1763 2.18615914802377
T1764 2.13655546297331
T1765 2.0908386639755
T1766 2.30478356790151
T1767 2.52219097205166
T1768 2.73950221847056
T1769 2.95671730269136
T1770 3.1738362269475
T1771 3.39702880039296
T1772 3.39627862983034
T1773 3.39552845926772
T1774 3.39477828870509
T1775 3.39402811814247
T1776 3.39327794757984
T1777 3.3925277747838
T1778 3.1948308160653
T1779 3.00381754999753
T1780 2.81288848168864
T1781 2.62204361560545
T1782 2.43590280655052
T1783 2.38040645762571
T1784 2.32962940883121
T1785 2.27887461608241
T1786 2.22814207937932
T1787 2.17743180318878
T1788 2.12674378304395
T1789 2.07998296891095
T1790 2.29258178743764
T1791 2.50883526977831
T1792 2.72499258992088
T1793 2.94105375009878
T1794 3.15701875031201
T1795 3.3790246979563
T1796 3.37827452739367
T1797 3.37752435683105
T1798 3.37677418626842
T1799 3.37602401347238
T1800 3.37527384290976
T1801 3.37452367234713
T1802 3.17787213805282
T1803 2.98786927412598
T1804 2.79795060795801
T1805 2.60811614401574
T1806 2.42296119179894
T1807 2.36775688730894
T1808 2.31724692669688
T1809 2.26675922436394
T1810 2.21629377807672
T1811 2.16585059006863
T1812 2.11542965810624
T1813 2.06891515686846
T1814 2.28038000920719
T1815 2.49547956527153
T1816 2.7104829613712
T1817 2.92539019527278
T1818 3.14020127144311
T1819 3.36102059551963
T1820 3.36027042495701
T1821 3.35952025216096
T1822 3.35877008159834
T1823 3.35801991103571
T1824 3.35726974047309
T1825 3.35651956991046
T1826 3.16091346004034
T1827 2.97192099825442
T1828 2.78301273422737
T1829 2.59418867242604
T1830 2.41001957704736
T1831 2.35510731699216
T1832 2.30486444679597
T1833 2.25464383264548
T1834 2.20444547677412
T1835 2.15426937694848
T1836 2.10411553540196
T1837 2.05784734482598
T1838 2.26817823097675
T1839 2.48212386076476
T1840 2.69597333282153
T1841 2.9097266426802
T1842 3.1233837925742
T1843 3.34301649084954
T1844 3.34226632028692
T1845 3.34151614972429
T1846 3.34076597916167
T1847 3.34001580859905
T1848 3.339265635803
T1849 3.33851546524038
T1850 3.14395478202787
T1851 2.95597272238287
T1852 2.76807486049674
T1853 2.58026119860291
T1854 2.39707796229578
T1855 2.34245774667538
T1856 2.29248196466164
T1857 2.24252844092702
T1858 2.19259717323811
T1859 2.14268816382833
T1860 2.09280141269767
T1861 2.0467795327835
T1862 2.2559764527463
T1863 2.46876815849141
T1864 2.68146370427185
T1865 2.8940630878542
T1866 3.1065663137053
T1867 3.32501238841288
T1868 3.32426221785025
T1869 3.32351204728763
T1870 3.32276187449158
T1871 3.32201170392896
T1872 3.32126153336633
T1873 3.32051136280371
T1874 3.12699610401539
T1875 2.94002444651131
T1876 2.75313698676611
T1877 2.5663337270132
T1878 2.3841363475442
T1879 2.32980817635861
T1880 2.28009948252731
T1881 2.23041304920855
T1882 2.18074887193551
T1883 2.13110695070817
T1884 2.08148728999339
T1885 2.03571171850759
T1886 2.24377467228242
T1887 2.45541245398463
T1888 2.66695407572217
T1889 2.87839953526162
T1890 3.08974883483639
T1891 3.30700828597621
T1892 3.30625811318016
T1893 3.30550794261754
T1894 3.30475777205491
T1895 3.30400760149229
T1896 3.30325743092967
T1897 3.30250725813362
T1898 3.11003742600291
T1899 2.92407616840634
T1900 2.73819911303548
T1901 2.55240625542349
T1902 2.37119473279262
T1903 2.31715860604183
T1904 2.2677170026264
T1905 2.21829765749009
T1906 2.16890056839949
T1907 2.11952573758802
T1908 2.07017316505568
T1909 2.02464390646511
T1910 2.23157289405198
T1911 2.44205674947786
T1912 2.65244444493907
T1913 2.86273598043561
T1914 3.07293135596748
T1915 3.28900418130612
T1916 3.2882540107435
T1917 3.28750384018087
T1918 3.28675366961825
T1919 3.2860034968222
T1920 3.28525332625958
T1921 3.28450315569695
T1922 3.09307874799043
T1923 2.90812789253478
T1924 2.72326123930485
T1925 2.53847878383378
T1926 2.35825311804104
T1927 2.30450903349163
T1928 2.25533452049207
T1929 2.20618226577163
T1930 2.1570522670969
T1931 2.10794452670129
T1932 2.0588590423514
T1933 2.01357609442263
T1934 2.21937111582153
T1935 2.42870104720451
T1936 2.6379348163894
T1937 2.84707242784303
T1938 3.05611387709858
T1939 3.27100007886945
T1940 3.27024990830683
T1941 3.26949973551078
T1942 3.26874956494816
T1943 3.26799939438554
T1944 3.26724922382291
T1945 3.26649905326029
T1946 3.07612006997796
T1947 2.89217961666323
T1948 2.70832336334079
T1949 2.52455131001065
T1950 2.34531150328946
T1951 2.29185946317486
T1952 2.24295204059116
T1953 2.19406687405316
T1954 2.14520396356088
T1955 2.09636331358114
T1956 2.04754491964712
T1957 2.00250828238015
T1958 2.20716933535766
T1959 2.41534534269773
T1960 2.62342518783972
T1961 2.83140887301703
T1962 3.03929639822967
T1963 3.25299597419937
T1964 3.25224580363674
T1965 3.25149563307412
T1966 3.25074546251149
T1967 3.24999529194887
T1968 3.24924512138624
T1969 3.2484949485902
T1970 3.08953898254791
T1971 2.93697248713554
T1972 2.78447615912788
T1973 2.63204999852495
T1974 2.47969400532673
T1975 2.33183065347319
T1976 2.27063111969118
T1977 2.21397854629928
T1978 2.15735194536654
T1979 2.10075131465954
T1980 2.04417665417828
T1981 1.99144047033766
T1982 2.19496755712721
T1983 2.40198963819096
T1984 2.60891555929004
T1985 2.81574532042445
T1986 3.02247891936077
T1987 3.2349918717627
T1988 3.23424170120007
T1989 3.23349153063745
T1990 3.23274136007483
T1991 3.23199118727878
T1992 3.23124101671616
T1993 3.23049084615353
T1994 3.07241190455085
T1995 2.92068741129482
T1996 2.7690330854435
T1997 2.61744892476348
T1998 2.46593493148818
T1999 2.31888903872161
T2000 2.25802624460639
T2001 2.20168532285705
T2002 2.14537037133344
T2003 2.08908139003558
T2004 2.03281838119687
T2005 1.98037265606176
T2006 2.18276577889676
T2007 2.38863393591761
T2008 2.59440593074036
T2009 2.80008176559845
T2010 3.00566144272528
T2011 3.21698776932603
T2012 3.21623759876341
T2013 3.21548742596736
T2014 3.21473725540474
T2015 3.21398708484211
T2016 3.21323691427949
T2017 3.21248674371687
T2018 3.05528482655379
T2019 2.90440233545409
T2020 2.7535900095257
T2021 2.60284785100202
T2022 2.45217585988306
T2023 2.30594742397003
T2024 2.24542137175502
T2025 2.18939209941481
T2026 2.13338879730034
T2027 2.07741146764503
T2028 2.02146010598204
T2029 1.96930484401928
T2030 2.17056400066631
T2031 2.37527823141083
T2032 2.57989630219069
T2033 2.78441821300587
T2034 2.98884396385638
T2035 3.19898366465594
T2036 3.19823349409332
T2037 3.1974833235307
T2038 3.19673315296807
T2039 3.19598298240545
T2040 3.1952328096094
T2041 3.19448263904678
T2042 3.03815774855672
T2043 2.88811725737995
T2044 2.73814693584132
T2045 2.58824677947397
T2046 2.43841678827793
T2047 2.29300580921845
T2048 2.23281649890365
T2049 2.17709887597257
T2050 2.12140722326724
T2051 2.06574154302107
T2052 2.01010183300063
T2053 1.95823703197679
T2054 2.15836222020244
T2055 2.36192252690406
T2056 2.56538667364101
T2057 2.76875465817987
T2058 2.97202648498747
T2059 3.18097956221928
T2060 3.18022939165665
T2061 3.17947922109403
T2062 3.17872904829798
T2063 3.17797887773536
T2064 3.17722870717273
T2065 3.17647853661011
T2066 3.02103067055966
T2067 2.87183218153923
T2068 2.72270385992351
T2069 2.57364570571251
T2070 2.4246577166728
T2071 2.28006419446688
T2072 2.22021162381885
T2073 2.16480565253034
T2074 2.10942565146756
T2075 2.05407162063052
T2076 1.99874356001922
T2077 1.94716921993431
T2078 2.14616044197199
T2079 2.34856682463071
T2080 2.55087704509133
T2081 2.75309110558729
T2082 2.95520900611857
T2083 3.16297545978261
T2084 3.16222528698656
T2085 3.16147511642394
T2086 3.16072494586132
T2087 3.15997477529869
T2088 3.15922460473607
T2089 3.15847443194002
T2090 3.0039035925626
T2091 2.85554710569851
T2092 2.70726078400571
T2093 2.55904463195104
T2094 2.41089864506768
T2095 2.2671225797153
T2096 2.20760675096748
T2097 2.1525124290881
T2098 2.09744407743446
T2099 2.04240169600656
T2100 1.98738528480439
T2101 1.93610140789183
T2102 2.13395866374154
T2103 2.33521112012393
T2104 2.53636741654165
T2105 2.73742755076128
T2106 2.93839152724966
T2107 3.14497135511252
T2108 3.1442211845499
T2109 3.14347101398727
T2110 3.14272084342465
T2111 3.1419706706286
T2112 3.14122050006598
T2113 3.14047032950336
T2114 2.98677651456554
T2115 2.83926202762436
T2116 2.69181771032132
T2117 2.54444355818958
T2118 2.39713957346255
T2119 2.25418096496372
T2120 2.19500187811611
T2121 2.14021920564586
T2122 2.08546250340136
T2123 2.03073177138259
T2124 1.97602701182298
T2125 1.92503359361592
T2126 2.16183084223503
T2127 2.40203165555051
T2128 2.6421170791418
T2129 2.88208711524233
T2130 3.12771742323848
T2131 3.12696725267586
T2132 3.12621708211323
T2133 3.12546690931719
T2134 3.12471673875456
T2135 3.12396656819194
T2136 3.12321639762931
T2137 3.12246622706669
T2138 2.96964943433506
T2139 2.82297695178364
T2140 2.67637463440352
T2141 2.52984248442811
T2142 2.38338050185743
T2143 2.24123935021214
T2144 2.18239700526474
T2145 2.12792598220363
T2146 2.07348092936826
T2147 2.01906184899205
T2148 1.96466873884157
T2149 1.91396578157344
T2150 2.14939860840234
T2151 2.38821476512839
T2152 2.62691553213027
T2153 2.8655009138748
T2154 3.10971332080181
T2155 3.10896314800577
T2156 3.10821297744314
T2157 3.10746280688052
T2158 3.10671263631789
T2159 3.10596246575527
T2160 3.10521229519265
T2161 3.1044621223966
T2162 2.952522356338
T2163 2.80669187594292
T2164 2.66093156071914
T2165 2.51524141066665
T2166 2.3696214302523
T2167 2.22829773546056
T2168 2.16979213017994
T2169 2.11563275876139
T2170 2.06149935533515
T2171 2.00739192436808
T2172 1.95331046586017
T2173 1.90289796953096
T2174 2.13696637233622
T2175 2.37439787247286
T2176 2.61171398735216
T2177 2.84891471250727
T2178 3.09170921613172
T2179 3.0909590455691
T2180 3.09020887500648
T2181 3.08945870444385
T2182 3.08870853388123
T2183 3.08795836108518
T2184 3.08720819052256
T2185 3.08645801995993
T2186 2.93539527834093
T2187 2.79040679786877
T2188 2.64548848480133
T2189 2.50064033913861
T2190 2.35586235864718
T2191 2.21535612070898
T2192 2.15718725732857
T2193 2.10333953531915
T2194 2.04951778353547
T2195 1.99572200197753
T2196 1.94195219064533
T2197 1.89183015748848
T2198 2.12453413627011
T2199 2.36058098205075
T2200 2.59651244034062
T2201 2.83232851113974
T2202 3.07370511369506
T2203 3.07295494313243
T2204 3.07220477033639
T2205 3.07145459977376
T2206 3.07070442921114
T2207 3.06995425864852
T2208 3.06920408808589
T2209 3.06845391752327
T2210 2.91826820034387
T2211 2.77412172202805
T2212 2.63004540888353
T2213 2.48603926537714
T2214 2.34210328704205
T2215 2.2024145059574
T2216 2.1445823844772
T2217 2.09104631187692
T2218 2.03753620950237
T2219 1.98405207735357
T2220 1.93059391766393
T2221 1.88076234544599
T2222 2.11210190020399
T2223 2.34676409162863
T2224 2.58131089332909
T2225 2.81574230977221
T2226 3.05570100902497
T2227 3.05495083846235
T2228 3.05420066789972
T2229 3.0534504973371
T2230 3.05270032677447
T2231 3.05195015621185
T2232 3.0511999834158
T2233 3.05044981285318
T2234 2.90114112234681
T2235 2.75783664618733
T2236 2.61460233519914
T2237 2.47143819161568
T2238 2.32834421543693
T2239 2.18947289120582
T2240 2.13197751162583
T2241 2.07875308843468
T2242 2.02555463546927
T2243 1.97238215496302
T2244 1.91923564468252
T2245 1.86969453117009
T2246 2.09966966413787
T2247 2.3329471989731
T2248 2.56610934855098
T2249 2.79915610840467
T2250 3.0376969065883
T2251 3.03694673602568
T2252 3.03619656546305
T2253 3.03544639490043
T2254 3.03469622210438
T2255 3.03394605154176
T2256 3.03319588097914
T2257 3.03244571041651
T2258 2.88401404434975
T2259 2.74155156811319
T2260 2.59915925928134
T2261 2.45683711785421
T2262 2.3145851438318
T2263 2.17653127645424
T2264 2.11937263654103
T2265 2.06645986499244
T2266 2.01357306143617
T2267 1.96071223033906
T2268 1.90787736946769
T2269 1.85862671912761
T2270 2.08723742807176
T2271 2.31913030855098
T2272 2.55090780153945
T2273 2.78256990703714
T2274 3.01969280415164
T2275 3.01894263358901
T2276 3.01819246079297
T2277 3.01744229023034
T2278 3.01669211966772
T2279 3.01594194910509
T2280 3.01519177854247
T2281 3.01444160574642
T2282 2.86688696635269
T2283 2.72526649227246
T2284 2.58371618559696
T2285 2.44223604409275
T2286 2.30082606999325
T2287 2.16358966170266
T2288 2.10676776368966
T2289 2.0541666415502
T2290 2.00159148740307
T2291 1.94904230794851
T2292 1.89651909648628
T2293 1.84755890708512
T2294 2.07480519200564
T2295 2.30531341812887
T2296 2.53570625452791
T2297 2.76598370566961
T2298 3.00168869948155
T2299 3.00093852891892
T2300 3.0001883583563
T2301 2.99943818779367
T2302 2.99868801723105
T2303 2.997937844435
T2304 2.99718767387238
T2305 2.99643750330976
T2306 2.84975988835563
T2307 2.70898141419832
T2308 2.56827310967915
T2309 2.42763497033128
T2310 2.28706699838813
T2311 2.15064804695108
T2312 2.09416289083829
T2313 2.04187341810797
T2314 1.98960991560339
T2315 1.93737238332455
T2316 1.88516082350487
T2317 1.83649109504264
T2318 2.06237295593953
T2319 2.29149652770676
T2320 2.5205047097498
T2321 2.74939750206866
T2322 2.98368459704488
T2323 2.98293442648226
T2324 2.98218425591963
T2325 2.98143408312359
T2326 2.98068391256096
T2327 2.97993374199834
T2328 2.97918357143571
T2329 2.97843340087309
T2330 2.83263281035857
T2331 2.6926963383576
T2332 2.55283003376135
T2333 2.41303389880324
T2334 2.273307926783
T2335 2.13770642996608
T2336 2.08155801575349
T2337 2.02958019243231
T2338 1.97762834157029
T2339 1.92570245870058
T2340 1.87380254829004
T2341 1.82542328300016
T2342 2.04994071987341
T2343 2.27767963505122
T2344 2.50530316273827
T2345 2.73281130070113
T2346 2.96568049460821
T2347 2.96493032181217
T2348 2.96418015124954
T2349 2.96342998068692
T2350 2.9626798101243
T2351 2.96192963956167
T2352 2.96117946899905
T2353 2.960429296203
T2354 2.81550573012808
T2355 2.67641126251688
T2356 2.53738696007697
T2357 2.39843282504177
T2358 2.25954885517788
T2359 2.12476481521451
T2360 2.06895314290212
T2361 2.01728696899007
T2362 1.96564676753719
T2363 1.91403253631004
T2364 1.86244427530863
T2365 1.81435547095768
T2366 2.03750848604072
T2367 2.26386274462911
T2368 2.49010161572673
T2369 2.71622509933359
T2370 2.94767638993813
T2371 2.9469262193755
T2372 2.94617604881288
T2373 2.94542587825025
T2374 2.94467570545421
T2375 2.94392553489158
T2376 2.94317536432896
T2377 2.94242519376633
T2378 2.79837865213102
T2379 2.66012618444273
T2380 2.52194388415916
T2381 2.38383175128031
T2382 2.24578978357275
T2383 2.11182320046293
T2384 2.05634827005075
T2385 2.00499374554784
T2386 1.95366519350408
T2387 1.90236261168607
T2388 1.85108600232722
T2389 1.80328765668177
T2390 2.0250762499746
T2391 2.25004585420699
T2392 2.47490007094862
T2393 2.69963889796606
T2394 2.92967228750146
T2395 2.92892211693884
T2396 2.92817194414279
T2397 2.92742177358017
T2398 2.92667160301754
T2399 2.92592143245492
T2400 2.92517126189229
T2401 2.92442109132967
T2402 2.78125157413396
T2403 2.64384110860201
T2404 2.50650081047478
T2405 2.36923067751884
T2406 2.23203071196762
T2407 2.09888158571135
T2408 2.04374339719938
T2409 1.9927005221056
T2410 1.94168361947098
T2411 1.89069268929553
T2412 1.83972772711239
T2413 1.79221984463929
T2414 2.01264401390849
T2415 2.23622896155146
T2416 2.45969852393709
T2417 2.68305269659853
T2418 2.91166818283137
T2419 2.91091801226875
T2420 2.91016784170612
T2421 2.9094176711435
T2422 2.90866750058087
T2423 2.90791733001825
T2424 2.9071671572222
T2425 2.90641698665958
T2426 2.7641244961369
T2427 2.62755603276129
T2428 2.49105773455697
T2429 2.35462960375738
T2430 2.2182716403625
T2431 2.08593997095977
T2432 2.03113852211458
T2433 1.98040729866336
T2434 1.9297020476713
T2435 1.87902276467156
T2436 1.82836945413098
T2437 1.78115203259681
T2438 2.00021177784237
T2439 2.22241207112934
T2440 2.44449697692555
T2441 2.666466495231
T2442 2.8936640803947
T2443 2.89291390983208
T2444 2.89216373926946
T2445 2.89141356870683
T2446 2.89066339591079
T2447 2.88991322534816
T2448 2.88916305478554
T2449 2.88841288422291
T2450 2.74699741813984
T2451 2.61127095468715
T2452 2.47561465863917
T2453 2.34002852999591
T2454 2.20451256875737
T2455 2.07299835620819
T2456 2.01853364926321
T2457 1.96811407522113
T2458 1.9177204736382
T2459 1.86735284228102
T2460 1.81701118114957
T2461 1.77008422055432
T2462 1.98777954177626
T2463 2.20859518070723
T2464 2.42929542991402
T2465 2.64988029386347
T2466 2.87565997795804
T2467 2.87490980739541
T2468 2.87415963459937
T2469 2.87340946403674
T2470 2.87265929347412
T2471 2.87190912291149
T2472 2.87115895234887
T2473 2.87040877955282
T2474 2.72987034014278
T2475 2.59498587884642
T2476 2.46017158495479
T2477 2.32542745623445
T2478 2.19075349715225
T2479 2.06005674145661
T2480 2.00592877641184
T2481 1.95582085177889
T2482 1.9057388996051
T2483 1.85568291765705
T2484 1.80565290593474
T2485 1.75901640851184
T2486 1.97534730571014
T2487 2.19477829028512
T2488 2.41409388513591
T2489 2.63329409249594
T2490 2.85765587328795
T2491 2.85690570272532
T2492 2.8561555321627
T2493 2.85540536160008
T2494 2.85465519103745
T2495 2.85390501824141
T2496 2.85315484767878
T2497 2.85240467711616
T2498 2.71274326214571
T2499 2.5787008030057
T2500 2.44472850903698
T2501 2.31082638470641
T2502 2.17699442554712
T2503 2.04711512670503
T2504 1.99332390132705
T2505 1.94352762833665
T2506 1.893757325572
T2507 1.8440129952665
T2508 1.79429463295333
T2509 1.74794859423594
T2510 1.96291506964403
T2511 2.18096139762958
T2512 2.39889233812437
T2513 2.6167078911284
T2514 2.83965177085128
T2515 2.83890160028866
T2516 2.83815142972603
T2517 2.83740125692999
T2518 2.83665108636736
T2519 2.83590091580474
T2520 2.83515074524212
T2521 2.83440057467949
T2522 2.69561618414865
T2523 2.56241572493156
T2524 2.4292854353526
T2525 2.29622531094494
T2526 2.163235353942
T2527 2.03417351195345
T2528 1.98071902847567
T2529 1.93123440489442
T2530 1.8817757515389
T2531 1.83234307064254
T2532 1.78293635997192
T2533 1.73688078219346
T2534 1.95048283357791
T2535 2.16714450720747
T2536 2.38369079111284
T2537 2.60012168976087
T2538 2.82164766841462
T2539 2.82089749561857
T2540 2.82014732505595
T2541 2.81939715449332
T2542 2.8186469839307
T2543 2.81789681336807
T2544 2.81714664057203
T2545 2.8163964700094
T2546 2.67848910615159
T2547 2.54613064909084
T2548 2.4138423594348
T2549 2.28162423718347
T2550 2.14947628233687
T2551 2.02123189720187
T2552 1.9681141556243
T2553 1.91894118145218
T2554 1.86979417973922
T2555 1.82067314601857
T2556 1.77157808475709
T2557 1.72581297015097
T2558 1.9380505975118
T2559 2.15332761678535
T2560 2.36848924633473
T2561 2.58353548839334
T2562 2.80364356374453
T2563 2.8028933931819
T2564 2.80214322261928
T2565 2.80139305205665
T2566 2.80064287926061
T2567 2.79989270869798
T2568 2.79914253813536
T2569 2.79839236757274
T2570 2.66136202592111
T2571 2.52984557325011
T2572 2.39839928351699
T2573 2.26702316342201
T2574 2.13571720849832
T2575 2.00829028245029
T2576 1.95550928277293
T2577 1.90664795800994
T2578 1.85781260570612
T2579 1.80900322362803
T2580 1.76021981177568
T2581 1.71474515810849
T2582 1.9256183636791
T2583 2.13951072412982
T2584 2.3532876993232
T2585 2.56694928479239
T2586 2.78563946130786
T2587 2.78488929074524
T2588 2.78413911794919
T2589 2.78338894738657
T2590 2.78263877682394
T2591 2.78188860626132
T2592 2.78113843569869
T2593 2.78038826513607
T2594 2.64423494792405
T2595 2.51356049517597
T2596 2.38295620983261
T2597 2.25242208966054
T2598 2.1219581368932
T2599 1.99534866769871
T2600 1.94290440768814
T2601 1.89435473456771
T2602 1.84583103167301
T2603 1.79733329900406
T2604 1.74886153879427
T2605 1.70367734606601
T2606 1.91318612761299
T2607 2.12569383370771
T2608 2.33808615231166
T2609 2.55036308342486
T2610 2.76763535663777
T2611 2.76688518607515
T2612 2.76613501551252
T2613 2.7653848449499
T2614 2.76463467438728
T2615 2.76388450382465
T2616 2.76313433102861
T2617 2.76238416046598
T2618 2.62710786992699
T2619 2.49727541933525
T2620 2.36751313391481
T2621 2.23782101589908
T2622 2.10819906528807
T2623 1.98240705294714
T2624 1.93029953483676
T2625 1.88206151112547
T2626 1.83384945763991
T2627 1.78566337661352
T2628 1.73750326357944
T2629 1.69285102496163
T2630 1.90154316485393
T2631 2.11332982643641
T2632 2.32511648801888
T2633 2.53690314960136
T2634 2.75377494799683
T2635 2.75377494799683
T2636 2.75377494799683
T2637 2.75377494799683
T2638 2.75377494799683
T2639 2.75377494799683
T2640 2.75377494799683
T2641 2.75377494799683
T2642 2.61963166104111
T2643 2.49084530043319
T2644 2.36205893982526
T2645 2.23327257921733
T2646 2.1044862186094
T2647 1.97945402744559
T2648 1.92794855044721
T2649 1.88028087112933
T2650 1.83261319181144
T2651 1.78494551249356
T2652 1.73727783317567
T2653 1.69285102496163
T2654 1.90154316485393
T2655 2.11332982643641
T2656 2.32511648801888
T2657 2.53690314960136
T2658 2.75377494799683
T2659 2.75377494799683
T2660 2.75377494799683
T2661 2.75377494799683
T2662 2.75377494799683
T2663 2.75377494799683
T2664 2.75377494799683
T2665 2.75377494799683
T2666 2.61963166104111
T2667 2.49084530043319
T2668 2.36205893982526
T2669 2.23327257921733
T2670 2.1044862186094
T2671 1.97945402744559
T2672 1.92794855044721
T2673 1.88028087112933
T2674 1.83261319181144
T2675 1.78494551249356
T2676 1.73727783317567
T2677 1.69285102496163
T2678 1.90154316485393
T2679 2.11332982643641
T2680 2.32511648801888
T2681 2.53690314960136
T2682 2.75377494799683
T2683 2.75377494799683
T2684 2.75377494799683
T2685 2.75377494799683
T2686 2.75377494799683
T2687 2.75377494799683
T2688 2.75377494799683
T2689 2.75377494799683
T2690 2.61963166104111
T2691 2.49084530043319
T2692 2.36205893982526
T2693 2.23327257921733
T2694 2.1044862186094
T2695 1.97945402744559
T2696 1.92794855044721
T2697 1.88028087112933
T2698 1.83261319181144
T2699 1.78494551249356
T2700 1.73727783317567
T2701 1.69285102496163
T2702 1.90154316485393
T2703 2.11332982643641
T2704 2.32511648801888
T2705 2.53690314960136
T2706 2.75377494799683
T2707 2.75377494799683
T2708 2.75377494799683
T2709 2.75377494799683
T2710 2.75377494799683
T2711 2.75377494799683
T2712 2.75377494799683
T2713 2.75377494799683
T2714 2.61963166104111
T2715 2.49084530043319
T2716 2.36205893982526
T2717 2.23327257921733
T2718 2.1044862186094
T2719 1.97945402744559
T2720 1.92794855044721
T2721 1.88028087112933
T2722 1.83261319181144
T2723 1.78494551249356
T2724 1.73727783317567
T2725 1.69285102496163
T2726 1.90154316485393
T2727 2.11332982643641
T2728 2.32511648801888
T2729 2.53690314960136
T2730 2.75377494799683
T2731 2.75377494799683
T2732 2.75377494799683
T2733 2.75377494799683
T2734 2.75377494799683
T2735 2.75377494799683
T2736 2.75377494799683
T2737 2.75377494799683
T2738 2.61963166104111
T2739 2.49084530043319
T2740 2.36205893982526
T2741 2.23327257921733
T2742 2.1044862186094
T2743 1.97945402744559
T2744 1.92794855044721
T2745 1.88028087112933
T2746 1.83261319181144
T2747 1.78494551249356
T2748 1.73727783317567
T2749 1.69285102496163
T2750 1.90154316485393
T2751 2.11332982643641
T2752 2.32511648801888
T2753 2.53690314960136
T2754 2.75377494799683
T2755 2.75377494799683
T2756 2.75377494799683
T2757 2.75377494799683
T2758 2.75377494799683
T2759 2.75377494799683
T2760 2.75377494799683
T2761 2.75377494799683
T2762 2.61963166104111
T2763 2.49084530043319
T2764 2.36205893982526
T2765 2.23327257921733
T2766 2.1044862186094
T2767 1.97945402744559
T2768 1.92794855044721
T2769 1.88028087112933
T2770 1.83261319181144
T2771 1.78494551249356
T2772 1.73727783317567
T2773 1.69285102496163
T2774 1.95439575015869
T2775 2.21911862304889
T2776 2.48384149593908
T2777 2.75377494799683
T2778 2.75377494799683
T2779 2.75377494799683
T2780 2.75377494799683
T2781 2.75377494799683
T2782 2.75377494799683
T2783 2.75377494799683
T2784 2.75377494799683
T2785 2.75377494799683
T2786 2.61963166104111
T2787 2.49084530043319
T2788 2.36205893982526
T2789 2.23327257921733
T2790 2.1044862186094
T2791 1.97945402744559
T2792 1.92794855044721
T2793 1.88028087112933
T2794 1.83261319181144
T2795 1.78494551249356
T2796 1.73727783317567
T2797 1.69285102496163
T2798 1.95439575015869
T2799 2.21911862304889
T2800 2.48384149593908
T2801 2.75377494799683
T2802 2.75377494799683
T2803 2.75377494799683
T2804 2.75377494799683
T2805 2.75377494799683
T2806 2.75377494799683
T2807 2.75377494799683
T2808 2.75377494799683
