# Supplementary material for: FishMORPH - An agent-based model to predict salmonid growth and distribution responses under natural and low flows
Source: Sci Rep. 2016 Jul 19;6:29414. doi: 10.1038/srep29414 (PMC4949470; doi:10.1038/srep29414)
Supplement: Supplementary Information 2 [file srep29414-s2.zip › SR_FishMORPH_Files/Parameters/Baseline_Resource3_Density_Stretch1.var]

Resource3Density Strech1
T1 3.38648204709817
T2 3.14225272778944
T3 2.90463684958391
T4 2.66702097240202
T5 2.43425321731399
T6 2.38554308563104
T7 2.34157823479923
T8 2.29761338396743
T9 2.25364853313563
T10 2.20968368230383
T11 2.16571883249566
T12 2.12175398166386
T13 2.0818003344201
T14 2.26406126142216
T15 2.4501019979366
T16 2.63614273547467
T17 2.82218347198911
T18 3.00822420850356
T19 3.19426494604163
T20 3.38648204709817
T21 3.38648204709817
T22 3.38648204709817
T23 3.38648204709817
T24 3.38648204709817
T25 3.38648204709817
T26 3.14225272778944
T27 2.90463684958391
T28 2.66702097240202
T29 2.43425321731399
T30 2.38554308563104
T31 2.34157823479923
T32 2.29761338396743
T33 2.25364853313563
T34 2.20968368230383
T35 2.16571883249566
T36 2.12175398166386
T37 2.0818003344201
T38 2.26406126142216
T39 2.4501019979366
T40 2.63614273547467
T41 2.82218347198911
T42 3.00822420850356
T43 3.19426494604163
T44 3.38648204709817
T45 3.38648204709817
T46 3.38648204709817
T47 3.38648204709817
T48 3.38648204709817
T49 3.38648204709817
T50 3.14225272778944
T51 2.90463684958391
T52 2.66702097240202
T53 2.43425321731399
T54 2.38554308563104
T55 2.34157823479923
T56 2.29761338396743
T57 2.25364853313563
T58 2.20968368230383
T59 2.16571883249566
T60 2.12175398166386
T61 2.0818003344201
T62 2.26406126142216
T63 2.4501019979366
T64 2.63614273547467
T65 2.82218347198911
T66 3.00822420850356
T67 3.19426494604163
T68 3.38648204709817
T69 3.38648204709817
T70 3.38648204709817
T71 3.38648204709817
T72 3.38648204709817
T73 3.38648204709817
T74 3.14225272778944
T75 2.90463684958391
T76 2.66702097240202
T77 2.43425321731399
T78 2.38554308563104
T79 2.34157823479923
T80 2.29761338396743
T81 2.25364853313563
T82 2.20968368230383
T83 2.16571883249566
T84 2.12175398166386
T85 2.0818003344201
T86 2.26406126142216
T87 2.4501019979366
T88 2.63614273547467
T89 2.82218347198911
T90 3.00822420850356
T91 3.19426494604163
T92 3.38648204709817
T93 3.38648204709817
T94 3.38648204709817
T95 3.38648204709817
T96 3.38648204709817
T97 3.38648204709817
T98 3.14225272778944
T99 2.90463684958391
T100 2.66702097240202
T101 2.43425321731399
T102 2.38554308563104
T103 2.34157823479923
T104 2.29761338396743
T105 2.25364853313563
T106 2.20968368230383
T107 2.16571883249566
T108 2.12175398166386
T109 2.0818003344201
T110 2.26406126142216
T111 2.4501019979366
T112 2.63614273547467
T113 2.82218347198911
T114 3.00822420850356
T115 3.19426494604163
T116 3.38648204709817
T117 3.38648204709817
T118 3.38648204709817
T119 3.38648204709817
T120 3.38648204709817
T121 3.38648204709817
T122 3.14225272778944
T123 2.90463684958391
T124 2.66702097240202
T125 2.43425321731399
T126 2.38554308563104
T127 2.34157823479923
T128 2.29761338396743
T129 2.25364853313563
T130 2.20968368230383
T131 2.16571883249566
T132 2.12175398166386
T133 2.0818003344201
T134 2.26406126142216
T135 2.4501019979366
T136 2.63614273547467
T137 2.82218347198911
T138 3.00822420850356
T139 3.19426494604163
T140 3.38648204709817
T141 3.38648204709817
T142 3.38648204709817
T143 3.38648204709817
T144 3.38648204709817
T145 3.38648204709817
T146 3.14225272778944
T147 2.90463684958391
T148 2.66702097240202
T149 2.43425321731399
T150 2.38554308563104
T151 2.34157823479923
T152 2.29761338396743
T153 2.25364853313563
T154 2.20968368230383
T155 2.16571883249566
T156 2.12175398166386
T157 2.0818003344201
T158 2.26406126142216
T159 2.4501019979366
T160 2.63614273547467
T161 2.82218347198911
T162 3.00822420850356
T163 3.19426494604163
T164 3.38648204709817
T165 3.38648204709817
T166 3.38648204709817
T167 3.38648204709817
T168 3.38648204709817
T169 3.38648204709817
T170 3.14225272778944
T171 2.90463684958391
T172 2.66702097240202
T173 2.43425321731399
T174 2.38554308563104
T175 2.34157823479923
T176 2.29761338396743
T177 2.25364853313563
T178 2.20968368230383
T179 2.16571883249566
T180 2.12175398166386
T181 2.0818003344201
T182 2.26406126142216
T183 2.4501019979366
T184 2.63614273547467
T185 2.82218347198911
T186 3.00822420850356
T187 3.19426494604163
T188 3.38648204709817
T189 3.38648204709817
T190 3.38648204709817
T191 3.38648204709817
T192 3.38648204709817
T193 3.38648204709817
T194 3.14225272778944
T195 2.90463684958391
T196 2.66702097240202
T197 2.43425321731399
T198 2.38554308563104
T199 2.34157823479923
T200 2.29761338396743
T201 2.25364853313563
T202 2.20968368230383
T203 2.16571883249566
T204 2.12175398166386
T205 2.0818003344201
T206 2.26406126142216
T207 2.4501019979366
T208 2.63614273547467
T209 2.82218347198911
T210 3.00822420850356
T211 3.19426494604163
T212 3.38648204709817
T213 3.38648204709817
T214 3.38648204709817
T215 3.38648204709817
T216 3.38648204709817
T217 3.38648204709817
T218 3.14225272778944
T219 2.90463684958391
T220 2.66702097240202
T221 2.43425321731399
T222 2.38554308563104
T223 2.34157823479923
T224 2.29761338396743
T225 2.25364853313563
T226 2.20968368230383
T227 2.16571883249566
T228 2.12175398166386
T229 2.0818003344201
T230 2.26406126142216
T231 2.4501019979366
T232 2.63614273547467
T233 2.82218347198911
T234 3.00822420850356
T235 3.19426494604163
T236 3.38648204709817
T237 3.38648204709817
T238 3.38648204709817
T239 3.38648204709817
T240 3.38648204709817
T241 3.38648204709817
T242 3.14225272778944
T243 2.90463684958391
T244 2.66702097240202
T245 2.43425321731399
T246 2.38554308563104
T247 2.34157823479923
T248 2.29761338396743
T249 2.25364853313563
T250 2.20968368230383
T251 2.16571883249566
T252 2.12175398166386
T253 2.0818003344201
T254 2.26406126142216
T255 2.4501019979366
T256 2.63614273547467
T257 2.82218347198911
T258 3.00822420850356
T259 3.19426494604163
T260 3.38648204709817
T261 3.38648204709817
T262 3.38648204709817
T263 3.38648204709817
T264 3.38648204709817
T265 3.38648204709817
T266 3.14225272778944
T267 2.90463684958391
T268 2.66702097240202
T269 2.43425321731399
T270 2.38554308563104
T271 2.34157823479923
T272 2.29761338396743
T273 2.25364853313563
T274 2.20968368230383
T275 2.16571883249566
T276 2.12175398166386
T277 2.0818003344201
T278 2.26406126142216
T279 2.4501019979366
T280 2.63614273547467
T281 2.82218347198911
T282 3.00822420850356
T283 3.19426494604163
T284 3.38648204709817
T285 3.38648204709817
T286 3.38648204709817
T287 3.38648204709817
T288 3.38648204709817
T289 3.38648204709817
T290 3.14225272778944
T291 2.90463684958391
T292 2.66702097240202
T293 2.43425321731399
T294 2.38554308563104
T295 2.34157823479923
T296 2.29761338396743
T297 2.25364853313563
T298 2.20968368230383
T299 2.16571883249566
T300 2.12175398166386
T301 2.0818003344201
T302 2.26406126142216
T303 2.4501019979366
T304 2.63614273547467
T305 2.82218347198911
T306 3.00822420850356
T307 3.19426494604163
T308 3.38648204709817
T309 3.38648204709817
T310 3.38648204709817
T311 3.38648204709817
T312 3.38648204709817
T313 3.38648204709817
T314 3.14225272778944
T315 2.90463684958391
T316 2.66702097240202
T317 2.43425321731399
T318 2.38554308563104
T319 2.34157823479923
T320 2.29761338396743
T321 2.25364853313563
T322 2.20968368230383
T323 2.16571883249566
T324 2.12175398166386
T325 2.0818003344201
T326 2.26406126142216
T327 2.4501019979366
T328 2.63614273547467
T329 2.82218347198911
T330 3.00822420850356
T331 3.19426494604163
T332 3.38648204709817
T333 3.38648204709817
T334 3.38648204709817
T335 3.38648204709817
T336 3.38648204709817
T337 3.38648204709817
T338 3.14225272778944
T339 2.90463684958391
T340 2.66702097240202
T341 2.43425321731399
T342 2.38554308563104
T343 2.34157823479923
T344 2.29761338396743
T345 2.25364853313563
T346 2.20968368230383
T347 2.16571883249566
T348 2.12175398166386
T349 2.0818003344201
T350 2.26406126142216
T351 2.4501019979366
T352 2.63614273547467
T353 2.82218347198911
T354 3.00822420850356
T355 3.19426494604163
T356 3.38648204709817
T357 3.38648204709817
T358 3.38648204709817
T359 3.38648204709817
T360 3.38648204709817
T361 3.38648204709817
T362 3.14225272778944
T363 2.90463684958391
T364 2.66702097240202
T365 2.43425321731399
T366 2.38554308563104
T367 2.34157823479923
T368 2.29761338396743
T369 2.25364853313563
T370 2.20968368230383
T371 2.16571883249566
T372 2.12175398166386
T373 2.0818003344201
T374 2.26406126142216
T375 2.4501019979366
T376 2.63614273547467
T377 2.82218347198911
T378 3.00822420850356
T379 3.19426494604163
T380 3.38648204709817
T381 3.38648204709817
T382 3.38648204709817
T383 3.38648204709817
T384 3.38648204709817
T385 3.38648204709817
T386 3.14225272778944
T387 2.90463684958391
T388 2.66702097240202
T389 2.43425321731399
T390 2.38554308563104
T391 2.34157823479923
T392 2.29761338396743
T393 2.25364853313563
T394 2.20968368230383
T395 2.16571883249566
T396 2.12175398166386
T397 2.0818003344201
T398 2.26406126142216
T399 2.4501019979366
T400 2.63614273547467
T401 2.82218347198911
T402 3.00822420850356
T403 3.19426494604163
T404 3.38648204709817
T405 3.38648204709817
T406 3.38648204709817
T407 3.38648204709817
T408 3.38648204709817
T409 3.38648204709817
T410 3.14225272778944
T411 2.90463684958391
T412 2.66702097240202
T413 2.43425321731399
T414 2.38554308563104
T415 2.34157823479923
T416 2.29761338396743
T417 2.25364853313563
T418 2.20968368230383
T419 2.16571883249566
T420 2.12175398166386
T421 2.0818003344201
T422 2.26406126142216
T423 2.4501019979366
T424 2.63614273547467
T425 2.82218347198911
T426 3.00822420850356
T427 3.19426494604163
T428 3.38648204709817
T429 3.38648204709817
T430 3.38648204709817
T431 3.38648204709817
T432 3.38648204709817
T433 3.38648204709817
T434 3.14225272778944
T435 2.90463684958391
T436 2.66702097240202
T437 2.43425321731399
T438 2.38554308563104
T439 2.34157823479923
T440 2.29761338396743
T441 2.25364853313563
T442 2.20968368230383
T443 2.16571883249566
T444 2.12175398166386
T445 2.0818003344201
T446 2.26406126142216
T447 2.4501019979366
T448 2.63614273547467
T449 2.82218347198911
T450 3.00822420850356
T451 3.19426494604163
T452 3.38648204709817
T453 3.38648204709817
T454 3.38648204709817
T455 3.38648204709817
T456 3.38648204709817
T457 3.38648204709817
T458 3.14225272778944
T459 2.90463684958391
T460 2.66702097240202
T461 2.43425321731399
T462 2.38554308563104
T463 2.34157823479923
T464 2.29761338396743
T465 2.25364853313563
T466 2.20968368230383
T467 2.16571883249566
T468 2.12175398166386
T469 2.0818003344201
T470 2.26406126142216
T471 2.4501019979366
T472 2.63614273547467
T473 2.82218347198911
T474 3.00822420850356
T475 3.19426494604163
T476 3.38648204709817
T477 3.38648204709817
T478 3.38648204709817
T479 3.38648204709817
T480 3.38648204709817
T481 3.38648204709817
T482 3.14225272778944
T483 2.90463684958391
T484 2.66702097240202
T485 2.43425321731399
T486 2.38554308563104
T487 2.34157823479923
T488 2.29761338396743
T489 2.25364853313563
T490 2.20968368230383
T491 2.16571883249566
T492 2.12175398166386
T493 2.0818003344201
T494 2.26406126142216
T495 2.4501019979366
T496 2.63614273547467
T497 2.82218347198911
T498 3.00822420850356
T499 3.19426494604163
T500 3.38648204709817
T501 3.38648204709817
T502 3.38648204709817
T503 3.38648204709817
T504 3.38648204709817
T505 3.38648204709817
T506 3.14225272778944
T507 2.90463684958391
T508 2.66702097240202
T509 2.43425321731399
T510 2.38554308563104
T511 2.34157823479923
T512 2.29761338396743
T513 2.25364853313563
T514 2.20968368230383
T515 2.16571883249566
T516 2.12175398166386
T517 2.0818003344201
T518 2.26406126142216
T519 2.4501019979366
T520 2.63614273547467
T521 2.82218347198911
T522 3.00822420850356
T523 3.19426494604163
T524 3.38648204709817
T525 3.38648204709817
T526 3.38648204709817
T527 3.38648204709817
T528 3.38648204709817
T529 3.38648204709817
T530 3.14225272778944
T531 2.90463684958391
T532 2.66702097240202
T533 2.43425321731399
T534 2.38554308563104
T535 2.34157823479923
T536 2.29761338396743
T537 2.25364853313563
T538 2.20968368230383
T539 2.16571883249566
T540 2.12175398166386
T541 2.0818003344201
T542 2.26406126142216
T543 2.4501019979366
T544 2.63614273547467
T545 2.82218347198911
T546 3.00822420850356
T547 3.19426494604163
T548 3.38648204709817
T549 3.38648204709817
T550 3.38648204709817
T551 3.38648204709817
T552 3.38648204709817
T553 3.38648204709817
T554 3.14225272778944
T555 2.90463684958391
T556 2.66702097240202
T557 2.43425321731399
T558 2.38554308563104
T559 2.34157823479923
T560 2.29761338396743
T561 2.25364853313563
T562 2.20968368230383
T563 2.16571883249566
T564 2.12175398166386
T565 2.0818003344201
T566 2.26406126142216
T567 2.4501019979366
T568 2.63614273547467
T569 2.82218347198911
T570 3.00822420850356
T571 3.19426494604163
T572 3.38648204709817
T573 3.38648204709817
T574 3.38648204709817
T575 3.38648204709817
T576 3.38648204709817
T577 3.38648204709817
T578 3.14225272778944
T579 2.90463684958391
T580 2.66702097240202
T581 2.43425321731399
T582 2.38554308563104
T583 2.34157823479923
T584 2.29761338396743
T585 2.25364853313563
T586 2.20968368230383
T587 2.16571883249566
T588 2.12175398166386
T589 2.0818003344201
T590 2.26406126142216
T591 2.4501019979366
T592 2.63614273547467
T593 2.82218347198911
T594 3.00822420850356
T595 3.19426494604163
T596 3.38648204709817
T597 3.38648204709817
T598 3.38648204709817
T599 3.38648204709817
T600 3.38648204709817
T601 3.38648204709817
T602 3.14225272778944
T603 2.90463684958391
T604 2.66702097240202
T605 2.43425321731399
T606 2.38554308563104
T607 2.34157823479923
T608 2.29761338396743
T609 2.25364853313563
T610 2.20968368230383
T611 2.16571883249566
T612 2.12175398166386
T613 2.0818003344201
T614 2.26406126142216
T615 2.4501019979366
T616 2.63614273547467
T617 2.82218347198911
T618 3.00822420850356
T619 3.19426494604163
T620 3.38648204709817
T621 3.38648204709817
T622 3.38648204709817
T623 3.38648204709817
T624 3.38648204709817
T625 3.38648204709817
T626 3.14225272778944
T627 2.90463684958391
T628 2.66702097240202
T629 2.43425321731399
T630 2.38554308563104
T631 2.34157823479923
T632 2.29761338396743
T633 2.25364853313563
T634 2.20968368230383
T635 2.16571883249566
T636 2.12175398166386
T637 2.0818003344201
T638 2.26406126142216
T639 2.4501019979366
T640 2.63614273547467
T641 2.82218347198911
T642 3.00822420850356
T643 3.19426494604163
T644 3.38648204709817
T645 3.38648204709817
T646 3.38648204709817
T647 3.38648204709817
T648 3.38648204709817
T649 3.38648204709817
T650 3.14225272778944
T651 2.90463684958391
T652 2.66702097240202
T653 2.43425321731399
T654 2.38554308563104
T655 2.34157823479923
T656 2.29761338396743
T657 2.25364853313563
T658 2.20968368230383
T659 2.16571883249566
T660 2.12175398166386
T661 2.0818003344201
T662 2.26406126142216
T663 2.4501019979366
T664 2.63614273547467
T665 2.82218347198911
T666 3.00822420850356
T667 3.19426494604163
T668 3.38648204709817
T669 3.38648204709817
T670 3.38648204709817
T671 3.38648204709817
T672 3.38648204709817
T673 3.38648204709817
T674 3.14225272778944
T675 2.90463684958391
T676 2.66702097240202
T677 2.43425321731399
T678 2.38554308563104
T679 2.34157823479923
T680 2.29761338396743
T681 2.25364853313563
T682 2.20968368230383
T683 2.16571883249566
T684 2.12175398166386
T685 2.0818003344201
T686 2.26406126142216
T687 2.4501019979366
T688 2.63614273547467
T689 2.82218347198911
T690 3.00822420850356
T691 3.19426494604163
T692 3.38648204709817
T693 3.38648204709817
T694 3.38648204709817
T695 3.38648204709817
T696 3.38648204709817
T697 3.38648204709817
T698 3.14225272778944
T699 2.90463684958391
T700 2.66702097240202
T701 2.43425321731399
T702 2.38554308563104
T703 2.34157823479923
T704 2.29761338396743
T705 2.25364853313563
T706 2.20968368230383
T707 2.16571883249566
T708 2.12175398166386
T709 2.0818003344201
T710 2.26406126142216
T711 2.4501019979366
T712 2.63614273547467
T713 2.82218347198911
T714 3.00822420850356
T715 3.19426494604163
T716 3.38648204709817
T717 3.38648204709817
T718 3.38648204709817
T719 3.38648204709817
T720 3.38648204709817
T721 3.38648204709817
T722 3.14225272778944
T723 2.90463684958391
T724 2.66702097240202
T725 2.43425321731399
T726 2.38554308563104
T727 2.34157823479923
T728 2.29761338396743
T729 2.25364853313563
T730 2.20968368230383
T731 2.16571883249566
T732 2.12175398166386
T733 2.0818003344201
T734 2.26406126142216
T735 2.4501019979366
T736 2.63614273547467
T737 2.82218347198911
T738 3.00822420850356
T739 3.19426494604163
T740 3.38648204709817
T741 3.38648204709817
T742 3.38648204709817
T743 3.38648204709817
T744 3.38648204709817
T745 3.38648204709817
T746 3.14225272778944
T747 2.90463684958391
T748 2.66702097240202
T749 2.43425321731399
T750 2.38554308563104
T751 2.34157823479923
T752 2.29761338396743
T753 2.25364853313563
T754 2.20968368230383
T755 2.16571883249566
T756 2.12175398166386
T757 2.0818003344201
T758 2.26406126142216
T759 2.4501019979366
T760 2.63614273547467
T761 2.82218347198911
T762 3.00822420850356
T763 3.19426494604163
T764 3.38648204709817
T765 3.38648204709817
T766 3.38648204709817
T767 3.38648204709817
T768 3.38648204709817
T769 3.38648204709817
T770 3.14225272778944
T771 2.90463684958391
T772 2.66702097240202
T773 2.43425321731399
T774 2.38554308563104
T775 2.34157823479923
T776 2.29761338396743
T777 2.25364853313563
T778 2.20968368230383
T779 2.16571883249566
T780 2.12175398166386
T781 2.0818003344201
T782 2.26406126142216
T783 2.4501019979366
T784 2.63614273547467
T785 2.82218347198911
T786 3.00822420850356
T787 3.19426494604163
T788 3.38648204709817
T789 3.38648204709817
T790 3.38648204709817
T791 3.38648204709817
T792 3.38648204709817
T793 3.38648204709817
T794 3.14225272778944
T795 2.90463684958391
T796 2.66702097240202
T797 2.43425321731399
T798 2.38554308563104
T799 2.34157823479923
T800 2.29761338396743
T801 2.25364853313563
T802 2.20968368230383
T803 2.16571883249566
T804 2.12175398166386
T805 2.0818003344201
T806 2.26406126142216
T807 2.4501019979366
T808 2.63614273547467
T809 2.82218347198911
T810 3.00822420850356
T811 3.19426494604163
T812 3.38648204709817
T813 3.38648204709817
T814 3.38648204709817
T815 3.38648204709817
T816 3.38648204709817
T817 3.38648204709817
T818 3.14225272778944
T819 2.90463684958391
T820 2.66702097240202
T821 2.43425321731399
T822 2.38554308563104
T823 2.34157823479923
T824 2.29761338396743
T825 2.25364853313563
T826 2.20968368230383
T827 2.16571883249566
T828 2.12175398166386
T829 2.0818003344201
T830 2.26406126142216
T831 2.4501019979366
T832 2.63614273547467
T833 2.82218347198911
T834 3.00822420850356
T835 3.19426494604163
T836 3.38648204709817
T837 3.38648204709817
T838 3.38648204709817
T839 3.38648204709817
T840 3.38648204709817
T841 3.38648204709817
T842 3.14225272778944
T843 2.90463684958391
T844 2.66702097240202
T845 2.43425321731399
T846 2.38554308563104
T847 2.34157823479923
T848 2.29761338396743
T849 2.25364853313563
T850 2.20968368230383
T851 2.16571883249566
T852 2.12175398166386
T853 2.0818003344201
T854 2.26406126142216
T855 2.4501019979366
T856 2.63614273547467
T857 2.82218347198911
T858 3.00822420850356
T859 3.19426494604163
T860 3.38648204709817
T861 3.38648204709817
T862 3.38648204709817
T863 3.38648204709817
T864 3.38648204709817
T865 3.38648204709817
T866 3.14225272778944
T867 2.90463684958391
T868 2.66702097240202
T869 2.43425321731399
T870 2.38554308563104
T871 2.34157823479923
T872 2.29761338396743
T873 2.25364853313563
T874 2.20968368230383
T875 2.16571883249566
T876 2.12175398166386
T877 2.0818003344201
T878 2.26406126142216
T879 2.4501019979366
T880 2.63614273547467
T881 2.82218347198911
T882 3.00822420850356
T883 3.19426494604163
T884 3.38648204709817
T885 3.38648204709817
T886 3.38648204709817
T887 3.38648204709817
T888 3.38648204709817
T889 3.38648204709817
T890 3.14225272778944
T891 2.90463684958391
T892 2.66702097240202
T893 2.43425321731399
T894 2.38554308563104
T895 2.34157823479923
T896 2.29761338396743
T897 2.25364853313563
T898 2.20968368230383
T899 2.16571883249566
T900 2.12175398166386
T901 2.0818003344201
T902 2.26406126142216
T903 2.4501019979366
T904 2.63614273547467
T905 2.82218347198911
T906 3.00822420850356
T907 3.19426494604163
T908 3.38648204709817
T909 3.38648204709817
T910 3.38648204709817
T911 3.38648204709817
T912 3.38648204709817
T913 3.38648204709817
T914 3.14225272778944
T915 2.90463684958391
T916 2.66702097240202
T917 2.43425321731399
T918 2.38554308563104
T919 2.34157823479923
T920 2.29761338396743
T921 2.25364853313563
T922 2.20968368230383
T923 2.16571883249566
T924 2.12175398166386
T925 2.0818003344201
T926 2.26406126142216
T927 2.4501019979366
T928 2.63614273547467
T929 2.82218347198911
T930 3.00822420850356
T931 3.19426494604163
T932 3.38648204709817
T933 3.38648204709817
T934 3.38648204709817
T935 3.38648204709817
T936 3.38648204709817
T937 3.38648204709817
T938 3.14225272778944
T939 2.90463684958391
T940 2.66702097240202
T941 2.43425321731399
T942 2.38554308563104
T943 2.34157823479923
T944 2.29761338396743
T945 2.25364853313563
T946 2.20968368230383
T947 2.16571883249566
T948 2.12175398166386
T949 2.0818003344201
T950 2.26406126142216
T951 2.4501019979366
T952 2.63614273547467
T953 2.82218347198911
T954 3.00822420850356
T955 3.19426494604163
T956 3.38648204709817
T957 3.38648204709817
T958 3.38648204709817
T959 3.38648204709817
T960 3.38648204709817
T961 3.38648204709817
T962 3.14225272778944
T963 2.90463684958391
T964 2.66702097240202
T965 2.43425321731399
T966 2.38554308563104
T967 2.34157823479923
T968 2.29761338396743
T969 2.25364853313563
T970 2.20968368230383
T971 2.16571883249566
T972 2.12175398166386
T973 2.0818003344201
T974 2.26406126142216
T975 2.4501019979366
T976 2.63614273547467
T977 2.82218347198911
T978 3.00822420850356
T979 3.19426494604163
T980 3.38648204709817
T981 3.38648204709817
T982 3.38648204709817
T983 3.38648204709817
T984 3.38648204709817
T985 3.38648204709817
T986 3.14225272778944
T987 2.90463684958391
T988 2.66702097240202
T989 2.43425321731399
T990 2.38554308563104
T991 2.34157823479923
T992 2.29761338396743
T993 2.25364853313563
T994 2.20968368230383
T995 2.16571883249566
T996 2.12175398166386
T997 2.0818003344201
T998 2.26406126142216
T999 2.4501019979366
T1000 2.63614273547467
T1001 2.82218347198911
T1002 3.00822420850356
T1003 3.19426494604163
T1004 3.38648204709817
T1005 3.38648204709817
T1006 3.38648204709817
T1007 3.38648204709817
T1008 3.38648204709817
T1009 3.38648204709817
T1010 3.14225272778944
T1011 2.90463684958391
T1012 2.66702097240202
T1013 2.43425321731399
T1014 2.38554308563104
T1015 2.34157823479923
T1016 2.29761338396743
T1017 2.25364853313563
T1018 2.20968368230383
T1019 2.16571883249566
T1020 2.12175398166386
T1021 2.0818003344201
T1022 2.26406126142216
T1023 2.4501019979366
T1024 2.63614273547467
T1025 2.82218347198911
T1026 3.00822420850356
T1027 3.19426494604163
T1028 3.38648204709817
T1029 3.38648204709817
T1030 3.38648204709817
T1031 3.38648204709817
T1032 3.38648204709817
T1033 3.38648204709817
T1034 3.18984275008477
T1035 2.99979118463162
T1036 2.80973961917846
T1037 2.6196880537253
T1038 2.43425321731399
T1039 2.37932115922571
T1040 2.32908296187904
T1041 2.27884476350873
T1042 2.22860656616206
T1043 2.17836836779175
T1044 2.12813017044508
T1045 2.0818003344201
T1046 2.26406126142216
T1047 2.4501019979366
T1048 2.63614273547467
T1049 2.82218347198911
T1050 3.00822420850356
T1051 3.19426494604163
T1052 3.38648204709817
T1053 3.38648204709817
T1054 3.38648204709817
T1055 3.38648204709817
T1056 3.38648204709817
T1057 3.38648204709817
T1058 3.18984275008477
T1059 2.99979118463162
T1060 2.80973961917846
T1061 2.6196880537253
T1062 2.43425321731399
T1063 2.37932115922571
T1064 2.32908296187904
T1065 2.27884476350873
T1066 2.22860656616206
T1067 2.17836836779175
T1068 2.12813017044508
T1069 2.0818003344201
T1070 2.26204845581747
T1071 2.4457606811965
T1072 2.6291444066676
T1073 2.81219963427806
T1074 2.9949263619806
T1075 3.17732459182249
T1076 3.36553247718444
T1077 3.36254265981309
T1078 3.35955284244174
T1079 3.3565630250704
T1080 3.35357320769905
T1081 3.3505833903277
T1082 3.15321237245222
T1083 2.96269483330476
T1084 2.77251287452821
T1085 2.5826664971462
T1086 2.39770310983711
T1087 2.34149522540415
T1088 2.28999942952899
T1089 2.23859234160861
T1090 2.18727396164303
T1091 2.13604428860861
T1092 2.08490332352898
T1093 2.03767658927731
T1094 2.21407562993315
T1095 2.39384586767713
T1096 2.57328760653682
T1097 2.75240084651223
T1098 2.93118558760335
T1099 3.10964182981019
T1100 3.29377685924843
T1101 3.29078704187708
T1102 3.28779722450573
T1103 3.28480740713438
T1104 3.28181758976303
T1105 3.27882777239168
T1106 3.08562331269556
T1107 2.89913274516449
T1108 2.71297775800432
T1109 2.5271583522387
T1110 2.34612411314767
T1111 2.29108017514553
T1112 2.24064886960971
T1113 2.19030626998142
T1114 2.14005237933155
T1115 2.08988719458921
T1116 2.03981071882529
T1117 1.99356566000798
T1118 2.1661028030252
T1119 2.34193105415776
T1120 2.51743080640604
T1121 2.6926020587464
T1122 2.8674448132261
T1123 3.04195906882153
T1124 3.22202124131241
T1125 3.21903142394106
T1126 3.21604160656971
T1127 3.21305178817473
T1128 3.21006197080338
T1129 3.20707215343203
T1130 3.01803425191527
T1131 2.83557065600058
T1132 2.65344264148044
T1133 2.47165020733121
T1134 2.29454511748185
T1135 2.24066512591054
T1136 2.1912983086668
T1137 2.14202019835422
T1138 2.09283079599643
T1139 2.04373010159344
T1140 1.9947181141216
T1141 1.94945473073864
T1142 2.11812997611725
T1143 2.2900162406384
T1144 2.46157400525162
T1145 2.6328032720042
T1146 2.80370403884886
T1147 2.97427630680923
T1148 3.15026562235276
T1149 3.14727580498141
T1150 3.14428598761006
T1151 3.14129617023871
T1152 3.13830635286736
T1153 3.13531653549601
T1154 2.95044519215862
T1155 2.77200856786031
T1156 2.59390752495655
T1157 2.41614206242371
T1158 2.24296612079241
T1159 2.19025007565192
T1160 2.14194774772389
T1161 2.09373412672702
T1162 2.04560921368495
T1163 1.99757300757404
T1164 1.94962550941791
T1165 1.90534380146931
T1166 2.07015715023293
T1167 2.23810142711903
T1168 2.40571720512084
T1169 2.57300448423837
T1170 2.73996326447161
T1171 2.90659354582056
T1172 3.07851000441674
T1173 3.07552018704539
T1174 3.07253036967404
T1175 3.06954055230269
T1176 3.06655073493135
T1177 3.06356091756
T1178 2.88285613137833
T1179 2.70844647972004
T1180 2.53437240843267
T1181 2.36063391751621
T1182 2.19138712410296
T1183 2.13983502641693
T1184 2.09259718678098
T1185 2.04544805509983
T1186 1.99838763034984
T1187 1.95141591355463
T1188 1.90453290471422
T1189 1.86123287219997
T1190 2.02218432332498
T1191 2.18618661359966
T1192 2.34986040499006
T1193 2.51320569647253
T1194 2.67622249009436
T1195 2.8389107848319
T1196 3.00675438545709
T1197 3.00376456808574
T1198 3.00077475071439
T1199 2.99778493334305
T1200 2.9947951159717
T1201 2.99180529860035
T1202 2.81526707162167
T1203 2.64488439055614
T1204 2.47483729088515
T1205 2.30512577260871
T1206 2.13980812843715
T1207 2.08941997615831
T1208 2.04324662583808
T1209 1.99716198347263
T1210 1.95116604803835
T1211 1.90525882055887
T1212 1.85944030001054
T1213 1.81712194293064
T1214 1.97421149641703
T1215 2.1342718000803
T1216 2.29400360383564
T1217 2.45340690973033
T1218 2.61248171571711
T1219 2.7712280228196
T1220 2.93499876752108
T1221 2.93200895014973
T1222 2.92901913277838
T1223 2.92602931540703
T1224 2.92303949803568
T1225 2.92004968066433
T1226 2.74767801084138
T1227 2.58132230241587
T1228 2.41530217436127
T1229 2.24961762770122
T1230 2.0882291317477
T1231 2.03900492589969
T1232 1.99389606489517
T1233 1.94887591184544
T1234 1.90394446572687
T1235 1.85910172653946
T1236 1.81434769530685
T1237 1.7730110136613
T1238 1.92623867053272
T1239 2.08235698656093
T1240 2.23814680370486
T1241 2.3936081219645
T1242 2.54874094133986
T1243 2.70354526183094
T1244 2.86324314958506
T1245 2.86025333221371
T1246 2.85726351484236
T1247 2.85427369644738
T1248 2.85128387907603
T1249 2.84829406170468
T1250 2.68008895108472
T1251 2.5177602142756
T1252 2.35576705783739
T1253 2.19410948279372
T1254 2.03665013608189
T1255 1.9885898766647
T1256 1.94454550395226
T1257 1.90058984021824
T1258 1.85672288239176
T1259 1.81294463252006
T1260 1.76925509060316
T1261 1.72890008439197
T1262 1.87826584362477
T1263 2.03044217304156
T1264 2.18229000357408
T1265 2.33380933419867
T1266 2.48500016696261
T1267 2.63586249981864
T1268 2.79148753062541
T1269 2.78849771325406
T1270 2.78550789588271
T1271 2.78251807851136
T1272 2.77952826114001
T1273 2.77653844376866
T1274 2.61249989132807
T1275 2.45419812613533
T1276 2.2962319413135
T1277 2.13860133788622
T1278 1.98507113939244
T1279 1.93817482640608
T1280 1.89519494403298
T1281 1.85230376756742
T1282 1.80950130008027
T1283 1.76678753850066
T1284 1.72416248589947
T1285 1.68478915512263
T1286 1.83029301774045
T1287 1.9785273595222
T1288 2.12643320241966
T1289 2.27401054745647
T1290 2.42125939258537
T1291 2.56817973882998
T1292 2.71973191268939
T1293 2.71674209531804
T1294 2.71375227794669
T1295 2.71076246057534
T1296 2.70777264320399
T1297 2.70478282583265
T1298 2.54491083054778
T1299 2.39063603697142
T1300 2.23669682478962
T1301 2.08309319297872
T1302 1.93349214372663
T1303 1.88775977717109
T1304 1.84584438309007
T1305 1.80401769594022
T1306 1.76227971674516
T1307 1.72063044550489
T1308 1.67906988119578
T1309 1.64067822482967
T1310 1.7823201908325
T1311 1.92661254600283
T1312 2.07057640228888
T1313 2.21421175969064
T1314 2.35751861820812
T1315 2.50049697784131
T1316 2.64797629372974
T1317 2.64498647635839
T1318 2.64199665898704
T1319 2.6390068416157
T1320 2.63601702424435
T1321 2.633027206873
T1322 2.47732177079112
T1323 2.32707394883115
T1324 2.17716170826573
T1325 2.02758504807123
T1326 1.88191314703718
T1327 1.83734472691246
T1328 1.79649382214716
T1329 1.75573162431303
T1330 1.71505813443368
T1331 1.67447335148549
T1332 1.63397727649209
T1333 1.59656729556033
T1334 1.73434736392455
T1335 1.87469773248346
T1336 2.01471960215809
T1337 2.15441297192481
T1338 2.29377784383087
T1339 2.43281421582902
T1340 2.57622067579373
T1341 2.57323085842238
T1342 2.57024104105103
T1343 2.56725122367968
T1344 2.56426140630833
T1345 2.56127158893698
T1346 2.40973271001083
T1347 2.26351186069088
T1348 2.11762659174185
T1349 1.97207690316373
T1350 1.83033415034773
T1351 1.78692967767748
T1352 1.74714326120426
T1353 1.70744555268583
T1354 1.66783655109856
T1355 1.62831625746609
T1356 1.58888467178841
T1357 1.552456366291
T1358 1.68637453804023
T1359 1.8227829189641
T1360 1.95886280100368
T1361 2.09461418415898
T1362 2.23003706945362
T1363 2.36513145484035
T1364 2.50446505785771
T1365 2.50147524048636
T1366 2.49848542311501
T1367 2.49549560574366
T1368 2.49250578734868
T1369 2.48951596997733
T1370 2.34214365025417
T1371 2.19994977152698
T1372 2.05809147419433
T1373 1.91656875825623
T1374 1.77875515468192
T1375 1.73651462741885
T1376 1.69779270026135
T1377 1.65915948105863
T1378 1.62061496878708
T1379 1.58215916447032
T1380 1.54379206708472
T1381 1.50834543702166
T1382 1.63840171113228
T1383 1.77086810544473
T1384 1.9030060008729
T1385 2.03481539741678
T1386 2.16629629507637
T1387 2.29744869385169
T1388 2.43270943889806
T1389 2.42971962152671
T1390 2.42672980415536
T1391 2.42373998678401
T1392 2.42075016941266
T1393 2.41776035204131
T1394 2.27455458947388
T1395 2.13638768338671
T1396 1.99855635767045
T1397 1.86106061334873
T1398 1.72717615799247
T1399 1.68609957818386
T1400 1.64844213931844
T1401 1.61087340943144
T1402 1.5733933864756
T1403 1.53600207045092
T1404 1.49869946238103
T1405 1.46423450775233
T1406 1.59042888422433
T1407 1.71895329192536
T1408 1.84714920074211
T1409 1.97501660965095
T1410 2.10255552069913
T1411 2.22976593183939
T1412 2.36095382096204
T1413 2.35796400359069
T1414 2.35497418621934
T1415 2.35198436884799
T1416 2.34899455147665
T1417 2.3460047341053
T1418 2.20696552971723
T1419 2.07282559524644
T1420 1.93902124114656
T1421 1.80555246844124
T1422 1.67559716232666
T1423 1.63568452792524
T1424 1.59909157939916
T1425 1.56258733780424
T1426 1.52617180314048
T1427 1.48984497643152
T1428 1.45360685767734
T1429 1.42012357848299
T1430 1.5635978305285
T1431 1.70924973491015
T1432 1.85451838939923
T1433 1.999403796043
T1434 2.14390595381784
T1435 2.29218802039737
T1436 2.28919820200239
T1437 2.28620838463104
T1438 2.28321856725969
T1439 2.28022874988835
T1440 2.277238932517
T1441 2.27424911514565
T1442 2.13937646893694
T1443 2.00926350608254
T1444 1.87948612462268
T1445 1.75004432353374
T1446 1.62401816563721
T1447 1.58526947766662
T1448 1.54974101845625
T1449 1.51430126617705
T1450 1.478950220829
T1451 1.44368788343575
T1452 1.40851425297365
T1453 1.37601264921366
T1454 1.51496746127973
T1455 1.65602038025776
T1456 1.79669005139048
T1457 1.93697647263063
T1458 2.07687964602548
T1459 2.22043240143773
T1460 2.21744258406638
T1461 2.21445276669503
T1462 2.21146294932368
T1463 2.20847313195233
T1464 2.20548331458098
T1465 2.20249349720963
T1466 2.07178740918028
T1467 1.94570141794226
T1468 1.8199510080988
T1469 1.69453617862624
T1470 1.5724391699714
T1471 1.53485442843163
T1472 1.50039045751335
T1473 1.46601519352622
T1474 1.43172863749389
T1475 1.39753078941635
T1476 1.36342164826996
T1477 1.33190171994433
T1478 1.46633709203095
T1479 1.60279102662899
T1480 1.7388617123581
T1481 1.87454914921827
T1482 2.0098533372095
T1483 2.14867678350171
T1484 2.14568696613036
T1485 2.14269714875901
T1486 2.13970733138766
T1487 2.13671751401631
T1488 2.13372769562133
T1489 2.13073787824998
T1490 2.00419834942362
T1491 1.88213932980199
T1492 1.76041589157491
T1493 1.63902803371874
T1494 1.52086017328195
T1495 1.48443937817301
T1496 1.45103989657044
T1497 1.41772912189903
T1498 1.38450705518241
T1499 1.35137369539694
T1500 1.31832904356628
T1501 1.28779079067499
T1502 1.41770672278217
T1503 1.54956167300023
T1504 1.68103337332572
T1505 1.8121218258059
T1506 1.94282702941714
T1507 2.07692116454206
T1508 2.07393134717071
T1509 2.07094152979936
T1510 2.06795171242801
T1511 2.06496189505666
T1512 2.06197207768531
T1513 2.05898226031396
T1514 1.93660928864333
T1515 1.81857724166172
T1516 1.70088077505103
T1517 1.58351988881125
T1518 1.46928117659251
T1519 1.43402432893802
T1520 1.40168933562753
T1521 1.36944305027183
T1522 1.33728547287092
T1523 1.30521660137754
T1524 1.27323643886259
T1525 1.24367986140566
T1526 1.36907635353339
T1527 1.49633231834783
T1528 1.62320503429333
T1529 1.74969450239353
T1530 1.87580072060116
T1531 2.00516554660604
T1532 2.00217572923469
T1533 1.99918591186334
T1534 1.99619609449199
T1535 1.99320627712064
T1536 1.9902164597493
T1537 1.98722664237795
T1538 1.86902022888668
T1539 1.75501515249782
T1540 1.64134565750351
T1541 1.52801174390375
T1542 1.41770218092669
T1543 1.3836092786794
T1544 1.35233877468462
T1545 1.32115697864463
T1546 1.29006388953581
T1547 1.25905950838177
T1548 1.2281438341589
T1549 1.19956893213632
T1550 1.32044598428461
T1551 1.44310296471907
T1552 1.56537669628458
T1553 1.68726717898116
T1554 1.8087744128088
T1555 1.93340992867002
T1556 1.93042011129868
T1557 1.92743029290369
T1558 1.92444047553234
T1559 1.921450658161
T1560 1.91846084078965
T1561 1.9154710234183
T1562 1.80143116810639
T1563 1.69145306435755
T1564 1.58181054097963
T1565 1.47250359899625
T1566 1.36612318423725
T1567 1.33319422944441
T1568 1.30298821476534
T1569 1.27287090701744
T1570 1.24284230722433
T1571 1.21290241436237
T1572 1.18305122945521
T1573 1.15545800286699
T1574 1.27181561605947
T1575 1.3898736110903
T1576 1.5075483572522
T1577 1.62483985556879
T1578 1.74174810399282
T1579 1.86165430971038
T1580 1.85866449233903
T1581 1.85567467496768
T1582 1.85268485759633
T1583 1.84969504022498
T1584 1.84670522285363
T1585 1.84371540548228
T1586 1.73384210834973
T1587 1.62789097621728
T1588 1.52227542445574
T1589 1.41699545408875
T1590 1.31454418857143
T1591 1.28277917918579
T1592 1.25363765382244
T1593 1.22458483539024
T1594 1.19562072388921
T1595 1.16674532034297
T1596 1.13795862475152
T1597 1.11134707359765
T1598 1.22318524681069
T1599 1.33664425643791
T1600 1.44972001821982
T1601 1.56241253113279
T1602 1.67472179620046
T1603 1.78989869177436
T1604 1.78690887440301
T1605 1.78391905703166
T1606 1.78092923966031
T1607 1.77793942228896
T1608 1.77494960389398
T1609 1.77195978652263
T1610 1.66625304756944
T1611 1.56432888705338
T1612 1.46274030793186
T1613 1.36148730918126
T1614 1.26296519188199
T1615 1.2323641299508
T1616 1.20428709287953
T1617 1.17629876376305
T1618 1.14839914157773
T1619 1.1205882273472
T1620 1.09286602004783
T1621 1.06723614432832
T1622 1.17455487756191
T1623 1.28341490280914
T1624 1.39189168021107
T1625 1.49998520772043
T1626 1.60769548738448
T1627 1.71814307281471
T1628 1.71515325544336
T1629 1.71216343807201
T1630 1.70917362070066
T1631 1.70618380332931
T1632 1.70319398595796
T1633 1.70020416858661
T1634 1.59866398781278
T1635 1.50076679891311
T1636 1.40320519140798
T1637 1.30597916427376
T1638 1.21138619621618
T1639 1.18194907969218
T1640 1.15493653193662
T1641 1.12801269111222
T1642 1.10117755824261
T1643 1.0744311333278
T1644 1.04777341534415
T1645 1.02312521505898
T1646 1.12592450831313
T1647 1.23018554918038
T1648 1.33406334117869
T1649 1.43755788430806
T1650 1.54066917959212
T1651 1.64638745487869
T1652 1.64339763750734
T1653 1.64040782013599
T1654 1.63741800276464
T1655 1.63442818539329
T1656 1.63143836802195
T1657 1.6284485506506
T1658 1.53107492805613
T1659 1.43720471077284
T1660 1.34367007488409
T1661 1.25047101936626
T1662 1.15980719952673
T1663 1.13153402943356
T1664 1.10558597099371
T1665 1.07972661948503
T1666 1.05395597593113
T1667 1.0282740393084
T1668 1.00268081064046
T1669 0.979014285789649
T1670 1.07729413906435
T1671 1.17695619555161
T1672 1.2762350021463
T1673 1.37513056089569
T1674 1.47364287077614
T1675 1.57463183694267
T1676 1.57164201957133
T1677 1.56865220117634
T1678 1.56566238380499
T1679 1.56267256643365
T1680 1.5596827490623
T1681 1.55669293169095
T1682 1.46348586727584
T1683 1.37364262263256
T1684 1.28413495836021
T1685 1.19496287445876
T1686 1.10822820283728
T1687 1.08111898019857
T1688 1.0562354100508
T1689 1.03144054785783
T1690 1.00673439361965
T1691 0.982116945288998
T1692 0.957588205936769
T1693 0.934903356520314
T1694 1.02866376981557
T1695 1.12372684089922
T1696 1.21840666413755
T1697 1.31270323748332
T1698 1.40661656298378
T1699 1.50287621798303
T1700 1.49988640061168
T1701 1.49689658324033
T1702 1.49390676586898
T1703 1.49091694849763
T1704 1.48792713112628
T1705 1.48493731375493
T1706 1.39589680751918
T1707 1.31008053346866
T1708 1.22459984081269
T1709 1.13945472955127
T1710 1.05664920717147
T1711 1.03070392993995
T1712 1.00688484910789
T1713 0.983154476230635
T1714 0.959512810284535
T1715 0.935959852293228
T1716 0.912495601233081
T1717 0.890792426227348
T1718 0.980033400566797
T1719 1.07049748727045
T1720 1.16057832510517
T1721 1.25027591407095
T1722 1.3395902541678
T1723 1.43112060004701
T1724 1.42813078267566
T1725 1.42514096530431
T1726 1.42215114793296
T1727 1.41916133056161
T1728 1.41617151319026
T1729 1.41318169479528
T1730 1.32830774673889
T1731 1.24651844532839
T1732 1.16506472428881
T1733 1.08394658464377
T1734 1.00507021048202
T1735 0.980288880704956
T1736 0.957534289188618
T1737 0.934868404603439
T1738 0.912291227973053
T1739 0.889802758273827
T1740 0.867402996529393
T1741 0.846681496958013
T1742 0.931403031318018
T1743 1.01726813364169
T1744 1.10274998607279
T1745 1.18784859065859
T1746 1.27256394535181
T1747 1.35936498108736
T1748 1.35637516371601
T1749 1.35338534634466
T1750 1.35039552897331
T1751 1.34740571160196
T1752 1.34441589423061
T1753 1.34142607685926
T1754 1.26071868698223
T1755 1.18295635718812
T1756 1.10552960776492
T1757 1.02843843973627
T1758 0.95349121481621
T1759 0.929873830446335
T1760 0.908183728245709
T1761 0.886582332976244
T1762 0.865069644637939
T1763 0.843645664254425
T1764 0.822310391825704
T1765 0.802570567688679
T1766 0.885114546957592
T1767 0.968976705347895
T1768 1.0528659377827
T1769 1.136782244262
T1770 1.2207256247858
T1771 1.30707002849327
T1772 1.3072812396155
T1773 1.30749245073772
T1774 1.30770366185995
T1775 1.30791487298217
T1776 1.30812608308076
T1777 1.30833729420299
T1778 1.23256639350514
T1779 1.15931689716912
T1780 1.08604369556173
T1781 1.01274678561208
T1782 0.941211242428338
T1783 0.9201199936477
T1784 0.900837374772709
T1785 0.88154848819858
T1786 0.862253334948948
T1787 0.842951916047442
T1788 0.823644230470432
T1789 0.805843163418109
T1790 0.888549963650617
T1791 0.972737009551278
T1792 1.05695113052007
T1793 1.14119232553336
T1794 1.22546059356752
T1795 1.31213909133215
T1796 1.31235030245437
T1797 1.3125615135766
T1798 1.31277272469882
T1799 1.31298393582105
T1800 1.31319514694327
T1801 1.3134063580655
T1802 1.23734111708539
T1803 1.16380714213843
T1804 1.09024945987283
T1805 1.01666807131223
T1806 0.944854959033995
T1807 0.923681485984067
T1808 0.904323667003019
T1809 0.884959582370099
T1810 0.865589230038042
T1811 0.84621261103048
T1812 0.826829726371045
T1813 0.808959311317184
T1814 0.891985379320011
T1815 0.976497313754662
T1816 1.06103632325744
T1817 1.14560240578109
T1818 1.23019556234924
T1819 1.31720815519465
T1820 1.31741936631688
T1821 1.31763057641547
T1822 1.3178417875377
T1823 1.31805299865992
T1824 1.31826420978215
T1825 1.31847542090437
T1826 1.242115839642
T1827 1.1682973860841
T1828 1.09445522520756
T1829 1.02058935803602
T1830 0.948498676663283
T1831 0.927242978320434
T1832 0.907809960256962
T1833 0.888370675517985
T1834 0.868925125127136
T1835 0.84947330703715
T1836 0.830015222271659
T1837 0.812075458192627
T1838 0.895420796013036
T1839 0.980257617958045
T1840 1.06512151497119
T1841 1.15001248602882
T1842 1.23493053010733
T1843 1.32227721803353
T1844 1.32248842915575
T1845 1.32269964027798
T1846 1.3229108514002
T1847 1.3231220614988
T1848 1.32333327262102
T1849 1.32354448374325
T1850 1.24689056322225
T1851 1.17278763002977
T1852 1.09866098951866
T1853 1.02451064373618
T1854 0.952142394292572
T1855 0.930804470656801
T1856 0.911296253510905
T1857 0.891781769689504
T1858 0.872261019192598
T1859 0.852734002020187
T1860 0.833200719195904
T1861 0.815191606091702
T1862 0.89885621168243
T1863 0.984017922161429
T1864 1.06920670770856
T1865 1.15442256627656
T1866 1.23966549888905
T1867 1.3273462808724
T1868 1.32755749199463
T1869 1.32776870311685
T1870 1.32797991423908
T1871 1.3281911253613
T1872 1.32840233648353
T1873 1.32861354658212
T1874 1.25166528577886
T1875 1.17727787397545
T1876 1.10286675485339
T1877 1.02843192943633
T1878 0.955786110898229
T1879 0.934365962993168
T1880 0.914782546764848
T1881 0.895192863861022
T1882 0.875596914281692
T1883 0.855994698026857
T1884 0.836386215096517
T1885 0.818307752967146
T1886 0.902291628375456
T1887 0.987778226364812
T1888 1.0732918994223
T1889 1.15883264652429
T1890 1.24440046767077
T1891 1.33241534473491
T1892 1.3326265548335
T1893 1.33283776595573
T1894 1.33304897707795
T1895 1.33326018820018
T1896 1.3334713993224
T1897 1.33368261044463
T1898 1.25644000935911
T1899 1.18176811792112
T1900 1.10707252018812
T1901 1.03235321513649
T1902 0.959429828527517
T1903 0.937927454305904
T1904 0.918268838995158
T1905 0.898603957008908
T1906 0.878932808347154
T1907 0.859255393009895
T1908 0.839571712020763
T1909 0.821423900866221
T1910 0.905727044044849
T1911 0.991538531591828
T1912 1.07737709215967
T1913 1.16324272677202
T1914 1.24913543542886
T1915 1.33748440757379
T1916 1.33769561869601
T1917 1.33790682981824
T1918 1.33811803991683
T1919 1.33832925103906
T1920 1.33854046216128
T1921 1.33875167328351
T1922 1.26121473293936
T1923 1.18625836186679
T1924 1.11127828449922
T1925 1.03627450083665
T1926 0.963073546156806
T1927 0.941488946642271
T1928 0.921755132249101
T1929 0.902015051180427
T1930 0.882268703436248
T1931 0.862516089016564
T1932 0.842757207921376
T1933 0.824540047741664
T1934 0.909162460737875
T1935 0.995298835795211
T1936 1.08146228387341
T1937 1.16765280701975
T1938 1.25387040421058
T1939 1.34255347041266
T1940 1.34276468153489
T1941 1.34297589265711
T1942 1.34318710377934
T1943 1.34339831490156
T1944 1.34360952500016
T1945 1.34382073612238
T1946 1.26598945549597
T1947 1.19074860581246
T1948 1.11548404983395
T1949 1.04019578653681
T1950 0.966717262762463
T1951 0.945050438978638
T1952 0.925241425503044
T1953 0.905426145351945
T1954 0.88560459750171
T1955 0.865776783999602
T1956 0.845942704845622
T1957 0.827656195640739
T1958 0.912597876407269
T1959 0.999059139998595
T1960 1.08554747661079
T1961 1.17206288726748
T1962 1.2586053729923
T1963 1.34762253325154
T1964 1.34783374437376
T1965 1.34804495549599
T1966 1.34825616661821
T1967 1.34846737774044
T1968 1.34867858886266
T1969 1.34888979896126
T1970 1.28338291533073
T1971 1.22048027553419
T1972 1.15755787861516
T1973 1.09461572764453
T1974 1.03165382057504
T1975 0.970512801405171
T1976 0.94540788924863
T1977 0.922177309845488
T1978 0.898939419662134
T1979 0.875694216651306
T1980 0.852441701836633
T1981 0.830772342516182
T1982 0.916033293100294
T1983 1.00281944420198
T1984 1.08963266934816
T1985 1.17647296751521
T1986 1.26334034075039
T1987 1.35269159711405
T1988 1.35290280823627
T1989 1.35311401833486
T1990 1.35332522945709
T1991 1.35353644057931
T1992 1.35374765170154
T1993 1.35395886282376
T1994 1.28820505252462
T1995 1.22506534568351
T1996 1.16190588376718
T1997 1.09872666575198
T1998 1.03552769266155
T1999 0.97415651903446
T2000 0.948956797052384
T2001 0.925638472932224
T2002 0.90231283700822
T2003 0.87897988825674
T2004 0.855639628725049
T2005 0.833888490415257
T2006 0.919468708769688
T2007 1.00657974840536
T2008 1.0937178610619
T2009 1.18088304878657
T2010 1.26807530953211
T2011 1.35776065995292
T2012 1.35797187107515
T2013 1.35818308219737
T2014 1.35839429229596
T2015 1.35860550341819
T2016 1.35881671454041
T2017 1.35902792566264
T2018 1.29302718869487
T2019 1.22965041583283
T2020 1.16625388789556
T2021 1.10283760488306
T2022 1.0394015657717
T2023 0.977800236663749
T2024 0.952505703832507
T2025 0.929099634995328
T2026 0.905686254354305
T2027 0.882265560885807
T2028 0.858837555613466
T2029 0.8370046372907
T2030 0.922904125462713
T2031 1.01034005260875
T2032 1.09780305379928
T2033 1.18529312903431
T2034 1.27281027831383
T2035 1.3628297227918
T2036 1.36304093391402
T2037 1.36325214503625
T2038 1.36346335615847
T2039 1.3636745672807
T2040 1.36388577737929
T2041 1.36409698850151
T2042 1.29784932486512
T2043 1.23423548598215
T2044 1.17060189304758
T2045 1.10694854299052
T2046 1.04327543785822
T2047 0.981443953269405
T2048 0.956054611636261
T2049 0.932560798082064
T2050 0.90905967170039
T2051 0.885551232491242
T2052 0.862035482501882
T2053 0.840120785189775
T2054 0.926339541132107
T2055 1.01410035681213
T2056 1.10188824551302
T2057 1.18970320928204
T2058 1.27754524607192
T2059 1.36789878563067
T2060 1.3681099967529
T2061 1.36832120787512
T2062 1.36853241899735
T2063 1.36874363011957
T2064 1.3689548412418
T2065 1.36916605236402
T2066 1.30267146103538
T2067 1.2388205571551
T2068 1.17494989717597
T2069 1.1110594821216
T2070 1.04714931096837
T2071 0.985087670898694
T2072 0.959603519440015
T2073 0.936021960145167
T2074 0.912433089046476
T2075 0.888836905120309
T2076 0.865233409390298
T2077 0.843236932065218
T2078 0.929774956801501
T2079 1.01786066101551
T2080 1.10597343825039
T2081 1.19411328952977
T2082 1.28228021485364
T2083 1.37296784949318
T2084 1.3731790606154
T2085 1.373390270714
T2086 1.37360148183622
T2087 1.37381269295845
T2088 1.37402390408067
T2089 1.3742351152029
T2090 1.30749359720563
T2091 1.24340562730443
T2092 1.17929790130435
T2093 1.11517042022905
T2094 1.05102318407852
T2095 0.988731388527983
T2096 0.96315242724377
T2097 0.939483122208271
T2098 0.915806505368929
T2099 0.892122576725743
T2100 0.868431336278714
T2101 0.846353079964294
T2102 0.933210373494526
T2103 1.0216209652189
T2104 1.11005862996413
T2105 1.1985233697775
T2106 1.28701518363537
T2107 1.37803691233205
T2108 1.37824812345428
T2109 1.3784593345765
T2110 1.37867054569873
T2111 1.37888175579732
T2112 1.37909296691955
T2113 1.37930417804177
T2114 1.31231573337589
T2115 1.24799069745375
T2116 1.18364590645637
T2117 1.11928135936013
T2118 1.05489705616503
T2119 0.992375105133639
T2120 0.966701335047524
T2121 0.942944285295007
T2122 0.919179922715014
T2123 0.89540824935481
T2124 0.87162926316713
T2125 0.849469226839737
T2126 0.954336367418362
T2127 1.06078882028397
T2128 1.16727376016044
T2129 1.2737911880714
T2130 1.3828947640487
T2131 1.38310597517093
T2132 1.38331718629316
T2133 1.38352839741538
T2134 1.38373960853761
T2135 1.38395081965983
T2136 1.38416203078206
T2137 1.38437324088065
T2138 1.31713787056977
T2139 1.2525757686267
T2140 1.18799391058476
T2141 1.12339229746759
T2142 1.05877092927518
T2143 0.996018822762928
T2144 0.970250242851279
T2145 0.946405447358111
T2146 0.9225533400611
T2147 0.898693920960245
T2148 0.874827190055547
T2149 0.852585374738812
T2150 0.95783666907712
T2151 1.06467897221486
T2152 1.17155376236345
T2153 1.27846104054654
T2154 1.38796382791121
T2155 1.38817503903344
T2156 1.38838624913203
T2157 1.38859746025426
T2158 1.38880867137648
T2159 1.38901988249871
T2160 1.38923109362093
T2161 1.38944230474316
T2162 1.32196000674003
T2163 1.25716083877602
T2164 1.19234191471314
T2165 1.12750323557504
T2166 1.0626448013617
T2167 0.999662540392217
T2168 0.973799149631401
T2169 0.949866609421215
T2170 0.925926757407185
T2171 0.901979593589312
T2172 0.878025116943963
T2173 0.855701522637887
T2174 0.961336969712247
T2175 1.06856912312211
T2176 1.17583376456647
T2177 1.28313089302169
T2178 1.39303289075009
T2179 1.39324410187231
T2180 1.39345531299454
T2181 1.39366652411676
T2182 1.39387773421536
T2183 1.39408894533758
T2184 1.39430015645981
T2185 1.39451136758203
T2186 1.32678214291028
T2187 1.26174590892534
T2188 1.19668991986516
T2189 1.13161417470612
T2190 1.06651867447185
T2191 1.00330625802151
T2192 0.977348057435156
T2193 0.953327772507951
T2194 0.92930017475327
T2195 0.905265265194746
T2196 0.881223043832379
T2197 0.85881766951333
T2198 0.964837271371005
T2199 1.072459275053
T2200 1.18011376676948
T2201 1.28780074549683
T2202 1.39810195358896
T2203 1.39831316471119
T2204 1.39852437583341
T2205 1.39873558695564
T2206 1.39894679807786
T2207 1.39915800920009
T2208 1.39936921929868
T2209 1.39958043042091
T2210 1.33160427908054
T2211 1.26633097907466
T2212 1.20103792399355
T2213 1.13572511281357
T2214 1.07039254655837
T2215 1.00694997462716
T2216 0.98089696523891
T2217 0.956788934571055
T2218 0.932673592099356
T2219 0.908550937823813
T2220 0.884420970720795
T2221 0.861933817412405
T2222 0.968337573029764
T2223 1.07634942698388
T2224 1.18439376794886
T2225 1.29247059694834
T2226 1.40317101745147
T2227 1.40338222755006
T2228 1.40359343867229
T2229 1.40380464979451
T2230 1.40401586091674
T2231 1.40422707203896
T2232 1.40443828316119
T2233 1.40464949325978
T2234 1.33642641525079
T2235 1.27091605024761
T2236 1.20538592812193
T2237 1.13983605194466
T2238 1.07426641966852
T2239 1.01059369225645
T2240 0.984445873042665
T2241 0.960250097657791
T2242 0.936047009445441
T2243 0.911836609429248
T2244 0.887618897609211
T2245 0.865049964287848
T2246 0.971837874688522
T2247 1.08023957891477
T2248 1.18867377015188
T2249 1.29714044942348
T2250 1.40824008029035
T2251 1.40845129141257
T2252 1.4086625025348
T2253 1.40887371263339
T2254 1.40908492375561
T2255 1.40929613487784
T2256 1.40950734600006
T2257 1.40971855712229
T2258 1.34124855142105
T2259 1.27550112039693
T2260 1.20973393327395
T2261 1.14394699005211
T2262 1.07814029175503
T2263 1.01423740988574
T2264 0.987994780846419
T2265 0.963711259720894
T2266 0.939420426791526
T2267 0.915122282058315
T2268 0.890816824497628
T2269 0.868166112186923
T2270 0.975338175323649
T2271 1.08412972982202
T2272 1.19295377235489
T2273 1.30181030189862
T2274 1.41330914312922
T2275 1.41352035425145
T2276 1.41373156537367
T2277 1.4139427764959
T2278 1.41415398659449
T2279 1.41436519771672
T2280 1.41457640883894
T2281 1.41478761996117
T2282 1.34607068861493
T2283 1.28008619054625
T2284 1.21408193740234
T2285 1.14805792918319
T2286 1.08201416486518
T2287 1.0178811264914
T2288 0.991543687626541
T2289 0.967172421783998
T2290 0.942793844137612
T2291 0.91840795366375
T2292 0.894014751386044
T2293 0.871282259062366
T2294 0.978838476982407
T2295 1.08801988175291
T2296 1.1972337745579
T2297 1.30648015437376
T2298 1.4183782059681
T2299 1.41858941709032
T2300 1.41880062821255
T2301 1.41901183933477
T2302 1.419223050457
T2303 1.41943426157922
T2304 1.41964547167782
T2305 1.41985668280004
T2306 1.35089282478519
T2307 1.28467126069557
T2308 1.21842994153072
T2309 1.15216886729064
T2310 1.08588803797533
T2311 1.02152484412069
T2312 0.995092595430296
T2313 0.970633584870734
T2314 0.946167261483697
T2315 0.921693625269184
T2316 0.89721267827446
T2317 0.874398406961442
T2318 0.982338778641166
T2319 1.0919100336838
T2320 1.20151377676092
T2321 1.3111500068489
T2322 1.4234472698306
T2323 1.42365848095283
T2324 1.42386969105142
T2325 1.42408090217365
T2326 1.42429211329587
T2327 1.4245033244181
T2328 1.42471453554032
T2329 1.42492574666255
T2330 1.35571496095544
T2331 1.28925633186852
T2332 1.22277794668274
T2333 1.15627980642173
T2334 1.08976191006185
T2335 1.02516856174997
T2336 0.99864150323405
T2337 0.974094746933838
T2338 0.949540678829782
T2339 0.924979297898251
T2340 0.900410605162876
T2341 0.877514553836885
T2342 0.985839080299924
T2343 1.09580018561468
T2344 1.2057937779403
T2345 1.31581985830041
T2346 1.42851633266948
T2347 1.4287275437917
T2348 1.42893875491393
T2349 1.42914996501252
T2350 1.42936117613475
T2351 1.42957238725697
T2352 1.4297835983792
T2353 1.42999480950142
T2354 1.3605370971257
T2355 1.29384140201784
T2356 1.22712595081113
T2357 1.16039074452918
T2358 1.093635783172
T2359 1.02881227835563
T2360 1.0021904110378
T2361 0.977555908996942
T2362 0.952914096175868
T2363 0.928264969503686
T2364 0.903608532051292
T2365 0.88063070173596
T2366 0.989339380935051
T2367 1.09969033754557
T2368 1.21007378014331
T2369 1.32048971077555
T2370 1.43358539550836
T2371 1.43379660663058
T2372 1.43400781775281
T2373 1.43421902887503
T2374 1.43443023999726
T2375 1.43464145009585
T2376 1.43485266121807
T2377 1.4350638723403
T2378 1.36535923329595
T2379 1.29842647216716
T2380 1.23147395596314
T2381 1.16450168366026
T2382 1.09750965525852
T2383 1.03245599598492
T2384 1.00573931884156
T2385 0.981017072083678
T2386 0.956287512498321
T2387 0.931550642132753
T2388 0.906806458939709
T2389 0.883746848611403
T2390 0.992839682593809
T2391 1.10358048845282
T2392 1.21435378234633
T2393 1.32515956325069
T2394 1.43865445834723
T2395 1.43886566946946
T2396 1.43907688059168
T2397 1.43928809171391
T2398 1.43949930283613
T2399 1.43971051395836
T2400 1.43992172508058
T2401 1.44013293517917
T2402 1.37018136946621
T2403 1.30301154231648
T2404 1.23582196009153
T2405 1.16861262176771
T2406 1.10138352836866
T2407 1.03609971361421
T2408 1.00928822664531
T2409 0.984478234146782
T2410 0.959660929844406
T2411 0.934836313738187
T2412 0.910004385828125
T2413 0.886862996510478
T2414 0.996339984252568
T2415 1.10747064038371
T2416 1.21863378454934
T2417 1.32982941572584
T2418 1.44372352220974
T2419 1.44393473333196
T2420 1.44414594343056
T2421 1.44435715455278
T2422 1.44456836567501
T2423 1.44477957679723
T2424 1.44499078791946
T2425 1.44520199904168
T2426 1.37500350666009
T2427 1.30759661348944
T2428 1.24016996421992
T2429 1.17272355987516
T2430 1.10525740045518
T2431 1.03974343021986
T2432 1.01283713342544
T2433 0.987939396209886
T2434 0.963034347190492
T2435 0.938121986367254
T2436 0.913202312716541
T2437 0.889979143385921
T2438 0.999840285911326
T2439 1.11136079231459
T2440 1.22291378675235
T2441 1.33449926820098
T2442 1.44879258504861
T2443 1.44900379617084
T2444 1.44921500729306
T2445 1.44942621841529
T2446 1.44963742851388
T2447 1.44984863963611
T2448 1.45005985075833
T2449 1.45027106188056
T2450 1.37982564283035
T2451 1.31218168363876
T2452 1.24451796937193
T2453 1.17683449900625
T2454 1.10913127356533
T2455 1.04338714784915
T2456 1.01638604122919
T2457 0.991400559296622
T2458 0.966407764536577
T2459 0.941407657972689
T2460 0.916400239604957
T2461 0.893095291284996
T2462 1.00334058654645
T2463 1.11525094424548
T2464 1.22719378793174
T2465 1.33916911965249
T2466 1.45386164788749
T2467 1.45407285900971
T2468 1.45428407013194
T2469 1.45449528125416
T2470 1.45470649237639
T2471 1.45491770349861
T2472 1.45512891359721
T2473 1.45534012471943
T2474 1.3846477790006
T2475 1.31676675378808
T2476 1.24886597350032
T2477 1.1809454371137
T2478 1.11300514565185
T2479 1.04703086547844
T2480 1.01993494903295
T2481 0.994861721359726
T2482 0.969781181882662
T2483 0.944693330601756
T2484 0.919598166493374
T2485 0.896211438160439
T2486 1.00684088820521
T2487 1.11914109515273
T2488 1.23147379013475
T2489 1.34383897212763
T2490 1.45893071175
T2491 1.45914192184859
T2492 1.45935313297081
T2493 1.45956434409304
T2494 1.45977555521527
T2495 1.45998676633749
T2496 1.46019797745972
T2497 1.46040918755831
T2498 1.38946991517086
T2499 1.3213518239374
T2500 1.25321397762871
T2501 1.18505637624478
T2502 1.116879018762
T2503 1.0506745820841
T2504 1.0234838568367
T2505 0.998322884446461
T2506 0.973154599228748
T2507 0.947979002207191
T2508 0.92279609338179
T2509 0.899327586059514
T2510 1.01034118986397
T2511 1.12303124708362
T2512 1.23575379233776
T2513 1.34850882460277
T2514 1.46399977458887
T2515 1.4642109857111
T2516 1.46442219683332
T2517 1.46463340693192
T2518 1.46484461805414
T2519 1.46505582917637
T2520 1.46526704029859
T2521 1.46547825142082
T2522 1.39429205134111
T2523 1.32593689511035
T2524 1.25756198278072
T2525 1.18916731435223
T2526 1.12075289187215
T2527 1.05431829971339
T2528 1.02703276464045
T2529 1.00178404650957
T2530 0.976528016574833
T2531 0.951264674836257
T2532 0.925994020270206
T2533 0.90244373395859
T2534 1.01384149152273
T2535 1.12692139901451
T2536 1.24003379454078
T2537 1.35317867707791
T2538 1.46906883742775
T2539 1.46928004854997
T2540 1.4694912596722
T2541 1.46970247079442
T2542 1.46991368089302
T2543 1.47012489201524
T2544 1.47033610313747
T2545 1.47054731425969
T2546 1.39911418751137
T2547 1.33052196525967
T2548 1.26190998690911
T2549 1.19327825348332
T2550 1.12462676395866
T2551 1.05796201734268
T2552 1.03058167142058
T2553 1.00524520857267
T2554 0.979901433920918
T2555 0.954550346441692
T2556 0.929191947158622
T2557 0.905559880834033
T2558 1.01734179215785
T2559 1.13081155094539
T2560 1.24431379572016
T2561 1.35784852955305
T2562 1.47413790026662
T2563 1.47434911138885
T2564 1.47456032251107
T2565 1.4747715336333
T2566 1.47498274475552
T2567 1.47519395587775
T2568 1.47540516597634
T2569 1.47561637709857
T2570 1.40393632470525
T2571 1.33510703540899
T2572 1.2662579910375
T2573 1.19738919159077
T2574 1.12850063706881
T2575 1.06160573394833
T2576 1.03413057922433
T2577 1.0087063716594
T2578 0.983274851267004
T2579 0.957836019070759
T2580 0.932389874047038
T2581 0.908676028733108
T2582 1.02084209381661
T2583 1.13470170185265
T2584 1.24859379792317
T2585 1.36251838202819
T2586 1.47920696412913
T2587 1.47941817525136
T2588 1.47962938534995
T2589 1.47984059647217
T2590 1.4800518075944
T2591 1.48026301871662
T2592 1.48047422983885
T2593 1.48068544096107
T2594 1.40875846087551
T2595 1.33969210555831
T2596 1.27060599618951
T2597 1.20150013072185
T2598 1.13237450915533
T2599 1.06524945157762
T2600 1.03767948702809
T2601 1.01216753372251
T2602 0.986648268613089
T2603 0.961121690676194
T2604 0.935587800935455
T2605 0.911792175608551
T2606 1.02434239547537
T2607 1.13859185378353
T2608 1.25287380012619
T2609 1.3671882334797
T2610 1.48427602696801
T2611 1.48448723809023
T2612 1.48469844921246
T2613 1.48490965931105
T2614 1.48512087043327
T2615 1.4853320815555
T2616 1.48554329267772
T2617 1.48575450379995
T2618 1.41358059704576
T2619 1.34427717673126
T2620 1.2749540003179
T2621 1.2056110688293
T2622 1.13624838226548
T2623 1.06889316920691
T2624 1.04122839483184
T2625 1.01562869578561
T2626 0.990021685959174
T2627 0.96440736330526
T2628 0.938785727823871
T2629 0.914770611214964
T2630 1.02754216183061
T2631 1.14198590857569
T2632 1.25642965532077
T2633 1.37087340206585
T2634 1.48806501743639
T2635 1.48806501743639
T2636 1.48806501743639
T2637 1.48806501743639
T2638 1.48806501743639
T2639 1.48806501743639
T2640 1.48806501743639
T2641 1.48806501743639
T2642 1.41557763769301
T2643 1.34598499423294
T2644 1.27639235077288
T2645 1.20679970628918
T2646 1.13720706282911
T2647 1.06964307079811
T2648 1.04181091313133
T2649 1.0160525971784
T2650 0.990294281225469
T2651 0.964535965272539
T2652 0.938777648295978
T2653 0.914770611214964
T2654 1.02754216183061
T2655 1.14198590857569
T2656 1.25642965532077
T2657 1.37087340206585
T2658 1.48806501743639
T2659 1.48806501743639
T2660 1.48806501743639
T2661 1.48806501743639
T2662 1.48806501743639
T2663 1.48806501743639
T2664 1.48806501743639
T2665 1.48806501743639
T2666 1.41557763769301
T2667 1.34598499423294
T2668 1.27639235077288
T2669 1.20679970628918
T2670 1.13720706282911
T2671 1.06964307079811
T2672 1.04181091313133
T2673 1.0160525971784
T2674 0.990294281225469
T2675 0.964535965272539
T2676 0.938777648295978
T2677 0.914770611214964
T2678 1.02754216183061
T2679 1.14198590857569
T2680 1.25642965532077
T2681 1.37087340206585
T2682 1.48806501743639
T2683 1.48806501743639
T2684 1.48806501743639
T2685 1.48806501743639
T2686 1.48806501743639
T2687 1.48806501743639
T2688 1.48806501743639
T2689 1.48806501743639
T2690 1.41557763769301
T2691 1.34598499423294
T2692 1.27639235077288
T2693 1.20679970628918
T2694 1.13720706282911
T2695 1.06964307079811
T2696 1.04181091313133
T2697 1.0160525971784
T2698 0.990294281225469
T2699 0.964535965272539
T2700 0.938777648295978
T2701 0.914770611214964
T2702 1.02754216183061
T2703 1.14198590857569
T2704 1.25642965532077
T2705 1.37087340206585
T2706 1.48806501743639
T2707 1.48806501743639
T2708 1.48806501743639
T2709 1.48806501743639
T2710 1.48806501743639
T2711 1.48806501743639
T2712 1.48806501743639
T2713 1.48806501743639
T2714 1.41557763769301
T2715 1.34598499423294
T2716 1.27639235077288
T2717 1.20679970628918
T2718 1.13720706282911
T2719 1.06964307079811
T2720 1.04181091313133
T2721 1.0160525971784
T2722 0.990294281225469
T2723 0.964535965272539
T2724 0.938777648295978
T2725 0.914770611214964
T2726 1.02754216183061
T2727 1.14198590857569
T2728 1.25642965532077
T2729 1.37087340206585
T2730 1.48806501743639
T2731 1.48806501743639
T2732 1.48806501743639
T2733 1.48806501743639
T2734 1.48806501743639
T2735 1.48806501743639
T2736 1.48806501743639
T2737 1.48806501743639
T2738 1.41557763769301
T2739 1.34598499423294
T2740 1.27639235077288
T2741 1.20679970628918
T2742 1.13720706282911
T2743 1.06964307079811
T2744 1.04181091313133
T2745 1.0160525971784
T2746 0.990294281225469
T2747 0.964535965272539
T2748 0.938777648295978
T2749 0.914770611214964
T2750 1.02754216183061
T2751 1.14198590857569
T2752 1.25642965532077
T2753 1.37087340206585
T2754 1.48806501743639
T2755 1.48806501743639
T2756 1.48806501743639
T2757 1.48806501743639
T2758 1.48806501743639
T2759 1.48806501743639
T2760 1.48806501743639
T2761 1.48806501743639
T2762 1.41557763769301
T2763 1.34598499423294
T2764 1.27639235077288
T2765 1.20679970628918
T2766 1.13720706282911
T2767 1.06964307079811
T2768 1.04181091313133
T2769 1.0160525971784
T2770 0.990294281225469
T2771 0.964535965272539
T2772 0.938777648295978
T2773 0.914770611214964
T2774 1.05610226008626
T2775 1.19915129434815
T2776 1.34220032861003
T2777 1.48806501743639
T2778 1.48806501743639
T2779 1.48806501743639
T2780 1.48806501743639
T2781 1.48806501743639
T2782 1.48806501743639
T2783 1.48806501743639
T2784 1.48806501743639
T2785 1.48806501743639
T2786 1.41557763769301
T2787 1.34598499423294
T2788 1.27639235077288
T2789 1.20679970628918
T2790 1.13720706282911
T2791 1.06964307079811
T2792 1.04181091313133
T2793 1.0160525971784
T2794 0.990294281225469
T2795 0.964535965272539
T2796 0.938777648295978
T2797 0.914770611214964
T2798 1.05610226008626
T2799 1.19915129434815
T2800 1.34220032861003
T2801 1.48806501743639
T2802 1.48806501743639
T2803 1.48806501743639
T2804 1.48806501743639
T2805 1.48806501743639
T2806 1.48806501743639
T2807 1.48806501743639
T2808 1.48806501743639
