# Supplementary material for: FishMORPH - An agent-based model to predict salmonid growth and distribution responses under natural and low flows
Source: Sci Rep. 2016 Jul 19;6:29414. doi: 10.1038/srep29414 (PMC4949470; doi:10.1038/srep29414)
Supplement: Supplementary Information 2 [file srep29414-s2.zip › SR_FishMORPH_Files/Parameters/Baseline_Resource3_Density_Stretch3.var]

Resource3Density Strech3
T1 4.7753009978838
T2 4.43091160008366
T3 4.09584786114053
T4 3.76078412219739
T5 3.43255675270844
T6 3.36387026987551
T7 3.3018751397167
T8 3.23988000955789
T9 3.17788487939908
T10 3.11588974924027
T11 3.05389461908145
T12 2.99189948892264
T13 2.9355605828095
T14 3.19256793606198
T15 3.45490522455271
T16 3.71724251304345
T17 3.97957980153418
T18 4.2419170886219
T19 4.50425437711264
T20 4.7753009978838
T21 4.7753009978838
T22 4.7753009978838
T23 4.7753009978838
T24 4.7753009978838
T25 4.7753009978838
T26 4.43091160008366
T27 4.09584786114053
T28 3.76078412219739
T29 3.43255675270844
T30 3.36387026987551
T31 3.3018751397167
T32 3.23988000955789
T33 3.17788487939908
T34 3.11588974924027
T35 3.05389461908145
T36 2.99189948892264
T37 2.9355605828095
T38 3.19256793606198
T39 3.45490522455271
T40 3.71724251304345
T41 3.97957980153418
T42 4.2419170886219
T43 4.50425437711264
T44 4.7753009978838
T45 4.7753009978838
T46 4.7753009978838
T47 4.7753009978838
T48 4.7753009978838
T49 4.7753009978838
T50 4.43091160008366
T51 4.09584786114053
T52 3.76078412219739
T53 3.43255675270844
T54 3.36387026987551
T55 3.3018751397167
T56 3.23988000955789
T57 3.17788487939908
T58 3.11588974924027
T59 3.05389461908145
T60 2.99189948892264
T61 2.9355605828095
T62 3.19256793606198
T63 3.45490522455271
T64 3.71724251304345
T65 3.97957980153418
T66 4.2419170886219
T67 4.50425437711264
T68 4.7753009978838
T69 4.7753009978838
T70 4.7753009978838
T71 4.7753009978838
T72 4.7753009978838
T73 4.7753009978838
T74 4.43091160008366
T75 4.09584786114053
T76 3.76078412219739
T77 3.43255675270844
T78 3.36387026987551
T79 3.3018751397167
T80 3.23988000955789
T81 3.17788487939908
T82 3.11588974924027
T83 3.05389461908145
T84 2.99189948892264
T85 2.9355605828095
T86 3.19256793606198
T87 3.45490522455271
T88 3.71724251304345
T89 3.97957980153418
T90 4.2419170886219
T91 4.50425437711264
T92 4.7753009978838
T93 4.7753009978838
T94 4.7753009978838
T95 4.7753009978838
T96 4.7753009978838
T97 4.7753009978838
T98 4.43091160008366
T99 4.09584786114053
T100 3.76078412219739
T101 3.43255675270844
T102 3.36387026987551
T103 3.3018751397167
T104 3.23988000955789
T105 3.17788487939908
T106 3.11588974924027
T107 3.05389461908145
T108 2.99189948892264
T109 2.9355605828095
T110 3.19256793606198
T111 3.45490522455271
T112 3.71724251304345
T113 3.97957980153418
T114 4.2419170886219
T115 4.50425437711264
T116 4.7753009978838
T117 4.7753009978838
T118 4.7753009978838
T119 4.7753009978838
T120 4.7753009978838
T121 4.7753009978838
T122 4.43091160008366
T123 4.09584786114053
T124 3.76078412219739
T125 3.43255675270844
T126 3.36387026987551
T127 3.3018751397167
T128 3.23988000955789
T129 3.17788487939908
T130 3.11588974924027
T131 3.05389461908145
T132 2.99189948892264
T133 2.9355605828095
T134 3.19256793606198
T135 3.45490522455271
T136 3.71724251304345
T137 3.97957980153418
T138 4.2419170886219
T139 4.50425437711264
T140 4.7753009978838
T141 4.7753009978838
T142 4.7753009978838
T143 4.7753009978838
T144 4.7753009978838
T145 4.7753009978838
T146 4.43091160008366
T147 4.09584786114053
T148 3.76078412219739
T149 3.43255675270844
T150 3.36387026987551
T151 3.3018751397167
T152 3.23988000955789
T153 3.17788487939908
T154 3.11588974924027
T155 3.05389461908145
T156 2.99189948892264
T157 2.9355605828095
T158 3.19256793606198
T159 3.45490522455271
T160 3.71724251304345
T161 3.97957980153418
T162 4.2419170886219
T163 4.50425437711264
T164 4.7753009978838
T165 4.7753009978838
T166 4.7753009978838
T167 4.7753009978838
T168 4.7753009978838
T169 4.7753009978838
T170 4.43091160008366
T171 4.09584786114053
T172 3.76078412219739
T173 3.43255675270844
T174 3.36387026987551
T175 3.3018751397167
T176 3.23988000955789
T177 3.17788487939908
T178 3.11588974924027
T179 3.05389461908145
T180 2.99189948892264
T181 2.9355605828095
T182 3.19256793606198
T183 3.45490522455271
T184 3.71724251304345
T185 3.97957980153418
T186 4.2419170886219
T187 4.50425437711264
T188 4.7753009978838
T189 4.7753009978838
T190 4.7753009978838
T191 4.7753009978838
T192 4.7753009978838
T193 4.7753009978838
T194 4.43091160008366
T195 4.09584786114053
T196 3.76078412219739
T197 3.43255675270844
T198 3.36387026987551
T199 3.3018751397167
T200 3.23988000955789
T201 3.17788487939908
T202 3.11588974924027
T203 3.05389461908145
T204 2.99189948892264
T205 2.9355605828095
T206 3.19256793606198
T207 3.45490522455271
T208 3.71724251304345
T209 3.97957980153418
T210 4.2419170886219
T211 4.50425437711264
T212 4.7753009978838
T213 4.7753009978838
T214 4.7753009978838
T215 4.7753009978838
T216 4.7753009978838
T217 4.7753009978838
T218 4.43091160008366
T219 4.09584786114053
T220 3.76078412219739
T221 3.43255675270844
T222 3.36387026987551
T223 3.3018751397167
T224 3.23988000955789
T225 3.17788487939908
T226 3.11588974924027
T227 3.05389461908145
T228 2.99189948892264
T229 2.9355605828095
T230 3.19256793606198
T231 3.45490522455271
T232 3.71724251304345
T233 3.97957980153418
T234 4.2419170886219
T235 4.50425437711264
T236 4.7753009978838
T237 4.7753009978838
T238 4.7753009978838
T239 4.7753009978838
T240 4.7753009978838
T241 4.7753009978838
T242 4.43091160008366
T243 4.09584786114053
T244 3.76078412219739
T245 3.43255675270844
T246 3.36387026987551
T247 3.3018751397167
T248 3.23988000955789
T249 3.17788487939908
T250 3.11588974924027
T251 3.05389461908145
T252 2.99189948892264
T253 2.9355605828095
T254 3.19256793606198
T255 3.45490522455271
T256 3.71724251304345
T257 3.97957980153418
T258 4.2419170886219
T259 4.50425437711264
T260 4.7753009978838
T261 4.7753009978838
T262 4.7753009978838
T263 4.7753009978838
T264 4.7753009978838
T265 4.7753009978838
T266 4.43091160008366
T267 4.09584786114053
T268 3.76078412219739
T269 3.43255675270844
T270 3.36387026987551
T271 3.3018751397167
T272 3.23988000955789
T273 3.17788487939908
T274 3.11588974924027
T275 3.05389461908145
T276 2.99189948892264
T277 2.9355605828095
T278 3.19256793606198
T279 3.45490522455271
T280 3.71724251304345
T281 3.97957980153418
T282 4.2419170886219
T283 4.50425437711264
T284 4.7753009978838
T285 4.7753009978838
T286 4.7753009978838
T287 4.7753009978838
T288 4.7753009978838
T289 4.7753009978838
T290 4.43091160008366
T291 4.09584786114053
T292 3.76078412219739
T293 3.43255675270844
T294 3.36387026987551
T295 3.3018751397167
T296 3.23988000955789
T297 3.17788487939908
T298 3.11588974924027
T299 3.05389461908145
T300 2.99189948892264
T301 2.9355605828095
T302 3.19256793606198
T303 3.45490522455271
T304 3.71724251304345
T305 3.97957980153418
T306 4.2419170886219
T307 4.50425437711264
T308 4.7753009978838
T309 4.7753009978838
T310 4.7753009978838
T311 4.7753009978838
T312 4.7753009978838
T313 4.7753009978838
T314 4.43091160008366
T315 4.09584786114053
T316 3.76078412219739
T317 3.43255675270844
T318 3.36387026987551
T319 3.3018751397167
T320 3.23988000955789
T321 3.17788487939908
T322 3.11588974924027
T323 3.05389461908145
T324 2.99189948892264
T325 2.9355605828095
T326 3.19256793606198
T327 3.45490522455271
T328 3.71724251304345
T329 3.97957980153418
T330 4.2419170886219
T331 4.50425437711264
T332 4.7753009978838
T333 4.7753009978838
T334 4.7753009978838
T335 4.7753009978838
T336 4.7753009978838
T337 4.7753009978838
T338 4.43091160008366
T339 4.09584786114053
T340 3.76078412219739
T341 3.43255675270844
T342 3.36387026987551
T343 3.3018751397167
T344 3.23988000955789
T345 3.17788487939908
T346 3.11588974924027
T347 3.05389461908145
T348 2.99189948892264
T349 2.9355605828095
T350 3.19256793606198
T351 3.45490522455271
T352 3.71724251304345
T353 3.97957980153418
T354 4.2419170886219
T355 4.50425437711264
T356 4.7753009978838
T357 4.7753009978838
T358 4.7753009978838
T359 4.7753009978838
T360 4.7753009978838
T361 4.7753009978838
T362 4.43091160008366
T363 4.09584786114053
T364 3.76078412219739
T365 3.43255675270844
T366 3.36387026987551
T367 3.3018751397167
T368 3.23988000955789
T369 3.17788487939908
T370 3.11588974924027
T371 3.05389461908145
T372 2.99189948892264
T373 2.9355605828095
T374 3.19256793606198
T375 3.45490522455271
T376 3.71724251304345
T377 3.97957980153418
T378 4.2419170886219
T379 4.50425437711264
T380 4.7753009978838
T381 4.7753009978838
T382 4.7753009978838
T383 4.7753009978838
T384 4.7753009978838
T385 4.7753009978838
T386 4.43091160008366
T387 4.09584786114053
T388 3.76078412219739
T389 3.43255675270844
T390 3.36387026987551
T391 3.3018751397167
T392 3.23988000955789
T393 3.17788487939908
T394 3.11588974924027
T395 3.05389461908145
T396 2.99189948892264
T397 2.9355605828095
T398 3.19256793606198
T399 3.45490522455271
T400 3.71724251304345
T401 3.97957980153418
T402 4.2419170886219
T403 4.50425437711264
T404 4.7753009978838
T405 4.7753009978838
T406 4.7753009978838
T407 4.7753009978838
T408 4.7753009978838
T409 4.7753009978838
T410 4.43091160008366
T411 4.09584786114053
T412 3.76078412219739
T413 3.43255675270844
T414 3.36387026987551
T415 3.3018751397167
T416 3.23988000955789
T417 3.17788487939908
T418 3.11588974924027
T419 3.05389461908145
T420 2.99189948892264
T421 2.9355605828095
T422 3.19256793606198
T423 3.45490522455271
T424 3.71724251304345
T425 3.97957980153418
T426 4.2419170886219
T427 4.50425437711264
T428 4.7753009978838
T429 4.7753009978838
T430 4.7753009978838
T431 4.7753009978838
T432 4.7753009978838
T433 4.7753009978838
T434 4.43091160008366
T435 4.09584786114053
T436 3.76078412219739
T437 3.43255675270844
T438 3.36387026987551
T439 3.3018751397167
T440 3.23988000955789
T441 3.17788487939908
T442 3.11588974924027
T443 3.05389461908145
T444 2.99189948892264
T445 2.9355605828095
T446 3.19256793606198
T447 3.45490522455271
T448 3.71724251304345
T449 3.97957980153418
T450 4.2419170886219
T451 4.50425437711264
T452 4.7753009978838
T453 4.7753009978838
T454 4.7753009978838
T455 4.7753009978838
T456 4.7753009978838
T457 4.7753009978838
T458 4.43091160008366
T459 4.09584786114053
T460 3.76078412219739
T461 3.43255675270844
T462 3.36387026987551
T463 3.3018751397167
T464 3.23988000955789
T465 3.17788487939908
T466 3.11588974924027
T467 3.05389461908145
T468 2.99189948892264
T469 2.9355605828095
T470 3.19256793606198
T471 3.45490522455271
T472 3.71724251304345
T473 3.97957980153418
T474 4.2419170886219
T475 4.50425437711264
T476 4.7753009978838
T477 4.7753009978838
T478 4.7753009978838
T479 4.7753009978838
T480 4.7753009978838
T481 4.7753009978838
T482 4.43091160008366
T483 4.09584786114053
T484 3.76078412219739
T485 3.43255675270844
T486 3.36387026987551
T487 3.3018751397167
T488 3.23988000955789
T489 3.17788487939908
T490 3.11588974924027
T491 3.05389461908145
T492 2.99189948892264
T493 2.9355605828095
T494 3.19256793606198
T495 3.45490522455271
T496 3.71724251304345
T497 3.97957980153418
T498 4.2419170886219
T499 4.50425437711264
T500 4.7753009978838
T501 4.7753009978838
T502 4.7753009978838
T503 4.7753009978838
T504 4.7753009978838
T505 4.7753009978838
T506 4.43091160008366
T507 4.09584786114053
T508 3.76078412219739
T509 3.43255675270844
T510 3.36387026987551
T511 3.3018751397167
T512 3.23988000955789
T513 3.17788487939908
T514 3.11588974924027
T515 3.05389461908145
T516 2.99189948892264
T517 2.9355605828095
T518 3.19256793606198
T519 3.45490522455271
T520 3.71724251304345
T521 3.97957980153418
T522 4.2419170886219
T523 4.50425437711264
T524 4.7753009978838
T525 4.7753009978838
T526 4.7753009978838
T527 4.7753009978838
T528 4.7753009978838
T529 4.7753009978838
T530 4.43091160008366
T531 4.09584786114053
T532 3.76078412219739
T533 3.43255675270844
T534 3.36387026987551
T535 3.3018751397167
T536 3.23988000955789
T537 3.17788487939908
T538 3.11588974924027
T539 3.05389461908145
T540 2.99189948892264
T541 2.9355605828095
T542 3.19256793606198
T543 3.45490522455271
T544 3.71724251304345
T545 3.97957980153418
T546 4.2419170886219
T547 4.50425437711264
T548 4.7753009978838
T549 4.7753009978838
T550 4.7753009978838
T551 4.7753009978838
T552 4.7753009978838
T553 4.7753009978838
T554 4.43091160008366
T555 4.09584786114053
T556 3.76078412219739
T557 3.43255675270844
T558 3.36387026987551
T559 3.3018751397167
T560 3.23988000955789
T561 3.17788487939908
T562 3.11588974924027
T563 3.05389461908145
T564 2.99189948892264
T565 2.9355605828095
T566 3.19256793606198
T567 3.45490522455271
T568 3.71724251304345
T569 3.97957980153418
T570 4.2419170886219
T571 4.50425437711264
T572 4.7753009978838
T573 4.7753009978838
T574 4.7753009978838
T575 4.7753009978838
T576 4.7753009978838
T577 4.7753009978838
T578 4.43091160008366
T579 4.09584786114053
T580 3.76078412219739
T581 3.43255675270844
T582 3.36387026987551
T583 3.3018751397167
T584 3.23988000955789
T585 3.17788487939908
T586 3.11588974924027
T587 3.05389461908145
T588 2.99189948892264
T589 2.9355605828095
T590 3.19256793606198
T591 3.45490522455271
T592 3.71724251304345
T593 3.97957980153418
T594 4.2419170886219
T595 4.50425437711264
T596 4.7753009978838
T597 4.7753009978838
T598 4.7753009978838
T599 4.7753009978838
T600 4.7753009978838
T601 4.7753009978838
T602 4.43091160008366
T603 4.09584786114053
T604 3.76078412219739
T605 3.43255675270844
T606 3.36387026987551
T607 3.3018751397167
T608 3.23988000955789
T609 3.17788487939908
T610 3.11588974924027
T611 3.05389461908145
T612 2.99189948892264
T613 2.9355605828095
T614 3.19256793606198
T615 3.45490522455271
T616 3.71724251304345
T617 3.97957980153418
T618 4.2419170886219
T619 4.50425437711264
T620 4.7753009978838
T621 4.7753009978838
T622 4.7753009978838
T623 4.7753009978838
T624 4.7753009978838
T625 4.7753009978838
T626 4.43091160008366
T627 4.09584786114053
T628 3.76078412219739
T629 3.43255675270844
T630 3.36387026987551
T631 3.3018751397167
T632 3.23988000955789
T633 3.17788487939908
T634 3.11588974924027
T635 3.05389461908145
T636 2.99189948892264
T637 2.9355605828095
T638 3.19256793606198
T639 3.45490522455271
T640 3.71724251304345
T641 3.97957980153418
T642 4.2419170886219
T643 4.50425437711264
T644 4.7753009978838
T645 4.7753009978838
T646 4.7753009978838
T647 4.7753009978838
T648 4.7753009978838
T649 4.7753009978838
T650 4.43091160008366
T651 4.09584786114053
T652 3.76078412219739
T653 3.43255675270844
T654 3.36387026987551
T655 3.3018751397167
T656 3.23988000955789
T657 3.17788487939908
T658 3.11588974924027
T659 3.05389461908145
T660 2.99189948892264
T661 2.9355605828095
T662 3.19256793606198
T663 3.45490522455271
T664 3.71724251304345
T665 3.97957980153418
T666 4.2419170886219
T667 4.50425437711264
T668 4.7753009978838
T669 4.7753009978838
T670 4.7753009978838
T671 4.7753009978838
T672 4.7753009978838
T673 4.7753009978838
T674 4.43091160008366
T675 4.09584786114053
T676 3.76078412219739
T677 3.43255675270844
T678 3.36387026987551
T679 3.3018751397167
T680 3.23988000955789
T681 3.17788487939908
T682 3.11588974924027
T683 3.05389461908145
T684 2.99189948892264
T685 2.9355605828095
T686 3.19256793606198
T687 3.45490522455271
T688 3.71724251304345
T689 3.97957980153418
T690 4.2419170886219
T691 4.50425437711264
T692 4.7753009978838
T693 4.7753009978838
T694 4.7753009978838
T695 4.7753009978838
T696 4.7753009978838
T697 4.7753009978838
T698 4.43091160008366
T699 4.09584786114053
T700 3.76078412219739
T701 3.43255675270844
T702 3.36387026987551
T703 3.3018751397167
T704 3.23988000955789
T705 3.17788487939908
T706 3.11588974924027
T707 3.05389461908145
T708 2.99189948892264
T709 2.9355605828095
T710 3.19256793606198
T711 3.45490522455271
T712 3.71724251304345
T713 3.97957980153418
T714 4.2419170886219
T715 4.50425437711264
T716 4.7753009978838
T717 4.7753009978838
T718 4.7753009978838
T719 4.7753009978838
T720 4.7753009978838
T721 4.7753009978838
T722 4.43091160008366
T723 4.09584786114053
T724 3.76078412219739
T725 3.43255675270844
T726 3.36387026987551
T727 3.3018751397167
T728 3.23988000955789
T729 3.17788487939908
T730 3.11588974924027
T731 3.05389461908145
T732 2.99189948892264
T733 2.9355605828095
T734 3.19256793606198
T735 3.45490522455271
T736 3.71724251304345
T737 3.97957980153418
T738 4.2419170886219
T739 4.50425437711264
T740 4.7753009978838
T741 4.7753009978838
T742 4.7753009978838
T743 4.7753009978838
T744 4.7753009978838
T745 4.7753009978838
T746 4.43091160008366
T747 4.09584786114053
T748 3.76078412219739
T749 3.43255675270844
T750 3.36387026987551
T751 3.3018751397167
T752 3.23988000955789
T753 3.17788487939908
T754 3.11588974924027
T755 3.05389461908145
T756 2.99189948892264
T757 2.9355605828095
T758 3.19256793606198
T759 3.45490522455271
T760 3.71724251304345
T761 3.97957980153418
T762 4.2419170886219
T763 4.50425437711264
T764 4.7753009978838
T765 4.7753009978838
T766 4.7753009978838
T767 4.7753009978838
T768 4.7753009978838
T769 4.7753009978838
T770 4.43091160008366
T771 4.09584786114053
T772 3.76078412219739
T773 3.43255675270844
T774 3.36387026987551
T775 3.3018751397167
T776 3.23988000955789
T777 3.17788487939908
T778 3.11588974924027
T779 3.05389461908145
T780 2.99189948892264
T781 2.9355605828095
T782 3.19256793606198
T783 3.45490522455271
T784 3.71724251304345
T785 3.97957980153418
T786 4.2419170886219
T787 4.50425437711264
T788 4.7753009978838
T789 4.7753009978838
T790 4.7753009978838
T791 4.7753009978838
T792 4.7753009978838
T793 4.7753009978838
T794 4.43091160008366
T795 4.09584786114053
T796 3.76078412219739
T797 3.43255675270844
T798 3.36387026987551
T799 3.3018751397167
T800 3.23988000955789
T801 3.17788487939908
T802 3.11588974924027
T803 3.05389461908145
T804 2.99189948892264
T805 2.9355605828095
T806 3.19256793606198
T807 3.45490522455271
T808 3.71724251304345
T809 3.97957980153418
T810 4.2419170886219
T811 4.50425437711264
T812 4.7753009978838
T813 4.7753009978838
T814 4.7753009978838
T815 4.7753009978838
T816 4.7753009978838
T817 4.7753009978838
T818 4.43091160008366
T819 4.09584786114053
T820 3.76078412219739
T821 3.43255675270844
T822 3.36387026987551
T823 3.3018751397167
T824 3.23988000955789
T825 3.17788487939908
T826 3.11588974924027
T827 3.05389461908145
T828 2.99189948892264
T829 2.9355605828095
T830 3.19256793606198
T831 3.45490522455271
T832 3.71724251304345
T833 3.97957980153418
T834 4.2419170886219
T835 4.50425437711264
T836 4.7753009978838
T837 4.7753009978838
T838 4.7753009978838
T839 4.7753009978838
T840 4.7753009978838
T841 4.7753009978838
T842 4.43091160008366
T843 4.09584786114053
T844 3.76078412219739
T845 3.43255675270844
T846 3.36387026987551
T847 3.3018751397167
T848 3.23988000955789
T849 3.17788487939908
T850 3.11588974924027
T851 3.05389461908145
T852 2.99189948892264
T853 2.9355605828095
T854 3.19256793606198
T855 3.45490522455271
T856 3.71724251304345
T857 3.97957980153418
T858 4.2419170886219
T859 4.50425437711264
T860 4.7753009978838
T861 4.7753009978838
T862 4.7753009978838
T863 4.7753009978838
T864 4.7753009978838
T865 4.7753009978838
T866 4.43091160008366
T867 4.09584786114053
T868 3.76078412219739
T869 3.43255675270844
T870 3.36387026987551
T871 3.3018751397167
T872 3.23988000955789
T873 3.17788487939908
T874 3.11588974924027
T875 3.05389461908145
T876 2.99189948892264
T877 2.9355605828095
T878 3.19256793606198
T879 3.45490522455271
T880 3.71724251304345
T881 3.97957980153418
T882 4.2419170886219
T883 4.50425437711264
T884 4.7753009978838
T885 4.7753009978838
T886 4.7753009978838
T887 4.7753009978838
T888 4.7753009978838
T889 4.7753009978838
T890 4.43091160008366
T891 4.09584786114053
T892 3.76078412219739
T893 3.43255675270844
T894 3.36387026987551
T895 3.3018751397167
T896 3.23988000955789
T897 3.17788487939908
T898 3.11588974924027
T899 3.05389461908145
T900 2.99189948892264
T901 2.9355605828095
T902 3.19256793606198
T903 3.45490522455271
T904 3.71724251304345
T905 3.97957980153418
T906 4.2419170886219
T907 4.50425437711264
T908 4.7753009978838
T909 4.7753009978838
T910 4.7753009978838
T911 4.7753009978838
T912 4.7753009978838
T913 4.7753009978838
T914 4.43091160008366
T915 4.09584786114053
T916 3.76078412219739
T917 3.43255675270844
T918 3.36387026987551
T919 3.3018751397167
T920 3.23988000955789
T921 3.17788487939908
T922 3.11588974924027
T923 3.05389461908145
T924 2.99189948892264
T925 2.9355605828095
T926 3.19256793606198
T927 3.45490522455271
T928 3.71724251304345
T929 3.97957980153418
T930 4.2419170886219
T931 4.50425437711264
T932 4.7753009978838
T933 4.7753009978838
T934 4.7753009978838
T935 4.7753009978838
T936 4.7753009978838
T937 4.7753009978838
T938 4.43091160008366
T939 4.09584786114053
T940 3.76078412219739
T941 3.43255675270844
T942 3.36387026987551
T943 3.3018751397167
T944 3.23988000955789
T945 3.17788487939908
T946 3.11588974924027
T947 3.05389461908145
T948 2.99189948892264
T949 2.9355605828095
T950 3.19256793606198
T951 3.45490522455271
T952 3.71724251304345
T953 3.97957980153418
T954 4.2419170886219
T955 4.50425437711264
T956 4.7753009978838
T957 4.7753009978838
T958 4.7753009978838
T959 4.7753009978838
T960 4.7753009978838
T961 4.7753009978838
T962 4.43091160008366
T963 4.09584786114053
T964 3.76078412219739
T965 3.43255675270844
T966 3.36387026987551
T967 3.3018751397167
T968 3.23988000955789
T969 3.17788487939908
T970 3.11588974924027
T971 3.05389461908145
T972 2.99189948892264
T973 2.9355605828095
T974 3.19256793606198
T975 3.45490522455271
T976 3.71724251304345
T977 3.97957980153418
T978 4.2419170886219
T979 4.50425437711264
T980 4.7753009978838
T981 4.7753009978838
T982 4.7753009978838
T983 4.7753009978838
T984 4.7753009978838
T985 4.7753009978838
T986 4.43091160008366
T987 4.09584786114053
T988 3.76078412219739
T989 3.43255675270844
T990 3.36387026987551
T991 3.3018751397167
T992 3.23988000955789
T993 3.17788487939908
T994 3.11588974924027
T995 3.05389461908145
T996 2.99189948892264
T997 2.9355605828095
T998 3.19256793606198
T999 3.45490522455271
T1000 3.71724251304345
T1001 3.97957980153418
T1002 4.2419170886219
T1003 4.50425437711264
T1004 4.7753009978838
T1005 4.7753009978838
T1006 4.7753009978838
T1007 4.7753009978838
T1008 4.7753009978838
T1009 4.7753009978838
T1010 4.43091160008366
T1011 4.09584786114053
T1012 3.76078412219739
T1013 3.43255675270844
T1014 3.36387026987551
T1015 3.3018751397167
T1016 3.23988000955789
T1017 3.17788487939908
T1018 3.11588974924027
T1019 3.05389461908145
T1020 2.99189948892264
T1021 2.9355605828095
T1022 3.19256793606198
T1023 3.45490522455271
T1024 3.71724251304345
T1025 3.97957980153418
T1026 4.2419170886219
T1027 4.50425437711264
T1028 4.7753009978838
T1029 4.7753009978838
T1030 4.7753009978838
T1031 4.7753009978838
T1032 4.7753009978838
T1033 4.7753009978838
T1034 4.49801860927038
T1035 4.23002562566971
T1036 3.96203264066602
T1037 3.69403965706535
T1038 3.43255675270844
T1039 3.35509669084444
T1040 3.28425547116002
T1041 3.2134142528786
T1042 3.14257303319417
T1043 3.07173181491276
T1044 3.00089059522833
T1045 2.9355605828095
T1046 3.19256793606198
T1047 3.45490522455271
T1048 3.71724251304345
T1049 3.97957980153418
T1050 4.2419170886219
T1051 4.50425437711264
T1052 4.7753009978838
T1053 4.7753009978838
T1054 4.7753009978838
T1055 4.7753009978838
T1056 4.7753009978838
T1057 4.7753009978838
T1058 4.49801860927038
T1059 4.23002562566971
T1060 3.96203264066602
T1061 3.69403965706535
T1062 3.43255675270844
T1063 3.35509669084444
T1064 3.28425547116002
T1065 3.2134142528786
T1066 3.14257303319417
T1067 3.07173181491276
T1068 3.00089059522833
T1069 2.9355605828095
T1070 3.18972966692979
T1071 3.44878350479453
T1072 3.70737412403613
T1073 3.96550152465458
T1074 4.22316570664989
T1075 4.48036667002206
T1076 4.74575986996663
T1077 4.74154390845302
T1078 4.73732794693942
T1079 4.73311198542581
T1080 4.72889602391221
T1081 4.7246800623986
T1082 4.44636586889347
T1083 4.17771581242577
T1084 3.90953895982153
T1085 3.64183531248375
T1086 3.38101720177192
T1087 3.30175808778276
T1088 3.22914352196908
T1089 3.15665404314222
T1090 3.08428965130216
T1091 3.01205034644891
T1092 2.93993612858247
T1093 2.87334139575567
T1094 3.12208286269501
T1095 3.37557807848505
T1096 3.62861007565196
T1097 3.88117885419572
T1098 4.13328441411633
T1099 4.38492675541381
T1100 4.6445767922371
T1101 4.6403608307235
T1102 4.63614486920989
T1103 4.63192890769629
T1104 4.62771294618268
T1105 4.62349698466908
T1106 4.35105808299201
T1107 4.08808648551286
T1108 3.82558809330017
T1109 3.56356290495094
T1110 3.30828531324288
T1111 3.23066748822981
T1112 3.15955396625785
T1113 3.08856552986968
T1114 3.01770218187133
T1115 2.94696391945677
T1116 2.87635074543204
T1117 2.81114027950347
T1118 3.05443605846022
T1119 3.30237265217557
T1120 3.54984602726778
T1121 3.79685618373685
T1122 4.04340312158278
T1123 4.28948684080556
T1124 4.54339371450757
T1125 4.53917775299397
T1126 4.53496179148036
T1127 4.53074582996676
T1128 4.52652986845315
T1129 4.52231390693955
T1130 4.25575029709055
T1131 3.99845715859994
T1132 3.74163722677881
T1133 3.48529049882114
T1134 3.23555342611685
T1135 3.15957688867687
T1136 3.0899644091436
T1137 3.02047701659714
T1138 2.95111471244049
T1139 2.88187749386765
T1140 2.81276536228161
T1141 2.74893916184825
T1142 2.98678925562845
T1143 3.2291672258661
T1144 3.47108197888361
T1145 3.71253351327798
T1146 3.95352182904922
T1147 4.1940469261973
T1148 4.44221063677804
T1149 4.43799467526444
T1150 4.43377871375084
T1151 4.42956275223723
T1152 4.42534679072363
T1153 4.42113082921002
T1154 4.16044251118909
T1155 3.90882783309004
T1156 3.65768636025745
T1157 3.40701809269133
T1158 3.16282153758781
T1159 3.08848628912393
T1160 3.02037485343236
T1161 2.95238850472761
T1162 2.88452724160665
T1163 2.81679106687551
T1164 2.74917997772817
T1165 2.68673804559605
T1166 2.91914245139367
T1167 3.15596180095963
T1168 3.39231793049944
T1169 3.62821084281912
T1170 3.86364053651566
T1171 4.09860701158905
T1172 4.34102755904852
T1173 4.33681159753491
T1174 4.33259563602131
T1175 4.3283796745077
T1176 4.3241637129941
T1177 4.31994775148049
T1178 4.06513472388461
T1179 3.81919850617712
T1180 3.57373549373609
T1181 3.32874568515852
T1182 3.09008965046179
T1183 3.01739569097399
T1184 2.95078529772113
T1185 2.88429999145507
T1186 2.81793977217582
T1187 2.75170463988338
T1188 2.68559459457774
T1189 2.62453692934385
T1190 2.85149564715888
T1191 3.08275637465015
T1192 3.31355388211527
T1193 3.54388817236025
T1194 3.7737592439821
T1195 4.0031670969808
T1196 4.23984448131899
T1197 4.23562851980538
T1198 4.23141255829178
T1199 4.22719659677817
T1200 4.22298063526457
T1201 4.21876467375097
T1202 3.96982693798315
T1203 3.72956918066722
T1204 3.48978462721473
T1205 3.25047327902872
T1206 3.01735776193275
T1207 2.94630509142105
T1208 2.88119574200989
T1209 2.81621147818253
T1210 2.75135230274499
T1211 2.68661821289124
T1212 2.62200921142732
T1213 2.56233581168864
T1214 2.78384884432711
T1215 3.00955094834067
T1216 3.23478983513411
T1217 3.45956550190139
T1218 3.68387795144854
T1219 3.90772718096953
T1220 4.13866140499247
T1221 4.13444544207586
T1222 4.13022948056225
T1223 4.12601351904865
T1224 4.12179755753504
T1225 4.11758159602144
T1226 3.87451915208169
T1227 3.6399398537543
T1228 3.40583376069337
T1229 3.17220087289891
T1230 2.94462587480672
T1231 2.87521449186811
T1232 2.81160618489564
T1233 2.74812296490999
T1234 2.68476483191114
T1235 2.6215317858991
T1236 2.55842382687388
T1237 2.50013469543643
T1238 2.71620204009232
T1239 2.93634552203119
T1240 3.15602578674993
T1241 3.37524283144252
T1242 3.59399665891498
T1243 3.81228726636128
T1244 4.03747832726295
T1245 4.03326236574934
T1246 4.02904640423574
T1247 4.02483044131912
T1248 4.02061447980551
T1249 4.01639851829191
T1250 3.77921136618023
T1251 3.55031052824439
T1252 3.32188289417202
T1253 3.0939284653661
T1254 2.87189398627768
T1255 2.80412389371818
T1256 2.74201662918441
T1257 2.68003445304046
T1258 2.61817736248031
T1259 2.55644535890697
T1260 2.49483844372345
T1261 2.43793357918423
T1262 2.64855523585754
T1263 2.86314009712473
T1264 3.07726173836576
T1265 3.29092016098365
T1266 3.50411536638142
T1267 3.71684735175302
T1268 3.93629524953342
T1269 3.93207928801981
T1270 3.92786332650621
T1271 3.9236473649926
T1272 3.919431403479
T1273 3.91521544056238
T1274 3.68390358027877
T1275 3.46068120133148
T1276 3.23793202765066
T1277 3.0156560592363
T1278 2.79916209915165
T1279 2.73303329416523
T1280 2.67242707347317
T1281 2.61194593976792
T1282 2.55158989304948
T1283 2.49135893331784
T1284 2.43125305917001
T1285 2.37573246293203
T1286 2.58090843302577
T1287 2.78993467081525
T1288 2.99849768998159
T1289 3.20659749052479
T1290 3.41423407384786
T1291 3.62140743714477
T1292 3.83511217180389
T1293 3.83089621029029
T1294 3.82668024877668
T1295 3.82246428726308
T1296 3.81824832574947
T1297 3.81403236423587
T1298 3.58859579437731
T1299 3.37105187582157
T1300 3.1539811611293
T1301 2.93738365310649
T1302 2.72643021062262
T1303 2.66194269461229
T1304 2.60283751776194
T1305 2.54385742649538
T1306 2.48500242221563
T1307 2.42627250632571
T1308 2.36766767601958
T1309 2.31353134527682
T1310 2.51326162879098
T1311 2.71672924450577
T1312 2.91973364159742
T1313 3.12227482006592
T1314 3.3243527813143
T1315 3.52596752253652
T1316 3.73392909407436
T1317 3.72971313256076
T1318 3.72549717104715
T1319 3.72128120953355
T1320 3.71706524801994
T1321 3.71284928650634
T1322 3.49328800707283
T1323 3.28142254890866
T1324 3.07003029460794
T1325 2.85911124557368
T1326 2.65369832349659
T1327 2.59085209646236
T1328 2.5332479620507
T1329 2.47576891322284
T1330 2.4184149527848
T1331 2.36118607933357
T1332 2.30408229286915
T1333 2.25133022902462
T1334 2.4456148245562
T1335 2.64352381819629
T1336 2.84096959321324
T1337 3.03795214960706
T1338 3.23447148878074
T1339 3.43052760792826
T1340 3.63274601634483
T1341 3.62853005483123
T1342 3.62431409331762
T1343 3.62009813180402
T1344 3.61588217029042
T1345 3.61166620877681
T1346 3.39798022117137
T1347 3.19179322199574
T1348 2.98607942808658
T1349 2.78083883944388
T1350 2.58096643496755
T1351 2.51976149690941
T1352 2.46365840493645
T1353 2.40768040135331
T1354 2.35182748335397
T1355 2.29609965234143
T1356 2.24049690831571
T1357 2.18912911277241
T1358 2.37796802172442
T1359 2.57031839328983
T1360 2.76220554623209
T1361 2.95362947914819
T1362 3.14459019484417
T1363 3.33508769332001
T1364 3.53156293861531
T1365 3.5273469771017
T1366 3.5231310155881
T1367 3.51891505407449
T1368 3.51469909256089
T1369 3.51048313104728
T1370 3.30267243526991
T1371 3.10216389648584
T1372 2.90212856156522
T1373 2.70256643331408
T1374 2.50823454784152
T1375 2.44867089735647
T1376 2.39406884922522
T1377 2.33959188808077
T1378 2.28524001392314
T1379 2.2310132253493
T1380 2.17691152516528
T1381 2.1269279951172
T1382 2.31032121748964
T1383 2.49711296698035
T1384 2.68344149784791
T1385 2.86930681009234
T1386 3.05470890231061
T1387 3.23964777730875
T1388 3.43037986088578
T1389 3.42616389937217
T1390 3.42194793785857
T1391 3.41773197634496
T1392 3.41351601483136
T1393 3.40930005331775
T1394 3.20736464936845
T1395 3.01253456957292
T1396 2.81817769504386
T1397 2.62429402578126
T1398 2.43550265931248
T1399 2.37758029920654
T1400 2.32447929351398
T1401 2.27150337480823
T1402 2.21865254308929
T1403 2.16592679835716
T1404 2.11332614201485
T1405 2.064726878865
T1406 2.24267441465787
T1407 2.42390754067087
T1408 2.60467744946374
T1409 2.78498413963347
T1410 2.96482760977705
T1411 3.14420786270049
T1412 3.32919678315625
T1413 3.32498082164265
T1414 3.32076486012904
T1415 3.31654889861544
T1416 3.31233293710183
T1417 3.30811697558823
T1418 3.11205686346699
T1419 2.92290524406302
T1420 2.7342268285225
T1421 2.54602161965146
T1422 2.36277077218646
T1423 2.30648969965359
T1424 2.25488973780274
T1425 2.20341486153569
T1426 2.15206507365846
T1427 2.10084037276804
T1428 2.04974075746141
T1429 2.0025257626128
T1430 2.20483976528938
T1431 2.41022448962027
T1432 2.61506879315949
T1433 2.81937267450405
T1434 3.02313613365394
T1435 3.23222966694033
T1436 3.22801370542672
T1437 3.22379774391312
T1438 3.21958178239951
T1439 3.21536582088591
T1440 3.2111498593723
T1441 3.2069338978587
T1442 3.01674907756552
T1443 2.8332759171501
T1444 2.65027596200114
T1445 2.46774921352166
T1446 2.29003888365742
T1447 2.23539910010065
T1448 2.1853001806885
T1449 2.13532634966616
T1450 2.08547760422763
T1451 2.0357539457759
T1452 1.98615537431098
T1453 1.94032464636059
T1454 2.13626575636045
T1455 2.33516542137036
T1456 2.5335246655886
T1457 2.73134348761218
T1458 2.92862188744109
T1459 3.1310465892108
T1460 3.1268306276972
T1461 3.12261466618359
T1462 3.11839870466999
T1463 3.11418274315638
T1464 3.10996678164278
T1465 3.10575082012917
T1466 2.92144129166406
T1467 2.7436465916402
T1468 2.56632509688279
T1469 2.38947680598884
T1470 2.21730699653139
T1471 2.16430850054771
T1472 2.11571062497726
T1473 2.06723783639362
T1474 2.01889013339378
T1475 1.97066751878377
T1476 1.92256998975754
T1477 1.87812352870538
T1478 2.06769174743152
T1479 2.26010635312044
T1480 2.45198053801772
T1481 2.64331430072032
T1482 2.83410764263126
T1483 3.02986351148127
T1484 3.02564754996767
T1485 3.02143158845406
T1486 3.01721562694046
T1487 3.01299966542685
T1488 3.00878370391325
T1489 3.00456774239964
T1490 2.82613350435959
T1491 2.65401726472728
T1492 2.48237423036143
T1493 2.31120439985904
T1494 2.14457510800235
T1495 2.09321790239777
T1496 2.04612106926602
T1497 1.99914932312108
T1498 1.95230266396295
T1499 1.90558109179163
T1500 1.85898460660712
T1501 1.81592241245318
T1502 1.99911773850258
T1503 2.18504728487053
T1504 2.37043641044683
T1505 2.55528511382845
T1506 2.73959339641841
T1507 2.92868043375174
T1508 2.92446447223814
T1509 2.92024851072453
T1510 2.91603254921093
T1511 2.91181658769732
T1512 2.90760062618372
T1513 2.90338466467011
T1514 2.73082571845813
T1515 2.56438793921737
T1516 2.39842336384007
T1517 2.23293199372924
T1518 2.07184322087632
T1519 2.02212730284483
T1520 1.97653151355479
T1521 1.93106080984854
T1522 1.88571519453212
T1523 1.84049466479949
T1524 1.79539922345669
T1525 1.75372129620098
T1526 1.93054372957365
T1527 2.10998821662062
T1528 2.28889228287594
T1529 2.46725592693658
T1530 2.64507915020557
T1531 2.82749735602222
T1532 2.82328139450861
T1533 2.81906543299501
T1534 2.8148494714814
T1535 2.8106335099678
T1536 2.80641754845419
T1537 2.80220158694059
T1538 2.63551793255667
T1539 2.47475861230446
T1540 2.31447249731871
T1541 2.15465958619642
T1542 1.99911133234728
T1543 1.95103670329189
T1544 1.90694195644054
T1545 1.86297229797902
T1546 1.81912772510129
T1547 1.77540823780736
T1548 1.73181383890325
T1549 1.69152017854576
T1550 1.86196972064472
T1551 2.03492914837071
T1552 2.20734815530505
T1553 2.37922674004471
T1554 2.55056490399272
T1555 2.72631427829269
T1556 2.72209831677908
T1557 2.71788235526548
T1558 2.71366639375187
T1559 2.70945043223827
T1560 2.70523447072466
T1561 2.70101850921106
T1562 2.5402101466552
T1563 2.38512928539154
T1564 2.23052163079735
T1565 2.07638718006662
T1566 1.92637944522126
T1567 1.87994610514195
T1568 1.8373524007293
T1569 1.79488378470648
T1570 1.75254025426744
T1571 1.71032181221823
T1572 1.66822845575282
T1573 1.62931906229356
T1574 1.79339571031277
T1575 1.9598700801208
T1576 2.12580402773416
T1577 2.29119755315284
T1578 2.45605065777987
T1579 2.62513120196617
T1580 2.62091523904956
T1581 2.61669927753595
T1582 2.61248331602235
T1583 2.60826735450874
T1584 2.60405139299514
T1585 2.59983543148153
T1586 2.44490236075374
T1587 2.29549995988164
T1588 2.146570764276
T1589 1.99811477253381
T1590 1.85364755669222
T1591 1.80885550558901
T1592 1.76776284501807
T1593 1.72679527143394
T1594 1.68595278483661
T1595 1.6452353852261
T1596 1.60464307260239
T1597 1.56711794604136
T1598 1.72482170138384
T1599 1.88481101187089
T1600 2.04425990016327
T1601 2.20316836766399
T1602 2.36153641156703
T1603 2.52394812423664
T1604 2.51973216272304
T1605 2.51551620120944
T1606 2.51130023829282
T1607 2.50708427677921
T1608 2.50286831526561
T1609 2.498652353752
T1610 2.34959457485228
T1611 2.20587063296872
T1612 2.06261989775464
T1613 1.919842366404
T1614 1.78091566956619
T1615 1.73776490603607
T1616 1.69817328930683
T1617 1.6587067581614
T1618 1.61936531540578
T1619 1.58014895823396
T1620 1.54105768804895
T1621 1.50491682838614
T1622 1.6562476924549
T1623 1.80975194362097
T1624 1.96271577259238
T1625 2.11513918077212
T1626 2.2670221667572
T1627 2.42276504650712
T1628 2.41854908499351
T1629 2.41433312347991
T1630 2.4101171619663
T1631 2.4059012004527
T1632 2.40168523753608
T1633 2.39746927602248
T1634 2.25428678754781
T1635 2.11624130745882
T1636 1.97866903123328
T1637 1.8415699602742
T1638 1.70818378244016
T1639 1.66667430788614
T1640 1.6285837335956
T1641 1.59061824488886
T1642 1.55277784457194
T1643 1.51506253124182
T1644 1.47747230489852
T1645 1.44271571213394
T1646 1.58767368352597
T1647 1.73469287537106
T1648 1.88117164502149
T1649 2.02710999388025
T1650 2.17250792054435
T1651 2.32158196877759
T1652 2.31736600726398
T1653 2.31315004575038
T1654 2.30893408423677
T1655 2.30471812272317
T1656 2.30050216120957
T1657 2.29628619829295
T1658 2.15897900164635
T1659 2.0266119805459
T1660 1.89471816471192
T1661 1.76329755274139
T1662 1.63545189391113
T1663 1.59558370833319
T1664 1.55899417648135
T1665 1.52252973301933
T1666 1.4861903751411
T1667 1.44997610424969
T1668 1.41388692034508
T1669 1.38051459588174
T1670 1.51909967459704
T1671 1.65963380712115
T1672 1.7996275174506
T1673 1.93908080698839
T1674 2.0779936743315
T1675 2.22039889104806
T1676 2.21618292953446
T1677 2.21196696802085
T1678 2.20775100650725
T1679 2.20353504499364
T1680 2.19931908348004
T1681 2.19510312196643
T1682 2.06367121574488
T1683 1.93698265503599
T1684 1.81076729819056
T1685 1.68502514661159
T1686 1.5627200067851
T1687 1.52449310878025
T1688 1.48940462077011
T1689 1.45444121974679
T1690 1.41960290571027
T1691 1.38488967725755
T1692 1.35030153719465
T1693 1.31831347962954
T1694 1.4505256656681
T1695 1.58457473887124
T1696 1.71808338987971
T1697 1.85105162009652
T1698 1.98347942811866
T1699 2.11921581331853
T1700 2.11499985180493
T1701 2.11078389029132
T1702 2.10656792877772
T1703 2.10235196726411
T1704 2.09813600575051
T1705 2.0939200442369
T1706 1.96836342984342
T1707 1.84735332812308
T1708 1.7268164316692
T1709 1.60675274048178
T1710 1.48998811825606
T1711 1.45340251063032
T1712 1.41981506505888
T1713 1.38635270647425
T1714 1.35301543487643
T1715 1.31980325166843
T1716 1.28671615404423
T1717 1.25611236197432
T1718 1.38195165673917
T1719 1.50951567062133
T1720 1.63653926371183
T1721 1.76302243320465
T1722 1.88896518190581
T1723 2.01803273558901
T1724 2.0138167740754
T1725 2.0096008125618
T1726 2.00538485104819
T1727 2.00116888953459
T1728 1.99695292802098
T1729 1.99273696650738
T1730 1.87305564394196
T1731 1.75772400121016
T1732 1.64286556514784
T1733 1.52848033294897
T1734 1.41725623113003
T1735 1.38231191107737
T1736 1.35022550934764
T1737 1.31826419320171
T1738 1.2864279654456
T1739 1.25471682467629
T1740 1.22313076949078
T1741 1.19391124572212
T1742 1.31337764781023
T1743 1.43445660237142
T1744 1.55499513614094
T1745 1.67499324631278
T1746 1.79445093709598
T1747 1.91684965785948
T1748 1.91263369634587
T1749 1.90841773483227
T1750 1.90420177331866
T1751 1.89998581180506
T1752 1.89576985029145
T1753 1.89155388877785
T1754 1.7777478580405
T1755 1.66809467570026
T1756 1.55891469862648
T1757 1.45020792681917
T1758 1.34452434260099
T1759 1.31122131152443
T1760 1.28063595223339
T1761 1.25017568133218
T1762 1.21984049601476
T1763 1.18963039768416
T1764 1.15954538634036
T1765 1.13171012946992
T1766 1.24810594599595
T1767 1.36636053808534
T1768 1.48465330614618
T1769 1.60298425158148
T1770 1.72135337439126
T1771 1.84310819517256
T1772 1.84340602527342
T1773 1.84370385537429
T1774 1.84400168547516
T1775 1.84429951557602
T1776 1.84459734427388
T1777 1.84489517437474
T1778 1.73805012024809
T1779 1.63476051598427
T1780 1.53143748214044
T1781 1.42808102011963
T1782 1.32720827052675
T1783 1.29746736204069
T1784 1.27027681048166
T1785 1.2430774227496
T1786 1.2158691988445
T1787 1.18865213876637
T1788 1.16142624111219
T1789 1.13632483837402
T1790 1.25295024948561
T1791 1.37166296726258
T1792 1.49041386241402
T1793 1.60920293493993
T1794 1.72803018484031
T1795 1.85025611478732
T1796 1.85055394488819
T1797 1.85085177498905
T1798 1.85114960508992
T1799 1.85144743519079
T1800 1.85174526529165
T1801 1.85204309539252
T1802 1.74478298946654
T1803 1.64109223866077
T1804 1.537368059678
T1805 1.43361045251824
T1806 1.33234630170858
T1807 1.30248944545945
T1808 1.27519285561499
T1809 1.24788742959749
T1810 1.22057316600395
T1811 1.19325006623737
T1812 1.16591813029776
T1813 1.14071893758493
T1814 1.25779455297526
T1815 1.37696539784283
T1816 1.49617442008488
T1817 1.61542161829838
T1818 1.73470699528936
T1819 1.85740403440209
T1820 1.85770186450295
T1821 1.85799969460382
T1822 1.85829752470469
T1823 1.85859535480555
T1824 1.85889318490642
T1825 1.85919101500728
T1826 1.751515858685
T1827 1.64742396274028
T1828 1.54329863721556
T1829 1.43913988351384
T1830 1.33748433148739
T1831 1.30751152887821
T1832 1.28010890074831
T1833 1.25269743504237
T1834 1.22527713316339
T1835 1.19784799511138
T1836 1.17041002088634
T1837 1.14511303819886
T1838 1.26263885646491
T1839 1.38226782842309
T1840 1.50193497635272
T1841 1.62164030305983
T1842 1.7413838057384
T1843 1.86455195401685
T1844 1.86484978411772
T1845 1.86514761421858
T1846 1.86544544431945
T1847 1.86574327442032
T1848 1.86604110452118
T1849 1.86633893462205
T1850 1.75824872790345
T1851 1.65375568541677
T1852 1.54922921475311
T1853 1.44466931450945
T1854 1.3426223612662
T1855 1.31253361369998
T1856 1.28502494588164
T1857 1.25750744189026
T1858 1.22998110032284
T1859 1.2024459239854
T1860 1.17490191007191
T1861 1.14950713881278
T1862 1.26748315995456
T1863 1.38757025760033
T1864 1.50769553402358
T1865 1.62785898641828
T1866 1.74806061618745
T1867 1.87169987363162
T1868 1.87199770373248
T1869 1.87229553383335
T1870 1.87259336393421
T1871 1.87289119403508
T1872 1.87318902413595
T1873 1.87348685423681
T1874 1.7649815971219
T1875 1.66008740809327
T1876 1.55515979229067
T1877 1.45019874550505
T1878 1.34776039244803
T1879 1.31755569711874
T1880 1.28994099101497
T1881 1.26231744733514
T1882 1.2346850688853
T1883 1.20704385285942
T1884 1.17939379925748
T1885 1.15390123942671
T1886 1.27232746344421
T1887 1.39287268818058
T1888 1.51345609029142
T1889 1.63407766977672
T1890 1.7547374266365
T1891 1.87884779464939
T1892 1.87914562475026
T1893 1.87944345344811
T1894 1.87974128354898
T1895 1.88003911364985
T1896 1.88033694375071
T1897 1.88063477385158
T1898 1.77171446634035
T1899 1.66641913217278
T1900 1.56109036842521
T1901 1.45572817790366
T1902 1.35289842222684
T1903 1.3225777805375
T1904 1.29485703614829
T1905 1.26712745418304
T1906 1.23938903604475
T1907 1.21164178033042
T1908 1.18388568984606
T1909 1.15829534004063
T1910 1.27717176693386
T1911 1.39817511876083
T1912 1.51921664796227
T1913 1.64029635453818
T1914 1.76141423848856
T1915 1.88599571426416
T1916 1.88629354436502
T1917 1.88659137446589
T1918 1.88688920456676
T1919 1.88718703326461
T1920 1.88748486336548
T1921 1.88778269346634
T1922 1.77844733415579
T1923 1.67275085484928
T1924 1.56702094596276
T1925 1.46125760889926
T1926 1.35803645200565
T1927 1.32759986535927
T1928 1.29977308128162
T1929 1.27193745962792
T1930 1.2440930032042
T1931 1.21623970920443
T1932 1.18837757903164
T1933 1.16268943925155
T1934 1.28201607042351
T1935 1.40347754793807
T1936 1.52497720423012
T1937 1.64651503789663
T1938 1.76809104893761
T1939 1.89314363387892
T1940 1.89344146397979
T1941 1.89373929408066
T1942 1.89403712418152
T1943 1.89433495428239
T1944 1.89463278438325
T1945 1.89493061308111
T1946 1.78518020337424
T1947 1.67908257752577
T1948 1.57295152350032
T1949 1.46678703989486
T1950 1.36317448178446
T1951 1.33262194877803
T1952 1.30468912641495
T1953 1.27674746647581
T1954 1.24879697036365
T1955 1.22083763807845
T1956 1.19286946821721
T1957 1.16708353986547
T1958 1.28686037251015
T1959 1.40877997851833
T1960 1.53073776190097
T1961 1.65273372125507
T1962 1.77476785938665
T1963 1.90029155349369
T1964 1.90058938359455
T1965 1.90088721369542
T1966 1.90118504379629
T1967 1.90148287389715
T1968 1.90178070399802
T1969 1.90207853409889
T1970 1.80970683817054
T1971 1.72100740412382
T1972 1.63228011185992
T1973 1.54352496278187
T1974 1.45474195688966
T1975 1.36852659724811
T1976 1.33312599085731
T1977 1.30036839634226
T1978 1.267600491088
T1979 1.23482227509451
T1980 1.2020337483618
T1981 1.1714776404794
T1982 1.2917046759998
T1983 1.41408240909858
T1984 1.53649831816882
T1985 1.65895240601653
T1986 1.7814446698357
T1987 1.90743947310845
T1988 1.90773730320932
T1989 1.90803513331019
T1990 1.90833296341105
T1991 1.90863079351192
T1992 1.90892862361278
T1993 1.90922645371365
T1994 1.81650656514598
T1995 1.7274728423143
T1996 1.63841126266845
T1997 1.54932182480544
T1998 1.46020453012826
T1999 1.37366462702692
T2000 1.33813033037636
T2001 1.30524900558764
T2002 1.2723573700597
T2003 1.23945542379254
T2004 1.20654316678615
T2005 1.17587174109332
T2006 1.29654897948945
T2007 1.41938483967884
T2008 1.54225887583967
T2009 1.66517108937498
T2010 1.78812148028475
T2011 1.91458739272322
T2012 1.91488522282408
T2013 1.91518305292495
T2014 1.91548088302582
T2015 1.91577871312668
T2016 1.91607654322755
T2017 1.91637437332842
T2018 1.82330629212143
T2019 1.73393828050478
T2020 1.64454241207397
T2021 1.55511868682901
T2022 1.46566710336687
T2023 1.37880265680573
T2024 1.3431346684924
T2025 1.31012961343001
T2026 1.27711424762839
T2027 1.24408857108756
T2028 1.21105258521051
T2029 1.18026584170725
T2030 1.3013932829791
T2031 1.42468726885608
T2032 1.54801943210751
T2033 1.67138977273342
T2034 1.7947982907338
T2035 1.92173531233798
T2036 1.92203314243885
T2037 1.92233097253971
T2038 1.92262880264058
T2039 1.92292663274145
T2040 1.92322446284231
T2041 1.92352229294318
T2042 1.83010601909687
T2043 1.74040372009827
T2044 1.65067356288251
T2045 1.56091554885258
T2046 1.4711296780085
T2047 1.38394068798756
T2048 1.34813900660844
T2049 1.31501022127238
T2050 1.2818711266001
T2051 1.24872171978559
T2052 1.21556200223185
T2053 1.18465994091816
T2054 1.30623758646876
T2055 1.42998969943633
T2056 1.55377998977837
T2057 1.67760845749488
T2058 1.80147510118284
T2059 1.92888323335576
T2060 1.92918106345663
T2061 1.92947889215448
T2062 1.92977672225535
T2063 1.93007455235621
T2064 1.93037238245708
T2065 1.93067021255794
T2066 1.83690574607231
T2067 1.74686915828876
T2068 1.65680471369104
T2069 1.56671241087615
T2070 1.4765922512471
T2071 1.38907871776637
T2072 1.35314334472448
T2073 1.31989083051776
T2074 1.28662800416879
T2075 1.25335486848362
T2076 1.22007142065621
T2077 1.18905404153208
T2078 1.31108188995841
T2079 1.43529213001658
T2080 1.55954054604621
T2081 1.68382714085333
T2082 1.8081519130349
T2083 1.93603115297052
T2084 1.93632898307139
T2085 1.93662681317226
T2086 1.93692464327312
T2087 1.93722247197098
T2088 1.93752030207184
T2089 1.93781813217271
T2090 1.84370547164475
T2091 1.75333459647924
T2092 1.66293586309656
T2093 1.57250927289972
T2094 1.48205482448571
T2095 1.39421674754518
T2096 1.35814768284053
T2097 1.32477143836012
T2098 1.2913848831405
T2099 1.25798801577864
T2100 1.22458083908057
T2101 1.19344814214601
T2102 1.31592619344806
T2103 1.44059455919382
T2104 1.56530110371707
T2105 1.69004582421177
T2106 1.81482872348395
T2107 1.94317907258529
T2108 1.94347690268616
T2109 1.94377473278702
T2110 1.94407256288789
T2111 1.94437039298875
T2112 1.94466822308962
T2113 1.94496605178747
T2114 1.85050519862019
T2115 1.75980003466972
T2116 1.66906701390509
T2117 1.57830613492329
T2118 1.48751739912734
T2119 1.39935477732399
T2120 1.36315202235958
T2121 1.32965204620249
T2122 1.29614176070919
T2123 1.26262116447667
T2124 1.22909025750492
T2125 1.19784224275993
T2126 1.34571609793835
T2127 1.49582541510129
T2128 1.64598054202696
T2129 1.79618148011839
T2130 1.95002916209919
T2131 1.95032699220005
T2132 1.95062482230092
T2133 1.95092265240179
T2134 1.95122048250265
T2135 1.95151831260352
T2136 1.95181614270439
T2137 1.95211397280525
T2138 1.85730492559563
T2139 1.7662654728602
T2140 1.67519816331061
T2141 1.58410299694686
T2142 1.49297997236594
T2143 1.40449280850582
T2144 1.36815636047562
T2145 1.33453265544787
T2146 1.30089863968089
T2147 1.2672543131747
T2148 1.23359967452627
T2149 1.20223634337386
T2150 1.35065189748836
T2151 1.50131094302821
T2152 1.65201580113682
T2153 1.80276646900816
T2154 1.95717708171395
T2155 1.95747491181482
T2156 1.95777274191569
T2157 1.95807057201655
T2158 1.95836840211742
T2159 1.95866623221828
T2160 1.95896406231915
T2161 1.95926189242002
T2162 1.86410465257108
T2163 1.7727309124537
T2164 1.68132931411914
T2165 1.58989985897043
T2166 1.49844254560455
T2167 1.40963083828463
T2168 1.37316069859166
T2169 1.33941326329023
T2170 1.30565551724958
T2171 1.27188746046971
T2172 1.23810909295062
T2173 1.20663044258477
T2174 1.35558769563536
T2175 1.50679647235814
T2176 1.65805106024667
T2177 1.80935145930094
T2178 1.96432500132872
T2179 1.96462283142958
T2180 1.96492066153045
T2181 1.96521849163132
T2182 1.96551632173218
T2183 1.96581415183305
T2184 1.96611198193392
T2185 1.96640981203478
T2186 1.87090437954652
T2187 1.77919635064418
T2188 1.68746046492768
T2189 1.595696720994
T2190 1.50390512024617
T2191 1.41476886806344
T2192 1.3781650367077
T2193 1.3442938711326
T2194 1.31041239622129
T2195 1.27652060916775
T2196 1.24261851137498
T2197 1.2110245431987
T2198 1.36052349378237
T2199 1.51228200168808
T2200 1.66408631935652
T2201 1.81593644959373
T2202 1.97147292234649
T2203 1.97177075244736
T2204 1.97206858114521
T2205 1.97236641124608
T2206 1.97266424134695
T2207 1.97296207144781
T2208 1.97325990154868
T2209 1.97355773164955
T2210 1.87770410511895
T2211 1.78566178883466
T2212 1.6935916143332
T2213 1.60149358301758
T2214 1.50936769348478
T2215 1.41990689784225
T2216 1.38316937482374
T2217 1.34917448037798
T2218 1.31516927378998
T2219 1.28115375786578
T2220 1.24712792979934
T2221 1.21541864381262
T2222 1.36545929192937
T2223 1.517767529615
T2224 1.67012157986939
T2225 1.82252143988651
T2226 1.97862084196126
T2227 1.97891867206213
T2228 1.97921650216299
T2229 1.97951433226386
T2230 1.97981216096171
T2231 1.98010999106258
T2232 1.98040782116344
T2233 1.98070565126431
T2234 1.88450383209439
T2235 1.79212722702514
T2236 1.69972276514173
T2237 1.60729044504115
T2238 1.51483026812641
T2239 1.42504492902408
T2240 1.38817371293978
T2241 1.35405508822034
T2242 1.31992615276169
T2243 1.28578690516079
T2244 1.25163734822369
T2245 1.21981274442655
T2246 1.37039509007637
T2247 1.52325305894493
T2248 1.67615683897924
T2249 1.82910642877629
T2250 1.98576876157602
T2251 1.98606659167689
T2252 1.98636442177776
T2253 1.98666225187862
T2254 1.98696008197949
T2255 1.98725791208036
T2256 1.98755574077821
T2257 1.98785357087908
T2258 1.89130355906984
T2259 1.79859266521562
T2260 1.70585391454725
T2261 1.61308730706472
T2262 1.52029284136501
T2263 1.43018295880289
T2264 1.39317805245883
T2265 1.35893569606271
T2266 1.32468303033038
T2267 1.29042005385882
T2268 1.25614676524503
T2269 1.22420684504047
T2270 1.37533088962639
T2271 1.52873858827487
T2272 1.6821920980891
T2273 1.83569141906907
T2274 1.99291668119079
T2275 1.99321451129166
T2276 1.99351234139252
T2277 1.99381017149339
T2278 1.99410800159425
T2279 1.99440583169512
T2280 1.99470366179599
T2281 1.99500149189685
T2282 1.89810328604528
T2283 1.80505810480912
T2284 1.71198506535578
T2285 1.61888416908829
T2286 1.52575541460362
T2287 1.4353209885817
T2288 1.39818239057487
T2289 1.36381630530809
T2290 1.32943990930208
T2291 1.29505320115384
T2292 1.26065618366939
T2293 1.22860094425138
T2294 1.38026668777339
T2295 1.5342241176048
T2296 1.68822735719895
T2297 1.84227640936186
T2298 2.00006460080555
T2299 2.00036243090642
T2300 2.00066026100729
T2301 2.00095809110815
T2302 2.00125592120902
T2303 2.00155375130989
T2304 2.00185158141075
T2305 2.00214941151162
T2306 1.90490301302072
T2307 1.8115235429996
T2308 1.7181162147613
T2309 1.62468103111186
T2310 1.53121798924525
T2311 1.44045901836051
T2312 1.40318672869092
T2313 1.36869691315046
T2314 1.33419678687077
T2315 1.29968634985187
T2316 1.26516560209375
T2317 1.23299504486531
T2318 1.38520248592039
T2319 1.53970964553172
T2320 1.69426261771182
T2321 1.84886139825163
T2322 2.00721252042032
T2323 2.00751035052118
T2324 2.00780818062205
T2325 2.00810601072292
T2326 2.00840384082378
T2327 2.00870167092465
T2328 2.00899950102552
T2329 2.00929733112638
T2330 1.91170273999617
T2331 1.81798898119008
T2332 1.72424736556983
T2333 1.63047789313543
T2334 1.53668056248385
T2335 1.44559704954234
T2336 1.40819106680696
T2337 1.37357752099282
T2338 1.33895366584248
T2339 1.3043194985499
T2340 1.2696750205181
T2341 1.23738914547923
T2342 1.39013828406739
T2343 1.54519517486166
T2344 1.70029787682167
T2345 1.85544638854442
T2346 2.0143604414381
T2347 2.01465827013595
T2348 2.01495610023682
T2349 2.01525393033768
T2350 2.01555176043855
T2351 2.01584959053941
T2352 2.01614742064028
T2353 2.01644525074115
T2354 1.9185024655686
T2355 1.82445441938056
T2356 1.73037851637837
T2357 1.636274755159
T2358 1.54214313572246
T2359 1.45073507932115
T2360 1.413195404923
T2361 1.3784581302382
T2362 1.34371054341117
T2363 1.30895264584492
T2364 1.27418443894246
T2365 1.24178324609316
T2366 1.39507408221439
T2367 1.55068070419159
T2368 1.70633313593152
T2369 1.8620313788372
T2370 2.02150836105286
T2371 2.02180619115373
T2372 2.02210402125459
T2373 2.02240184995245
T2374 2.02269968005331
T2375 2.02299751015418
T2376 2.02329534025505
T2377 2.02359317035591
T2378 1.92530219254404
T2379 1.83091985757104
T2380 1.73650966578389
T2381 1.64207161718257
T2382 1.54760571036409
T2383 1.45587310909996
T2384 1.41819974444205
T2385 1.38333873808057
T2386 1.34846742238288
T2387 1.31358579454295
T2388 1.2786938559638
T2389 1.24617734670708
T2390 1.40000988176441
T2391 1.55616623352153
T2392 1.71236839504138
T2393 1.86861636912999
T2394 2.02865628066763
T2395 2.02895411076849
T2396 2.02925194086936
T2397 2.02954977097022
T2398 2.02984760107109
T2399 2.03014542976894
T2400 2.03044325986981
T2401 2.03074108997068
T2402 1.93210191951949
T2403 1.83738529716454
T2404 1.74264081659242
T2405 1.64786847920614
T2406 1.55306828360269
T2407 1.46101113887877
T2408 1.42320408255809
T2409 1.38821934732595
T2410 1.35322429995157
T2411 1.31821894324098
T2412 1.28320327438816
T2413 1.250571445918
T2414 1.40494567991141
T2415 1.56165176144845
T2416 1.71840365415123
T2417 1.87520135801976
T2418 2.03580420028239
T2419 2.03610203038326
T2420 2.03639986048412
T2421 2.03669769058499
T2422 2.03699552068586
T2423 2.03729335078672
T2424 2.03759118088759
T2425 2.03788900958544
T2426 1.93890164649493
T2427 1.84385073535502
T2428 1.74877196599794
T2429 1.65366534122971
T2430 1.55853085824432
T2431 1.4661491700606
T2432 1.42820842067413
T2433 1.39309995516831
T2434 1.35798117892327
T2435 1.322852090536
T2436 1.28771269281252
T2437 1.25496554653192
T2438 1.40988147805841
T2439 1.56713729077838
T2440 1.7244389146641
T2441 1.88178634831255
T2442 2.04295211989716
T2443 2.04324994999802
T2444 2.04354778009889
T2445 2.04384561019975
T2446 2.04414344030062
T2447 2.04444127040149
T2448 2.04473910050235
T2449 2.04503693060322
T2450 1.94570137347037
T2451 1.8503161735455
T2452 1.75490311680647
T2453 1.65946220325328
T2454 1.56399343148292
T2455 1.47128719983941
T2456 1.43321275879017
T2457 1.39798056301068
T2458 1.36273805649196
T2459 1.32748523923403
T2460 1.29222211123687
T2461 1.25935964714585
T2462 1.41481727620542
T2463 1.57262282010832
T2464 1.73047417377395
T2465 1.88837133860533
T2466 2.05010003951192
T2467 2.05039786961279
T2468 2.05069569971365
T2469 2.05099352981452
T2470 2.05129135991539
T2471 2.05158919001625
T2472 2.05188702011712
T2473 2.05218485021798
T2474 1.9525010990428
T2475 1.85678161173598
T2476 1.761034267615
T2477 1.66525906527685
T2478 1.56945600472153
T2479 1.47642522961822
T2480 1.43821709690621
T2481 1.40286117225606
T2482 1.36749493546367
T2483 1.33211838793206
T2484 1.29673152966123
T2485 1.26375374775977
T2486 1.41975307435242
T2487 1.57810834803524
T2488 1.7365094328838
T2489 1.89495632889812
T2490 2.05724795912669
T2491 2.05754578922755
T2492 2.05784361932842
T2493 2.05814144942928
T2494 2.05843927953015
T2495 2.05873710963102
T2496 2.05903493973188
T2497 2.05933276983275
T2498 1.95930082601825
T2499 1.86324704992647
T2500 1.76716541702052
T2501 1.67105592730043
T2502 1.57491857936316
T2503 1.48156326080005
T2504 1.44322143642526
T2505 1.40774178009842
T2506 1.37225181303236
T2507 1.33675153522708
T2508 1.30124094668257
T2509 1.2681478483737
T2510 1.42468887390243
T2511 1.58359387736517
T2512 1.74254469199366
T2513 1.90154131778789
T2514 2.06439588014446
T2515 2.06469371024533
T2516 2.06499153894318
T2517 2.06528936904405
T2518 2.06558719914492
T2519 2.06588502924578
T2520 2.06618285934665
T2521 2.06648068944751
T2522 1.96610055299369
T2523 1.86971248951996
T2524 1.77329656782906
T2525 1.676852789324
T2526 1.58038115260176
T2527 1.48670129057886
T2528 1.44822577454131
T2529 1.41262238794079
T2530 1.37700869200407
T2531 1.34138468392511
T2532 1.30575036510693
T2533 1.27254194758461
T2534 1.42962467204943
T2535 1.58907940669511
T2536 1.74857995250652
T2537 1.90812630808067
T2538 2.07154379975923
T2539 2.07184162986009
T2540 2.07213945996096
T2541 2.07243729006183
T2542 2.07273511875968
T2543 2.07303294886055
T2544 2.07333077896141
T2545 2.07362860906228
T2546 1.97290027996914
T2547 1.87617792771044
T2548 1.77942771723458
T2549 1.68264965134757
T2550 1.58584372584037
T2551 1.49183932035767
T2552 1.45323011265735
T2553 1.41750299718617
T2554 1.38176556957276
T2555 1.34601783262314
T2556 1.31025978353128
T2557 1.27693604819853
T2558 1.43456047019644
T2559 1.59456493602504
T2560 1.75461521161638
T2561 1.91471129837346
T2562 2.07869171937399
T2563 2.07898954947486
T2564 2.07928737957572
T2565 2.07958520967659
T2566 2.07988303977746
T2567 2.08018086987832
T2568 2.08047869857618
T2569 2.08077652867704
T2570 1.97970000694458
T2571 1.88264336590092
T2572 1.78555886804311
T2573 1.68844651337114
T2574 1.591306300482
T2575 1.49697735013648
T2576 1.45823445077339
T2577 1.42238360502854
T2578 1.38652244854446
T2579 1.35065097991816
T2580 1.31476920195564
T2581 1.28133014881246
T2582 1.43949626834344
T2583 1.60005046395196
T2584 1.76065047072623
T2585 1.92129628866625
T2586 2.08583963898876
T2587 2.08613746908962
T2588 2.08643529919049
T2589 2.08673312929136
T2590 2.08703095939222
T2591 2.08732878949309
T2592 2.08762661959395
T2593 2.08792444969482
T2594 1.98649973392002
T2595 1.88910880409141
T2596 1.79169001885164
T2597 1.69424337539471
T2598 1.5967688737206
T2599 1.50211538131831
T2600 1.46323878888943
T2601 1.4272642128709
T2602 1.39127932611316
T2603 1.35528412861619
T2604 1.31927861897698
T2605 1.28572424942638
T2606 1.44443206649044
T2607 1.60553599328189
T2608 1.76668572983608
T2609 1.92788127755602
T2610 2.09298755860352
T2611 2.09328538870439
T2612 2.09358321880525
T2613 2.09388104890612
T2614 2.09417887900699
T2615 2.09447670910785
T2616 2.09477453920872
T2617 2.09507236930959
T2618 1.99329945949245
T2619 1.89557424228189
T2620 1.79782116825716
T2621 1.70004023741828
T2622 1.60223144836223
T2623 1.50725341109712
T2624 1.46824312840848
T2625 1.43214482211628
T2626 1.39603620508486
T2627 1.3599172759112
T2628 1.32378803740134
T2629 1.28992416047643
T2630 1.448944079085
T2631 1.61032197213688
T2632 1.77169986518875
T2633 1.93307775824063
T2634 2.09833043943857
T2635 2.09833043943857
T2636 2.09833043943857
T2637 2.09833043943857
T2638 2.09833043943857
T2639 2.09833043943857
T2640 2.09833043943857
T2641 2.09833043943857
T2642 1.99611550069682
T2643 1.89798244738047
T2644 1.79984939546713
T2645 1.70171634215078
T2646 1.60358329023743
T2647 1.50831085323714
T2648 1.46906454034439
T2649 1.43274256719466
T2650 1.39642059264192
T2651 1.36009861949219
T2652 1.32377664493944
T2653 1.28992416047643
T2654 1.448944079085
T2655 1.61032197213688
T2656 1.77169986518875
T2657 1.93307775824063
T2658 2.09833043943857
T2659 2.09833043943857
T2660 2.09833043943857
T2661 2.09833043943857
T2662 2.09833043943857
T2663 2.09833043943857
T2664 2.09833043943857
T2665 2.09833043943857
T2666 1.99611550069682
T2667 1.89798244738047
T2668 1.79984939546713
T2669 1.70171634215078
T2670 1.60358329023743
T2671 1.50831085323714
T2672 1.46906454034439
T2673 1.43274256719466
T2674 1.39642059264192
T2675 1.36009861949219
T2676 1.32377664493944
T2677 1.28992416047643
T2678 1.448944079085
T2679 1.61032197213688
T2680 1.77169986518875
T2681 1.93307775824063
T2682 2.09833043943857
T2683 2.09833043943857
T2684 2.09833043943857
T2685 2.09833043943857
T2686 2.09833043943857
T2687 2.09833043943857
T2688 2.09833043943857
T2689 2.09833043943857
T2690 1.99611550069682
T2691 1.89798244738047
T2692 1.79984939546713
T2693 1.70171634215078
T2694 1.60358329023743
T2695 1.50831085323714
T2696 1.46906454034439
T2697 1.43274256719466
T2698 1.39642059264192
T2699 1.36009861949219
T2700 1.32377664493944
T2701 1.28992416047643
T2702 1.448944079085
T2703 1.61032197213688
T2704 1.77169986518875
T2705 1.93307775824063
T2706 2.09833043943857
T2707 2.09833043943857
T2708 2.09833043943857
T2709 2.09833043943857
T2710 2.09833043943857
T2711 2.09833043943857
T2712 2.09833043943857
T2713 2.09833043943857
T2714 1.99611550069682
T2715 1.89798244738047
T2716 1.79984939546713
T2717 1.70171634215078
T2718 1.60358329023743
T2719 1.50831085323714
T2720 1.46906454034439
T2721 1.43274256719466
T2722 1.39642059264192
T2723 1.36009861949219
T2724 1.32377664493944
T2725 1.28992416047643
T2726 1.448944079085
T2727 1.61032197213688
T2728 1.77169986518875
T2729 1.93307775824063
T2730 2.09833043943857
T2731 2.09833043943857
T2732 2.09833043943857
T2733 2.09833043943857
T2734 2.09833043943857
T2735 2.09833043943857
T2736 2.09833043943857
T2737 2.09833043943857
T2738 1.99611550069682
T2739 1.89798244738047
T2740 1.79984939546713
T2741 1.70171634215078
T2742 1.60358329023743
T2743 1.50831085323714
T2744 1.46906454034439
T2745 1.43274256719466
T2746 1.39642059264192
T2747 1.36009861949219
T2748 1.32377664493944
T2749 1.28992416047643
T2750 1.448944079085
T2751 1.61032197213688
T2752 1.77169986518875
T2753 1.93307775824063
T2754 2.09833043943857
T2755 2.09833043943857
T2756 2.09833043943857
T2757 2.09833043943857
T2758 2.09833043943857
T2759 2.09833043943857
T2760 2.09833043943857
T2761 2.09833043943857
T2762 1.99611550069682
T2763 1.89798244738047
T2764 1.79984939546713
T2765 1.70171634215078
T2766 1.60358329023743
T2767 1.50831085323714
T2768 1.46906454034439
T2769 1.43274256719466
T2770 1.39642059264192
T2771 1.36009861949219
T2772 1.32377664493944
T2773 1.28992416047643
T2774 1.48921686401877
T2775 1.69093126543138
T2776 1.89264566684398
T2777 2.09833043943857
T2778 2.09833043943857
T2779 2.09833043943857
T2780 2.09833043943857
T2781 2.09833043943857
T2782 2.09833043943857
T2783 2.09833043943857
T2784 2.09833043943857
T2785 2.09833043943857
T2786 1.99611550069682
T2787 1.89798244738047
T2788 1.79984939546713
T2789 1.70171634215078
T2790 1.60358329023743
T2791 1.50831085323714
T2792 1.46906454034439
T2793 1.43274256719466
T2794 1.39642059264192
T2795 1.36009861949219
T2796 1.32377664493944
T2797 1.28992416047643
T2798 1.48921686401877
T2799 1.69093126543138
T2800 1.89264566684398
T2801 2.09833043943857
T2802 2.09833043943857
T2803 2.09833043943857
T2804 2.09833043943857
T2805 2.09833043943857
T2806 2.09833043943857
T2807 2.09833043943857
T2808 2.09833043943857
