# Supplementary material for: FishMORPH - An agent-based model to predict salmonid growth and distribution responses under natural and low flows
Source: Sci Rep. 2016 Jul 19;6:29414. doi: 10.1038/srep29414 (PMC4949470; doi:10.1038/srep29414)
Supplement: Supplementary Information 2 [file srep29414-s2.zip › SR_FishMORPH_Files/Parameters/Baseline_Resource3_Density_Stretch4.var]

Resource3Density Strech4
T1 2.92682560951733
T2 2.71574620136349
T3 2.51038257451561
T4 2.30501894766773
T5 2.10384539442997
T6 2.06174682142352
T7 2.02374943985919
T8 1.98575205829486
T9 1.94775467673053
T10 1.90975729442888
T11 1.87175991286455
T12 1.83376253130022
T13 1.79923190156191
T14 1.9567540565165
T15 2.11754297712881
T16 2.27833189774111
T17 2.43912081835341
T18 2.59990973896571
T19 2.76069865957802
T20 2.92682560951733
T21 2.92682560951733
T22 2.92682560951733
T23 2.92682560951733
T24 2.92682560951733
T25 2.92682560951733
T26 2.71574620136349
T27 2.51038257451561
T28 2.30501894766773
T29 2.10384539442997
T30 2.06174682142352
T31 2.02374943985919
T32 1.98575205829486
T33 1.94775467673053
T34 1.90975729442888
T35 1.87175991286455
T36 1.83376253130022
T37 1.79923190156191
T38 1.9567540565165
T39 2.11754297712881
T40 2.27833189774111
T41 2.43912081835341
T42 2.59990973896571
T43 2.76069865957802
T44 2.92682560951733
T45 2.92682560951733
T46 2.92682560951733
T47 2.92682560951733
T48 2.92682560951733
T49 2.92682560951733
T50 2.71574620136349
T51 2.51038257451561
T52 2.30501894766773
T53 2.10384539442997
T54 2.06174682142352
T55 2.02374943985919
T56 1.98575205829486
T57 1.94775467673053
T58 1.90975729442888
T59 1.87175991286455
T60 1.83376253130022
T61 1.79923190156191
T62 1.9567540565165
T63 2.11754297712881
T64 2.27833189774111
T65 2.43912081835341
T66 2.59990973896571
T67 2.76069865957802
T68 2.92682560951733
T69 2.92682560951733
T70 2.92682560951733
T71 2.92682560951733
T72 2.92682560951733
T73 2.92682560951733
T74 2.71574620136349
T75 2.51038257451561
T76 2.30501894766773
T77 2.10384539442997
T78 2.06174682142352
T79 2.02374943985919
T80 1.98575205829486
T81 1.94775467673053
T82 1.90975729442888
T83 1.87175991286455
T84 1.83376253130022
T85 1.79923190156191
T86 1.9567540565165
T87 2.11754297712881
T88 2.27833189774111
T89 2.43912081835341
T90 2.59990973896571
T91 2.76069865957802
T92 2.92682560951733
T93 2.92682560951733
T94 2.92682560951733
T95 2.92682560951733
T96 2.92682560951733
T97 2.92682560951733
T98 2.71574620136349
T99 2.51038257451561
T100 2.30501894766773
T101 2.10384539442997
T102 2.06174682142352
T103 2.02374943985919
T104 1.98575205829486
T105 1.94775467673053
T106 1.90975729442888
T107 1.87175991286455
T108 1.83376253130022
T109 1.79923190156191
T110 1.9567540565165
T111 2.11754297712881
T112 2.27833189774111
T113 2.43912081835341
T114 2.59990973896571
T115 2.76069865957802
T116 2.92682560951733
T117 2.92682560951733
T118 2.92682560951733
T119 2.92682560951733
T120 2.92682560951733
T121 2.92682560951733
T122 2.71574620136349
T123 2.51038257451561
T124 2.30501894766773
T125 2.10384539442997
T126 2.06174682142352
T127 2.02374943985919
T128 1.98575205829486
T129 1.94775467673053
T130 1.90975729442888
T131 1.87175991286455
T132 1.83376253130022
T133 1.79923190156191
T134 1.9567540565165
T135 2.11754297712881
T136 2.27833189774111
T137 2.43912081835341
T138 2.59990973896571
T139 2.76069865957802
T140 2.92682560951733
T141 2.92682560951733
T142 2.92682560951733
T143 2.92682560951733
T144 2.92682560951733
T145 2.92682560951733
T146 2.71574620136349
T147 2.51038257451561
T148 2.30501894766773
T149 2.10384539442997
T150 2.06174682142352
T151 2.02374943985919
T152 1.98575205829486
T153 1.94775467673053
T154 1.90975729442888
T155 1.87175991286455
T156 1.83376253130022
T157 1.79923190156191
T158 1.9567540565165
T159 2.11754297712881
T160 2.27833189774111
T161 2.43912081835341
T162 2.59990973896571
T163 2.76069865957802
T164 2.92682560951733
T165 2.92682560951733
T166 2.92682560951733
T167 2.92682560951733
T168 2.92682560951733
T169 2.92682560951733
T170 2.71574620136349
T171 2.51038257451561
T172 2.30501894766773
T173 2.10384539442997
T174 2.06174682142352
T175 2.02374943985919
T176 1.98575205829486
T177 1.94775467673053
T178 1.90975729442888
T179 1.87175991286455
T180 1.83376253130022
T181 1.79923190156191
T182 1.9567540565165
T183 2.11754297712881
T184 2.27833189774111
T185 2.43912081835341
T186 2.59990973896571
T187 2.76069865957802
T188 2.92682560951733
T189 2.92682560951733
T190 2.92682560951733
T191 2.92682560951733
T192 2.92682560951733
T193 2.92682560951733
T194 2.71574620136349
T195 2.51038257451561
T196 2.30501894766773
T197 2.10384539442997
T198 2.06174682142352
T199 2.02374943985919
T200 1.98575205829486
T201 1.94775467673053
T202 1.90975729442888
T203 1.87175991286455
T204 1.83376253130022
T205 1.79923190156191
T206 1.9567540565165
T207 2.11754297712881
T208 2.27833189774111
T209 2.43912081835341
T210 2.59990973896571
T211 2.76069865957802
T212 2.92682560951733
T213 2.92682560951733
T214 2.92682560951733
T215 2.92682560951733
T216 2.92682560951733
T217 2.92682560951733
T218 2.71574620136349
T219 2.51038257451561
T220 2.30501894766773
T221 2.10384539442997
T222 2.06174682142352
T223 2.02374943985919
T224 1.98575205829486
T225 1.94775467673053
T226 1.90975729442888
T227 1.87175991286455
T228 1.83376253130022
T229 1.79923190156191
T230 1.9567540565165
T231 2.11754297712881
T232 2.27833189774111
T233 2.43912081835341
T234 2.59990973896571
T235 2.76069865957802
T236 2.92682560951733
T237 2.92682560951733
T238 2.92682560951733
T239 2.92682560951733
T240 2.92682560951733
T241 2.92682560951733
T242 2.71574620136349
T243 2.51038257451561
T244 2.30501894766773
T245 2.10384539442997
T246 2.06174682142352
T247 2.02374943985919
T248 1.98575205829486
T249 1.94775467673053
T250 1.90975729442888
T251 1.87175991286455
T252 1.83376253130022
T253 1.79923190156191
T254 1.9567540565165
T255 2.11754297712881
T256 2.27833189774111
T257 2.43912081835341
T258 2.59990973896571
T259 2.76069865957802
T260 2.92682560951733
T261 2.92682560951733
T262 2.92682560951733
T263 2.92682560951733
T264 2.92682560951733
T265 2.92682560951733
T266 2.71574620136349
T267 2.51038257451561
T268 2.30501894766773
T269 2.10384539442997
T270 2.06174682142352
T271 2.02374943985919
T272 1.98575205829486
T273 1.94775467673053
T274 1.90975729442888
T275 1.87175991286455
T276 1.83376253130022
T277 1.79923190156191
T278 1.9567540565165
T279 2.11754297712881
T280 2.27833189774111
T281 2.43912081835341
T282 2.59990973896571
T283 2.76069865957802
T284 2.92682560951733
T285 2.92682560951733
T286 2.92682560951733
T287 2.92682560951733
T288 2.92682560951733
T289 2.92682560951733
T290 2.71574620136349
T291 2.51038257451561
T292 2.30501894766773
T293 2.10384539442997
T294 2.06174682142352
T295 2.02374943985919
T296 1.98575205829486
T297 1.94775467673053
T298 1.90975729442888
T299 1.87175991286455
T300 1.83376253130022
T301 1.79923190156191
T302 1.9567540565165
T303 2.11754297712881
T304 2.27833189774111
T305 2.43912081835341
T306 2.59990973896571
T307 2.76069865957802
T308 2.92682560951733
T309 2.92682560951733
T310 2.92682560951733
T311 2.92682560951733
T312 2.92682560951733
T313 2.92682560951733
T314 2.71574620136349
T315 2.51038257451561
T316 2.30501894766773
T317 2.10384539442997
T318 2.06174682142352
T319 2.02374943985919
T320 1.98575205829486
T321 1.94775467673053
T322 1.90975729442888
T323 1.87175991286455
T324 1.83376253130022
T325 1.79923190156191
T326 1.9567540565165
T327 2.11754297712881
T328 2.27833189774111
T329 2.43912081835341
T330 2.59990973896571
T331 2.76069865957802
T332 2.92682560951733
T333 2.92682560951733
T334 2.92682560951733
T335 2.92682560951733
T336 2.92682560951733
T337 2.92682560951733
T338 2.71574620136349
T339 2.51038257451561
T340 2.30501894766773
T341 2.10384539442997
T342 2.06174682142352
T343 2.02374943985919
T344 1.98575205829486
T345 1.94775467673053
T346 1.90975729442888
T347 1.87175991286455
T348 1.83376253130022
T349 1.79923190156191
T350 1.9567540565165
T351 2.11754297712881
T352 2.27833189774111
T353 2.43912081835341
T354 2.59990973896571
T355 2.76069865957802
T356 2.92682560951733
T357 2.92682560951733
T358 2.92682560951733
T359 2.92682560951733
T360 2.92682560951733
T361 2.92682560951733
T362 2.71574620136349
T363 2.51038257451561
T364 2.30501894766773
T365 2.10384539442997
T366 2.06174682142352
T367 2.02374943985919
T368 1.98575205829486
T369 1.94775467673053
T370 1.90975729442888
T371 1.87175991286455
T372 1.83376253130022
T373 1.79923190156191
T374 1.9567540565165
T375 2.11754297712881
T376 2.27833189774111
T377 2.43912081835341
T378 2.59990973896571
T379 2.76069865957802
T380 2.92682560951733
T381 2.92682560951733
T382 2.92682560951733
T383 2.92682560951733
T384 2.92682560951733
T385 2.92682560951733
T386 2.71574620136349
T387 2.51038257451561
T388 2.30501894766773
T389 2.10384539442997
T390 2.06174682142352
T391 2.02374943985919
T392 1.98575205829486
T393 1.94775467673053
T394 1.90975729442888
T395 1.87175991286455
T396 1.83376253130022
T397 1.79923190156191
T398 1.9567540565165
T399 2.11754297712881
T400 2.27833189774111
T401 2.43912081835341
T402 2.59990973896571
T403 2.76069865957802
T404 2.92682560951733
T405 2.92682560951733
T406 2.92682560951733
T407 2.92682560951733
T408 2.92682560951733
T409 2.92682560951733
T410 2.71574620136349
T411 2.51038257451561
T412 2.30501894766773
T413 2.10384539442997
T414 2.06174682142352
T415 2.02374943985919
T416 1.98575205829486
T417 1.94775467673053
T418 1.90975729442888
T419 1.87175991286455
T420 1.83376253130022
T421 1.79923190156191
T422 1.9567540565165
T423 2.11754297712881
T424 2.27833189774111
T425 2.43912081835341
T426 2.59990973896571
T427 2.76069865957802
T428 2.92682560951733
T429 2.92682560951733
T430 2.92682560951733
T431 2.92682560951733
T432 2.92682560951733
T433 2.92682560951733
T434 2.71574620136349
T435 2.51038257451561
T436 2.30501894766773
T437 2.10384539442997
T438 2.06174682142352
T439 2.02374943985919
T440 1.98575205829486
T441 1.94775467673053
T442 1.90975729442888
T443 1.87175991286455
T444 1.83376253130022
T445 1.79923190156191
T446 1.9567540565165
T447 2.11754297712881
T448 2.27833189774111
T449 2.43912081835341
T450 2.59990973896571
T451 2.76069865957802
T452 2.92682560951733
T453 2.92682560951733
T454 2.92682560951733
T455 2.92682560951733
T456 2.92682560951733
T457 2.92682560951733
T458 2.71574620136349
T459 2.51038257451561
T460 2.30501894766773
T461 2.10384539442997
T462 2.06174682142352
T463 2.02374943985919
T464 1.98575205829486
T465 1.94775467673053
T466 1.90975729442888
T467 1.87175991286455
T468 1.83376253130022
T469 1.79923190156191
T470 1.9567540565165
T471 2.11754297712881
T472 2.27833189774111
T473 2.43912081835341
T474 2.59990973896571
T475 2.76069865957802
T476 2.92682560951733
T477 2.92682560951733
T478 2.92682560951733
T479 2.92682560951733
T480 2.92682560951733
T481 2.92682560951733
T482 2.71574620136349
T483 2.51038257451561
T484 2.30501894766773
T485 2.10384539442997
T486 2.06174682142352
T487 2.02374943985919
T488 1.98575205829486
T489 1.94775467673053
T490 1.90975729442888
T491 1.87175991286455
T492 1.83376253130022
T493 1.79923190156191
T494 1.9567540565165
T495 2.11754297712881
T496 2.27833189774111
T497 2.43912081835341
T498 2.59990973896571
T499 2.76069865957802
T500 2.92682560951733
T501 2.92682560951733
T502 2.92682560951733
T503 2.92682560951733
T504 2.92682560951733
T505 2.92682560951733
T506 2.71574620136349
T507 2.51038257451561
T508 2.30501894766773
T509 2.10384539442997
T510 2.06174682142352
T511 2.02374943985919
T512 1.98575205829486
T513 1.94775467673053
T514 1.90975729442888
T515 1.87175991286455
T516 1.83376253130022
T517 1.79923190156191
T518 1.9567540565165
T519 2.11754297712881
T520 2.27833189774111
T521 2.43912081835341
T522 2.59990973896571
T523 2.76069865957802
T524 2.92682560951733
T525 2.92682560951733
T526 2.92682560951733
T527 2.92682560951733
T528 2.92682560951733
T529 2.92682560951733
T530 2.71574620136349
T531 2.51038257451561
T532 2.30501894766773
T533 2.10384539442997
T534 2.06174682142352
T535 2.02374943985919
T536 1.98575205829486
T537 1.94775467673053
T538 1.90975729442888
T539 1.87175991286455
T540 1.83376253130022
T541 1.79923190156191
T542 1.9567540565165
T543 2.11754297712881
T544 2.27833189774111
T545 2.43912081835341
T546 2.59990973896571
T547 2.76069865957802
T548 2.92682560951733
T549 2.92682560951733
T550 2.92682560951733
T551 2.92682560951733
T552 2.92682560951733
T553 2.92682560951733
T554 2.71574620136349
T555 2.51038257451561
T556 2.30501894766773
T557 2.10384539442997
T558 2.06174682142352
T559 2.02374943985919
T560 1.98575205829486
T561 1.94775467673053
T562 1.90975729442888
T563 1.87175991286455
T564 1.83376253130022
T565 1.79923190156191
T566 1.9567540565165
T567 2.11754297712881
T568 2.27833189774111
T569 2.43912081835341
T570 2.59990973896571
T571 2.76069865957802
T572 2.92682560951733
T573 2.92682560951733
T574 2.92682560951733
T575 2.92682560951733
T576 2.92682560951733
T577 2.92682560951733
T578 2.71574620136349
T579 2.51038257451561
T580 2.30501894766773
T581 2.10384539442997
T582 2.06174682142352
T583 2.02374943985919
T584 1.98575205829486
T585 1.94775467673053
T586 1.90975729442888
T587 1.87175991286455
T588 1.83376253130022
T589 1.79923190156191
T590 1.9567540565165
T591 2.11754297712881
T592 2.27833189774111
T593 2.43912081835341
T594 2.59990973896571
T595 2.76069865957802
T596 2.92682560951733
T597 2.92682560951733
T598 2.92682560951733
T599 2.92682560951733
T600 2.92682560951733
T601 2.92682560951733
T602 2.71574620136349
T603 2.51038257451561
T604 2.30501894766773
T605 2.10384539442997
T606 2.06174682142352
T607 2.02374943985919
T608 1.98575205829486
T609 1.94775467673053
T610 1.90975729442888
T611 1.87175991286455
T612 1.83376253130022
T613 1.79923190156191
T614 1.9567540565165
T615 2.11754297712881
T616 2.27833189774111
T617 2.43912081835341
T618 2.59990973896571
T619 2.76069865957802
T620 2.92682560951733
T621 2.92682560951733
T622 2.92682560951733
T623 2.92682560951733
T624 2.92682560951733
T625 2.92682560951733
T626 2.71574620136349
T627 2.51038257451561
T628 2.30501894766773
T629 2.10384539442997
T630 2.06174682142352
T631 2.02374943985919
T632 1.98575205829486
T633 1.94775467673053
T634 1.90975729442888
T635 1.87175991286455
T636 1.83376253130022
T637 1.79923190156191
T638 1.9567540565165
T639 2.11754297712881
T640 2.27833189774111
T641 2.43912081835341
T642 2.59990973896571
T643 2.76069865957802
T644 2.92682560951733
T645 2.92682560951733
T646 2.92682560951733
T647 2.92682560951733
T648 2.92682560951733
T649 2.92682560951733
T650 2.71574620136349
T651 2.51038257451561
T652 2.30501894766773
T653 2.10384539442997
T654 2.06174682142352
T655 2.02374943985919
T656 1.98575205829486
T657 1.94775467673053
T658 1.90975729442888
T659 1.87175991286455
T660 1.83376253130022
T661 1.79923190156191
T662 1.9567540565165
T663 2.11754297712881
T664 2.27833189774111
T665 2.43912081835341
T666 2.59990973896571
T667 2.76069865957802
T668 2.92682560951733
T669 2.92682560951733
T670 2.92682560951733
T671 2.92682560951733
T672 2.92682560951733
T673 2.92682560951733
T674 2.71574620136349
T675 2.51038257451561
T676 2.30501894766773
T677 2.10384539442997
T678 2.06174682142352
T679 2.02374943985919
T680 1.98575205829486
T681 1.94775467673053
T682 1.90975729442888
T683 1.87175991286455
T684 1.83376253130022
T685 1.79923190156191
T686 1.9567540565165
T687 2.11754297712881
T688 2.27833189774111
T689 2.43912081835341
T690 2.59990973896571
T691 2.76069865957802
T692 2.92682560951733
T693 2.92682560951733
T694 2.92682560951733
T695 2.92682560951733
T696 2.92682560951733
T697 2.92682560951733
T698 2.71574620136349
T699 2.51038257451561
T700 2.30501894766773
T701 2.10384539442997
T702 2.06174682142352
T703 2.02374943985919
T704 1.98575205829486
T705 1.94775467673053
T706 1.90975729442888
T707 1.87175991286455
T708 1.83376253130022
T709 1.79923190156191
T710 1.9567540565165
T711 2.11754297712881
T712 2.27833189774111
T713 2.43912081835341
T714 2.59990973896571
T715 2.76069865957802
T716 2.92682560951733
T717 2.92682560951733
T718 2.92682560951733
T719 2.92682560951733
T720 2.92682560951733
T721 2.92682560951733
T722 2.71574620136349
T723 2.51038257451561
T724 2.30501894766773
T725 2.10384539442997
T726 2.06174682142352
T727 2.02374943985919
T728 1.98575205829486
T729 1.94775467673053
T730 1.90975729442888
T731 1.87175991286455
T732 1.83376253130022
T733 1.79923190156191
T734 1.9567540565165
T735 2.11754297712881
T736 2.27833189774111
T737 2.43912081835341
T738 2.59990973896571
T739 2.76069865957802
T740 2.92682560951733
T741 2.92682560951733
T742 2.92682560951733
T743 2.92682560951733
T744 2.92682560951733
T745 2.92682560951733
T746 2.71574620136349
T747 2.51038257451561
T748 2.30501894766773
T749 2.10384539442997
T750 2.06174682142352
T751 2.02374943985919
T752 1.98575205829486
T753 1.94775467673053
T754 1.90975729442888
T755 1.87175991286455
T756 1.83376253130022
T757 1.79923190156191
T758 1.9567540565165
T759 2.11754297712881
T760 2.27833189774111
T761 2.43912081835341
T762 2.59990973896571
T763 2.76069865957802
T764 2.92682560951733
T765 2.92682560951733
T766 2.92682560951733
T767 2.92682560951733
T768 2.92682560951733
T769 2.92682560951733
T770 2.71574620136349
T771 2.51038257451561
T772 2.30501894766773
T773 2.10384539442997
T774 2.06174682142352
T775 2.02374943985919
T776 1.98575205829486
T777 1.94775467673053
T778 1.90975729442888
T779 1.87175991286455
T780 1.83376253130022
T781 1.79923190156191
T782 1.9567540565165
T783 2.11754297712881
T784 2.27833189774111
T785 2.43912081835341
T786 2.59990973896571
T787 2.76069865957802
T788 2.92682560951733
T789 2.92682560951733
T790 2.92682560951733
T791 2.92682560951733
T792 2.92682560951733
T793 2.92682560951733
T794 2.71574620136349
T795 2.51038257451561
T796 2.30501894766773
T797 2.10384539442997
T798 2.06174682142352
T799 2.02374943985919
T800 1.98575205829486
T801 1.94775467673053
T802 1.90975729442888
T803 1.87175991286455
T804 1.83376253130022
T805 1.79923190156191
T806 1.9567540565165
T807 2.11754297712881
T808 2.27833189774111
T809 2.43912081835341
T810 2.59990973896571
T811 2.76069865957802
T812 2.92682560951733
T813 2.92682560951733
T814 2.92682560951733
T815 2.92682560951733
T816 2.92682560951733
T817 2.92682560951733
T818 2.71574620136349
T819 2.51038257451561
T820 2.30501894766773
T821 2.10384539442997
T822 2.06174682142352
T823 2.02374943985919
T824 1.98575205829486
T825 1.94775467673053
T826 1.90975729442888
T827 1.87175991286455
T828 1.83376253130022
T829 1.79923190156191
T830 1.9567540565165
T831 2.11754297712881
T832 2.27833189774111
T833 2.43912081835341
T834 2.59990973896571
T835 2.76069865957802
T836 2.92682560951733
T837 2.92682560951733
T838 2.92682560951733
T839 2.92682560951733
T840 2.92682560951733
T841 2.92682560951733
T842 2.71574620136349
T843 2.51038257451561
T844 2.30501894766773
T845 2.10384539442997
T846 2.06174682142352
T847 2.02374943985919
T848 1.98575205829486
T849 1.94775467673053
T850 1.90975729442888
T851 1.87175991286455
T852 1.83376253130022
T853 1.79923190156191
T854 1.9567540565165
T855 2.11754297712881
T856 2.27833189774111
T857 2.43912081835341
T858 2.59990973896571
T859 2.76069865957802
T860 2.92682560951733
T861 2.92682560951733
T862 2.92682560951733
T863 2.92682560951733
T864 2.92682560951733
T865 2.92682560951733
T866 2.71574620136349
T867 2.51038257451561
T868 2.30501894766773
T869 2.10384539442997
T870 2.06174682142352
T871 2.02374943985919
T872 1.98575205829486
T873 1.94775467673053
T874 1.90975729442888
T875 1.87175991286455
T876 1.83376253130022
T877 1.79923190156191
T878 1.9567540565165
T879 2.11754297712881
T880 2.27833189774111
T881 2.43912081835341
T882 2.59990973896571
T883 2.76069865957802
T884 2.92682560951733
T885 2.92682560951733
T886 2.92682560951733
T887 2.92682560951733
T888 2.92682560951733
T889 2.92682560951733
T890 2.71574620136349
T891 2.51038257451561
T892 2.30501894766773
T893 2.10384539442997
T894 2.06174682142352
T895 2.02374943985919
T896 1.98575205829486
T897 1.94775467673053
T898 1.90975729442888
T899 1.87175991286455
T900 1.83376253130022
T901 1.79923190156191
T902 1.9567540565165
T903 2.11754297712881
T904 2.27833189774111
T905 2.43912081835341
T906 2.59990973896571
T907 2.76069865957802
T908 2.92682560951733
T909 2.92682560951733
T910 2.92682560951733
T911 2.92682560951733
T912 2.92682560951733
T913 2.92682560951733
T914 2.71574620136349
T915 2.51038257451561
T916 2.30501894766773
T917 2.10384539442997
T918 2.06174682142352
T919 2.02374943985919
T920 1.98575205829486
T921 1.94775467673053
T922 1.90975729442888
T923 1.87175991286455
T924 1.83376253130022
T925 1.79923190156191
T926 1.9567540565165
T927 2.11754297712881
T928 2.27833189774111
T929 2.43912081835341
T930 2.59990973896571
T931 2.76069865957802
T932 2.92682560951733
T933 2.92682560951733
T934 2.92682560951733
T935 2.92682560951733
T936 2.92682560951733
T937 2.92682560951733
T938 2.71574620136349
T939 2.51038257451561
T940 2.30501894766773
T941 2.10384539442997
T942 2.06174682142352
T943 2.02374943985919
T944 1.98575205829486
T945 1.94775467673053
T946 1.90975729442888
T947 1.87175991286455
T948 1.83376253130022
T949 1.79923190156191
T950 1.9567540565165
T951 2.11754297712881
T952 2.27833189774111
T953 2.43912081835341
T954 2.59990973896571
T955 2.76069865957802
T956 2.92682560951733
T957 2.92682560951733
T958 2.92682560951733
T959 2.92682560951733
T960 2.92682560951733
T961 2.92682560951733
T962 2.71574620136349
T963 2.51038257451561
T964 2.30501894766773
T965 2.10384539442997
T966 2.06174682142352
T967 2.02374943985919
T968 1.98575205829486
T969 1.94775467673053
T970 1.90975729442888
T971 1.87175991286455
T972 1.83376253130022
T973 1.79923190156191
T974 1.9567540565165
T975 2.11754297712881
T976 2.27833189774111
T977 2.43912081835341
T978 2.59990973896571
T979 2.76069865957802
T980 2.92682560951733
T981 2.92682560951733
T982 2.92682560951733
T983 2.92682560951733
T984 2.92682560951733
T985 2.92682560951733
T986 2.71574620136349
T987 2.51038257451561
T988 2.30501894766773
T989 2.10384539442997
T990 2.06174682142352
T991 2.02374943985919
T992 1.98575205829486
T993 1.94775467673053
T994 1.90975729442888
T995 1.87175991286455
T996 1.83376253130022
T997 1.79923190156191
T998 1.9567540565165
T999 2.11754297712881
T1000 2.27833189774111
T1001 2.43912081835341
T1002 2.59990973896571
T1003 2.76069865957802
T1004 2.92682560951733
T1005 2.92682560951733
T1006 2.92682560951733
T1007 2.92682560951733
T1008 2.92682560951733
T1009 2.92682560951733
T1010 2.71574620136349
T1011 2.51038257451561
T1012 2.30501894766773
T1013 2.10384539442997
T1014 2.06174682142352
T1015 2.02374943985919
T1016 1.98575205829486
T1017 1.94775467673053
T1018 1.90975729442888
T1019 1.87175991286455
T1020 1.83376253130022
T1021 1.79923190156191
T1022 1.9567540565165
T1023 2.11754297712881
T1024 2.27833189774111
T1025 2.43912081835341
T1026 2.59990973896571
T1027 2.76069865957802
T1028 2.92682560951733
T1029 2.92682560951733
T1030 2.92682560951733
T1031 2.92682560951733
T1032 2.92682560951733
T1033 2.92682560951733
T1034 2.75687670054779
T1035 2.59262135252654
T1036 2.42836600376798
T1037 2.26411065574672
T1038 2.10384539442997
T1039 2.05636941449946
T1040 2.0129501838211
T1041 1.96953095388004
T1042 1.92611172320168
T1043 1.88269249326062
T1044 1.83927326258226
T1045 1.79923190156191
T1046 1.9567540565165
T1047 2.11754297712881
T1048 2.27833189774111
T1049 2.43912081835341
T1050 2.59990973896571
T1051 2.76069865957802
T1052 2.92682560951733
T1053 2.92682560951733
T1054 2.92682560951733
T1055 2.92682560951733
T1056 2.92682560951733
T1057 2.92682560951733
T1058 2.75687670054779
T1059 2.59262135252654
T1060 2.42836600376798
T1061 2.26411065574672
T1062 2.10384539442997
T1063 2.05636941449946
T1064 2.0129501838211
T1065 1.96953095388004
T1066 1.92611172320168
T1067 1.88269249326062
T1068 1.83927326258226
T1069 1.79923190156191
T1070 1.9550144547449
T1071 2.11379091891848
T1072 2.27228347170117
T1073 2.43049211383029
T1074 2.58841684530584
T1075 2.74605766612782
T1076 2.9087195829143
T1077 2.90613558174518
T1078 2.90355157983876
T1079 2.90096757866965
T1080 2.89838357750053
T1081 2.89579957633142
T1082 2.72521826420024
T1083 2.56056018998379
T1084 2.39619214684394
T1085 2.23211413551802
T1086 2.07225633246189
T1087 2.02367769723508
T1088 1.97917156687058
T1089 1.9347421028966
T1090 1.89038930605046
T1091 1.84611317633216
T1092 1.8019137137417
T1093 1.76109719277529
T1094 1.91355311060408
T1095 2.06892264398556
T1096 2.22400826671347
T1097 2.3788099787878
T1098 2.53332778020857
T1099 2.68756167023846
T1100 2.84670355043172
T1101 2.84411954852529
T1102 2.84153554735618
T1103 2.83895154618707
T1104 2.83636754428064
T1105 2.83378354311153
T1106 2.66680325166043
T1107 2.50562555699907
T1108 2.34473789341431
T1109 2.18414026238079
T1110 2.02767829357818
T1111 1.98010561966397
T1112 1.93651949188427
T1113 1.89301003123242
T1114 1.8495772377084
T1115 1.80622111057491
T1116 1.76294165056926
T1117 1.72297355988251
T1118 1.87209176646325
T1119 2.02405436978995
T1120 2.17573306246307
T1121 2.32712784374532
T1122 2.47823871437399
T1123 2.62906567434909
T1124 2.78468751721183
T1125 2.78210351604272
T1126 2.7795195148736
T1127 2.77693551296718
T1128 2.77435151179807
T1129 2.77176751062896
T1130 2.6083882383833
T1131 2.45069092401434
T1132 2.29328364072199
T1133 2.13616638924356
T1134 1.98310025543178
T1135 1.93653354209285
T1136 1.89386741763528
T1137 1.85127795956823
T1138 1.80876516862903
T1139 1.76632904555497
T1140 1.72396958813413
T1141 1.68484992772705
T1142 1.83063042232243
T1143 1.97918609559434
T1144 2.12745785747537
T1145 2.27544570870283
T1146 2.42314964927672
T1147 2.57056967845973
T1148 2.72267148472925
T1149 2.72008748356014
T1150 2.71750348165372
T1151 2.7149194804846
T1152 2.71233547931549
T1153 2.70975147814638
T1154 2.54997322584349
T1155 2.39575629102962
T1156 2.24182938729236
T1157 2.08819251610633
T1158 1.93852221654808
T1159 1.89296146452173
T1160 1.85121534264897
T1161 1.80954588790405
T1162 1.76795310028697
T1163 1.72643697979772
T1164 1.684997525699
T1165 1.64672629483428
T1166 1.7891690781816
T1167 1.93431782139873
T1168 2.07918265248767
T1169 2.22376357366034
T1170 2.36806058344214
T1171 2.51207368257036
T1172 2.66065545224668
T1173 2.65807145034025
T1174 2.65548744917114
T1175 2.65290344800203
T1176 2.65031944683291
T1177 2.64773544492649
T1178 2.49155821256637
T1179 2.3408216580449
T1180 2.19037513460004
T1181 2.0402186429691
T1182 1.89394417840168
T1183 1.8493893862133
T1184 1.80856326766266
T1185 1.76781381623986
T1186 1.7271410319449
T1187 1.68654491404047
T1188 1.64602546326387
T1189 1.60860266194151
T1190 1.74770773404077
T1191 1.88944954646581
T1192 2.03090744823727
T1193 2.17208143861786
T1194 2.31297151834487
T1195 2.45357768741831
T1196 2.59863941902679
T1197 2.59605541785768
T1198 2.59347141668856
T1199 2.59088741478214
T1200 2.58830341361303
T1201 2.58571941244391
T1202 2.43314320002656
T1203 2.28588702506018
T1204 2.13892088117041
T1205 1.99224476983187
T1206 1.84936613951797
T1207 1.80581730864218
T1208 1.76591119341367
T1209 1.72608174457568
T1210 1.68632896286553
T1211 1.64665284828322
T1212 1.60705340082874
T1213 1.57047902904873
T1214 1.70624639063726
T1215 1.8445812722702
T1216 1.98263224324957
T1217 2.12039930357537
T1218 2.2578824532476
T1219 2.39508169152894
T1220 2.53662338654421
T1221 2.5340393853751
T1222 2.53145538346868
T1223 2.52887138229956
T1224 2.52628738113045
T1225 2.52370337996134
T1226 2.37472818674943
T1227 2.23095239207546
T1228 2.08746662847809
T1229 1.94427089669465
T1230 1.80478810137158
T1231 1.76224523107107
T1232 1.72325911842736
T1233 1.6843496729115
T1234 1.64551689452347
T1235 1.60676078252597
T1236 1.5680813376563
T1237 1.53235539689327
T1238 1.66478504649643
T1239 1.79971299807459
T1240 1.93435703899918
T1241 2.06871716853288
T1242 2.20279338741301
T1243 2.33658569563958
T1244 2.47460735406164
T1245 2.47202335215521
T1246 2.4694393509861
T1247 2.46685534981699
T1248 2.46427134864787
T1249 2.46168734674145
T1250 2.31631317420962
T1251 2.17601775909074
T1252 2.03601237504846
T1253 1.89629702355742
T1254 1.76021006248787
T1255 1.71867315349995
T1256 1.68060704417837
T1257 1.64261760124731
T1258 1.60470482618141
T1259 1.56686871750603
T1260 1.52910927522118
T1261 1.4942317640005
T1262 1.62332370235561
T1263 1.75484472387898
T1264 1.88608183401147
T1265 2.01703503349039
T1266 2.14770432231574
T1267 2.27808969975021
T1268 2.41259132084175
T1269 2.41000731967264
T1270 2.40742331850352
T1271 2.40483931733441
T1272 2.40225531542799
T1273 2.39967131425887
T1274 2.2578981609325
T1275 2.12108312610602
T1276 1.98455812235614
T1277 1.84832315042019
T1278 1.71563202434147
T1279 1.67510107592883
T1280 1.63795496919206
T1281 1.60088552958313
T1282 1.56389275710203
T1283 1.52697665174878
T1284 1.49013721278605
T1285 1.45610813110772
T1286 1.58186235821478
T1287 1.70997644894606
T1288 1.83780662902377
T1289 1.96535289844791
T1290 2.09261525648116
T1291 2.21959370459816
T1292 2.35057528835917
T1293 2.34799128719006
T1294 2.34540728528363
T1295 2.34282328411452
T1296 2.34023928294541
T1297 2.3376552817763
T1298 2.19948314839269
T1299 2.0661484931213
T1300 1.93310386966382
T1301 1.80034927728296
T1302 1.67105398545777
T1303 1.6315289976204
T1304 1.59530289420575
T1305 1.55915345791894
T1306 1.52308068875997
T1307 1.48708458599153
T1308 1.45116515035092
T1309 1.41798449895226
T1310 1.54040101407396
T1311 1.66510817475045
T1312 1.78953142477338
T1313 1.91367076340542
T1314 2.03752619138389
T1315 2.16109770870879
T1316 2.28855925587659
T1317 2.28597525397017
T1318 2.28339125280106
T1319 2.28080725163194
T1320 2.27822325046283
T1321 2.27563924855641
T1322 2.14106813511556
T1323 2.01121386013658
T1324 1.88164961623419
T1325 1.75237540414573
T1326 1.62647594731137
T1327 1.58795692004928
T1328 1.55265081995676
T1329 1.51742138625476
T1330 1.4822686196806
T1331 1.44719252023427
T1332 1.41219308791579
T1333 1.37986086605949
T1334 1.49893966993313
T1335 1.62023990055484
T1336 1.74125621978567
T1337 1.86198862836293
T1338 1.98243712628662
T1339 2.10260171281943
T1340 2.22654322265671
T1341 2.22395922148759
T1342 2.22137522031848
T1343 2.21879121914937
T1344 2.21620721724294
T1345 2.21362321607383
T1346 2.08265312257575
T1347 1.95627922715185
T1348 1.83019536354188
T1349 1.7044015310085
T1350 1.58189790842766
T1351 1.54438484247817
T1352 1.50999874497045
T1353 1.47568931459057
T1354 1.44145655133854
T1355 1.40730045447702
T1356 1.37322102474335
T1357 1.34173723316672
T1358 1.4574783257923
T1359 1.57537162562192
T1360 1.69298101479797
T1361 1.81030649332045
T1362 1.92734806045204
T1363 2.04410571693006
T1364 2.16452719017413
T1365 2.16194318900502
T1366 2.1593591878359
T1367 2.15677518592948
T1368 2.15419118476037
T1369 2.15160718359125
T1370 2.02423811003594
T1371 1.90134459416713
T1372 1.77874111011225
T1373 1.65642765787128
T1374 1.53731987028127
T1375 1.50081276490705
T1376 1.46734667072146
T1377 1.43395724292639
T1378 1.40064448299647
T1379 1.36740838945708
T1380 1.33424896230822
T1381 1.30361360027394
T1382 1.41601698165148
T1383 1.53050335142631
T1384 1.64470581054758
T1385 1.75862435827796
T1386 1.87225899535477
T1387 1.9856097210407
T1388 2.10251115769155
T1389 2.09992715578513
T1390 2.09734315461602
T1391 2.0947591534469
T1392 2.09217515227779
T1393 2.08959115037137
T1394 1.96582309675882
T1395 1.84640996118241
T1396 1.72728685741993
T1397 1.60845378473405
T1398 1.49274183139756
T1399 1.45724068733593
T1400 1.42469459573515
T1401 1.39222517126221
T1402 1.3598324139171
T1403 1.32751632369983
T1404 1.29527689987309
T1405 1.26548996811848
T1406 1.37455563824796
T1407 1.4856350772307
T1408 1.59643060555987
T1409 1.70694222323547
T1410 1.81716992952019
T1411 1.92711372588865
T1412 2.04049512447167
T1413 2.03791112330255
T1414 2.03532712213344
T1415 2.03274312096433
T1416 2.0301591190579
T1417 2.02757511788879
T1418 1.907408084219
T1419 1.79147532819769
T1420 1.6758326039903
T1421 1.56047991159682
T1422 1.44816379325116
T1423 1.41366860976481
T1424 1.38204252148615
T1425 1.35049309959802
T1426 1.31902034557504
T1427 1.28762425794258
T1428 1.25630483743796
T1429 1.22736633522571
T1430 1.35136643552397
T1431 1.47724860977599
T1432 1.60279955493218
T1433 1.72801927025523
T1434 1.85290775648245
T1435 1.9810630931582
T1436 1.97847909198909
T1437 1.97589509081998
T1438 1.97331108965086
T1439 1.97072708774444
T1440 1.96814308657533
T1441 1.96555908540621
T1442 1.84899307094188
T1443 1.73654069521297
T1444 1.62437835129798
T1445 1.51250603845959
T1446 1.40358575436746
T1447 1.37009653145638
T1448 1.33939044649985
T1449 1.30876102793384
T1450 1.27820827649566
T1451 1.24773219218533
T1452 1.21733277500284
T1453 1.18924270233293
T1454 1.30933679893393
T1455 1.43124422108672
T1456 1.55282041414367
T1457 1.67406537736749
T1458 1.79497911149547
T1459 1.91904706067563
T1460 1.91646305950651
T1461 1.91387905760009
T1462 1.91129505643098
T1463 1.90871105526186
T1464 1.90612705409275
T1465 1.90354305218633
T1466 1.79057805840207
T1467 1.68160606222825
T1468 1.57292409786835
T1469 1.46453216532236
T1470 1.35900771622106
T1471 1.32652445388526
T1472 1.29673837151354
T1473 1.26702895626965
T1474 1.2373962081536
T1475 1.20784012642808
T1476 1.1783607118304
T1477 1.15111907017747
T1478 1.26730716234389
T1479 1.38523983239744
T1480 1.50284127335516
T1481 1.62011148447974
T1482 1.73705046650848
T1483 1.85703102819305
T1484 1.85444702628662
T1485 1.85186302511751
T1486 1.8492790239484
T1487 1.84669502277929
T1488 1.84411102087286
T1489 1.84152701970375
T1490 1.73216304512495
T1491 1.62667142924353
T1492 1.52146984517603
T1493 1.41655829218513
T1494 1.31442967733735
T1495 1.28295237631415
T1496 1.25408629726454
T1497 1.22529688460547
T1498 1.19658413981154
T1499 1.16794806140814
T1500 1.13938864939527
T1501 1.1129954372847
T1502 1.22527752575385
T1503 1.33923544370817
T1504 1.45286213256665
T1505 1.56615759232931
T1506 1.67912182225881
T1507 1.79501499497316
T1508 1.79243099380405
T1509 1.78984699263493
T1510 1.78726299146582
T1511 1.7846789895594
T1512 1.78209498839028
T1513 1.77951098722117
T1514 1.67374803258513
T1515 1.57173679625881
T1516 1.4700155917464
T1517 1.36858441904791
T1518 1.26985163919096
T1519 1.23938029874303
T1520 1.21143422227824
T1521 1.18356481294128
T1522 1.15577207073217
T1523 1.12805599565089
T1524 1.10041658696014
T1525 1.07487180439193
T1526 1.18324788916382
T1527 1.2932310550189
T1528 1.40288299177815
T1529 1.51220369944156
T1530 1.62119317727183
T1531 1.73299896249058
T1532 1.73041496132147
T1533 1.72783096015236
T1534 1.72524695824593
T1535 1.72266295707682
T1536 1.72007895590771
T1537 1.71749495400128
T1538 1.61533301930801
T1539 1.51680216327408
T1540 1.41856133905408
T1541 1.32061054591068
T1542 1.22527360030725
T1543 1.19580822117191
T1544 1.16878214802924
T1545 1.1418327412771
T1546 1.11496000239011
T1547 1.08816392989364
T1548 1.06144452452501
T1549 1.03674817149915
T1550 1.14121825257378
T1551 1.24722666632962
T1552 1.35290385098964
T1553 1.45824980655382
T1554 1.56326453228485
T1555 1.67098293000801
T1556 1.66839892810158
T1557 1.66581492693247
T1558 1.66323092576336
T1559 1.66064692459424
T1560 1.65806292268782
T1561 1.65547892151871
T1562 1.5569180067682
T1563 1.46186753028936
T1564 1.36710708562445
T1565 1.27263667277345
T1566 1.18069556216086
T1567 1.15223614360079
T1568 1.12613007304294
T1569 1.10010066961291
T1570 1.07414793331073
T1571 1.04827186413639
T1572 1.02247246208988
T1573 0.998624539343692
T1574 1.09918861598374
T1575 1.20122227764035
T1576 1.30292471020113
T1577 1.40429591366607
T1578 1.50533588729787
T1579 1.60896689678812
T1580 1.60638289561901
T1581 1.60379889444989
T1582 1.60121489328078
T1583 1.59863089137436
T1584 1.59604689020524
T1585 1.59346288903613
T1586 1.49850299422839
T1587 1.40693289730464
T1588 1.31565283293213
T1589 1.22466279963622
T1590 1.13611752327715
T1591 1.10866406529236
T1592 1.08347799879394
T1593 1.05836859794873
T1594 1.03333586496867
T1595 1.00837979837914
T1596 0.983500398917442
T1597 0.960500906450918
T1598 1.05715897939371
T1599 1.15521788968839
T1600 1.25294556941262
T1601 1.35034202077832
T1602 1.44740724231089
T1603 1.54695086430554
T1604 1.54436686313643
T1605 1.54178286196732
T1606 1.53919886006089
T1607 1.53661485889178
T1608 1.53403085772267
T1609 1.53144685655355
T1610 1.44008798095126
T1611 1.35199826431992
T1612 1.2641985795025
T1613 1.17668892649899
T1614 1.09153948439344
T1615 1.06509198772125
T1616 1.04082592380763
T1617 1.01663652628455
T1618 0.992523796626609
T1619 0.968487733359198
T1620 0.944528336482313
T1621 0.922377273558145
T1622 1.01512934280367
T1623 1.10921350099912
T1624 1.20296642936142
T1625 1.29638812789058
T1626 1.38947859806122
T1627 1.48493483182297
T1628 1.48235083065385
T1629 1.47976682874743
T1630 1.47718282757832
T1631 1.4745988264092
T1632 1.47201482450278
T1633 1.46943082333367
T1634 1.38167296841145
T1635 1.2970636313352
T1636 1.21274432681018
T1637 1.12871505336176
T1638 1.04696144624705
T1639 1.02151991015013
T1640 0.998173848821327
T1641 0.974904454620362
T1642 0.951711727547235
T1643 0.928595667601947
T1644 0.905556274047185
T1645 0.884253641402683
T1646 0.973099706213631
T1647 1.06320911230984
T1648 1.15298728857291
T1649 1.24243423500283
T1650 1.33154995307424
T1651 1.42291879860308
T1652 1.42033479743396
T1653 1.41775079626485
T1654 1.41516679509574
T1655 1.41258279318931
T1656 1.4099987920202
T1657 1.40741479085109
T1658 1.32325795513433
T1659 1.24212899835048
T1660 1.16129007338055
T1661 1.08074118022454
T1662 1.00238340736334
T1663 0.977947832579012
T1664 0.955521774572331
T1665 0.933172382956177
T1666 0.910899659205173
T1667 0.888703601844696
T1668 0.866584211612056
T1669 0.84613000850991
T1670 0.931070069623594
T1671 1.01720472362057
T1672 1.1030081477844
T1673 1.1884803428524
T1674 1.27362130808725
T1675 1.3609027661205
T1676 1.35831876495139
T1677 1.35573476378228
T1678 1.35315076187585
T1679 1.35056676070674
T1680 1.34798275953763
T1681 1.34539875836851
T1682 1.26484294259452
T1683 1.18719436536576
T1684 1.10983582068823
T1685 1.03276730708731
T1686 0.957805369216942
T1687 0.934375755007894
T1688 0.912869699586024
T1689 0.891440311291993
T1690 0.8700875901258
T1691 0.848811536087445
T1692 0.827612149176928
T1693 0.808006375617137
T1694 0.889040433033557
T1695 0.971200334931296
T1696 1.05302900699589
T1697 1.13452644996465
T1698 1.21569266310027
T1699 1.29888673363792
T1700 1.29630273246881
T1701 1.29371873056239
T1702 1.29113472939327
T1703 1.28855072822416
T1704 1.28596672705505
T1705 1.28338272514862
T1706 1.20642792931739
T1707 1.13225973238104
T1708 1.0583815672586
T1709 0.984793433950079
T1710 0.913227330333235
T1711 0.890803676699464
T1712 0.870217625337029
T1713 0.84970824036512
T1714 0.829275521783738
T1715 0.808919470330194
T1716 0.788640086004488
T1717 0.769882742724364
T1718 0.84701079644352
T1719 0.925195946242023
T1720 1.00304986620738
T1721 1.08057255707691
T1722 1.15776401811329
T1723 1.23687070115535
T1724 1.23428669924892
T1725 1.23170269807981
T1726 1.2291186969107
T1727 1.22653469500427
T1728 1.22395069383516
T1729 1.22136669266605
T1730 1.14801291677758
T1731 1.07732509939631
T1732 1.00692731456628
T1733 0.936819560812851
T1734 0.86864929218684
T1735 0.847231599128347
T1736 0.827565550350722
T1737 0.807976168700936
T1738 0.788463453441676
T1739 0.769027405310254
T1740 0.749668023569359
T1741 0.731759110568902
T1742 0.804981159853483
T1743 0.87919155755275
T1744 0.953070725418873
T1745 1.02661866418916
T1746 1.09983537386362
T1747 1.17485466793546
T1748 1.17227066676635
T1749 1.16968666559723
T1750 1.16710266369081
T1751 1.1645186625217
T1752 1.16193466135258
T1753 1.15935066018347
T1754 1.08959790350046
T1755 1.02239046714891
T1756 0.955473061136649
T1757 0.888845687675622
T1758 0.824071253303132
T1759 0.803659521557229
T1760 0.784913475364415
T1761 0.766244097036752
T1762 0.747651384362303
T1763 0.729135339553003
T1764 0.710695961134231
T1765 0.693635477676129
T1766 0.764975537797768
T1767 0.83745485704676
T1768 0.909957574877257
T1769 0.98248369276388
T1770 1.05503320923201
T1771 1.12965785140724
T1772 1.12984039425931
T1773 1.13002293711137
T1774 1.13020547996343
T1775 1.13038802281549
T1776 1.13057056566755
T1777 1.1307531077823
T1778 1.06526679838726
T1779 1.00195965599246
T1780 0.938632024447464
T1781 0.875283904489586
T1782 0.813458074788589
T1783 0.795229599909999
T1784 0.778564262347225
T1785 0.76189350923124
T1786 0.745217340562044
T1787 0.728535755602326
T1788 0.711848754352086
T1789 0.696463874761817
T1790 0.767944655213424
T1791 0.840704764813579
T1792 0.913488272995237
T1793 0.986295181233023
T1794 1.05912548805231
T1795 1.13403887690747
T1796 1.13422141975953
T1797 1.13440396261159
T1798 1.13458650546365
T1799 1.13476904831571
T1800 1.13495159043046
T1801 1.13513413328252
T1802 1.0693934351877
T1803 1.00584042667712
T1804 0.942266929753668
T1805 0.878672943680018
T1806 0.816607220823977
T1807 0.798307680910579
T1808 0.781577351548093
T1809 0.764841606632398
T1810 0.748100444688868
T1811 0.731353867929439
T1812 0.714601874142176
T1813 0.699157059234691
T1814 0.770913773366391
T1815 0.843954672580397
T1816 0.917018971113218
T1817 0.990106668964855
T1818 1.06321776613531
T1819 1.13841990240769
T1820 1.13860244525975
T1821 1.13878498811181
T1822 1.13896753096387
T1823 1.13915007307862
T1824 1.13933261593068
T1825 1.13951515878275
T1826 1.07352007198814
T1827 1.0097211980991
T1828 0.945901835059873
T1829 0.88206198287045
T1830 0.819756366122055
T1831 0.801385761911158
T1832 0.784590440748962
T1833 0.767789703296244
T1834 0.750983549553003
T1835 0.734171980256552
T1836 0.717354994669578
T1837 0.701850242970253
T1838 0.773882890782047
T1839 0.847204580347215
T1840 0.920549669231199
T1841 0.993918157433998
T1842 1.0673100442183
T1843 1.14280092790791
T1844 1.14298347075997
T1845 1.14316601361203
T1846 1.14334855572678
T1847 1.14353109857884
T1848 1.14371364143091
T1849 1.14389618428297
T1850 1.07764670878857
T1851 1.01360196878377
T1852 0.949536739628766
T1853 0.885451022060881
T1854 0.822905512157444
T1855 0.804463842911738
T1856 0.787603529212519
T1857 0.77073779996009
T1858 0.753866654417139
T1859 0.736990092583664
T1860 0.720108114459668
T1861 0.704543427443126
T1862 0.776852008935014
T1863 0.850454488114033
T1864 0.92408036734918
T1865 0.99772964516583
T1866 1.0714023223013
T1867 1.14718195340813
T1868 1.1473644962602
T1869 1.14754703837494
T1870 1.14772958122701
T1871 1.14791212407907
T1872 1.14809466693113
T1873 1.14827720978319
T1874 1.08177334558901
T1875 1.01748273946843
T1876 0.95317164493497
T1877 0.888840060514002
T1878 0.826054657455521
T1879 0.807541923912317
T1880 0.790616618413388
T1881 0.773685896623936
T1882 0.756749758543962
T1883 0.739808204910777
T1884 0.72286123498707
T1885 0.707236611916
T1886 0.77982112635067
T1887 0.853704396618163
T1888 0.92761106546716
T1889 1.00154113363497
T1890 1.0754946011216
T1891 1.15156297890836
T1892 1.15174552102311
T1893 1.15192806387517
T1894 1.15211060672723
T1895 1.15229314957929
T1896 1.15247569243135
T1897 1.15265823528341
T1898 1.08589998312676
T1899 1.02136351089041
T1900 0.956806549503863
T1901 0.892229099704433
T1902 0.82920380349091
T1903 0.810620005650209
T1904 0.793629707614257
T1905 0.776633993287783
T1906 0.759632863408097
T1907 0.74262631723789
T1908 0.725614355514472
T1909 0.709929795651562
T1910 0.782790244503637
T1911 0.856954304384981
T1912 0.931141763585141
T1913 1.0053526213668
T1914 1.0795868792046
T1915 1.15594400367127
T1916 1.15612654652333
T1917 1.15630908937539
T1918 1.15649163222745
T1919 1.15667417507951
T1920 1.15685671793157
T1921 1.15703926004632
T1922 1.0900266199272
T1923 1.02524428157508
T1924 0.960441454810067
T1925 0.895618138894865
T1926 0.832352948788988
T1927 0.813698086650788
T1928 0.796642796077814
T1929 0.779582089951629
T1930 0.762515968272233
T1931 0.745444429565003
T1932 0.728367475304562
T1933 0.712622980124435
T1934 0.785759361919293
T1935 0.8602042121518
T1936 0.93467246096581
T1937 1.00916410983595
T1938 1.08367915728759
T1939 1.16032502917149
T1940 1.16050757202355
T1941 1.16069011487561
T1942 1.16087265772767
T1943 1.16105519984242
T1944 1.16123774269448
T1945 1.16142028554654
T1946 1.09415325672764
T1947 1.02912505299705
T1948 0.96407635937896
T1949 0.899007178085297
T1950 0.835502094087065
T1951 0.816776167651368
T1952 0.799655885278682
T1953 0.782530186615475
T1954 0.765399072399056
T1955 0.748262541892115
T1956 0.731120595831964
T1957 0.715316164597309
T1958 0.78872848007226
T1959 0.863454119918618
T1960 0.938203159083791
T1961 1.01297559756778
T1962 1.08777143537058
T1963 1.16470605467171
T1964 1.16488859752377
T1965 1.16507114037583
T1966 1.16525368249058
T1967 1.16543622534264
T1968 1.16561876819471
T1969 1.16580131104677
T1970 1.10918585550318
T1971 1.05482116138432
T1972 1.0004393933423
T1973 0.946040551377093
T1974 0.891624635488718
T1975 0.838782454294825
T1976 0.817085099709127
T1977 0.797007670910838
T1978 0.776923922615398
T1979 0.756833854085497
T1980 0.736737466058445
T1981 0.718009349070182
T1982 0.791697597487916
T1983 0.866704027685436
T1984 0.941733857201772
T1985 1.01678708603692
T1986 1.09186371419089
T1987 1.16908708017193
T1988 1.169269623024
T1989 1.16945216513874
T1990 1.16963470799081
T1991 1.16981725084287
T1992 1.16999979369493
T1993 1.17018233654699
T1994 1.1133534698667
T1995 1.05878388793246
T1996 1.00419723133773
T1997 0.949593501557144
T1998 0.894972697116073
T1999 0.841931600330214
T2000 0.820152304627281
T2001 0.799999040388563
T2002 0.779839456652695
T2003 0.759673552682365
T2004 0.739501329952196
T2005 0.720702532805744
T2006 0.794666715640883
T2007 0.869953935452255
T2008 0.945264555319753
T2009 1.02059857376875
T2010 1.09595599227388
T2011 1.17346810567216
T2012 1.17365064778691
T2013 1.17383319063897
T2014 1.17401573349103
T2015 1.17419827634309
T2016 1.17438081919515
T2017 1.17456336204721
T2018 1.11752108423021
T2019 1.06274661374327
T2020 1.00795506933317
T2021 0.953146450999883
T2022 0.898320758743428
T2023 0.845080745628291
T2024 0.823219509545436
T2025 0.802990409866289
T2026 0.782754990689992
T2027 0.762513252016545
T2028 0.742265193845947
T2029 0.723395717278618
T2030 0.797635833056539
T2031 0.873203843956384
T2032 0.948795253437734
T2033 1.0244100622379
T2034 1.10004827035688
T2035 1.17784913043507
T2036 1.17803167328713
T2037 1.17821421613919
T2038 1.17839675899125
T2039 1.17857930184331
T2040 1.17876184469537
T2041 1.17894438681012
T2042 1.12168869933104
T2043 1.06670934029141
T2044 1.0117129073286
T2045 0.956699400442622
T2046 0.901668819633471
T2047 0.84822989166368
T2048 0.826286713726278
T2049 0.805981779344015
T2050 0.785670524727289
T2051 0.765352950613413
T2052 0.745029057002386
T2053 0.726088901751491
T2054 0.800604950472195
T2055 0.876453751723203
T2056 0.952325951555714
T2057 1.02822155070704
T2058 1.10414054843987
T2059 1.18223015593529
T2060 1.18241269878735
T2061 1.18259524163941
T2062 1.18277778449147
T2063 1.18296032734353
T2064 1.18314286945828
T2065 1.18332541231034
T2066 1.12585631369455
T2067 1.07067206683954
T2068 1.01547074532404
T2069 0.960252350622673
T2070 0.905016881260826
T2071 0.851379036961758
T2072 0.829353918644433
T2073 0.80897314882174
T2074 0.788586058764586
T2075 0.768192649947593
T2076 0.747792920896137
T2077 0.728782085487053
T2078 0.803574068625162
T2079 0.879703659490021
T2080 0.955856649673695
T2081 1.03203303843887
T2082 1.10823282726018
T2083 1.18661118143551
T2084 1.18679372428757
T2085 1.18697626713963
T2086 1.1871588099917
T2087 1.18734135210644
T2088 1.18752389495851
T2089 1.18770643781057
T2090 1.13002392805807
T2091 1.07463479265036
T2092 1.01922858331947
T2093 0.963805300065412
T2094 0.908364942888181
T2095 0.854528182259835
T2096 0.832421123562587
T2097 0.811964518299466
T2098 0.791501592801883
T2099 0.771032348544461
T2100 0.750556784052577
T2101 0.731475269959927
T2102 0.806543186040818
T2103 0.882953567256839
T2104 0.959387347054364
T2105 1.03584452690802
T2106 1.11232510534317
T2107 1.19099220693573
T2108 1.1911747497878
T2109 1.19135729263986
T2110 1.19153983475461
T2111 1.19172237760667
T2112 1.19190492045873
T2113 1.19208746331079
T2114 1.13419154315889
T2115 1.07859751919849
T2116 1.0229864213149
T2117 0.967358249508151
T2118 0.911713003778225
T2119 0.857677328295224
T2120 0.835488328480742
T2121 0.814955887777192
T2122 0.794417127576491
T2123 0.773872047141329
T2124 0.753320647946328
T2125 0.7341684544328
T2126 0.824801691618152
T2127 0.916805063028537
T2128 1.00883651199942
T2129 1.1008960392681
T2130 1.1951906895839
T2131 1.19537323243596
T2132 1.19555577528802
T2133 1.19573831740277
T2134 1.19592086025483
T2135 1.19610340310689
T2136 1.19628594595895
T2137 1.19646848881101
T2138 1.13835915752241
T2139 1.08256024574662
T2140 1.02674425931034
T2141 0.970911199688202
T2142 0.915061065405579
T2143 0.860826473593302
T2144 0.838555532661584
T2145 0.817947257254917
T2146 0.797332661613788
T2147 0.776711746475509
T2148 0.756084511102767
T2149 0.736861638168362
T2150 0.827826887474395
T2151 0.920167193297256
T2152 1.01253557741792
T2153 1.10493203983639
T2154 1.19957171508412
T2155 1.19975425793618
T2156 1.19993680005093
T2157 1.20011934290299
T2158 1.20030188575505
T2159 1.20048442860711
T2160 1.20066697145917
T2161 1.20084951431123
T2162 1.14252677262324
T2163 1.08652297229475
T2164 1.03050209730577
T2165 0.974464149130941
T2166 0.918409127032934
T2167 0.86397561962869
T2168 0.841622737579739
T2169 0.820938625995332
T2170 0.800248195651085
T2171 0.779551445072377
T2172 0.758848374996518
T2173 0.739554822641236
T2174 0.830852083330637
T2175 0.923529324303286
T2176 1.01623464357374
T2177 1.10896804040469
T2178 1.20395274058434
T2179 1.20413528269909
T2180 1.20431782555115
T2181 1.20450036840321
T2182 1.20468291125527
T2183 1.20486545410733
T2184 1.2050479969594
T2185 1.20523053907414
T2186 1.14669438698675
T2187 1.09048569810557
T2188 1.03425993530121
T2189 0.97801709857368
T2190 0.921757187922978
T2191 0.867124764926768
T2192 0.844689942497893
T2193 0.823929995473057
T2194 0.803163729688382
T2195 0.782391143669245
T2196 0.76161223889027
T2197 0.742248007114109
T2198 0.83387727918688
T2199 0.926891455309316
T2200 1.01993370899225
T2201 1.11300404023567
T2202 1.20833376534725
T2203 1.20851630819931
T2204 1.20869885105137
T2205 1.20888139390343
T2206 1.2090639367555
T2207 1.20924647960756
T2208 1.20942902172231
T2209 1.20961156457437
T2210 1.15086200135027
T2211 1.0944484246537
T2212 1.03801777329664
T2213 0.981570048753731
T2214 0.925105249550332
T2215 0.870273910962157
T2216 0.847757146678736
T2217 0.826921364950783
T2218 0.806079263725679
T2219 0.785230843003425
T2220 0.764376102046709
T2221 0.744941190849671
T2222 0.836902475043123
T2223 0.930253586315346
T2224 1.02363277441075
T2225 1.11704004080396
T2226 1.21271479084747
T2227 1.21289733369953
T2228 1.2130798765516
T2229 1.21326241940366
T2230 1.21344496225572
T2231 1.21362750437047
T2232 1.21381004722253
T2233 1.21399259007459
T2234 1.15502961645109
T2235 1.09841115120183
T2236 1.04177561129208
T2237 0.98512299819647
T2238 0.928453311177687
T2239 0.873423056260234
T2240 0.850824351596891
T2241 0.829912734428509
T2242 0.808994797762976
T2243 0.788070541600293
T2244 0.76713996594046
T2245 0.747634375322545
T2246 0.839927670899365
T2247 0.933615716584065
T2248 1.02733184056657
T2249 1.12107604137226
T2250 1.21709581634769
T2251 1.21727835919976
T2252 1.21746090205182
T2253 1.21764344490388
T2254 1.21782598701863
T2255 1.21800852987069
T2256 1.21819107272275
T2257 1.21837361557481
T2258 1.15919723081461
T2259 1.10237387701265
T2260 1.04553344928751
T2261 0.988675947639209
T2262 0.931801372067731
T2263 0.876572201558312
T2264 0.853891556515045
T2265 0.832904103906234
T2266 0.811910331800273
T2267 0.790910240197162
T2268 0.7699038290969
T2269 0.750327559795418
T2270 0.84295286749292
T2271 0.936977847590095
T2272 1.03103090598508
T2273 1.12511204194055
T2274 1.22147684184792
T2275 1.22165938469998
T2276 1.22184192755204
T2277 1.22202446966679
T2278 1.22220701251885
T2279 1.22238955537091
T2280 1.22257209822297
T2281 1.22275464107503
T2282 1.16336484517812
T2283 1.10633660356078
T2284 1.04929128728295
T2285 0.99222889781926
T2286 0.935149433695086
T2287 0.879721347593701
T2288 0.856958761433199
T2289 0.83589547338396
T2290 0.814825866574882
T2291 0.793749939531341
T2292 0.772667692990651
T2293 0.75302074353098
T2294 0.845978063349162
T2295 0.940339978596125
T2296 1.03472997140358
T2297 1.12914804250884
T2298 1.22585786734814
T2299 1.22604040946289
T2300 1.22622295231495
T2301 1.22640549516701
T2302 1.22658803801907
T2303 1.22677058087113
T2304 1.22695312372319
T2305 1.22713566583794
T2306 1.16753246027895
T2307 1.11029933010891
T2308 1.05304912527838
T2309 0.995781847261999
T2310 0.938497494585129
T2311 0.882870492891778
T2312 0.860025965614042
T2313 0.838886842861686
T2314 0.817741400612179
T2315 0.79658963812821
T2316 0.77543155614709
T2317 0.755713928003854
T2318 0.849003259205405
T2319 0.943702108864844
T2320 1.03842903682209
T2321 1.13318404307714
T2322 1.23023889211105
T2323 1.23042143496311
T2324 1.23060397781517
T2325 1.23078652066723
T2326 1.23096906351929
T2327 1.23115160637136
T2328 1.23133414848611
T2329 1.23151669133817
T2330 1.17170007464246
T2331 1.11426205591973
T2332 1.05680696327382
T2333 0.999334796704738
T2334 0.941845556212484
T2335 0.886019638927167
T2336 0.863093170532197
T2337 0.841878212339411
T2338 0.820656934649476
T2339 0.799429336725078
T2340 0.778195420040841
T2341 0.758407112476728
T2342 0.852028455061648
T2343 0.947064239870874
T2344 1.0421281029779
T2345 1.13722004364543
T2346 1.23461991761127
T2347 1.23480246046333
T2348 1.23498500331539
T2349 1.23516754616746
T2350 1.23535008901952
T2351 1.23553263113427
T2352 1.23571517398633
T2353 1.23589771683839
T2354 1.17586768900598
T2355 1.11822478246786
T2356 1.06056480126925
T2357 1.00288774688479
T2358 0.945193617839839
T2359 0.889168784225244
T2360 0.866160375450351
T2361 0.844869581817137
T2362 0.823572468686772
T2363 0.802269036059258
T2364 0.780959283197281
T2365 0.761100296212289
T2366 0.85505365091789
T2367 0.950426370876904
T2368 1.04582716839641
T2369 1.14125604421372
T2370 1.23900094311149
T2371 1.23918348596356
T2372 1.23936602881562
T2373 1.23954857166768
T2374 1.23973111378243
T2375 1.23991365663449
T2376 1.24009619948655
T2377 1.24027874233861
T2378 1.18003530410681
T2379 1.12218750901599
T2380 1.06432263926469
T2381 1.00644069632753
T2382 0.948541678729882
T2383 0.892317930260633
T2384 0.869227580368505
T2385 0.847860951294863
T2386 0.82648800272407
T2387 0.805108734656126
T2388 0.783723147091032
T2389 0.763793480685163
T2390 0.858078846774133
T2391 0.953788501882934
T2392 1.04952623381492
T2393 1.14529204478202
T2394 1.24338196861172
T2395 1.24356451146378
T2396 1.24374705431584
T2397 1.24392959643059
T2398 1.24411213928265
T2399 1.24429468213471
T2400 1.24447722498677
T2401 1.24465976783883
T2402 1.18420291847032
T2403 1.12615023482681
T2404 1.06808047726012
T2405 1.00999364577027
T2406 0.951889740357237
T2407 0.895467075558711
T2408 0.872294784549348
T2409 0.850852320772588
T2410 0.829403536761366
T2411 0.807948433252994
T2412 0.786487010984783
T2413 0.766486665158037
T2414 0.861104042630376
T2415 0.957150632151653
T2416 1.05322529997073
T2417 1.14932804535031
T2418 1.24776299411194
T2419 1.247945536964
T2420 1.24812807907875
T2421 1.24831062193081
T2422 1.24849316478287
T2423 1.24867570763493
T2424 1.24885825048699
T2425 1.24904079333906
T2426 1.18837053357115
T2427 1.13011296137494
T2428 1.07183831525556
T2429 1.01354659595032
T2430 0.955237801984592
T2431 0.898616220856788
T2432 0.875361989467502
T2433 0.853843690250314
T2434 0.832319070798663
T2435 0.810788132587174
T2436 0.789250874141223
T2437 0.769179848893599
T2438 0.86412923922393
T2439 0.960512763157683
T2440 1.05692436538924
T2441 1.15336404518129
T2442 1.25214401961216
T2443 1.25232656172691
T2444 1.25250910457897
T2445 1.25269164743103
T2446 1.25287419028309
T2447 1.25305673313516
T2448 1.25323927598722
T2449 1.25342181810197
T2450 1.19253814793466
T2451 1.13407568792307
T2452 1.07559615325099
T2453 1.01709954539306
T2454 0.958585862874635
T2455 0.901765366892177
T2456 0.878429194385657
T2457 0.85683505972804
T2458 0.835234605573272
T2459 0.813627831184042
T2460 0.792014738034973
T2461 0.771873033366472
T2462 0.867154435080173
T2463 0.963874894163713
T2464 1.06062343080775
T2465 1.15740004574958
T2466 1.25652504437507
T2467 1.25670758722713
T2468 1.25689013007919
T2469 1.25707267293126
T2470 1.25725521578332
T2471 1.25743775863538
T2472 1.25762030075013
T2473 1.25780284360219
T2474 1.19670576229818
T2475 1.13803841373389
T2476 1.07935399124643
T2477 1.0206524948358
T2478 0.96193392450199
T2479 0.904914512190255
T2480 0.8814963985665
T2481 0.859826429205765
T2482 0.838150139610569
T2483 0.816467530518222
T2484 0.794778601191413
T2485 0.774566217839346
T2486 0.870179630936415
T2487 0.967237025169743
T2488 1.06432249696356
T2489 1.16143604631788
T2490 1.26090606987529
T2491 1.26108861272736
T2492 1.26127115557942
T2493 1.26145369843148
T2494 1.26163624128354
T2495 1.26181878339829
T2496 1.26200132625035
T2497 1.26218386910241
T2498 1.200873377399
T2499 1.14200114028202
T2500 1.08311182924186
T2501 1.02420544501585
T2502 0.965281986129345
T2503 0.908063658225644
T2504 0.884563603484654
T2505 0.862817798683491
T2506 0.841065673647866
T2507 0.81930722911509
T2508 0.797542465085164
T2509 0.777259402312219
T2510 0.873204826792658
T2511 0.970599155438461
T2512 1.06802156238207
T2513 1.16547204688617
T2514 1.26528709537552
T2515 1.26546963822758
T2516 1.26565218107964
T2517 1.2658347239317
T2518 1.26601726604645
T2519 1.26619980889851
T2520 1.26638235175057
T2521 1.26656489460263
T2522 1.20504099176252
T2523 1.14596386683015
T2524 1.0868696672373
T2525 1.02775839445859
T2526 0.968630047019388
T2527 0.911212803523721
T2528 0.887630808402809
T2529 0.865809168161217
T2530 0.843981207685163
T2531 0.822146927711959
T2532 0.800306328241604
T2533 0.779952586047781
T2534 0.876230022648901
T2535 0.973961286444491
T2536 1.07172062780058
T2537 1.16950804745446
T2538 1.26966812087574
T2539 1.2698506637278
T2540 1.27003320657986
T2541 1.27021574869461
T2542 1.27039829154667
T2543 1.27058083439873
T2544 1.27076337725079
T2545 1.27094592010286
T2546 1.20920860612603
T2547 1.14992659264097
T2548 1.09062750523273
T2549 1.03131134390132
T2550 0.971978108646743
T2551 0.91436194955911
T2552 0.890698013320963
T2553 0.868800536901631
T2554 0.84689674172246
T2555 0.824986627046138
T2556 0.803070192135355
T2557 0.782645770520655
T2558 0.879255218505143
T2559 0.977323417450522
T2560 1.07541969395639
T2561 1.17354404802276
T2562 1.27404914637596
T2563 1.27423168922802
T2564 1.27441423134277
T2565 1.27459677419483
T2566 1.27477931704689
T2567 1.27496185989896
T2568 1.27514440275102
T2569 1.27532694486577
T2570 1.21337622122686
T2571 1.1538893191891
T2572 1.09438534322817
T2573 1.03486429408138
T2574 0.975326170274098
T2575 0.917511094857188
T2576 0.893765217501806
T2577 0.871791906379356
T2578 0.849812275759757
T2579 0.827826325643007
T2580 0.805834056029106
T2581 0.785338954993528
T2582 0.882280414361386
T2583 0.98068554771924
T2584 1.0791187593749
T2585 1.17758004859105
T2586 1.27843017187618
T2587 1.27861271399093
T2588 1.27879525684299
T2589 1.27897779969506
T2590 1.27916034254712
T2591 1.27934288539918
T2592 1.27952542751393
T2593 1.27970797036599
T2594 1.21754383559038
T2595 1.15785204573723
T2596 1.0981431812236
T2597 1.03841724352411
T2598 0.978674231164141
T2599 0.920660240155265
T2600 0.89683242241996
T2601 0.874783275857082
T2602 0.852727809797054
T2603 0.830666024239875
T2604 0.808597919185545
T2605 0.78803213872909
T2606 0.88530561095494
T2607 0.98404767872527
T2608 1.0828178247934
T2609 1.18161604915934
T2610 1.28281119663909
T2611 1.28299373949116
T2612 1.28317628234322
T2613 1.28335882519528
T2614 1.28354136804734
T2615 1.28372391016209
T2616 1.28390645301415
T2617 1.28408899586621
T2618 1.22171144995389
T2619 1.16181477228536
T2620 1.10190101921904
T2621 1.04197019296685
T2622 0.982022292791496
T2623 0.923809386190654
T2624 0.899899627338115
T2625 0.877774645334808
T2626 0.855643344571662
T2627 0.833505723574055
T2628 0.811361783079296
T2629 0.790606302687728
T2630 0.888071063755045
T2631 0.986981049065865
T2632 1.08589103437668
T2633 1.1848010196875
T2634 1.28608589724353
T2635 1.28608589724353
T2636 1.28608589724353
T2637 1.28608589724353
T2638 1.28608589724353
T2639 1.28608589724353
T2640 1.28608589724353
T2641 1.28608589724353
T2642 1.22343742694567
T2643 1.16329078297193
T2644 1.10314413826088
T2645 1.04299749354984
T2646 0.982850849576099
T2647 0.924457502198377
T2648 0.900403079136479
T2649 0.878141009537129
T2650 0.855878939200467
T2651 0.833616869601116
T2652 0.811354800001766
T2653 0.790606302687728
T2654 0.888071063755045
T2655 0.986981049065865
T2656 1.08589103437668
T2657 1.1848010196875
T2658 1.28608589724353
T2659 1.28608589724353
T2660 1.28608589724353
T2661 1.28608589724353
T2662 1.28608589724353
T2663 1.28608589724353
T2664 1.28608589724353
T2665 1.28608589724353
T2666 1.22343742694567
T2667 1.16329078297193
T2668 1.10314413826088
T2669 1.04299749354984
T2670 0.982850849576099
T2671 0.924457502198377
T2672 0.900403079136479
T2673 0.878141009537129
T2674 0.855878939200467
T2675 0.833616869601116
T2676 0.811354800001766
T2677 0.790606302687728
T2678 0.888071063755045
T2679 0.986981049065865
T2680 1.08589103437668
T2681 1.1848010196875
T2682 1.28608589724353
T2683 1.28608589724353
T2684 1.28608589724353
T2685 1.28608589724353
T2686 1.28608589724353
T2687 1.28608589724353
T2688 1.28608589724353
T2689 1.28608589724353
T2690 1.22343742694567
T2691 1.16329078297193
T2692 1.10314413826088
T2693 1.04299749354984
T2694 0.982850849576099
T2695 0.924457502198377
T2696 0.900403079136479
T2697 0.878141009537129
T2698 0.855878939200467
T2699 0.833616869601116
T2700 0.811354800001766
T2701 0.790606302687728
T2702 0.888071063755045
T2703 0.986981049065865
T2704 1.08589103437668
T2705 1.1848010196875
T2706 1.28608589724353
T2707 1.28608589724353
T2708 1.28608589724353
T2709 1.28608589724353
T2710 1.28608589724353
T2711 1.28608589724353
T2712 1.28608589724353
T2713 1.28608589724353
T2714 1.22343742694567
T2715 1.16329078297193
T2716 1.10314413826088
T2717 1.04299749354984
T2718 0.982850849576099
T2719 0.924457502198377
T2720 0.900403079136479
T2721 0.878141009537129
T2722 0.855878939200467
T2723 0.833616869601116
T2724 0.811354800001766
T2725 0.790606302687728
T2726 0.888071063755045
T2727 0.986981049065865
T2728 1.08589103437668
T2729 1.1848010196875
T2730 1.28608589724353
T2731 1.28608589724353
T2732 1.28608589724353
T2733 1.28608589724353
T2734 1.28608589724353
T2735 1.28608589724353
T2736 1.28608589724353
T2737 1.28608589724353
T2738 1.22343742694567
T2739 1.16329078297193
T2740 1.10314413826088
T2741 1.04299749354984
T2742 0.982850849576099
T2743 0.924457502198377
T2744 0.900403079136479
T2745 0.878141009537129
T2746 0.855878939200467
T2747 0.833616869601116
T2748 0.811354800001766
T2749 0.790606302687728
T2750 0.888071063755045
T2751 0.986981049065865
T2752 1.08589103437668
T2753 1.1848010196875
T2754 1.28608589724353
T2755 1.28608589724353
T2756 1.28608589724353
T2757 1.28608589724353
T2758 1.28608589724353
T2759 1.28608589724353
T2760 1.28608589724353
T2761 1.28608589724353
T2762 1.22343742694567
T2763 1.16329078297193
T2764 1.10314413826088
T2765 1.04299749354984
T2766 0.982850849576099
T2767 0.924457502198377
T2768 0.900403079136479
T2769 0.878141009537129
T2770 0.855878939200467
T2771 0.833616869601116
T2772 0.811354800001766
T2773 0.790606302687728
T2774 0.912754622213868
T2775 1.03638722137542
T2776 1.16001982053697
T2777 1.28608589724353
T2778 1.28608589724353
T2779 1.28608589724353
T2780 1.28608589724353
T2781 1.28608589724353
T2782 1.28608589724353
T2783 1.28608589724353
T2784 1.28608589724353
T2785 1.28608589724353
T2786 1.22343742694567
T2787 1.16329078297193
T2788 1.10314413826088
T2789 1.04299749354984
T2790 0.982850849576099
T2791 0.924457502198377
T2792 0.900403079136479
T2793 0.878141009537129
T2794 0.855878939200467
T2795 0.833616869601116
T2796 0.811354800001766
T2797 0.790606302687728
T2798 0.912754622213868
T2799 1.03638722137542
T2800 1.16001982053697
T2801 1.28608589724353
T2802 1.28608589724353
T2803 1.28608589724353
T2804 1.28608589724353
T2805 1.28608589724353
T2806 1.28608589724353
T2807 1.28608589724353
T2808 1.28608589724353
