# Supplementary material for: FishMORPH - An agent-based model to predict salmonid growth and distribution responses under natural and low flows
Source: Sci Rep. 2016 Jul 19;6:29414. doi: 10.1038/srep29414 (PMC4949470; doi:10.1038/srep29414)
Supplement: Supplementary Information 2 [file srep29414-s2.zip › SR_FishMORPH_Files/Parameters/Baseline_Resource3_Density_Stretch5.var]

Resource3Density Strech5
T1 0.347810744545787
T2 0.322727020345739
T3 0.298322533863319
T4 0.2739180473809
T5 0.250011490348863
T6 0.245008686009266
T7 0.240493248779274
T8 0.23597781134957
T9 0.231462374119578
T10 0.226946936689874
T11 0.222431499459881
T12 0.217916062030177
T13 0.213812597830244
T14 0.23253181971099
T15 0.251639249355044
T16 0.270746678799386
T17 0.28985410844344
T18 0.308961538087494
T19 0.328068967531836
T20 0.347810744545787
T21 0.347810744545787
T22 0.347810744545787
T23 0.347810744545787
T24 0.347810744545787
T25 0.347810744545787
T26 0.322727020345739
T27 0.298322533863319
T28 0.2739180473809
T29 0.250011490348863
T30 0.245008686009266
T31 0.240493248779274
T32 0.23597781134957
T33 0.231462374119578
T34 0.226946936689874
T35 0.222431499459881
T36 0.217916062030177
T37 0.213812597830244
T38 0.23253181971099
T39 0.251639249355044
T40 0.270746678799386
T41 0.28985410844344
T42 0.308961538087494
T43 0.328068967531836
T44 0.347810744545787
T45 0.347810744545787
T46 0.347810744545787
T47 0.347810744545787
T48 0.347810744545787
T49 0.347810744545787
T50 0.322727020345739
T51 0.298322533863319
T52 0.2739180473809
T53 0.250011490348863
T54 0.245008686009266
T55 0.240493248779274
T56 0.23597781134957
T57 0.231462374119578
T58 0.226946936689874
T59 0.222431499459881
T60 0.217916062030177
T61 0.213812597830244
T62 0.23253181971099
T63 0.251639249355044
T64 0.270746678799386
T65 0.28985410844344
T66 0.308961538087494
T67 0.328068967531836
T68 0.347810744545787
T69 0.347810744545787
T70 0.347810744545787
T71 0.347810744545787
T72 0.347810744545787
T73 0.347810744545787
T74 0.322727020345739
T75 0.298322533863319
T76 0.2739180473809
T77 0.250011490348863
T78 0.245008686009266
T79 0.240493248779274
T80 0.23597781134957
T81 0.231462374119578
T82 0.226946936689874
T83 0.222431499459881
T84 0.217916062030177
T85 0.213812597830244
T86 0.23253181971099
T87 0.251639249355044
T88 0.270746678799386
T89 0.28985410844344
T90 0.308961538087494
T91 0.328068967531836
T92 0.347810744545787
T93 0.347810744545787
T94 0.347810744545787
T95 0.347810744545787
T96 0.347810744545787
T97 0.347810744545787
T98 0.322727020345739
T99 0.298322533863319
T100 0.2739180473809
T101 0.250011490348863
T102 0.245008686009266
T103 0.240493248779274
T104 0.23597781134957
T105 0.231462374119578
T106 0.226946936689874
T107 0.222431499459881
T108 0.217916062030177
T109 0.213812597830244
T110 0.23253181971099
T111 0.251639249355044
T112 0.270746678799386
T113 0.28985410844344
T114 0.308961538087494
T115 0.328068967531836
T116 0.347810744545787
T117 0.347810744545787
T118 0.347810744545787
T119 0.347810744545787
T120 0.347810744545787
T121 0.347810744545787
T122 0.322727020345739
T123 0.298322533863319
T124 0.2739180473809
T125 0.250011490348863
T126 0.245008686009266
T127 0.240493248779274
T128 0.23597781134957
T129 0.231462374119578
T130 0.226946936689874
T131 0.222431499459881
T132 0.217916062030177
T133 0.213812597830244
T134 0.23253181971099
T135 0.251639249355044
T136 0.270746678799386
T137 0.28985410844344
T138 0.308961538087494
T139 0.328068967531836
T140 0.347810744545787
T141 0.347810744545787
T142 0.347810744545787
T143 0.347810744545787
T144 0.347810744545787
T145 0.347810744545787
T146 0.322727020345739
T147 0.298322533863319
T148 0.2739180473809
T149 0.250011490348863
T150 0.245008686009266
T151 0.240493248779274
T152 0.23597781134957
T153 0.231462374119578
T154 0.226946936689874
T155 0.222431499459881
T156 0.217916062030177
T157 0.213812597830244
T158 0.23253181971099
T159 0.251639249355044
T160 0.270746678799386
T161 0.28985410844344
T162 0.308961538087494
T163 0.328068967531836
T164 0.347810744545787
T165 0.347810744545787
T166 0.347810744545787
T167 0.347810744545787
T168 0.347810744545787
T169 0.347810744545787
T170 0.322727020345739
T171 0.298322533863319
T172 0.2739180473809
T173 0.250011490348863
T174 0.245008686009266
T175 0.240493248779274
T176 0.23597781134957
T177 0.231462374119578
T178 0.226946936689874
T179 0.222431499459881
T180 0.217916062030177
T181 0.213812597830244
T182 0.23253181971099
T183 0.251639249355044
T184 0.270746678799386
T185 0.28985410844344
T186 0.308961538087494
T187 0.328068967531836
T188 0.347810744545787
T189 0.347810744545787
T190 0.347810744545787
T191 0.347810744545787
T192 0.347810744545787
T193 0.347810744545787
T194 0.322727020345739
T195 0.298322533863319
T196 0.2739180473809
T197 0.250011490348863
T198 0.245008686009266
T199 0.240493248779274
T200 0.23597781134957
T201 0.231462374119578
T202 0.226946936689874
T203 0.222431499459881
T204 0.217916062030177
T205 0.213812597830244
T206 0.23253181971099
T207 0.251639249355044
T208 0.270746678799386
T209 0.28985410844344
T210 0.308961538087494
T211 0.328068967531836
T212 0.347810744545787
T213 0.347810744545787
T214 0.347810744545787
T215 0.347810744545787
T216 0.347810744545787
T217 0.347810744545787
T218 0.322727020345739
T219 0.298322533863319
T220 0.2739180473809
T221 0.250011490348863
T222 0.245008686009266
T223 0.240493248779274
T224 0.23597781134957
T225 0.231462374119578
T226 0.226946936689874
T227 0.222431499459881
T228 0.217916062030177
T229 0.213812597830244
T230 0.23253181971099
T231 0.251639249355044
T232 0.270746678799386
T233 0.28985410844344
T234 0.308961538087494
T235 0.328068967531836
T236 0.347810744545787
T237 0.347810744545787
T238 0.347810744545787
T239 0.347810744545787
T240 0.347810744545787
T241 0.347810744545787
T242 0.322727020345739
T243 0.298322533863319
T244 0.2739180473809
T245 0.250011490348863
T246 0.245008686009266
T247 0.240493248779274
T248 0.23597781134957
T249 0.231462374119578
T250 0.226946936689874
T251 0.222431499459881
T252 0.217916062030177
T253 0.213812597830244
T254 0.23253181971099
T255 0.251639249355044
T256 0.270746678799386
T257 0.28985410844344
T258 0.308961538087494
T259 0.328068967531836
T260 0.347810744545787
T261 0.347810744545787
T262 0.347810744545787
T263 0.347810744545787
T264 0.347810744545787
T265 0.347810744545787
T266 0.322727020345739
T267 0.298322533863319
T268 0.2739180473809
T269 0.250011490348863
T270 0.245008686009266
T271 0.240493248779274
T272 0.23597781134957
T273 0.231462374119578
T274 0.226946936689874
T275 0.222431499459881
T276 0.217916062030177
T277 0.213812597830244
T278 0.23253181971099
T279 0.251639249355044
T280 0.270746678799386
T281 0.28985410844344
T282 0.308961538087494
T283 0.328068967531836
T284 0.347810744545787
T285 0.347810744545787
T286 0.347810744545787
T287 0.347810744545787
T288 0.347810744545787
T289 0.347810744545787
T290 0.322727020345739
T291 0.298322533863319
T292 0.2739180473809
T293 0.250011490348863
T294 0.245008686009266
T295 0.240493248779274
T296 0.23597781134957
T297 0.231462374119578
T298 0.226946936689874
T299 0.222431499459881
T300 0.217916062030177
T301 0.213812597830244
T302 0.23253181971099
T303 0.251639249355044
T304 0.270746678799386
T305 0.28985410844344
T306 0.308961538087494
T307 0.328068967531836
T308 0.347810744545787
T309 0.347810744545787
T310 0.347810744545787
T311 0.347810744545787
T312 0.347810744545787
T313 0.347810744545787
T314 0.322727020345739
T315 0.298322533863319
T316 0.2739180473809
T317 0.250011490348863
T318 0.245008686009266
T319 0.240493248779274
T320 0.23597781134957
T321 0.231462374119578
T322 0.226946936689874
T323 0.222431499459881
T324 0.217916062030177
T325 0.213812597830244
T326 0.23253181971099
T327 0.251639249355044
T328 0.270746678799386
T329 0.28985410844344
T330 0.308961538087494
T331 0.328068967531836
T332 0.347810744545787
T333 0.347810744545787
T334 0.347810744545787
T335 0.347810744545787
T336 0.347810744545787
T337 0.347810744545787
T338 0.322727020345739
T339 0.298322533863319
T340 0.2739180473809
T341 0.250011490348863
T342 0.245008686009266
T343 0.240493248779274
T344 0.23597781134957
T345 0.231462374119578
T346 0.226946936689874
T347 0.222431499459881
T348 0.217916062030177
T349 0.213812597830244
T350 0.23253181971099
T351 0.251639249355044
T352 0.270746678799386
T353 0.28985410844344
T354 0.308961538087494
T355 0.328068967531836
T356 0.347810744545787
T357 0.347810744545787
T358 0.347810744545787
T359 0.347810744545787
T360 0.347810744545787
T361 0.347810744545787
T362 0.322727020345739
T363 0.298322533863319
T364 0.2739180473809
T365 0.250011490348863
T366 0.245008686009266
T367 0.240493248779274
T368 0.23597781134957
T369 0.231462374119578
T370 0.226946936689874
T371 0.222431499459881
T372 0.217916062030177
T373 0.213812597830244
T374 0.23253181971099
T375 0.251639249355044
T376 0.270746678799386
T377 0.28985410844344
T378 0.308961538087494
T379 0.328068967531836
T380 0.347810744545787
T381 0.347810744545787
T382 0.347810744545787
T383 0.347810744545787
T384 0.347810744545787
T385 0.347810744545787
T386 0.322727020345739
T387 0.298322533863319
T388 0.2739180473809
T389 0.250011490348863
T390 0.245008686009266
T391 0.240493248779274
T392 0.23597781134957
T393 0.231462374119578
T394 0.226946936689874
T395 0.222431499459881
T396 0.217916062030177
T397 0.213812597830244
T398 0.23253181971099
T399 0.251639249355044
T400 0.270746678799386
T401 0.28985410844344
T402 0.308961538087494
T403 0.328068967531836
T404 0.347810744545787
T405 0.347810744545787
T406 0.347810744545787
T407 0.347810744545787
T408 0.347810744545787
T409 0.347810744545787
T410 0.322727020345739
T411 0.298322533863319
T412 0.2739180473809
T413 0.250011490348863
T414 0.245008686009266
T415 0.240493248779274
T416 0.23597781134957
T417 0.231462374119578
T418 0.226946936689874
T419 0.222431499459881
T420 0.217916062030177
T421 0.213812597830244
T422 0.23253181971099
T423 0.251639249355044
T424 0.270746678799386
T425 0.28985410844344
T426 0.308961538087494
T427 0.328068967531836
T428 0.347810744545787
T429 0.347810744545787
T430 0.347810744545787
T431 0.347810744545787
T432 0.347810744545787
T433 0.347810744545787
T434 0.322727020345739
T435 0.298322533863319
T436 0.2739180473809
T437 0.250011490348863
T438 0.245008686009266
T439 0.240493248779274
T440 0.23597781134957
T441 0.231462374119578
T442 0.226946936689874
T443 0.222431499459881
T444 0.217916062030177
T445 0.213812597830244
T446 0.23253181971099
T447 0.251639249355044
T448 0.270746678799386
T449 0.28985410844344
T450 0.308961538087494
T451 0.328068967531836
T452 0.347810744545787
T453 0.347810744545787
T454 0.347810744545787
T455 0.347810744545787
T456 0.347810744545787
T457 0.347810744545787
T458 0.322727020345739
T459 0.298322533863319
T460 0.2739180473809
T461 0.250011490348863
T462 0.245008686009266
T463 0.240493248779274
T464 0.23597781134957
T465 0.231462374119578
T466 0.226946936689874
T467 0.222431499459881
T468 0.217916062030177
T469 0.213812597830244
T470 0.23253181971099
T471 0.251639249355044
T472 0.270746678799386
T473 0.28985410844344
T474 0.308961538087494
T475 0.328068967531836
T476 0.347810744545787
T477 0.347810744545787
T478 0.347810744545787
T479 0.347810744545787
T480 0.347810744545787
T481 0.347810744545787
T482 0.322727020345739
T483 0.298322533863319
T484 0.2739180473809
T485 0.250011490348863
T486 0.245008686009266
T487 0.240493248779274
T488 0.23597781134957
T489 0.231462374119578
T490 0.226946936689874
T491 0.222431499459881
T492 0.217916062030177
T493 0.213812597830244
T494 0.23253181971099
T495 0.251639249355044
T496 0.270746678799386
T497 0.28985410844344
T498 0.308961538087494
T499 0.328068967531836
T500 0.347810744545787
T501 0.347810744545787
T502 0.347810744545787
T503 0.347810744545787
T504 0.347810744545787
T505 0.347810744545787
T506 0.322727020345739
T507 0.298322533863319
T508 0.2739180473809
T509 0.250011490348863
T510 0.245008686009266
T511 0.240493248779274
T512 0.23597781134957
T513 0.231462374119578
T514 0.226946936689874
T515 0.222431499459881
T516 0.217916062030177
T517 0.213812597830244
T518 0.23253181971099
T519 0.251639249355044
T520 0.270746678799386
T521 0.28985410844344
T522 0.308961538087494
T523 0.328068967531836
T524 0.347810744545787
T525 0.347810744545787
T526 0.347810744545787
T527 0.347810744545787
T528 0.347810744545787
T529 0.347810744545787
T530 0.322727020345739
T531 0.298322533863319
T532 0.2739180473809
T533 0.250011490348863
T534 0.245008686009266
T535 0.240493248779274
T536 0.23597781134957
T537 0.231462374119578
T538 0.226946936689874
T539 0.222431499459881
T540 0.217916062030177
T541 0.213812597830244
T542 0.23253181971099
T543 0.251639249355044
T544 0.270746678799386
T545 0.28985410844344
T546 0.308961538087494
T547 0.328068967531836
T548 0.347810744545787
T549 0.347810744545787
T550 0.347810744545787
T551 0.347810744545787
T552 0.347810744545787
T553 0.347810744545787
T554 0.322727020345739
T555 0.298322533863319
T556 0.2739180473809
T557 0.250011490348863
T558 0.245008686009266
T559 0.240493248779274
T560 0.23597781134957
T561 0.231462374119578
T562 0.226946936689874
T563 0.222431499459881
T564 0.217916062030177
T565 0.213812597830244
T566 0.23253181971099
T567 0.251639249355044
T568 0.270746678799386
T569 0.28985410844344
T570 0.308961538087494
T571 0.328068967531836
T572 0.347810744545787
T573 0.347810744545787
T574 0.347810744545787
T575 0.347810744545787
T576 0.347810744545787
T577 0.347810744545787
T578 0.322727020345739
T579 0.298322533863319
T580 0.2739180473809
T581 0.250011490348863
T582 0.245008686009266
T583 0.240493248779274
T584 0.23597781134957
T585 0.231462374119578
T586 0.226946936689874
T587 0.222431499459881
T588 0.217916062030177
T589 0.213812597830244
T590 0.23253181971099
T591 0.251639249355044
T592 0.270746678799386
T593 0.28985410844344
T594 0.308961538087494
T595 0.328068967531836
T596 0.347810744545787
T597 0.347810744545787
T598 0.347810744545787
T599 0.347810744545787
T600 0.347810744545787
T601 0.347810744545787
T602 0.322727020345739
T603 0.298322533863319
T604 0.2739180473809
T605 0.250011490348863
T606 0.245008686009266
T607 0.240493248779274
T608 0.23597781134957
T609 0.231462374119578
T610 0.226946936689874
T611 0.222431499459881
T612 0.217916062030177
T613 0.213812597830244
T614 0.23253181971099
T615 0.251639249355044
T616 0.270746678799386
T617 0.28985410844344
T618 0.308961538087494
T619 0.328068967531836
T620 0.347810744545787
T621 0.347810744545787
T622 0.347810744545787
T623 0.347810744545787
T624 0.347810744545787
T625 0.347810744545787
T626 0.322727020345739
T627 0.298322533863319
T628 0.2739180473809
T629 0.250011490348863
T630 0.245008686009266
T631 0.240493248779274
T632 0.23597781134957
T633 0.231462374119578
T634 0.226946936689874
T635 0.222431499459881
T636 0.217916062030177
T637 0.213812597830244
T638 0.23253181971099
T639 0.251639249355044
T640 0.270746678799386
T641 0.28985410844344
T642 0.308961538087494
T643 0.328068967531836
T644 0.347810744545787
T645 0.347810744545787
T646 0.347810744545787
T647 0.347810744545787
T648 0.347810744545787
T649 0.347810744545787
T650 0.322727020345739
T651 0.298322533863319
T652 0.2739180473809
T653 0.250011490348863
T654 0.245008686009266
T655 0.240493248779274
T656 0.23597781134957
T657 0.231462374119578
T658 0.226946936689874
T659 0.222431499459881
T660 0.217916062030177
T661 0.213812597830244
T662 0.23253181971099
T663 0.251639249355044
T664 0.270746678799386
T665 0.28985410844344
T666 0.308961538087494
T667 0.328068967531836
T668 0.347810744545787
T669 0.347810744545787
T670 0.347810744545787
T671 0.347810744545787
T672 0.347810744545787
T673 0.347810744545787
T674 0.322727020345739
T675 0.298322533863319
T676 0.2739180473809
T677 0.250011490348863
T678 0.245008686009266
T679 0.240493248779274
T680 0.23597781134957
T681 0.231462374119578
T682 0.226946936689874
T683 0.222431499459881
T684 0.217916062030177
T685 0.213812597830244
T686 0.23253181971099
T687 0.251639249355044
T688 0.270746678799386
T689 0.28985410844344
T690 0.308961538087494
T691 0.328068967531836
T692 0.347810744545787
T693 0.347810744545787
T694 0.347810744545787
T695 0.347810744545787
T696 0.347810744545787
T697 0.347810744545787
T698 0.322727020345739
T699 0.298322533863319
T700 0.2739180473809
T701 0.250011490348863
T702 0.245008686009266
T703 0.240493248779274
T704 0.23597781134957
T705 0.231462374119578
T706 0.226946936689874
T707 0.222431499459881
T708 0.217916062030177
T709 0.213812597830244
T710 0.23253181971099
T711 0.251639249355044
T712 0.270746678799386
T713 0.28985410844344
T714 0.308961538087494
T715 0.328068967531836
T716 0.347810744545787
T717 0.347810744545787
T718 0.347810744545787
T719 0.347810744545787
T720 0.347810744545787
T721 0.347810744545787
T722 0.322727020345739
T723 0.298322533863319
T724 0.2739180473809
T725 0.250011490348863
T726 0.245008686009266
T727 0.240493248779274
T728 0.23597781134957
T729 0.231462374119578
T730 0.226946936689874
T731 0.222431499459881
T732 0.217916062030177
T733 0.213812597830244
T734 0.23253181971099
T735 0.251639249355044
T736 0.270746678799386
T737 0.28985410844344
T738 0.308961538087494
T739 0.328068967531836
T740 0.347810744545787
T741 0.347810744545787
T742 0.347810744545787
T743 0.347810744545787
T744 0.347810744545787
T745 0.347810744545787
T746 0.322727020345739
T747 0.298322533863319
T748 0.2739180473809
T749 0.250011490348863
T750 0.245008686009266
T751 0.240493248779274
T752 0.23597781134957
T753 0.231462374119578
T754 0.226946936689874
T755 0.222431499459881
T756 0.217916062030177
T757 0.213812597830244
T758 0.23253181971099
T759 0.251639249355044
T760 0.270746678799386
T761 0.28985410844344
T762 0.308961538087494
T763 0.328068967531836
T764 0.347810744545787
T765 0.347810744545787
T766 0.347810744545787
T767 0.347810744545787
T768 0.347810744545787
T769 0.347810744545787
T770 0.322727020345739
T771 0.298322533863319
T772 0.2739180473809
T773 0.250011490348863
T774 0.245008686009266
T775 0.240493248779274
T776 0.23597781134957
T777 0.231462374119578
T778 0.226946936689874
T779 0.222431499459881
T780 0.217916062030177
T781 0.213812597830244
T782 0.23253181971099
T783 0.251639249355044
T784 0.270746678799386
T785 0.28985410844344
T786 0.308961538087494
T787 0.328068967531836
T788 0.347810744545787
T789 0.347810744545787
T790 0.347810744545787
T791 0.347810744545787
T792 0.347810744545787
T793 0.347810744545787
T794 0.322727020345739
T795 0.298322533863319
T796 0.2739180473809
T797 0.250011490348863
T798 0.245008686009266
T799 0.240493248779274
T800 0.23597781134957
T801 0.231462374119578
T802 0.226946936689874
T803 0.222431499459881
T804 0.217916062030177
T805 0.213812597830244
T806 0.23253181971099
T807 0.251639249355044
T808 0.270746678799386
T809 0.28985410844344
T810 0.308961538087494
T811 0.328068967531836
T812 0.347810744545787
T813 0.347810744545787
T814 0.347810744545787
T815 0.347810744545787
T816 0.347810744545787
T817 0.347810744545787
T818 0.322727020345739
T819 0.298322533863319
T820 0.2739180473809
T821 0.250011490348863
T822 0.245008686009266
T823 0.240493248779274
T824 0.23597781134957
T825 0.231462374119578
T826 0.226946936689874
T827 0.222431499459881
T828 0.217916062030177
T829 0.213812597830244
T830 0.23253181971099
T831 0.251639249355044
T832 0.270746678799386
T833 0.28985410844344
T834 0.308961538087494
T835 0.328068967531836
T836 0.347810744545787
T837 0.347810744545787
T838 0.347810744545787
T839 0.347810744545787
T840 0.347810744545787
T841 0.347810744545787
T842 0.322727020345739
T843 0.298322533863319
T844 0.2739180473809
T845 0.250011490348863
T846 0.245008686009266
T847 0.240493248779274
T848 0.23597781134957
T849 0.231462374119578
T850 0.226946936689874
T851 0.222431499459881
T852 0.217916062030177
T853 0.213812597830244
T854 0.23253181971099
T855 0.251639249355044
T856 0.270746678799386
T857 0.28985410844344
T858 0.308961538087494
T859 0.328068967531836
T860 0.347810744545787
T861 0.347810744545787
T862 0.347810744545787
T863 0.347810744545787
T864 0.347810744545787
T865 0.347810744545787
T866 0.322727020345739
T867 0.298322533863319
T868 0.2739180473809
T869 0.250011490348863
T870 0.245008686009266
T871 0.240493248779274
T872 0.23597781134957
T873 0.231462374119578
T874 0.226946936689874
T875 0.222431499459881
T876 0.217916062030177
T877 0.213812597830244
T878 0.23253181971099
T879 0.251639249355044
T880 0.270746678799386
T881 0.28985410844344
T882 0.308961538087494
T883 0.328068967531836
T884 0.347810744545787
T885 0.347810744545787
T886 0.347810744545787
T887 0.347810744545787
T888 0.347810744545787
T889 0.347810744545787
T890 0.322727020345739
T891 0.298322533863319
T892 0.2739180473809
T893 0.250011490348863
T894 0.245008686009266
T895 0.240493248779274
T896 0.23597781134957
T897 0.231462374119578
T898 0.226946936689874
T899 0.222431499459881
T900 0.217916062030177
T901 0.213812597830244
T902 0.23253181971099
T903 0.251639249355044
T904 0.270746678799386
T905 0.28985410844344
T906 0.308961538087494
T907 0.328068967531836
T908 0.347810744545787
T909 0.347810744545787
T910 0.347810744545787
T911 0.347810744545787
T912 0.347810744545787
T913 0.347810744545787
T914 0.322727020345739
T915 0.298322533863319
T916 0.2739180473809
T917 0.250011490348863
T918 0.245008686009266
T919 0.240493248779274
T920 0.23597781134957
T921 0.231462374119578
T922 0.226946936689874
T923 0.222431499459881
T924 0.217916062030177
T925 0.213812597830244
T926 0.23253181971099
T927 0.251639249355044
T928 0.270746678799386
T929 0.28985410844344
T930 0.308961538087494
T931 0.328068967531836
T932 0.347810744545787
T933 0.347810744545787
T934 0.347810744545787
T935 0.347810744545787
T936 0.347810744545787
T937 0.347810744545787
T938 0.322727020345739
T939 0.298322533863319
T940 0.2739180473809
T941 0.250011490348863
T942 0.245008686009266
T943 0.240493248779274
T944 0.23597781134957
T945 0.231462374119578
T946 0.226946936689874
T947 0.222431499459881
T948 0.217916062030177
T949 0.213812597830244
T950 0.23253181971099
T951 0.251639249355044
T952 0.270746678799386
T953 0.28985410844344
T954 0.308961538087494
T955 0.328068967531836
T956 0.347810744545787
T957 0.347810744545787
T958 0.347810744545787
T959 0.347810744545787
T960 0.347810744545787
T961 0.347810744545787
T962 0.322727020345739
T963 0.298322533863319
T964 0.2739180473809
T965 0.250011490348863
T966 0.245008686009266
T967 0.240493248779274
T968 0.23597781134957
T969 0.231462374119578
T970 0.226946936689874
T971 0.222431499459881
T972 0.217916062030177
T973 0.213812597830244
T974 0.23253181971099
T975 0.251639249355044
T976 0.270746678799386
T977 0.28985410844344
T978 0.308961538087494
T979 0.328068967531836
T980 0.347810744545787
T981 0.347810744545787
T982 0.347810744545787
T983 0.347810744545787
T984 0.347810744545787
T985 0.347810744545787
T986 0.322727020345739
T987 0.298322533863319
T988 0.2739180473809
T989 0.250011490348863
T990 0.245008686009266
T991 0.240493248779274
T992 0.23597781134957
T993 0.231462374119578
T994 0.226946936689874
T995 0.222431499459881
T996 0.217916062030177
T997 0.213812597830244
T998 0.23253181971099
T999 0.251639249355044
T1000 0.270746678799386
T1001 0.28985410844344
T1002 0.308961538087494
T1003 0.328068967531836
T1004 0.347810744545787
T1005 0.347810744545787
T1006 0.347810744545787
T1007 0.347810744545787
T1008 0.347810744545787
T1009 0.347810744545787
T1010 0.322727020345739
T1011 0.298322533863319
T1012 0.2739180473809
T1013 0.250011490348863
T1014 0.245008686009266
T1015 0.240493248779274
T1016 0.23597781134957
T1017 0.231462374119578
T1018 0.226946936689874
T1019 0.222431499459881
T1020 0.217916062030177
T1021 0.213812597830244
T1022 0.23253181971099
T1023 0.251639249355044
T1024 0.270746678799386
T1025 0.28985410844344
T1026 0.308961538087494
T1027 0.328068967531836
T1028 0.347810744545787
T1029 0.347810744545787
T1030 0.347810744545787
T1031 0.347810744545787
T1032 0.347810744545787
T1033 0.347810744545787
T1034 0.327614783283556
T1035 0.308095418954047
T1036 0.288576054824249
T1037 0.269056690694452
T1038 0.250011490348863
T1039 0.244369659199671
T1040 0.239209913989694
T1041 0.234050168580006
T1042 0.228890423170317
T1043 0.223730677760629
T1044 0.218570932550652
T1045 0.213812597830244
T1046 0.23253181971099
T1047 0.251639249355044
T1048 0.270746678799386
T1049 0.28985410844344
T1050 0.308961538087494
T1051 0.328068967531836
T1052 0.347810744545787
T1053 0.347810744545787
T1054 0.347810744545787
T1055 0.347810744545787
T1056 0.347810744545787
T1057 0.347810744545787
T1058 0.327614783283556
T1059 0.308095418954047
T1060 0.288576054824249
T1061 0.269056690694452
T1062 0.250011490348863
T1063 0.244369659199671
T1064 0.239209913989694
T1065 0.234050168580006
T1066 0.228890423170317
T1067 0.223730677760629
T1068 0.218570932550652
T1069 0.213812597830244
T1070 0.232325093364781
T1071 0.25119337170637
T1072 0.270027911189874
T1073 0.288828712214715
T1074 0.30759577438147
T1075 0.326329097889851
T1076 0.345659105978875
T1077 0.345352034799021
T1078 0.345044963818879
T1079 0.344737892838737
T1080 0.344430821658883
T1081 0.344123750678741
T1082 0.323852637586991
T1083 0.304285415197151
T1084 0.284752658814897
T1085 0.265254368639941
T1086 0.246257588941923
T1087 0.240484723096173
T1088 0.235195815484767
T1089 0.229916018511389
T1090 0.224645332375748
T1091 0.219383756878135
T1092 0.214131292218261
T1093 0.209280841176626
T1094 0.227398014426076
T1095 0.245861428467752
T1096 0.264291103851055
T1097 0.282687040575983
T1098 0.301049238442826
T1099 0.319377697851006
T1100 0.338289400458348
T1101 0.337982329478206
T1102 0.337675258498064
T1103 0.33736818731821
T1104 0.337061116338068
T1105 0.336754045158215
T1106 0.316910861045255
T1107 0.297757231345581
T1108 0.278638067653493
T1109 0.259553370168702
T1110 0.240960136075692
T1111 0.235306814127049
T1112 0.230127235370236
T1113 0.224956767451162
T1114 0.219795410369826
T1115 0.214643163926517
T1116 0.209500028320947
T1117 0.204750400821376
T1118 0.222470935287658
T1119 0.240529485229134
T1120 0.258554296312524
T1121 0.276545368937252
T1122 0.294502702703893
T1123 0.312426297812161
T1124 0.330919695137533
T1125 0.330612624157391
T1126 0.330305552977537
T1127 0.329998481997395
T1128 0.329691410817542
T1129 0.3293843398374
T1130 0.30996908470323
T1131 0.291229047494011
T1132 0.272523476492089
T1133 0.253852371497752
T1134 0.235662683009749
T1135 0.230128905157924
T1136 0.225058655455416
T1137 0.219997516590646
T1138 0.214945488363903
T1139 0.209902570974899
T1140 0.204868764223922
T1141 0.200219960266414
T1142 0.217543856348953
T1143 0.235197541990516
T1144 0.252817488973705
T1145 0.27040369729852
T1146 0.287956166765249
T1147 0.305474897573605
T1148 0.323549989816718
T1149 0.323242918636864
T1150 0.322935847656722
T1151 0.322628776476869
T1152 0.322321705496727
T1153 0.322014634516584
T1154 0.303027308161494
T1155 0.284700863642441
T1156 0.266408885330684
T1157 0.248151373026514
T1158 0.230365230143517
T1159 0.224950995989088
T1160 0.219990075340884
T1161 0.215038265530419
T1162 0.210095566357981
T1163 0.205161978023281
T1164 0.200237500326608
T1165 0.195689519911164
T1166 0.212616777410247
T1167 0.229865598751898
T1168 0.247080681435175
T1169 0.264262025460077
T1170 0.281409630826605
T1171 0.29852349753476
T1172 0.316180284296192
T1173 0.315873213316049
T1174 0.315566142136196
T1175 0.315259071156054
T1176 0.314952000175911
T1177 0.314644928996058
T1178 0.296085531619758
T1179 0.278172679990582
T1180 0.26029429416928
T1181 0.242450374555275
T1182 0.225067777277286
T1183 0.219773087019963
T1184 0.214921495426064
T1185 0.210079014470192
T1186 0.205245644352058
T1187 0.200421384871951
T1188 0.195606236229583
T1189 0.191159079555913
T1190 0.207689698471541
T1191 0.22453365551328
T1192 0.241343874096355
T1193 0.258120353821346
T1194 0.274863095087673
T1195 0.291572097495915
T1196 0.308810578975376
T1197 0.308503507795523
T1198 0.308196436815381
T1199 0.307889365835238
T1200 0.307582294655385
T1201 0.307275223675243
T1202 0.289143755277734
T1203 0.271644496139012
T1204 0.254179703007875
T1205 0.236749375884325
T1206 0.219770324411054
T1207 0.214595177851127
T1208 0.209852915311533
T1209 0.205119763409965
T1210 0.200395722346136
T1211 0.195680791920333
T1212 0.19097497233227
T1213 0.186628639000952
T1214 0.202762619532836
T1215 0.219201712474373
T1216 0.235607066757536
T1217 0.251978682182614
T1218 0.268316559149029
T1219 0.28462069745707
T1220 0.30144087345485
T1221 0.301133802474708
T1222 0.300826731494565
T1223 0.300519660314712
T1224 0.30021258933457
T1225 0.299905518154716
T1226 0.282201978735998
T1227 0.265116312287441
T1228 0.248065111846471
T1229 0.231048377413087
T1230 0.214472871544823
T1231 0.209417268882003
T1232 0.204784335197001
T1233 0.200160512349738
T1234 0.195545800340213
T1235 0.190940198968715
T1236 0.186343708235245
T1237 0.182098198645701
T1238 0.197835540394419
T1239 0.213869769235755
T1240 0.229870259219006
T1241 0.245837010543883
T1242 0.261770023210385
T1243 0.277669297218514
T1244 0.294071168134035
T1245 0.293764097153893
T1246 0.293457025974039
T1247 0.293149954993897
T1248 0.292842883814043
T1249 0.292535812833901
T1250 0.275260202393973
T1251 0.258588128435871
T1252 0.241950520685067
T1253 0.225347378941848
T1254 0.209175418678591
T1255 0.204239359912878
T1256 0.199715755282181
T1257 0.195201261289511
T1258 0.19069587833429
T1259 0.186199605817386
T1260 0.181712444337931
T1261 0.177567758290451
T1262 0.192908461455713
T1263 0.208537825997137
T1264 0.224133451880187
T1265 0.239695338905151
T1266 0.255223487471453
T1267 0.270717897179669
T1268 0.28670146281322
T1269 0.286394391633366
T1270 0.286087320653224
T1271 0.28578024947337
T1272 0.285473178493228
T1273 0.285166107513086
T1274 0.268318425852237
T1275 0.252059944584301
T1276 0.235835929523662
T1277 0.219646380270898
T1278 0.203877965812359
T1279 0.199061450744042
T1280 0.194647175167649
T1281 0.190242010428995
T1282 0.185845956128656
T1283 0.181459012865768
T1284 0.177081180240906
T1285 0.173037317735489
T1286 0.187981382517007
T1287 0.203205882758519
T1288 0.218396644341656
T1289 0.233553667266419
T1290 0.248676951532809
T1291 0.263766497140824
T1292 0.279331757292693
T1293 0.279024686312551
T1294 0.278717615132697
T1295 0.278410544152555
T1296 0.278103473172413
T1297 0.277796401992559
T1298 0.261376649310501
T1299 0.245531760732731
T1300 0.229721338162546
T1301 0.21394538179966
T1302 0.198580512946128
T1303 0.193883541774917
T1304 0.189578595252829
T1305 0.185282759368768
T1306 0.180996034122734
T1307 0.176718419914149
T1308 0.172449916143881
T1309 0.168506877380239
T1310 0.183054303578302
T1311 0.197873939519901
T1312 0.212659837002837
T1313 0.227411995627688
T1314 0.242130415594165
T1315 0.256815096902267
T1316 0.271962051971878
T1317 0.271654980792024
T1318 0.271347909811882
T1319 0.27104083883174
T1320 0.270733767651886
T1321 0.270426696671744
T1322 0.254434872968476
T1323 0.239003577080872
T1324 0.223606747001142
T1325 0.20824438312871
T1326 0.193283060079896
T1327 0.188705632805793
T1328 0.184510015138298
T1329 0.180323508308541
T1330 0.176146112116811
T1331 0.17197782676282
T1332 0.167818652246567
T1333 0.163976437024989
T1334 0.178127224439884
T1335 0.192541996281283
T1336 0.206923029464307
T1337 0.221270323988956
T1338 0.235583879855232
T1339 0.249863696863422
T1340 0.264592346451351
T1341 0.264285275471209
T1342 0.263978204491067
T1343 0.263671133311213
T1344 0.263364062331071
T1345 0.263056991151217
T1346 0.24749309642674
T1347 0.232475393229302
T1348 0.217492155839738
T1349 0.202543384657471
T1350 0.187985607213665
T1351 0.183527723636957
T1352 0.179441435023766
T1353 0.175364257248314
T1354 0.171296190110889
T1355 0.167237233811202
T1356 0.163187388149542
T1357 0.159445996470027
T1358 0.173200145501179
T1359 0.187210053242376
T1360 0.201186222125488
T1361 0.215128652350225
T1362 0.229037343916588
T1363 0.242912296824577
T1364 0.257222641130536
T1365 0.256915570150394
T1366 0.25660849897054
T1367 0.256301427990398
T1368 0.255994356810544
T1369 0.255687285830402
T1370 0.240551320084715
T1371 0.225947209377731
T1372 0.211377564678333
T1373 0.196842386186233
T1374 0.182688154347433
T1375 0.178349814667832
T1376 0.174372855108946
T1377 0.170405006188087
T1378 0.166446268104966
T1379 0.162496640859584
T1380 0.158556124252229
T1381 0.154915556114776
T1382 0.168273066562473
T1383 0.181878110003758
T1384 0.195449414586957
T1385 0.208986980711493
T1386 0.222490807977944
T1387 0.235960896785733
T1388 0.249852935809721
T1389 0.249545864629867
T1390 0.249238793649725
T1391 0.248931722469871
T1392 0.248624651489729
T1393 0.248317580509587
T1394 0.233609543542979
T1395 0.219419025526161
T1396 0.205262973516929
T1397 0.191141387515283
T1398 0.17739070128149
T1399 0.173171905698708
T1400 0.169304274994414
T1401 0.16544575512786
T1402 0.161596346099043
T1403 0.157756047708254
T1404 0.153924860155203
T1405 0.150385115759526
T1406 0.163345987623767
T1407 0.17654616676514
T1408 0.189712607248138
T1409 0.202845309072762
T1410 0.215944272239012
T1411 0.229009496547176
T1412 0.242483230289194
T1413 0.242176159309052
T1414 0.241869088129198
T1415 0.241562017149056
T1416 0.241254946168914
T1417 0.240947874989061
T1418 0.226667767200955
T1419 0.212890841674591
T1420 0.199148382355525
T1421 0.185440389044044
T1422 0.172093248415259
T1423 0.167993996529871
T1424 0.164235695079594
T1425 0.160486504267344
T1426 0.156746424093121
T1427 0.153015454756636
T1428 0.14929359625789
T1429 0.145854675204564
T1430 0.160590287533548
T1431 0.175549556949207
T1432 0.190469464430338
T1433 0.20535001017665
T1434 0.220191194188145
T1435 0.235420595948521
T1436 0.235113524968379
T1437 0.234806453788526
T1438 0.234499382808383
T1439 0.234192311828241
T1440 0.233885240648388
T1441 0.233578169668245
T1442 0.219725990659219
T1443 0.206362657823021
T1444 0.19303379119412
T1445 0.179739390572806
T1446 0.166795795549027
T1447 0.162816087560747
T1448 0.159167114965063
T1449 0.155527253207117
T1450 0.151896502087198
T1451 0.148274861805018
T1452 0.144662332160865
T1453 0.141324234849314
T1454 0.155595675159168
T1455 0.170082602958167
T1456 0.184530169022348
T1457 0.198938373152
T1458 0.213307215546834
T1459 0.228050890627706
T1460 0.227743819447853
T1461 0.22743674846771
T1462 0.227129677487568
T1463 0.226822606307715
T1464 0.226515535327572
T1465 0.226208464147719
T1466 0.212784214117483
T1467 0.199834473971451
T1468 0.186919200032716
T1469 0.174038391901856
T1470 0.161498342682796
T1471 0.157638178591622
T1472 0.154098534850531
T1473 0.15056800214689
T1474 0.147046580081276
T1475 0.143534268653688
T1476 0.140031068263551
T1477 0.136793794294352
T1478 0.150601062784788
T1479 0.164615648967126
T1480 0.178590873414647
T1481 0.192526736127349
T1482 0.206423236905523
T1483 0.22068118510718
T1484 0.220374114127037
T1485 0.220067043146895
T1486 0.219759971967042
T1487 0.219452900986899
T1488 0.219145829807046
T1489 0.218838758826904
T1490 0.205842437775458
T1491 0.193306290319592
T1492 0.180804608871311
T1493 0.168337393430617
T1494 0.156200889816564
T1495 0.152460269422786
T1496 0.149029954935711
T1497 0.145608751086663
T1498 0.142196658075353
T1499 0.13879367570207
T1500 0.135399804166526
T1501 0.132263353939102
T1502 0.145606450610119
T1503 0.159148695175797
T1504 0.172651578006657
T1505 0.186115098902987
T1506 0.199539258264211
T1507 0.213311479786364
T1508 0.213004408606511
T1509 0.212697337626369
T1510 0.212390266646226
T1511 0.212083195466373
T1512 0.211776124486231
T1513 0.211469053506089
T1514 0.198900661233722
T1515 0.186778106468022
T1516 0.174690017709907
T1517 0.162636394959379
T1518 0.150903436950333
T1519 0.147282360453662
T1520 0.143961374821179
T1521 0.140649500026436
T1522 0.13734673606943
T1523 0.134053082750452
T1524 0.130768540269212
T1525 0.127732913583851
T1526 0.140611838235739
T1527 0.153681741184756
T1528 0.166712282398956
T1529 0.179703461878337
T1530 0.192655279423189
T1531 0.205941774265838
T1532 0.205634703285696
T1533 0.205327632305554
T1534 0.2050205611257
T1535 0.204713490145558
T1536 0.204406419165416
T1537 0.204099347985562
T1538 0.191958884891697
T1539 0.180249922616451
T1540 0.168575426548503
T1541 0.156935396288429
T1542 0.145605984084101
T1543 0.142104451284826
T1544 0.138892794906359
T1545 0.135690248966209
T1546 0.132496814063508
T1547 0.129312489798834
T1548 0.126137276172187
T1549 0.12320247302889
T1550 0.135617226061071
T1551 0.148214787393427
T1552 0.160772986990966
T1553 0.173291824853686
T1554 0.185771300781877
T1555 0.198572068945023
T1556 0.198264997964881
T1557 0.197957926785027
T1558 0.197650855804885
T1559 0.197343784625031
T1560 0.197036713644889
T1561 0.196729642664747
T1562 0.185017108349961
T1563 0.173721738764881
T1564 0.162460835187387
T1565 0.15123439781719
T1566 0.140308531217869
T1567 0.136926542315701
T1568 0.133824214791828
T1569 0.130730998105693
T1570 0.127646892057585
T1571 0.124571896647505
T1572 0.121506012075162
T1573 0.118672032673639
T1574 0.130622613686691
T1575 0.142747833402387
T1576 0.154833691582976
T1577 0.166880187629324
T1578 0.178887322140566
T1579 0.191202363624208
T1580 0.190895292444354
T1581 0.190588221464212
T1582 0.190281150284358
T1583 0.189974079304216
T1584 0.189667008324074
T1585 0.18935993714422
T1586 0.178075331808225
T1587 0.167193554913311
T1588 0.156346244025982
T1589 0.145533399345952
T1590 0.135011078351638
T1591 0.131748633346576
T1592 0.128755634677296
T1593 0.125771747045466
T1594 0.122796970051663
T1595 0.119831303695886
T1596 0.116874748177849
T1597 0.114141592318389
T1598 0.125628001312311
T1599 0.137280879611058
T1600 0.148894395975275
T1601 0.160468550604674
T1602 0.172003343499255
T1603 0.183832658103681
T1604 0.183525587123539
T1605 0.183218515943685
T1606 0.182911444963543
T1607 0.182604373983401
T1608 0.182297302803547
T1609 0.181990231823405
T1610 0.171133555466201
T1611 0.160665371061741
T1612 0.150231652864578
T1613 0.139832400675002
T1614 0.129713625485406
T1615 0.12657072417774
T1616 0.123687054762476
T1617 0.120812495985239
T1618 0.117947047846029
T1619 0.115090710744268
T1620 0.112243484080824
T1621 0.109611151763427
T1622 0.120633389137643
T1623 0.131813925620017
T1624 0.142955100567285
T1625 0.154056913580023
T1626 0.165119364857944
T1627 0.176462952782866
T1628 0.176155881603012
T1629 0.17584881062287
T1630 0.175541739642728
T1631 0.175234668462874
T1632 0.174927597482732
T1633 0.174620526302878
T1634 0.164191778924464
T1635 0.154137187409882
T1636 0.144117061703174
T1637 0.134131402203763
T1638 0.124416172619175
T1639 0.121392815208616
T1640 0.118618474647945
T1641 0.115853244925012
T1642 0.113097125840106
T1643 0.110350117592939
T1644 0.10761222018351
T1645 0.105080711408177
T1646 0.115638776763263
T1647 0.126346971828688
T1648 0.137015804959584
T1649 0.147645276555373
T1650 0.158235386016921
T1651 0.169093247262339
T1652 0.168786176282197
T1653 0.168479105302055
T1654 0.168172034122201
T1655 0.167864963142059
T1656 0.167557891962205
T1657 0.167250820982063
T1658 0.15725000258244
T1659 0.147609003558312
T1660 0.138002470541769
T1661 0.128430403732525
T1662 0.119118719553232
T1663 0.116214906239491
T1664 0.113549894733124
T1665 0.110893993864785
T1666 0.108247203834183
T1667 0.105609524641321
T1668 0.102980956086485
T1669 0.100550271052926
T1670 0.110644164388883
T1671 0.120880017837647
T1672 0.131076509551594
T1673 0.141233639331011
T1674 0.15135140737561
T1675 0.161723541941524
T1676 0.161416470961382
T1677 0.161109399781528
T1678 0.160802328801386
T1679 0.160495257621532
T1680 0.16018818664139
T1681 0.159881115661248
T1682 0.150308226040704
T1683 0.141080819706741
T1684 0.131887879380365
T1685 0.122729405061574
T1686 0.113821266687
T1687 0.111036997070655
T1688 0.108481314618593
T1689 0.105934742804558
T1690 0.103397281828261
T1691 0.100868931689703
T1692 0.0983496921891713
T1693 0.0960198304979647
T1694 0.105649552214214
T1695 0.115413064046318
T1696 0.125137214143604
T1697 0.13482200230636
T1698 0.144467428734299
T1699 0.154353836620709
T1700 0.154046765440855
T1701 0.153739694460713
T1702 0.153432623280859
T1703 0.153125552300717
T1704 0.152818481320575
T1705 0.152511410140722
T1706 0.143366449698679
T1707 0.134552635855171
T1708 0.125773288218961
T1709 0.117028406590336
T1710 0.108523813820769
T1711 0.105859088101531
T1712 0.103412734703773
T1713 0.100975491944042
T1714 0.0985473598223382
T1715 0.096128338538373
T1716 0.0937184280921462
T1717 0.0914893901427143
T1718 0.100654939839834
T1719 0.109946110055277
T1720 0.119197918535903
T1721 0.12841036528171
T1722 0.137583450092988
T1723 0.146984131100182
T1724 0.14667706012004
T1725 0.146369988940187
T1726 0.146062917960044
T1727 0.145755846979902
T1728 0.145448775800049
T1729 0.145141704819906
T1730 0.136424673156943
T1731 0.128024452003601
T1732 0.119658697057556
T1733 0.111327408119097
T1734 0.103226360954537
T1735 0.100681179132406
T1736 0.0983441545892412
T1737 0.0960162408838149
T1738 0.0936974378164157
T1739 0.0913877455867549
T1740 0.0890871641948326
T1741 0.086958949787464
T1742 0.0956603274654545
T1743 0.104479156263948
T1744 0.113258623127913
T1745 0.121998728057348
T1746 0.130699471451676
T1747 0.139614425779367
T1748 0.139307354599514
T1749 0.139000283619371
T1750 0.138693212639229
T1751 0.138386141459376
T1752 0.138079070479233
T1753 0.13777199929938
T1754 0.129482896615207
T1755 0.121496268152031
T1756 0.113544105896152
T1757 0.105626409448147
T1758 0.0979289080883056
T1759 0.0955032699635699
T1760 0.0932755744747096
T1761 0.0910569898235878
T1762 0.088847515810493
T1763 0.0866471526351368
T1764 0.0844559000978075
T1765 0.0824285092325022
T1766 0.0909062400091019
T1767 0.0995193551983041
T1768 0.108135250970449
T1769 0.116753927325536
T1770 0.125375384463277
T1771 0.134243440144588
T1772 0.134265132605884
T1773 0.134286825266892
T1774 0.134308517728187
T1775 0.134330210389195
T1776 0.134351902850491
T1777 0.134373595511498
T1778 0.126591497966226
T1779 0.119068362902569
T1780 0.111542792956542
T1781 0.104014788327856
T1782 0.0966676859529765
T1783 0.0945014962078874
T1784 0.0925210627041362
T1785 0.0905399857299949
T1786 0.0885582650857522
T1787 0.0865759007714079
T1788 0.0845928927869621
T1789 0.0827646232546899
T1790 0.0912590764726828
T1791 0.0999055594560399
T1792 0.108554823022339
T1793 0.117206867371293
T1794 0.125861692303189
T1795 0.134764061412515
T1796 0.134785753873811
T1797 0.134807446534819
T1798 0.134829138996114
T1799 0.134850831657122
T1800 0.134872524118418
T1801 0.134894216779425
T1802 0.127081888907356
T1803 0.119529536253819
T1804 0.111974748717913
T1805 0.104417526499348
T1806 0.0970419161094786
T1807 0.0948672813647268
T1808 0.0928791246186033
T1809 0.0908903242023783
T1810 0.0889008801160518
T1811 0.0869107925593352
T1812 0.0849200611328057
T1813 0.0830846690902945
T1814 0.0916119131359753
T1815 0.100291763913487
T1816 0.108974395273942
T1817 0.11765980741705
T1818 0.126348000143101
T1819 0.135284682680442
T1820 0.135306375141738
T1821 0.135328067802746
T1822 0.135349760264041
T1823 0.135371452925049
T1824 0.135393145386345
T1825 0.135414838047352
T1826 0.127572279648775
T1827 0.119990709405358
T1828 0.112406704479284
T1829 0.104820264670839
T1830 0.0974161464656921
T1831 0.0952330667212776
T1832 0.0932371865330704
T1833 0.0912406626747617
T1834 0.0892434953460629
T1835 0.0872456841475511
T1836 0.0852472296783608
T1837 0.083404714925899
T1838 0.0919647495995562
T1839 0.100677968171223
T1840 0.109393967525544
T1841 0.118112747462807
T1842 0.126834307983013
T1843 0.135805303948369
T1844 0.135826996409665
T1845 0.135848689070672
T1846 0.135870381531968
T1847 0.135892074192976
T1848 0.135913766654272
T1849 0.135935459315279
T1850 0.128062670589905
T1851 0.120451882756609
T1852 0.112838660240655
T1853 0.105223002642619
T1854 0.0977903766221941
T1855 0.095598851878117
T1856 0.0935952484475375
T1857 0.091591001147145
T1858 0.0895861103763625
T1859 0.0875805759354785
T1860 0.0855743980242044
T1861 0.0837247607615036
T1862 0.0923175862628486
T1863 0.10106417262867
T1864 0.109813539777146
T1865 0.118565687508564
T1866 0.127320616022636
T1867 0.136325925216296
T1868 0.136347617677592
T1869 0.136369310338599
T1870 0.136391002799895
T1871 0.136412695460903
T1872 0.136434387922199
T1873 0.136456080583206
T1874 0.128553061531035
T1875 0.120913056107859
T1876 0.113270615802314
T1877 0.105625740814111
T1878 0.0981646069784077
T1879 0.0959646372346679
T1880 0.0939533103620046
T1881 0.0919413396195284
T1882 0.0899287256063736
T1883 0.0879154677234058
T1884 0.085901566370048
T1885 0.0840448065971081
T1886 0.0926704227264296
T1887 0.101450377086118
T1888 0.110233112028748
T1889 0.119018627554321
T1890 0.127806923862548
T1891 0.136846546484223
T1892 0.136868238945519
T1893 0.136889931606526
T1894 0.136911624067822
T1895 0.13693331672883
T1896 0.136955009190125
T1897 0.136976701851133
T1898 0.129043452472165
T1899 0.12137422945911
T1900 0.113702571563685
T1901 0.106028478985602
T1902 0.0985388371349097
T1903 0.0963304223915073
T1904 0.0943113720767603
T1905 0.0922916782916233
T1906 0.0902713406366732
T1907 0.0882503595113332
T1908 0.0862287347158916
T1909 0.0843648524327127
T1910 0.093023259389722
T1911 0.101836581343854
T1912 0.110652684280351
T1913 0.119471567600079
T1914 0.12829323170246
T1915 0.13736716775215
T1916 0.137388860413158
T1917 0.137410552874453
T1918 0.137432245335749
T1919 0.137453937996757
T1920 0.137475630458052
T1921 0.13749732311906
T1922 0.129533843413295
T1923 0.12183540281036
T1924 0.114134527325056
T1925 0.106431216957382
T1926 0.0989130674911232
T1927 0.0966962077480581
T1928 0.0946694339912274
T1929 0.0926420167640066
T1930 0.0906139558666843
T1931 0.0885852512992605
T1932 0.0865559030617352
T1933 0.0846848982683172
T1934 0.0933760958533029
T1935 0.102222785801301
T1936 0.111072256332241
T1937 0.119924507645836
T1938 0.128779539542373
T1939 0.137887789020077
T1940 0.137909481681084
T1941 0.13793117414238
T1942 0.137952866803388
T1943 0.137974559264684
T1944 0.137996251725979
T1945 0.138017944386987
T1946 0.130024234354425
T1947 0.122296575961899
T1948 0.114566482886716
T1949 0.106833955128874
T1950 0.0992872976476252
T1951 0.097061993104609
T1952 0.0950274959056945
T1953 0.09299235523639
T1954 0.090956570896984
T1955 0.0889201430871879
T1956 0.0868830714075788
T1957 0.0850049443036333
T1958 0.0937289323168839
T1959 0.102608990258748
T1960 0.111491828583844
T1961 0.120377447691593
T1962 0.129265847382285
T1963 0.138408410288004
T1964 0.138430102949011
T1965 0.138451795410307
T1966 0.138473488071315
T1967 0.13849518053261
T1968 0.138516873193618
T1969 0.138538565654914
T1970 0.131810640366163
T1971 0.125350185667518
T1972 0.11888770170052
T1973 0.112423188864592
T1974 0.105956647159734
T1975 0.0996771208770985
T1976 0.0970987050675042
T1977 0.0947127941495956
T1978 0.0923261321168089
T1979 0.0899387189691442
T1980 0.0875505551060246
T1981 0.0853249901392378
T1982 0.0940817689801763
T1983 0.102995194516484
T1984 0.111911400835446
T1985 0.12083038773735
T1986 0.129752155421908
T1987 0.138929031555931
T1988 0.138950724216938
T1989 0.138972416678234
T1990 0.138994109339242
T1991 0.139015801800537
T1992 0.139037494461545
T1993 0.139059186922841
T1994 0.132305900872321
T1995 0.125821098148825
T1996 0.119334266356687
T1997 0.112845405495907
T1998 0.106354515566486
T1999 0.100051351033601
T2000 0.0974631978913536
T2001 0.0950682749928892
T2002 0.0926726009795469
T2003 0.0902761760510381
T2004 0.0878790002073627
T2005 0.0856450359748424
T2006 0.0944346054437572
T2007 0.103381398973931
T2008 0.112330973087048
T2009 0.121283327783107
T2010 0.13023846326182
T2011 0.139449652823858
T2012 0.139471345484865
T2013 0.139493037946161
T2014 0.139514730607169
T2015 0.139536423068464
T2016 0.139558115729472
T2017 0.139579808190768
T2018 0.132801161378479
T2019 0.126292010630131
T2020 0.119780830813142
T2021 0.113267621927511
T2022 0.10675238417295
T2023 0.100425581389814
T2024 0.0978276907152029
T2025 0.0954237558361829
T2026 0.0930190698422849
T2027 0.0906136331329319
T2028 0.0882074451089894
T2029 0.0859650818104469
T2030 0.0947874421070496
T2031 0.103767603431379
T2032 0.11275054533865
T2033 0.121736267828864
T2034 0.130724771101732
T2035 0.139970274091785
T2036 0.139991966752792
T2037 0.140013659214088
T2038 0.140035351875095
T2039 0.140057044336391
T2040 0.140078736997399
T2041 0.140100429458695
T2042 0.133296421884638
T2043 0.126762923111438
T2044 0.120227395269597
T2045 0.113689838558826
T2046 0.107150252579702
T2047 0.100799811546316
T2048 0.0981921833393408
T2049 0.0957792366794766
T2050 0.0933655389047344
T2051 0.0909510900151143
T2052 0.0885358902103276
T2053 0.0862851276460515
T2054 0.0951402785706306
T2055 0.104153807689115
T2056 0.113170117390541
T2057 0.122189207874622
T2058 0.131211078941644
T2059 0.140490895359712
T2060 0.140512588020719
T2061 0.140534280482015
T2062 0.140555973143022
T2063 0.140577665604318
T2064 0.140599358265326
T2065 0.140621050726621
T2066 0.133791682390796
T2067 0.127233835592744
T2068 0.120673959726052
T2069 0.114112054990429
T2070 0.107548121186165
T2071 0.10117404190253
T2072 0.0985566761631901
T2073 0.0961347175227703
T2074 0.0937120077674725
T2075 0.0912885470970081
T2076 0.0888643353116658
T2077 0.086605173481656
T2078 0.095493115233923
T2079 0.104540012146562
T2080 0.113589689642143
T2081 0.122642147920379
T2082 0.131697386781556
T2083 0.14101151682735
T2084 0.141033209288646
T2085 0.141054901749942
T2086 0.141076594410949
T2087 0.141098286872245
T2088 0.141119979533253
T2089 0.141141671994548
T2090 0.134286942896954
T2091 0.127704748074051
T2092 0.121120524382218
T2093 0.114534271422033
T2094 0.107945989592917
T2095 0.101548272059032
T2096 0.0989211689870395
T2097 0.096490198366064
T2098 0.0940584766302105
T2099 0.0916260039791904
T2100 0.0891927804130039
T2101 0.0869252193172606
T2102 0.0958459516975039
T2103 0.104926216404298
T2104 0.114009261893746
T2105 0.123095087966136
T2106 0.13218369482118
T2107 0.141532138095277
T2108 0.141553830556573
T2109 0.141575523017869
T2110 0.141597215678876
T2111 0.141618908140172
T2112 0.14164060080118
T2113 0.141662293262475
T2114 0.134782203403112
T2115 0.128175660755069
T2116 0.121567088838673
T2117 0.114956488053348
T2118 0.108343858199381
T2119 0.101922502415245
T2120 0.0992856618108888
T2121 0.0968456792093577
T2122 0.0944049454929485
T2123 0.0919634610610843
T2124 0.0895212255143421
T2125 0.0872452651528651
T2126 0.0980157100870374
T2127 0.108948975397575
T2128 0.119885577487527
T2129 0.130825516157184
T2130 0.142031066702197
T2131 0.142052759363204
T2132 0.1420744518245
T2133 0.142096144485507
T2134 0.142117836946803
T2135 0.142139529408099
T2136 0.142161222069106
T2137 0.142182914530402
T2138 0.135277464108981
T2139 0.128646573236375
T2140 0.122013653295128
T2141 0.115378704484951
T2142 0.108741726606133
T2143 0.102296732571747
T2144 0.0996501544350267
T2145 0.0972011600526513
T2146 0.094751414555398
T2147 0.0923009179432667
T2148 0.0898496706156803
T2149 0.0875653109884697
T2150 0.0983752107230098
T2151 0.109348515788841
T2152 0.120325157634088
T2153 0.13130513625875
T2154 0.142551687970124
T2155 0.142573380631131
T2156 0.142595073092427
T2157 0.142616765753434
T2158 0.14263845821473
T2159 0.142660150875738
T2160 0.142681843337033
T2161 0.142703535798329
T2162 0.135772724615139
T2163 0.129117485717682
T2164 0.122460217751583
T2165 0.115800920916555
T2166 0.109139595212596
T2167 0.102670962728249
T2168 0.100014647258876
T2169 0.097556640895945
T2170 0.095097883418136
T2171 0.0926383750251605
T2172 0.0901781157170184
T2173 0.0878853570237857
T2174 0.0987347113589821
T2175 0.109748056379819
T2176 0.12076473798036
T2177 0.131784756360316
T2178 0.143072309238051
T2179 0.143094001899058
T2180 0.143115694360354
T2181 0.143137387021361
T2182 0.143159079482657
T2183 0.143180772143665
T2184 0.14320246460496
T2185 0.143224157265968
T2186 0.136267985121297
T2187 0.129588398198989
T2188 0.12290678240775
T2189 0.11622313754787
T2190 0.109537463619348
T2191 0.103045193084463
T2192 0.100379140082725
T2193 0.0979121217392387
T2194 0.095444352280874
T2195 0.0929758321070543
T2196 0.0905065606186451
T2197 0.0882054028593902
T2198 0.0990942119949545
T2199 0.110147596771085
T2200 0.121204318326631
T2201 0.13226437626217
T2202 0.143592930505978
T2203 0.143614623166985
T2204 0.143636315628281
T2205 0.143658008289288
T2206 0.143679700750584
T2207 0.143701393411591
T2208 0.143723085872887
T2209 0.143744778533895
T2210 0.136763245627455
T2211 0.130059310680295
T2212 0.123353346864205
T2213 0.116645353979473
T2214 0.109935332225812
T2215 0.103419423240965
T2216 0.100743632706863
T2217 0.0982676025825324
T2218 0.0957908213433235
T2219 0.0933132889892367
T2220 0.0908350057199833
T2221 0.0885254486949948
T2222 0.0994537126309268
T2223 0.110547137162352
T2224 0.121643898473192
T2225 0.132743996363736
T2226 0.144113551773905
T2227 0.144135244434912
T2228 0.144156936896208
T2229 0.144178629557215
T2230 0.144200322018511
T2231 0.144222014679518
T2232 0.144243707140814
T2233 0.144265399801822
T2234 0.137258506133613
T2235 0.130530223161602
T2236 0.12379991132066
T2237 0.117067570411077
T2238 0.110333200632564
T2239 0.103793653597178
T2240 0.101108125530713
T2241 0.0986230834258261
T2242 0.0961372902060615
T2243 0.0936507460711305
T2244 0.0911634508213214
T2245 0.0888454945305993
T2246 0.0998132132668991
T2247 0.110946677753329
T2248 0.122083478819464
T2249 0.133223616465302
T2250 0.144634173041832
T2251 0.144655865702839
T2252 0.144677558164135
T2253 0.144699250825142
T2254 0.144720943286438
T2255 0.144742635947445
T2256 0.144764328408741
T2257 0.144786021069749
T2258 0.137753766639771
T2259 0.131001135642908
T2260 0.124246475777115
T2261 0.117489787042392
T2262 0.110731069239027
T2263 0.10416788375368
T2264 0.101472618354562
T2265 0.0989785642691198
T2266 0.0964837590687996
T2267 0.0939882029533129
T2268 0.0914918959226596
T2269 0.0891655403662039
T2270 0.100172713902871
T2271 0.111346218144596
T2272 0.122523058966024
T2273 0.133703236566868
T2274 0.14515479450947
T2275 0.145176486970766
T2276 0.145198179432062
T2277 0.145219872093069
T2278 0.145241564554365
T2279 0.145263257215372
T2280 0.145284949676668
T2281 0.145306642337676
T2282 0.138249027145929
T2283 0.131472048124215
T2284 0.124693040433281
T2285 0.117912003473995
T2286 0.111128937645779
T2287 0.104542114109894
T2288 0.1018371109787
T2289 0.0993340451124134
T2290 0.0968302279315376
T2291 0.0943256600352067
T2292 0.0918203410239978
T2293 0.0894855862018085
T2294 0.100532214538844
T2295 0.111745758535862
T2296 0.122962639312296
T2297 0.134182856668434
T2298 0.145675415777397
T2299 0.145697108238693
T2300 0.1457188008997
T2301 0.145740493360996
T2302 0.145762185822292
T2303 0.145783878483299
T2304 0.145805570944595
T2305 0.145827263605602
T2306 0.138744287652087
T2307 0.131942960805233
T2308 0.125139604889736
T2309 0.118334219905599
T2310 0.111526806052531
T2311 0.104916344266396
T2312 0.102201603802549
T2313 0.0996895259557071
T2314 0.0971766969939871
T2315 0.094663116917389
T2316 0.092148786125336
T2317 0.089805632037413
T2318 0.100891715174816
T2319 0.112145298927129
T2320 0.123402219458857
T2321 0.13466247677
T2322 0.146196037045324
T2323 0.14621772950662
T2324 0.146239422167627
T2325 0.146261114628923
T2326 0.146282807090219
T2327 0.146304499751226
T2328 0.146326192212522
T2329 0.146347884873529
T2330 0.139239548158246
T2331 0.132413873286539
T2332 0.125586169346191
T2333 0.118756436536914
T2334 0.111924674658995
T2335 0.105290574622609
T2336 0.102566096626399
T2337 0.100045006799001
T2338 0.0975231658567251
T2339 0.0950005739992829
T2340 0.0924772310269626
T2341 0.0901256778730175
T2342 0.101251215810788
T2343 0.112544839518107
T2344 0.123841799805129
T2345 0.135142096871566
T2346 0.146716658313251
T2347 0.146738350774547
T2348 0.146760043435554
T2349 0.14678173589685
T2350 0.146803428557857
T2351 0.146825121019153
T2352 0.146846813480449
T2353 0.146868506141456
T2354 0.139734808664404
T2355 0.132884785767846
T2356 0.126032733802646
T2357 0.119178652968517
T2358 0.112322543065747
T2359 0.105664804779111
T2360 0.102930589450248
T2361 0.100400487642294
T2362 0.0978696347194631
T2363 0.0953380308814652
T2364 0.0928056761283008
T2365 0.0904457239083336
T2366 0.101610716446761
T2367 0.112944379909373
T2368 0.1242813801514
T2369 0.135621716973132
T2370 0.147237279581178
T2371 0.147258972042474
T2372 0.147280664703481
T2373 0.147302357164777
T2374 0.147324049825784
T2375 0.14734574228708
T2376 0.147367434948087
T2377 0.147389127409383
T2378 0.140230069170562
T2379 0.133355698249152
T2380 0.126479298458813
T2381 0.119600869599832
T2382 0.11272041167221
T2383 0.106039035135325
T2384 0.103295082074386
T2385 0.100755968485588
T2386 0.0982161035822011
T2387 0.0956754879633591
T2388 0.093134121229639
T2389 0.0907657697439381
T2390 0.101970217082733
T2391 0.113343920300639
T2392 0.124720960297961
T2393 0.136101337074698
T2394 0.147757900849105
T2395 0.147779593310401
T2396 0.147801285971408
T2397 0.147822978432704
T2398 0.147844671093711
T2399 0.147866363555007
T2400 0.147888056216014
T2401 0.14790974867731
T2402 0.14072532967672
T2403 0.133826610730459
T2404 0.126925862915268
T2405 0.120023086031436
T2406 0.113118280078962
T2407 0.106413265291827
T2408 0.103659574898235
T2409 0.101111449328882
T2410 0.0985625726446506
T2411 0.0960129450452529
T2412 0.0934625663309772
T2413 0.0910858155795427
T2414 0.102329717718706
T2415 0.113743460891617
T2416 0.125160540644233
T2417 0.136580957176264
T2418 0.148278522117032
T2419 0.148300214578328
T2420 0.148321907239335
T2421 0.148343599700631
T2422 0.148365292361638
T2423 0.148386984822934
T2424 0.148408677483941
T2425 0.148430369945237
T2426 0.141220590182878
T2427 0.134297523211765
T2428 0.127372427371723
T2429 0.120445302463039
T2430 0.113516148685426
T2431 0.10678749564804
T2432 0.104024067722084
T2433 0.101466930172176
T2434 0.0989090415073886
T2435 0.0963504019274353
T2436 0.0937910114323153
T2437 0.0914058614151472
T2438 0.102689218354678
T2439 0.114143001282884
T2440 0.125600120790793
T2441 0.137060577078119
T2442 0.148799143384959
T2443 0.148820835846255
T2444 0.148842528507262
T2445 0.148864220968558
T2446 0.148885913629565
T2447 0.148907606090861
T2448 0.148929298751868
T2449 0.148950991213164
T2450 0.141715850689036
T2451 0.134768435693072
T2452 0.127818991828178
T2453 0.120867519094354
T2454 0.113914017092178
T2455 0.107161725804543
T2456 0.104388560346222
T2457 0.101822411015469
T2458 0.0992555103701267
T2459 0.0966878590093291
T2460 0.0941194565336535
T2461 0.0917259072507518
T2462 0.10304871899065
T2463 0.11454254167415
T2464 0.126039701137065
T2465 0.137540197179684
T2466 0.149319764652886
T2467 0.149341457114182
T2468 0.149363149775189
T2469 0.149384842236485
T2470 0.149406534897492
T2471 0.149428227358788
T2472 0.149449920019795
T2473 0.149471612481091
T2474 0.142211111195194
T2475 0.13523934837409
T2476 0.128265556484345
T2477 0.121289735525958
T2478 0.114311885698641
T2479 0.107535956160756
T2480 0.104753053170072
T2481 0.102177891858763
T2482 0.0996019794325762
T2483 0.0970253158915114
T2484 0.0944479016349917
T2485 0.0920459530863563
T2486 0.103408219626623
T2487 0.114942082065416
T2488 0.126479281483337
T2489 0.13801981728125
T2490 0.149840385920813
T2491 0.14986207858182
T2492 0.149883771043116
T2493 0.149905463504412
T2494 0.149927156165419
T2495 0.149948848626715
T2496 0.149970541287722
T2497 0.149992233749018
T2498 0.142706371701352
T2499 0.135710260855396
T2500 0.1287121209408
T2501 0.121711951957561
T2502 0.114709754105393
T2503 0.107910186317258
T2504 0.105117545993921
T2505 0.102533372702057
T2506 0.0999484482953142
T2507 0.0973627729734053
T2508 0.0947763465366184
T2509 0.0923659989219609
T2510 0.103767720262595
T2511 0.115341622656394
T2512 0.126918861629898
T2513 0.138499437382816
T2514 0.15036100718874
T2515 0.150382699849747
T2516 0.150404392311043
T2517 0.150426084772339
T2518 0.150447777433346
T2519 0.150469469894642
T2520 0.150491162555649
T2521 0.150512855016945
T2522 0.14320163220751
T2523 0.136181173336703
T2524 0.129158685397255
T2525 0.122134168588876
T2526 0.115107622711856
T2527 0.108284416673472
T2528 0.105482038618059
T2529 0.102888853345639
T2530 0.100294917158052
T2531 0.0977002298555876
T2532 0.0951047916379565
T2533 0.0926860447575654
T2534 0.104127220898567
T2535 0.115741163047661
T2536 0.127358441976169
T2537 0.138979057484382
T2538 0.150881628456667
T2539 0.150903321117674
T2540 0.15092501357897
T2541 0.150946706239977
T2542 0.150968398701273
T2543 0.150990091162569
T2544 0.151011783823576
T2545 0.151033476284872
T2546 0.143696892713668
T2547 0.136652085818009
T2548 0.12960524985371
T2549 0.12255638502048
T2550 0.115505491118608
T2551 0.108658646829974
T2552 0.105846531441908
T2553 0.103244334188932
T2554 0.10064138602079
T2555 0.0980376869374815
T2556 0.0954332367392947
T2557 0.09300609059317
T2558 0.10448672153454
T2559 0.116140703438927
T2560 0.12779802212273
T2561 0.139458677585948
T2562 0.151402249724593
T2563 0.151423942385601
T2564 0.151445634846897
T2565 0.151467327507904
T2566 0.1514890199692
T2567 0.151510712630207
T2568 0.151532405091503
T2569 0.151554097552799
T2570 0.144192153219826
T2571 0.137122998299316
T2572 0.130051814509876
T2573 0.122978601452083
T2574 0.115903359725072
T2575 0.109032877186187
T2576 0.106211024265758
T2577 0.103599815032226
T2578 0.10098785508324
T2579 0.0983751440193753
T2580 0.0957616818406329
T2581 0.093326136628486
T2582 0.104846222170512
T2583 0.116540244029905
T2584 0.128237602469002
T2585 0.139938297687514
T2586 0.15192287099252
T2587 0.151944563653528
T2588 0.151966256114824
T2589 0.151987948775831
T2590 0.152009641237127
T2591 0.152031333898134
T2592 0.15205302635943
T2593 0.152074719020437
T2594 0.144687413725984
T2595 0.137593910780623
T2596 0.130498378966331
T2597 0.123400818083398
T2598 0.116301228131824
T2599 0.109407107342689
T2600 0.106575517089607
T2601 0.10395529587552
T2602 0.101334323945978
T2603 0.0987126009015577
T2604 0.096090126941971
T2605 0.0936461824640906
T2606 0.105205722806484
T2607 0.116939784421171
T2608 0.128677182815274
T2609 0.14041791778908
T2610 0.152443492260447
T2611 0.152465184921455
T2612 0.152486877382751
T2613 0.152508570043758
T2614 0.152530262505054
T2615 0.152551955166061
T2616 0.152573647627357
T2617 0.152595340288364
T2618 0.145182674232142
T2619 0.138064823261929
T2620 0.130944943422786
T2621 0.123823034515002
T2622 0.116699096738287
T2623 0.109781337499191
T2624 0.106940009713745
T2625 0.104310776718814
T2626 0.101680792808716
T2627 0.0990500579834515
T2628 0.0964185720433092
T2629 0.0939520845329376
T2630 0.105534356635171
T2631 0.117288372821851
T2632 0.129042389008531
T2633 0.140796405195211
T2634 0.152832643061366
T2635 0.152832643061366
T2636 0.152832643061366
T2637 0.152832643061366
T2638 0.152832643061366
T2639 0.152832643061366
T2640 0.152832643061366
T2641 0.152832643061366
T2642 0.145387781517379
T2643 0.138240225860986
T2644 0.131092670004881
T2645 0.123945114348488
T2646 0.116797558492383
T2647 0.109858356830764
T2648 0.106999837681369
T2649 0.104354313821553
T2650 0.101708789961738
T2651 0.0990632661019231
T2652 0.0964177422421079
T2653 0.0939520845329376
T2654 0.105534356635171
T2655 0.117288372821851
T2656 0.129042389008531
T2657 0.140796405195211
T2658 0.152832643061366
T2659 0.152832643061366
T2660 0.152832643061366
T2661 0.152832643061366
T2662 0.152832643061366
T2663 0.152832643061366
T2664 0.152832643061366
T2665 0.152832643061366
T2666 0.145387781517379
T2667 0.138240225860986
T2668 0.131092670004881
T2669 0.123945114348488
T2670 0.116797558492383
T2671 0.109858356830764
T2672 0.106999837681369
T2673 0.104354313821553
T2674 0.101708789961738
T2675 0.0990632661019231
T2676 0.0964177422421079
T2677 0.0939520845329376
T2678 0.105534356635171
T2679 0.117288372821851
T2680 0.129042389008531
T2681 0.140796405195211
T2682 0.152832643061366
T2683 0.152832643061366
T2684 0.152832643061366
T2685 0.152832643061366
T2686 0.152832643061366
T2687 0.152832643061366
T2688 0.152832643061366
T2689 0.152832643061366
T2690 0.145387781517379
T2691 0.138240225860986
T2692 0.131092670004881
T2693 0.123945114348488
T2694 0.116797558492383
T2695 0.109858356830764
T2696 0.106999837681369
T2697 0.104354313821553
T2698 0.101708789961738
T2699 0.0990632661019231
T2700 0.0964177422421079
T2701 0.0939520845329376
T2702 0.105534356635171
T2703 0.117288372821851
T2704 0.129042389008531
T2705 0.140796405195211
T2706 0.152832643061366
T2707 0.152832643061366
T2708 0.152832643061366
T2709 0.152832643061366
T2710 0.152832643061366
T2711 0.152832643061366
T2712 0.152832643061366
T2713 0.152832643061366
T2714 0.145387781517379
T2715 0.138240225860986
T2716 0.131092670004881
T2717 0.123945114348488
T2718 0.116797558492383
T2719 0.109858356830764
T2720 0.106999837681369
T2721 0.104354313821553
T2722 0.101708789961738
T2723 0.0990632661019231
T2724 0.0964177422421079
T2725 0.0939520845329376
T2726 0.105534356635171
T2727 0.117288372821851
T2728 0.129042389008531
T2729 0.140796405195211
T2730 0.152832643061366
T2731 0.152832643061366
T2732 0.152832643061366
T2733 0.152832643061366
T2734 0.152832643061366
T2735 0.152832643061366
T2736 0.152832643061366
T2737 0.152832643061366
T2738 0.145387781517379
T2739 0.138240225860986
T2740 0.131092670004881
T2741 0.123945114348488
T2742 0.116797558492383
T2743 0.109858356830764
T2744 0.106999837681369
T2745 0.104354313821553
T2746 0.101708789961738
T2747 0.0990632661019231
T2748 0.0964177422421079
T2749 0.0939520845329376
T2750 0.105534356635171
T2751 0.117288372821851
T2752 0.129042389008531
T2753 0.140796405195211
T2754 0.152832643061366
T2755 0.152832643061366
T2756 0.152832643061366
T2757 0.152832643061366
T2758 0.152832643061366
T2759 0.152832643061366
T2760 0.152832643061366
T2761 0.152832643061366
T2762 0.145387781517379
T2763 0.138240225860986
T2764 0.131092670004881
T2765 0.123945114348488
T2766 0.116797558492383
T2767 0.109858356830764
T2768 0.106999837681369
T2769 0.104354313821553
T2770 0.101708789961738
T2771 0.0990632661019231
T2772 0.0964177422421079
T2773 0.0939520845329376
T2774 0.108467639374968
T2775 0.12315957939654
T2776 0.137851519418111
T2777 0.152832643061366
T2778 0.152832643061366
T2779 0.152832643061366
T2780 0.152832643061366
T2781 0.152832643061366
T2782 0.152832643061366
T2783 0.152832643061366
T2784 0.152832643061366
T2785 0.152832643061366
T2786 0.145387781517379
T2787 0.138240225860986
T2788 0.131092670004881
T2789 0.123945114348488
T2790 0.116797558492383
T2791 0.109858356830764
T2792 0.106999837681369
T2793 0.104354313821553
T2794 0.101708789961738
T2795 0.0990632661019231
T2796 0.0964177422421079
T2797 0.0939520845329376
T2798 0.108467639374968
T2799 0.12315957939654
T2800 0.137851519418111
T2801 0.152832643061366
T2802 0.152832643061366
T2803 0.152832643061366
T2804 0.152832643061366
T2805 0.152832643061366
T2806 0.152832643061366
T2807 0.152832643061366
T2808 0.152832643061366
