# Supplementary material for: FishMORPH - An agent-based model to predict salmonid growth and distribution responses under natural and low flows
Source: Sci Rep. 2016 Jul 19;6:29414. doi: 10.1038/srep29414 (PMC4949470; doi:10.1038/srep29414)
Supplement: Supplementary Information 2 [file srep29414-s2.zip › SR_FishMORPH_Files/Parameters/Baseline_Resource3_Density_Stretch6.var]

Resource3Density Strech6
T1 2.26400251069729
T2 2.10072516706846
T3 1.94186918139071
T4 1.78301319571297
T5 1.62739837990712
T6 1.59483365392929
T7 1.56544134315709
T8 1.53604903238488
T9 1.50665672161268
T10 1.47726441084047
T11 1.44787210006827
T12 1.41847978929606
T13 1.39176913289362
T14 1.5136180585846
T15 1.63799394178666
T16 1.76236982498872
T17 1.88674570819079
T18 2.01112159025242
T19 2.13549747345448
T20 2.26400251069729
T21 2.26400251069729
T22 2.26400251069729
T23 2.26400251069729
T24 2.26400251069729
T25 2.26400251069729
T26 2.10072516706846
T27 1.94186918139071
T28 1.78301319571297
T29 1.62739837990712
T30 1.59483365392929
T31 1.56544134315709
T32 1.53604903238488
T33 1.50665672161268
T34 1.47726441084047
T35 1.44787210006827
T36 1.41847978929606
T37 1.39176913289362
T38 1.5136180585846
T39 1.63799394178666
T40 1.76236982498872
T41 1.88674570819079
T42 2.01112159025242
T43 2.13549747345448
T44 2.26400251069729
T45 2.26400251069729
T46 2.26400251069729
T47 2.26400251069729
T48 2.26400251069729
T49 2.26400251069729
T50 2.10072516706846
T51 1.94186918139071
T52 1.78301319571297
T53 1.62739837990712
T54 1.59483365392929
T55 1.56544134315709
T56 1.53604903238488
T57 1.50665672161268
T58 1.47726441084047
T59 1.44787210006827
T60 1.41847978929606
T61 1.39176913289362
T62 1.5136180585846
T63 1.63799394178666
T64 1.76236982498872
T65 1.88674570819079
T66 2.01112159025242
T67 2.13549747345448
T68 2.26400251069729
T69 2.26400251069729
T70 2.26400251069729
T71 2.26400251069729
T72 2.26400251069729
T73 2.26400251069729
T74 2.10072516706846
T75 1.94186918139071
T76 1.78301319571297
T77 1.62739837990712
T78 1.59483365392929
T79 1.56544134315709
T80 1.53604903238488
T81 1.50665672161268
T82 1.47726441084047
T83 1.44787210006827
T84 1.41847978929606
T85 1.39176913289362
T86 1.5136180585846
T87 1.63799394178666
T88 1.76236982498872
T89 1.88674570819079
T90 2.01112159025242
T91 2.13549747345448
T92 2.26400251069729
T93 2.26400251069729
T94 2.26400251069729
T95 2.26400251069729
T96 2.26400251069729
T97 2.26400251069729
T98 2.10072516706846
T99 1.94186918139071
T100 1.78301319571297
T101 1.62739837990712
T102 1.59483365392929
T103 1.56544134315709
T104 1.53604903238488
T105 1.50665672161268
T106 1.47726441084047
T107 1.44787210006827
T108 1.41847978929606
T109 1.39176913289362
T110 1.5136180585846
T111 1.63799394178666
T112 1.76236982498872
T113 1.88674570819079
T114 2.01112159025242
T115 2.13549747345448
T116 2.26400251069729
T117 2.26400251069729
T118 2.26400251069729
T119 2.26400251069729
T120 2.26400251069729
T121 2.26400251069729
T122 2.10072516706846
T123 1.94186918139071
T124 1.78301319571297
T125 1.62739837990712
T126 1.59483365392929
T127 1.56544134315709
T128 1.53604903238488
T129 1.50665672161268
T130 1.47726441084047
T131 1.44787210006827
T132 1.41847978929606
T133 1.39176913289362
T134 1.5136180585846
T135 1.63799394178666
T136 1.76236982498872
T137 1.88674570819079
T138 2.01112159025242
T139 2.13549747345448
T140 2.26400251069729
T141 2.26400251069729
T142 2.26400251069729
T143 2.26400251069729
T144 2.26400251069729
T145 2.26400251069729
T146 2.10072516706846
T147 1.94186918139071
T148 1.78301319571297
T149 1.62739837990712
T150 1.59483365392929
T151 1.56544134315709
T152 1.53604903238488
T153 1.50665672161268
T154 1.47726441084047
T155 1.44787210006827
T156 1.41847978929606
T157 1.39176913289362
T158 1.5136180585846
T159 1.63799394178666
T160 1.76236982498872
T161 1.88674570819079
T162 2.01112159025242
T163 2.13549747345448
T164 2.26400251069729
T165 2.26400251069729
T166 2.26400251069729
T167 2.26400251069729
T168 2.26400251069729
T169 2.26400251069729
T170 2.10072516706846
T171 1.94186918139071
T172 1.78301319571297
T173 1.62739837990712
T174 1.59483365392929
T175 1.56544134315709
T176 1.53604903238488
T177 1.50665672161268
T178 1.47726441084047
T179 1.44787210006827
T180 1.41847978929606
T181 1.39176913289362
T182 1.5136180585846
T183 1.63799394178666
T184 1.76236982498872
T185 1.88674570819079
T186 2.01112159025242
T187 2.13549747345448
T188 2.26400251069729
T189 2.26400251069729
T190 2.26400251069729
T191 2.26400251069729
T192 2.26400251069729
T193 2.26400251069729
T194 2.10072516706846
T195 1.94186918139071
T196 1.78301319571297
T197 1.62739837990712
T198 1.59483365392929
T199 1.56544134315709
T200 1.53604903238488
T201 1.50665672161268
T202 1.47726441084047
T203 1.44787210006827
T204 1.41847978929606
T205 1.39176913289362
T206 1.5136180585846
T207 1.63799394178666
T208 1.76236982498872
T209 1.88674570819079
T210 2.01112159025242
T211 2.13549747345448
T212 2.26400251069729
T213 2.26400251069729
T214 2.26400251069729
T215 2.26400251069729
T216 2.26400251069729
T217 2.26400251069729
T218 2.10072516706846
T219 1.94186918139071
T220 1.78301319571297
T221 1.62739837990712
T222 1.59483365392929
T223 1.56544134315709
T224 1.53604903238488
T225 1.50665672161268
T226 1.47726441084047
T227 1.44787210006827
T228 1.41847978929606
T229 1.39176913289362
T230 1.5136180585846
T231 1.63799394178666
T232 1.76236982498872
T233 1.88674570819079
T234 2.01112159025242
T235 2.13549747345448
T236 2.26400251069729
T237 2.26400251069729
T238 2.26400251069729
T239 2.26400251069729
T240 2.26400251069729
T241 2.26400251069729
T242 2.10072516706846
T243 1.94186918139071
T244 1.78301319571297
T245 1.62739837990712
T246 1.59483365392929
T247 1.56544134315709
T248 1.53604903238488
T249 1.50665672161268
T250 1.47726441084047
T251 1.44787210006827
T252 1.41847978929606
T253 1.39176913289362
T254 1.5136180585846
T255 1.63799394178666
T256 1.76236982498872
T257 1.88674570819079
T258 2.01112159025242
T259 2.13549747345448
T260 2.26400251069729
T261 2.26400251069729
T262 2.26400251069729
T263 2.26400251069729
T264 2.26400251069729
T265 2.26400251069729
T266 2.10072516706846
T267 1.94186918139071
T268 1.78301319571297
T269 1.62739837990712
T270 1.59483365392929
T271 1.56544134315709
T272 1.53604903238488
T273 1.50665672161268
T274 1.47726441084047
T275 1.44787210006827
T276 1.41847978929606
T277 1.39176913289362
T278 1.5136180585846
T279 1.63799394178666
T280 1.76236982498872
T281 1.88674570819079
T282 2.01112159025242
T283 2.13549747345448
T284 2.26400251069729
T285 2.26400251069729
T286 2.26400251069729
T287 2.26400251069729
T288 2.26400251069729
T289 2.26400251069729
T290 2.10072516706846
T291 1.94186918139071
T292 1.78301319571297
T293 1.62739837990712
T294 1.59483365392929
T295 1.56544134315709
T296 1.53604903238488
T297 1.50665672161268
T298 1.47726441084047
T299 1.44787210006827
T300 1.41847978929606
T301 1.39176913289362
T302 1.5136180585846
T303 1.63799394178666
T304 1.76236982498872
T305 1.88674570819079
T306 2.01112159025242
T307 2.13549747345448
T308 2.26400251069729
T309 2.26400251069729
T310 2.26400251069729
T311 2.26400251069729
T312 2.26400251069729
T313 2.26400251069729
T314 2.10072516706846
T315 1.94186918139071
T316 1.78301319571297
T317 1.62739837990712
T318 1.59483365392929
T319 1.56544134315709
T320 1.53604903238488
T321 1.50665672161268
T322 1.47726441084047
T323 1.44787210006827
T324 1.41847978929606
T325 1.39176913289362
T326 1.5136180585846
T327 1.63799394178666
T328 1.76236982498872
T329 1.88674570819079
T330 2.01112159025242
T331 2.13549747345448
T332 2.26400251069729
T333 2.26400251069729
T334 2.26400251069729
T335 2.26400251069729
T336 2.26400251069729
T337 2.26400251069729
T338 2.10072516706846
T339 1.94186918139071
T340 1.78301319571297
T341 1.62739837990712
T342 1.59483365392929
T343 1.56544134315709
T344 1.53604903238488
T345 1.50665672161268
T346 1.47726441084047
T347 1.44787210006827
T348 1.41847978929606
T349 1.39176913289362
T350 1.5136180585846
T351 1.63799394178666
T352 1.76236982498872
T353 1.88674570819079
T354 2.01112159025242
T355 2.13549747345448
T356 2.26400251069729
T357 2.26400251069729
T358 2.26400251069729
T359 2.26400251069729
T360 2.26400251069729
T361 2.26400251069729
T362 2.10072516706846
T363 1.94186918139071
T364 1.78301319571297
T365 1.62739837990712
T366 1.59483365392929
T367 1.56544134315709
T368 1.53604903238488
T369 1.50665672161268
T370 1.47726441084047
T371 1.44787210006827
T372 1.41847978929606
T373 1.39176913289362
T374 1.5136180585846
T375 1.63799394178666
T376 1.76236982498872
T377 1.88674570819079
T378 2.01112159025242
T379 2.13549747345448
T380 2.26400251069729
T381 2.26400251069729
T382 2.26400251069729
T383 2.26400251069729
T384 2.26400251069729
T385 2.26400251069729
T386 2.10072516706846
T387 1.94186918139071
T388 1.78301319571297
T389 1.62739837990712
T390 1.59483365392929
T391 1.56544134315709
T392 1.53604903238488
T393 1.50665672161268
T394 1.47726441084047
T395 1.44787210006827
T396 1.41847978929606
T397 1.39176913289362
T398 1.5136180585846
T399 1.63799394178666
T400 1.76236982498872
T401 1.88674570819079
T402 2.01112159025242
T403 2.13549747345448
T404 2.26400251069729
T405 2.26400251069729
T406 2.26400251069729
T407 2.26400251069729
T408 2.26400251069729
T409 2.26400251069729
T410 2.10072516706846
T411 1.94186918139071
T412 1.78301319571297
T413 1.62739837990712
T414 1.59483365392929
T415 1.56544134315709
T416 1.53604903238488
T417 1.50665672161268
T418 1.47726441084047
T419 1.44787210006827
T420 1.41847978929606
T421 1.39176913289362
T422 1.5136180585846
T423 1.63799394178666
T424 1.76236982498872
T425 1.88674570819079
T426 2.01112159025242
T427 2.13549747345448
T428 2.26400251069729
T429 2.26400251069729
T430 2.26400251069729
T431 2.26400251069729
T432 2.26400251069729
T433 2.26400251069729
T434 2.10072516706846
T435 1.94186918139071
T436 1.78301319571297
T437 1.62739837990712
T438 1.59483365392929
T439 1.56544134315709
T440 1.53604903238488
T441 1.50665672161268
T442 1.47726441084047
T443 1.44787210006827
T444 1.41847978929606
T445 1.39176913289362
T446 1.5136180585846
T447 1.63799394178666
T448 1.76236982498872
T449 1.88674570819079
T450 2.01112159025242
T451 2.13549747345448
T452 2.26400251069729
T453 2.26400251069729
T454 2.26400251069729
T455 2.26400251069729
T456 2.26400251069729
T457 2.26400251069729
T458 2.10072516706846
T459 1.94186918139071
T460 1.78301319571297
T461 1.62739837990712
T462 1.59483365392929
T463 1.56544134315709
T464 1.53604903238488
T465 1.50665672161268
T466 1.47726441084047
T467 1.44787210006827
T468 1.41847978929606
T469 1.39176913289362
T470 1.5136180585846
T471 1.63799394178666
T472 1.76236982498872
T473 1.88674570819079
T474 2.01112159025242
T475 2.13549747345448
T476 2.26400251069729
T477 2.26400251069729
T478 2.26400251069729
T479 2.26400251069729
T480 2.26400251069729
T481 2.26400251069729
T482 2.10072516706846
T483 1.94186918139071
T484 1.78301319571297
T485 1.62739837990712
T486 1.59483365392929
T487 1.56544134315709
T488 1.53604903238488
T489 1.50665672161268
T490 1.47726441084047
T491 1.44787210006827
T492 1.41847978929606
T493 1.39176913289362
T494 1.5136180585846
T495 1.63799394178666
T496 1.76236982498872
T497 1.88674570819079
T498 2.01112159025242
T499 2.13549747345448
T500 2.26400251069729
T501 2.26400251069729
T502 2.26400251069729
T503 2.26400251069729
T504 2.26400251069729
T505 2.26400251069729
T506 2.10072516706846
T507 1.94186918139071
T508 1.78301319571297
T509 1.62739837990712
T510 1.59483365392929
T511 1.56544134315709
T512 1.53604903238488
T513 1.50665672161268
T514 1.47726441084047
T515 1.44787210006827
T516 1.41847978929606
T517 1.39176913289362
T518 1.5136180585846
T519 1.63799394178666
T520 1.76236982498872
T521 1.88674570819079
T522 2.01112159025242
T523 2.13549747345448
T524 2.26400251069729
T525 2.26400251069729
T526 2.26400251069729
T527 2.26400251069729
T528 2.26400251069729
T529 2.26400251069729
T530 2.10072516706846
T531 1.94186918139071
T532 1.78301319571297
T533 1.62739837990712
T534 1.59483365392929
T535 1.56544134315709
T536 1.53604903238488
T537 1.50665672161268
T538 1.47726441084047
T539 1.44787210006827
T540 1.41847978929606
T541 1.39176913289362
T542 1.5136180585846
T543 1.63799394178666
T544 1.76236982498872
T545 1.88674570819079
T546 2.01112159025242
T547 2.13549747345448
T548 2.26400251069729
T549 2.26400251069729
T550 2.26400251069729
T551 2.26400251069729
T552 2.26400251069729
T553 2.26400251069729
T554 2.10072516706846
T555 1.94186918139071
T556 1.78301319571297
T557 1.62739837990712
T558 1.59483365392929
T559 1.56544134315709
T560 1.53604903238488
T561 1.50665672161268
T562 1.47726441084047
T563 1.44787210006827
T564 1.41847978929606
T565 1.39176913289362
T566 1.5136180585846
T567 1.63799394178666
T568 1.76236982498872
T569 1.88674570819079
T570 2.01112159025242
T571 2.13549747345448
T572 2.26400251069729
T573 2.26400251069729
T574 2.26400251069729
T575 2.26400251069729
T576 2.26400251069729
T577 2.26400251069729
T578 2.10072516706846
T579 1.94186918139071
T580 1.78301319571297
T581 1.62739837990712
T582 1.59483365392929
T583 1.56544134315709
T584 1.53604903238488
T585 1.50665672161268
T586 1.47726441084047
T587 1.44787210006827
T588 1.41847978929606
T589 1.39176913289362
T590 1.5136180585846
T591 1.63799394178666
T592 1.76236982498872
T593 1.88674570819079
T594 2.01112159025242
T595 2.13549747345448
T596 2.26400251069729
T597 2.26400251069729
T598 2.26400251069729
T599 2.26400251069729
T600 2.26400251069729
T601 2.26400251069729
T602 2.10072516706846
T603 1.94186918139071
T604 1.78301319571297
T605 1.62739837990712
T606 1.59483365392929
T607 1.56544134315709
T608 1.53604903238488
T609 1.50665672161268
T610 1.47726441084047
T611 1.44787210006827
T612 1.41847978929606
T613 1.39176913289362
T614 1.5136180585846
T615 1.63799394178666
T616 1.76236982498872
T617 1.88674570819079
T618 2.01112159025242
T619 2.13549747345448
T620 2.26400251069729
T621 2.26400251069729
T622 2.26400251069729
T623 2.26400251069729
T624 2.26400251069729
T625 2.26400251069729
T626 2.10072516706846
T627 1.94186918139071
T628 1.78301319571297
T629 1.62739837990712
T630 1.59483365392929
T631 1.56544134315709
T632 1.53604903238488
T633 1.50665672161268
T634 1.47726441084047
T635 1.44787210006827
T636 1.41847978929606
T637 1.39176913289362
T638 1.5136180585846
T639 1.63799394178666
T640 1.76236982498872
T641 1.88674570819079
T642 2.01112159025242
T643 2.13549747345448
T644 2.26400251069729
T645 2.26400251069729
T646 2.26400251069729
T647 2.26400251069729
T648 2.26400251069729
T649 2.26400251069729
T650 2.10072516706846
T651 1.94186918139071
T652 1.78301319571297
T653 1.62739837990712
T654 1.59483365392929
T655 1.56544134315709
T656 1.53604903238488
T657 1.50665672161268
T658 1.47726441084047
T659 1.44787210006827
T660 1.41847978929606
T661 1.39176913289362
T662 1.5136180585846
T663 1.63799394178666
T664 1.76236982498872
T665 1.88674570819079
T666 2.01112159025242
T667 2.13549747345448
T668 2.26400251069729
T669 2.26400251069729
T670 2.26400251069729
T671 2.26400251069729
T672 2.26400251069729
T673 2.26400251069729
T674 2.10072516706846
T675 1.94186918139071
T676 1.78301319571297
T677 1.62739837990712
T678 1.59483365392929
T679 1.56544134315709
T680 1.53604903238488
T681 1.50665672161268
T682 1.47726441084047
T683 1.44787210006827
T684 1.41847978929606
T685 1.39176913289362
T686 1.5136180585846
T687 1.63799394178666
T688 1.76236982498872
T689 1.88674570819079
T690 2.01112159025242
T691 2.13549747345448
T692 2.26400251069729
T693 2.26400251069729
T694 2.26400251069729
T695 2.26400251069729
T696 2.26400251069729
T697 2.26400251069729
T698 2.10072516706846
T699 1.94186918139071
T700 1.78301319571297
T701 1.62739837990712
T702 1.59483365392929
T703 1.56544134315709
T704 1.53604903238488
T705 1.50665672161268
T706 1.47726441084047
T707 1.44787210006827
T708 1.41847978929606
T709 1.39176913289362
T710 1.5136180585846
T711 1.63799394178666
T712 1.76236982498872
T713 1.88674570819079
T714 2.01112159025242
T715 2.13549747345448
T716 2.26400251069729
T717 2.26400251069729
T718 2.26400251069729
T719 2.26400251069729
T720 2.26400251069729
T721 2.26400251069729
T722 2.10072516706846
T723 1.94186918139071
T724 1.78301319571297
T725 1.62739837990712
T726 1.59483365392929
T727 1.56544134315709
T728 1.53604903238488
T729 1.50665672161268
T730 1.47726441084047
T731 1.44787210006827
T732 1.41847978929606
T733 1.39176913289362
T734 1.5136180585846
T735 1.63799394178666
T736 1.76236982498872
T737 1.88674570819079
T738 2.01112159025242
T739 2.13549747345448
T740 2.26400251069729
T741 2.26400251069729
T742 2.26400251069729
T743 2.26400251069729
T744 2.26400251069729
T745 2.26400251069729
T746 2.10072516706846
T747 1.94186918139071
T748 1.78301319571297
T749 1.62739837990712
T750 1.59483365392929
T751 1.56544134315709
T752 1.53604903238488
T753 1.50665672161268
T754 1.47726441084047
T755 1.44787210006827
T756 1.41847978929606
T757 1.39176913289362
T758 1.5136180585846
T759 1.63799394178666
T760 1.76236982498872
T761 1.88674570819079
T762 2.01112159025242
T763 2.13549747345448
T764 2.26400251069729
T765 2.26400251069729
T766 2.26400251069729
T767 2.26400251069729
T768 2.26400251069729
T769 2.26400251069729
T770 2.10072516706846
T771 1.94186918139071
T772 1.78301319571297
T773 1.62739837990712
T774 1.59483365392929
T775 1.56544134315709
T776 1.53604903238488
T777 1.50665672161268
T778 1.47726441084047
T779 1.44787210006827
T780 1.41847978929606
T781 1.39176913289362
T782 1.5136180585846
T783 1.63799394178666
T784 1.76236982498872
T785 1.88674570819079
T786 2.01112159025242
T787 2.13549747345448
T788 2.26400251069729
T789 2.26400251069729
T790 2.26400251069729
T791 2.26400251069729
T792 2.26400251069729
T793 2.26400251069729
T794 2.10072516706846
T795 1.94186918139071
T796 1.78301319571297
T797 1.62739837990712
T798 1.59483365392929
T799 1.56544134315709
T800 1.53604903238488
T801 1.50665672161268
T802 1.47726441084047
T803 1.44787210006827
T804 1.41847978929606
T805 1.39176913289362
T806 1.5136180585846
T807 1.63799394178666
T808 1.76236982498872
T809 1.88674570819079
T810 2.01112159025242
T811 2.13549747345448
T812 2.26400251069729
T813 2.26400251069729
T814 2.26400251069729
T815 2.26400251069729
T816 2.26400251069729
T817 2.26400251069729
T818 2.10072516706846
T819 1.94186918139071
T820 1.78301319571297
T821 1.62739837990712
T822 1.59483365392929
T823 1.56544134315709
T824 1.53604903238488
T825 1.50665672161268
T826 1.47726441084047
T827 1.44787210006827
T828 1.41847978929606
T829 1.39176913289362
T830 1.5136180585846
T831 1.63799394178666
T832 1.76236982498872
T833 1.88674570819079
T834 2.01112159025242
T835 2.13549747345448
T836 2.26400251069729
T837 2.26400251069729
T838 2.26400251069729
T839 2.26400251069729
T840 2.26400251069729
T841 2.26400251069729
T842 2.10072516706846
T843 1.94186918139071
T844 1.78301319571297
T845 1.62739837990712
T846 1.59483365392929
T847 1.56544134315709
T848 1.53604903238488
T849 1.50665672161268
T850 1.47726441084047
T851 1.44787210006827
T852 1.41847978929606
T853 1.39176913289362
T854 1.5136180585846
T855 1.63799394178666
T856 1.76236982498872
T857 1.88674570819079
T858 2.01112159025242
T859 2.13549747345448
T860 2.26400251069729
T861 2.26400251069729
T862 2.26400251069729
T863 2.26400251069729
T864 2.26400251069729
T865 2.26400251069729
T866 2.10072516706846
T867 1.94186918139071
T868 1.78301319571297
T869 1.62739837990712
T870 1.59483365392929
T871 1.56544134315709
T872 1.53604903238488
T873 1.50665672161268
T874 1.47726441084047
T875 1.44787210006827
T876 1.41847978929606
T877 1.39176913289362
T878 1.5136180585846
T879 1.63799394178666
T880 1.76236982498872
T881 1.88674570819079
T882 2.01112159025242
T883 2.13549747345448
T884 2.26400251069729
T885 2.26400251069729
T886 2.26400251069729
T887 2.26400251069729
T888 2.26400251069729
T889 2.26400251069729
T890 2.10072516706846
T891 1.94186918139071
T892 1.78301319571297
T893 1.62739837990712
T894 1.59483365392929
T895 1.56544134315709
T896 1.53604903238488
T897 1.50665672161268
T898 1.47726441084047
T899 1.44787210006827
T900 1.41847978929606
T901 1.39176913289362
T902 1.5136180585846
T903 1.63799394178666
T904 1.76236982498872
T905 1.88674570819079
T906 2.01112159025242
T907 2.13549747345448
T908 2.26400251069729
T909 2.26400251069729
T910 2.26400251069729
T911 2.26400251069729
T912 2.26400251069729
T913 2.26400251069729
T914 2.10072516706846
T915 1.94186918139071
T916 1.78301319571297
T917 1.62739837990712
T918 1.59483365392929
T919 1.56544134315709
T920 1.53604903238488
T921 1.50665672161268
T922 1.47726441084047
T923 1.44787210006827
T924 1.41847978929606
T925 1.39176913289362
T926 1.5136180585846
T927 1.63799394178666
T928 1.76236982498872
T929 1.88674570819079
T930 2.01112159025242
T931 2.13549747345448
T932 2.26400251069729
T933 2.26400251069729
T934 2.26400251069729
T935 2.26400251069729
T936 2.26400251069729
T937 2.26400251069729
T938 2.10072516706846
T939 1.94186918139071
T940 1.78301319571297
T941 1.62739837990712
T942 1.59483365392929
T943 1.56544134315709
T944 1.53604903238488
T945 1.50665672161268
T946 1.47726441084047
T947 1.44787210006827
T948 1.41847978929606
T949 1.39176913289362
T950 1.5136180585846
T951 1.63799394178666
T952 1.76236982498872
T953 1.88674570819079
T954 2.01112159025242
T955 2.13549747345448
T956 2.26400251069729
T957 2.26400251069729
T958 2.26400251069729
T959 2.26400251069729
T960 2.26400251069729
T961 2.26400251069729
T962 2.10072516706846
T963 1.94186918139071
T964 1.78301319571297
T965 1.62739837990712
T966 1.59483365392929
T967 1.56544134315709
T968 1.53604903238488
T969 1.50665672161268
T970 1.47726441084047
T971 1.44787210006827
T972 1.41847978929606
T973 1.39176913289362
T974 1.5136180585846
T975 1.63799394178666
T976 1.76236982498872
T977 1.88674570819079
T978 2.01112159025242
T979 2.13549747345448
T980 2.26400251069729
T981 2.26400251069729
T982 2.26400251069729
T983 2.26400251069729
T984 2.26400251069729
T985 2.26400251069729
T986 2.10072516706846
T987 1.94186918139071
T988 1.78301319571297
T989 1.62739837990712
T990 1.59483365392929
T991 1.56544134315709
T992 1.53604903238488
T993 1.50665672161268
T994 1.47726441084047
T995 1.44787210006827
T996 1.41847978929606
T997 1.39176913289362
T998 1.5136180585846
T999 1.63799394178666
T1000 1.76236982498872
T1001 1.88674570819079
T1002 2.01112159025242
T1003 2.13549747345448
T1004 2.26400251069729
T1005 2.26400251069729
T1006 2.26400251069729
T1007 2.26400251069729
T1008 2.26400251069729
T1009 2.26400251069729
T1010 2.10072516706846
T1011 1.94186918139071
T1012 1.78301319571297
T1013 1.62739837990712
T1014 1.59483365392929
T1015 1.56544134315709
T1016 1.53604903238488
T1017 1.50665672161268
T1018 1.47726441084047
T1019 1.44787210006827
T1020 1.41847978929606
T1021 1.39176913289362
T1022 1.5136180585846
T1023 1.63799394178666
T1024 1.76236982498872
T1025 1.88674570819079
T1026 2.01112159025242
T1027 2.13549747345448
T1028 2.26400251069729
T1029 2.26400251069729
T1030 2.26400251069729
T1031 2.26400251069729
T1032 2.26400251069729
T1033 2.26400251069729
T1034 2.13254105473708
T1035 2.00548376692096
T1036 1.87842648024527
T1037 1.75136919356958
T1038 1.62739837990712
T1039 1.59067403995653
T1040 1.55708773901887
T1041 1.52350143808121
T1042 1.48991513600311
T1043 1.45632883506545
T1044 1.42274253412779
T1045 1.39176913289362
T1046 1.5136180585846
T1047 1.63799394178666
T1048 1.76236982498872
T1049 1.88674570819079
T1050 2.01112159025242
T1051 2.13549747345448
T1052 2.26400251069729
T1053 2.26400251069729
T1054 2.26400251069729
T1055 2.26400251069729
T1056 2.26400251069729
T1057 2.26400251069729
T1058 2.13254105473708
T1059 2.00548376692096
T1060 1.87842648024527
T1061 1.75136919356958
T1062 1.62739837990712
T1063 1.59067403995653
T1064 1.55708773901887
T1065 1.52350143808121
T1066 1.48991513600311
T1067 1.45632883506545
T1068 1.42274253412779
T1069 1.39176913289362
T1070 1.51227241476401
T1071 1.6350915923282
T1072 1.75769115479753
T1073 1.88007110103158
T1074 2.00223143331121
T1075 2.12417215049599
T1076 2.24999686197814
T1077 2.24799804654711
T1078 2.24599922997565
T1079 2.24400041454463
T1080 2.24200159797317
T1081 2.24000278254214
T1082 2.10805214068959
T1083 1.98068333110067
T1084 1.85353887056061
T1085 1.72661876020986
T1086 1.60296312912298
T1087 1.56538584721146
T1088 1.53095879102271
T1089 1.49659103869876
T1090 1.46228259023961
T1091 1.42803344792612
T1092 1.39384360947743
T1093 1.36227059497598
T1094 1.48020060732886
T1095 1.60038440489527
T1096 1.72034858622639
T1097 1.84009315246266
T1098 1.95961810474452
T1099 2.07892344079109
T1100 2.20202528022917
T1101 2.20002646479815
T1102 2.19802764822669
T1103 2.19602883279566
T1104 2.19403001736464
T1105 2.19203120079318
T1106 2.06286607404904
T1107 1.93818946102958
T1108 1.81373719705898
T1109 1.68950928327768
T1110 1.56848044925966
T1111 1.53168131374798
T1112 1.4979659107794
T1113 1.46430981395648
T1114 1.43071302099835
T1115 1.39717553190502
T1116 1.36369734895736
T1117 1.33278062516156
T1118 1.44812879989371
T1119 1.56567721632191
T1120 1.68300601765525
T1121 1.80011520389375
T1122 1.91700477617783
T1123 2.03367473222663
T1124 2.15405369848021
T1125 2.15205488304918
T1126 2.15005606647772
T1127 2.1480572510467
T1128 2.14605843561567
T1129 2.14405961904421
T1130 2.01768000854893
T1131 1.89569559095848
T1132 1.77393552355734
T1133 1.65239980520507
T1134 1.53399776939635
T1135 1.49797677914407
T1136 1.46497303167651
T1137 1.43202858921419
T1138 1.39914345061666
T1139 1.36631761702436
T1140 1.33355108843729
T1141 1.30329065534715
T1142 1.41605699359899
T1143 1.53097002888898
T1144 1.64566345022455
T1145 1.76013725532484
T1146 1.87439144647071
T1147 1.98842602252173
T1148 2.10608211673124
T1149 2.10408330130022
T1150 2.10208448472875
T1151 2.10008566929773
T1152 2.0980868538667
T1153 2.09608803729524
T1154 1.97249394190838
T1155 1.85320172088739
T1156 1.73413385005571
T1157 1.61529032827289
T1158 1.49951508953303
T1159 1.4642722456806
T1160 1.43198015257363
T1161 1.3997473644719
T1162 1.3675738813754
T1163 1.33545970214369
T1164 1.30340482677678
T1165 1.2738006843923
T1166 1.38398518616384
T1167 1.49626284145605
T1168 1.60832088165341
T1169 1.72015930789636
T1170 1.83177811790402
T1171 1.94317731281683
T1172 2.05811053498227
T1173 2.05611171955125
T1174 2.05411290412022
T1175 2.05211408754876
T1176 2.05011527211774
T1177 2.04811645554628
T1178 1.92730787526783
T1179 1.8107078508163
T1180 1.69433217541364
T1181 1.57818085020027
T1182 1.46503240966971
T1183 1.43056771107668
T1184 1.39898727347075
T1185 1.36746613972961
T1186 1.3360043109937
T1187 1.30460178612259
T1188 1.27325856625671
T1189 1.24431071457788
T1190 1.35191337872869
T1191 1.46155565402313
T1192 1.57097831422271
T1193 1.68018135932745
T1194 1.78916478933733
T1195 1.89792860425237
T1196 2.01013895323331
T1197 2.00814013780228
T1198 2.00614132237126
T1199 2.0041425057998
T1200 2.00214369036877
T1201 2.00014487379731
T1202 1.88212180976772
T1203 1.76821398074521
T1204 1.654530501912
T1205 1.5410713732681
T1206 1.43054972866596
T1207 1.39686317761321
T1208 1.36599439436787
T1209 1.33518491498732
T1210 1.30443474061201
T1211 1.27374387124193
T1212 1.24311230573664
T1213 1.21482074362303
T1214 1.31984157129353
T1215 1.42684846544976
T1216 1.53363574565157
T1217 1.64020341075854
T1218 1.74655145963021
T1219 1.85267989454747
T1220 1.96216737262478
T1221 1.96016855605332
T1222 1.95816974062229
T1223 1.95617092405083
T1224 1.9541721086198
T1225 1.95217329204834
T1226 1.83693574312718
T1227 1.72572011067412
T1228 1.61472882841037
T1229 1.50396189519548
T1230 1.39606704880264
T1231 1.3631586430093
T1232 1.33300151412455
T1233 1.30290369024504
T1234 1.27286517137075
T1235 1.24288595636126
T1236 1.21296604521657
T1237 1.18533077380862
T1238 1.28776976385838
T1239 1.39214127801683
T1240 1.49629317708044
T1241 1.60022546218962
T1242 1.70393813106352
T1243 1.80743118484257
T1244 1.91419579087581
T1245 1.91219697430435
T1246 1.91019815887333
T1247 1.90819934230186
T1248 1.90620052687084
T1249 1.90420171143981
T1250 1.79174967762706
T1251 1.68322624060303
T1252 1.57492715490873
T1253 1.4668524182633
T1254 1.36158436893933
T1255 1.32945410954582
T1256 1.30000863502167
T1257 1.27062246550275
T1258 1.24129560098906
T1259 1.21202804034016
T1260 1.1828197846965
T1261 1.1558408039942
T1262 1.25569795642323
T1263 1.35743409058391
T1264 1.45895060964973
T1265 1.56024751362071
T1266 1.66132480249683
T1267 1.76218247627811
T1268 1.86622420912685
T1269 1.86422539255538
T1270 1.86222657712436
T1271 1.8602277605529
T1272 1.85822894512187
T1273 1.85623012969085
T1274 1.74656361098652
T1275 1.64073237053194
T1276 1.53512548026666
T1277 1.42974294019069
T1278 1.32710168907601
T1279 1.29574957494191
T1280 1.26701575591879
T1281 1.23834124076046
T1282 1.20972603060736
T1283 1.1811701254595
T1284 1.15267352417642
T1285 1.12635083303935
T1286 1.22362614898808
T1287 1.32272690315098
T1288 1.4216080410786
T1289 1.5202695650518
T1290 1.61871147278971
T1291 1.71693376657321
T1292 1.81825262737788
T1293 1.81625381080642
T1294 1.81425499537539
T1295 1.81225617994437
T1296 1.81025736337291
T1297 1.80825854794188
T1298 1.70137754434597
T1299 1.59823850046085
T1300 1.49532380676503
T1301 1.39263346325851
T1302 1.29261900921269
T1303 1.26204504147844
T1304 1.23402287681591
T1305 1.20606001601817
T1306 1.1781564613661
T1307 1.15031221057883
T1308 1.12252726365635
T1309 1.09686086322494
T1310 1.19155434155292
T1311 1.28801971457762
T1312 1.38426547364789
T1313 1.48029161648288
T1314 1.57609814422302
T1315 1.67168505686831
T1316 1.77028104562891
T1317 1.76828222905745
T1318 1.76628341362643
T1319 1.7642845981954
T1320 1.76228578162394
T1321 1.76028696619291
T1322 1.65619147884586
T1323 1.55574463153019
T1324 1.45552213326339
T1325 1.3555239851859
T1326 1.25813632820894
T1327 1.22834050687453
T1328 1.20102999771303
T1329 1.17377879241632
T1330 1.14658689098441
T1331 1.11945429455773
T1332 1.09238100313628
T1333 1.06737089341053
T1334 1.15948253411777
T1335 1.25331252714469
T1336 1.34692290507676
T1337 1.44031366791397
T1338 1.53348481565634
T1339 1.62643634830385
T1340 1.72230946387995
T1341 1.72031064730848
T1342 1.71831183187746
T1343 1.71631301644643
T1344 1.71431419987497
T1345 1.71231538444395
T1346 1.61100541220531
T1347 1.5132507614591
T1348 1.41572045976176
T1349 1.31841450711328
T1350 1.22365364834562
T1351 1.19463597341105
T1352 1.16803711746971
T1353 1.14149756767403
T1354 1.11501732174315
T1355 1.08859637967706
T1356 1.06223474261621
T1357 1.03788092245567
T1358 1.12741072668262
T1359 1.21860533971176
T1360 1.30958033650562
T1361 1.40033571934506
T1362 1.49087148708965
T1363 1.58118763859895
T1364 1.67433788213098
T1365 1.67233906669995
T1366 1.67034025012849
T1367 1.66834143469747
T1368 1.66634261812601
T1369 1.66434380269498
T1370 1.56581934556476
T1371 1.47075689138801
T1372 1.37591878626013
T1373 1.28130503018111
T1374 1.18917096848231
T1375 1.16093143880714
T1376 1.13504423836683
T1377 1.10921634293174
T1378 1.08344775136146
T1379 1.0577384647964
T1380 1.03208848209614
T1381 1.00839095264126
T1382 1.0953389203879
T1383 1.18389815227883
T1384 1.27223776907492
T1385 1.36035777077615
T1386 1.44825815738252
T1387 1.53593893003449
T1388 1.62636630038201
T1389 1.62436748495099
T1390 1.62236866837953
T1391 1.6203698529485
T1392 1.61837103637704
T1393 1.61637222094602
T1394 1.52063328006465
T1395 1.42826302131692
T1396 1.33611711161805
T1397 1.24419555210849
T1398 1.15468828861899
T1399 1.12722690534367
T1400 1.10205135926394
T1401 1.07693511818946
T1402 1.05187818097976
T1403 1.0268805487753
T1404 1.00194222157607
T1405 0.978900982826846
T1406 1.06326711295275
T1407 1.14919096370547
T1408 1.23489520050378
T1409 1.32037982220723
T1410 1.40564482881584
T1411 1.49069022032959
T1412 1.57839471863305
T1413 1.57639590320202
T1414 1.57439708663056
T1415 1.57239827119954
T1416 1.57039945462807
T1417 1.56840063919705
T1418 1.4754472134241
T1419 1.38576915124583
T1420 1.29631543811642
T1421 1.20708607517632
T1422 1.12020560875567
T1423 1.09352237073975
T1424 1.06905848016106
T1425 1.04465389344717
T1426 1.0203086117385
T1427 0.996022633894633
T1428 0.971795961055995
T1429 0.949411011871995
T1430 1.04532944955518
T1431 1.14270373718911
T1432 1.23982180740245
T1433 1.33668365905477
T1434 1.43328929442693
T1435 1.53242195345554
T1436 1.53042313688408
T1437 1.52842432145306
T1438 1.52642550488159
T1439 1.52442668945057
T1440 1.52242787401954
T1441 1.52042905744808
T1442 1.43026114792399
T1443 1.34327528117474
T1444 1.25651376461479
T1445 1.1699765971037
T1446 1.08572292889236
T1447 1.05981783727628
T1448 1.03606560105818
T1449 1.01237266870488
T1450 0.988739041356808
T1451 0.965164719013968
T1452 0.941649700535923
T1453 0.919921042057581
T1454 1.01281804813092
T1455 1.10711772443694
T1456 1.2011611844628
T1457 1.29494842592764
T1458 1.38847945111233
T1459 1.48445037170658
T1460 1.48245155513511
T1461 1.48045273970409
T1462 1.47845392313263
T1463 1.4764551077016
T1464 1.47445629227058
T1465 1.47245747569912
T1466 1.38507508128344
T1467 1.30078141110365
T1468 1.21671209111315
T1469 1.13286712017152
T1470 1.0512402478886
T1471 1.02611330267237
T1472 1.00307272081486
T1473 0.980091443962591
T1474 0.957169470975113
T1475 0.934306802992866
T1476 0.911503440015851
T1477 0.89043107110273
T1478 0.980306646706662
T1479 1.0715317128252
T1480 1.16250056152315
T1481 1.25321319394095
T1482 1.34366960779773
T1483 1.43647878995761
T1484 1.43447997338615
T1485 1.43248115795512
T1486 1.43048234138366
T1487 1.42848352595264
T1488 1.42648471052161
T1489 1.42448589395015
T1490 1.3398890146429
T1491 1.25828754103256
T1492 1.17691041647108
T1493 1.09575764209891
T1494 1.01675756802529
T1495 0.992408769208893
T1496 0.970079841711982
T1497 0.947810219220303
T1498 0.925599901733855
T1499 0.903448888112202
T1500 0.88135717949578
T1501 0.860941101288316
T1502 0.947795244141965
T1503 1.03594570121346
T1504 1.12383993972394
T1505 1.21147796081383
T1506 1.29885976334269
T1507 1.38850720820864
T1508 1.38650839163718
T1509 1.38450957620616
T1510 1.38251076077513
T1511 1.38051194420367
T1512 1.37851312877264
T1513 1.37651431220118
T1514 1.29470294914279
T1515 1.21579367096146
T1516 1.13710874296945
T1517 1.05864816516673
T1518 0.98227488816197
T1519 0.958704234604981
T1520 0.937086962609101
T1521 0.915528994478015
T1522 0.89403033135216
T1523 0.872590973231537
T1524 0.851210918975708
T1525 0.831451131473902
T1526 0.915283842717706
T1527 1.00035968846129
T1528 1.08517931678429
T1529 1.1697427276867
T1530 1.25404992002809
T1531 1.34053562645968
T1532 1.33853680988821
T1533 1.33653799445719
T1534 1.33453917902617
T1535 1.3325403624547
T1536 1.33054154702368
T1537 1.32854273045222
T1538 1.24951688250224
T1539 1.17329980089037
T1540 1.09730706946781
T1541 1.02153868709412
T1542 0.947792208298653
T1543 0.924999701141507
T1544 0.904094083506219
T1545 0.883247769735726
T1546 0.862460760970465
T1547 0.841733057210435
T1548 0.821064658455637
T1549 0.80196116051905
T1550 0.882772441293446
T1551 0.964773676849555
T1552 1.04651869384464
T1553 1.12800749455958
T1554 1.20924007671349
T1555 1.29256404471071
T1556 1.29056522927969
T1557 1.28856641270822
T1558 1.2865675972772
T1559 1.28456878070574
T1560 1.28256996527471
T1561 1.28057114870325
T1562 1.20433081586169
T1563 1.13080593081928
T1564 1.05750539596618
T1565 0.984429210161941
T1566 0.913309528435336
T1567 0.891295167678032
T1568 0.871101204403338
T1569 0.850966544993438
T1570 0.830891191729207
T1571 0.81087514232977
T1572 0.790918396795128
T1573 0.772471190704636
T1574 0.850261039869186
T1575 0.929187664097382
T1576 1.00785807204543
T1577 1.08627226143245
T1578 1.16443023339889
T1579 1.24459246296174
T1580 1.24259364753072
T1581 1.24059483095926
T1582 1.23859601552823
T1583 1.23659719895677
T1584 1.23459838352575
T1585 1.23259956809472
T1586 1.15914475036158
T1587 1.08831206074819
T1588 1.01770372246454
T1589 0.947319732089327
T1590 0.878826847431583
T1591 0.85759063307412
T1592 0.838108324160019
T1593 0.818685321391587
T1594 0.799321621347512
T1595 0.780017227449106
T1596 0.760772136275057
T1597 0.742981220890222
T1598 0.817749638444926
T1599 0.893601652485646
T1600 0.969197449105778
T1601 1.04453702830532
T1602 1.11962039008428
T1603 1.19662088121278
T1604 1.19462206578175
T1605 1.19262324921029
T1606 1.19062443377927
T1607 1.1886256172078
T1608 1.18662680177678
T1609 1.18462798634575
T1610 1.11395868372103
T1611 1.0458181906771
T1612 0.977902047822473
T1613 0.910210255157149
T1614 0.844344167568266
T1615 0.823886099610646
T1616 0.805115445057138
T1617 0.786404096649299
T1618 0.767752052106254
T1619 0.749159311428004
T1620 0.730625875754985
T1621 0.713491249935371
T1622 0.785238237020666
T1623 0.85801564087391
T1624 0.930536827306566
T1625 1.0028017951782
T1626 1.07481054676968
T1627 1.14864929946381
T1628 1.14665048403279
T1629 1.14465166746132
T1630 1.1426528520303
T1631 1.14065403659927
T1632 1.13865522002781
T1633 1.13665640459679
T1634 1.06877261822092
T1635 1.00332432174645
T1636 0.938100374320839
T1637 0.873100777084535
T1638 0.809861487704949
T1639 0.790181565006734
T1640 0.772122565954257
T1641 0.754122871907011
T1642 0.736182481724559
T1643 0.718301396547339
T1644 0.700479615234914
T1645 0.684001280120957
T1646 0.752726835596407
T1647 0.822429628121736
T1648 0.891876204366917
T1649 0.961066562051074
T1650 1.03000070345508
T1651 1.10067771771484
T1652 1.09867890228382
T1653 1.09668008571236
T1654 1.09468127028133
T1655 1.09268245485031
T1656 1.09068363827885
T1657 1.08868482284782
T1658 1.02358655158037
T1659 0.960830451675355
T1660 0.898298700819205
T1661 0.835991300152358
T1662 0.775378807841633
T1663 0.75647703154326
T1664 0.739129686851375
T1665 0.721841647164722
T1666 0.704612911342864
T1667 0.687443480526237
T1668 0.670333354714842
T1669 0.654511310306543
T1670 0.72021543303171
T1671 0.78684361651
T1672 0.853215581427267
T1673 0.919331330064385
T1674 0.985190860140479
T1675 1.05270613596588
T1676 1.05070732053485
T1677 1.04870850396339
T1678 1.04670968853237
T1679 1.04471087310134
T1680 1.04271205652988
T1681 1.04071324109885
T1682 0.978400484939824
T1683 0.918336581604264
T1684 0.858497027317571
T1685 0.798881822079744
T1686 0.740896127978316
T1687 0.722772496939348
T1688 0.706136807748494
T1689 0.689560422422434
T1690 0.673043342101606
T1691 0.656585565645572
T1692 0.64018709419477
T1693 0.625021339351692
T1694 0.68770403160745
T1695 0.751257604898264
T1696 0.814554959628055
T1697 0.877596096937259
T1698 0.940381016825877
T1699 1.00473455421691
T1700 1.00273573878589
T1701 1.00073692335486
T1702 0.9987381067834
T1703 0.996739291352375
T1704 0.994740474780913
T1705 0.992741659349889
T1706 0.933214419439713
T1707 0.875842711533173
T1708 0.818695352675499
T1709 0.761772345147566
T1710 0.706413446974563
T1711 0.689067963475873
T1712 0.673143928645612
T1713 0.657279197680146
T1714 0.641473771719911
T1715 0.625727650764908
T1716 0.610040833674699
T1717 0.595531369537278
T1718 0.65519263018319
T1719 0.715671592146091
T1720 0.775894336688406
T1721 0.835860863810134
T1722 0.895571172370838
T1723 0.956762972467945
T1724 0.954764157036921
T1725 0.952765341605896
T1726 0.950766525034434
T1727 0.948767709603409
T1728 0.946768893031947
T1729 0.944770077600922
T1730 0.888028352799165
T1731 0.833348841462082
T1732 0.778893679173865
T1733 0.724662867074952
T1734 0.671930767111246
T1735 0.655363428871962
T1736 0.640151048402294
T1737 0.624997972937858
T1738 0.609904201338216
T1739 0.594869734743806
T1740 0.579894573154627
T1741 0.566041398582426
T1742 0.62268122875893
T1743 0.680085580534355
T1744 0.737233713748756
T1745 0.794125630683008
T1746 0.850761329056236
T1747 0.908791391859416
T1748 0.906792575287954
T1749 0.904793759856929
T1750 0.902794943285467
T1751 0.900796127854442
T1752 0.898797311282981
T1753 0.896798495851956
T1754 0.842842286158617
T1755 0.790854971390991
T1756 0.739092005672231
T1757 0.687553390142775
T1758 0.637448087247929
T1759 0.621658895408487
T1760 0.607158169299413
T1761 0.59271674819557
T1762 0.578334632096958
T1763 0.564011819863141
T1764 0.549748312634556
T1765 0.536551428768012
T1766 0.591735472858248
T1767 0.647800774819865
T1768 0.703884176657219
T1769 0.759985678370308
T1770 0.816105279959134
T1771 0.873830064882129
T1772 0.873971268090135
T1773 0.874112471298141
T1774 0.874253674506147
T1775 0.874394877714154
T1776 0.87453608092216
T1777 0.874677284130166
T1778 0.824021321226551
T1779 0.775051021156243
T1780 0.726064871292413
T1781 0.677062873915936
T1782 0.629238421085663
T1783 0.615138054511348
T1784 0.602246829430951
T1785 0.589351416665864
T1786 0.576451812794777
T1787 0.563548020098563
T1788 0.550640038577223
T1789 0.53873929330123
T1790 0.594032189822898
T1791 0.650314692574223
T1792 0.70661529634172
T1793 0.762933998844517
T1794 0.81927080122305
T1795 0.877218941874279
T1796 0.877360145082285
T1797 0.877501348290291
T1798 0.877642551498297
T1799 0.877783754706304
T1800 0.87792495791431
T1801 0.878066161122316
T1802 0.827213419234476
T1803 0.778052933046279
T1804 0.728876598204998
T1805 0.679684414710632
T1806 0.631674395672786
T1807 0.617519057753865
T1808 0.60457755992933
T1809 0.591631873279669
T1810 0.578681995524008
T1811 0.565727930083658
T1812 0.552769673537307
T1813 0.540822566075673
T1814 0.596328906787548
T1815 0.652828611469017
T1816 0.709346414885785
T1817 0.765882318178289
T1818 0.822436322486967
T1819 0.880607818866428
T1820 0.880749022074435
T1821 0.880890225282441
T1822 0.881031428490447
T1823 0.881172631698453
T1824 0.88131383490646
T1825 0.881455038114466
T1826 0.830405518382837
T1827 0.781054846076752
T1828 0.731688325117582
T1829 0.682305955505328
T1830 0.634110370259908
T1831 0.619900062136819
T1832 0.60690829042771
T1833 0.593912328753038
T1834 0.58091217825324
T1835 0.567907838928315
T1836 0.554899309637827
T1837 0.542905838850116
T1838 0.598625624892634
T1839 0.655342529223374
T1840 0.712077533429849
T1841 0.768830638652498
T1842 0.825601843750883
T1843 0.883996695858578
T1844 0.884137899066584
T1845 0.884279102274591
T1846 0.884420305482597
T1847 0.884561508690603
T1848 0.884702711898609
T1849 0.884843915106616
T1850 0.833597617531199
T1851 0.784056759107225
T1852 0.734500052030167
T1853 0.684927496300024
T1854 0.63654634484703
T1855 0.622281066519773
T1856 0.60923902092609
T1857 0.596192785366844
T1858 0.583142360982472
T1859 0.570087747772973
T1860 0.557028944597911
T1861 0.544989111624559
T1862 0.600922341857284
T1863 0.657856446977731
T1864 0.714808653114351
T1865 0.771778959126707
T1866 0.8287673650148
T1867 0.887385573991165
T1868 0.887526777199171
T1869 0.887667980407178
T1870 0.887809183615184
T1871 0.88795038682319
T1872 0.888091590031196
T1873 0.888232793239202
T1874 0.836789715539123
T1875 0.787058672137698
T1876 0.737311778942751
T1877 0.68754903709472
T1878 0.638982320574589
T1879 0.62466206976229
T1880 0.611569750284033
T1881 0.59847324198065
T1882 0.585372543711703
T1883 0.57226765661763
T1884 0.559158579557994
T1885 0.547072384399002
T1886 0.603219058821934
T1887 0.660370364732088
T1888 0.717539771658415
T1889 0.774727278460479
T1890 0.831932886278716
T1891 0.890774450983315
T1892 0.890915654191321
T1893 0.891056857399327
T1894 0.891198060607334
T1895 0.89133926381534
T1896 0.891480467023346
T1897 0.891621670231352
T1898 0.839981814687485
T1899 0.790060585168171
T1900 0.740123505855335
T1901 0.690170577889415
T1902 0.641418295161712
T1903 0.627043074145244
T1904 0.613900480782413
T1905 0.600753698594455
T1906 0.587602726440935
T1907 0.574447565462288
T1908 0.561288214518078
T1909 0.549155657173445
T1910 0.605515775786584
T1911 0.662884283626882
T1912 0.720270891342917
T1913 0.777675598934688
T1914 0.835098407542632
T1915 0.894163327975465
T1916 0.894304531183471
T1917 0.894445734391477
T1918 0.894586937599483
T1919 0.89472814080749
T1920 0.894869344015496
T1921 0.895010547223502
T1922 0.843173913835846
T1923 0.793062497058207
T1924 0.74293523276792
T1925 0.692792118684111
T1926 0.643854269748834
T1927 0.629424077387761
T1928 0.616231211280792
T1929 0.603034155208261
T1930 0.589832909170166
T1931 0.576627474306946
T1932 0.563417850618598
T1933 0.551238929947888
T1934 0.607812492751233
T1935 0.665398201381239
T1936 0.723002009886982
T1937 0.780623919408897
T1938 0.838263927666111
T1939 0.897552204967615
T1940 0.897693408175621
T1941 0.897834611383627
T1942 0.897975814591633
T1943 0.898117017799639
T1944 0.898258221007646
T1945 0.898399424215652
T1946 0.846366011843771
T1947 0.79606441008868
T1948 0.745746959680504
T1949 0.695413659478807
T1950 0.646290244335956
T1951 0.631805081770714
T1952 0.618561941779172
T1953 0.605314611822067
T1954 0.592063093039835
T1955 0.57880738429204
T1956 0.565547485578682
T1957 0.553322202722331
T1958 0.610109209715883
T1959 0.667912119135596
T1960 0.725733129571483
T1961 0.783572238742669
T1962 0.841429448930028
T1963 0.900941081959764
T1964 0.901082285167771
T1965 0.901223488375777
T1966 0.901364691583783
T1967 0.901505894791789
T1968 0.901647097999796
T1969 0.901788301207802
T1970 0.857994255399157
T1971 0.815941254325746
T1972 0.773875044710922
T1973 0.731795627695122
T1974 0.689703003278345
T1975 0.648827718957127
T1976 0.632044052362446
T1977 0.616513454614313
T1978 0.600977968953168
T1979 0.585437595379012
T1980 0.569892332751408
T1981 0.555405475496774
T1982 0.612405926680533
T1983 0.670426036889954
T1984 0.728464248115548
T1985 0.786520559216878
T1986 0.844594970193944
T1987 0.904329958951914
T1988 0.90447116215992
T1989 0.904612365367927
T1990 0.904753568575933
T1991 0.904894771783939
T1992 0.905035974991945
T1993 0.905177178199952
T1994 0.861218051853687
T1995 0.819006561968558
T1996 0.776781864682451
T1997 0.734543958854931
T1998 0.692292846766872
T1999 0.65126369354425
T2000 0.634416642601163
T2001 0.618827384194708
T2002 0.603233236734803
T2003 0.587634201361888
T2004 0.57203027807596
T2005 0.557488748271217
T2006 0.614702643645182
T2007 0.672939954644311
T2008 0.731195366659612
T2009 0.789468879691087
T2010 0.84776049145786
T2011 0.907718835944064
T2012 0.90786003915207
T2013 0.908001242360077
T2014 0.908142445568083
T2015 0.908283648776089
T2016 0.908424851984095
T2017 0.908566055192101
T2018 0.864441848308218
T2019 0.822071869611369
T2020 0.779688683513543
T2021 0.737292291155177
T2022 0.694882690255399
T2023 0.653699668131372
T2024 0.63678923283988
T2025 0.621141313775102
T2026 0.605488505656875
T2027 0.5898308084852
T2028 0.574168223400513
T2029 0.559572019905223
T2030 0.616999360609832
T2031 0.675453873539105
T2032 0.733926486344114
T2033 0.792417199024859
T2034 0.850926012721777
T2035 0.911107712936214
T2036 0.91124891614422
T2037 0.911390119352226
T2038 0.91153132370067
T2039 0.911672526908676
T2040 0.911813730116682
T2041 0.911954933324688
T2042 0.867665644762748
T2043 0.825137178394617
T2044 0.782595503485072
T2045 0.740040622314987
T2046 0.697472532603488
T2047 0.656135642718494
T2048 0.639161824219035
T2049 0.623455243355496
T2050 0.60774377343851
T2051 0.592027415608512
T2052 0.576306169865503
T2053 0.561655292679666
T2054 0.619296077574482
T2055 0.677967791293462
T2056 0.736657604888178
T2057 0.795365519499068
T2058 0.854091533985693
T2059 0.914496591068801
T2060 0.914637794276807
T2061 0.914778997484813
T2062 0.914920200692819
T2063 0.915061403900826
T2064 0.915202607108832
T2065 0.915343810316838
T2066 0.870889441217279
T2067 0.828202486037428
T2068 0.7855023234566
T2069 0.742788953474796
T2070 0.700062376092015
T2071 0.658571617305616
T2072 0.641534414457752
T2073 0.625769171795454
T2074 0.609999041220145
T2075 0.594224022731824
T2076 0.578444115190055
T2077 0.563738565454109
T2078 0.621592794539132
T2079 0.680481709047819
T2080 0.73938872457268
T2081 0.798313839973277
T2082 0.857257055249609
T2083 0.917885468060951
T2084 0.918026671268957
T2085 0.918167874476963
T2086 0.918309077684969
T2087 0.918450280892975
T2088 0.918591484100982
T2089 0.918732687308988
T2090 0.87411323767181
T2091 0.831267794820676
T2092 0.788409143428129
T2093 0.745537284634605
T2094 0.702652219580542
T2095 0.661007593033176
T2096 0.643907004696469
T2097 0.628083101375848
T2098 0.612254310142217
T2099 0.596420629855136
T2100 0.580582060514608
T2101 0.565821838228552
T2102 0.623889511503781
T2103 0.682995626802176
T2104 0.742119843116744
T2105 0.801262159307048
T2106 0.860422576513526
T2107 0.9212743450531
T2108 0.921415548261107
T2109 0.921556751469113
T2110 0.921697954677119
T2111 0.921839157885125
T2112 0.921980361093132
T2113 0.922121564301138
T2114 0.87733703412634
T2115 0.834333102463487
T2116 0.791315963399658
T2117 0.748285616934852
T2118 0.705242063069069
T2119 0.663443567620298
T2120 0.646279596075623
T2121 0.630397030956243
T2122 0.614509577923852
T2123 0.598617235838012
T2124 0.58272000583916
T2125 0.567905111002995
T2126 0.638013106499052
T2127 0.709180948880457
T2128 0.780370510884658
T2129 0.851581791371218
T2130 0.924522018837244
T2131 0.92466322204525
T2132 0.924804425253256
T2133 0.924945628461263
T2134 0.925086831669269
T2135 0.925228034877275
T2136 0.925369238085281
T2137 0.925510441293288
T2138 0.880560830580871
T2139 0.837398410106299
T2140 0.794222783371187
T2141 0.751033948094661
T2142 0.707831905417159
T2143 0.66587954220742
T2144 0.64865218631434
T2145 0.632710960536638
T2146 0.616764845705487
T2147 0.600813842961324
T2148 0.58485795230415
T2149 0.569988383777438
T2150 0.640353202266133
T2151 0.711781675559341
T2152 0.783231868475345
T2153 0.854703779873708
T2154 0.927910895829394
T2155 0.9280520990374
T2156 0.928193302245406
T2157 0.928334505453412
T2158 0.928475708661419
T2159 0.928616911869425
T2160 0.928758115077431
T2161 0.928899318285437
T2162 0.883784627035402
T2163 0.840463718889547
T2164 0.797129603342715
T2165 0.75378227925447
T2166 0.710421748905686
T2167 0.668315516794542
T2168 0.651024777693494
T2169 0.635024890117032
T2170 0.619020114627558
T2171 0.603010450084636
T2172 0.586995897628703
T2173 0.572071656551881
T2174 0.642693298033213
T2175 0.714382402238224
T2176 0.786093224925595
T2177 0.857825768376198
T2178 0.931299772821544
T2179 0.93144097602955
T2180 0.931582179237556
T2181 0.931723382445562
T2182 0.931864585653569
T2183 0.932005788861575
T2184 0.932146992069581
T2185 0.932288195277587
T2186 0.887008423489932
T2187 0.843529026532358
T2188 0.800036422173807
T2189 0.756530611554717
T2190 0.713011592394212
T2191 0.670751492522102
T2192 0.653397367932211
T2193 0.637338819697427
T2194 0.621275382409193
T2195 0.605207057207948
T2196 0.589133842953255
T2197 0.574154929326324
T2198 0.645033392659856
T2199 0.716983127776671
T2200 0.788954582516281
T2201 0.860947756878688
T2202 0.934688649813693
T2203 0.9348298530217
T2204 0.934971056229706
T2205 0.935112259437712
T2206 0.935253462645718
T2207 0.935394665853725
T2208 0.935535869061731
T2209 0.935677072269737
T2210 0.890232219944463
T2211 0.846594335315606
T2212 0.802943242145336
T2213 0.759278942714526
T2214 0.715601435882739
T2215 0.673187467109224
T2216 0.655769958170929
T2217 0.639652749277821
T2218 0.623530650190828
T2219 0.607403664331261
T2220 0.591271789418245
T2221 0.576238202100767
T2222 0.647373488426937
T2223 0.719583854455554
T2224 0.791815940106968
T2225 0.864069744240741
T2226 0.93807752794628
T2227 0.938218731154286
T2228 0.938359934362293
T2229 0.938501137570299
T2230 0.938642340778305
T2231 0.938783543986311
T2232 0.938924747194318
T2233 0.939065950402324
T2234 0.893456016398994
T2235 0.849659642958417
T2236 0.805850062116865
T2237 0.762027273874335
T2238 0.718191278230829
T2239 0.675623441696346
T2240 0.658142549550083
T2241 0.641966678858216
T2242 0.6257859191129
T2243 0.609600271454573
T2244 0.593409734742797
T2245 0.57832147487521
T2246 0.649713584194017
T2247 0.722184581134438
T2248 0.794677297697655
T2249 0.867191732743231
T2250 0.94146640493843
T2251 0.941607608146436
T2252 0.941748811354443
T2253 0.941890014562449
T2254 0.942031217770455
T2255 0.942172420978461
T2256 0.942313624186467
T2257 0.942454827394474
T2258 0.896679812853524
T2259 0.852724951741666
T2260 0.808756882088393
T2261 0.764775605034145
T2262 0.720781121719356
T2263 0.678059416283468
T2264 0.6605151397888
T2265 0.644280607298173
T2266 0.628041186894535
T2267 0.611796877437448
T2268 0.59554768006735
T2269 0.580404747649653
T2270 0.65205367882066
T2271 0.724785307813321
T2272 0.797538654147904
T2273 0.87031372124572
T2274 0.94485528193058
T2275 0.944996485138586
T2276 0.945137688346592
T2277 0.945278891554599
T2278 0.945420094762605
T2279 0.945561297970611
T2280 0.945702501178617
T2281 0.945843704386624
T2282 0.899903609308055
T2283 0.855790259384477
T2284 0.811663702059922
T2285 0.767523937334391
T2286 0.723370965207883
T2287 0.680495392011028
T2288 0.662887731167954
T2289 0.646594536878568
T2290 0.63029645467617
T2291 0.61399348456076
T2292 0.597685625391903
T2293 0.582488020424096
T2294 0.65439377458774
T2295 0.727386033351768
T2296 0.800400011738591
T2297 0.87343570974821
T2298 0.94824415892273
T2299 0.948385362130736
T2300 0.948526565338742
T2301 0.948667768546748
T2302 0.948808971754755
T2303 0.948950174962761
T2304 0.949091378170767
T2305 0.949232581378773
T2306 0.903127405762586
T2307 0.858855567027288
T2308 0.814570522031451
T2309 0.7702722684942
T2310 0.725960807555973
T2311 0.68293136659815
T2312 0.665260321406671
T2313 0.648908466458962
T2314 0.632551723598242
T2315 0.616190091684073
T2316 0.599823571856892
T2317 0.584571293198539
T2318 0.65673387035482
T2319 0.729986760030651
T2320 0.803261369329278
T2321 0.8765576982507
T2322 0.951633035914879
T2323 0.951774239122886
T2324 0.951915442330892
T2325 0.952056645538898
T2326 0.952197848746904
T2327 0.952339051954911
T2328 0.952480255162917
T2329 0.952621458370923
T2330 0.906351202217116
T2331 0.861920875810536
T2332 0.81747734200298
T2333 0.773020599654009
T2334 0.7285506510445
T2335 0.685367341185272
T2336 0.667632911645388
T2337 0.651222396039357
T2338 0.634806991379876
T2339 0.618386698807385
T2340 0.601961517181445
T2341 0.586654565972982
T2342 0.659073966121901
T2343 0.732587486709535
T2344 0.806122726919964
T2345 0.879679685612753
T2346 0.955021912907029
T2347 0.955163116115036
T2348 0.955304319323042
T2349 0.955445522531048
T2350 0.955586725739054
T2351 0.955727928947061
T2352 0.955869132155067
T2353 0.956010335363073
T2354 0.909574998671647
T2355 0.864986183453347
T2356 0.820384160834071
T2357 0.775768931954256
T2358 0.731140494533026
T2359 0.687803315772394
T2360 0.670005503024542
T2361 0.653536325619751
T2362 0.637062259161511
T2363 0.620583305930697
T2364 0.604099462505997
T2365 0.588737837606988
T2366 0.661414060748544
T2367 0.735188213388418
T2368 0.808984084510651
T2369 0.882801674115243
T2370 0.958410789899179
T2371 0.958551993107185
T2372 0.958693196315192
T2373 0.958834399523198
T2374 0.958975602731204
T2375 0.95911680593921
T2376 0.959258009147217
T2377 0.959399212355223
T2378 0.912798795126178
T2379 0.868051492236596
T2380 0.8232909808056
T2381 0.778517263114065
T2382 0.733730338021553
T2383 0.690239291499954
T2384 0.67237809326326
T2385 0.655850255200146
T2386 0.639317528083583
T2387 0.622779911913572
T2388 0.606237408970987
T2389 0.590821110381431
T2390 0.663754156515624
T2391 0.737788938926864
T2392 0.811845440960901
T2393 0.885923662617733
T2394 0.961799668031766
T2395 0.961940871239772
T2396 0.962082074447778
T2397 0.962223277655785
T2398 0.962364480863791
T2399 0.962505684071797
T2400 0.962646887279803
T2401 0.96278809048781
T2402 0.916022591580708
T2403 0.871116799879407
T2404 0.826197800777129
T2405 0.781265594273874
T2406 0.736320180369643
T2407 0.692675266087076
T2408 0.674750684642414
T2409 0.65816418478054
T2410 0.641572795865218
T2411 0.624976519036885
T2412 0.608375354295539
T2413 0.592904383155874
T2414 0.666094252282705
T2415 0.740389665605748
T2416 0.814706798551587
T2417 0.889045651120223
T2418 0.965188545023916
T2419 0.965329748231922
T2420 0.965470951439928
T2421 0.965612154647934
T2422 0.965753357855941
T2423 0.965894561063947
T2424 0.966035764271953
T2425 0.96617696747996
T2426 0.919246388035239
T2427 0.874182108662655
T2428 0.829104620748658
T2429 0.784013926574121
T2430 0.73891002385817
T2431 0.695111240674198
T2432 0.677123274881131
T2433 0.660478113220498
T2434 0.643828063646853
T2435 0.627173126160197
T2436 0.610513299620092
T2437 0.594987655930317
T2438 0.668434346909348
T2439 0.742990392284631
T2440 0.817568156142274
T2441 0.892167639622713
T2442 0.968577422016066
T2443 0.968718625224072
T2444 0.968859828432078
T2445 0.969001031640084
T2446 0.969142234848091
T2447 0.969283438056097
T2448 0.969424641264103
T2449 0.969565844472109
T2450 0.922470184489769
T2451 0.877247416305466
T2452 0.832011440720186
T2453 0.78676225773393
T2454 0.741499867346697
T2455 0.697547215261321
T2456 0.679495865119848
T2457 0.662792042800892
T2458 0.646083332568925
T2459 0.629369733283509
T2460 0.612651244944645
T2461 0.59707092870476
T2462 0.670774442676428
T2463 0.745591118963515
T2464 0.820429513732961
T2465 0.895289626984766
T2466 0.971966299008215
T2467 0.972107502216222
T2468 0.972248705424228
T2469 0.972389908632234
T2470 0.97253111184024
T2471 0.972672315048247
T2472 0.972813518256253
T2473 0.972954721464259
T2474 0.9256939809443
T2475 0.880312723948277
T2476 0.834918260691715
T2477 0.789510588893739
T2478 0.744089709694787
T2479 0.699983189848443
T2480 0.681868456499002
T2481 0.665105972381287
T2482 0.64833860035056
T2483 0.631566340406821
T2484 0.614789191409634
T2485 0.599154201479203
T2486 0.673114538443508
T2487 0.748191844501961
T2488 0.82329087018321
T2489 0.898411615487255
T2490 0.975355176000365
T2491 0.975496379208372
T2492 0.975637582416378
T2493 0.975778785624384
T2494 0.97591998883239
T2495 0.976061192040397
T2496 0.976202395248403
T2497 0.976343598456409
T2498 0.928917777398831
T2499 0.883378032731525
T2500 0.837825080663244
T2501 0.792258920053548
T2502 0.746679553183314
T2503 0.702419165576002
T2504 0.684241046737719
T2505 0.667419901961681
T2506 0.650593868132194
T2507 0.633762946389696
T2508 0.616927136734187
T2509 0.601237474253646
T2510 0.675454634210588
T2511 0.750792571180845
T2512 0.826152227773897
T2513 0.901533603989745
T2514 0.978744052992515
T2515 0.978885256200521
T2516 0.979026459408528
T2517 0.979167662616534
T2518 0.97930886582454
T2519 0.979450069032546
T2520 0.979591272240553
T2521 0.979732475448559
T2522 0.932141573853361
T2523 0.886443340374337
T2524 0.840731899494336
T2525 0.795007252353795
T2526 0.74926939667184
T2527 0.704855140163124
T2528 0.686613638116873
T2529 0.669733831542076
T2530 0.652849137054266
T2531 0.635959553513009
T2532 0.619065082058739
T2533 0.603320747028089
T2534 0.677794728837232
T2535 0.753393297859728
T2536 0.829013585364584
T2537 0.904655592492235
T2538 0.982132929984665
T2539 0.982274133192671
T2540 0.982415336400677
T2541 0.982556539608684
T2542 0.98269774281669
T2543 0.982838946024696
T2544 0.982980149232702
T2545 0.983121352440709
T2546 0.935365370307892
T2547 0.889508649157585
T2548 0.843638719465864
T2549 0.797755583513604
T2550 0.751859240160367
T2551 0.707291114750247
T2552 0.688986228355591
T2553 0.67204776112247
T2554 0.655104404835901
T2555 0.638156160636321
T2556 0.621203027383292
T2557 0.605404019802532
T2558 0.680134824604312
T2559 0.755994024538612
T2560 0.831874942955271
T2561 0.907777580994725
T2562 0.985521808117252
T2563 0.985663011325258
T2564 0.985804214533264
T2565 0.985945417741271
T2566 0.986086620949277
T2567 0.986227824157283
T2568 0.986369027365289
T2569 0.986510230573295
T2570 0.938589166762423
T2571 0.892573956800396
T2572 0.846545539437393
T2573 0.800503914673413
T2574 0.754449082508457
T2575 0.709727089337369
T2576 0.691358818594308
T2577 0.674361690702865
T2578 0.657359672617536
T2579 0.640352767759633
T2580 0.623340973848282
T2581 0.607487292576975
T2582 0.682474920371392
T2583 0.758594750077058
T2584 0.834736300545957
T2585 0.910899568356778
T2586 0.988910685109402
T2587 0.989051888317408
T2588 0.989193091525414
T2589 0.98933429473342
T2590 0.989475497941427
T2591 0.989616701149433
T2592 0.989757904357439
T2593 0.989899107565445
T2594 0.941812963216953
T2595 0.895639265583644
T2596 0.849452359408922
T2597 0.80325224697366
T2598 0.757038925996984
T2599 0.712163065064928
T2600 0.693731409973462
T2601 0.676675619142822
T2602 0.659614941539608
T2603 0.642549374882945
T2604 0.625478919172834
T2605 0.609570565351418
T2606 0.684815014998035
T2607 0.761195476755942
T2608 0.837597656996207
T2609 0.914021556859268
T2610 0.992299562101551
T2611 0.992440765309558
T2612 0.992581968517564
T2613 0.99272317172557
T2614 0.992864374933576
T2615 0.993005578141583
T2616 0.993146781349589
T2617 0.993287984557595
T2618 0.945036759671484
T2619 0.898704573226456
T2620 0.852359179380451
T2621 0.806000578133469
T2622 0.759628769485511
T2623 0.71459903965205
T2624 0.696104000212179
T2625 0.678989548723217
T2626 0.661870209321243
T2627 0.644745980865821
T2628 0.627616864497387
T2629 0.611561771786733
T2630 0.686954190854119
T2631 0.763464541544486
T2632 0.839974892234853
T2633 0.916485244065657
T2634 0.994832657444616
T2635 0.994832657444616
T2636 0.994832657444616
T2637 0.994832657444616
T2638 0.994832657444616
T2639 0.994832657444616
T2640 0.994832657444616
T2641 0.994832657444616
T2642 0.946371863573247
T2643 0.899846319455014
T2644 0.853320775336782
T2645 0.806795231218549
T2646 0.760269687100316
T2647 0.715100380322021
T2648 0.696493437781724
T2649 0.679272943898114
T2650 0.662052451154941
T2651 0.644831957271332
T2652 0.627611463387722
T2653 0.611561771786733
T2654 0.686954190854119
T2655 0.763464541544486
T2656 0.839974892234853
T2657 0.916485244065657
T2658 0.994832657444616
T2659 0.994832657444616
T2660 0.994832657444616
T2661 0.994832657444616
T2662 0.994832657444616
T2663 0.994832657444616
T2664 0.994832657444616
T2665 0.994832657444616
T2666 0.946371863573247
T2667 0.899846319455014
T2668 0.853320775336782
T2669 0.806795231218549
T2670 0.760269687100316
T2671 0.715100380322021
T2672 0.696493437781724
T2673 0.679272943898114
T2674 0.662052451154941
T2675 0.644831957271332
T2676 0.627611463387722
T2677 0.611561771786733
T2678 0.686954190854119
T2679 0.763464541544486
T2680 0.839974892234853
T2681 0.916485244065657
T2682 0.994832657444616
T2683 0.994832657444616
T2684 0.994832657444616
T2685 0.994832657444616
T2686 0.994832657444616
T2687 0.994832657444616
T2688 0.994832657444616
T2689 0.994832657444616
T2690 0.946371863573247
T2691 0.899846319455014
T2692 0.853320775336782
T2693 0.806795231218549
T2694 0.760269687100316
T2695 0.715100380322021
T2696 0.696493437781724
T2697 0.679272943898114
T2698 0.662052451154941
T2699 0.644831957271332
T2700 0.627611463387722
T2701 0.611561771786733
T2702 0.686954190854119
T2703 0.763464541544486
T2704 0.839974892234853
T2705 0.916485244065657
T2706 0.994832657444616
T2707 0.994832657444616
T2708 0.994832657444616
T2709 0.994832657444616
T2710 0.994832657444616
T2711 0.994832657444616
T2712 0.994832657444616
T2713 0.994832657444616
T2714 0.946371863573247
T2715 0.899846319455014
T2716 0.853320775336782
T2717 0.806795231218549
T2718 0.760269687100316
T2719 0.715100380322021
T2720 0.696493437781724
T2721 0.679272943898114
T2722 0.662052451154941
T2723 0.644831957271332
T2724 0.627611463387722
T2725 0.611561771786733
T2726 0.686954190854119
T2727 0.763464541544486
T2728 0.839974892234853
T2729 0.916485244065657
T2730 0.994832657444616
T2731 0.994832657444616
T2732 0.994832657444616
T2733 0.994832657444616
T2734 0.994832657444616
T2735 0.994832657444616
T2736 0.994832657444616
T2737 0.994832657444616
T2738 0.946371863573247
T2739 0.899846319455014
T2740 0.853320775336782
T2741 0.806795231218549
T2742 0.760269687100316
T2743 0.715100380322021
T2744 0.696493437781724
T2745 0.679272943898114
T2746 0.662052451154941
T2747 0.644831957271332
T2748 0.627611463387722
T2749 0.611561771786733
T2750 0.686954190854119
T2751 0.763464541544486
T2752 0.839974892234853
T2753 0.916485244065657
T2754 0.994832657444616
T2755 0.994832657444616
T2756 0.994832657444616
T2757 0.994832657444616
T2758 0.994832657444616
T2759 0.994832657444616
T2760 0.994832657444616
T2761 0.994832657444616
T2762 0.946371863573247
T2763 0.899846319455014
T2764 0.853320775336782
T2765 0.806795231218549
T2766 0.760269687100316
T2767 0.715100380322021
T2768 0.696493437781724
T2769 0.679272943898114
T2770 0.662052451154941
T2771 0.644831957271332
T2772 0.627611463387722
T2773 0.611561771786733
T2774 0.706047790937922
T2775 0.801681953028842
T2776 0.897316115119762
T2777 0.994832657444616
T2778 0.994832657444616
T2779 0.994832657444616
T2780 0.994832657444616
T2781 0.994832657444616
T2782 0.994832657444616
T2783 0.994832657444616
T2784 0.994832657444616
T2785 0.994832657444616
T2786 0.946371863573247
T2787 0.899846319455014
T2788 0.853320775336782
T2789 0.806795231218549
T2790 0.760269687100316
T2791 0.715100380322021
T2792 0.696493437781724
T2793 0.679272943898114
T2794 0.662052451154941
T2795 0.644831957271332
T2796 0.627611463387722
T2797 0.611561771786733
T2798 0.706047790937922
T2799 0.801681953028842
T2800 0.897316115119762
T2801 0.994832657444616
T2802 0.994832657444616
T2803 0.994832657444616
T2804 0.994832657444616
T2805 0.994832657444616
T2806 0.994832657444616
T2807 0.994832657444616
T2808 0.994832657444616
