# Supplementary material for: FishMORPH - An agent-based model to predict salmonid growth and distribution responses under natural and low flows
Source: Sci Rep. 2016 Jul 19;6:29414. doi: 10.1038/srep29414 (PMC4949470; doi:10.1038/srep29414)
Supplement: Supplementary Information 2 [file srep29414-s2.zip › SR_FishMORPH_Files/Parameters/Baseline_Resource3_Density_Stretch7.var]

Resource3Density Strech7
T1 5.10612507035546
T2 4.7378770093246
T3 4.37960066851084
T4 4.0213243299305
T5 3.67035797337062
T6 3.59691301806772
T7 3.53062297832733
T8 3.46433293858694
T9 3.39804290107997
T10 3.33175286133958
T11 3.2654628238326
T12 3.19917278409221
T13 3.13893082309787
T14 3.41374317335619
T15 3.6942547061803
T16 3.97476623900441
T17 4.25527777182852
T18 4.53578930465263
T19 4.81630083747674
T20 5.10612507035546
T21 5.10612507035546
T22 5.10612507035546
T23 5.10612507035546
T24 5.10612507035546
T25 5.10612507035546
T26 4.7378770093246
T27 4.37960066851084
T28 4.0213243299305
T29 3.67035797337062
T30 3.59691301806772
T31 3.53062297832733
T32 3.46433293858694
T33 3.39804290107997
T34 3.33175286133958
T35 3.2654628238326
T36 3.19917278409221
T37 3.13893082309787
T38 3.41374317335619
T39 3.6942547061803
T40 3.97476623900441
T41 4.25527777182852
T42 4.53578930465263
T43 4.81630083747674
T44 5.10612507035546
T45 5.10612507035546
T46 5.10612507035546
T47 5.10612507035546
T48 5.10612507035546
T49 5.10612507035546
T50 4.7378770093246
T51 4.37960066851084
T52 4.0213243299305
T53 3.67035797337062
T54 3.59691301806772
T55 3.53062297832733
T56 3.46433293858694
T57 3.39804290107997
T58 3.33175286133958
T59 3.2654628238326
T60 3.19917278409221
T61 3.13893082309787
T62 3.41374317335619
T63 3.6942547061803
T64 3.97476623900441
T65 4.25527777182852
T66 4.53578930465263
T67 4.81630083747674
T68 5.10612507035546
T69 5.10612507035546
T70 5.10612507035546
T71 5.10612507035546
T72 5.10612507035546
T73 5.10612507035546
T74 4.7378770093246
T75 4.37960066851084
T76 4.0213243299305
T77 3.67035797337062
T78 3.59691301806772
T79 3.53062297832733
T80 3.46433293858694
T81 3.39804290107997
T82 3.33175286133958
T83 3.2654628238326
T84 3.19917278409221
T85 3.13893082309787
T86 3.41374317335619
T87 3.6942547061803
T88 3.97476623900441
T89 4.25527777182852
T90 4.53578930465263
T91 4.81630083747674
T92 5.10612507035546
T93 5.10612507035546
T94 5.10612507035546
T95 5.10612507035546
T96 5.10612507035546
T97 5.10612507035546
T98 4.7378770093246
T99 4.37960066851084
T100 4.0213243299305
T101 3.67035797337062
T102 3.59691301806772
T103 3.53062297832733
T104 3.46433293858694
T105 3.39804290107997
T106 3.33175286133958
T107 3.2654628238326
T108 3.19917278409221
T109 3.13893082309787
T110 3.41374317335619
T111 3.6942547061803
T112 3.97476623900441
T113 4.25527777182852
T114 4.53578930465263
T115 4.81630083747674
T116 5.10612507035546
T117 5.10612507035546
T118 5.10612507035546
T119 5.10612507035546
T120 5.10612507035546
T121 5.10612507035546
T122 4.7378770093246
T123 4.37960066851084
T124 4.0213243299305
T125 3.67035797337062
T126 3.59691301806772
T127 3.53062297832733
T128 3.46433293858694
T129 3.39804290107997
T130 3.33175286133958
T131 3.2654628238326
T132 3.19917278409221
T133 3.13893082309787
T134 3.41374317335619
T135 3.6942547061803
T136 3.97476623900441
T137 4.25527777182852
T138 4.53578930465263
T139 4.81630083747674
T140 5.10612507035546
T141 5.10612507035546
T142 5.10612507035546
T143 5.10612507035546
T144 5.10612507035546
T145 5.10612507035546
T146 4.7378770093246
T147 4.37960066851084
T148 4.0213243299305
T149 3.67035797337062
T150 3.59691301806772
T151 3.53062297832733
T152 3.46433293858694
T153 3.39804290107997
T154 3.33175286133958
T155 3.2654628238326
T156 3.19917278409221
T157 3.13893082309787
T158 3.41374317335619
T159 3.6942547061803
T160 3.97476623900441
T161 4.25527777182852
T162 4.53578930465263
T163 4.81630083747674
T164 5.10612507035546
T165 5.10612507035546
T166 5.10612507035546
T167 5.10612507035546
T168 5.10612507035546
T169 5.10612507035546
T170 4.7378770093246
T171 4.37960066851084
T172 4.0213243299305
T173 3.67035797337062
T174 3.59691301806772
T175 3.53062297832733
T176 3.46433293858694
T177 3.39804290107997
T178 3.33175286133958
T179 3.2654628238326
T180 3.19917278409221
T181 3.13893082309787
T182 3.41374317335619
T183 3.6942547061803
T184 3.97476623900441
T185 4.25527777182852
T186 4.53578930465263
T187 4.81630083747674
T188 5.10612507035546
T189 5.10612507035546
T190 5.10612507035546
T191 5.10612507035546
T192 5.10612507035546
T193 5.10612507035546
T194 4.7378770093246
T195 4.37960066851084
T196 4.0213243299305
T197 3.67035797337062
T198 3.59691301806772
T199 3.53062297832733
T200 3.46433293858694
T201 3.39804290107997
T202 3.33175286133958
T203 3.2654628238326
T204 3.19917278409221
T205 3.13893082309787
T206 3.41374317335619
T207 3.6942547061803
T208 3.97476623900441
T209 4.25527777182852
T210 4.53578930465263
T211 4.81630083747674
T212 5.10612507035546
T213 5.10612507035546
T214 5.10612507035546
T215 5.10612507035546
T216 5.10612507035546
T217 5.10612507035546
T218 4.7378770093246
T219 4.37960066851084
T220 4.0213243299305
T221 3.67035797337062
T222 3.59691301806772
T223 3.53062297832733
T224 3.46433293858694
T225 3.39804290107997
T226 3.33175286133958
T227 3.2654628238326
T228 3.19917278409221
T229 3.13893082309787
T230 3.41374317335619
T231 3.6942547061803
T232 3.97476623900441
T233 4.25527777182852
T234 4.53578930465263
T235 4.81630083747674
T236 5.10612507035546
T237 5.10612507035546
T238 5.10612507035546
T239 5.10612507035546
T240 5.10612507035546
T241 5.10612507035546
T242 4.7378770093246
T243 4.37960066851084
T244 4.0213243299305
T245 3.67035797337062
T246 3.59691301806772
T247 3.53062297832733
T248 3.46433293858694
T249 3.39804290107997
T250 3.33175286133958
T251 3.2654628238326
T252 3.19917278409221
T253 3.13893082309787
T254 3.41374317335619
T255 3.6942547061803
T256 3.97476623900441
T257 4.25527777182852
T258 4.53578930465263
T259 4.81630083747674
T260 5.10612507035546
T261 5.10612507035546
T262 5.10612507035546
T263 5.10612507035546
T264 5.10612507035546
T265 5.10612507035546
T266 4.7378770093246
T267 4.37960066851084
T268 4.0213243299305
T269 3.67035797337062
T270 3.59691301806772
T271 3.53062297832733
T272 3.46433293858694
T273 3.39804290107997
T274 3.33175286133958
T275 3.2654628238326
T276 3.19917278409221
T277 3.13893082309787
T278 3.41374317335619
T279 3.6942547061803
T280 3.97476623900441
T281 4.25527777182852
T282 4.53578930465263
T283 4.81630083747674
T284 5.10612507035546
T285 5.10612507035546
T286 5.10612507035546
T287 5.10612507035546
T288 5.10612507035546
T289 5.10612507035546
T290 4.7378770093246
T291 4.37960066851084
T292 4.0213243299305
T293 3.67035797337062
T294 3.59691301806772
T295 3.53062297832733
T296 3.46433293858694
T297 3.39804290107997
T298 3.33175286133958
T299 3.2654628238326
T300 3.19917278409221
T301 3.13893082309787
T302 3.41374317335619
T303 3.6942547061803
T304 3.97476623900441
T305 4.25527777182852
T306 4.53578930465263
T307 4.81630083747674
T308 5.10612507035546
T309 5.10612507035546
T310 5.10612507035546
T311 5.10612507035546
T312 5.10612507035546
T313 5.10612507035546
T314 4.7378770093246
T315 4.37960066851084
T316 4.0213243299305
T317 3.67035797337062
T318 3.59691301806772
T319 3.53062297832733
T320 3.46433293858694
T321 3.39804290107997
T322 3.33175286133958
T323 3.2654628238326
T324 3.19917278409221
T325 3.13893082309787
T326 3.41374317335619
T327 3.6942547061803
T328 3.97476623900441
T329 4.25527777182852
T330 4.53578930465263
T331 4.81630083747674
T332 5.10612507035546
T333 5.10612507035546
T334 5.10612507035546
T335 5.10612507035546
T336 5.10612507035546
T337 5.10612507035546
T338 4.7378770093246
T339 4.37960066851084
T340 4.0213243299305
T341 3.67035797337062
T342 3.59691301806772
T343 3.53062297832733
T344 3.46433293858694
T345 3.39804290107997
T346 3.33175286133958
T347 3.2654628238326
T348 3.19917278409221
T349 3.13893082309787
T350 3.41374317335619
T351 3.6942547061803
T352 3.97476623900441
T353 4.25527777182852
T354 4.53578930465263
T355 4.81630083747674
T356 5.10612507035546
T357 5.10612507035546
T358 5.10612507035546
T359 5.10612507035546
T360 5.10612507035546
T361 5.10612507035546
T362 4.7378770093246
T363 4.37960066851084
T364 4.0213243299305
T365 3.67035797337062
T366 3.59691301806772
T367 3.53062297832733
T368 3.46433293858694
T369 3.39804290107997
T370 3.33175286133958
T371 3.2654628238326
T372 3.19917278409221
T373 3.13893082309787
T374 3.41374317335619
T375 3.6942547061803
T376 3.97476623900441
T377 4.25527777182852
T378 4.53578930465263
T379 4.81630083747674
T380 5.10612507035546
T381 5.10612507035546
T382 5.10612507035546
T383 5.10612507035546
T384 5.10612507035546
T385 5.10612507035546
T386 4.7378770093246
T387 4.37960066851084
T388 4.0213243299305
T389 3.67035797337062
T390 3.59691301806772
T391 3.53062297832733
T392 3.46433293858694
T393 3.39804290107997
T394 3.33175286133958
T395 3.2654628238326
T396 3.19917278409221
T397 3.13893082309787
T398 3.41374317335619
T399 3.6942547061803
T400 3.97476623900441
T401 4.25527777182852
T402 4.53578930465263
T403 4.81630083747674
T404 5.10612507035546
T405 5.10612507035546
T406 5.10612507035546
T407 5.10612507035546
T408 5.10612507035546
T409 5.10612507035546
T410 4.7378770093246
T411 4.37960066851084
T412 4.0213243299305
T413 3.67035797337062
T414 3.59691301806772
T415 3.53062297832733
T416 3.46433293858694
T417 3.39804290107997
T418 3.33175286133958
T419 3.2654628238326
T420 3.19917278409221
T421 3.13893082309787
T422 3.41374317335619
T423 3.6942547061803
T424 3.97476623900441
T425 4.25527777182852
T426 4.53578930465263
T427 4.81630083747674
T428 5.10612507035546
T429 5.10612507035546
T430 5.10612507035546
T431 5.10612507035546
T432 5.10612507035546
T433 5.10612507035546
T434 4.7378770093246
T435 4.37960066851084
T436 4.0213243299305
T437 3.67035797337062
T438 3.59691301806772
T439 3.53062297832733
T440 3.46433293858694
T441 3.39804290107997
T442 3.33175286133958
T443 3.2654628238326
T444 3.19917278409221
T445 3.13893082309787
T446 3.41374317335619
T447 3.6942547061803
T448 3.97476623900441
T449 4.25527777182852
T450 4.53578930465263
T451 4.81630083747674
T452 5.10612507035546
T453 5.10612507035546
T454 5.10612507035546
T455 5.10612507035546
T456 5.10612507035546
T457 5.10612507035546
T458 4.7378770093246
T459 4.37960066851084
T460 4.0213243299305
T461 3.67035797337062
T462 3.59691301806772
T463 3.53062297832733
T464 3.46433293858694
T465 3.39804290107997
T466 3.33175286133958
T467 3.2654628238326
T468 3.19917278409221
T469 3.13893082309787
T470 3.41374317335619
T471 3.6942547061803
T472 3.97476623900441
T473 4.25527777182852
T474 4.53578930465263
T475 4.81630083747674
T476 5.10612507035546
T477 5.10612507035546
T478 5.10612507035546
T479 5.10612507035546
T480 5.10612507035546
T481 5.10612507035546
T482 4.7378770093246
T483 4.37960066851084
T484 4.0213243299305
T485 3.67035797337062
T486 3.59691301806772
T487 3.53062297832733
T488 3.46433293858694
T489 3.39804290107997
T490 3.33175286133958
T491 3.2654628238326
T492 3.19917278409221
T493 3.13893082309787
T494 3.41374317335619
T495 3.6942547061803
T496 3.97476623900441
T497 4.25527777182852
T498 4.53578930465263
T499 4.81630083747674
T500 5.10612507035546
T501 5.10612507035546
T502 5.10612507035546
T503 5.10612507035546
T504 5.10612507035546
T505 5.10612507035546
T506 4.7378770093246
T507 4.37960066851084
T508 4.0213243299305
T509 3.67035797337062
T510 3.59691301806772
T511 3.53062297832733
T512 3.46433293858694
T513 3.39804290107997
T514 3.33175286133958
T515 3.2654628238326
T516 3.19917278409221
T517 3.13893082309787
T518 3.41374317335619
T519 3.6942547061803
T520 3.97476623900441
T521 4.25527777182852
T522 4.53578930465263
T523 4.81630083747674
T524 5.10612507035546
T525 5.10612507035546
T526 5.10612507035546
T527 5.10612507035546
T528 5.10612507035546
T529 5.10612507035546
T530 4.7378770093246
T531 4.37960066851084
T532 4.0213243299305
T533 3.67035797337062
T534 3.59691301806772
T535 3.53062297832733
T536 3.46433293858694
T537 3.39804290107997
T538 3.33175286133958
T539 3.2654628238326
T540 3.19917278409221
T541 3.13893082309787
T542 3.41374317335619
T543 3.6942547061803
T544 3.97476623900441
T545 4.25527777182852
T546 4.53578930465263
T547 4.81630083747674
T548 5.10612507035546
T549 5.10612507035546
T550 5.10612507035546
T551 5.10612507035546
T552 5.10612507035546
T553 5.10612507035546
T554 4.7378770093246
T555 4.37960066851084
T556 4.0213243299305
T557 3.67035797337062
T558 3.59691301806772
T559 3.53062297832733
T560 3.46433293858694
T561 3.39804290107997
T562 3.33175286133958
T563 3.2654628238326
T564 3.19917278409221
T565 3.13893082309787
T566 3.41374317335619
T567 3.6942547061803
T568 3.97476623900441
T569 4.25527777182852
T570 4.53578930465263
T571 4.81630083747674
T572 5.10612507035546
T573 5.10612507035546
T574 5.10612507035546
T575 5.10612507035546
T576 5.10612507035546
T577 5.10612507035546
T578 4.7378770093246
T579 4.37960066851084
T580 4.0213243299305
T581 3.67035797337062
T582 3.59691301806772
T583 3.53062297832733
T584 3.46433293858694
T585 3.39804290107997
T586 3.33175286133958
T587 3.2654628238326
T588 3.19917278409221
T589 3.13893082309787
T590 3.41374317335619
T591 3.6942547061803
T592 3.97476623900441
T593 4.25527777182852
T594 4.53578930465263
T595 4.81630083747674
T596 5.10612507035546
T597 5.10612507035546
T598 5.10612507035546
T599 5.10612507035546
T600 5.10612507035546
T601 5.10612507035546
T602 4.7378770093246
T603 4.37960066851084
T604 4.0213243299305
T605 3.67035797337062
T606 3.59691301806772
T607 3.53062297832733
T608 3.46433293858694
T609 3.39804290107997
T610 3.33175286133958
T611 3.2654628238326
T612 3.19917278409221
T613 3.13893082309787
T614 3.41374317335619
T615 3.6942547061803
T616 3.97476623900441
T617 4.25527777182852
T618 4.53578930465263
T619 4.81630083747674
T620 5.10612507035546
T621 5.10612507035546
T622 5.10612507035546
T623 5.10612507035546
T624 5.10612507035546
T625 5.10612507035546
T626 4.7378770093246
T627 4.37960066851084
T628 4.0213243299305
T629 3.67035797337062
T630 3.59691301806772
T631 3.53062297832733
T632 3.46433293858694
T633 3.39804290107997
T634 3.33175286133958
T635 3.2654628238326
T636 3.19917278409221
T637 3.13893082309787
T638 3.41374317335619
T639 3.6942547061803
T640 3.97476623900441
T641 4.25527777182852
T642 4.53578930465263
T643 4.81630083747674
T644 5.10612507035546
T645 5.10612507035546
T646 5.10612507035546
T647 5.10612507035546
T648 5.10612507035546
T649 5.10612507035546
T650 4.7378770093246
T651 4.37960066851084
T652 4.0213243299305
T653 3.67035797337062
T654 3.59691301806772
T655 3.53062297832733
T656 3.46433293858694
T657 3.39804290107997
T658 3.33175286133958
T659 3.2654628238326
T660 3.19917278409221
T661 3.13893082309787
T662 3.41374317335619
T663 3.6942547061803
T664 3.97476623900441
T665 4.25527777182852
T666 4.53578930465263
T667 4.81630083747674
T668 5.10612507035546
T669 5.10612507035546
T670 5.10612507035546
T671 5.10612507035546
T672 5.10612507035546
T673 5.10612507035546
T674 4.7378770093246
T675 4.37960066851084
T676 4.0213243299305
T677 3.67035797337062
T678 3.59691301806772
T679 3.53062297832733
T680 3.46433293858694
T681 3.39804290107997
T682 3.33175286133958
T683 3.2654628238326
T684 3.19917278409221
T685 3.13893082309787
T686 3.41374317335619
T687 3.6942547061803
T688 3.97476623900441
T689 4.25527777182852
T690 4.53578930465263
T691 4.81630083747674
T692 5.10612507035546
T693 5.10612507035546
T694 5.10612507035546
T695 5.10612507035546
T696 5.10612507035546
T697 5.10612507035546
T698 4.7378770093246
T699 4.37960066851084
T700 4.0213243299305
T701 3.67035797337062
T702 3.59691301806772
T703 3.53062297832733
T704 3.46433293858694
T705 3.39804290107997
T706 3.33175286133958
T707 3.2654628238326
T708 3.19917278409221
T709 3.13893082309787
T710 3.41374317335619
T711 3.6942547061803
T712 3.97476623900441
T713 4.25527777182852
T714 4.53578930465263
T715 4.81630083747674
T716 5.10612507035546
T717 5.10612507035546
T718 5.10612507035546
T719 5.10612507035546
T720 5.10612507035546
T721 5.10612507035546
T722 4.7378770093246
T723 4.37960066851084
T724 4.0213243299305
T725 3.67035797337062
T726 3.59691301806772
T727 3.53062297832733
T728 3.46433293858694
T729 3.39804290107997
T730 3.33175286133958
T731 3.2654628238326
T732 3.19917278409221
T733 3.13893082309787
T734 3.41374317335619
T735 3.6942547061803
T736 3.97476623900441
T737 4.25527777182852
T738 4.53578930465263
T739 4.81630083747674
T740 5.10612507035546
T741 5.10612507035546
T742 5.10612507035546
T743 5.10612507035546
T744 5.10612507035546
T745 5.10612507035546
T746 4.7378770093246
T747 4.37960066851084
T748 4.0213243299305
T749 3.67035797337062
T750 3.59691301806772
T751 3.53062297832733
T752 3.46433293858694
T753 3.39804290107997
T754 3.33175286133958
T755 3.2654628238326
T756 3.19917278409221
T757 3.13893082309787
T758 3.41374317335619
T759 3.6942547061803
T760 3.97476623900441
T761 4.25527777182852
T762 4.53578930465263
T763 4.81630083747674
T764 5.10612507035546
T765 5.10612507035546
T766 5.10612507035546
T767 5.10612507035546
T768 5.10612507035546
T769 5.10612507035546
T770 4.7378770093246
T771 4.37960066851084
T772 4.0213243299305
T773 3.67035797337062
T774 3.59691301806772
T775 3.53062297832733
T776 3.46433293858694
T777 3.39804290107997
T778 3.33175286133958
T779 3.2654628238326
T780 3.19917278409221
T781 3.13893082309787
T782 3.41374317335619
T783 3.6942547061803
T784 3.97476623900441
T785 4.25527777182852
T786 4.53578930465263
T787 4.81630083747674
T788 5.10612507035546
T789 5.10612507035546
T790 5.10612507035546
T791 5.10612507035546
T792 5.10612507035546
T793 5.10612507035546
T794 4.7378770093246
T795 4.37960066851084
T796 4.0213243299305
T797 3.67035797337062
T798 3.59691301806772
T799 3.53062297832733
T800 3.46433293858694
T801 3.39804290107997
T802 3.33175286133958
T803 3.2654628238326
T804 3.19917278409221
T805 3.13893082309787
T806 3.41374317335619
T807 3.6942547061803
T808 3.97476623900441
T809 4.25527777182852
T810 4.53578930465263
T811 4.81630083747674
T812 5.10612507035546
T813 5.10612507035546
T814 5.10612507035546
T815 5.10612507035546
T816 5.10612507035546
T817 5.10612507035546
T818 4.7378770093246
T819 4.37960066851084
T820 4.0213243299305
T821 3.67035797337062
T822 3.59691301806772
T823 3.53062297832733
T824 3.46433293858694
T825 3.39804290107997
T826 3.33175286133958
T827 3.2654628238326
T828 3.19917278409221
T829 3.13893082309787
T830 3.41374317335619
T831 3.6942547061803
T832 3.97476623900441
T833 4.25527777182852
T834 4.53578930465263
T835 4.81630083747674
T836 5.10612507035546
T837 5.10612507035546
T838 5.10612507035546
T839 5.10612507035546
T840 5.10612507035546
T841 5.10612507035546
T842 4.7378770093246
T843 4.37960066851084
T844 4.0213243299305
T845 3.67035797337062
T846 3.59691301806772
T847 3.53062297832733
T848 3.46433293858694
T849 3.39804290107997
T850 3.33175286133958
T851 3.2654628238326
T852 3.19917278409221
T853 3.13893082309787
T854 3.41374317335619
T855 3.6942547061803
T856 3.97476623900441
T857 4.25527777182852
T858 4.53578930465263
T859 4.81630083747674
T860 5.10612507035546
T861 5.10612507035546
T862 5.10612507035546
T863 5.10612507035546
T864 5.10612507035546
T865 5.10612507035546
T866 4.7378770093246
T867 4.37960066851084
T868 4.0213243299305
T869 3.67035797337062
T870 3.59691301806772
T871 3.53062297832733
T872 3.46433293858694
T873 3.39804290107997
T874 3.33175286133958
T875 3.2654628238326
T876 3.19917278409221
T877 3.13893082309787
T878 3.41374317335619
T879 3.6942547061803
T880 3.97476623900441
T881 4.25527777182852
T882 4.53578930465263
T883 4.81630083747674
T884 5.10612507035546
T885 5.10612507035546
T886 5.10612507035546
T887 5.10612507035546
T888 5.10612507035546
T889 5.10612507035546
T890 4.7378770093246
T891 4.37960066851084
T892 4.0213243299305
T893 3.67035797337062
T894 3.59691301806772
T895 3.53062297832733
T896 3.46433293858694
T897 3.39804290107997
T898 3.33175286133958
T899 3.2654628238326
T900 3.19917278409221
T901 3.13893082309787
T902 3.41374317335619
T903 3.6942547061803
T904 3.97476623900441
T905 4.25527777182852
T906 4.53578930465263
T907 4.81630083747674
T908 5.10612507035546
T909 5.10612507035546
T910 5.10612507035546
T911 5.10612507035546
T912 5.10612507035546
T913 5.10612507035546
T914 4.7378770093246
T915 4.37960066851084
T916 4.0213243299305
T917 3.67035797337062
T918 3.59691301806772
T919 3.53062297832733
T920 3.46433293858694
T921 3.39804290107997
T922 3.33175286133958
T923 3.2654628238326
T924 3.19917278409221
T925 3.13893082309787
T926 3.41374317335619
T927 3.6942547061803
T928 3.97476623900441
T929 4.25527777182852
T930 4.53578930465263
T931 4.81630083747674
T932 5.10612507035546
T933 5.10612507035546
T934 5.10612507035546
T935 5.10612507035546
T936 5.10612507035546
T937 5.10612507035546
T938 4.7378770093246
T939 4.37960066851084
T940 4.0213243299305
T941 3.67035797337062
T942 3.59691301806772
T943 3.53062297832733
T944 3.46433293858694
T945 3.39804290107997
T946 3.33175286133958
T947 3.2654628238326
T948 3.19917278409221
T949 3.13893082309787
T950 3.41374317335619
T951 3.6942547061803
T952 3.97476623900441
T953 4.25527777182852
T954 4.53578930465263
T955 4.81630083747674
T956 5.10612507035546
T957 5.10612507035546
T958 5.10612507035546
T959 5.10612507035546
T960 5.10612507035546
T961 5.10612507035546
T962 4.7378770093246
T963 4.37960066851084
T964 4.0213243299305
T965 3.67035797337062
T966 3.59691301806772
T967 3.53062297832733
T968 3.46433293858694
T969 3.39804290107997
T970 3.33175286133958
T971 3.2654628238326
T972 3.19917278409221
T973 3.13893082309787
T974 3.41374317335619
T975 3.6942547061803
T976 3.97476623900441
T977 4.25527777182852
T978 4.53578930465263
T979 4.81630083747674
T980 5.10612507035546
T981 5.10612507035546
T982 5.10612507035546
T983 5.10612507035546
T984 5.10612507035546
T985 5.10612507035546
T986 4.7378770093246
T987 4.37960066851084
T988 4.0213243299305
T989 3.67035797337062
T990 3.59691301806772
T991 3.53062297832733
T992 3.46433293858694
T993 3.39804290107997
T994 3.33175286133958
T995 3.2654628238326
T996 3.19917278409221
T997 3.13893082309787
T998 3.41374317335619
T999 3.6942547061803
T1000 3.97476623900441
T1001 4.25527777182852
T1002 4.53578930465263
T1003 4.81630083747674
T1004 5.10612507035546
T1005 5.10612507035546
T1006 5.10612507035546
T1007 5.10612507035546
T1008 5.10612507035546
T1009 5.10612507035546
T1010 4.7378770093246
T1011 4.37960066851084
T1012 4.0213243299305
T1013 3.67035797337062
T1014 3.59691301806772
T1015 3.53062297832733
T1016 3.46433293858694
T1017 3.39804290107997
T1018 3.33175286133958
T1019 3.2654628238326
T1020 3.19917278409221
T1021 3.13893082309787
T1022 3.41374317335619
T1023 3.6942547061803
T1024 3.97476623900441
T1025 4.25527777182852
T1026 4.53578930465263
T1027 4.81630083747674
T1028 5.10612507035546
T1029 5.10612507035546
T1030 5.10612507035546
T1031 5.10612507035546
T1032 5.10612507035546
T1033 5.10612507035546
T1034 4.80963306912163
T1035 4.52307402260712
T1036 4.23651497832603
T1037 3.94995593181152
T1038 3.67035797337062
T1039 3.58753162019977
T1040 3.51178265159587
T1041 3.43603368299196
T1042 3.36028471438806
T1043 3.28453574578416
T1044 3.20878677718025
T1045 3.13893082309787
T1046 3.41374317335619
T1047 3.6942547061803
T1048 3.97476623900441
T1049 4.25527777182852
T1050 4.53578930465263
T1051 4.81630083747674
T1052 5.10612507035546
T1053 5.10612507035546
T1054 5.10612507035546
T1055 5.10612507035546
T1056 5.10612507035546
T1057 5.10612507035546
T1058 4.80963306912163
T1059 4.52307402260712
T1060 4.23651497832603
T1061 3.94995593181152
T1062 3.67035797337062
T1063 3.58753162019977
T1064 3.51178265159587
T1065 3.43603368299196
T1066 3.36028471438806
T1067 3.28453574578416
T1068 3.20878677718025
T1069 3.13893082309787
T1070 3.41070827285418
T1071 3.68770888487504
T1072 3.96421418653275
T1073 4.24022417782731
T1074 4.51573886099215
T1075 4.79075823379385
T1076 5.07453738741166
T1077 5.07002935109226
T1078 5.06552131700628
T1079 5.06101328068688
T1080 5.05650524436748
T1081 5.0519972102815
T1082 4.75440192113806
T1083 4.4671402804067
T1084 4.18038463026032
T1085 3.89413496623208
T1086 3.61524785673406
T1087 3.53049781738388
T1088 3.4528526470862
T1089 3.37534123193807
T1090 3.29796356747266
T1091 3.22071965592338
T1092 3.14360949729025
T1093 3.07240120422822
T1094 3.33837502322671
T1095 3.60943191982352
T1096 3.87999350829061
T1097 4.15005978862797
T1098 4.41963075860219
T1099 4.68870641821327
T1100 4.96634453138001
T1101 4.96183649729403
T1102 4.95732846097463
T1103 4.95282042465523
T1104 4.94831239056925
T1105 4.94380435424985
T1106 4.65249138733765
T1107 4.37130160012471
T1108 4.09061780126332
T1109 3.81043999075348
T1110 3.53747723738154
T1111 3.45448219164789
T1112 3.37844205411043
T1113 3.30253567172253
T1114 3.22676304001735
T1115 3.1511241612283
T1116 3.07561903535539
T1117 3.00589090892178
T1118 3.26604177359923
T1119 3.53115495700542
T1120 3.79577283228189
T1121 4.05989539942863
T1122 4.32352265397881
T1123 4.58665460263269
T1124 4.85815167758177
T1125 4.85364364126237
T1126 4.84913560494297
T1127 4.844627570857
T1128 4.84011953453759
T1129 4.83561149821819
T1130 4.55058085130382
T1131 4.2754629198427
T1132 4.00085097449973
T1133 3.72674501527489
T1134 3.45970661802903
T1135 3.3784665659119
T1136 3.30403146113467
T1137 3.22973011150699
T1138 3.15556251256204
T1139 3.08152866653321
T1140 3.00762857342053
T1141 2.93938061361535
T1142 3.19370852173833
T1143 3.45287799418732
T1144 3.71155215627317
T1145 3.96973100799587
T1146 4.22741455158885
T1147 4.48460278481868
T1148 4.74995882155012
T1149 4.74545078746414
T1150 4.74094275114474
T1151 4.73643471482534
T1152 4.73192667850594
T1153 4.72741864441996
T1154 4.4486703175034
T1155 4.17962423732728
T1156 3.91108414550272
T1157 3.64305004202971
T1158 3.38193599867652
T1159 3.30245094017591
T1160 3.22962087039233
T1161 3.15692455129146
T1162 3.08436198510673
T1163 3.01193317183813
T1164 2.93963811148567
T1165 2.87287031607549
T1166 3.12137527211086
T1167 3.37460103136923
T1168 3.62733148026445
T1169 3.87956661879653
T1170 4.13130644919889
T1171 4.3825509692381
T1172 4.64176596775189
T1173 4.63725793143249
T1174 4.63274989511309
T1175 4.62824186102711
T1176 4.62373382470771
T1177 4.61922578838831
T1178 4.34675978370299
T1179 4.08378555704528
T1180 3.82131731650571
T1181 3.55935506655112
T1182 3.304165379324
T1183 3.22643531667334
T1184 3.15521027741656
T1185 3.08411899107592
T1186 3.01316145765141
T1187 2.94233767714305
T1188 2.87164764955082
T1189 2.80636002076905
T1190 3.04904202248338
T1191 3.29632406855113
T1192 3.54311080202231
T1193 3.78940222959719
T1194 4.0351983445755
T1195 4.2804991514241
T1196 4.53357311172023
T1197 4.52906507540083
T1198 4.52455704131485
T1199 4.52004900499545
T1200 4.51554096867605
T1201 4.51103293235665
T1202 4.24484924990258
T1203 3.98794687452986
T1204 3.73155048974212
T1205 3.47566009107252
T1206 3.22639475997149
T1207 3.15041969093735
T1208 3.0807996844408
T1209 3.01131343086038
T1210 2.9419609301961
T1211 2.87274218244796
T1212 2.80365718761596
T1213 2.73984972546262
T1214 2.97670877285591
T1215 3.21804710349961
T1216 3.45889012601359
T1217 3.69923783816443
T1218 3.93909024218554
T1219 4.17844733584351
T1220 4.42538025568858
T1221 4.4208722216026
T1222 4.4163641852832
T1223 4.4118561489638
T1224 4.40734811487782
T1225 4.40284007855842
T1226 4.14293871386874
T1227 3.89210819424786
T1228 3.64178366074512
T1229 3.39196511559393
T1230 3.14862414061897
T1231 3.07440406520136
T1232 3.00638909146504
T1233 2.93850787064485
T1234 2.87076040274079
T1235 2.80314668775288
T1236 2.7356667256811
T1237 2.67333943015618
T1238 2.90437552322843
T1239 3.13977014068151
T1240 3.37466945000487
T1241 3.60907344896509
T1242 3.84298213756216
T1243 4.07639551802951
T1244 4.31718740189035
T1245 4.31267936557095
T1246 4.30817132925154
T1247 4.30366329516557
T1248 4.29915525884617
T1249 4.29464722252677
T1250 4.04102818006833
T1251 3.79626951396586
T1252 3.55201683398153
T1253 3.30827014011533
T1254 3.07085352126646
T1255 2.99838843946537
T1256 2.93197850072269
T1257 2.86570231042931
T1258 2.79955987528548
T1259 2.7335511930578
T1260 2.66767626374624
T1261 2.60682913484975
T1262 2.83204227360096
T1263 3.06149317786342
T1264 3.29044877399615
T1265 3.51890905976575
T1266 3.7468740351722
T1267 3.97434370244893
T1268 4.20899454585869
T1269 4.20448650953929
T1270 4.19997847545331
T1271 4.19547043913391
T1272 4.19096240281451
T1273 4.18645436872853
T1274 3.93911764626791
T1275 3.70043083145044
T1276 3.46225000498452
T1277 3.22457516687016
T1278 2.99308290191394
T1279 2.9223728159628
T1280 2.85756790774693
T1281 2.79289675244719
T1282 2.72835934783017
T1283 2.66395569836271
T1284 2.59968580181139
T1285 2.54031883954331
T1286 2.75970902397348
T1287 2.98321621504532
T1288 3.20622809575401
T1289 3.42874466833299
T1290 3.65076593278224
T1291 3.87229188463492
T1292 4.10080168982704
T1293 4.09629365574106
T1294 4.09178561942166
T1295 4.08727758310226
T1296 4.08276954901628
T1297 4.07826151269688
T1298 3.8372071124675
T1299 3.60459215116844
T1300 3.37248317598751
T1301 3.14088019139156
T1302 2.91531228256143
T1303 2.84635719022681
T1304 2.78315731477117
T1305 2.72009119223166
T1306 2.65715882037486
T1307 2.59436020366763
T1308 2.53169533987653
T1309 2.47380854423688
T1310 2.687375774346
T1311 2.90493925222722
T1312 3.1220074197453
T1313 3.33858027913365
T1314 3.55465782815885
T1315 3.77024006905434
T1316 3.9926088360288
T1317 3.9881007997094
T1318 3.98359276339
T1319 3.97908472930403
T1320 3.97457669298462
T1321 3.97006865666522
T1322 3.73529657866709
T1323 3.50875346865302
T1324 3.28271634922393
T1325 3.05718521591297
T1326 2.83754166320891
T1327 2.77034156449082
T1328 2.7087467217954
T1329 2.64728563201612
T1330 2.58595829515297
T1331 2.52476470897254
T1332 2.46370487794167
T1333 2.40729824669702
T1334 2.61504252248511
T1335 2.8266622871757
T1336 3.03778674373658
T1337 3.24841588993431
T1338 3.45854972576889
T1339 3.66818825124033
T1340 3.88441597999715
T1341 3.87990794367775
T1342 3.87539990959177
T1343 3.87089187327237
T1344 3.86638383695297
T1345 3.86187580286699
T1346 3.63338604263325
T1347 3.41291478837102
T1348 3.19294952022692
T1349 2.97349024043437
T1350 2.7597710438564
T1351 2.69432594098825
T1352 2.63433612881964
T1353 2.57448007180058
T1354 2.51475776769766
T1355 2.45516921427746
T1356 2.39571441377339
T1357 2.34078795139058
T1358 2.54270927285763
T1359 2.74838532435761
T1360 2.95356606772786
T1361 3.15825149850155
T1362 3.36244162114551
T1363 3.56613643565975
T1364 3.77622312619892
T1365 3.77171508987952
T1366 3.76720705356012
T1367 3.76269901724072
T1368 3.75819098315474
T1369 3.75368294683534
T1370 3.53147550883284
T1371 3.3170761058556
T1372 3.10318269346333
T1373 2.88979526495578
T1374 2.68200042450388
T1375 2.61831031525226
T1376 2.5599255380773
T1377 2.50167451158505
T1378 2.44355724024235
T1379 2.38557371958238
T1380 2.32772395183854
T1381 2.27427765608415
T1382 2.47037602323016
T1383 2.67010836153951
T1384 2.86934538948572
T1385 3.0680871093022
T1386 3.26633351875555
T1387 3.46408462007917
T1388 3.66803027016726
T1389 3.66352223384786
T1390 3.65901419976188
T1391 3.65450616344248
T1392 3.64999812712308
T1393 3.64549009080368
T1394 3.42956497503243
T1395 3.2212374255736
T1396 3.01341586446632
T1397 2.8061002917106
T1398 2.60422980515137
T1399 2.54229468951627
T1400 2.48551494510153
T1401 2.42886895136951
T1402 2.37235671278704
T1403 2.31597822488729
T1404 2.25973348990368
T1405 2.20776736077771
T1406 2.39804277360268
T1407 2.59183139872141
T1408 2.785124713477
T1409 2.97792272010286
T1410 3.17022541636559
T1411 3.36203280226516
T1412 3.55983741413561
T1413 3.55532938004963
T1414 3.55082134373023
T1415 3.54631330741083
T1416 3.54180527332485
T1417 3.53729723700545
T1418 3.32765444123201
T1419 3.1253987452916
T1420 2.92364903546931
T1421 2.72240531623201
T1422 2.52645918579885
T1423 2.46627906378028
T1424 2.41110435212577
T1425 2.35606339115397
T1426 2.30115618533173
T1427 2.24638273019221
T1428 2.19174302796882
T1429 2.14125706547127
T1430 2.35758700899857
T1431 2.57720041051176
T1432 2.79623594993461
T1433 3.01469362950054
T1434 3.23257344697614
T1435 3.45615259442335
T1436 3.45164456033738
T1437 3.44713652401798
T1438 3.44262848769857
T1439 3.4381204536126
T1440 3.4336124172932
T1441 3.4291043809738
T1442 3.22574390519818
T1443 3.02956006277617
T1444 2.83388220870573
T1445 2.63871034075341
T1446 2.44868856644634
T1447 2.39026344027772
T1448 2.33669375915001
T1449 2.28325783317186
T1450 2.22995565787642
T1451 2.17678723549712
T1452 2.12375256603396
T1453 2.07474677016484
T1454 2.2842623189791
T1455 2.4969413888088
T1456 2.70904259431474
T1457 2.92056594219718
T1458 3.13151142798929
T1459 3.34795974062512
T1460 3.34345170430572
T1461 3.33894366798632
T1462 3.33443563390034
T1463 3.32992759758094
T1464 3.32541956126154
T1465 3.32091152717556
T1466 3.12383337139776
T1467 2.93372138249417
T1468 2.74411537970872
T1469 2.55501536527482
T1470 2.37091794709382
T1471 2.31424781454173
T1472 2.26228316617424
T1473 2.21045227295632
T1474 2.15875513042111
T1475 2.10719174080204
T1476 2.05576210409911
T1477 2.00823647262498
T1478 2.21093762895963
T1479 2.41668236487242
T1480 2.62184924092829
T1481 2.82643825489383
T1482 3.03044940900245
T1483 3.23976688459347
T1484 3.23525884827407
T1485 3.23075081418809
T1486 3.22624277786869
T1487 3.22173474154929
T1488 3.21722670746331
T1489 3.21271867114391
T1490 3.02192283759735
T1491 2.83788269997875
T1492 2.65434855294513
T1493 2.47132038979622
T1494 2.29314732774131
T1495 2.23823218880574
T1496 2.1878725754319
T1497 2.13764671274078
T1498 2.0875546029658
T1499 2.03759624610696
T1500 1.98777164216425
T1501 1.94172617731855
T1502 2.13761293894016
T1503 2.33642334316946
T1504 2.53465588530842
T1505 2.73231056759047
T1506 2.9293873900156
T1507 3.13157402856181
T1508 3.12706599447583
T1509 3.12255795815643
T1510 3.11804992183703
T1511 3.11354188775106
T1512 3.10903385143166
T1513 3.10452581511225
T1514 2.92001230379694
T1515 2.74204401969675
T1516 2.56458172394812
T1517 2.38762541655105
T1518 2.21537670838879
T1519 2.16221656530317
T1520 2.11346198245614
T1521 2.06484115252524
T1522 2.01635407551049
T1523 1.96800075141187
T1524 1.91978118022939
T1525 1.87521588201211
T1526 2.06428824892069
T1527 2.2561643214665
T1528 2.44746253192197
T1529 2.63818288028711
T1530 2.82832537102876
T1531 3.02338117476358
T1532 3.01887313844418
T1533 3.01436510212478
T1534 3.0098570680388
T1535 3.0053490317194
T1536 3.0008409954
T1537 2.99633296131402
T1538 2.8181017677631
T1539 2.64620533941475
T1540 2.47481489495111
T1541 2.30393044107245
T1542 2.1376060912697
T1543 2.08620093956718
T1544 2.03905138948037
T1545 1.99203559230971
T1546 1.94515354805518
T1547 1.89840525671679
T1548 1.85179071829453
T1549 1.80870558670567
T1550 1.99096355890122
T1551 2.17590529753012
T1552 2.3602691763021
T1553 2.54405519521718
T1554 2.72726334980849
T1555 2.91518831873193
T1556 2.91068028241253
T1557 2.90617224832655
T1558 2.90166421200715
T1559 2.89715617568775
T1560 2.89264814160177
T1561 2.88814010528237
T1562 2.71619123396269
T1563 2.55036665689933
T1564 2.38504806818753
T1565 2.22023546559386
T1566 2.05983547191718
T1567 2.01018531383119
T1568 1.96464079650461
T1569 1.91923003209417
T1570 1.87395302059987
T1571 1.8288097620217
T1572 1.78380025635968
T1573 1.74219529139924
T1574 1.91763886888175
T1575 2.09564627582716
T1576 2.27307582291566
T1577 2.44992750791382
T1578 2.62620133082165
T1579 2.80699546493369
T1580 2.80248742861429
T1581 2.79797939229489
T1582 2.79347135597549
T1583 2.78896332188951
T1584 2.78445528557011
T1585 2.77994724925071
T1586 2.61428070016228
T1587 2.45452797661733
T1588 2.29528123919052
T1589 2.13654049011526
T1590 1.98206485256467
T1591 1.9341696880952
T1592 1.89023020352885
T1593 1.84642447187863
T1594 1.80275249314456
T1595 1.75921426732662
T1596 1.71580979442482
T1597 1.6756849960928
T1598 1.84431417886227
T1599 2.0153872541242
T1600 2.18588246729579
T1601 2.35579982061046
T1602 2.5251393118348
T1603 2.69880260890204
T1604 2.69429457258264
T1605 2.68978653849666
T1606 2.68527850217726
T1607 2.68077046585786
T1608 2.67626242953846
T1609 2.67175439545248
T1610 2.51237016636186
T1611 2.35868929410191
T1612 2.20551441019351
T1613 2.05284551463667
T1614 1.90429423321216
T1615 1.85815406459263
T1616 1.8158196127865
T1617 1.7736189116631
T1618 1.73155196568925
T1619 1.68961877263154
T1620 1.64781933248996
T1621 1.60917470078637
T1622 1.7709894888428
T1623 1.93512823018782
T1624 2.09868911167592
T1625 2.2616721333071
T1626 2.42407729284796
T1627 2.59060975287038
T1628 2.58610171878441
T1629 2.58159368246501
T1630 2.57708564614561
T1631 2.57257761205963
T1632 2.56806957574023
T1633 2.56356153942083
T1634 2.41045963256145
T1635 2.26285061381991
T1636 2.11574758342992
T1637 1.96915054139149
T1638 1.82652361385964
T1639 1.78213843885664
T1640 1.74140901981074
T1641 1.70081335368098
T1642 1.66035143823394
T1643 1.62002327793645
T1644 1.57982886832168
T1645 1.54266440324651
T1646 1.69766479658991
T1647 1.85486920848486
T1648 2.01149575828947
T1649 2.16754444600375
T1650 2.32301527386111
T1651 2.48241689907215
T1652 2.47790886275275
T1653 2.47340082643335
T1654 2.46889279234737
T1655 2.46438475602797
T1656 2.45987671970857
T1657 2.45536868562259
T1658 2.30854909652761
T1659 2.16701193130449
T1660 2.02598075443291
T1661 1.8854555659129
T1662 1.74875299450713
T1663 1.70612281312065
T1664 1.66699842683498
T1665 1.62800779346544
T1666 1.58915091077863
T1667 1.55042778324137
T1668 1.51183840638683
T1669 1.47615410794007
T1670 1.62434010657044
T1671 1.7746101867819
T1672 1.9243024026696
T1673 2.07341675870039
T1674 2.22195325487427
T1675 2.3742240430405
T1676 2.3697160067211
T1677 2.36520797263512
T1678 2.36069993631572
T1679 2.35619189999632
T1680 2.35168386591034
T1681 2.34717582959094
T1682 2.2066385627272
T1683 2.07117325102249
T1684 1.93621392766933
T1685 1.8017605904343
T1686 1.67098237515461
T1687 1.63010718961808
T1688 1.59258783385921
T1689 1.55520223324991
T1690 1.51795038332332
T1691 1.48083228854628
T1692 1.44384794445197
T1693 1.40964381263364
T1694 1.55101541655097
T1695 1.69435116284552
T1696 1.83710904928315
T1697 1.97928907363045
T1698 2.12089123588742
T1699 2.26603118700884
T1700 2.26152315292286
T1701 2.25701511660346
T1702 2.25250708028406
T1703 2.24799904619809
T1704 2.24349100987869
T1705 2.23898297355929
T1706 2.10472802892679
T1707 1.97533457074049
T1708 1.84644709867232
T1709 1.71806561495571
T1710 1.5932117558021
T1711 1.55409156388209
T1712 1.51817724088345
T1713 1.48239667303437
T1714 1.44674985586801
T1715 1.4112367938512
T1716 1.37585748251711
T1717 1.3431335173272
T1718 1.4776907265315
T1719 1.61409214114256
T1720 1.74991569366328
T1721 1.8851613863271
T1722 2.01982921690057
T1723 2.15783833321061
T1724 2.15333029689121
T1725 2.14882226057181
T1726 2.14431422648583
T1727 2.13980619016643
T1728 2.13529815384703
T1729 2.13079011976105
T1730 2.00281749512637
T1731 1.87949588822506
T1732 1.75668026967531
T1733 1.63437063947711
T1734 1.51544113644958
T1735 1.4780759381461
T1736 1.44376665014111
T1737 1.40959111281883
T1738 1.37554933064612
T1739 1.34164129915612
T1740 1.30786702058225
T1741 1.27662322202077
T1742 1.40436603651202
T1743 1.5338331194396
T1744 1.66272234027684
T1745 1.79103369902374
T1746 1.91876719791373
T1747 2.04964547717896
T1748 2.04513744085956
T1749 2.04062940677358
T1750 2.03612137045418
T1751 2.03161333413478
T1752 2.0271053000488
T1753 2.0225972637294
T1754 1.90090695909254
T1755 1.78365720794306
T1756 1.66691344291172
T1757 1.55067566623194
T1758 1.43767051709707
T1759 1.40206031241011
T1760 1.36935605716534
T1761 1.3367855526033
T1762 1.30434880319081
T1763 1.27204580446103
T1764 1.2398765586474
T1765 1.21011292671433
T1766 1.33457243062553
T1767 1.46101948317175
T1768 1.58750735596357
T1769 1.71403605346784
T1770 1.8406055712177
T1771 1.97079534245577
T1772 1.97111380380062
T1773 1.9714322673789
T1774 1.97175073095717
T1775 1.97206919453544
T1776 1.97238765811371
T1777 1.97270611945857
T1778 1.85845903607134
T1779 1.7480137185748
T1780 1.63753265516642
T1781 1.52701584807961
T1782 1.41915482042076
T1783 1.38735351517291
T1784 1.3582792511343
T1785 1.32919554195596
T1786 1.30010238093764
T1787 1.27099977254618
T1788 1.24188771454816
T1789 1.21504733214059
T1790 1.33975234044841
T1791 1.46668925604262
T1792 1.59366699411586
T1793 1.72068555466812
T1794 1.84774493769939
T1795 1.97843845716721
T1796 1.97875691851206
T1797 1.97907538209034
T1798 1.97939384566861
T1799 1.97971230924688
T1800 1.98003077282515
T1801 1.98034923417
T1802 1.86565834758733
T1803 1.75478409254916
T1804 1.64387409159915
T1805 1.5329283469707
T1806 1.42464880291515
T1807 1.39272351820385
T1808 1.36353587228702
T1809 1.33433877676363
T1810 1.30513223163367
T1811 1.27591623689716
T1812 1.2466907947875
T1813 1.21974584804998
T1814 1.34493224803787
T1815 1.47235902891349
T1816 1.59982663226814
T1817 1.72733505810182
T1818 1.85488430641451
T1819 1.98608157187865
T1820 1.9864000332235
T1821 1.98671849680177
T1822 1.98703696038005
T1823 1.98735542395832
T1824 1.98767388530317
T1825 1.98799234888144
T1826 1.87285765686991
T1827 1.7615544642901
T1828 1.65021552803187
T1829 1.53884084809522
T1830 1.43014278764297
T1831 1.39809352346821
T1832 1.36879249120633
T1833 1.33948200933788
T1834 1.31016208009629
T1835 1.28083270124813
T1836 1.25149387502684
T1837 1.22444436395936
T1838 1.35011215562732
T1839 1.47802880178437
T1840 1.60598627042043
T1841 1.73398456153552
T1842 1.8620236728962
T1843 1.99372468435667
T1844 1.99404314793494
T1845 1.99436161151321
T1846 1.99468007509149
T1847 1.99499853866976
T1848 1.99531700001461
T1849 1.99563546359288
T1850 1.88005696615248
T1851 1.76832483826446
T1852 1.65655696669802
T1853 1.54475334921973
T1854 1.43563677013736
T1855 1.40346352873258
T1856 1.37404911012563
T1857 1.34462524414555
T1858 1.31519193079232
T1859 1.28574916559911
T1860 1.25629695303276
T1861 1.22914287986875
T1862 1.35529206321678
T1863 1.48369857465524
T1864 1.61214590857272
T1865 1.7406340627358
T1866 1.86916304161132
T1867 2.00136779906811
T1868 2.00168626264638
T1869 2.00200472622465
T1870 2.00232318980293
T1871 2.0026416533812
T1872 2.00296011472605
T1873 2.00327857830432
T1874 1.88725627543505
T1875 1.77509521223882
T1876 1.66289840313074
T1877 1.55066584811082
T1878 1.44113075263175
T1879 1.40883353399694
T1880 1.37930573127836
T1881 1.34976847895321
T1882 1.32022177925493
T1883 1.29066562995009
T1884 1.2611000332721
T1885 1.23384139577814
T1886 1.36047197080624
T1887 1.48936834752611
T1888 1.618305546725
T1889 1.7472835661695
T1890 1.87630241032643
T1891 2.00901091377955
T1892 2.00932937735782
T1893 2.00964784093609
T1894 2.00996630451437
T1895 2.01028476585922
T1896 2.01060322943749
T1897 2.01092169301576
T1898 1.89445558695105
T1899 1.78186558621318
T1900 1.66923983956347
T1901 1.55657834923533
T1902 1.44662473735957
T1903 1.41420353702788
T1904 1.38456235019766
T1905 1.35491171376088
T1906 1.32525162995096
T1907 1.29558209653448
T1908 1.26590311351144
T1909 1.23853991168753
T1910 1.3656518783957
T1911 1.49503812039698
T1912 1.62446518264387
T1913 1.7539330696032
T1914 1.88344177680813
T1915 2.01665402849099
T1916 2.01697249206926
T1917 2.01729095564753
T1918 2.01760941922581
T1919 2.01792788057066
T1920 2.01824634414893
T1921 2.0185648077272
T1922 1.90165489623362
T1923 1.78863595795412
T1924 1.6755812759962
T1925 1.56249084812643
T1926 1.45211871985396
T1927 1.41957354229224
T1928 1.38981896911697
T1929 1.36005494856855
T1930 1.33028147841358
T1931 1.30049856088546
T1932 1.27070619375078
T1933 1.2432384253635
T1934 1.37083178598515
T1935 1.50070789326785
T1936 1.63062482079616
T1937 1.7605825730369
T1938 1.89058114552324
T1939 2.02429714320243
T1940 2.0246156067807
T1941 2.02493407035897
T1942 2.02525253393725
T1943 2.0255709952821
T1944 2.02588945886037
T1945 2.02620792243864
T1946 1.90885420551619
T1947 1.79540633192848
T1948 1.68192271242892
T1949 1.56840334925094
T1950 1.45761270458177
T1951 1.42494354755661
T1952 1.39507559026969
T1953 1.36519818337622
T1954 1.33531132910961
T1955 1.30541502523643
T1956 1.2755092717567
T1957 1.24793694127289
T1958 1.37601169357461
T1959 1.50637766613873
T1960 1.63678445894844
T1961 1.76723207423718
T1962 1.89772051200494
T1963 2.03194025791387
T1964 2.03225872149214
T1965 2.03257718507041
T1966 2.03289564641526
T1967 2.03321410999354
T1968 2.03353257357181
T1969 2.03385103715008
T1970 1.93508000168295
T1971 1.84023563173963
T1972 1.74536147688657
T1973 1.65045753489035
T1974 1.55552380351755
T1975 1.46333560385096
T1976 1.42548250791045
T1977 1.39045552775896
T1978 1.35541752343872
T1979 1.3203684927163
T1980 1.28530843559171
T1981 1.25263545718228
T1982 1.38119160116407
T1983 1.5120474390096
T1984 1.64294409710073
T1985 1.77388157767088
T1986 1.90485988072005
T1987 2.03958337262531
T1988 2.03990183620358
T1989 2.04022029978185
T1990 2.0405387611267
T1991 2.04085722470498
T1992 2.04117568828325
T1993 2.04149415186152
T1994 1.94235080055579
T1995 1.84714898489454
T1996 1.75191738209012
T1997 1.65665599214253
T1998 1.56136481505179
T1999 1.46882958634536
T2000 1.43083353802536
T2001 1.39567425668173
T2002 1.36050394893594
T2003 1.32532261702139
T2004 1.29013025870467
T2005 1.25733397309167
T2006 1.38637150875353
T2007 1.51771721188047
T2008 1.64910373525302
T2009 1.78053108110458
T2010 1.91199924943517
T2011 2.04722648733675
T2012 2.04754495091502
T2013 2.04786341449329
T2014 2.04818187583814
T2015 2.04850033941642
T2016 2.04881880299469
T2017 2.04913726657296
T2018 1.94962159942864
T2019 1.85406233581602
T2020 1.75847328729366
T2021 1.66285444939472
T2022 1.56720582658603
T2023 1.47432357107317
T2024 1.43618456814026
T2025 1.40089298337108
T2026 1.36559037443316
T2027 1.33027674132648
T2028 1.29495208181762
T2029 1.26203248900106
T2030 1.39155141634298
T2031 1.52338698251792
T2032 1.6552633734053
T2033 1.78718058453828
T2034 1.91913861591686
T2035 2.05486960204819
T2036 2.05518806562646
T2037 2.05550652920473
T2038 2.05582499054958
T2039 2.05614345412786
T2040 2.05646191770613
T2041 2.0567803812844
T2042 1.95689239830148
T2043 1.86097568897092
T2044 1.7650291924972
T2045 1.66905290888032
T2046 1.57304683588685
T2047 1.47981755356756
T2048 1.44153559825517
T2049 1.40611171229386
T2050 1.37067679993038
T2051 1.33523086563156
T2052 1.29977390269716
T2053 1.26673100491045
T2054 1.39673132393244
T2055 1.52905675538879
T2056 1.66142300932417
T2057 1.79383008573856
T2058 1.92627798463198
T2059 2.06251271675963
T2060 2.0628311803379
T2061 2.06314964168275
T2062 2.06346810526102
T2063 2.0637865688393
T2064 2.06410503241757
T2065 2.06442349599584
T2066 1.96416319717433
T2067 1.86788904212583
T2068 1.77158509770074
T2069 1.6752513661325
T2070 1.57888784742109
T2071 1.48531153606195
T2072 1.44688662837007
T2073 1.41133043898321
T2074 1.37576322766102
T2075 1.34018498770323
T2076 1.30459572581011
T2077 1.27142951858642
T2078 1.4019112315219
T2079 1.53472652825967
T2080 1.66758264747645
T2081 1.80047958917226
T2082 1.93341735334709
T2083 2.07015583147107
T2084 2.07047429504934
T2085 2.07079275639419
T2086 2.07111121997246
T2087 2.07142968355073
T2088 2.07174814712901
T2089 2.07206661070728
T2090 1.97143399604717
T2091 1.87480239304731
T2092 1.77814100290429
T2093 1.68144982338468
T2094 1.58472885895533
T2095 1.49080552078977
T2096 1.45223765848498
T2097 1.41654916790598
T2098 1.38084965315824
T2099 1.34513911200832
T2100 1.30941754668964
T2101 1.27612803449581
T2102 1.40709113911136
T2103 1.54039630113054
T2104 1.67374228562874
T2105 1.80712909260596
T2106 1.94055671982879
T2107 2.0777989461825
T2108 2.07811740976078
T2109 2.07843587110563
T2110 2.0787543346839
T2111 2.07907279826217
T2112 2.07939126184045
T2113 2.0797097231853
T2114 1.97870479715344
T2115 1.88171574620222
T2116 1.78469690810783
T2117 1.68764828063686
T2118 1.59056986825615
T2119 1.49629950328416
T2120 1.45758868636646
T2121 1.42176789459534
T2122 1.38593607865546
T2123 1.3500932363134
T2124 1.3142393698026
T2125 1.2808265504052
T2126 1.43894483596184
T2127 1.59945344986199
T2128 1.76001104716349
T2129 1.92061763009977
T2130 2.08512359731567
T2131 2.08544206089394
T2132 2.0857605222388
T2133 2.08607898581707
T2134 2.08639744939534
T2135 2.08671591297361
T2136 2.08703437655189
T2137 2.08735283789674
T2138 1.98597559602628
T2139 1.8886290971237
T2140 1.79125281331137
T2141 1.69384674012246
T2142 1.59641087979039
T2143 1.50179348801197
T2144 1.46293971648137
T2145 1.42698662351811
T2146 1.39102250415268
T2147 1.35504736061849
T2148 1.31906119291556
T2149 1.28552506631459
T2150 1.44422257634871
T2151 1.6053190044656
T2152 1.76646441821727
T2153 1.92765881537029
T2154 2.09276671202711
T2155 2.09308517560538
T2156 2.09340363695024
T2157 2.09372210052851
T2158 2.09404056410678
T2159 2.09435902768505
T2160 2.09467749126333
T2161 2.09499595260818
T2162 1.99324639489913
T2163 1.8955424502786
T2164 1.79780871628149
T2165 1.70004519737465
T2166 1.60225189132463
T2167 1.50728747050637
T2168 1.46829074659628
T2169 1.43220535244088
T2170 1.39610893188332
T2171 1.36000148492358
T2172 1.32388301379509
T2173 1.29022358222397
T2174 1.449500318969
T2175 1.61118456130264
T2176 1.77291778927105
T2177 1.93470000064081
T2178 2.10040982673855
T2179 2.10072829031682
T2180 2.10104675166167
T2181 2.10136521523995
T2182 2.10168367881822
T2183 2.10200214239649
T2184 2.10232060374134
T2185 2.10263906731962
T2186 2.00051719377197
T2187 1.90245580120009
T2188 1.80436462148504
T2189 1.70624365462683
T2190 1.60809290062545
T2191 1.51278145300076
T2192 1.47364177671118
T2193 1.43742407913024
T2194 1.40119535738054
T2195 1.36495560922867
T2196 1.32870483690804
T2197 1.29492209589994
T2198 1.45477805935586
T2199 1.61705011813967
T2200 1.77937116032483
T2201 1.94174118814476
T2202 2.10805294144999
T2203 2.10837140279484
T2204 2.10868986637311
T2205 2.10900832995139
T2206 2.10932679352966
T2207 2.10964525710793
T2208 2.10996371845278
T2209 2.11028218203106
T2210 2.00778799264482
T2211 1.90936915435499
T2212 1.81092052668858
T2213 1.71244211411243
T2214 1.6139339121597
T2215 1.51827543772857
T2216 1.47899280682609
T2217 1.44264280805301
T2218 1.40628178287776
T2219 1.36990973353376
T2220 1.333526660021
T2221 1.29962061180933
T2222 1.46005580197615
T2223 1.6229156749767
T2224 1.78582453137861
T2225 1.94878237341528
T2226 2.11569605616143
T2227 2.11601451750628
T2228 2.11633298108455
T2229 2.11665144466283
T2230 2.1169699082411
T2231 2.11728837181937
T2232 2.11760683316422
T2233 2.1179252967425
T2234 2.01505879375108
T2235 1.91628250527647
T2236 1.81747643189212
T2237 1.71864057136461
T2238 1.61977492369394
T2239 1.52376942022296
T2240 1.48434383694099
T2241 1.44786153474236
T2242 1.41136820837498
T2243 1.37486385783884
T2244 1.33834848090053
T2245 1.30431912771872
T2246 1.46533354236302
T2247 1.62878122958031
T2248 1.79227790243238
T2249 1.9558235586858
T2250 2.12333917087287
T2251 2.12365763221772
T2252 2.12397609579599
T2253 2.12429455937427
T2254 2.12461302295254
T2255 2.12493148653081
T2256 2.12524994787566
T2257 2.12556841145394
T2258 2.02232959262393
T2259 1.92319585843138
T2260 1.82403233709567
T2261 1.72483902861679
T2262 1.62561593299476
T2263 1.52926340495078
T2264 1.48969486482248
T2265 1.45308026366514
T2266 1.41645463610562
T2267 1.37981798214393
T2268 1.34317030401349
T2269 1.30901764362811
T2270 1.47061128498331
T2271 1.63464678641735
T2272 1.79873127348616
T2273 1.96286474618975
T2274 2.13098228558431
T2275 2.13130074692916
T2276 2.13161921050743
T2277 2.13193767408571
T2278 2.13225613766398
T2279 2.13257459900883
T2280 2.1328930625871
T2281 2.13321152616538
T2282 2.02960039149677
T2283 1.93010921158628
T2284 1.83058824229921
T2285 1.73103748810239
T2286 1.631456944529
T2287 1.53475738744517
T2288 1.49504589493739
T2289 1.45829899035449
T2290 1.42154106160284
T2291 1.38477210644902
T2292 1.34799212712644
T2293 1.3137161595375
T2294 1.47588902537018
T2295 1.64051234325438
T2296 1.80518464453994
T2297 1.96990593146027
T2298 2.13862539806233
T2299 2.1389438616406
T2300 2.13926232521887
T2301 2.13958078879715
T2302 2.13989925237542
T2303 2.14021771372027
T2304 2.14053617729854
T2305 2.14085464087682
T2306 2.03687119036962
T2307 1.93702256250777
T2308 1.83714414750275
T2309 1.73723594535458
T2310 1.63729795606324
T2311 1.54025137217298
T2312 1.50039692505229
T2313 1.46351771927726
T2314 1.42662748710006
T2315 1.38972623075411
T2316 1.35281394800598
T2317 1.31841467544689
T2318 1.48116676799046
T2319 1.64637790009142
T2320 1.81163801559372
T2321 1.97694711673079
T2322 2.14626851277377
T2323 2.14658697635204
T2324 2.14690543993031
T2325 2.14722390350859
T2326 2.14754236708686
T2327 2.14786082843171
T2328 2.14817929200998
T2329 2.14849775558825
T2330 2.04414198924246
T2331 1.94393591566267
T2332 1.84370005270629
T2333 1.74343440260676
T2334 1.64313896536406
T2335 1.54574535466738
T2336 1.5057479551672
T2337 1.46873644596661
T2338 1.43171391259728
T2339 1.39468035505919
T2340 1.35763577111893
T2341 1.32311318912286
T2342 1.48644450837733
T2343 1.65224345469503
T2344 1.8180913866475
T2345 1.98398830200132
T2346 2.15391162748521
T2347 2.15423009106348
T2348 2.15454855464175
T2349 2.15486701822002
T2350 2.15518547956488
T2351 2.15550394314315
T2352 2.15582240672142
T2353 2.15614087029969
T2354 2.05141279034873
T2355 1.95084926658415
T2356 1.85025595790984
T2357 1.74963286209236
T2358 1.6489799768983
T2359 1.55123933716177
T2360 1.5110989852821
T2361 1.47395517488939
T2362 1.43680034032792
T2363 1.39963447936428
T2364 1.36245759423189
T2365 1.32781170503225
T2366 1.49172225099762
T2367 1.65810901153206
T2368 1.82454475770127
T2369 1.99102948950526
T2370 2.16155474219665
T2371 2.16187320577492
T2372 2.16219166935319
T2373 2.16251013293146
T2374 2.16282859427632
T2375 2.16314705785459
T2376 2.16346552143286
T2377 2.16378398501113
T2378 2.05868358922157
T2379 1.95776261973906
T2380 1.85681186311338
T2381 1.75583131934454
T2382 1.65482098843254
T2383 1.55673332188958
T2384 1.51645001539701
T2385 1.47917390157874
T2386 1.44188676582514
T2387 1.40458860366937
T2388 1.36727941511142
T2389 1.33251022094164
T2390 1.49699999138449
T2391 1.6639745683691
T2392 1.83099812875505
T2393 1.99807067477578
T2394 2.16919785690809
T2395 2.16951632048636
T2396 2.16983478406463
T2397 2.1701532476429
T2398 2.17047170898776
T2399 2.17079017256603
T2400 2.1711086361443
T2401 2.17142709972257
T2402 2.06595438809442
T2403 1.96467597066054
T2404 1.86336776831692
T2405 1.76202977659672
T2406 1.66066199773336
T2407 1.56222730438397
T2408 1.52180104327849
T2409 1.48439263050151
T2410 1.44697319132236
T2411 1.40954272797446
T2412 1.37210123822438
T2413 1.33720873685103
T2414 1.50227773400478
T2415 1.66984012520613
T2416 1.83745149980883
T2417 2.00511186004631
T2418 2.17684097161953
T2419 2.1771594351978
T2420 2.17747789877607
T2421 2.17779636012092
T2422 2.17811482369919
T2423 2.17843328727747
T2424 2.17875175085574
T2425 2.17907021443401
T2426 2.07322518696726
T2427 1.97158932381545
T2428 1.86992367352047
T2429 1.7682282338489
T2430 1.6665030092676
T2431 1.56772128911179
T2432 1.5271520733934
T2433 1.48961135719087
T2434 1.45205961681958
T2435 1.41449685227954
T2436 1.37692306133733
T2437 1.34190725276042
T2438 1.50755547439165
T2439 1.67570567980974
T2440 1.84390487086261
T2441 2.01215304755025
T2442 2.18448408633096
T2443 2.18480254990924
T2444 2.18512101348751
T2445 2.18543947483236
T2446 2.18575793841063
T2447 2.18607640198891
T2448 2.18639486556718
T2449 2.18671332914545
T2450 2.08049598584011
T2451 1.97850267473693
T2452 1.87647957872401
T2453 1.7744266933345
T2454 1.67234402080184
T2455 1.57321527160618
T2456 1.53250310350831
T2457 1.49483008611364
T2458 1.45714604455022
T2459 1.41945097658463
T2460 1.38174488221687
T2461 1.34660576866981
T2462 1.51283321701193
T2463 1.68157123664677
T2464 1.85035824191639
T2465 2.01919423282077
T2466 2.1921272010424
T2467 2.19244566462068
T2468 2.19276412819895
T2469 2.1930825895438
T2470 2.19340105312207
T2471 2.19371951670035
T2472 2.19403798027862
T2473 2.19435644385689
T2474 2.08776678471295
T2475 1.98541602789183
T2476 1.88303548392755
T2477 1.78062515058669
T2478 1.67818503233608
T2479 1.57870925410057
T2480 1.53785413362321
T2481 1.50004881503641
T2482 1.46223247004744
T2483 1.42440510088972
T2484 1.38656670532982
T2485 1.35130428234577
T2486 1.5181109573988
T2487 1.68743679348381
T2488 1.85681161297017
T2489 2.0262354180913
T2490 2.19977031575384
T2491 2.20008877933212
T2492 2.20040724291039
T2493 2.20072570425524
T2494 2.20104416783351
T2495 2.20136263141179
T2496 2.20168109499006
T2497 2.20199955633491
T2498 2.09503758581922
T2499 1.99232938104674
T2500 1.88959138913109
T2501 1.78682360783887
T2502 1.6840260416369
T2503 1.58420323882839
T2504 1.54320516373812
T2505 1.50526754172577
T2506 1.46731889554466
T2507 1.42935922296138
T2508 1.39138852620936
T2509 1.35600279825516
T2510 1.52338869778567
T2511 1.69330235032084
T2512 1.86326498402395
T2513 2.03327660559524
T2514 2.20741343046528
T2515 2.20773189404356
T2516 2.20805035538841
T2517 2.20836881896668
T2518 2.20868728254495
T2519 2.20900574612323
T2520 2.2093242097015
T2521 2.20964267104635
T2522 2.10230838469207
T2523 1.99924273196822
T2524 1.89614729210122
T2525 1.79302206732447
T2526 1.68986705317114
T2527 1.58969722132278
T2528 1.54855619385302
T2529 1.51048627064854
T2530 1.47240532104188
T2531 1.43431334726647
T2532 1.39621034932231
T2533 1.36070131416455
T2534 1.52866644040596
T2535 1.69916790492445
T2536 1.86971835507772
T2537 2.04031779086577
T2538 2.21505654517672
T2539 2.215375008755
T2540 2.21569347009985
T2541 2.21601193367812
T2542 2.21633039725639
T2543 2.21664886083467
T2544 2.21696732441294
T2545 2.21728578575779
T2546 2.10957918356491
T2547 2.00615608512313
T2548 1.90270319730476
T2549 1.79922052457665
T2550 1.69570806470538
T2551 1.59519120605059
T2552 1.55390722173451
T2553 1.51570499733789
T2554 1.4774917465391
T2555 1.43926747157156
T2556 1.40103217243527
T2557 1.36539983007394
T2558 1.53394418079283
T2559 1.70503346176149
T2560 1.8761717261315
T2561 2.04735897613629
T2562 2.22269965988816
T2563 2.22301812346644
T2564 2.22333658481129
T2565 2.22365504838956
T2566 2.22397351196783
T2567 2.22429197554611
T2568 2.22461043689096
T2569 2.22492890046923
T2570 2.11684998243775
T2571 2.01306943604461
T2572 1.9092591025083
T2573 1.80541898182883
T2574 1.7015490740062
T2575 1.60068518854498
T2576 1.55925825184941
T2577 1.52092372626067
T2578 1.48257817426974
T2579 1.44422159587665
T2580 1.4058539933148
T2581 1.37009834598333
T2582 1.53922192341311
T2583 1.71089901859852
T2584 1.88262509718528
T2585 2.05440016140681
T2586 2.2303427745996
T2587 2.23066123594445
T2588 2.23097969952273
T2589 2.231298163101
T2590 2.23161662667927
T2591 2.23193509025754
T2592 2.2322535516024
T2593 2.23257201518067
T2594 2.1241207813106
T2595 2.01998278919951
T2596 1.91581500771184
T2597 1.81161744131444
T2598 1.70739008554044
T2599 1.6061791732728
T2600 1.56460928196432
T2601 1.52614245295002
T2602 1.48766459976696
T2603 1.44917572018174
T2604 1.41067581642775
T2605 1.37479686189272
T2606 1.54449966379998
T2607 1.71676457543556
T2608 1.88907846823906
T2609 2.06144134891076
T2610 2.23798588931104
T2611 2.23830435065589
T2612 2.23862281423417
T2613 2.23894127781244
T2614 2.23925974139071
T2615 2.23957820496898
T2616 2.23989666631384
T2617 2.24021512989211
T2618 2.13139158241687
T2619 2.026896140121
T2620 1.92237091291539
T2621 1.81781589856662
T2622 1.71323109707468
T2623 1.61167315576719
T2624 1.56996031207923
T2625 1.53136118187279
T2626 1.49275102526418
T2627 1.45412984448682
T2628 1.41549763954071
T2629 1.37928773436754
T2630 1.5493242608225
T2631 1.72188211696176
T2632 1.89443997533444
T2633 2.0669978314737
T2634 2.24369891462358
T2635 2.24369891462358
T2636 2.24369891462358
T2637 2.24369891462358
T2638 2.24369891462358
T2639 2.24369891462358
T2640 2.24369891462358
T2641 2.24369891462358
T2642 2.13440271261336
T2643 2.02947118136006
T2644 1.92453965234019
T2645 1.81960812108689
T2646 1.71467659206702
T2647 1.61280385445943
T2648 1.57083863190333
T2649 1.53200033798404
T2650 1.49316204406475
T2651 1.45432375014546
T2652 1.41548545622618
T2653 1.37928773436754
T2654 1.5493242608225
T2655 1.72188211696176
T2656 1.89443997533444
T2657 2.0669978314737
T2658 2.24369891462358
T2659 2.24369891462358
T2660 2.24369891462358
T2661 2.24369891462358
T2662 2.24369891462358
T2663 2.24369891462358
T2664 2.24369891462358
T2665 2.24369891462358
T2666 2.13440271261336
T2667 2.02947118136006
T2668 1.92453965234019
T2669 1.81960812108689
T2670 1.71467659206702
T2671 1.61280385445943
T2672 1.57083863190333
T2673 1.53200033798404
T2674 1.49316204406475
T2675 1.45432375014546
T2676 1.41548545622618
T2677 1.37928773436754
T2678 1.5493242608225
T2679 1.72188211696176
T2680 1.89443997533444
T2681 2.0669978314737
T2682 2.24369891462358
T2683 2.24369891462358
T2684 2.24369891462358
T2685 2.24369891462358
T2686 2.24369891462358
T2687 2.24369891462358
T2688 2.24369891462358
T2689 2.24369891462358
T2690 2.13440271261336
T2691 2.02947118136006
T2692 1.92453965234019
T2693 1.81960812108689
T2694 1.71467659206702
T2695 1.61280385445943
T2696 1.57083863190333
T2697 1.53200033798404
T2698 1.49316204406475
T2699 1.45432375014546
T2700 1.41548545622618
T2701 1.37928773436754
T2702 1.5493242608225
T2703 1.72188211696176
T2704 1.89443997533444
T2705 2.0669978314737
T2706 2.24369891462358
T2707 2.24369891462358
T2708 2.24369891462358
T2709 2.24369891462358
T2710 2.24369891462358
T2711 2.24369891462358
T2712 2.24369891462358
T2713 2.24369891462358
T2714 2.13440271261336
T2715 2.02947118136006
T2716 1.92453965234019
T2717 1.81960812108689
T2718 1.71467659206702
T2719 1.61280385445943
T2720 1.57083863190333
T2721 1.53200033798404
T2722 1.49316204406475
T2723 1.45432375014546
T2724 1.41548545622618
T2725 1.37928773436754
T2726 1.5493242608225
T2727 1.72188211696176
T2728 1.89443997533444
T2729 2.0669978314737
T2730 2.24369891462358
T2731 2.24369891462358
T2732 2.24369891462358
T2733 2.24369891462358
T2734 2.24369891462358
T2735 2.24369891462358
T2736 2.24369891462358
T2737 2.24369891462358
T2738 2.13440271261336
T2739 2.02947118136006
T2740 1.92453965234019
T2741 1.81960812108689
T2742 1.71467659206702
T2743 1.61280385445943
T2744 1.57083863190333
T2745 1.53200033798404
T2746 1.49316204406475
T2747 1.45432375014546
T2748 1.41548545622618
T2749 1.37928773436754
T2750 1.5493242608225
T2751 1.72188211696176
T2752 1.89443997533444
T2753 2.0669978314737
T2754 2.24369891462358
T2755 2.24369891462358
T2756 2.24369891462358
T2757 2.24369891462358
T2758 2.24369891462358
T2759 2.24369891462358
T2760 2.24369891462358
T2761 2.24369891462358
T2762 2.13440271261336
T2763 2.02947118136006
T2764 1.92453965234019
T2765 1.81960812108689
T2766 1.71467659206702
T2767 1.61280385445943
T2768 1.57083863190333
T2769 1.53200033798404
T2770 1.49316204406475
T2771 1.45432375014546
T2772 1.41548545622618
T2773 1.37928773436754
T2774 1.592387069363
T2775 1.80807587350072
T2776 2.02376467763844
T2777 2.24369891462358
T2778 2.24369891462358
T2779 2.24369891462358
T2780 2.24369891462358
T2781 2.24369891462358
T2782 2.24369891462358
T2783 2.24369891462358
T2784 2.24369891462358
T2785 2.24369891462358
T2786 2.13440271261336
T2787 2.02947118136006
T2788 1.92453965234019
T2789 1.81960812108689
T2790 1.71467659206702
T2791 1.61280385445943
T2792 1.57083863190333
T2793 1.53200033798404
T2794 1.49316204406475
T2795 1.45432375014546
T2796 1.41548545622618
T2797 1.37928773436754
T2798 1.592387069363
T2799 1.80807587350072
T2800 2.02376467763844
T2801 2.24369891462358
T2802 2.24369891462358
T2803 2.24369891462358
T2804 2.24369891462358
T2805 2.24369891462358
T2806 2.24369891462358
T2807 2.24369891462358
T2808 2.24369891462358
