# Supplementary material for: FishMORPH - An agent-based model to predict salmonid growth and distribution responses under natural and low flows
Source: Sci Rep. 2016 Jul 19;6:29414. doi: 10.1038/srep29414 (PMC4949470; doi:10.1038/srep29414)
Supplement: Supplementary Information 2 [file srep29414-s2.zip › SR_FishMORPH_Files/Parameters/Baseline_Resource4_Density_Stretch1.var]

Resource4Density Strech1
T1 2.55876345596488
T2 2.3742282805632
T3 2.19469010020846
T4 2.01515191985372
T5 1.83927689180667
T6 1.80247241380879
T7 1.76925338216124
T8 1.73603435153733
T9 1.70281531988978
T10 1.66959628824224
T11 1.63637725659469
T12 1.60315822597077
T13 1.57296998563889
T14 1.71068298460655
T15 1.85125193853309
T16 1.99182089245963
T17 2.13238984638617
T18 2.27295880031271
T19 2.41352775423925
T20 2.55876345596488
T21 2.55876345596488
T22 2.55876345596488
T23 2.55876345596488
T24 2.55876345596488
T25 2.55876345596488
T26 2.3742282805632
T27 2.19469010020846
T28 2.01515191985372
T29 1.83927689180667
T30 1.80247241380879
T31 1.76925338216124
T32 1.73603435153733
T33 1.70281531988978
T34 1.66959628824224
T35 1.63637725659469
T36 1.60315822597077
T37 1.57296998563889
T38 1.71068298460655
T39 1.85125193853309
T40 1.99182089245963
T41 2.13238984638617
T42 2.27295880031271
T43 2.41352775423925
T44 2.55876345596488
T45 2.55876345596488
T46 2.55876345596488
T47 2.55876345596488
T48 2.55876345596488
T49 2.55876345596488
T50 2.3742282805632
T51 2.19469010020846
T52 2.01515191985372
T53 1.83927689180667
T54 1.80247241380879
T55 1.76925338216124
T56 1.73603435153733
T57 1.70281531988978
T58 1.66959628824224
T59 1.63637725659469
T60 1.60315822597077
T61 1.57296998563889
T62 1.71068298460655
T63 1.85125193853309
T64 1.99182089245963
T65 2.13238984638617
T66 2.27295880031271
T67 2.41352775423925
T68 2.55876345596488
T69 2.55876345596488
T70 2.55876345596488
T71 2.55876345596488
T72 2.55876345596488
T73 2.55876345596488
T74 2.3742282805632
T75 2.19469010020846
T76 2.01515191985372
T77 1.83927689180667
T78 1.80247241380879
T79 1.76925338216124
T80 1.73603435153733
T81 1.70281531988978
T82 1.66959628824224
T83 1.63637725659469
T84 1.60315822597077
T85 1.57296998563889
T86 1.71068298460655
T87 1.85125193853309
T88 1.99182089245963
T89 2.13238984638617
T90 2.27295880031271
T91 2.41352775423925
T92 2.55876345596488
T93 2.55876345596488
T94 2.55876345596488
T95 2.55876345596488
T96 2.55876345596488
T97 2.55876345596488
T98 2.3742282805632
T99 2.19469010020846
T100 2.01515191985372
T101 1.83927689180667
T102 1.80247241380879
T103 1.76925338216124
T104 1.73603435153733
T105 1.70281531988978
T106 1.66959628824224
T107 1.63637725659469
T108 1.60315822597077
T109 1.57296998563889
T110 1.71068298460655
T111 1.85125193853309
T112 1.99182089245963
T113 2.13238984638617
T114 2.27295880031271
T115 2.41352775423925
T116 2.55876345596488
T117 2.55876345596488
T118 2.55876345596488
T119 2.55876345596488
T120 2.55876345596488
T121 2.55876345596488
T122 2.3742282805632
T123 2.19469010020846
T124 2.01515191985372
T125 1.83927689180667
T126 1.80247241380879
T127 1.76925338216124
T128 1.73603435153733
T129 1.70281531988978
T130 1.66959628824224
T131 1.63637725659469
T132 1.60315822597077
T133 1.57296998563889
T134 1.71068298460655
T135 1.85125193853309
T136 1.99182089245963
T137 2.13238984638617
T138 2.27295880031271
T139 2.41352775423925
T140 2.55876345596488
T141 2.55876345596488
T142 2.55876345596488
T143 2.55876345596488
T144 2.55876345596488
T145 2.55876345596488
T146 2.3742282805632
T147 2.19469010020846
T148 2.01515191985372
T149 1.83927689180667
T150 1.80247241380879
T151 1.76925338216124
T152 1.73603435153733
T153 1.70281531988978
T154 1.66959628824224
T155 1.63637725659469
T156 1.60315822597077
T157 1.57296998563889
T158 1.71068298460655
T159 1.85125193853309
T160 1.99182089245963
T161 2.13238984638617
T162 2.27295880031271
T163 2.41352775423925
T164 2.55876345596488
T165 2.55876345596488
T166 2.55876345596488
T167 2.55876345596488
T168 2.55876345596488
T169 2.55876345596488
T170 2.3742282805632
T171 2.19469010020846
T172 2.01515191985372
T173 1.83927689180667
T174 1.80247241380879
T175 1.76925338216124
T176 1.73603435153733
T177 1.70281531988978
T178 1.66959628824224
T179 1.63637725659469
T180 1.60315822597077
T181 1.57296998563889
T182 1.71068298460655
T183 1.85125193853309
T184 1.99182089245963
T185 2.13238984638617
T186 2.27295880031271
T187 2.41352775423925
T188 2.55876345596488
T189 2.55876345596488
T190 2.55876345596488
T191 2.55876345596488
T192 2.55876345596488
T193 2.55876345596488
T194 2.3742282805632
T195 2.19469010020846
T196 2.01515191985372
T197 1.83927689180667
T198 1.80247241380879
T199 1.76925338216124
T200 1.73603435153733
T201 1.70281531988978
T202 1.66959628824224
T203 1.63637725659469
T204 1.60315822597077
T205 1.57296998563889
T206 1.71068298460655
T207 1.85125193853309
T208 1.99182089245963
T209 2.13238984638617
T210 2.27295880031271
T211 2.41352775423925
T212 2.55876345596488
T213 2.55876345596488
T214 2.55876345596488
T215 2.55876345596488
T216 2.55876345596488
T217 2.55876345596488
T218 2.3742282805632
T219 2.19469010020846
T220 2.01515191985372
T221 1.83927689180667
T222 1.80247241380879
T223 1.76925338216124
T224 1.73603435153733
T225 1.70281531988978
T226 1.66959628824224
T227 1.63637725659469
T228 1.60315822597077
T229 1.57296998563889
T230 1.71068298460655
T231 1.85125193853309
T232 1.99182089245963
T233 2.13238984638617
T234 2.27295880031271
T235 2.41352775423925
T236 2.55876345596488
T237 2.55876345596488
T238 2.55876345596488
T239 2.55876345596488
T240 2.55876345596488
T241 2.55876345596488
T242 2.3742282805632
T243 2.19469010020846
T244 2.01515191985372
T245 1.83927689180667
T246 1.80247241380879
T247 1.76925338216124
T248 1.73603435153733
T249 1.70281531988978
T250 1.66959628824224
T251 1.63637725659469
T252 1.60315822597077
T253 1.57296998563889
T254 1.71068298460655
T255 1.85125193853309
T256 1.99182089245963
T257 2.13238984638617
T258 2.27295880031271
T259 2.41352775423925
T260 2.55876345596488
T261 2.55876345596488
T262 2.55876345596488
T263 2.55876345596488
T264 2.55876345596488
T265 2.55876345596488
T266 2.3742282805632
T267 2.19469010020846
T268 2.01515191985372
T269 1.83927689180667
T270 1.80247241380879
T271 1.76925338216124
T272 1.73603435153733
T273 1.70281531988978
T274 1.66959628824224
T275 1.63637725659469
T276 1.60315822597077
T277 1.57296998563889
T278 1.71068298460655
T279 1.85125193853309
T280 1.99182089245963
T281 2.13238984638617
T282 2.27295880031271
T283 2.41352775423925
T284 2.55876345596488
T285 2.55876345596488
T286 2.55876345596488
T287 2.55876345596488
T288 2.55876345596488
T289 2.55876345596488
T290 2.3742282805632
T291 2.19469010020846
T292 2.01515191985372
T293 1.83927689180667
T294 1.80247241380879
T295 1.76925338216124
T296 1.73603435153733
T297 1.70281531988978
T298 1.66959628824224
T299 1.63637725659469
T300 1.60315822597077
T301 1.57296998563889
T302 1.71068298460655
T303 1.85125193853309
T304 1.99182089245963
T305 2.13238984638617
T306 2.27295880031271
T307 2.41352775423925
T308 2.55876345596488
T309 2.55876345596488
T310 2.55876345596488
T311 2.55876345596488
T312 2.55876345596488
T313 2.55876345596488
T314 2.3742282805632
T315 2.19469010020846
T316 2.01515191985372
T317 1.83927689180667
T318 1.80247241380879
T319 1.76925338216124
T320 1.73603435153733
T321 1.70281531988978
T322 1.66959628824224
T323 1.63637725659469
T324 1.60315822597077
T325 1.57296998563889
T326 1.71068298460655
T327 1.85125193853309
T328 1.99182089245963
T329 2.13238984638617
T330 2.27295880031271
T331 2.41352775423925
T332 2.55876345596488
T333 2.55876345596488
T334 2.55876345596488
T335 2.55876345596488
T336 2.55876345596488
T337 2.55876345596488
T338 2.3742282805632
T339 2.19469010020846
T340 2.01515191985372
T341 1.83927689180667
T342 1.80247241380879
T343 1.76925338216124
T344 1.73603435153733
T345 1.70281531988978
T346 1.66959628824224
T347 1.63637725659469
T348 1.60315822597077
T349 1.57296998563889
T350 1.71068298460655
T351 1.85125193853309
T352 1.99182089245963
T353 2.13238984638617
T354 2.27295880031271
T355 2.41352775423925
T356 2.55876345596488
T357 2.55876345596488
T358 2.55876345596488
T359 2.55876345596488
T360 2.55876345596488
T361 2.55876345596488
T362 2.3742282805632
T363 2.19469010020846
T364 2.01515191985372
T365 1.83927689180667
T366 1.80247241380879
T367 1.76925338216124
T368 1.73603435153733
T369 1.70281531988978
T370 1.66959628824224
T371 1.63637725659469
T372 1.60315822597077
T373 1.57296998563889
T374 1.71068298460655
T375 1.85125193853309
T376 1.99182089245963
T377 2.13238984638617
T378 2.27295880031271
T379 2.41352775423925
T380 2.55876345596488
T381 2.55876345596488
T382 2.55876345596488
T383 2.55876345596488
T384 2.55876345596488
T385 2.55876345596488
T386 2.3742282805632
T387 2.19469010020846
T388 2.01515191985372
T389 1.83927689180667
T390 1.80247241380879
T391 1.76925338216124
T392 1.73603435153733
T393 1.70281531988978
T394 1.66959628824224
T395 1.63637725659469
T396 1.60315822597077
T397 1.57296998563889
T398 1.71068298460655
T399 1.85125193853309
T400 1.99182089245963
T401 2.13238984638617
T402 2.27295880031271
T403 2.41352775423925
T404 2.55876345596488
T405 2.55876345596488
T406 2.55876345596488
T407 2.55876345596488
T408 2.55876345596488
T409 2.55876345596488
T410 2.3742282805632
T411 2.19469010020846
T412 2.01515191985372
T413 1.83927689180667
T414 1.80247241380879
T415 1.76925338216124
T416 1.73603435153733
T417 1.70281531988978
T418 1.66959628824224
T419 1.63637725659469
T420 1.60315822597077
T421 1.57296998563889
T422 1.71068298460655
T423 1.85125193853309
T424 1.99182089245963
T425 2.13238984638617
T426 2.27295880031271
T427 2.41352775423925
T428 2.55876345596488
T429 2.55876345596488
T430 2.55876345596488
T431 2.55876345596488
T432 2.55876345596488
T433 2.55876345596488
T434 2.3742282805632
T435 2.19469010020846
T436 2.01515191985372
T437 1.83927689180667
T438 1.80247241380879
T439 1.76925338216124
T440 1.73603435153733
T441 1.70281531988978
T442 1.66959628824224
T443 1.63637725659469
T444 1.60315822597077
T445 1.57296998563889
T446 1.71068298460655
T447 1.85125193853309
T448 1.99182089245963
T449 2.13238984638617
T450 2.27295880031271
T451 2.41352775423925
T452 2.55876345596488
T453 2.55876345596488
T454 2.55876345596488
T455 2.55876345596488
T456 2.55876345596488
T457 2.55876345596488
T458 2.3742282805632
T459 2.19469010020846
T460 2.01515191985372
T461 1.83927689180667
T462 1.80247241380879
T463 1.76925338216124
T464 1.73603435153733
T465 1.70281531988978
T466 1.66959628824224
T467 1.63637725659469
T468 1.60315822597077
T469 1.57296998563889
T470 1.71068298460655
T471 1.85125193853309
T472 1.99182089245963
T473 2.13238984638617
T474 2.27295880031271
T475 2.41352775423925
T476 2.55876345596488
T477 2.55876345596488
T478 2.55876345596488
T479 2.55876345596488
T480 2.55876345596488
T481 2.55876345596488
T482 2.3742282805632
T483 2.19469010020846
T484 2.01515191985372
T485 1.83927689180667
T486 1.80247241380879
T487 1.76925338216124
T488 1.73603435153733
T489 1.70281531988978
T490 1.66959628824224
T491 1.63637725659469
T492 1.60315822597077
T493 1.57296998563889
T494 1.71068298460655
T495 1.85125193853309
T496 1.99182089245963
T497 2.13238984638617
T498 2.27295880031271
T499 2.41352775423925
T500 2.55876345596488
T501 2.55876345596488
T502 2.55876345596488
T503 2.55876345596488
T504 2.55876345596488
T505 2.55876345596488
T506 2.3742282805632
T507 2.19469010020846
T508 2.01515191985372
T509 1.83927689180667
T510 1.80247241380879
T511 1.76925338216124
T512 1.73603435153733
T513 1.70281531988978
T514 1.66959628824224
T515 1.63637725659469
T516 1.60315822597077
T517 1.57296998563889
T518 1.71068298460655
T519 1.85125193853309
T520 1.99182089245963
T521 2.13238984638617
T522 2.27295880031271
T523 2.41352775423925
T524 2.55876345596488
T525 2.55876345596488
T526 2.55876345596488
T527 2.55876345596488
T528 2.55876345596488
T529 2.55876345596488
T530 2.3742282805632
T531 2.19469010020846
T532 2.01515191985372
T533 1.83927689180667
T534 1.80247241380879
T535 1.76925338216124
T536 1.73603435153733
T537 1.70281531988978
T538 1.66959628824224
T539 1.63637725659469
T540 1.60315822597077
T541 1.57296998563889
T542 1.71068298460655
T543 1.85125193853309
T544 1.99182089245963
T545 2.13238984638617
T546 2.27295880031271
T547 2.41352775423925
T548 2.55876345596488
T549 2.55876345596488
T550 2.55876345596488
T551 2.55876345596488
T552 2.55876345596488
T553 2.55876345596488
T554 2.3742282805632
T555 2.19469010020846
T556 2.01515191985372
T557 1.83927689180667
T558 1.80247241380879
T559 1.76925338216124
T560 1.73603435153733
T561 1.70281531988978
T562 1.66959628824224
T563 1.63637725659469
T564 1.60315822597077
T565 1.57296998563889
T566 1.71068298460655
T567 1.85125193853309
T568 1.99182089245963
T569 2.13238984638617
T570 2.27295880031271
T571 2.41352775423925
T572 2.55876345596488
T573 2.55876345596488
T574 2.55876345596488
T575 2.55876345596488
T576 2.55876345596488
T577 2.55876345596488
T578 2.3742282805632
T579 2.19469010020846
T580 2.01515191985372
T581 1.83927689180667
T582 1.80247241380879
T583 1.76925338216124
T584 1.73603435153733
T585 1.70281531988978
T586 1.66959628824224
T587 1.63637725659469
T588 1.60315822597077
T589 1.57296998563889
T590 1.71068298460655
T591 1.85125193853309
T592 1.99182089245963
T593 2.13238984638617
T594 2.27295880031271
T595 2.41352775423925
T596 2.55876345596488
T597 2.55876345596488
T598 2.55876345596488
T599 2.55876345596488
T600 2.55876345596488
T601 2.55876345596488
T602 2.3742282805632
T603 2.19469010020846
T604 2.01515191985372
T605 1.83927689180667
T606 1.80247241380879
T607 1.76925338216124
T608 1.73603435153733
T609 1.70281531988978
T610 1.66959628824224
T611 1.63637725659469
T612 1.60315822597077
T613 1.57296998563889
T614 1.71068298460655
T615 1.85125193853309
T616 1.99182089245963
T617 2.13238984638617
T618 2.27295880031271
T619 2.41352775423925
T620 2.55876345596488
T621 2.55876345596488
T622 2.55876345596488
T623 2.55876345596488
T624 2.55876345596488
T625 2.55876345596488
T626 2.3742282805632
T627 2.19469010020846
T628 2.01515191985372
T629 1.83927689180667
T630 1.80247241380879
T631 1.76925338216124
T632 1.73603435153733
T633 1.70281531988978
T634 1.66959628824224
T635 1.63637725659469
T636 1.60315822597077
T637 1.57296998563889
T638 1.71068298460655
T639 1.85125193853309
T640 1.99182089245963
T641 2.13238984638617
T642 2.27295880031271
T643 2.41352775423925
T644 2.55876345596488
T645 2.55876345596488
T646 2.55876345596488
T647 2.55876345596488
T648 2.55876345596488
T649 2.55876345596488
T650 2.3742282805632
T651 2.19469010020846
T652 2.01515191985372
T653 1.83927689180667
T654 1.80247241380879
T655 1.76925338216124
T656 1.73603435153733
T657 1.70281531988978
T658 1.66959628824224
T659 1.63637725659469
T660 1.60315822597077
T661 1.57296998563889
T662 1.71068298460655
T663 1.85125193853309
T664 1.99182089245963
T665 2.13238984638617
T666 2.27295880031271
T667 2.41352775423925
T668 2.55876345596488
T669 2.55876345596488
T670 2.55876345596488
T671 2.55876345596488
T672 2.55876345596488
T673 2.55876345596488
T674 2.3742282805632
T675 2.19469010020846
T676 2.01515191985372
T677 1.83927689180667
T678 1.80247241380879
T679 1.76925338216124
T680 1.73603435153733
T681 1.70281531988978
T682 1.66959628824224
T683 1.63637725659469
T684 1.60315822597077
T685 1.57296998563889
T686 1.71068298460655
T687 1.85125193853309
T688 1.99182089245963
T689 2.13238984638617
T690 2.27295880031271
T691 2.41352775423925
T692 2.55876345596488
T693 2.55876345596488
T694 2.55876345596488
T695 2.55876345596488
T696 2.55876345596488
T697 2.55876345596488
T698 2.3742282805632
T699 2.19469010020846
T700 2.01515191985372
T701 1.83927689180667
T702 1.80247241380879
T703 1.76925338216124
T704 1.73603435153733
T705 1.70281531988978
T706 1.66959628824224
T707 1.63637725659469
T708 1.60315822597077
T709 1.57296998563889
T710 1.71068298460655
T711 1.85125193853309
T712 1.99182089245963
T713 2.13238984638617
T714 2.27295880031271
T715 2.41352775423925
T716 2.55876345596488
T717 2.55876345596488
T718 2.55876345596488
T719 2.55876345596488
T720 2.55876345596488
T721 2.55876345596488
T722 2.3742282805632
T723 2.19469010020846
T724 2.01515191985372
T725 1.83927689180667
T726 1.80247241380879
T727 1.76925338216124
T728 1.73603435153733
T729 1.70281531988978
T730 1.66959628824224
T731 1.63637725659469
T732 1.60315822597077
T733 1.57296998563889
T734 1.71068298460655
T735 1.85125193853309
T736 1.99182089245963
T737 2.13238984638617
T738 2.27295880031271
T739 2.41352775423925
T740 2.55876345596488
T741 2.55876345596488
T742 2.55876345596488
T743 2.55876345596488
T744 2.55876345596488
T745 2.55876345596488
T746 2.3742282805632
T747 2.19469010020846
T748 2.01515191985372
T749 1.83927689180667
T750 1.80247241380879
T751 1.76925338216124
T752 1.73603435153733
T753 1.70281531988978
T754 1.66959628824224
T755 1.63637725659469
T756 1.60315822597077
T757 1.57296998563889
T758 1.71068298460655
T759 1.85125193853309
T760 1.99182089245963
T761 2.13238984638617
T762 2.27295880031271
T763 2.41352775423925
T764 2.55876345596488
T765 2.55876345596488
T766 2.55876345596488
T767 2.55876345596488
T768 2.55876345596488
T769 2.55876345596488
T770 2.3742282805632
T771 2.19469010020846
T772 2.01515191985372
T773 1.83927689180667
T774 1.80247241380879
T775 1.76925338216124
T776 1.73603435153733
T777 1.70281531988978
T778 1.66959628824224
T779 1.63637725659469
T780 1.60315822597077
T781 1.57296998563889
T782 1.71068298460655
T783 1.85125193853309
T784 1.99182089245963
T785 2.13238984638617
T786 2.27295880031271
T787 2.41352775423925
T788 2.55876345596488
T789 2.55876345596488
T790 2.55876345596488
T791 2.55876345596488
T792 2.55876345596488
T793 2.55876345596488
T794 2.3742282805632
T795 2.19469010020846
T796 2.01515191985372
T797 1.83927689180667
T798 1.80247241380879
T799 1.76925338216124
T800 1.73603435153733
T801 1.70281531988978
T802 1.66959628824224
T803 1.63637725659469
T804 1.60315822597077
T805 1.57296998563889
T806 1.71068298460655
T807 1.85125193853309
T808 1.99182089245963
T809 2.13238984638617
T810 2.27295880031271
T811 2.41352775423925
T812 2.55876345596488
T813 2.55876345596488
T814 2.55876345596488
T815 2.55876345596488
T816 2.55876345596488
T817 2.55876345596488
T818 2.3742282805632
T819 2.19469010020846
T820 2.01515191985372
T821 1.83927689180667
T822 1.80247241380879
T823 1.76925338216124
T824 1.73603435153733
T825 1.70281531988978
T826 1.66959628824224
T827 1.63637725659469
T828 1.60315822597077
T829 1.57296998563889
T830 1.71068298460655
T831 1.85125193853309
T832 1.99182089245963
T833 2.13238984638617
T834 2.27295880031271
T835 2.41352775423925
T836 2.55876345596488
T837 2.55876345596488
T838 2.55876345596488
T839 2.55876345596488
T840 2.55876345596488
T841 2.55876345596488
T842 2.3742282805632
T843 2.19469010020846
T844 2.01515191985372
T845 1.83927689180667
T846 1.80247241380879
T847 1.76925338216124
T848 1.73603435153733
T849 1.70281531988978
T850 1.66959628824224
T851 1.63637725659469
T852 1.60315822597077
T853 1.57296998563889
T854 1.71068298460655
T855 1.85125193853309
T856 1.99182089245963
T857 2.13238984638617
T858 2.27295880031271
T859 2.41352775423925
T860 2.55876345596488
T861 2.55876345596488
T862 2.55876345596488
T863 2.55876345596488
T864 2.55876345596488
T865 2.55876345596488
T866 2.3742282805632
T867 2.19469010020846
T868 2.01515191985372
T869 1.83927689180667
T870 1.80247241380879
T871 1.76925338216124
T872 1.73603435153733
T873 1.70281531988978
T874 1.66959628824224
T875 1.63637725659469
T876 1.60315822597077
T877 1.57296998563889
T878 1.71068298460655
T879 1.85125193853309
T880 1.99182089245963
T881 2.13238984638617
T882 2.27295880031271
T883 2.41352775423925
T884 2.55876345596488
T885 2.55876345596488
T886 2.55876345596488
T887 2.55876345596488
T888 2.55876345596488
T889 2.55876345596488
T890 2.3742282805632
T891 2.19469010020846
T892 2.01515191985372
T893 1.83927689180667
T894 1.80247241380879
T895 1.76925338216124
T896 1.73603435153733
T897 1.70281531988978
T898 1.66959628824224
T899 1.63637725659469
T900 1.60315822597077
T901 1.57296998563889
T902 1.71068298460655
T903 1.85125193853309
T904 1.99182089245963
T905 2.13238984638617
T906 2.27295880031271
T907 2.41352775423925
T908 2.55876345596488
T909 2.55876345596488
T910 2.55876345596488
T911 2.55876345596488
T912 2.55876345596488
T913 2.55876345596488
T914 2.3742282805632
T915 2.19469010020846
T916 2.01515191985372
T917 1.83927689180667
T918 1.80247241380879
T919 1.76925338216124
T920 1.73603435153733
T921 1.70281531988978
T922 1.66959628824224
T923 1.63637725659469
T924 1.60315822597077
T925 1.57296998563889
T926 1.71068298460655
T927 1.85125193853309
T928 1.99182089245963
T929 2.13238984638617
T930 2.27295880031271
T931 2.41352775423925
T932 2.55876345596488
T933 2.55876345596488
T934 2.55876345596488
T935 2.55876345596488
T936 2.55876345596488
T937 2.55876345596488
T938 2.3742282805632
T939 2.19469010020846
T940 2.01515191985372
T941 1.83927689180667
T942 1.80247241380879
T943 1.76925338216124
T944 1.73603435153733
T945 1.70281531988978
T946 1.66959628824224
T947 1.63637725659469
T948 1.60315822597077
T949 1.57296998563889
T950 1.71068298460655
T951 1.85125193853309
T952 1.99182089245963
T953 2.13238984638617
T954 2.27295880031271
T955 2.41352775423925
T956 2.55876345596488
T957 2.55876345596488
T958 2.55876345596488
T959 2.55876345596488
T960 2.55876345596488
T961 2.55876345596488
T962 2.3742282805632
T963 2.19469010020846
T964 2.01515191985372
T965 1.83927689180667
T966 1.80247241380879
T967 1.76925338216124
T968 1.73603435153733
T969 1.70281531988978
T970 1.66959628824224
T971 1.63637725659469
T972 1.60315822597077
T973 1.57296998563889
T974 1.71068298460655
T975 1.85125193853309
T976 1.99182089245963
T977 2.13238984638617
T978 2.27295880031271
T979 2.41352775423925
T980 2.55876345596488
T981 2.55876345596488
T982 2.55876345596488
T983 2.55876345596488
T984 2.55876345596488
T985 2.55876345596488
T986 2.3742282805632
T987 2.19469010020846
T988 2.01515191985372
T989 1.83927689180667
T990 1.80247241380879
T991 1.76925338216124
T992 1.73603435153733
T993 1.70281531988978
T994 1.66959628824224
T995 1.63637725659469
T996 1.60315822597077
T997 1.57296998563889
T998 1.71068298460655
T999 1.85125193853309
T1000 1.99182089245963
T1001 2.13238984638617
T1002 2.27295880031271
T1003 2.41352775423925
T1004 2.55876345596488
T1005 2.55876345596488
T1006 2.55876345596488
T1007 2.55876345596488
T1008 2.55876345596488
T1009 2.55876345596488
T1010 2.3742282805632
T1011 2.19469010020846
T1012 2.01515191985372
T1013 1.83927689180667
T1014 1.80247241380879
T1015 1.76925338216124
T1016 1.73603435153733
T1017 1.70281531988978
T1018 1.66959628824224
T1019 1.63637725659469
T1020 1.60315822597077
T1021 1.57296998563889
T1022 1.71068298460655
T1023 1.85125193853309
T1024 1.99182089245963
T1025 2.13238984638617
T1026 2.27295880031271
T1027 2.41352775423925
T1028 2.55876345596488
T1029 2.55876345596488
T1030 2.55876345596488
T1031 2.55876345596488
T1032 2.55876345596488
T1033 2.55876345596488
T1034 2.41018642468752
T1035 2.2665869629914
T1036 2.12298750129527
T1037 1.97938803857552
T1038 1.83927689180667
T1039 1.79777124126334
T1040 1.75981218409167
T1041 1.72185312692
T1042 1.68389406974833
T1043 1.64593501360029
T1044 1.60797595642862
T1045 1.57296998563889
T1046 1.71068298460655
T1047 1.85125193853309
T1048 1.99182089245963
T1049 2.13238984638617
T1050 2.27295880031271
T1051 2.41352775423925
T1052 2.55876345596488
T1053 2.55876345596488
T1054 2.55876345596488
T1055 2.55876345596488
T1056 2.55876345596488
T1057 2.55876345596488
T1058 2.41018642468752
T1059 2.2665869629914
T1060 2.12298750129527
T1061 1.97938803857552
T1062 1.83927689180667
T1063 1.79777124126334
T1064 1.75981218409167
T1065 1.72185312692
T1066 1.68389406974833
T1067 1.64593501360029
T1068 1.60797595642862
T1069 1.57296998563889
T1070 1.70833850378728
T1071 1.84641656987112
T1072 1.98414561529504
T1073 2.12152564312991
T1074 2.25855665132849
T1075 2.39523863989076
T1076 2.536197200465
T1077 2.53302061937604
T1078 2.52984403828709
T1079 2.52666745822176
T1080 2.52349087713281
T1081 2.52031429604385
T1082 2.37097772260851
T1083 2.22690046631498
T1084 2.08317975335344
T1085 1.93981558474752
T1086 1.80022220336096
T1087 1.75736602589934
T1088 1.71807538412075
T1089 1.67887899019369
T1090 1.63977684616542
T1091 1.60076894896506
T1092 1.56185530166348
T1093 1.52590062151007
T1094 1.6573689837714
T1095 1.79125882036142
T1096 1.92479963731515
T1097 2.05799143565621
T1098 2.19083421436097
T1099 2.32332797445305
T1100 2.45995926047186
T1101 2.45678267938291
T1102 2.45360609931758
T1103 2.45042951822863
T1104 2.44725293713967
T1105 2.44407635605072
T1106 2.29916661153096
T1107 2.15936787726848
T1108 2.01992568736162
T1109 1.88084004078674
T1110 1.74542124899672
T1111 1.70380172552791
T1112 1.66564206718037
T1113 1.627576657708
T1114 1.58960549608715
T1115 1.5517285843651
T1116 1.51394592049458
T1117 1.47903423747804
T1118 1.60639946273188
T1119 1.73610106982809
T1120 1.86545365831163
T1121 1.99445722715887
T1122 2.12311177739344
T1123 2.25141730901535
T1124 2.38372132047873
T1125 2.38054473938977
T1126 2.37736815932445
T1127 2.37419157823549
T1128 2.37101499714654
T1129 2.36783841605758
T1130 2.22735550045341
T1131 2.09183528924561
T1132 1.9566716213698
T1133 1.82186449682596
T1134 1.69062029360886
T1135 1.65023742413285
T1136 1.61320875024
T1137 1.57627432419867
T1138 1.53943414703251
T1139 1.50268821874152
T1140 1.46603653932568
T1141 1.432167853446
T1142 1.555429942716
T1143 1.68094332031839
T1144 1.80610768033175
T1145 1.93092301968517
T1146 2.05538934144955
T1147 2.17950664255401
T1148 2.30748338048559
T1149 2.30430680042027
T1150 2.30113021933131
T1151 2.29795363824236
T1152 2.2947770571534
T1153 2.29160047708808
T1154 2.15554438835223
T1155 2.02430270019911
T1156 1.89341755435434
T1157 1.76288895286519
T1158 1.635819338221
T1159 1.59667312376142
T1160 1.56077543329962
T1161 1.52497199171298
T1162 1.48926279797788
T1163 1.45364785414156
T1164 1.41812715815678
T1165 1.38530146941397
T1166 1.50446042167648
T1167 1.62578557080869
T1168 1.74676170132823
T1169 1.86738881221146
T1170 1.98766690448203
T1171 2.1075959771163
T1172 2.23124544151609
T1173 2.22806886042713
T1174 2.22489227933818
T1175 2.22171569824922
T1176 2.2185391181839
T1177 2.21536253709494
T1178 2.08373327727468
T1179 1.95677011115261
T1180 1.83016348836252
T1181 1.70391340890441
T1182 1.58101838385677
T1183 1.54310882236636
T1184 1.50834211635924
T1185 1.47366965820366
T1186 1.43909144892324
T1187 1.40460748851798
T1188 1.37021777698788
T1189 1.3384350843583
T1190 1.4534909016606
T1191 1.57062782129899
T1192 1.68741572232471
T1193 1.80385460473776
T1194 1.91994446751451
T1195 2.03568531167859
T1196 2.15500750152295
T1197 2.151830920434
T1198 2.14865433934504
T1199 2.14547775825609
T1200 2.14230117819076
T1201 2.13912459710181
T1202 2.01192216619713
T1203 1.8892375221061
T1204 1.76690942237069
T1205 1.64493786596727
T1206 1.52621742846891
T1207 1.48954452199493
T1208 1.45590879941887
T1209 1.42236732469433
T1210 1.3889200998686
T1211 1.35556712289439
T1212 1.32230839479535
T1213 1.29156870032627
T1214 1.40252138062108
T1215 1.51547007178929
T1216 1.62806974434482
T1217 1.74032039726406
T1218 1.85222203054699
T1219 1.96377464521725
T1220 2.07876956152982
T1221 2.07559298044086
T1222 2.07241639935191
T1223 2.06923981928658
T1224 2.06606323819763
T1225 2.06288665710867
T1226 1.94011105409594
T1227 1.8217049330596
T1228 1.70365535535524
T1229 1.58596232200649
T1230 1.47141647410467
T1231 1.43598022059987
T1232 1.40347548247849
T1233 1.37106499220864
T1234 1.33874875081396
T1235 1.30652675829444
T1236 1.27439901362644
T1237 1.24470231629423
T1238 1.3515518606052
T1239 1.46031232227959
T1240 1.5687237653413
T1241 1.67678618876672
T1242 1.78449959357947
T1243 1.89186397977955
T1244 2.00253162153668
T1245 1.99935504044773
T1246 1.9961784603824
T1247 1.99300187929345
T1248 1.98982529820449
T1249 1.98664871711554
T1250 1.8682999430184
T1251 1.7541723440131
T1252 1.64040128936342
T1253 1.52698677804571
T1254 1.41661551871681
T1255 1.38241592022844
T1256 1.35104216553811
T1257 1.31976265869932
T1258 1.28857740175932
T1259 1.25748639267085
T1260 1.22648963245754
T1261 1.1978359322622
T1262 1.30058233956569
T1263 1.40515457276989
T1264 1.50937778633779
T1265 1.61325198129302
T1266 1.71677715763558
T1267 1.81995331434184
T1268 1.92629368154355
T1269 1.92311710147822
T1270 1.91994052038927
T1271 1.91676393930031
T1272 1.91358735821136
T1273 1.91041077814603
T1274 1.79648883194085
T1275 1.68663975599023
T1276 1.57714722337159
T1277 1.46801123408494
T1278 1.36181456332895
T1279 1.32885161883338
T1280 1.29860884859774
T1281 1.26846032621363
T1282 1.23840605270468
T1283 1.20844602704726
T1284 1.17858025128864
T1285 1.15096954823016
T1286 1.2496128195498
T1287 1.34999682326019
T1288 1.4500318083579
T1289 1.54971777381931
T1290 1.64905472066806
T1291 1.7480426478805
T1292 1.85005574155041
T1293 1.84687916148509
T1294 1.84370258039613
T1295 1.84052599930718
T1296 1.83734941821822
T1297 1.8341728381529
T1298 1.72467771983966
T1299 1.61910716694373
T1300 1.51389315635614
T1301 1.40903569012416
T1302 1.30701360896472
T1303 1.27528731846195
T1304 1.24617553165736
T1305 1.2171579927043
T1306 1.18823470365004
T1307 1.15940566244731
T1308 1.13067087011974
T1309 1.10410316419813
T1310 1.19864329851029
T1311 1.29483907375048
T1312 1.39068582935438
T1313 1.48618356634561
T1314 1.58133228370054
T1315 1.67613198244279
T1316 1.77381780258091
T1317 1.77064122149195
T1318 1.767464640403
T1319 1.76428805931404
T1320 1.76111147924872
T1321 1.75793489815976
T1322 1.65286660876211
T1323 1.55157457789722
T1324 1.45063909036431
T1325 1.35006014718702
T1326 1.25221265357686
T1327 1.22172301706689
T1328 1.19374221369335
T1329 1.16585566021861
T1330 1.13806335357177
T1331 1.11036529682372
T1332 1.08276148792721
T1333 1.0572367801661
T1334 1.1476737784944
T1335 1.23968132424078
T1336 1.33133985137449
T1337 1.4226493588719
T1338 1.51360984673301
T1339 1.60422131700509
T1340 1.69757986258777
T1341 1.69440328149882
T1342 1.69122670040986
T1343 1.68805012034454
T1344 1.68487353925558
T1345 1.68169695816663
T1346 1.58105549768457
T1347 1.48404198885072
T1348 1.38738502437249
T1349 1.29108460322624
T1350 1.19741169921262
T1351 1.16815871669546
T1352 1.14130889675298
T1353 1.11455332670929
T1354 1.08789200451713
T1355 1.06132493120014
T1356 1.03485210675831
T1357 1.01037039511043
T1358 1.09670425745489
T1359 1.18452357473108
T1360 1.27199387237098
T1361 1.35911515037457
T1362 1.44588741078912
T1363 1.53231065054375
T1364 1.62134192259464
T1365 1.61816534150568
T1366 1.61498876041672
T1367 1.6118121803514
T1368 1.60863559926245
T1369 1.60545901817349
T1370 1.50924438558338
T1371 1.41650939980422
T1372 1.32413095838067
T1373 1.23210905926547
T1374 1.14261074382476
T1375 1.1145944153004
T1376 1.0888755798126
T1377 1.06325099319997
T1378 1.03772065546249
T1379 1.01228456660018
T1380 0.986942725589405
T1381 0.963504011078395
T1382 1.04573473743901
T1383 1.12936582522138
T1384 1.21264789336746
T1385 1.29558094290086
T1386 1.3781649738216
T1387 1.46039998510604
T1388 1.5451039826015
T1389 1.54192740151254
T1390 1.53875082144722
T1391 1.53557424035827
T1392 1.53239765926931
T1393 1.52922107818036
T1394 1.43743327450583
T1395 1.34897681178135
T1396 1.26087689136521
T1397 1.17313351530469
T1398 1.0878097884369
T1399 1.06103011492897
T1400 1.03644226287222
T1401 1.01194866071427
T1402 0.987549306407855
T1403 0.963244200976598
T1404 0.939033344420504
T1405 0.91663762704636
T1406 0.994765216399491
T1407 1.07420807571168
T1408 1.15330191538757
T1409 1.23204673542716
T1410 1.31044253685408
T1411 1.38848931966833
T1412 1.46886604260836
T1413 1.46568946254304
T1414 1.46251288145409
T1415 1.45933630036513
T1416 1.45615971927618
T1417 1.45298313921085
T1418 1.36562216342828
T1419 1.28144422273485
T1420 1.19762282537339
T1421 1.11415797134391
T1422 1.03300883407267
T1423 1.00746581353391
T1424 0.984008945931847
T1425 0.96064632720495
T1426 0.937377957353216
T1427 0.914203835353012
T1428 0.891123963251603
T1429 0.869771243014326
T1430 0.956731891650575
T1431 1.04485380582527
T1432 1.13256853042428
T1433 1.21987606647124
T1434 1.30677641396614
T1435 1.39580468370418
T1436 1.39262810363886
T1437 1.38945152254991
T1438 1.38627494146095
T1439 1.38309836037199
T1440 1.37992178030667
T1441 1.37674519921772
T1442 1.2938110513271
T1443 1.21391163368834
T1444 1.13436875938157
T1445 1.05518242738314
T1446 0.978207878684806
T1447 0.953901513162477
T1448 0.93157562899147
T1449 0.909343994719259
T1450 0.887206608298577
T1451 0.865163470753058
T1452 0.843214582082701
T1453 0.822904858982291
T1454 0.905063755033606
T1455 0.988299401465513
T1456 1.07112785934537
T1457 1.15354912764954
T1458 1.23556320740166
T1459 1.31956674371105
T1460 1.31639016364573
T1461 1.31321358255677
T1462 1.31003700146781
T1463 1.30686042037886
T1464 1.30368384031354
T1465 1.30050725922458
T1466 1.22199994024955
T1467 1.14637904464184
T1468 1.07111469236611
T1469 0.996206884445993
T1470 0.923406923296943
T1471 0.900337211767415
T1472 0.879142312051094
T1473 0.858041661209935
T1474 0.837035259243938
T1475 0.816123105129472
T1476 0.795305199890168
T1477 0.776038474950257
T1478 0.853395617393004
T1479 0.931744996082124
T1480 1.00968718724282
T1481 1.08722218882784
T1482 1.16435000083717
T1483 1.24332880474155
T1484 1.24015222365259
T1485 1.23697564256363
T1486 1.23379906147468
T1487 1.23062248140936
T1488 1.2274459003204
T1489 1.22426931923145
T1490 1.150188829172
T1491 1.07884645559534
T1492 1.00786062637429
T1493 0.937231340485217
T1494 0.868605968932712
T1495 0.846772911395986
T1496 0.826708995110717
T1497 0.806739327700611
T1498 0.786863910189299
T1499 0.767082740529518
T1500 0.747395818721267
T1501 0.729172090918222
T1502 0.801727479752402
T1503 0.875190591722367
T1504 0.94824651514028
T1505 1.02089524898251
T1506 1.09313679427268
T1507 1.16709086474841
T1508 1.16391428365945
T1509 1.1607377025705
T1510 1.15756112250518
T1511 1.15438454141622
T1512 1.15120796032726
T1513 1.14803137923831
T1514 1.07837771707082
T1515 1.01131386654884
T1516 0.944606560382463
T1517 0.878255796524441
T1518 0.81380501354485
T1519 0.793208610000925
T1520 0.774275678170341
T1521 0.75543699521492
T1522 0.736692560111028
T1523 0.718042374905932
T1524 0.699486437552366
T1525 0.682305706886188
T1526 0.7500593421118
T1527 0.81863618736261
T1528 0.886805843037735
T1529 0.954568310160809
T1530 1.0219235877082
T1531 1.09085292475527
T1532 1.08767634366632
T1533 1.084499763601
T1534 1.08132318251204
T1535 1.07814660142308
T1536 1.07497002033413
T1537 1.07179344026881
T1538 1.00656660599327
T1539 0.943781278525966
T1540 0.881352493367008
T1541 0.819280252563665
T1542 0.759004059180619
T1543 0.739644309629496
T1544 0.721842361229965
T1545 0.704134661705596
T1546 0.68652121105639
T1547 0.669002009282346
T1548 0.651577056383464
T1549 0.635439321830522
T1550 0.698391204471199
T1551 0.762081781979221
T1552 0.825365170935191
T1553 0.888241371339109
T1554 0.950710382167343
T1555 1.01461498476214
T1556 1.01143840367318
T1557 1.00826182360786
T1558 1.0050852425189
T1559 1.00190866142995
T1560 0.998732080340994
T1561 0.995555500275671
T1562 0.934755494915724
T1563 0.876248689479463
T1564 0.818098427375185
T1565 0.760304708602888
T1566 0.704203103792756
T1567 0.686080008234434
T1568 0.669409044289588
T1569 0.652832329219904
T1570 0.636349862001751
T1571 0.619961644682392
T1572 0.603667675214563
T1573 0.588572937798487
T1574 0.646723066830597
T1575 0.705527377619464
T1576 0.763924498832647
T1577 0.821914431493778
T1578 0.879497175602856
T1579 0.938377044769003
T1580 0.93520046470368
T1581 0.932023883614724
T1582 0.928847302525769
T1583 0.925670721436814
T1584 0.92249414137149
T1585 0.919317560282535
T1586 0.862944382814542
T1587 0.808716100432961
T1588 0.754844361383362
T1589 0.701329165665744
T1590 0.649402148404893
T1591 0.632515707863005
T1592 0.616975727349212
T1593 0.601529995710581
T1594 0.586178512947112
T1595 0.570921279058806
T1596 0.55575829302203
T1597 0.541706553766453
T1598 0.595054929189995
T1599 0.648972973259707
T1600 0.702483826730103
T1601 0.755587492672079
T1602 0.80828396903837
T1603 0.862139105799499
T1604 0.858962524710544
T1605 0.855785943621589
T1606 0.852609362532634
T1607 0.84943278246731
T1608 0.846256201378355
T1609 0.8430796202894
T1610 0.791133271736993
T1611 0.741183511386459
T1612 0.691590294367906
T1613 0.642353621704968
T1614 0.594601194040663
T1615 0.578951406467944
T1616 0.564542410408835
T1617 0.550227663224889
T1618 0.536007163892473
T1619 0.521880913435219
T1620 0.507848911853128
T1621 0.494840169734418
T1622 0.543386792573026
T1623 0.592418567876318
T1624 0.641043155651191
T1625 0.689260552826747
T1626 0.737070762473883
T1627 0.785901165806364
T1628 0.782724584717409
T1629 0.779548003628453
T1630 0.776371422539498
T1631 0.773194842474175
T1632 0.770018261385219
T1633 0.766841680296264
T1634 0.719322160659443
T1635 0.673650922339956
T1636 0.628336228376083
T1637 0.583378077744192
T1638 0.5398002386528
T1639 0.525387106096515
T1640 0.512109093468459
T1641 0.498925329715565
T1642 0.485835814837834
T1643 0.472840548835266
T1644 0.459939530684227
T1645 0.447973785702384
T1646 0.491718654932424
T1647 0.535864163516561
T1648 0.579602483548647
T1649 0.622933614005048
T1650 0.665857555909397
T1651 0.709663225813228
T1652 0.706486644724273
T1653 0.703310063635318
T1654 0.700133483569994
T1655 0.696956902481039
T1656 0.693780321392084
T1657 0.690603740303129
T1658 0.647511048558262
T1659 0.606118333293454
T1660 0.56508216238426
T1661 0.524402533783416
T1662 0.484999284288569
T1663 0.471822804701453
T1664 0.459675776528082
T1665 0.447622996206242
T1666 0.435664465783195
T1667 0.423800183211679
T1668 0.412030149515326
T1669 0.401107401670349
T1670 0.440050517291822
T1671 0.479309759156805
T1672 0.518161811446103
T1673 0.556606675183349
T1674 0.59464434934491
T1675 0.633425285820093
T1676 0.630248704731138
T1677 0.627072124665814
T1678 0.623895543576859
T1679 0.620718962487904
T1680 0.617542381398948
T1681 0.614365801333625
T1682 0.575699937480712
T1683 0.538585745270583
T1684 0.501828095368804
T1685 0.46542698982264
T1686 0.430198328900706
T1687 0.418258503306392
T1688 0.407242459587706
T1689 0.39632066372055
T1690 0.385493116728557
T1691 0.374759817588093
T1692 0.364120768346425
T1693 0.354241017638315
T1694 0.38838237965122
T1695 0.422755353773415
T1696 0.456721139343558
T1697 0.490279735338017
T1698 0.523431142780423
T1699 0.557187345826957
T1700 0.554010765761634
T1701 0.550834184672679
T1702 0.547657603583724
T1703 0.544481022494768
T1704 0.541304442429445
T1705 0.53812786134049
T1706 0.503888826403163
T1707 0.471053156224081
T1708 0.438574029376981
T1709 0.406451445861863
T1710 0.375397373512844
T1711 0.364694202934963
T1712 0.354809142647329
T1713 0.345018330211226
T1714 0.335321767673918
T1715 0.325719452988139
T1716 0.316211387177523
T1717 0.30737463360628
T1718 0.336714242010619
T1719 0.366200949413659
T1720 0.395280467241014
T1721 0.423952796516318
T1722 0.452217937239569
T1723 0.480949405833822
T1724 0.477772825768499
T1725 0.474596244679543
T1726 0.471419663590588
T1727 0.468243082501633
T1728 0.465066502436309
T1729 0.461889921347354
T1730 0.432077714301981
T1731 0.403520567177579
T1732 0.375319963385158
T1733 0.347475902924719
T1734 0.320596419148613
T1735 0.311129901539902
T1736 0.302375825706953
T1737 0.293715997725535
T1738 0.285150417595647
T1739 0.276679087364553
T1740 0.26830200498499
T1741 0.260508248550614
T1742 0.285046104370017
T1743 0.30964654403027
T1744 0.33383979513847
T1745 0.357625857694618
T1746 0.381004730675082
T1747 0.404711466864318
T1748 0.401534885775363
T1749 0.398358304686408
T1750 0.395181723597453
T1751 0.392005143532129
T1752 0.388828562443174
T1753 0.385651981354219
T1754 0.360266603224432
T1755 0.335987978131076
T1756 0.312065896369703
T1757 0.288500358963943
T1758 0.26579546376075
T1759 0.257565601168472
T1760 0.249942508766577
T1761 0.242413664216211
T1762 0.234979068541008
T1763 0.227638721740967
T1764 0.220392623816089
T1765 0.213641864518579
T1766 0.235710834442902
T1767 0.257768022362152
T1768 0.279784768625759
T1769 0.301761074257357
T1770 0.323696937209681
T1771 0.346221178755066
T1772 0.345905685116173
T1773 0.34559019147728
T1774 0.345274697838387
T1775 0.344959203175862
T1776 0.344643709536969
T1777 0.344328215898075
T1778 0.324037296918708
T1779 0.304451611298098
T1780 0.28490133720516
T1781 0.265386474639895
T1782 0.246374289120275
T1783 0.240592872537995
T1784 0.235295887783426
T1785 0.230008265167727
T1786 0.224730001620003
T1787 0.21946110021115
T1788 0.214201558893903
T1789 0.209344400176161
T1790 0.230579222566667
T1791 0.252151112665478
T1792 0.273682561108647
T1793 0.295173568919806
T1794 0.316624134051691
T1795 0.338649326303471
T1796 0.338333832664578
T1797 0.338018338002052
T1798 0.337702844363159
T1799 0.337387350724266
T1800 0.337071857085373
T1801 0.33675636344648
T1802 0.316905110817337
T1803 0.297744362505162
T1804 0.27861902572066
T1805 0.25952910046383
T1806 0.240931529946897
T1807 0.235272935905254
T1808 0.230088279415388
T1809 0.224912984040759
T1810 0.219747048757738
T1811 0.214590474589955
T1812 0.20944326153741
T1813 0.204689691313796
T1814 0.2254476096668
T1815 0.246534202968804
T1816 0.267580353591535
T1817 0.288586063582255
T1818 0.309551331917334
T1819 0.331077472828243
T1820 0.33076197918935
T1821 0.330446485550457
T1822 0.330130991911564
T1823 0.329815498272671
T1824 0.329500003610145
T1825 0.329184509971252
T1826 0.309772924715967
T1827 0.291037113712227
T1828 0.272336714236159
T1829 0.253671726287764
T1830 0.235488770773519
T1831 0.229952999272514
T1832 0.224880671047349
T1833 0.219817702913792
T1834 0.214764095895472
T1835 0.209719849992392
T1836 0.204684964180918
T1837 0.200034983475063
T1838 0.220315997790565
T1839 0.240917292248499
T1840 0.261478146074422
T1841 0.281998558244704
T1842 0.302478528759344
T1843 0.323505620376648
T1844 0.323190126737754
T1845 0.322874633098861
T1846 0.322559138436336
T1847 0.322243644797443
T1848 0.32192815115855
T1849 0.321612657519657
T1850 0.302640738614596
T1851 0.284329864919291
T1852 0.266054402751659
T1853 0.247814352111699
T1854 0.230046010576509
T1855 0.224633062639773
T1856 0.219673061655679
T1857 0.214722421786824
T1858 0.209781143033207
T1859 0.204849224371197
T1860 0.199926666824425
T1861 0.19538027563633
T1862 0.21518438591433
T1863 0.235300382551825
T1864 0.25537593855731
T1865 0.275411052907153
T1866 0.295405725601354
T1867 0.315933767925052
T1868 0.315618273262527
T1869 0.315302779623634
T1870 0.314987285984741
T1871 0.314671792345847
T1872 0.314356297683322
T1873 0.314040804044429
T1874 0.295508552513225
T1875 0.277622616126356
T1876 0.259772091267159
T1877 0.241956977935634
T1878 0.224603251403131
T1879 0.219313126007032
T1880 0.214465453287641
T1881 0.209627140659856
T1882 0.204798190170942
T1883 0.199978598750002
T1884 0.195168369467932
T1885 0.190725566773965
T1886 0.210052773014463
T1887 0.229683472855152
T1888 0.249273731040198
T1889 0.268823547569602
T1890 0.288332922443365
T1891 0.308361914449824
T1892 0.308046420810931
T1893 0.307730927172038
T1894 0.307415432509513
T1895 0.30709993887062
T1896 0.306784445231727
T1897 0.306468951592834
T1898 0.288376366411855
T1899 0.27091536733342
T1900 0.253489779782658
T1901 0.236099603759569
T1902 0.219160492229753
T1903 0.213993189374292
T1904 0.20925784389597
T1905 0.20453186055652
T1906 0.199815236285044
T1907 0.195107974152439
T1908 0.19041007211144
T1909 0.186070858935232
T1910 0.204921161138229
T1911 0.224066563158478
T1912 0.243171523523086
T1913 0.262236042232051
T1914 0.281260119285375
T1915 0.300790061998229
T1916 0.300474567335704
T1917 0.300159073696811
T1918 0.299843580057918
T1919 0.299528086419024
T1920 0.299212591756499
T1921 0.298897098117606
T1922 0.281244180310484
T1923 0.264208118540485
T1924 0.247207468298158
T1925 0.230242229583503
T1926 0.213717732032742
T1927 0.208673252741551
T1928 0.204050235527932
T1929 0.199436579429552
T1930 0.194832283422779
T1931 0.190237348531244
T1932 0.185651774754947
T1933 0.181416150072867
T1934 0.199789549261994
T1935 0.218449653461804
T1936 0.237069316005973
T1937 0.255648536894501
T1938 0.274187317151018
T1939 0.293218208523001
T1940 0.292902714884108
T1941 0.292587221245215
T1942 0.29227172658269
T1943 0.291956232943797
T1944 0.291640739304904
T1945 0.29132524566601
T1946 0.274111994209114
T1947 0.257500869747549
T1948 0.240925156813658
T1949 0.224384855407438
T1950 0.208274972859364
T1951 0.20335331610881
T1952 0.198842627159894
T1953 0.194341298302584
T1954 0.189849330560513
T1955 0.185366722910049
T1956 0.180893477398455
T1957 0.176761442234134
T1958 0.194657937385759
T1959 0.212832743765131
T1960 0.230967108488861
T1961 0.24906103155695
T1962 0.267114513993028
T1963 0.285646356071406
T1964 0.285330861408881
T1965 0.285015367769987
T1966 0.284699874131094
T1967 0.284384380492201
T1968 0.284068886853308
T1969 0.283753392190783
T1970 0.269630927124907
T1971 0.256089958773718
T1972 0.242578498664079
T1973 0.229096548843255
T1974 0.215644107263982
T1975 0.202605432096413
T1976 0.197112749363571
T1977 0.192023803495456
T1978 0.186945780805112
T1979 0.181878679245274
T1980 0.176822500863206
T1981 0.172106734395401
T1982 0.189526324485892
T1983 0.207215834068457
T1984 0.224864900971749
T1985 0.242473526219399
T1986 0.260041710835039
T1987 0.278074502596178
T1988 0.277759008957285
T1989 0.277443515318392
T1990 0.277128021679499
T1991 0.276812527016974
T1992 0.27649703337808
T1993 0.276181539739187
T1994 0.262427918991824
T1995 0.249241063870093
T1996 0.236083718013545
T1997 0.222955882445811
T1998 0.209857556143261
T1999 0.197162671899403
T2000 0.19181161071008
T2001 0.18685373273889
T2002 0.181906777945471
T2003 0.176970745306189
T2004 0.172045635844678
T2005 0.167452025533036
T2006 0.184394712609657
T2007 0.201598923348152
T2008 0.218762693454637
T2009 0.235886020881848
T2010 0.252968907677049
T2011 0.270502650144583
T2012 0.27018715650569
T2013 0.269871661843164
T2014 0.269556168204271
T2015 0.269240674565378
T2016 0.268925180926485
T2017 0.26860968626396
T2018 0.255224909835109
T2019 0.242392168966469
T2020 0.229588938386643
T2021 0.216815217072
T2022 0.20407100502254
T2023 0.191719912726025
T2024 0.18651047205659
T2025 0.181683663005956
T2026 0.176867776109461
T2027 0.172062812390737
T2028 0.167268769802518
T2029 0.162797317694303
T2030 0.179263100733422
T2031 0.195982013651478
T2032 0.212660485937524
T2033 0.229298516567929
T2034 0.245896104519059
T2035 0.262930796669355
T2036 0.262615303030462
T2037 0.262299809391569
T2038 0.261984315752676
T2039 0.26166882109015
T2040 0.261353327451257
T2041 0.261037833812364
T2042 0.248021900678394
T2043 0.235543275086476
T2044 0.223094157736109
T2045 0.210674550674557
T2046 0.19828445390182
T2047 0.186277153552647
T2048 0.181209333403099
T2049 0.17651359224939
T2050 0.171828774273452
T2051 0.167154878451652
T2052 0.162491904783991
T2053 0.158142608831938
T2054 0.174131488857187
T2055 0.190365103954805
T2056 0.206558278420412
T2057 0.222711011230378
T2058 0.238823302384702
T2059 0.25535894421776
T2060 0.255043450578866
T2061 0.254727955916341
T2062 0.254412462277448
T2063 0.254096968638555
T2064 0.253781474999662
T2065 0.253465981360769
T2066 0.240818891521679
T2067 0.228694380182852
T2068 0.216599378109207
T2069 0.204533885300746
T2070 0.192497902781099
T2071 0.180834393355637
T2072 0.175908194749608
T2073 0.171343522516456
T2074 0.166789772437443
T2075 0.162246944512567
T2076 0.157715039765463
T2077 0.153487900993205
T2078 0.16899987595732
T2079 0.184748194258131
T2080 0.2004560709033
T2081 0.216123505892827
T2082 0.231750499226712
T2083 0.247787090742532
T2084 0.247471597103639
T2085 0.247156103464746
T2086 0.246840609825853
T2087 0.246525116186959
T2088 0.246209621524434
T2089 0.245894127885541
T2090 0.233615882364964
T2091 0.221845485279227
T2092 0.210104597458673
T2093 0.198393219926934
T2094 0.186711350636746
T2095 0.175391634182259
T2096 0.170607056096117
T2097 0.16617345175989
T2098 0.161750770601433
T2099 0.157339010573483
T2100 0.152938173723303
T2101 0.14883319213084
T2102 0.163868264081085
T2103 0.179131284561457
T2104 0.194353863386188
T2105 0.209536000555276
T2106 0.224677696068723
T2107 0.240215238290936
T2108 0.239899744652043
T2109 0.23958425101315
T2110 0.239268756350625
T2111 0.238953262711732
T2112 0.238637769072839
T2113 0.238322275433946
T2114 0.226412874231881
T2115 0.214996591399235
T2116 0.203609817831771
T2117 0.192252553529491
T2118 0.180924799516025
T2119 0.16994887500888
T2120 0.165305917442627
T2121 0.161003381003324
T2122 0.156711767741792
T2123 0.15243107765803
T2124 0.148161308704775
T2125 0.144178484292107
T2126 0.16173473642876
T2127 0.179506017835242
T2128 0.197228771916398
T2129 0.214902997648594
T2130 0.232958879478234
T2131 0.232643385839341
T2132 0.232327891176816
T2133 0.232012397537923
T2134 0.231696903899029
T2135 0.231381410260136
T2136 0.231065915597611
T2137 0.230750421958718
T2138 0.219209865075166
T2139 0.20814769649561
T2140 0.197115037181237
T2141 0.18611188815568
T2142 0.175138248395305
T2143 0.16450611481187
T2144 0.160004778789136
T2145 0.15583331127039
T2146 0.151672765905783
T2147 0.147523143718946
T2148 0.143384443686247
T2149 0.139523776453374
T2150 0.15650620297404
T2151 0.173695150334807
T2152 0.190835569346615
T2153 0.207927462056728
T2154 0.225387026003006
T2155 0.225071532364113
T2156 0.22475603872522
T2157 0.224440545086327
T2158 0.224125050423802
T2159 0.223809556784909
T2160 0.223494063146016
T2161 0.223178569507122
T2162 0.21200685591845
T2163 0.201298801591985
T2164 0.190620257554335
T2165 0.179971222781868
T2166 0.169351697274584
T2167 0.159063355638492
T2168 0.154703640135645
T2169 0.150663240513824
T2170 0.146633764069773
T2171 0.142615209779861
T2172 0.138607577644087
T2173 0.134869067591009
T2174 0.151277668495688
T2175 0.167884281810739
T2176 0.184442367800464
T2177 0.20095192544123
T2178 0.217815173551411
T2179 0.217499679912518
T2180 0.217184185249993
T2181 0.216868691611099
T2182 0.216553197972206
T2183 0.216237704333313
T2184 0.215922209670788
T2185 0.215606716031895
T2186 0.204803846761735
T2187 0.194449907711993
T2188 0.184125476903801
T2189 0.173830556384425
T2190 0.163565146153863
T2191 0.153620596465114
T2192 0.149402501482155
T2193 0.14549317078089
T2194 0.141594762233764
T2195 0.137707275840776
T2196 0.133830712625559
T2197 0.130214359752276
T2198 0.146049135040967
T2199 0.162073414310304
T2200 0.178049165230681
T2201 0.193976388825731
T2202 0.210243320076183
T2203 0.20992782643729
T2204 0.209612332798397
T2205 0.209296839159504
T2206 0.208981344496979
T2207 0.208665850858086
T2208 0.208350357219192
T2209 0.208034863580299
T2210 0.19760083760502
T2211 0.187601012808368
T2212 0.1776306972769
T2213 0.167689891010614
T2214 0.15777859400951
T2215 0.148177836268104
T2216 0.144101362828664
T2217 0.140323100024324
T2218 0.136555760397755
T2219 0.132799342925324
T2220 0.129053847607031
T2221 0.125559650889911
T2222 0.140820601586247
T2223 0.156262546809868
T2224 0.17165596368453
T2225 0.187000852210233
T2226 0.202671467624588
T2227 0.202355973985695
T2228 0.202040479323169
T2229 0.201724985684276
T2230 0.201409492045383
T2231 0.20109399840649
T2232 0.200778504767597
T2233 0.200463010105072
T2234 0.190397829471937
T2235 0.180752117904744
T2236 0.171135916626366
T2237 0.161549225636802
T2238 0.15199204288879
T2239 0.142735077094726
T2240 0.138800224175173
T2241 0.135153029267758
T2242 0.131516757538114
T2243 0.127891408986239
T2244 0.124276981564871
T2245 0.120904943051178
T2246 0.135592068131527
T2247 0.150451678285801
T2248 0.165262761114747
T2249 0.180025315594735
T2250 0.19509961414936
T2251 0.194784120510467
T2252 0.194468626871574
T2253 0.194153133232681
T2254 0.193837639593788
T2255 0.193522144931262
T2256 0.193206651292369
T2257 0.192891157653476
T2258 0.183194820315222
T2259 0.173903224024751
T2260 0.164641136999464
T2261 0.155408559239359
T2262 0.146205491768069
T2263 0.137292317921347
T2264 0.133499085521683
T2265 0.129982959534824
T2266 0.126477755702104
T2267 0.122983475047155
T2268 0.119500116546344
T2269 0.116250235212445
T2270 0.130363533653175
T2271 0.144640810785365
T2272 0.158869558544964
T2273 0.173049778979237
T2274 0.187527761697765
T2275 0.187212268058871
T2276 0.186896774419978
T2277 0.186581279757453
T2278 0.18626578611856
T2279 0.185950292479667
T2280 0.185634798840774
T2281 0.185319304178249
T2282 0.175991811158507
T2283 0.167054329121127
T2284 0.15814635634893
T2285 0.149267893865548
T2286 0.140418940647348
T2287 0.131849557724337
T2288 0.128197946868192
T2289 0.124812888778258
T2290 0.121438753866095
T2291 0.11807554110807
T2292 0.114723250504184
T2293 0.11159552635008
T2294 0.125135000198454
T2295 0.138829942261297
T2296 0.152476356998814
T2297 0.166074242363739
T2298 0.179955909246169
T2299 0.179640414583644
T2300 0.179324920944751
T2301 0.179009427305858
T2302 0.178693933666964
T2303 0.178378439004439
T2304 0.178062945365546
T2305 0.177747451726653
T2306 0.168788802001792
T2307 0.160205434217502
T2308 0.151651576722028
T2309 0.143127227468104
T2310 0.134632388502996
T2311 0.126406798550959
T2312 0.122896807191069
T2313 0.119642819045324
T2314 0.116399752030086
T2315 0.113167607168985
T2316 0.109946385485656
T2317 0.106940818511347
T2318 0.119906466743734
T2319 0.133019074760862
T2320 0.146083154429031
T2321 0.159098706771872
T2322 0.172384055770941
T2323 0.172068562132048
T2324 0.171753068493155
T2325 0.17143757383063
T2326 0.171122080191737
T2327 0.170806586552844
T2328 0.170491092913951
T2329 0.170175599275057
T2330 0.161585792845076
T2331 0.15335654033751
T2332 0.145156796071494
T2333 0.136986562094293
T2334 0.128845837382275
T2335 0.120964039377581
T2336 0.117595668537578
T2337 0.114472748288758
T2338 0.111360750194076
T2339 0.108259674253533
T2340 0.105169520467128
T2341 0.102286109648982
T2342 0.114677933289014
T2343 0.127208206236794
T2344 0.139689951859248
T2345 0.152123170156374
T2346 0.164812203319346
T2347 0.164496708656821
T2348 0.164181215017928
T2349 0.163865721379034
T2350 0.163550227740141
T2351 0.163234734101248
T2352 0.162919239438723
T2353 0.16260374579983
T2354 0.154382783688361
T2355 0.146507645433885
T2356 0.138662016444592
T2357 0.130845896720482
T2358 0.123059286261554
T2359 0.115521280204203
T2360 0.112294529884088
T2361 0.109302677532192
T2362 0.106321748358067
T2363 0.103351740314448
T2364 0.100392654424968
T2365 0.0976314018102494
T2366 0.109449398810662
T2367 0.121397338736359
T2368 0.133296750313097
T2369 0.145147633540876
T2370 0.157240349844118
T2371 0.156924856205225
T2372 0.156609362566332
T2373 0.156293868927439
T2374 0.155978374264914
T2375 0.155662880626021
T2376 0.155347386987127
T2377 0.155031893348234
T2378 0.147179775555278
T2379 0.139658750530261
T2380 0.132167235794058
T2381 0.124705230323038
T2382 0.117272735140834
T2383 0.110078520007193
T2384 0.106993391230597
T2385 0.104132607799258
T2386 0.101282745498426
T2387 0.0984438063753637
T2388 0.0956157894064401
T2389 0.0929766939715164
T2390 0.104220865355941
T2391 0.115586470212291
T2392 0.126903547743314
T2393 0.138172096925378
T2394 0.149668497392523
T2395 0.14935300375363
T2396 0.149037509091104
T2397 0.148722015452211
T2398 0.148406521813318
T2399 0.148091028174425
T2400 0.1477755335119
T2401 0.147460039873007
T2402 0.139976766398563
T2403 0.132809856650268
T2404 0.125672456167156
T2405 0.118564564949227
T2406 0.111486184020113
T2407 0.104635760833815
T2408 0.101692252577106
T2409 0.0989625370426921
T2410 0.0962437436624164
T2411 0.0935358724362791
T2412 0.0908389243879122
T2413 0.0883219851091514
T2414 0.0989923319012213
T2415 0.109775602711856
T2416 0.120510345173531
T2417 0.13119656030988
T2418 0.142096643917295
T2419 0.141781150278402
T2420 0.141465656639509
T2421 0.141150163000616
T2422 0.140834668338091
T2423 0.140519174699197
T2424 0.140203681060304
T2425 0.139888187421411
T2426 0.132773757241848
T2427 0.125960961746644
T2428 0.119177675516622
T2429 0.112423899575416
T2430 0.10569963187576
T2431 0.0991930016604364
T2432 0.0963911139236155
T2433 0.0937924673097582
T2434 0.0912047418264072
T2435 0.0886279395208266
T2436 0.0860620583457523
T2437 0.0836672772704184
T2438 0.093763798446501
T2439 0.103964734187788
T2440 0.11411714362738
T2441 0.124221023694381
T2442 0.1345247914657
T2443 0.134209297826807
T2444 0.133893803164281
T2445 0.133578309525388
T2446 0.133262815886495
T2447 0.132947322247602
T2448 0.132631827585077
T2449 0.132316333946184
T2450 0.125570748085133
T2451 0.119112066843019
T2452 0.11268289588972
T2453 0.106283233177972
T2454 0.0999130807550393
T2455 0.0937502414634262
T2456 0.0910899752701248
T2457 0.0886223965531921
T2458 0.0861657399903979
T2459 0.083720005581742
T2460 0.0812851933272244
T2461 0.0790125684080534
T2462 0.0885352639681487
T2463 0.0981538666873526
T2464 0.107723941057597
T2465 0.117245488102515
T2466 0.126952937990472
T2467 0.126637444351579
T2468 0.126321950712686
T2469 0.126006457073793
T2470 0.125690962411268
T2471 0.125375468772374
T2472 0.125059975133481
T2473 0.124744481494588
T2474 0.118367738928418
T2475 0.112263172963027
T2476 0.106188115239186
T2477 0.100142567804161
T2478 0.0941265296343186
T2479 0.0883074822900481
T2480 0.0857888366166341
T2481 0.0834523257966261
T2482 0.0811267381543886
T2483 0.0788120716426573
T2484 0.0765083283086966
T2485 0.0743578605693204
T2486 0.0833067305134285
T2487 0.092342999186917
T2488 0.101330738487814
T2489 0.110269951487017
T2490 0.119381085538877
T2491 0.119065591899983
T2492 0.118750097237458
T2493 0.118434603598565
T2494 0.118119109959672
T2495 0.117803616320779
T2496 0.117488122681886
T2497 0.117172628019361
T2498 0.111164730795335
T2499 0.105414278059402
T2500 0.0996933356122845
T2501 0.0940019024303498
T2502 0.0883399785135979
T2503 0.0828647231166699
T2504 0.0804876979631434
T2505 0.0782822560636921
T2506 0.0760877352947472
T2507 0.0739041377035727
T2508 0.0717314622665366
T2509 0.0697031527305875
T2510 0.0780781970587083
T2511 0.0865321306628494
T2512 0.0949375369416636
T2513 0.103294414871519
T2514 0.111809232063649
T2515 0.111493738424756
T2516 0.111178244785863
T2517 0.11086275114697
T2518 0.110547257508076
T2519 0.110231762845551
T2520 0.109916269206658
T2521 0.109600775567765
T2522 0.103961721638619
T2523 0.0985653831557775
T2524 0.0931985549617505
T2525 0.0878612360329064
T2526 0.0825534273928772
T2527 0.0774219629196597
T2528 0.0751865593096527
T2529 0.0731121853071261
T2530 0.0710487334587379
T2531 0.0689962037644881
T2532 0.0669545972480088
T2533 0.0650484438682225
T2534 0.0728496636039881
T2535 0.0807212631624139
T2536 0.0885443343718807
T2537 0.0963188782560206
T2538 0.104237379612053
T2539 0.10392188597316
T2540 0.103606392334267
T2541 0.103290897671742
T2542 0.102975404032849
T2543 0.102659910393956
T2544 0.102344416755063
T2545 0.102028922092537
T2546 0.0967587124819043
T2547 0.091716489275785
T2548 0.0867037753348486
T2549 0.0817205706590951
T2550 0.0767668752485244
T2551 0.0719792037462816
T2552 0.069885420656162
T2553 0.0679421155741921
T2554 0.0660097316227286
T2555 0.0640882708490356
T2556 0.0621777322294809
T2557 0.0603937360294895
T2558 0.0676211291256358
T2559 0.0749103946383463
T2560 0.0821511328257299
T2561 0.0893433416405224
T2562 0.0966655271604579
T2563 0.0963500324979327
T2564 0.0960345388590396
T2565 0.0957190452201464
T2566 0.0954035515812533
T2567 0.0950880569187281
T2568 0.094772563279835
T2569 0.0944570696409418
T2570 0.0895557033251892
T2571 0.0848675943721605
T2572 0.0802089946843147
T2573 0.0755799042616517
T2574 0.0709803241278037
T2575 0.0665364445729034
T2576 0.0645842820026713
T2577 0.0627720448176261
T2578 0.0609707297867193
T2579 0.059180336909951
T2580 0.057400866187321
T2581 0.0557390271671245
T2582 0.0623925956709156
T2583 0.0690995271379108
T2584 0.075757930255947
T2585 0.0823678050250242
T2586 0.0890936736852303
T2587 0.0887781800463372
T2588 0.088462686407444
T2589 0.0881471917449188
T2590 0.0878316981060257
T2591 0.0875162044671326
T2592 0.0872007108282394
T2593 0.0868852171893463
T2594 0.082352694168474
T2595 0.0780186994685359
T2596 0.0737142150574128
T2597 0.0694392388878404
T2598 0.065193773007083
T2599 0.0610936843758932
T2600 0.0592831433491806
T2601 0.0576019740610601
T2602 0.0559317279507101
T2603 0.0542724029708663
T2604 0.0526240011687931
T2605 0.0510843193283915
T2606 0.0571640622161953
T2607 0.0632886586138432
T2608 0.0693647276861641
T2609 0.0753922694331581
T2610 0.0815218212336348
T2611 0.0812063265711096
T2612 0.0808908329322164
T2613 0.0805753392933233
T2614 0.0802598456544302
T2615 0.079944352015537
T2616 0.0796288573530118
T2617 0.0793133637141187
T2618 0.0751496850117589
T2619 0.0711698055885435
T2620 0.0672194344068788
T2621 0.0632985735140291
T2622 0.0594072218863623
T2623 0.0556509252025151
T2624 0.0539820046956898
T2625 0.0524319043281261
T2626 0.0508927250910687
T2627 0.0493644690317817
T2628 0.0478471351266331
T2629 0.0464040268298146
T2630 0.0521246458091996
T2631 0.0579300911305844
T2632 0.0637355364519692
T2633 0.069540981773354
T2634 0.0754858191676198
T2635 0.0754858191676198
T2636 0.0754858191676198
T2637 0.0754858191676198
T2638 0.0754858191676198
T2639 0.0754858191676198
T2640 0.0754858191676198
T2641 0.0754858191676198
T2642 0.0718087157785163
T2643 0.0682784554800982
T2644 0.064748194158048
T2645 0.0612179328359979
T2646 0.0576876725375798
T2647 0.0542603200179657
T2648 0.0528484642317376
T2649 0.0515418091601401
T2650 0.0502351540885426
T2651 0.0489284990169452
T2652 0.0476218439453477
T2653 0.0464040268298146
T2654 0.0521246458091996
T2655 0.0579300911305844
T2656 0.0637355364519692
T2657 0.069540981773354
T2658 0.0754858191676198
T2659 0.0754858191676198
T2660 0.0754858191676198
T2661 0.0754858191676198
T2662 0.0754858191676198
T2663 0.0754858191676198
T2664 0.0754858191676198
T2665 0.0754858191676198
T2666 0.0718087157785163
T2667 0.0682784554800982
T2668 0.064748194158048
T2669 0.0612179328359979
T2670 0.0576876725375798
T2671 0.0542603200179657
T2672 0.0528484642317376
T2673 0.0515418091601401
T2674 0.0502351540885426
T2675 0.0489284990169452
T2676 0.0476218439453477
T2677 0.0464040268298146
T2678 0.0521246458091996
T2679 0.0579300911305844
T2680 0.0637355364519692
T2681 0.069540981773354
T2682 0.0754858191676198
T2683 0.0754858191676198
T2684 0.0754858191676198
T2685 0.0754858191676198
T2686 0.0754858191676198
T2687 0.0754858191676198
T2688 0.0754858191676198
T2689 0.0754858191676198
T2690 0.0718087157785163
T2691 0.0682784554800982
T2692 0.064748194158048
T2693 0.0612179328359979
T2694 0.0576876725375798
T2695 0.0542603200179657
T2696 0.0528484642317376
T2697 0.0515418091601401
T2698 0.0502351540885426
T2699 0.0489284990169452
T2700 0.0476218439453477
T2701 0.0464040268298146
T2702 0.0521246458091996
T2703 0.0579300911305844
T2704 0.0637355364519692
T2705 0.069540981773354
T2706 0.0754858191676198
T2707 0.0754858191676198
T2708 0.0754858191676198
T2709 0.0754858191676198
T2710 0.0754858191676198
T2711 0.0754858191676198
T2712 0.0754858191676198
T2713 0.0754858191676198
T2714 0.0718087157785163
T2715 0.0682784554800982
T2716 0.064748194158048
T2717 0.0612179328359979
T2718 0.0576876725375798
T2719 0.0542603200179657
T2720 0.0528484642317376
T2721 0.0515418091601401
T2722 0.0502351540885426
T2723 0.0489284990169452
T2724 0.0476218439453477
T2725 0.0464040268298146
T2726 0.0521246458091996
T2727 0.0579300911305844
T2728 0.0637355364519692
T2729 0.069540981773354
T2730 0.0754858191676198
T2731 0.0754858191676198
T2732 0.0754858191676198
T2733 0.0754858191676198
T2734 0.0754858191676198
T2735 0.0754858191676198
T2736 0.0754858191676198
T2737 0.0754858191676198
T2738 0.0718087157785163
T2739 0.0682784554800982
T2740 0.064748194158048
T2741 0.0612179328359979
T2742 0.0576876725375798
T2743 0.0542603200179657
T2744 0.0528484642317376
T2745 0.0515418091601401
T2746 0.0502351540885426
T2747 0.0489284990169452
T2748 0.0476218439453477
T2749 0.0464040268298146
T2750 0.0521246458091996
T2751 0.0579300911305844
T2752 0.0637355364519692
T2753 0.069540981773354
T2754 0.0754858191676198
T2755 0.0754858191676198
T2756 0.0754858191676198
T2757 0.0754858191676198
T2758 0.0754858191676198
T2759 0.0754858191676198
T2760 0.0754858191676198
T2761 0.0754858191676198
T2762 0.0718087157785163
T2763 0.0682784554800982
T2764 0.064748194158048
T2765 0.0612179328359979
T2766 0.0576876725375798
T2767 0.0542603200179657
T2768 0.0528484642317376
T2769 0.0515418091601401
T2770 0.0502351540885426
T2771 0.0489284990169452
T2772 0.0476218439453477
T2773 0.0464040268298146
T2774 0.0535734280985568
T2775 0.0608299486451256
T2776 0.0680864681680623
T2777 0.0754858191676198
T2778 0.0754858191676198
T2779 0.0754858191676198
T2780 0.0754858191676198
T2781 0.0754858191676198
T2782 0.0754858191676198
T2783 0.0754858191676198
T2784 0.0754858191676198
T2785 0.0754858191676198
T2786 0.0718087157785163
T2787 0.0682784554800982
T2788 0.064748194158048
T2789 0.0612179328359979
T2790 0.0576876725375798
T2791 0.0542603200179657
T2792 0.0528484642317376
T2793 0.0515418091601401
T2794 0.0502351540885426
T2795 0.0489284990169452
T2796 0.0476218439453477
T2797 0.0464040268298146
T2798 0.0535734280985568
T2799 0.0608299486451256
T2800 0.0680864681680623
T2801 0.0754858191676198
T2802 0.0754858191676198
T2803 0.0754858191676198
T2804 0.0754858191676198
T2805 0.0754858191676198
T2806 0.0754858191676198
T2807 0.0754858191676198
T2808 0.0754858191676198
