# Supplementary material for: FishMORPH - An agent-based model to predict salmonid growth and distribution responses under natural and low flows
Source: Sci Rep. 2016 Jul 19;6:29414. doi: 10.1038/srep29414 (PMC4949470; doi:10.1038/srep29414)
Supplement: Supplementary Information 2 [file srep29414-s2.zip › SR_FishMORPH_Files/Parameters/Baseline_Resource4_Density_Stretch3.var]

Resource4Density Strech3
T1 3.60812947229536
T2 3.3479151873183
T3 3.09474719754804
T4 2.8415792091808
T5 2.59357665423348
T6 2.54167841331775
T7 2.4948360347509
T8 2.44799365618406
T9 2.40115127761721
T10 2.35430889905037
T11 2.30746652188653
T12 2.26062414331969
T13 2.21805550372622
T14 2.41224552639092
T15 2.61046274785788
T16 2.80867997072786
T17 3.00689719359783
T18 3.20511441646781
T19 3.40333163933778
T20 3.60812947229536
T21 3.60812947229536
T22 3.60812947229536
T23 3.60812947229536
T24 3.60812947229536
T25 3.60812947229536
T26 3.3479151873183
T27 3.09474719754804
T28 2.8415792091808
T29 2.59357665423348
T30 2.54167841331775
T31 2.4948360347509
T32 2.44799365618406
T33 2.40115127761721
T34 2.35430889905037
T35 2.30746652188653
T36 2.26062414331969
T37 2.21805550372622
T38 2.41224552639092
T39 2.61046274785788
T40 2.80867997072786
T41 3.00689719359783
T42 3.20511441646781
T43 3.40333163933778
T44 3.60812947229536
T45 3.60812947229536
T46 3.60812947229536
T47 3.60812947229536
T48 3.60812947229536
T49 3.60812947229536
T50 3.3479151873183
T51 3.09474719754804
T52 2.8415792091808
T53 2.59357665423348
T54 2.54167841331775
T55 2.4948360347509
T56 2.44799365618406
T57 2.40115127761721
T58 2.35430889905037
T59 2.30746652188653
T60 2.26062414331969
T61 2.21805550372622
T62 2.41224552639092
T63 2.61046274785788
T64 2.80867997072786
T65 3.00689719359783
T66 3.20511441646781
T67 3.40333163933778
T68 3.60812947229536
T69 3.60812947229536
T70 3.60812947229536
T71 3.60812947229536
T72 3.60812947229536
T73 3.60812947229536
T74 3.3479151873183
T75 3.09474719754804
T76 2.8415792091808
T77 2.59357665423348
T78 2.54167841331775
T79 2.4948360347509
T80 2.44799365618406
T81 2.40115127761721
T82 2.35430889905037
T83 2.30746652188653
T84 2.26062414331969
T85 2.21805550372622
T86 2.41224552639092
T87 2.61046274785788
T88 2.80867997072786
T89 3.00689719359783
T90 3.20511441646781
T91 3.40333163933778
T92 3.60812947229536
T93 3.60812947229536
T94 3.60812947229536
T95 3.60812947229536
T96 3.60812947229536
T97 3.60812947229536
T98 3.3479151873183
T99 3.09474719754804
T100 2.8415792091808
T101 2.59357665423348
T102 2.54167841331775
T103 2.4948360347509
T104 2.44799365618406
T105 2.40115127761721
T106 2.35430889905037
T107 2.30746652188653
T108 2.26062414331969
T109 2.21805550372622
T110 2.41224552639092
T111 2.61046274785788
T112 2.80867997072786
T113 3.00689719359783
T114 3.20511441646781
T115 3.40333163933778
T116 3.60812947229536
T117 3.60812947229536
T118 3.60812947229536
T119 3.60812947229536
T120 3.60812947229536
T121 3.60812947229536
T122 3.3479151873183
T123 3.09474719754804
T124 2.8415792091808
T125 2.59357665423348
T126 2.54167841331775
T127 2.4948360347509
T128 2.44799365618406
T129 2.40115127761721
T130 2.35430889905037
T131 2.30746652188653
T132 2.26062414331969
T133 2.21805550372622
T134 2.41224552639092
T135 2.61046274785788
T136 2.80867997072786
T137 3.00689719359783
T138 3.20511441646781
T139 3.40333163933778
T140 3.60812947229536
T141 3.60812947229536
T142 3.60812947229536
T143 3.60812947229536
T144 3.60812947229536
T145 3.60812947229536
T146 3.3479151873183
T147 3.09474719754804
T148 2.8415792091808
T149 2.59357665423348
T150 2.54167841331775
T151 2.4948360347509
T152 2.44799365618406
T153 2.40115127761721
T154 2.35430889905037
T155 2.30746652188653
T156 2.26062414331969
T157 2.21805550372622
T158 2.41224552639092
T159 2.61046274785788
T160 2.80867997072786
T161 3.00689719359783
T162 3.20511441646781
T163 3.40333163933778
T164 3.60812947229536
T165 3.60812947229536
T166 3.60812947229536
T167 3.60812947229536
T168 3.60812947229536
T169 3.60812947229536
T170 3.3479151873183
T171 3.09474719754804
T172 2.8415792091808
T173 2.59357665423348
T174 2.54167841331775
T175 2.4948360347509
T176 2.44799365618406
T177 2.40115127761721
T178 2.35430889905037
T179 2.30746652188653
T180 2.26062414331969
T181 2.21805550372622
T182 2.41224552639092
T183 2.61046274785788
T184 2.80867997072786
T185 3.00689719359783
T186 3.20511441646781
T187 3.40333163933778
T188 3.60812947229536
T189 3.60812947229536
T190 3.60812947229536
T191 3.60812947229536
T192 3.60812947229536
T193 3.60812947229536
T194 3.3479151873183
T195 3.09474719754804
T196 2.8415792091808
T197 2.59357665423348
T198 2.54167841331775
T199 2.4948360347509
T200 2.44799365618406
T201 2.40115127761721
T202 2.35430889905037
T203 2.30746652188653
T204 2.26062414331969
T205 2.21805550372622
T206 2.41224552639092
T207 2.61046274785788
T208 2.80867997072786
T209 3.00689719359783
T210 3.20511441646781
T211 3.40333163933778
T212 3.60812947229536
T213 3.60812947229536
T214 3.60812947229536
T215 3.60812947229536
T216 3.60812947229536
T217 3.60812947229536
T218 3.3479151873183
T219 3.09474719754804
T220 2.8415792091808
T221 2.59357665423348
T222 2.54167841331775
T223 2.4948360347509
T224 2.44799365618406
T225 2.40115127761721
T226 2.35430889905037
T227 2.30746652188653
T228 2.26062414331969
T229 2.21805550372622
T230 2.41224552639092
T231 2.61046274785788
T232 2.80867997072786
T233 3.00689719359783
T234 3.20511441646781
T235 3.40333163933778
T236 3.60812947229536
T237 3.60812947229536
T238 3.60812947229536
T239 3.60812947229536
T240 3.60812947229536
T241 3.60812947229536
T242 3.3479151873183
T243 3.09474719754804
T244 2.8415792091808
T245 2.59357665423348
T246 2.54167841331775
T247 2.4948360347509
T248 2.44799365618406
T249 2.40115127761721
T250 2.35430889905037
T251 2.30746652188653
T252 2.26062414331969
T253 2.21805550372622
T254 2.41224552639092
T255 2.61046274785788
T256 2.80867997072786
T257 3.00689719359783
T258 3.20511441646781
T259 3.40333163933778
T260 3.60812947229536
T261 3.60812947229536
T262 3.60812947229536
T263 3.60812947229536
T264 3.60812947229536
T265 3.60812947229536
T266 3.3479151873183
T267 3.09474719754804
T268 2.8415792091808
T269 2.59357665423348
T270 2.54167841331775
T271 2.4948360347509
T272 2.44799365618406
T273 2.40115127761721
T274 2.35430889905037
T275 2.30746652188653
T276 2.26062414331969
T277 2.21805550372622
T278 2.41224552639092
T279 2.61046274785788
T280 2.80867997072786
T281 3.00689719359783
T282 3.20511441646781
T283 3.40333163933778
T284 3.60812947229536
T285 3.60812947229536
T286 3.60812947229536
T287 3.60812947229536
T288 3.60812947229536
T289 3.60812947229536
T290 3.3479151873183
T291 3.09474719754804
T292 2.8415792091808
T293 2.59357665423348
T294 2.54167841331775
T295 2.4948360347509
T296 2.44799365618406
T297 2.40115127761721
T298 2.35430889905037
T299 2.30746652188653
T300 2.26062414331969
T301 2.21805550372622
T302 2.41224552639092
T303 2.61046274785788
T304 2.80867997072786
T305 3.00689719359783
T306 3.20511441646781
T307 3.40333163933778
T308 3.60812947229536
T309 3.60812947229536
T310 3.60812947229536
T311 3.60812947229536
T312 3.60812947229536
T313 3.60812947229536
T314 3.3479151873183
T315 3.09474719754804
T316 2.8415792091808
T317 2.59357665423348
T318 2.54167841331775
T319 2.4948360347509
T320 2.44799365618406
T321 2.40115127761721
T322 2.35430889905037
T323 2.30746652188653
T324 2.26062414331969
T325 2.21805550372622
T326 2.41224552639092
T327 2.61046274785788
T328 2.80867997072786
T329 3.00689719359783
T330 3.20511441646781
T331 3.40333163933778
T332 3.60812947229536
T333 3.60812947229536
T334 3.60812947229536
T335 3.60812947229536
T336 3.60812947229536
T337 3.60812947229536
T338 3.3479151873183
T339 3.09474719754804
T340 2.8415792091808
T341 2.59357665423348
T342 2.54167841331775
T343 2.4948360347509
T344 2.44799365618406
T345 2.40115127761721
T346 2.35430889905037
T347 2.30746652188653
T348 2.26062414331969
T349 2.21805550372622
T350 2.41224552639092
T351 2.61046274785788
T352 2.80867997072786
T353 3.00689719359783
T354 3.20511441646781
T355 3.40333163933778
T356 3.60812947229536
T357 3.60812947229536
T358 3.60812947229536
T359 3.60812947229536
T360 3.60812947229536
T361 3.60812947229536
T362 3.3479151873183
T363 3.09474719754804
T364 2.8415792091808
T365 2.59357665423348
T366 2.54167841331775
T367 2.4948360347509
T368 2.44799365618406
T369 2.40115127761721
T370 2.35430889905037
T371 2.30746652188653
T372 2.26062414331969
T373 2.21805550372622
T374 2.41224552639092
T375 2.61046274785788
T376 2.80867997072786
T377 3.00689719359783
T378 3.20511441646781
T379 3.40333163933778
T380 3.60812947229536
T381 3.60812947229536
T382 3.60812947229536
T383 3.60812947229536
T384 3.60812947229536
T385 3.60812947229536
T386 3.3479151873183
T387 3.09474719754804
T388 2.8415792091808
T389 2.59357665423348
T390 2.54167841331775
T391 2.4948360347509
T392 2.44799365618406
T393 2.40115127761721
T394 2.35430889905037
T395 2.30746652188653
T396 2.26062414331969
T397 2.21805550372622
T398 2.41224552639092
T399 2.61046274785788
T400 2.80867997072786
T401 3.00689719359783
T402 3.20511441646781
T403 3.40333163933778
T404 3.60812947229536
T405 3.60812947229536
T406 3.60812947229536
T407 3.60812947229536
T408 3.60812947229536
T409 3.60812947229536
T410 3.3479151873183
T411 3.09474719754804
T412 2.8415792091808
T413 2.59357665423348
T414 2.54167841331775
T415 2.4948360347509
T416 2.44799365618406
T417 2.40115127761721
T418 2.35430889905037
T419 2.30746652188653
T420 2.26062414331969
T421 2.21805550372622
T422 2.41224552639092
T423 2.61046274785788
T424 2.80867997072786
T425 3.00689719359783
T426 3.20511441646781
T427 3.40333163933778
T428 3.60812947229536
T429 3.60812947229536
T430 3.60812947229536
T431 3.60812947229536
T432 3.60812947229536
T433 3.60812947229536
T434 3.3479151873183
T435 3.09474719754804
T436 2.8415792091808
T437 2.59357665423348
T438 2.54167841331775
T439 2.4948360347509
T440 2.44799365618406
T441 2.40115127761721
T442 2.35430889905037
T443 2.30746652188653
T444 2.26062414331969
T445 2.21805550372622
T446 2.41224552639092
T447 2.61046274785788
T448 2.80867997072786
T449 3.00689719359783
T450 3.20511441646781
T451 3.40333163933778
T452 3.60812947229536
T453 3.60812947229536
T454 3.60812947229536
T455 3.60812947229536
T456 3.60812947229536
T457 3.60812947229536
T458 3.3479151873183
T459 3.09474719754804
T460 2.8415792091808
T461 2.59357665423348
T462 2.54167841331775
T463 2.4948360347509
T464 2.44799365618406
T465 2.40115127761721
T466 2.35430889905037
T467 2.30746652188653
T468 2.26062414331969
T469 2.21805550372622
T470 2.41224552639092
T471 2.61046274785788
T472 2.80867997072786
T473 3.00689719359783
T474 3.20511441646781
T475 3.40333163933778
T476 3.60812947229536
T477 3.60812947229536
T478 3.60812947229536
T479 3.60812947229536
T480 3.60812947229536
T481 3.60812947229536
T482 3.3479151873183
T483 3.09474719754804
T484 2.8415792091808
T485 2.59357665423348
T486 2.54167841331775
T487 2.4948360347509
T488 2.44799365618406
T489 2.40115127761721
T490 2.35430889905037
T491 2.30746652188653
T492 2.26062414331969
T493 2.21805550372622
T494 2.41224552639092
T495 2.61046274785788
T496 2.80867997072786
T497 3.00689719359783
T498 3.20511441646781
T499 3.40333163933778
T500 3.60812947229536
T501 3.60812947229536
T502 3.60812947229536
T503 3.60812947229536
T504 3.60812947229536
T505 3.60812947229536
T506 3.3479151873183
T507 3.09474719754804
T508 2.8415792091808
T509 2.59357665423348
T510 2.54167841331775
T511 2.4948360347509
T512 2.44799365618406
T513 2.40115127761721
T514 2.35430889905037
T515 2.30746652188653
T516 2.26062414331969
T517 2.21805550372622
T518 2.41224552639092
T519 2.61046274785788
T520 2.80867997072786
T521 3.00689719359783
T522 3.20511441646781
T523 3.40333163933778
T524 3.60812947229536
T525 3.60812947229536
T526 3.60812947229536
T527 3.60812947229536
T528 3.60812947229536
T529 3.60812947229536
T530 3.3479151873183
T531 3.09474719754804
T532 2.8415792091808
T533 2.59357665423348
T534 2.54167841331775
T535 2.4948360347509
T536 2.44799365618406
T537 2.40115127761721
T538 2.35430889905037
T539 2.30746652188653
T540 2.26062414331969
T541 2.21805550372622
T542 2.41224552639092
T543 2.61046274785788
T544 2.80867997072786
T545 3.00689719359783
T546 3.20511441646781
T547 3.40333163933778
T548 3.60812947229536
T549 3.60812947229536
T550 3.60812947229536
T551 3.60812947229536
T552 3.60812947229536
T553 3.60812947229536
T554 3.3479151873183
T555 3.09474719754804
T556 2.8415792091808
T557 2.59357665423348
T558 2.54167841331775
T559 2.4948360347509
T560 2.44799365618406
T561 2.40115127761721
T562 2.35430889905037
T563 2.30746652188653
T564 2.26062414331969
T565 2.21805550372622
T566 2.41224552639092
T567 2.61046274785788
T568 2.80867997072786
T569 3.00689719359783
T570 3.20511441646781
T571 3.40333163933778
T572 3.60812947229536
T573 3.60812947229536
T574 3.60812947229536
T575 3.60812947229536
T576 3.60812947229536
T577 3.60812947229536
T578 3.3479151873183
T579 3.09474719754804
T580 2.8415792091808
T581 2.59357665423348
T582 2.54167841331775
T583 2.4948360347509
T584 2.44799365618406
T585 2.40115127761721
T586 2.35430889905037
T587 2.30746652188653
T588 2.26062414331969
T589 2.21805550372622
T590 2.41224552639092
T591 2.61046274785788
T592 2.80867997072786
T593 3.00689719359783
T594 3.20511441646781
T595 3.40333163933778
T596 3.60812947229536
T597 3.60812947229536
T598 3.60812947229536
T599 3.60812947229536
T600 3.60812947229536
T601 3.60812947229536
T602 3.3479151873183
T603 3.09474719754804
T604 2.8415792091808
T605 2.59357665423348
T606 2.54167841331775
T607 2.4948360347509
T608 2.44799365618406
T609 2.40115127761721
T610 2.35430889905037
T611 2.30746652188653
T612 2.26062414331969
T613 2.21805550372622
T614 2.41224552639092
T615 2.61046274785788
T616 2.80867997072786
T617 3.00689719359783
T618 3.20511441646781
T619 3.40333163933778
T620 3.60812947229536
T621 3.60812947229536
T622 3.60812947229536
T623 3.60812947229536
T624 3.60812947229536
T625 3.60812947229536
T626 3.3479151873183
T627 3.09474719754804
T628 2.8415792091808
T629 2.59357665423348
T630 2.54167841331775
T631 2.4948360347509
T632 2.44799365618406
T633 2.40115127761721
T634 2.35430889905037
T635 2.30746652188653
T636 2.26062414331969
T637 2.21805550372622
T638 2.41224552639092
T639 2.61046274785788
T640 2.80867997072786
T641 3.00689719359783
T642 3.20511441646781
T643 3.40333163933778
T644 3.60812947229536
T645 3.60812947229536
T646 3.60812947229536
T647 3.60812947229536
T648 3.60812947229536
T649 3.60812947229536
T650 3.3479151873183
T651 3.09474719754804
T652 2.8415792091808
T653 2.59357665423348
T654 2.54167841331775
T655 2.4948360347509
T656 2.44799365618406
T657 2.40115127761721
T658 2.35430889905037
T659 2.30746652188653
T660 2.26062414331969
T661 2.21805550372622
T662 2.41224552639092
T663 2.61046274785788
T664 2.80867997072786
T665 3.00689719359783
T666 3.20511441646781
T667 3.40333163933778
T668 3.60812947229536
T669 3.60812947229536
T670 3.60812947229536
T671 3.60812947229536
T672 3.60812947229536
T673 3.60812947229536
T674 3.3479151873183
T675 3.09474719754804
T676 2.8415792091808
T677 2.59357665423348
T678 2.54167841331775
T679 2.4948360347509
T680 2.44799365618406
T681 2.40115127761721
T682 2.35430889905037
T683 2.30746652188653
T684 2.26062414331969
T685 2.21805550372622
T686 2.41224552639092
T687 2.61046274785788
T688 2.80867997072786
T689 3.00689719359783
T690 3.20511441646781
T691 3.40333163933778
T692 3.60812947229536
T693 3.60812947229536
T694 3.60812947229536
T695 3.60812947229536
T696 3.60812947229536
T697 3.60812947229536
T698 3.3479151873183
T699 3.09474719754804
T700 2.8415792091808
T701 2.59357665423348
T702 2.54167841331775
T703 2.4948360347509
T704 2.44799365618406
T705 2.40115127761721
T706 2.35430889905037
T707 2.30746652188653
T708 2.26062414331969
T709 2.21805550372622
T710 2.41224552639092
T711 2.61046274785788
T712 2.80867997072786
T713 3.00689719359783
T714 3.20511441646781
T715 3.40333163933778
T716 3.60812947229536
T717 3.60812947229536
T718 3.60812947229536
T719 3.60812947229536
T720 3.60812947229536
T721 3.60812947229536
T722 3.3479151873183
T723 3.09474719754804
T724 2.8415792091808
T725 2.59357665423348
T726 2.54167841331775
T727 2.4948360347509
T728 2.44799365618406
T729 2.40115127761721
T730 2.35430889905037
T731 2.30746652188653
T732 2.26062414331969
T733 2.21805550372622
T734 2.41224552639092
T735 2.61046274785788
T736 2.80867997072786
T737 3.00689719359783
T738 3.20511441646781
T739 3.40333163933778
T740 3.60812947229536
T741 3.60812947229536
T742 3.60812947229536
T743 3.60812947229536
T744 3.60812947229536
T745 3.60812947229536
T746 3.3479151873183
T747 3.09474719754804
T748 2.8415792091808
T749 2.59357665423348
T750 2.54167841331775
T751 2.4948360347509
T752 2.44799365618406
T753 2.40115127761721
T754 2.35430889905037
T755 2.30746652188653
T756 2.26062414331969
T757 2.21805550372622
T758 2.41224552639092
T759 2.61046274785788
T760 2.80867997072786
T761 3.00689719359783
T762 3.20511441646781
T763 3.40333163933778
T764 3.60812947229536
T765 3.60812947229536
T766 3.60812947229536
T767 3.60812947229536
T768 3.60812947229536
T769 3.60812947229536
T770 3.3479151873183
T771 3.09474719754804
T772 2.8415792091808
T773 2.59357665423348
T774 2.54167841331775
T775 2.4948360347509
T776 2.44799365618406
T777 2.40115127761721
T778 2.35430889905037
T779 2.30746652188653
T780 2.26062414331969
T781 2.21805550372622
T782 2.41224552639092
T783 2.61046274785788
T784 2.80867997072786
T785 3.00689719359783
T786 3.20511441646781
T787 3.40333163933778
T788 3.60812947229536
T789 3.60812947229536
T790 3.60812947229536
T791 3.60812947229536
T792 3.60812947229536
T793 3.60812947229536
T794 3.3479151873183
T795 3.09474719754804
T796 2.8415792091808
T797 2.59357665423348
T798 2.54167841331775
T799 2.4948360347509
T800 2.44799365618406
T801 2.40115127761721
T802 2.35430889905037
T803 2.30746652188653
T804 2.26062414331969
T805 2.21805550372622
T806 2.41224552639092
T807 2.61046274785788
T808 2.80867997072786
T809 3.00689719359783
T810 3.20511441646781
T811 3.40333163933778
T812 3.60812947229536
T813 3.60812947229536
T814 3.60812947229536
T815 3.60812947229536
T816 3.60812947229536
T817 3.60812947229536
T818 3.3479151873183
T819 3.09474719754804
T820 2.8415792091808
T821 2.59357665423348
T822 2.54167841331775
T823 2.4948360347509
T824 2.44799365618406
T825 2.40115127761721
T826 2.35430889905037
T827 2.30746652188653
T828 2.26062414331969
T829 2.21805550372622
T830 2.41224552639092
T831 2.61046274785788
T832 2.80867997072786
T833 3.00689719359783
T834 3.20511441646781
T835 3.40333163933778
T836 3.60812947229536
T837 3.60812947229536
T838 3.60812947229536
T839 3.60812947229536
T840 3.60812947229536
T841 3.60812947229536
T842 3.3479151873183
T843 3.09474719754804
T844 2.8415792091808
T845 2.59357665423348
T846 2.54167841331775
T847 2.4948360347509
T848 2.44799365618406
T849 2.40115127761721
T850 2.35430889905037
T851 2.30746652188653
T852 2.26062414331969
T853 2.21805550372622
T854 2.41224552639092
T855 2.61046274785788
T856 2.80867997072786
T857 3.00689719359783
T858 3.20511441646781
T859 3.40333163933778
T860 3.60812947229536
T861 3.60812947229536
T862 3.60812947229536
T863 3.60812947229536
T864 3.60812947229536
T865 3.60812947229536
T866 3.3479151873183
T867 3.09474719754804
T868 2.8415792091808
T869 2.59357665423348
T870 2.54167841331775
T871 2.4948360347509
T872 2.44799365618406
T873 2.40115127761721
T874 2.35430889905037
T875 2.30746652188653
T876 2.26062414331969
T877 2.21805550372622
T878 2.41224552639092
T879 2.61046274785788
T880 2.80867997072786
T881 3.00689719359783
T882 3.20511441646781
T883 3.40333163933778
T884 3.60812947229536
T885 3.60812947229536
T886 3.60812947229536
T887 3.60812947229536
T888 3.60812947229536
T889 3.60812947229536
T890 3.3479151873183
T891 3.09474719754804
T892 2.8415792091808
T893 2.59357665423348
T894 2.54167841331775
T895 2.4948360347509
T896 2.44799365618406
T897 2.40115127761721
T898 2.35430889905037
T899 2.30746652188653
T900 2.26062414331969
T901 2.21805550372622
T902 2.41224552639092
T903 2.61046274785788
T904 2.80867997072786
T905 3.00689719359783
T906 3.20511441646781
T907 3.40333163933778
T908 3.60812947229536
T909 3.60812947229536
T910 3.60812947229536
T911 3.60812947229536
T912 3.60812947229536
T913 3.60812947229536
T914 3.3479151873183
T915 3.09474719754804
T916 2.8415792091808
T917 2.59357665423348
T918 2.54167841331775
T919 2.4948360347509
T920 2.44799365618406
T921 2.40115127761721
T922 2.35430889905037
T923 2.30746652188653
T924 2.26062414331969
T925 2.21805550372622
T926 2.41224552639092
T927 2.61046274785788
T928 2.80867997072786
T929 3.00689719359783
T930 3.20511441646781
T931 3.40333163933778
T932 3.60812947229536
T933 3.60812947229536
T934 3.60812947229536
T935 3.60812947229536
T936 3.60812947229536
T937 3.60812947229536
T938 3.3479151873183
T939 3.09474719754804
T940 2.8415792091808
T941 2.59357665423348
T942 2.54167841331775
T943 2.4948360347509
T944 2.44799365618406
T945 2.40115127761721
T946 2.35430889905037
T947 2.30746652188653
T948 2.26062414331969
T949 2.21805550372622
T950 2.41224552639092
T951 2.61046274785788
T952 2.80867997072786
T953 3.00689719359783
T954 3.20511441646781
T955 3.40333163933778
T956 3.60812947229536
T957 3.60812947229536
T958 3.60812947229536
T959 3.60812947229536
T960 3.60812947229536
T961 3.60812947229536
T962 3.3479151873183
T963 3.09474719754804
T964 2.8415792091808
T965 2.59357665423348
T966 2.54167841331775
T967 2.4948360347509
T968 2.44799365618406
T969 2.40115127761721
T970 2.35430889905037
T971 2.30746652188653
T972 2.26062414331969
T973 2.21805550372622
T974 2.41224552639092
T975 2.61046274785788
T976 2.80867997072786
T977 3.00689719359783
T978 3.20511441646781
T979 3.40333163933778
T980 3.60812947229536
T981 3.60812947229536
T982 3.60812947229536
T983 3.60812947229536
T984 3.60812947229536
T985 3.60812947229536
T986 3.3479151873183
T987 3.09474719754804
T988 2.8415792091808
T989 2.59357665423348
T990 2.54167841331775
T991 2.4948360347509
T992 2.44799365618406
T993 2.40115127761721
T994 2.35430889905037
T995 2.30746652188653
T996 2.26062414331969
T997 2.21805550372622
T998 2.41224552639092
T999 2.61046274785788
T1000 2.80867997072786
T1001 3.00689719359783
T1002 3.20511441646781
T1003 3.40333163933778
T1004 3.60812947229536
T1005 3.60812947229536
T1006 3.60812947229536
T1007 3.60812947229536
T1008 3.60812947229536
T1009 3.60812947229536
T1010 3.3479151873183
T1011 3.09474719754804
T1012 2.8415792091808
T1013 2.59357665423348
T1014 2.54167841331775
T1015 2.4948360347509
T1016 2.44799365618406
T1017 2.40115127761721
T1018 2.35430889905037
T1019 2.30746652188653
T1020 2.26062414331969
T1021 2.21805550372622
T1022 2.41224552639092
T1023 2.61046274785788
T1024 2.80867997072786
T1025 3.00689719359783
T1026 3.20511441646781
T1027 3.40333163933778
T1028 3.60812947229536
T1029 3.60812947229536
T1030 3.60812947229536
T1031 3.60812947229536
T1032 3.60812947229536
T1033 3.60812947229536
T1034 3.39862000752078
T1035 3.196129445536
T1036 2.99363888355122
T1037 2.79114832016343
T1038 2.59357665423348
T1039 2.53504925899595
T1040 2.48152293846727
T1041 2.42799661793859
T1042 2.37447029740991
T1043 2.32094397688123
T1044 2.26741765775557
T1045 2.21805550372622
T1046 2.41224552639092
T1047 2.61046274785788
T1048 2.80867997072786
T1049 3.00689719359783
T1050 3.20511441646781
T1051 3.40333163933778
T1052 3.60812947229536
T1053 3.60812947229536
T1054 3.60812947229536
T1055 3.60812947229536
T1056 3.60812947229536
T1057 3.60812947229536
T1058 3.39862000752078
T1059 3.196129445536
T1060 2.99363888355122
T1061 2.79114832016343
T1062 2.59357665423348
T1063 2.53504925899595
T1064 2.48152293846727
T1065 2.42799661793859
T1066 2.37447029740991
T1067 2.32094397688123
T1068 2.26741765775557
T1069 2.21805550372622
T1070 2.40893955741352
T1071 2.60364436221855
T1072 2.79785701126663
T1073 2.99157750736376
T1074 3.18480584910695
T1075 3.37754203649618
T1076 3.576308645408
T1077 3.57182932721487
T1078 3.56735000902174
T1079 3.56287069223162
T1080 3.55839137403848
T1081 3.55391205584535
T1082 3.34333155514216
T1083 3.14016725109826
T1084 2.93750571239222
T1085 2.73534693762103
T1086 2.53850537697332
T1087 2.47807359423448
T1088 2.42266959675739
T1089 2.367398499644
T1090 2.31226030429731
T1091 2.25725500931432
T1092 2.20238261329201
T1093 2.15168267837922
T1094 2.3370670954454
T1095 2.52586604940604
T1096 2.71417285041575
T1097 2.90198749566849
T1098 3.08930998797029
T1099 3.27614032591815
T1100 3.46880501578789
T1101 3.46432569899777
T1102 3.45984638080464
T1103 3.4553670626115
T1104 3.45088774441837
T1105 3.44640842622524
T1106 3.24207022579073
T1107 3.04493909598004
T1108 2.84831073010419
T1109 2.65218512816319
T1110 2.46123018446085
T1111 2.40254221584011
T1112 2.34873302553337
T1113 2.29505673699334
T1114 2.24151334881701
T1115 2.18810286100436
T1116 2.13482527495843
T1117 2.08559607601027
T1118 2.26519463347729
T1119 2.44808773799655
T1120 2.63048868816186
T1121 2.81239748397322
T1122 2.99381412683364
T1123 3.1747386139371
T1124 3.36130138757079
T1125 3.35682206937766
T1126 3.35234275118453
T1127 3.34786343299139
T1128 3.34338411620127
T1129 3.33890479800814
T1130 3.1408088964393
T1131 2.94971094086181
T1132 2.75911574781616
T1133 2.56902332010837
T1134 2.38395499054536
T1135 2.32701083604272
T1136 2.27479645430935
T1137 2.22271497434268
T1138 2.1707663933367
T1139 2.11895071409742
T1140 2.06726793522184
T1141 2.01950947364132
T1142 2.19332217150917
T1143 2.37030942658705
T1144 2.54680452731098
T1145 2.72280747227795
T1146 2.89831826569699
T1147 3.07333690335906
T1148 3.25379775795068
T1149 3.24931843975755
T1150 3.24483912156442
T1151 3.2403598047743
T1152 3.23588048658116
T1153 3.23140116838803
T1154 3.03954756849088
T1155 2.85448278434058
T1156 2.66992076552813
T1157 2.48586151065053
T1158 2.30667979662987
T1159 2.25147945764835
T1160 2.20085988308533
T1161 2.15037321028901
T1162 2.10001943785639
T1163 2.04979856719048
T1164 1.99971059548524
T1165 1.95342287267538
T1166 2.12144970954105
T1167 2.29253111377454
T1168 2.46312036505709
T1169 2.63321746198569
T1170 2.80282240456033
T1171 2.97193519278103
T1172 3.14629412833057
T1173 3.14181481154045
T1174 3.13733549334732
T1175 3.13285617515419
T1176 3.12837685696105
T1177 3.12389753876792
T1178 2.93828623913945
T1179 2.75925462922235
T1180 2.5807257832401
T1181 2.4026997011927
T1182 2.22940460411739
T1183 2.17594807785097
T1184 2.12692331186131
T1185 2.07803144763836
T1186 2.0292724837791
T1187 1.98064642028353
T1188 1.93215325715166
T1189 1.88733627030642
T1190 2.04957724757294
T1191 2.21475280236504
T1192 2.3794362028032
T1193 2.54362745029042
T1194 2.70732654202067
T1195 2.87053348079998
T1196 3.03879050011347
T1197 3.03431118192034
T1198 3.02983186372721
T1199 3.02535254553407
T1200 3.02087322874395
T1201 3.01639391055082
T1202 2.83702491119103
T1203 2.66402647410413
T1204 2.49153080095207
T1205 2.31953789313787
T1206 2.1521294102019
T1207 2.1004166994566
T1208 2.05298674063729
T1209 2.00568968358469
T1210 1.95852552829879
T1211 1.91149427197358
T1212 1.86459591741507
T1213 1.82124966793747
T1214 1.97770478560482
T1215 2.13697449095555
T1216 2.29575204195232
T1217 2.45403743859514
T1218 2.61183068088402
T1219 2.76913177022195
T1220 2.93128687049336
T1221 2.92680755230023
T1222 2.9223282341071
T1223 2.91784891731698
T1224 2.91336959912384
T1225 2.90889028093071
T1226 2.7357635818396
T1227 2.56879831758289
T1228 2.40233581866404
T1229 2.23637608368003
T1230 2.07485421628641
T1231 2.02488531965922
T1232 1.97905016941327
T1233 1.93334792093403
T1234 1.88777857281849
T1235 1.84234212506664
T1236 1.79703857767848
T1237 1.75516306697153
T1238 1.90583232363671
T1239 2.05919617954605
T1240 2.21206787969843
T1241 2.36444742689987
T1242 2.51633481974736
T1243 2.6677300582409
T1244 2.82378324087325
T1245 2.81930392408313
T1246 2.81482460589
T1247 2.81034528769687
T1248 2.80586596950373
T1249 2.8013866513106
T1250 2.63450225248817
T1251 2.47357016246467
T1252 2.31314083637601
T1253 2.15321427422219
T1254 1.99757902377394
T1255 1.94935393986183
T1256 1.90511359818925
T1257 1.86100615828338
T1258 1.81703161733818
T1259 1.77318997815969
T1260 1.7294812393449
T1261 1.68907646460258
T1262 1.83395986166859
T1263 1.98141786673354
T1264 2.12838371884755
T1265 2.2748574152046
T1266 2.42083895861071
T1267 2.56632834766287
T1268 2.71627961265615
T1269 2.71180029446302
T1270 2.70732097626989
T1271 2.70284165807675
T1272 2.69836234128663
T1273 2.6938830230935
T1274 2.53324092453975
T1275 2.37834200734644
T1276 2.22394585408798
T1277 2.07005246616737
T1278 1.92030382985845
T1279 1.87382256146746
T1280 1.83117702696523
T1281 1.78866439422971
T1282 1.74628466185787
T1283 1.70403783125275
T1284 1.66192389960831
T1285 1.62298986223363
T1286 1.76208739970048
T1287 1.90363955532405
T1288 2.04469955659366
T1289 2.18526740491234
T1290 2.32534309747406
T1291 2.46492663708483
T1292 2.60877598303604
T1293 2.60429666484291
T1294 2.59981734805279
T1295 2.59533802985966
T1296 2.59085871166652
T1297 2.58637939347339
T1298 2.43197959518832
T1299 2.28311385222822
T1300 2.13475087179995
T1301 1.98689065670953
T1302 1.84302863734597
T1303 1.79829118167008
T1304 1.75724045574121
T1305 1.71632263157905
T1306 1.67553770637757
T1307 1.63488568294279
T1308 1.59436655987171
T1309 1.55690326126769
T1310 1.69021493773236
T1311 1.82586124391455
T1312 1.96101539574278
T1313 2.09567739321707
T1314 2.2298472363374
T1315 2.36352492510379
T1316 2.50127235341593
T1317 2.49679303662581
T1318 2.49231371843268
T1319 2.48783440023955
T1320 2.48335508204641
T1321 2.47887576525629
T1322 2.33071826723991
T1323 2.18788569570698
T1324 2.04555588951192
T1325 1.90372884865471
T1326 1.76575344343048
T1327 1.72275980327571
T1328 1.6833038859202
T1329 1.64398086752538
T1330 1.60479075230027
T1331 1.56573353603585
T1332 1.52680922153813
T1333 1.49081665889873
T1334 1.61834247576425
T1335 1.74808293110204
T1336 1.87733123348889
T1337 2.0060873815218
T1338 2.13435137520075
T1339 2.26212321452575
T1340 2.39376872519883
T1341 2.3892894070057
T1342 2.38481008881257
T1343 2.38033077061944
T1344 2.37585145382932
T1345 2.37137213563618
T1346 2.22945693788848
T1347 2.09265754058876
T1348 1.95636090722389
T1349 1.82056703919687
T1350 1.68847824951499
T1351 1.64722842347833
T1352 1.60936731469618
T1353 1.57163910487472
T1354 1.53404379681997
T1355 1.49658138912891
T1356 1.45925188180154
T1357 1.42473005652978
T1358 1.54647001379613
T1359 1.67030461969254
T1360 1.79364707263802
T1361 1.91649736982653
T1362 2.0388555140641
T1363 2.16072150394772
T1364 2.28626509557872
T1365 2.28178577738559
T1366 2.27730646059547
T1367 2.27282714240234
T1368 2.2683478242092
T1369 2.26386850601607
T1370 2.12819560853705
T1371 1.99742938547053
T1372 1.86716592493586
T1373 1.73740522973903
T1374 1.61120305700252
T1375 1.57169704508395
T1376 1.53543074347216
T1377 1.49929734222407
T1378 1.46329684133966
T1379 1.42742924222197
T1380 1.39169454206495
T1381 1.35864345416083
T1382 1.47459755182802
T1383 1.59252630828305
T1384 1.70996291038413
T1385 1.82690735813125
T1386 1.94335965292744
T1387 2.05931979196667
T1388 2.17876146595861
T1389 2.17428214916849
T1390 2.16980283097536
T1391 2.16532351278223
T1392 2.16084419458909
T1393 2.15636487779897
T1394 2.02693428058863
T1395 1.9022012289493
T1396 1.77797094264782
T1397 1.65424342168421
T1398 1.53392786308703
T1399 1.49616566528657
T1400 1.46149417224814
T1401 1.4269555781704
T1402 1.39254988585936
T1403 1.35827709391201
T1404 1.32413720373137
T1405 1.29255685319489
T1406 1.4027250898599
T1407 1.51474799687355
T1408 1.62627874813024
T1409 1.73731734643598
T1410 1.84786379179079
T1411 1.95791808138864
T1412 2.07125783774151
T1413 2.06677851954838
T1414 2.06229920135525
T1415 2.05781988316212
T1416 2.053340566372
T1417 2.04886124817886
T1418 1.9256729512372
T1419 1.80697307383107
T1420 1.68877596035979
T1421 1.57108161222637
T1422 1.45665266917154
T1423 1.4206342868922
T1424 1.38755760102412
T1425 1.35461381551974
T1426 1.32180293037905
T1427 1.28912494700507
T1428 1.25657986399478
T1429 1.22647025082593
T1430 1.34909404426554
T1431 1.4733553441594
T1432 1.59704246537668
T1433 1.72015540511133
T1434 1.84269416616938
T1435 1.96823352631453
T1436 1.9637542081214
T1437 1.95927488992827
T1438 1.95479557313815
T1439 1.95031625494502
T1440 1.94583693675189
T1441 1.94135761855875
T1442 1.82441162328878
T1443 1.71174491871285
T1444 1.59958097807176
T1445 1.48791980276853
T1446 1.37937747665906
T1447 1.34510290709482
T1448 1.3136210298001
T1449 1.28227205146607
T1450 1.25105597630176
T1451 1.21997280009812
T1452 1.18902252425819
T1453 1.16038364845698
T1454 1.27623645703622
T1455 1.39360760018382
T1456 1.51040456184879
T1457 1.62662734483717
T1458 1.74227594774594
T1459 1.86072989669442
T1460 1.85625057850129
T1461 1.85177126171117
T1462 1.84729194351804
T1463 1.84281262532491
T1464 1.83833330713177
T1465 1.83385399034165
T1466 1.72315029393735
T1467 1.61651676359463
T1468 1.51038599578373
T1469 1.40475799471371
T1470 1.30210228274357
T1471 1.26957152729743
T1472 1.23968445857608
T1473 1.20993028881541
T1474 1.18030902082145
T1475 1.15082065319118
T1476 1.12146518592461
T1477 1.09429704749104
T1478 1.20337887120991
T1479 1.31385985480521
T1480 1.42376665972392
T1481 1.53309928456302
T1482 1.64185772932251
T1483 1.75322626847732
T1484 1.74874695028419
T1485 1.74426763209106
T1486 1.73978831389793
T1487 1.7353089957048
T1488 1.73082967891468
T1489 1.72635036072154
T1490 1.62188896458592
T1491 1.52128860707339
T1492 1.4211910134957
T1493 1.32159618525587
T1494 1.2248270902311
T1495 1.19404014890306
T1496 1.16574788735206
T1497 1.13758852616476
T1498 1.10956206534114
T1499 1.08166850488123
T1500 1.05390784618801
T1501 1.02821044512209
T1502 1.13052128398059
T1503 1.23411211082962
T1504 1.33712875619604
T1505 1.43957122288585
T1506 1.54143950949606
T1507 1.64572263885721
T1508 1.64124332066408
T1509 1.63676400247095
T1510 1.63228468568083
T1511 1.6278053674877
T1512 1.62332604929457
T1513 1.61884673110143
T1514 1.52062763663751
T1515 1.42606045195517
T1516 1.33199603120767
T1517 1.23843437579803
T1518 1.14755189631561
T1519 1.11850876910568
T1520 1.09181131612804
T1521 1.06524676211109
T1522 1.03881510986084
T1523 1.01251635797428
T1524 0.986350506451421
T1525 0.962123842753135
T1526 1.05766369815428
T1527 1.15436436545102
T1528 1.25049085407116
T1529 1.3460431626117
T1530 1.44102129107262
T1531 1.5382190092371
T1532 1.53373969104397
T1533 1.52926037425385
T1534 1.52478105606072
T1535 1.52030173786759
T1536 1.51582241967445
T1537 1.51134310288434
T1538 1.41936630728608
T1539 1.33083229683694
T1540 1.24280105032265
T1541 1.15527256774321
T1542 1.07027670240012
T1543 1.04297739071131
T1544 1.01787474490402
T1545 0.992904999460431
T1546 0.968068154380532
T1547 0.94336421106734
T1548 0.918793168117841
T1549 0.896037240384183
T1550 0.984806110924964
T1551 1.07461662147543
T1552 1.16385295194629
T1553 1.25251510093453
T1554 1.34060307124617
T1555 1.43071538102001
T1556 1.42623606282687
T1557 1.42175674463374
T1558 1.41727742644061
T1559 1.41279810824748
T1560 1.40831879145736
T1561 1.40383947326422
T1562 1.31810497933766
T1563 1.23560414031571
T1564 1.15360606803462
T1565 1.07211075828537
T1566 0.993001509887644
T1567 0.967446010913927
T1568 0.943938173680003
T1569 0.920563235406761
T1570 0.897321198900226
T1571 0.874212064160396
T1572 0.851235828381249
T1573 0.829950639418242
T1574 0.911948525098657
T1575 0.994868877499843
T1576 1.07721504841841
T1577 1.15898704066037
T1578 1.24018485282273
T1579 1.32321175139989
T1580 1.31873243320676
T1581 1.31425311501363
T1582 1.30977379822351
T1583 1.30529448003038
T1584 1.30081516183725
T1585 1.29633584364411
T1586 1.21684364998623
T1587 1.14037598519748
T1588 1.06441108574659
T1589 0.988948948827533
T1590 0.915726315972155
T1591 0.891914632519556
T1592 0.870001602455983
T1593 0.848221472756105
T1594 0.826574244822932
T1595 0.805059915850441
T1596 0.783678488644656
T1597 0.76386403704929
T1598 0.83909093927235
T1599 0.915121132121241
T1600 0.990577146293535
T1601 1.06545898038622
T1602 1.1397666343993
T1603 1.21570812177978
T1604 1.21122880498966
T1605 1.20674948679653
T1606 1.2022701686034
T1607 1.19779085041027
T1608 1.19331153221714
T1609 1.18883221542702
T1610 1.1155823206348
T1611 1.04514783007926
T1612 0.97521610345856
T1613 0.905787140772708
T1614 0.838451122056666
T1615 0.816383252722173
T1616 0.796065031231963
T1617 0.775879710105448
T1618 0.755827289342626
T1619 0.735907768943498
T1620 0.716121150311076
T1621 0.697777434680337
T1622 0.76623335204303
T1623 0.835373388145651
T1624 0.903939242765651
T1625 0.971930918709054
T1626 1.03934841457285
T1627 1.10820449356269
T1628 1.10372517536955
T1629 1.09924585717642
T1630 1.09476653898329
T1631 1.09028722219317
T1632 1.08580790400004
T1633 1.08132858580691
T1634 1.01432099268638
T1635 0.949919674961034
T1636 0.88602112117053
T1637 0.822625331314871
T1638 0.76117592954419
T1639 0.740851874327802
T1640 0.722128460007943
T1641 0.703537946051778
T1642 0.68508033386232
T1643 0.666755622036555
T1644 0.648563810574484
T1645 0.631690833714397
T1646 0.693375766216723
T1647 0.755625642767049
T1648 0.817301340640779
T1649 0.878402858434899
T1650 0.938930196149411
T1651 1.00070086394257
T1652 0.996221545749443
T1653 0.991742227556311
T1654 0.987262910766191
T1655 0.982783592573059
T1656 0.978304274379926
T1657 0.973824956186794
T1658 0.913059663334953
T1659 0.854691518439797
T1660 0.796826138882499
T1661 0.739463523260046
T1662 0.683900735628701
T1663 0.665320494530419
T1664 0.648191888783923
T1665 0.631196183401122
T1666 0.614333378382014
T1667 0.597603475129612
T1668 0.581006470837892
T1669 0.565604231345444
T1670 0.620518178987403
T1671 0.67587789879146
T1672 0.730663438515907
T1673 0.784874796757732
T1674 0.838511977725974
T1675 0.893197234322464
T1676 0.888717917532345
T1677 0.884238599339213
T1678 0.87975928114608
T1679 0.875279962952948
T1680 0.870800644759816
T1681 0.866321327969696
T1682 0.811798335386536
T1683 0.759463363321573
T1684 0.707631156594468
T1685 0.656301713802208
T1686 0.606625543116225
T1687 0.589789114733036
T1688 0.574255317559903
T1689 0.558854419347452
T1690 0.543586422901708
T1691 0.528451326819657
T1692 0.513449132504312
T1693 0.499517628976491
T1694 0.547660593161096
T1695 0.596130153412857
T1696 0.644025534988022
T1697 0.691346736483578
T1698 0.738093757899525
T1699 0.785693606105366
T1700 0.781214287912234
T1701 0.776734969719102
T1702 0.77225565152597
T1703 0.76777633473585
T1704 0.763297016542718
T1705 0.758817698349585
T1706 0.710537006035106
T1707 0.664235208203349
T1708 0.618436174306437
T1709 0.573139904344371
T1710 0.529350349200736
T1711 0.514257736338665
T1712 0.500318746335883
T1713 0.486512656696795
T1714 0.472839467421401
T1715 0.459299179912714
T1716 0.44589179276772
T1717 0.433431026607538
T1718 0.474803005931777
T1719 0.516382409437268
T1720 0.55738763286315
T1721 0.597818676209424
T1722 0.637675539476088
T1723 0.678189976485255
T1724 0.673710658292123
T1725 0.669231340098991
T1726 0.664752023308871
T1727 0.660272705115739
T1728 0.655793386922607
T1729 0.651314068729475
T1730 0.609275676683676
T1731 0.569007051682112
T1732 0.529241192018407
T1733 0.489978096289546
T1734 0.452075155285247
T1735 0.438726356541282
T1736 0.426382175111863
T1737 0.414170894046139
T1738 0.402092513344108
T1739 0.390147033005771
T1740 0.378334453031127
T1741 0.367344425641598
T1742 0.401945420105469
T1743 0.436634664058666
T1744 0.470749729335266
T1745 0.504290614532257
T1746 0.537257319649639
T1747 0.570686346865145
T1748 0.566207030075025
T1749 0.561727711881893
T1750 0.557248393688761
T1751 0.552769075495628
T1752 0.548289757302496
T1753 0.543810440512376
T1754 0.508014348735259
T1755 0.473778896563888
T1756 0.440046209730376
T1757 0.406816286831709
T1758 0.37479996277277
T1759 0.363194978146911
T1760 0.352445603887843
T1761 0.341829129992469
T1762 0.331345557863802
T1763 0.320994886098828
T1764 0.310777114697547
T1765 0.301257823272645
T1766 0.332377424488072
T1767 0.363480412631908
T1768 0.394526375330694
T1769 0.425515309778405
T1770 0.456447217378054
T1771 0.48820880206054
T1772 0.487763922214424
T1773 0.487319042368309
T1774 0.486874161119181
T1775 0.486429281273065
T1776 0.485984401426949
T1777 0.485539521580834
T1778 0.456927159910779
T1779 0.429309254938391
T1780 0.401741281779606
T1781 0.374223243240448
T1782 0.347414034701241
T1783 0.339261619834022
T1784 0.331792306522632
T1785 0.324336194156315
T1786 0.316893279929045
T1787 0.309463565243836
T1788 0.302047051503698
T1789 0.295197939889546
T1790 0.325141304489422
T1791 0.35555997045651
T1792 0.385921610978549
T1793 0.416226224652525
T1794 0.446473811478439
T1795 0.477531681544728
T1796 0.477086801698612
T1797 0.476641921852496
T1798 0.476197040603368
T1799 0.475752160757253
T1800 0.475307280911137
T1801 0.474862401065021
T1802 0.446870016610196
T1803 0.419851318655264
T1804 0.392882552513935
T1805 0.365963720992234
T1806 0.339739163215288
T1807 0.331759940426142
T1808 0.324449023022485
T1809 0.317151303757874
T1810 0.309866784035324
T1811 0.302595465257847
T1812 0.295337344619417
T1813 0.288634303447755
T1814 0.317905183087758
T1815 0.347639528281112
T1816 0.377316848029416
T1817 0.406937139526645
T1818 0.436500404175812
T1819 0.466854561028915
T1820 0.466409681182799
T1821 0.465964801336684
T1822 0.465519920087556
T1823 0.46507504024144
T1824 0.464630160395324
T1825 0.464185280549209
T1826 0.436812873309614
T1827 0.410393380969125
T1828 0.384023823248265
T1829 0.357704198744019
T1830 0.332064290326323
T1831 0.324258262421274
T1832 0.317105738119324
T1833 0.309966413359434
T1834 0.302840289544616
T1835 0.295727363868846
T1836 0.288627637735135
T1837 0.282070668408976
T1838 0.310669063089107
T1839 0.339719086105714
T1840 0.368712083677271
T1841 0.397648054400765
T1842 0.426526996873185
T1843 0.456177440513103
T1844 0.455732560666987
T1845 0.455287680820871
T1846 0.454842799571743
T1847 0.454397919725628
T1848 0.453953039879512
T1849 0.453508160033396
T1850 0.426755730009031
T1851 0.400935444685999
T1852 0.375165093982594
T1853 0.349444676495805
T1854 0.32438941884037
T1855 0.316756584416407
T1856 0.309762454619176
T1857 0.302781524364006
T1858 0.295813793650895
T1859 0.288859262479844
T1860 0.281917930850854
T1861 0.275507033370198
T1862 0.303432941687444
T1863 0.331798643930316
T1864 0.360107320728138
T1865 0.388358969274885
T1866 0.416553590973571
T1867 0.44550031999729
T1868 0.445055440151174
T1869 0.444610560305059
T1870 0.444165680458943
T1871 0.443720799209815
T1872 0.443275919363699
T1873 0.442831039517584
T1874 0.416698586708448
T1875 0.391477508402872
T1876 0.366306364716924
T1877 0.341185154247591
T1878 0.316714547354417
T1879 0.309254906411539
T1880 0.302419171119028
T1881 0.295596633965565
T1882 0.288787297757174
T1883 0.281991161090843
T1884 0.275208223966572
T1885 0.268943398331419
T1886 0.296196821688793
T1887 0.323878201754918
T1888 0.351502556375993
T1889 0.379069884149005
T1890 0.406580183670944
T1891 0.434823199481478
T1892 0.434378319635362
T1893 0.433933439789246
T1894 0.433488559943131
T1895 0.433043678694003
T1896 0.432598798847887
T1897 0.432153919001771
T1898 0.406641443407866
T1899 0.382019572119746
T1900 0.357447634048241
T1901 0.332925630596364
T1902 0.309039675868464
T1903 0.301753228406672
T1904 0.295075886215868
T1905 0.288411744970137
T1906 0.281760801863453
T1907 0.275123059701842
T1908 0.268498515679278
T1909 0.26237976329264
T1910 0.288960701690142
T1911 0.315957759579519
T1912 0.342897792023847
T1913 0.369780797620113
T1914 0.396606777771329
T1915 0.424146078965665
T1916 0.42370119911955
T1917 0.423256319273434
T1918 0.422811439427318
T1919 0.42236655817819
T1920 0.421921678332075
T1921 0.421476798485959
T1922 0.396584300107283
T1923 0.372561635836619
T1924 0.348588904782571
T1925 0.324666108348149
T1926 0.301364804382511
T1927 0.294251550401804
T1928 0.28773260271572
T1929 0.281226854571696
T1930 0.274734307372745
T1931 0.268254958312841
T1932 0.261788808794997
T1933 0.255816128253861
T1934 0.281724580288478
T1935 0.308037317404121
T1936 0.334293029074715
T1937 0.360491712494233
T1938 0.386633370468702
T1939 0.413468958449853
T1940 0.413024078603737
T1941 0.412579198757621
T1942 0.412134318911506
T1943 0.411689437662378
T1944 0.411244557816262
T1945 0.410799677970146
T1946 0.386527156806701
T1947 0.363103699553493
T1948 0.3397301755169
T1949 0.316406586099935
T1950 0.293689932896558
T1951 0.286749870993924
T1952 0.280389319215572
T1953 0.274041965576268
T1954 0.267707811479024
T1955 0.261386856923839
T1956 0.255079101910715
T1957 0.249252493215083
T1958 0.274488460289827
T1959 0.300116876631736
T1960 0.325688264722569
T1961 0.351202627368353
T1962 0.376659963166075
T1963 0.40279183793404
T1964 0.402346958087925
T1965 0.401902078241809
T1966 0.401457198395693
T1967 0.401012318549578
T1968 0.40056743730045
T1969 0.400122557454334
T1970 0.380208375517954
T1971 0.361114164623599
T1972 0.342061564275419
T1973 0.323050575876427
T1974 0.304081199426622
T1975 0.285695275566361
T1976 0.277950006522755
T1977 0.270774050508226
T1978 0.263613495362446
T1979 0.256468342488427
T1980 0.24933859188617
T1981 0.242688856773291
T1982 0.267252338888164
T1983 0.292196434456338
T1984 0.317083501773437
T1985 0.341913542242473
T1986 0.36668655726646
T1987 0.392114717418228
T1988 0.391669837572112
T1989 0.391224957725996
T1990 0.390780077879881
T1991 0.390335198033765
T1992 0.389890316784637
T1993 0.389445436938521
T1994 0.370051364381129
T1995 0.351456492667987
T1996 0.332903231501021
T1997 0.314391582283241
T1998 0.29592154501465
T1999 0.278020404080408
T2000 0.270474835633974
T2001 0.263483699865522
T2002 0.25650796496582
T2003 0.24954763233788
T2004 0.242602701981701
T2005 0.236125221734513
T2006 0.260016218889513
T2007 0.28427599228094
T2008 0.308478737421291
T2009 0.332624457116593
T2010 0.356713149963833
T2011 0.381437596902415
T2012 0.3809927170563
T2013 0.380547837210184
T2014 0.380102957364068
T2015 0.379658077517953
T2016 0.379213196268825
T2017 0.378768316422709
T2018 0.359894353244304
T2019 0.341798819309363
T2020 0.323744898726622
T2021 0.305732588690056
T2022 0.287761889199666
T2023 0.270345532594455
T2024 0.262999664745192
T2025 0.256193349222819
T2026 0.249402434569195
T2027 0.242626922187333
T2028 0.235866812077233
T2029 0.229561586695734
T2030 0.25278009748785
T2031 0.276355550105542
T2032 0.299873974472159
T2033 0.323335371990714
T2034 0.346739742661206
T2035 0.370760476386603
T2036 0.370315596540487
T2037 0.369870716694372
T2038 0.369425836848256
T2039 0.36898095700214
T2040 0.368536075753012
T2041 0.368091195906897
T2042 0.349737342107479
T2043 0.332141147353751
T2044 0.314586565952224
T2045 0.297073595096871
T2046 0.279602234787694
T2047 0.26267065970549
T2048 0.255524493856411
T2049 0.248902998580116
T2050 0.24229690417257
T2051 0.235706212036786
T2052 0.229130922172764
T2053 0.222997951656955
T2054 0.245543977489199
T2055 0.268435107930144
T2056 0.291269210120013
T2057 0.314046286864834
T2058 0.336766336761592
T2059 0.36008335587079
T2060 0.359638476024675
T2061 0.359193596178559
T2062 0.358748716332443
T2063 0.358303836486328
T2064 0.357858956640212
T2065 0.357414075391084
T2066 0.339580330970653
T2067 0.322483475398139
T2068 0.305428231774813
T2069 0.288414600100674
T2070 0.271442580375722
T2071 0.254995788219537
T2072 0.248049321564617
T2073 0.2416126465344
T2074 0.235191373775945
T2075 0.228785501886239
T2076 0.222395032268295
T2077 0.216434316618176
T2078 0.238307856087535
T2079 0.260514665754745
T2080 0.282664447170881
T2081 0.304757201738954
T2082 0.326792929458965
T2083 0.349406235354978
T2084 0.348961355508862
T2085 0.348516475662747
T2086 0.348071595816631
T2087 0.347626715970515
T2088 0.3471818361244
T2089 0.346736954875272
T2090 0.329423319833828
T2091 0.312825803442527
T2092 0.296269899000414
T2093 0.279755606507489
T2094 0.263282925963751
T2095 0.247320916733584
T2096 0.240574150675836
T2097 0.234322295891697
T2098 0.22808584337932
T2099 0.221864791735692
T2100 0.215659142363826
T2101 0.209870681579398
T2102 0.231071736088884
T2103 0.252594223579347
T2104 0.274059682818735
T2105 0.295468116613074
T2106 0.31681952355935
T2107 0.338729114839165
T2108 0.33828423499305
T2109 0.337839355146934
T2110 0.337394475300819
T2111 0.336949595454703
T2112 0.336504715608587
T2113 0.336059834359459
T2114 0.319266308697003
T2115 0.303168131486916
T2116 0.287111566226016
T2117 0.271096612914304
T2118 0.255123270148767
T2119 0.239646045247631
T2120 0.233098979787054
T2121 0.227031945248994
T2122 0.220980312982695
T2123 0.214944081585145
T2124 0.208923252459357
T2125 0.203307045137606
T2126 0.228063233832094
T2127 0.253122637389611
T2128 0.278113611816081
T2129 0.303036155708492
T2130 0.328496874169468
T2131 0.328051994323353
T2132 0.327607114477237
T2133 0.327162234631122
T2134 0.326717354785006
T2135 0.32627247493889
T2136 0.325827595092775
T2137 0.325382713843647
T2138 0.309109297560178
T2139 0.293510459531304
T2140 0.277953233451617
T2141 0.262437619321119
T2142 0.246963615736795
T2143 0.231971173761678
T2144 0.225623808898273
T2145 0.21974159460629
T2146 0.213874782586069
T2147 0.208023371434598
T2148 0.202187362554888
T2149 0.196743410098828
T2150 0.220690443575031
T2151 0.244928693350945
T2152 0.269098513995812
T2153 0.293199905509632
T2154 0.317819753653656
T2155 0.31737487380754
T2156 0.316929993961425
T2157 0.316485114115309
T2158 0.316040234269194
T2159 0.315595354423078
T2160 0.315150474576962
T2161 0.314705594730847
T2162 0.298952286423352
T2163 0.283852787575692
T2164 0.268794900677219
T2165 0.253778625727934
T2166 0.238803961324823
T2167 0.224296302275725
T2168 0.218148638009492
T2169 0.212451243963587
T2170 0.206769252189444
T2171 0.201102661284051
T2172 0.195451472650419
T2173 0.190179775060049
T2174 0.213317653317967
T2175 0.236734749312278
T2176 0.260083417578555
T2177 0.283363653907759
T2178 0.307142633137844
T2179 0.306697753291728
T2180 0.306252873445612
T2181 0.305807993599497
T2182 0.305363113753381
T2183 0.304918233907265
T2184 0.30447335406115
T2185 0.304028474215034
T2186 0.288795275286527
T2187 0.27419511562008
T2188 0.259636567902821
T2189 0.245119630731736
T2190 0.230644306912852
T2191 0.216621430789772
T2192 0.21067346712071
T2193 0.205160893320884
T2194 0.199663721792819
T2195 0.194181951133504
T2196 0.18871558274595
T2197 0.18361614002127
T2198 0.205944863060904
T2199 0.228540806676624
T2200 0.251068319758285
T2201 0.273527403708899
T2202 0.296465512622031
T2203 0.296020632775915
T2204 0.2955757529298
T2205 0.295130873083684
T2206 0.294685993237569
T2207 0.294241113391453
T2208 0.293796233545337
T2209 0.293351353699222
T2210 0.278638264149702
T2211 0.264537443664468
T2212 0.250478235128422
T2213 0.236460637138551
T2214 0.222484651097868
T2215 0.208946559303819
T2216 0.203198294828917
T2217 0.197870542678181
T2218 0.192558191396194
T2219 0.187261240982957
T2220 0.181979694244493
T2221 0.177052504982491
T2222 0.19857207280384
T2223 0.220346862637958
T2224 0.242053221938016
T2225 0.263691153510039
T2226 0.285788392106219
T2227 0.285343512260103
T2228 0.284898632413987
T2229 0.284453752567872
T2230 0.284008872721756
T2231 0.28356399287564
T2232 0.283119113029525
T2233 0.282674233183409
T2234 0.268481253012877
T2235 0.254879771708856
T2236 0.241319902354024
T2237 0.227801643545366
T2238 0.214324996685896
T2239 0.201271687817866
T2240 0.195723123940135
T2241 0.190580192035477
T2242 0.185452660999569
T2243 0.18034053083241
T2244 0.175243804340024
T2245 0.170488869943713
T2246 0.191199282546776
T2247 0.212152918599291
T2248 0.233038125520759
T2249 0.253854901908167
T2250 0.275111272993419
T2251 0.27466639174429
T2252 0.274221511898175
T2253 0.273776632052059
T2254 0.273331752205944
T2255 0.272886872359828
T2256 0.272441992513712
T2257 0.271997112667597
T2258 0.258324241876051
T2259 0.245222099753244
T2260 0.232161568176613
T2261 0.219142649952181
T2262 0.206165342273924
T2263 0.193596816331913
T2264 0.188247953051354
T2265 0.183289841392774
T2266 0.178347130602944
T2267 0.173419820681862
T2268 0.168507914435555
T2269 0.163925233501921
T2270 0.183826492289713
T2271 0.203958974560625
T2272 0.224023027700489
T2273 0.244018651709307
T2274 0.264434152477606
T2275 0.263989271228478
T2276 0.263544391382362
T2277 0.263099511536247
T2278 0.262654631690131
T2279 0.262209751844016
T2280 0.2617648719979
T2281 0.261319992151784
T2282 0.248167230739226
T2283 0.235564427797633
T2284 0.223003235402214
T2285 0.210483656358996
T2286 0.198005687861953
T2287 0.18592194484596
T2288 0.180772782162573
T2289 0.175999489347058
T2290 0.171241600206319
T2291 0.166499110531315
T2292 0.161772024531087
T2293 0.157361598463143
T2294 0.176453702032649
T2295 0.195765030521958
T2296 0.215007931283232
T2297 0.234182401510447
T2298 0.253757031961794
T2299 0.253312150712666
T2300 0.25286727086655
T2301 0.252422391020434
T2302 0.251977511174319
T2303 0.251532631328203
T2304 0.251087751482087
T2305 0.250642871635972
T2306 0.238010219602401
T2307 0.225906755842021
T2308 0.213844902627816
T2309 0.201824661362798
T2310 0.189846032046969
T2311 0.178247073360007
T2312 0.173297611273791
T2313 0.168709138704355
T2314 0.164136069809693
T2315 0.159578400380768
T2316 0.155036134626618
T2317 0.150797963424364
T2318 0.169080911775586
T2319 0.187571086483292
T2320 0.205992833462963
T2321 0.224346151311587
T2322 0.243079911445981
T2323 0.242635030196853
T2324 0.242190150350737
T2325 0.241745270504622
T2326 0.241300390658506
T2327 0.240855510812391
T2328 0.240410630966275
T2329 0.239965751120159
T2330 0.227853208465575
T2331 0.216249083886409
T2332 0.204686569853417
T2333 0.193165667769613
T2334 0.181686377634997
T2335 0.170572201874054
T2336 0.16582244038501
T2337 0.161418788061652
T2338 0.157030539413068
T2339 0.152657690230221
T2340 0.148300244722149
T2341 0.144234328385585
T2342 0.16170812011551
T2343 0.179377143847638
T2344 0.196977737045706
T2345 0.214509899709714
T2346 0.232402790930169
T2347 0.231957911084053
T2348 0.231513029834925
T2349 0.231068149988809
T2350 0.230623270142694
T2351 0.230178390296578
T2352 0.229733510450462
T2353 0.229288630604347
T2354 0.21769619732875
T2355 0.206591411930797
T2356 0.195528237079019
T2357 0.184506674176428
T2358 0.173526723223025
T2359 0.162897328985088
T2360 0.158347268093216
T2361 0.154128437418949
T2362 0.149925007613431
T2363 0.145736980079674
T2364 0.14156435481768
T2365 0.137670693346806
T2366 0.154335329858446
T2367 0.171183199808971
T2368 0.187962639225436
T2369 0.204673649510855
T2370 0.221725670414356
T2371 0.221280790568241
T2372 0.220835909319112
T2373 0.220391029472997
T2374 0.219946149626881
T2375 0.219501269780766
T2376 0.21905638993465
T2377 0.218611510088534
T2378 0.207539186191925
T2379 0.196933738572173
T2380 0.18636990430462
T2381 0.175847680583243
T2382 0.165367068811054
T2383 0.155222457499136
T2384 0.150872097204435
T2385 0.146838086776246
T2386 0.142819477216805
T2387 0.138816269929127
T2388 0.134828464913211
T2389 0.131107058308028
T2390 0.146962539601382
T2391 0.162989255770304
T2392 0.178947541405167
T2393 0.194837399311995
T2394 0.211048549898544
T2395 0.210603670052428
T2396 0.2101587888033
T2397 0.209713908957184
T2398 0.209269029111069
T2399 0.208824149264953
T2400 0.208379269418838
T2401 0.207934389572722
T2402 0.1973821750551
T2403 0.187276066616561
T2404 0.177211571530222
T2405 0.167188686990058
T2406 0.157207412996069
T2407 0.147547586013183
T2408 0.143396926315653
T2409 0.139547736133542
T2410 0.13571394682018
T2411 0.13189555977858
T2412 0.128092575008742
T2413 0.124543423269249
T2414 0.139589749344319
T2415 0.154795311731638
T2416 0.16993244498791
T2417 0.185001147710122
T2418 0.200371429382731
T2419 0.199926549536616
T2420 0.199481668287488
T2421 0.199036788441372
T2422 0.198591908595256
T2423 0.198147028749141
T2424 0.197702148903025
T2425 0.197257269056909
T2426 0.187225163918274
T2427 0.177618394660949
T2428 0.168053238755824
T2429 0.158529691993861
T2430 0.149047758584098
T2431 0.13987271452723
T2432 0.135921755426872
T2433 0.132257385490839
T2434 0.128608416423555
T2435 0.124974849628033
T2436 0.121356685104273
T2437 0.117979786827458
T2438 0.132216959087255
T2439 0.146601367692971
T2440 0.16091734716764
T2441 0.175164897511262
T2442 0.189694308866919
T2443 0.189249429020803
T2444 0.188804549174688
T2445 0.188359667925559
T2446 0.187914788079444
T2447 0.187469908233328
T2448 0.187025028387213
T2449 0.186580148541097
T2450 0.177068152781449
T2451 0.167960722705337
T2452 0.158894904578413
T2453 0.149870698400676
T2454 0.140888104172126
T2455 0.132197843041277
T2456 0.128446584538091
T2457 0.124967034848136
T2458 0.12150288602693
T2459 0.118054139477486
T2460 0.114620795199804
T2461 0.111416151788679
T2462 0.124844168830192
T2463 0.138407423654305
T2464 0.151902250750383
T2465 0.165328647312402
T2466 0.179017188351106
T2467 0.178572308504991
T2468 0.178127428658875
T2469 0.177682547409747
T2470 0.177237667563631
T2471 0.176792787717516
T2472 0.1763479078714
T2473 0.175903028025284
T2474 0.166911141644624
T2475 0.158303050749725
T2476 0.149736571804014
T2477 0.141211704807491
T2478 0.132728449760155
T2479 0.124522971555324
T2480 0.120971413649309
T2481 0.117676684205433
T2482 0.114397355630305
T2483 0.111133429326939
T2484 0.107884905295335
T2485 0.1048525167499
T2486 0.117471378573128
T2487 0.130213481018651
T2488 0.142887152930114
T2489 0.15549239571053
T2490 0.168340067835294
T2491 0.167895187989178
T2492 0.167450308143063
T2493 0.167005426893934
T2494 0.166560547047819
T2495 0.166115667201703
T2496 0.165670787355588
T2497 0.165225907509472
T2498 0.156754130507799
T2499 0.148645378794113
T2500 0.140578239029616
T2501 0.132552711214306
T2502 0.12456879394517
T2503 0.116848100069371
T2504 0.113496242760528
T2505 0.110386333562729
T2506 0.10729182523368
T2507 0.104212719176392
T2508 0.101149015390866
T2509 0.0982888817111213
T2510 0.110098588316065
T2511 0.122019536979984
T2512 0.133872056512857
T2513 0.14565614551167
T2514 0.157662947319481
T2515 0.157218067473366
T2516 0.15677318762725
T2517 0.156328306378122
T2518 0.155883426532006
T2519 0.155438546685891
T2520 0.154993666839775
T2521 0.15454878699366
T2522 0.146597119370973
T2523 0.138987706838501
T2524 0.131419906255217
T2525 0.12389371762112
T2526 0.116409139533199
T2527 0.109173228583418
T2528 0.106021070468734
T2529 0.103095981517014
T2530 0.100186294837055
T2531 0.0972920090258449
T2532 0.0944131254863969
T2533 0.0917252466723426
T2534 0.102725798059001
T2535 0.113825592941318
T2536 0.124856958692587
T2537 0.13581989531281
T2538 0.146985826803669
T2539 0.146540946957553
T2540 0.146096067111438
T2541 0.145651187265322
T2542 0.145206306016194
T2543 0.144761426170078
T2544 0.144316546323963
T2545 0.143871666477847
T2546 0.136440108234148
T2547 0.12933003488289
T2548 0.122261573480819
T2549 0.115234724027935
T2550 0.108249485121227
T2551 0.101498357097465
T2552 0.0985458995799528
T2553 0.0958056308743103
T2554 0.0930807644404295
T2555 0.0903712988752979
T2556 0.087677235581928
T2557 0.0851616116335638
T2558 0.0953530078019373
T2559 0.105631648902651
T2560 0.115841860872318
T2561 0.125983643710937
T2562 0.136308706287856
T2563 0.135863826441741
T2564 0.135418946595625
T2565 0.13497406674951
T2566 0.134529185500381
T2567 0.134084305654266
T2568 0.13363942580815
T2569 0.133194545962035
T2570 0.126283097097323
T2571 0.119672362927278
T2572 0.11310324070642
T2573 0.106575729031738
T2574 0.100089830709256
T2575 0.0938234856115117
T2576 0.0910707286911715
T2577 0.088515280231607
T2578 0.0859752340438043
T2579 0.0834505887247508
T2580 0.080941345677459
T2581 0.0785979751917725
T2582 0.0879802175448738
T2583 0.0974377048639846
T2584 0.106826764455061
T2585 0.116147393512078
T2586 0.125631585772044
T2587 0.125186705925928
T2588 0.124741826079813
T2589 0.124296946233697
T2590 0.123852064984569
T2591 0.123407185138453
T2592 0.122962305292338
T2593 0.122517425446222
T2594 0.116126085960497
T2595 0.110014690971666
T2596 0.103944907932022
T2597 0.0979167354385528
T2598 0.0919301748942714
T2599 0.0861486141255588
T2600 0.0835955578023902
T2601 0.0812249295889038
T2602 0.0788697036471792
T2603 0.0765298785742037
T2604 0.0742054557729901
T2605 0.0720343401529938
T2606 0.0806074258847976
T2607 0.0892437622283306
T2608 0.0978116666347914
T2609 0.106311143313218
T2610 0.114954465256232
T2611 0.114509585410116
T2612 0.114064705564
T2613 0.113619825717885
T2614 0.113174944468756
T2615 0.112730064622641
T2616 0.112285184776525
T2617 0.11184030493041
T2618 0.105969074823672
T2619 0.100357019016054
T2620 0.0947865737546108
T2621 0.0892577418453677
T2622 0.0837705204822998
T2623 0.0784737426396058
T2624 0.0761203869136088
T2625 0.0739345789462006
T2626 0.071764173250554
T2627 0.0696091684236567
T2628 0.0674695658685211
T2629 0.0654346294525454
T2630 0.0735013118349521
T2631 0.0816876094552272
T2632 0.0898739070755023
T2633 0.0980602032927648
T2634 0.106443060165115
T2635 0.106443060165115
T2636 0.106443060165115
T2637 0.106443060165115
T2638 0.106443060165115
T2639 0.106443060165115
T2640 0.106443060165115
T2641 0.106443060165115
T2642 0.101257950897212
T2643 0.0962799066393503
T2644 0.0913018623814885
T2645 0.0863238181236267
T2646 0.0813457724627524
T2647 0.07651284038981
T2648 0.074521972597995
T2649 0.072679449532012
T2650 0.070836926466029
T2651 0.068994403400046
T2652 0.0671518817370755
T2653 0.0654346294525454
T2654 0.0735013118349521
T2655 0.0816876094552272
T2656 0.0898739070755023
T2657 0.0980602032927648
T2658 0.106443060165115
T2659 0.106443060165115
T2660 0.106443060165115
T2661 0.106443060165115
T2662 0.106443060165115
T2663 0.106443060165115
T2664 0.106443060165115
T2665 0.106443060165115
T2666 0.101257950897212
T2667 0.0962799066393503
T2668 0.0913018623814885
T2669 0.0863238181236267
T2670 0.0813457724627524
T2671 0.07651284038981
T2672 0.074521972597995
T2673 0.072679449532012
T2674 0.070836926466029
T2675 0.068994403400046
T2676 0.0671518817370755
T2677 0.0654346294525454
T2678 0.0735013118349521
T2679 0.0816876094552272
T2680 0.0898739070755023
T2681 0.0980602032927648
T2682 0.106443060165115
T2683 0.106443060165115
T2684 0.106443060165115
T2685 0.106443060165115
T2686 0.106443060165115
T2687 0.106443060165115
T2688 0.106443060165115
T2689 0.106443060165115
T2690 0.101257950897212
T2691 0.0962799066393503
T2692 0.0913018623814885
T2693 0.0863238181236267
T2694 0.0813457724627524
T2695 0.07651284038981
T2696 0.074521972597995
T2697 0.072679449532012
T2698 0.070836926466029
T2699 0.068994403400046
T2700 0.0671518817370755
T2701 0.0654346294525454
T2702 0.0735013118349521
T2703 0.0816876094552272
T2704 0.0898739070755023
T2705 0.0980602032927648
T2706 0.106443060165115
T2707 0.106443060165115
T2708 0.106443060165115
T2709 0.106443060165115
T2710 0.106443060165115
T2711 0.106443060165115
T2712 0.106443060165115
T2713 0.106443060165115
T2714 0.101257950897212
T2715 0.0962799066393503
T2716 0.0913018623814885
T2717 0.0863238181236267
T2718 0.0813457724627524
T2719 0.07651284038981
T2720 0.074521972597995
T2721 0.072679449532012
T2722 0.070836926466029
T2723 0.068994403400046
T2724 0.0671518817370755
T2725 0.0654346294525454
T2726 0.0735013118349521
T2727 0.0816876094552272
T2728 0.0898739070755023
T2729 0.0980602032927648
T2730 0.106443060165115
T2731 0.106443060165115
T2732 0.106443060165115
T2733 0.106443060165115
T2734 0.106443060165115
T2735 0.106443060165115
T2736 0.106443060165115
T2737 0.106443060165115
T2738 0.101257950897212
T2739 0.0962799066393503
T2740 0.0913018623814885
T2741 0.0863238181236267
T2742 0.0813457724627524
T2743 0.07651284038981
T2744 0.074521972597995
T2745 0.072679449532012
T2746 0.070836926466029
T2747 0.068994403400046
T2748 0.0671518817370755
T2749 0.0654346294525454
T2750 0.0735013118349521
T2751 0.0816876094552272
T2752 0.0898739070755023
T2753 0.0980602032927648
T2754 0.106443060165115
T2755 0.106443060165115
T2756 0.106443060165115
T2757 0.106443060165115
T2758 0.106443060165115
T2759 0.106443060165115
T2760 0.106443060165115
T2761 0.106443060165115
T2762 0.101257950897212
T2763 0.0962799066393503
T2764 0.0913018623814885
T2765 0.0863238181236267
T2766 0.0813457724627524
T2767 0.07651284038981
T2768 0.074521972597995
T2769 0.072679449532012
T2770 0.070836926466029
T2771 0.068994403400046
T2772 0.0671518817370755
T2773 0.0654346294525454
T2774 0.0755442496314942
T2775 0.0857767175892239
T2776 0.0960091855469537
T2777 0.106443060165115
T2778 0.106443060165115
T2779 0.106443060165115
T2780 0.106443060165115
T2781 0.106443060165115
T2782 0.106443060165115
T2783 0.106443060165115
T2784 0.106443060165115
T2785 0.106443060165115
T2786 0.101257950897212
T2787 0.0962799066393503
T2788 0.0913018623814885
T2789 0.0863238181236267
T2790 0.0813457724627524
T2791 0.07651284038981
T2792 0.074521972597995
T2793 0.072679449532012
T2794 0.070836926466029
T2795 0.068994403400046
T2796 0.0671518817370755
T2797 0.0654346294525454
T2798 0.0755442496314942
T2799 0.0857767175892239
T2800 0.0960091855469537
T2801 0.106443060165115
T2802 0.106443060165115
T2803 0.106443060165115
T2804 0.106443060165115
T2805 0.106443060165115
T2806 0.106443060165115
T2807 0.106443060165115
T2808 0.106443060165115
