# Supplementary material for: FishMORPH - An agent-based model to predict salmonid growth and distribution responses under natural and low flows
Source: Sci Rep. 2016 Jul 19;6:29414. doi: 10.1038/srep29414 (PMC4949470; doi:10.1038/srep29414)
Supplement: Supplementary Information 2 [file srep29414-s2.zip › SR_FishMORPH_Files/Parameters/Baseline_Resource4_Density_Stretch4.var]

Resource4Density Strech4
T1 2.2114555186918
T2 2.05196780547317
T3 1.89679883188837
T4 1.74162985830358
T5 1.5896268267109
T6 1.55781792130029
T7 1.52910779912349
T8 1.50039767768399
T9 1.4716875562445
T10 1.4429774340677
T11 1.41426731262821
T12 1.3855571904514
T13 1.35946648325396
T14 1.4784873219068
T15 1.59997646796416
T16 1.72146561475882
T17 1.84295476155349
T18 1.96444390834816
T19 2.08593305514282
T20 2.2114555186918
T21 2.2114555186918
T22 2.2114555186918
T23 2.2114555186918
T24 2.2114555186918
T25 2.2114555186918
T26 2.05196780547317
T27 1.89679883188837
T28 1.74162985830358
T29 1.5896268267109
T30 1.55781792130029
T31 1.52910779912349
T32 1.50039767768399
T33 1.4716875562445
T34 1.4429774340677
T35 1.41426731262821
T36 1.3855571904514
T37 1.35946648325396
T38 1.4784873219068
T39 1.59997646796416
T40 1.72146561475882
T41 1.84295476155349
T42 1.96444390834816
T43 2.08593305514282
T44 2.2114555186918
T45 2.2114555186918
T46 2.2114555186918
T47 2.2114555186918
T48 2.2114555186918
T49 2.2114555186918
T50 2.05196780547317
T51 1.89679883188837
T52 1.74162985830358
T53 1.5896268267109
T54 1.55781792130029
T55 1.52910779912349
T56 1.50039767768399
T57 1.4716875562445
T58 1.4429774340677
T59 1.41426731262821
T60 1.3855571904514
T61 1.35946648325396
T62 1.4784873219068
T63 1.59997646796416
T64 1.72146561475882
T65 1.84295476155349
T66 1.96444390834816
T67 2.08593305514282
T68 2.2114555186918
T69 2.2114555186918
T70 2.2114555186918
T71 2.2114555186918
T72 2.2114555186918
T73 2.2114555186918
T74 2.05196780547317
T75 1.89679883188837
T76 1.74162985830358
T77 1.5896268267109
T78 1.55781792130029
T79 1.52910779912349
T80 1.50039767768399
T81 1.4716875562445
T82 1.4429774340677
T83 1.41426731262821
T84 1.3855571904514
T85 1.35946648325396
T86 1.4784873219068
T87 1.59997646796416
T88 1.72146561475882
T89 1.84295476155349
T90 1.96444390834816
T91 2.08593305514282
T92 2.2114555186918
T93 2.2114555186918
T94 2.2114555186918
T95 2.2114555186918
T96 2.2114555186918
T97 2.2114555186918
T98 2.05196780547317
T99 1.89679883188837
T100 1.74162985830358
T101 1.5896268267109
T102 1.55781792130029
T103 1.52910779912349
T104 1.50039767768399
T105 1.4716875562445
T106 1.4429774340677
T107 1.41426731262821
T108 1.3855571904514
T109 1.35946648325396
T110 1.4784873219068
T111 1.59997646796416
T112 1.72146561475882
T113 1.84295476155349
T114 1.96444390834816
T115 2.08593305514282
T116 2.2114555186918
T117 2.2114555186918
T118 2.2114555186918
T119 2.2114555186918
T120 2.2114555186918
T121 2.2114555186918
T122 2.05196780547317
T123 1.89679883188837
T124 1.74162985830358
T125 1.5896268267109
T126 1.55781792130029
T127 1.52910779912349
T128 1.50039767768399
T129 1.4716875562445
T130 1.4429774340677
T131 1.41426731262821
T132 1.3855571904514
T133 1.35946648325396
T134 1.4784873219068
T135 1.59997646796416
T136 1.72146561475882
T137 1.84295476155349
T138 1.96444390834816
T139 2.08593305514282
T140 2.2114555186918
T141 2.2114555186918
T142 2.2114555186918
T143 2.2114555186918
T144 2.2114555186918
T145 2.2114555186918
T146 2.05196780547317
T147 1.89679883188837
T148 1.74162985830358
T149 1.5896268267109
T150 1.55781792130029
T151 1.52910779912349
T152 1.50039767768399
T153 1.4716875562445
T154 1.4429774340677
T155 1.41426731262821
T156 1.3855571904514
T157 1.35946648325396
T158 1.4784873219068
T159 1.59997646796416
T160 1.72146561475882
T161 1.84295476155349
T162 1.96444390834816
T163 2.08593305514282
T164 2.2114555186918
T165 2.2114555186918
T166 2.2114555186918
T167 2.2114555186918
T168 2.2114555186918
T169 2.2114555186918
T170 2.05196780547317
T171 1.89679883188837
T172 1.74162985830358
T173 1.5896268267109
T174 1.55781792130029
T175 1.52910779912349
T176 1.50039767768399
T177 1.4716875562445
T178 1.4429774340677
T179 1.41426731262821
T180 1.3855571904514
T181 1.35946648325396
T182 1.4784873219068
T183 1.59997646796416
T184 1.72146561475882
T185 1.84295476155349
T186 1.96444390834816
T187 2.08593305514282
T188 2.2114555186918
T189 2.2114555186918
T190 2.2114555186918
T191 2.2114555186918
T192 2.2114555186918
T193 2.2114555186918
T194 2.05196780547317
T195 1.89679883188837
T196 1.74162985830358
T197 1.5896268267109
T198 1.55781792130029
T199 1.52910779912349
T200 1.50039767768399
T201 1.4716875562445
T202 1.4429774340677
T203 1.41426731262821
T204 1.3855571904514
T205 1.35946648325396
T206 1.4784873219068
T207 1.59997646796416
T208 1.72146561475882
T209 1.84295476155349
T210 1.96444390834816
T211 2.08593305514282
T212 2.2114555186918
T213 2.2114555186918
T214 2.2114555186918
T215 2.2114555186918
T216 2.2114555186918
T217 2.2114555186918
T218 2.05196780547317
T219 1.89679883188837
T220 1.74162985830358
T221 1.5896268267109
T222 1.55781792130029
T223 1.52910779912349
T224 1.50039767768399
T225 1.4716875562445
T226 1.4429774340677
T227 1.41426731262821
T228 1.3855571904514
T229 1.35946648325396
T230 1.4784873219068
T231 1.59997646796416
T232 1.72146561475882
T233 1.84295476155349
T234 1.96444390834816
T235 2.08593305514282
T236 2.2114555186918
T237 2.2114555186918
T238 2.2114555186918
T239 2.2114555186918
T240 2.2114555186918
T241 2.2114555186918
T242 2.05196780547317
T243 1.89679883188837
T244 1.74162985830358
T245 1.5896268267109
T246 1.55781792130029
T247 1.52910779912349
T248 1.50039767768399
T249 1.4716875562445
T250 1.4429774340677
T251 1.41426731262821
T252 1.3855571904514
T253 1.35946648325396
T254 1.4784873219068
T255 1.59997646796416
T256 1.72146561475882
T257 1.84295476155349
T258 1.96444390834816
T259 2.08593305514282
T260 2.2114555186918
T261 2.2114555186918
T262 2.2114555186918
T263 2.2114555186918
T264 2.2114555186918
T265 2.2114555186918
T266 2.05196780547317
T267 1.89679883188837
T268 1.74162985830358
T269 1.5896268267109
T270 1.55781792130029
T271 1.52910779912349
T272 1.50039767768399
T273 1.4716875562445
T274 1.4429774340677
T275 1.41426731262821
T276 1.3855571904514
T277 1.35946648325396
T278 1.4784873219068
T279 1.59997646796416
T280 1.72146561475882
T281 1.84295476155349
T282 1.96444390834816
T283 2.08593305514282
T284 2.2114555186918
T285 2.2114555186918
T286 2.2114555186918
T287 2.2114555186918
T288 2.2114555186918
T289 2.2114555186918
T290 2.05196780547317
T291 1.89679883188837
T292 1.74162985830358
T293 1.5896268267109
T294 1.55781792130029
T295 1.52910779912349
T296 1.50039767768399
T297 1.4716875562445
T298 1.4429774340677
T299 1.41426731262821
T300 1.3855571904514
T301 1.35946648325396
T302 1.4784873219068
T303 1.59997646796416
T304 1.72146561475882
T305 1.84295476155349
T306 1.96444390834816
T307 2.08593305514282
T308 2.2114555186918
T309 2.2114555186918
T310 2.2114555186918
T311 2.2114555186918
T312 2.2114555186918
T313 2.2114555186918
T314 2.05196780547317
T315 1.89679883188837
T316 1.74162985830358
T317 1.5896268267109
T318 1.55781792130029
T319 1.52910779912349
T320 1.50039767768399
T321 1.4716875562445
T322 1.4429774340677
T323 1.41426731262821
T324 1.3855571904514
T325 1.35946648325396
T326 1.4784873219068
T327 1.59997646796416
T328 1.72146561475882
T329 1.84295476155349
T330 1.96444390834816
T331 2.08593305514282
T332 2.2114555186918
T333 2.2114555186918
T334 2.2114555186918
T335 2.2114555186918
T336 2.2114555186918
T337 2.2114555186918
T338 2.05196780547317
T339 1.89679883188837
T340 1.74162985830358
T341 1.5896268267109
T342 1.55781792130029
T343 1.52910779912349
T344 1.50039767768399
T345 1.4716875562445
T346 1.4429774340677
T347 1.41426731262821
T348 1.3855571904514
T349 1.35946648325396
T350 1.4784873219068
T351 1.59997646796416
T352 1.72146561475882
T353 1.84295476155349
T354 1.96444390834816
T355 2.08593305514282
T356 2.2114555186918
T357 2.2114555186918
T358 2.2114555186918
T359 2.2114555186918
T360 2.2114555186918
T361 2.2114555186918
T362 2.05196780547317
T363 1.89679883188837
T364 1.74162985830358
T365 1.5896268267109
T366 1.55781792130029
T367 1.52910779912349
T368 1.50039767768399
T369 1.4716875562445
T370 1.4429774340677
T371 1.41426731262821
T372 1.3855571904514
T373 1.35946648325396
T374 1.4784873219068
T375 1.59997646796416
T376 1.72146561475882
T377 1.84295476155349
T378 1.96444390834816
T379 2.08593305514282
T380 2.2114555186918
T381 2.2114555186918
T382 2.2114555186918
T383 2.2114555186918
T384 2.2114555186918
T385 2.2114555186918
T386 2.05196780547317
T387 1.89679883188837
T388 1.74162985830358
T389 1.5896268267109
T390 1.55781792130029
T391 1.52910779912349
T392 1.50039767768399
T393 1.4716875562445
T394 1.4429774340677
T395 1.41426731262821
T396 1.3855571904514
T397 1.35946648325396
T398 1.4784873219068
T399 1.59997646796416
T400 1.72146561475882
T401 1.84295476155349
T402 1.96444390834816
T403 2.08593305514282
T404 2.2114555186918
T405 2.2114555186918
T406 2.2114555186918
T407 2.2114555186918
T408 2.2114555186918
T409 2.2114555186918
T410 2.05196780547317
T411 1.89679883188837
T412 1.74162985830358
T413 1.5896268267109
T414 1.55781792130029
T415 1.52910779912349
T416 1.50039767768399
T417 1.4716875562445
T418 1.4429774340677
T419 1.41426731262821
T420 1.3855571904514
T421 1.35946648325396
T422 1.4784873219068
T423 1.59997646796416
T424 1.72146561475882
T425 1.84295476155349
T426 1.96444390834816
T427 2.08593305514282
T428 2.2114555186918
T429 2.2114555186918
T430 2.2114555186918
T431 2.2114555186918
T432 2.2114555186918
T433 2.2114555186918
T434 2.05196780547317
T435 1.89679883188837
T436 1.74162985830358
T437 1.5896268267109
T438 1.55781792130029
T439 1.52910779912349
T440 1.50039767768399
T441 1.4716875562445
T442 1.4429774340677
T443 1.41426731262821
T444 1.3855571904514
T445 1.35946648325396
T446 1.4784873219068
T447 1.59997646796416
T448 1.72146561475882
T449 1.84295476155349
T450 1.96444390834816
T451 2.08593305514282
T452 2.2114555186918
T453 2.2114555186918
T454 2.2114555186918
T455 2.2114555186918
T456 2.2114555186918
T457 2.2114555186918
T458 2.05196780547317
T459 1.89679883188837
T460 1.74162985830358
T461 1.5896268267109
T462 1.55781792130029
T463 1.52910779912349
T464 1.50039767768399
T465 1.4716875562445
T466 1.4429774340677
T467 1.41426731262821
T468 1.3855571904514
T469 1.35946648325396
T470 1.4784873219068
T471 1.59997646796416
T472 1.72146561475882
T473 1.84295476155349
T474 1.96444390834816
T475 2.08593305514282
T476 2.2114555186918
T477 2.2114555186918
T478 2.2114555186918
T479 2.2114555186918
T480 2.2114555186918
T481 2.2114555186918
T482 2.05196780547317
T483 1.89679883188837
T484 1.74162985830358
T485 1.5896268267109
T486 1.55781792130029
T487 1.52910779912349
T488 1.50039767768399
T489 1.4716875562445
T490 1.4429774340677
T491 1.41426731262821
T492 1.3855571904514
T493 1.35946648325396
T494 1.4784873219068
T495 1.59997646796416
T496 1.72146561475882
T497 1.84295476155349
T498 1.96444390834816
T499 2.08593305514282
T500 2.2114555186918
T501 2.2114555186918
T502 2.2114555186918
T503 2.2114555186918
T504 2.2114555186918
T505 2.2114555186918
T506 2.05196780547317
T507 1.89679883188837
T508 1.74162985830358
T509 1.5896268267109
T510 1.55781792130029
T511 1.52910779912349
T512 1.50039767768399
T513 1.4716875562445
T514 1.4429774340677
T515 1.41426731262821
T516 1.3855571904514
T517 1.35946648325396
T518 1.4784873219068
T519 1.59997646796416
T520 1.72146561475882
T521 1.84295476155349
T522 1.96444390834816
T523 2.08593305514282
T524 2.2114555186918
T525 2.2114555186918
T526 2.2114555186918
T527 2.2114555186918
T528 2.2114555186918
T529 2.2114555186918
T530 2.05196780547317
T531 1.89679883188837
T532 1.74162985830358
T533 1.5896268267109
T534 1.55781792130029
T535 1.52910779912349
T536 1.50039767768399
T537 1.4716875562445
T538 1.4429774340677
T539 1.41426731262821
T540 1.3855571904514
T541 1.35946648325396
T542 1.4784873219068
T543 1.59997646796416
T544 1.72146561475882
T545 1.84295476155349
T546 1.96444390834816
T547 2.08593305514282
T548 2.2114555186918
T549 2.2114555186918
T550 2.2114555186918
T551 2.2114555186918
T552 2.2114555186918
T553 2.2114555186918
T554 2.05196780547317
T555 1.89679883188837
T556 1.74162985830358
T557 1.5896268267109
T558 1.55781792130029
T559 1.52910779912349
T560 1.50039767768399
T561 1.4716875562445
T562 1.4429774340677
T563 1.41426731262821
T564 1.3855571904514
T565 1.35946648325396
T566 1.4784873219068
T567 1.59997646796416
T568 1.72146561475882
T569 1.84295476155349
T570 1.96444390834816
T571 2.08593305514282
T572 2.2114555186918
T573 2.2114555186918
T574 2.2114555186918
T575 2.2114555186918
T576 2.2114555186918
T577 2.2114555186918
T578 2.05196780547317
T579 1.89679883188837
T580 1.74162985830358
T581 1.5896268267109
T582 1.55781792130029
T583 1.52910779912349
T584 1.50039767768399
T585 1.4716875562445
T586 1.4429774340677
T587 1.41426731262821
T588 1.3855571904514
T589 1.35946648325396
T590 1.4784873219068
T591 1.59997646796416
T592 1.72146561475882
T593 1.84295476155349
T594 1.96444390834816
T595 2.08593305514282
T596 2.2114555186918
T597 2.2114555186918
T598 2.2114555186918
T599 2.2114555186918
T600 2.2114555186918
T601 2.2114555186918
T602 2.05196780547317
T603 1.89679883188837
T604 1.74162985830358
T605 1.5896268267109
T606 1.55781792130029
T607 1.52910779912349
T608 1.50039767768399
T609 1.4716875562445
T610 1.4429774340677
T611 1.41426731262821
T612 1.3855571904514
T613 1.35946648325396
T614 1.4784873219068
T615 1.59997646796416
T616 1.72146561475882
T617 1.84295476155349
T618 1.96444390834816
T619 2.08593305514282
T620 2.2114555186918
T621 2.2114555186918
T622 2.2114555186918
T623 2.2114555186918
T624 2.2114555186918
T625 2.2114555186918
T626 2.05196780547317
T627 1.89679883188837
T628 1.74162985830358
T629 1.5896268267109
T630 1.55781792130029
T631 1.52910779912349
T632 1.50039767768399
T633 1.4716875562445
T634 1.4429774340677
T635 1.41426731262821
T636 1.3855571904514
T637 1.35946648325396
T638 1.4784873219068
T639 1.59997646796416
T640 1.72146561475882
T641 1.84295476155349
T642 1.96444390834816
T643 2.08593305514282
T644 2.2114555186918
T645 2.2114555186918
T646 2.2114555186918
T647 2.2114555186918
T648 2.2114555186918
T649 2.2114555186918
T650 2.05196780547317
T651 1.89679883188837
T652 1.74162985830358
T653 1.5896268267109
T654 1.55781792130029
T655 1.52910779912349
T656 1.50039767768399
T657 1.4716875562445
T658 1.4429774340677
T659 1.41426731262821
T660 1.3855571904514
T661 1.35946648325396
T662 1.4784873219068
T663 1.59997646796416
T664 1.72146561475882
T665 1.84295476155349
T666 1.96444390834816
T667 2.08593305514282
T668 2.2114555186918
T669 2.2114555186918
T670 2.2114555186918
T671 2.2114555186918
T672 2.2114555186918
T673 2.2114555186918
T674 2.05196780547317
T675 1.89679883188837
T676 1.74162985830358
T677 1.5896268267109
T678 1.55781792130029
T679 1.52910779912349
T680 1.50039767768399
T681 1.4716875562445
T682 1.4429774340677
T683 1.41426731262821
T684 1.3855571904514
T685 1.35946648325396
T686 1.4784873219068
T687 1.59997646796416
T688 1.72146561475882
T689 1.84295476155349
T690 1.96444390834816
T691 2.08593305514282
T692 2.2114555186918
T693 2.2114555186918
T694 2.2114555186918
T695 2.2114555186918
T696 2.2114555186918
T697 2.2114555186918
T698 2.05196780547317
T699 1.89679883188837
T700 1.74162985830358
T701 1.5896268267109
T702 1.55781792130029
T703 1.52910779912349
T704 1.50039767768399
T705 1.4716875562445
T706 1.4429774340677
T707 1.41426731262821
T708 1.3855571904514
T709 1.35946648325396
T710 1.4784873219068
T711 1.59997646796416
T712 1.72146561475882
T713 1.84295476155349
T714 1.96444390834816
T715 2.08593305514282
T716 2.2114555186918
T717 2.2114555186918
T718 2.2114555186918
T719 2.2114555186918
T720 2.2114555186918
T721 2.2114555186918
T722 2.05196780547317
T723 1.89679883188837
T724 1.74162985830358
T725 1.5896268267109
T726 1.55781792130029
T727 1.52910779912349
T728 1.50039767768399
T729 1.4716875562445
T730 1.4429774340677
T731 1.41426731262821
T732 1.3855571904514
T733 1.35946648325396
T734 1.4784873219068
T735 1.59997646796416
T736 1.72146561475882
T737 1.84295476155349
T738 1.96444390834816
T739 2.08593305514282
T740 2.2114555186918
T741 2.2114555186918
T742 2.2114555186918
T743 2.2114555186918
T744 2.2114555186918
T745 2.2114555186918
T746 2.05196780547317
T747 1.89679883188837
T748 1.74162985830358
T749 1.5896268267109
T750 1.55781792130029
T751 1.52910779912349
T752 1.50039767768399
T753 1.4716875562445
T754 1.4429774340677
T755 1.41426731262821
T756 1.3855571904514
T757 1.35946648325396
T758 1.4784873219068
T759 1.59997646796416
T760 1.72146561475882
T761 1.84295476155349
T762 1.96444390834816
T763 2.08593305514282
T764 2.2114555186918
T765 2.2114555186918
T766 2.2114555186918
T767 2.2114555186918
T768 2.2114555186918
T769 2.2114555186918
T770 2.05196780547317
T771 1.89679883188837
T772 1.74162985830358
T773 1.5896268267109
T774 1.55781792130029
T775 1.52910779912349
T776 1.50039767768399
T777 1.4716875562445
T778 1.4429774340677
T779 1.41426731262821
T780 1.3855571904514
T781 1.35946648325396
T782 1.4784873219068
T783 1.59997646796416
T784 1.72146561475882
T785 1.84295476155349
T786 1.96444390834816
T787 2.08593305514282
T788 2.2114555186918
T789 2.2114555186918
T790 2.2114555186918
T791 2.2114555186918
T792 2.2114555186918
T793 2.2114555186918
T794 2.05196780547317
T795 1.89679883188837
T796 1.74162985830358
T797 1.5896268267109
T798 1.55781792130029
T799 1.52910779912349
T800 1.50039767768399
T801 1.4716875562445
T802 1.4429774340677
T803 1.41426731262821
T804 1.3855571904514
T805 1.35946648325396
T806 1.4784873219068
T807 1.59997646796416
T808 1.72146561475882
T809 1.84295476155349
T810 1.96444390834816
T811 2.08593305514282
T812 2.2114555186918
T813 2.2114555186918
T814 2.2114555186918
T815 2.2114555186918
T816 2.2114555186918
T817 2.2114555186918
T818 2.05196780547317
T819 1.89679883188837
T820 1.74162985830358
T821 1.5896268267109
T822 1.55781792130029
T823 1.52910779912349
T824 1.50039767768399
T825 1.4716875562445
T826 1.4429774340677
T827 1.41426731262821
T828 1.3855571904514
T829 1.35946648325396
T830 1.4784873219068
T831 1.59997646796416
T832 1.72146561475882
T833 1.84295476155349
T834 1.96444390834816
T835 2.08593305514282
T836 2.2114555186918
T837 2.2114555186918
T838 2.2114555186918
T839 2.2114555186918
T840 2.2114555186918
T841 2.2114555186918
T842 2.05196780547317
T843 1.89679883188837
T844 1.74162985830358
T845 1.5896268267109
T846 1.55781792130029
T847 1.52910779912349
T848 1.50039767768399
T849 1.4716875562445
T850 1.4429774340677
T851 1.41426731262821
T852 1.3855571904514
T853 1.35946648325396
T854 1.4784873219068
T855 1.59997646796416
T856 1.72146561475882
T857 1.84295476155349
T858 1.96444390834816
T859 2.08593305514282
T860 2.2114555186918
T861 2.2114555186918
T862 2.2114555186918
T863 2.2114555186918
T864 2.2114555186918
T865 2.2114555186918
T866 2.05196780547317
T867 1.89679883188837
T868 1.74162985830358
T869 1.5896268267109
T870 1.55781792130029
T871 1.52910779912349
T872 1.50039767768399
T873 1.4716875562445
T874 1.4429774340677
T875 1.41426731262821
T876 1.3855571904514
T877 1.35946648325396
T878 1.4784873219068
T879 1.59997646796416
T880 1.72146561475882
T881 1.84295476155349
T882 1.96444390834816
T883 2.08593305514282
T884 2.2114555186918
T885 2.2114555186918
T886 2.2114555186918
T887 2.2114555186918
T888 2.2114555186918
T889 2.2114555186918
T890 2.05196780547317
T891 1.89679883188837
T892 1.74162985830358
T893 1.5896268267109
T894 1.55781792130029
T895 1.52910779912349
T896 1.50039767768399
T897 1.4716875562445
T898 1.4429774340677
T899 1.41426731262821
T900 1.3855571904514
T901 1.35946648325396
T902 1.4784873219068
T903 1.59997646796416
T904 1.72146561475882
T905 1.84295476155349
T906 1.96444390834816
T907 2.08593305514282
T908 2.2114555186918
T909 2.2114555186918
T910 2.2114555186918
T911 2.2114555186918
T912 2.2114555186918
T913 2.2114555186918
T914 2.05196780547317
T915 1.89679883188837
T916 1.74162985830358
T917 1.5896268267109
T918 1.55781792130029
T919 1.52910779912349
T920 1.50039767768399
T921 1.4716875562445
T922 1.4429774340677
T923 1.41426731262821
T924 1.3855571904514
T925 1.35946648325396
T926 1.4784873219068
T927 1.59997646796416
T928 1.72146561475882
T929 1.84295476155349
T930 1.96444390834816
T931 2.08593305514282
T932 2.2114555186918
T933 2.2114555186918
T934 2.2114555186918
T935 2.2114555186918
T936 2.2114555186918
T937 2.2114555186918
T938 2.05196780547317
T939 1.89679883188837
T940 1.74162985830358
T941 1.5896268267109
T942 1.55781792130029
T943 1.52910779912349
T944 1.50039767768399
T945 1.4716875562445
T946 1.4429774340677
T947 1.41426731262821
T948 1.3855571904514
T949 1.35946648325396
T950 1.4784873219068
T951 1.59997646796416
T952 1.72146561475882
T953 1.84295476155349
T954 1.96444390834816
T955 2.08593305514282
T956 2.2114555186918
T957 2.2114555186918
T958 2.2114555186918
T959 2.2114555186918
T960 2.2114555186918
T961 2.2114555186918
T962 2.05196780547317
T963 1.89679883188837
T964 1.74162985830358
T965 1.5896268267109
T966 1.55781792130029
T967 1.52910779912349
T968 1.50039767768399
T969 1.4716875562445
T970 1.4429774340677
T971 1.41426731262821
T972 1.3855571904514
T973 1.35946648325396
T974 1.4784873219068
T975 1.59997646796416
T976 1.72146561475882
T977 1.84295476155349
T978 1.96444390834816
T979 2.08593305514282
T980 2.2114555186918
T981 2.2114555186918
T982 2.2114555186918
T983 2.2114555186918
T984 2.2114555186918
T985 2.2114555186918
T986 2.05196780547317
T987 1.89679883188837
T988 1.74162985830358
T989 1.5896268267109
T990 1.55781792130029
T991 1.52910779912349
T992 1.50039767768399
T993 1.4716875562445
T994 1.4429774340677
T995 1.41426731262821
T996 1.3855571904514
T997 1.35946648325396
T998 1.4784873219068
T999 1.59997646796416
T1000 1.72146561475882
T1001 1.84295476155349
T1002 1.96444390834816
T1003 2.08593305514282
T1004 2.2114555186918
T1005 2.2114555186918
T1006 2.2114555186918
T1007 2.2114555186918
T1008 2.2114555186918
T1009 2.2114555186918
T1010 2.05196780547317
T1011 1.89679883188837
T1012 1.74162985830358
T1013 1.5896268267109
T1014 1.55781792130029
T1015 1.52910779912349
T1016 1.50039767768399
T1017 1.4716875562445
T1018 1.4429774340677
T1019 1.41426731262821
T1020 1.3855571904514
T1021 1.35946648325396
T1022 1.4784873219068
T1023 1.59997646796416
T1024 1.72146561475882
T1025 1.84295476155349
T1026 1.96444390834816
T1027 2.08593305514282
T1028 2.2114555186918
T1029 2.2114555186918
T1030 2.2114555186918
T1031 2.2114555186918
T1032 2.2114555186918
T1033 2.2114555186918
T1034 2.08304525360422
T1035 1.95893693735493
T1036 1.83482862184296
T1037 1.71072030633098
T1038 1.5896268267109
T1039 1.55375485107637
T1040 1.52094808077111
T1041 1.48814130972855
T1042 1.45533453942329
T1043 1.42252776838073
T1044 1.38972099807547
T1045 1.35946648325396
T1046 1.4784873219068
T1047 1.59997646796416
T1048 1.72146561475882
T1049 1.84295476155349
T1050 1.96444390834816
T1051 2.08593305514282
T1052 2.2114555186918
T1053 2.2114555186918
T1054 2.2114555186918
T1055 2.2114555186918
T1056 2.2114555186918
T1057 2.2114555186918
T1058 2.08304525360422
T1059 1.95893693735493
T1060 1.83482862184296
T1061 1.71072030633098
T1062 1.5896268267109
T1063 1.55375485107637
T1064 1.52094808077111
T1065 1.48814130972855
T1066 1.45533453942329
T1067 1.42252776838073
T1068 1.38972099807547
T1069 1.35946648325396
T1070 1.47646106373348
T1071 1.59579741642414
T1072 1.71483212390692
T1073 1.83356518618182
T1074 1.95199660177422
T1075 2.07012637215874
T1076 2.19195224249479
T1077 2.18920682761022
T1078 2.18646141272565
T1079 2.18371599784108
T1080 2.18097058369382
T1081 2.17822516880925
T1082 2.04915845535632
T1083 1.92463719746054
T1084 1.80042408859767
T1085 1.67651912876771
T1086 1.55587313826332
T1087 1.51883394612272
T1088 1.48487632983937
T1089 1.45100017025958
T1090 1.41720546590872
T1091 1.3834922175241
T1092 1.34986042510574
T1093 1.31878597193413
T1094 1.43240977495528
T1095 1.5481263785156
T1096 1.66354133686805
T1097 1.77865464927531
T1098 1.8934663164747
T1099 2.00797633699158
T1100 2.12606228600244
T1101 2.12331687111787
T1102 2.1205714562333
T1103 2.11782604134874
T1104 2.11508062720148
T1105 2.11233521231691
T1106 1.98709446149582
T1107 1.86627099125766
T1108 1.7457556693151
T1109 1.62554849640545
T1110 1.50851046615728
T1111 1.47254007417931
T1112 1.43955993022822
T1113 1.40666124224338
T1114 1.37384401022478
T1115 1.34110823490974
T1116 1.30845391482363
T1117 1.27828088988469
T1118 1.38835848617707
T1119 1.50045534060707
T1120 1.61225054982919
T1121 1.72374411310612
T1122 1.83493603043786
T1123 1.94582630182441
T1124 2.0601723295101
T1125 2.05742691462553
T1126 2.05468149974096
T1127 2.0519360855937
T1128 2.04919067070913
T1129 2.04644525582456
T1130 1.92503046837264
T1131 1.80790478431747
T1132 1.69108725003253
T1133 1.57457786404319
T1134 1.46114779405125
T1135 1.42624620149859
T1136 1.39424352987976
T1137 1.36232231496449
T1138 1.33048255527815
T1139 1.29872425155806
T1140 1.26704740454152
T1141 1.23777580783526
T1142 1.34430719739886
T1143 1.45278430269853
T1144 1.56095976279032
T1145 1.66883357619961
T1146 1.77640574440102
T1147 1.88367626665725
T1148 1.99428237301775
T1149 1.99153695813318
T1150 1.98879154324861
T1151 1.98604612910136
T1152 1.98330071421679
T1153 1.98055529933222
T1154 1.86296647451214
T1155 1.7495385781146
T1156 1.63641883001265
T1157 1.52360723168093
T1158 1.41378512194521
T1159 1.37995232955517
T1160 1.34892713026861
T1161 1.31798338694828
T1162 1.28712110033152
T1163 1.25634026894369
T1164 1.22564089425942
T1165 1.1972707250485
T1166 1.30025590935797
T1167 1.40511326478999
T1168 1.50966897501414
T1169 1.61392304003041
T1170 1.71787545836419
T1171 1.82152623149008
T1172 1.92839241652541
T1173 1.92564700164084
T1174 1.92290158749358
T1175 1.92015617260901
T1176 1.91741075772444
T1177 1.91466534283987
T1178 1.80090248138896
T1179 1.69117237117441
T1180 1.58175041073008
T1181 1.47263659858136
T1182 1.36642244983918
T1183 1.33365845687445
T1184 1.30361072992014
T1185 1.27364445966939
T1186 1.24375964464758
T1187 1.21395628632932
T1188 1.18423438397731
T1189 1.15676564299907
T1190 1.25620462057976
T1191 1.35744222688146
T1192 1.45837818797528
T1193 1.55901250312391
T1194 1.65934517306466
T1195 1.75937619632292
T1196 1.86250246003306
T1197 1.85975704514849
T1198 1.85701163100123
T1199 1.85426621611667
T1200 1.8515208012321
T1201 1.84877538634753
T1202 1.73883848752846
T1203 1.63280616497153
T1204 1.52708199144751
T1205 1.4216659662191
T1206 1.31905977773314
T1207 1.28736458493104
T1208 1.25829433030899
T1209 1.22930553165319
T1210 1.20039818970095
T1211 1.17157230371495
T1212 1.14282787295789
T1213 1.11626056094963
T1214 1.21215333180155
T1215 1.30977118897292
T1216 1.40708740093641
T1217 1.50410196695471
T1218 1.60081488702783
T1219 1.69722616115575
T1220 1.79661250354072
T1221 1.79386708865615
T1222 1.79112167450889
T1223 1.78837625962432
T1224 1.78563084473975
T1225 1.78288542985518
T1226 1.67677449366797
T1227 1.57443995803135
T1228 1.47241357142763
T1229 1.37069533385683
T1230 1.27169710562711
T1231 1.24107071225032
T1232 1.21297792996053
T1233 1.1849666043743
T1234 1.15703673475432
T1235 1.12918832036327
T1236 1.10142136267578
T1237 1.07575547890019
T1238 1.16810204302334
T1239 1.26210015106438
T1240 1.35579661389754
T1241 1.44919143004821
T1242 1.54228460099099
T1243 1.63507612598859
T1244 1.73072254704837
T1245 1.72797713290111
T1246 1.72523171801654
T1247 1.72248630313198
T1248 1.71974088824741
T1249 1.71699547336284
T1250 1.61471050054478
T1251 1.51607375182847
T1252 1.41774515214507
T1253 1.31972470149457
T1254 1.22433443352107
T1255 1.19477683956959
T1256 1.16766153034938
T1257 1.14062767709541
T1258 1.11367527907038
T1259 1.08680433774891
T1260 1.06001485239368
T1261 1.03525039685075
T1262 1.12405075498245
T1263 1.21442911315585
T1264 1.30450582612137
T1265 1.39428089387901
T1266 1.48375431495415
T1267 1.57292609082142
T1268 1.66483259055603
T1269 1.66208717640877
T1270 1.6593417615242
T1271 1.65659634663963
T1272 1.65385093175506
T1273 1.65110551687049
T1274 1.55264650668429
T1275 1.45770754488828
T1276 1.3630767328625
T1277 1.26875406913231
T1278 1.17697176215235
T1279 1.14848296762618
T1280 1.12234513000092
T1281 1.09628874907921
T1282 1.07031382412375
T1283 1.04442035513454
T1284 1.01860834211157
T1285 0.994745314801311
T1286 1.07999946620424
T1287 1.16675807524731
T1288 1.2532150390825
T1289 1.3393703569725
T1290 1.42522402965463
T1291 1.51077605565425
T1292 1.59894263480099
T1293 1.59619721991642
T1294 1.59345180503185
T1295 1.59070639014728
T1296 1.58796097526272
T1297 1.58521556037815
T1298 1.4905825135611
T1299 1.39934133868541
T1300 1.30840831284262
T1301 1.21778343603274
T1302 1.12960909004631
T1303 1.10218909494546
T1304 1.07702873038977
T1305 1.05194982180032
T1306 1.02695236843981
T1307 1.00203637178286
T1308 0.97720183109215
T1309 0.954240232751872
T1310 1.03594817742603
T1311 1.11908703733877
T1312 1.20192425204363
T1313 1.28445982080331
T1314 1.36669374361779
T1315 1.44862602048709
T1316 1.53305267830865
T1317 1.53030726342408
T1318 1.52756184853951
T1319 1.52481643365494
T1320 1.52207101877037
T1321 1.5193256038858
T1322 1.42851851970061
T1323 1.34097513248253
T1324 1.25373989356005
T1325 1.16681280367048
T1326 1.08224641794028
T1327 1.05589522300205
T1328 1.03171233004131
T1329 1.00761089378412
T1330 0.983590913493184
T1331 0.959652389168491
T1332 0.935795320810043
T1333 0.913735150702433
T1334 0.991896888647825
T1335 1.07141599943024
T1336 1.15063346500477
T1337 1.2295492838968
T1338 1.30816345758096
T1339 1.38647598531992
T1340 1.4671627218163
T1341 1.46441730693173
T1342 1.46167189204716
T1343 1.45892647716259
T1344 1.45618106227802
T1345 1.45343564739346
T1346 1.36645452584011
T1347 1.28260892554234
T1348 1.19907147427748
T1349 1.11584217130822
T1350 1.03488374583424
T1351 1.00960135032133
T1352 0.986395930430156
T1353 0.963271966505233
T1354 0.940229458546555
T1355 0.917268406554123
T1356 0.894388810527936
T1357 0.873230068652995
T1358 0.947845600606929
T1359 1.0237449615217
T1360 1.0993426779659
T1361 1.17463874772761
T1362 1.24963317154412
T1363 1.32432595015276
T1364 1.40127276532395
T1365 1.39852735043939
T1366 1.39578193555482
T1367 1.39303652067025
T1368 1.39029110578568
T1369 1.38754569090111
T1370 1.30439053271693
T1371 1.22424271933947
T1372 1.1444030542576
T1373 1.06487153894596
T1374 0.987521073728207
T1375 0.963307478377914
T1376 0.941079530081694
T1377 0.918933038489032
T1378 0.896868002862614
T1379 0.874884423202443
T1380 0.852982300245829
T1381 0.832724986603556
T1382 0.903794311828722
T1383 0.976073923613162
T1384 1.04805189018972
T1385 1.1197282108211
T1386 1.1911028862446
T1387 1.26217591498559
T1388 1.33538280883161
T1389 1.33263739394704
T1390 1.32989197906247
T1391 1.3271465641779
T1392 1.32440114929333
T1393 1.32165573440876
T1394 1.24232653885644
T1395 1.16587651239928
T1396 1.08973463497503
T1397 1.01390090658369
T1398 0.940158401622172
T1399 0.917013605697192
T1400 0.895763130470544
T1401 0.874594111210142
T1402 0.853506547915986
T1403 0.832500440588075
T1404 0.811575789226411
T1405 0.792219903816806
T1406 0.859743023050514
T1407 0.928402885704625
T1408 0.996761103150858
T1409 1.0648176746519
T1410 1.13257260020776
T1411 1.20002587981843
T1412 1.26949285233926
T1413 1.26674743745469
T1414 1.26400202257013
T1415 1.26125660768556
T1416 1.25851119280099
T1417 1.25576577791642
T1418 1.18026254573325
T1419 1.1075103061964
T1420 1.03506621569246
T1421 0.962930274221434
T1422 0.892795729516137
T1423 0.870719733016469
T1424 0.850446730122082
T1425 0.830255183193941
T1426 0.810145092969357
T1427 0.790116457973708
T1428 0.770169278944304
T1429 0.751714821767367
T1430 0.826872065352432
T1431 0.903032951405314
T1432 0.978841917926121
T1433 1.05429896417754
T1434 1.12940409015958
T1435 1.20634831073149
T1436 1.20360289584692
T1437 1.20085748096235
T1438 1.19811206607778
T1439 1.19536665119321
T1440 1.19262123630864
T1441 1.18987582142407
T1442 1.11819855187276
T1443 1.04914409925621
T1444 0.980397795672582
T1445 0.911959641121861
T1446 0.845433057410102
T1447 0.824425861073057
T1448 0.805130330510931
T1449 0.785916255915051
T1450 0.766783637285417
T1451 0.747732474622028
T1452 0.728762768662197
T1453 0.711209739717928
T1454 0.782216984786627
T1455 0.854154830556115
T1456 0.925740755318904
T1457 0.996974761286929
T1458 1.06785684624826
T1459 1.14045835423914
T1460 1.13771293935457
T1461 1.13496752447
T1462 1.13222210958544
T1463 1.12947669470087
T1464 1.1267312798163
T1465 1.12398586493173
T1466 1.05613455801226
T1467 0.990777893053337
T1468 0.925729376390013
T1469 0.8609890087596
T1470 0.798070385304067
T1471 0.778131988392334
T1472 0.759813930162469
T1473 0.741577328636162
T1474 0.723422182338788
T1475 0.70534849200766
T1476 0.68735625838009
T1477 0.670704657668489
T1478 0.737561904220823
T1479 0.805276708969604
T1480 0.872639593448998
T1481 0.939650557659005
T1482 1.00630960233694
T1483 1.0745683977468
T1484 1.07182298286223
T1485 1.06907756797766
T1486 1.06633215309309
T1487 1.06358673820852
T1488 1.06084132332395
T1489 1.05809590843938
T1490 0.994070564889077
T1491 0.93241168611315
T1492 0.871060957107444
T1493 0.810018376397338
T1494 0.750707713198032
T1495 0.731838116448923
T1496 0.714497530551319
T1497 0.69723840061996
T1498 0.680060726654848
T1499 0.662964509393292
T1500 0.645949747360671
T1501 0.630199575619051
T1502 0.692906823655019
T1503 0.756398587383093
T1504 0.819538431579092
T1505 0.882326354768392
T1506 0.944762358425618
T1507 1.00867844125445
T1508 1.00593302636988
T1509 1.00318761148531
T1510 1.00044219660074
T1511 0.997696781716175
T1512 0.994951366831606
T1513 0.992205951947037
T1514 0.932006571028582
T1515 0.874045479910273
T1516 0.816392537087564
T1517 0.759047744035077
T1518 0.703345041829308
T1519 0.6855442437682
T1520 0.669181130202857
T1521 0.652899473341071
T1522 0.636699271708219
T1523 0.620580526778924
T1524 0.604543237078564
T1525 0.589694493569612
T1526 0.648251743826526
T1527 0.707520466533894
T1528 0.766437268971874
T1529 0.82500215187778
T1530 0.883215114514298
T1531 0.942788484762106
T1532 0.940043069877537
T1533 0.937297654992968
T1534 0.934552240108399
T1535 0.93180682522383
T1536 0.929061410339261
T1537 0.926315995454692
T1538 0.869942577168087
T1539 0.815679272970085
T1540 0.761724117804995
T1541 0.708077111672816
T1542 0.655982369723273
T1543 0.639250371824789
T1544 0.623864730591706
T1545 0.60856054532487
T1546 0.59333781676159
T1547 0.578196543427245
T1548 0.563136726796457
T1549 0.549189411520173
T1550 0.603596663260722
T1551 0.658642344947383
T1552 0.713336107101968
T1553 0.767677948987167
T1554 0.821667870602979
T1555 0.87689852826976
T1556 0.874153113385191
T1557 0.871407698500622
T1558 0.868662283616053
T1559 0.865916868731484
T1560 0.863171453846915
T1561 0.860426038962346
T1562 0.807878584044903
T1563 0.757313066767209
T1564 0.707055698522427
T1565 0.657106478573243
T1566 0.608619697617238
T1567 0.592956499144066
T1568 0.578548330243244
T1569 0.56422161804598
T1570 0.54997636107765
T1571 0.535812560812877
T1572 0.52173021651435
T1573 0.508684329470734
T1574 0.558941582694918
T1575 0.609764224098184
T1576 0.660234945232062
T1577 0.710353746096555
T1578 0.76012062669166
T1579 0.811008571777415
T1580 0.808263156892846
T1581 0.805517742008277
T1582 0.802772327123708
T1583 0.800026912239139
T1584 0.79728149735457
T1585 0.794536082470001
T1586 0.745814590184408
T1587 0.698946859827022
T1588 0.652387278502546
T1589 0.606135846210982
T1590 0.561257025511203
T1591 0.546662626463343
T1592 0.533231930632094
T1593 0.519882690029779
T1594 0.506614906131021
T1595 0.493428578198509
T1596 0.480323705494932
T1597 0.468179247421296
T1598 0.514286502129114
T1599 0.560886102511673
T1600 0.607133782624845
T1601 0.653029543205942
T1602 0.698573382780341
T1603 0.74511861528507
T1604 0.742373200400501
T1605 0.739627785515931
T1606 0.736882370631362
T1607 0.734136955746793
T1608 0.731391540862224
T1609 0.728646125977655
T1610 0.683750597061224
T1611 0.640580653624145
T1612 0.597718859219978
T1613 0.555165213848721
T1614 0.513894353405168
T1615 0.500368754519932
T1616 0.487915530283632
T1617 0.475543762750889
T1618 0.463253451184392
T1619 0.45104459484683
T1620 0.438917195212825
T1621 0.427674165371857
T1622 0.469631422300621
T1623 0.512007981662474
T1624 0.554032620754939
T1625 0.595705340315329
T1626 0.637026139606333
T1627 0.679228658792724
T1628 0.676483243908155
T1629 0.673737829023586
T1630 0.670992414139017
T1631 0.668246999254448
T1632 0.665501584369879
T1633 0.66275616948531
T1634 0.621686603200729
T1635 0.582214447421269
T1636 0.543050439937409
T1637 0.50419458148646
T1638 0.466531681299133
T1639 0.454074881839209
T1640 0.442599130672481
T1641 0.431204834734688
T1642 0.419891995500452
T1643 0.408660612232462
T1644 0.397510684930718
T1645 0.387169082585107
T1646 0.424976341734817
T1647 0.463129860075963
T1648 0.500931458885033
T1649 0.538381137424717
T1650 0.575478895695014
T1651 0.613338702300379
T1652 0.61059328741581
T1653 0.607847872531241
T1654 0.605102457646672
T1655 0.602357042762103
T1656 0.599611627877534
T1657 0.596866212992964
T1658 0.559622609340233
T1659 0.523848240481081
T1660 0.488382019917529
T1661 0.453223949124198
T1662 0.419169009193098
T1663 0.407781009895797
T1664 0.397282730324019
T1665 0.386865907455798
T1666 0.376530540553823
T1667 0.366276629618094
T1668 0.35610417464861
T1669 0.346664000535668
T1670 0.380321261169013
T1671 0.414251739226763
T1672 0.447830296277816
T1673 0.481056933796793
T1674 0.513931651783694
T1675 0.547448745808033
T1676 0.544703330923464
T1677 0.541957916038895
T1678 0.539212501154326
T1679 0.536467086269757
T1680 0.533721671385188
T1681 0.530976256500619
T1682 0.49755861621705
T1683 0.465482034278205
T1684 0.43371360063496
T1685 0.402253316761937
T1686 0.371806337087063
T1687 0.361487137215074
T1688 0.351966330712869
T1689 0.342526980176909
T1690 0.333169084869883
T1691 0.323892646266415
T1692 0.314697663629192
T1693 0.306158918486229
T1694 0.335666180603209
T1695 0.365373617640253
T1696 0.39472913440791
T1697 0.42373273090618
T1698 0.452384407872375
T1699 0.481558789315688
T1700 0.478813374431119
T1701 0.47606795954655
T1702 0.473322544661981
T1703 0.470577129777412
T1704 0.467831714892843
T1705 0.465086300008274
T1706 0.435494622356554
T1707 0.407115827338017
T1708 0.379045181352391
T1709 0.351282683662365
T1710 0.324443664981027
T1711 0.315193264534352
T1712 0.306649930364407
T1713 0.298188052160708
T1714 0.289807629923254
T1715 0.281508663652047
T1716 0.273291153347085
T1717 0.26565383643679
T1718 0.291011100774716
T1719 0.316495496791053
T1720 0.341627972538004
T1721 0.366408528015567
T1722 0.390837163961056
T1723 0.415668832823342
T1724 0.412923417938773
T1725 0.410178003054204
T1726 0.407432588169635
T1727 0.404687173285066
T1728 0.401941758400497
T1729 0.399196343515928
T1730 0.373430629233371
T1731 0.348749621135141
T1732 0.324376761332511
T1733 0.300312051300103
T1734 0.277080992874992
T1735 0.26889939259094
T1736 0.261333530753256
T1737 0.253849124881818
T1738 0.246446174976625
T1739 0.239124681037679
T1740 0.231884643064978
T1741 0.225148754387352
T1742 0.246356020208912
T1743 0.267617375204542
T1744 0.288526809930786
T1745 0.309084325124955
T1746 0.329289920049737
T1747 0.349778876330997
T1748 0.347033461446428
T1749 0.344288046561859
T1750 0.34154263167729
T1751 0.338797216792721
T1752 0.336051801908152
T1753 0.333306387023583
T1754 0.311366635372875
T1755 0.290383414194953
T1756 0.269708342049942
T1757 0.249341418937842
T1758 0.229718321506269
T1759 0.222605519910217
T1760 0.216017130404794
T1761 0.209510196865617
T1762 0.203084719292685
T1763 0.196740697685999
T1764 0.190478132782871
T1765 0.184643672337913
T1766 0.203717160057213
T1767 0.222780466241553
T1768 0.241808819435352
T1769 0.260802221113235
T1770 0.279760669800579
T1771 0.299227634879208
T1772 0.298954963802648
T1773 0.298682292726089
T1774 0.298409621649529
T1775 0.298136950572969
T1776 0.29786427949641
T1777 0.297591609157161
T1778 0.280054831296395
T1779 0.263127564548787
T1780 0.246230902128297
T1781 0.229364845509547
T1782 0.212933235702776
T1783 0.20793654622465
T1784 0.203358536151367
T1785 0.198788615860226
T1786 0.194226786088538
T1787 0.189673046836302
T1788 0.185127397366208
T1789 0.180929514152324
T1790 0.199282075612693
T1791 0.217925954758295
T1792 0.236534881650669
T1793 0.255108855552504
T1794 0.273647877938422
T1795 0.292683530516399
T1796 0.29241085943984
T1797 0.29213818836328
T1798 0.29186551728672
T1799 0.291592846210161
T1800 0.291320175133601
T1801 0.291047504057041
T1802 0.273890715915728
T1803 0.257330708466642
T1804 0.240801306081986
T1805 0.224302508024446
T1806 0.208229236783957
T1807 0.203338698784568
T1808 0.198857770520853
T1809 0.194384931301967
T1810 0.189920183339847
T1811 0.185463525159867
T1812 0.181014956762029
T1813 0.176906602338367
T1814 0.194846991168173
T1815 0.213071443275038
T1816 0.231260943128675
T1817 0.249415490729084
T1818 0.267535085338953
T1819 0.286139425416279
T1820 0.285866754339719
T1821 0.28559408326316
T1822 0.2853214121866
T1823 0.285048741847352
T1824 0.284776070770792
T1825 0.284503399694233
T1826 0.267726601272372
T1827 0.251533853121809
T1828 0.235371710035674
T1829 0.219240171276657
T1830 0.203525237865139
T1831 0.198740852081798
T1832 0.194357004153027
T1833 0.189981246743709
T1834 0.185613579853844
T1835 0.18125400274612
T1836 0.17690251615785
T1837 0.172883689787098
T1838 0.190411906723653
T1839 0.208216931791781
T1840 0.225987004606681
T1841 0.243722125168352
T1842 0.261422293476795
T1843 0.27959532105347
T1844 0.279322649976911
T1845 0.279049978900351
T1846 0.278777307823791
T1847 0.278504636747232
T1848 0.278231965670672
T1849 0.277959294594112
T1850 0.261562485891705
T1851 0.245736997039664
T1852 0.229942113252051
T1853 0.214177834528867
T1854 0.198821238946321
T1855 0.194143004641716
T1856 0.189856238522513
T1857 0.18557756218545
T1858 0.181306976367841
T1859 0.177044481069685
T1860 0.172790074816359
T1861 0.168860777973141
T1862 0.185976822279133
T1863 0.203362420308524
T1864 0.220713066821998
T1865 0.238028760344932
T1866 0.255309501614638
T1867 0.27305121595335
T1868 0.27277854487679
T1869 0.272505874537542
T1870 0.272233203460983
T1871 0.271960532384423
T1872 0.271687861307863
T1873 0.271415190231304
T1874 0.255398371248349
T1875 0.23994014169483
T1876 0.224512517205739
T1877 0.209115497781078
T1878 0.194117240027503
T1879 0.189545157201634
T1880 0.185355472891998
T1881 0.181173877627192
T1882 0.17700037361915
T1883 0.172834958655939
T1884 0.16867763421218
T1885 0.164837866159183
T1886 0.181541737834613
T1887 0.198507909562578
T1888 0.215439128300003
T1889 0.2323353947842
T1890 0.249196709015169
T1891 0.266507111590541
T1892 0.266234440513982
T1893 0.265961769437422
T1894 0.265689098360862
T1895 0.265416427284303
T1896 0.265143756207743
T1897 0.264871085131184
T1898 0.249234255867682
T1899 0.234143286349996
T1900 0.219082921159428
T1901 0.204053161033288
T1902 0.189413241108684
T1903 0.184947310498864
T1904 0.180854706524172
T1905 0.176770193068933
T1906 0.172693770133148
T1907 0.168625436979503
T1908 0.164565193608001
T1909 0.160814953607915
T1910 0.177106653390094
T1911 0.193653398079321
T1912 0.210165189778009
T1913 0.22664202996078
T1914 0.243083917153012
T1915 0.259963006490421
T1916 0.259690336151173
T1917 0.259417665074613
T1918 0.259144993998054
T1919 0.258872322921494
T1920 0.258599651844934
T1921 0.258326980768375
T1922 0.243070141224327
T1923 0.228346430267851
T1924 0.213653325113116
T1925 0.198990824285499
T1926 0.184709242189866
T1927 0.180349463058782
T1928 0.176353940893658
T1929 0.172366508510675
T1930 0.168387166647145
T1931 0.164415914565757
T1932 0.160452753003821
T1933 0.156792041793957
T1934 0.172671568945574
T1935 0.188798886596064
T1936 0.204891251993326
T1937 0.220948664400048
T1938 0.236971125290854
T1939 0.253418902127613
T1940 0.253146231051053
T1941 0.252873559974493
T1942 0.252600888897934
T1943 0.252328217821374
T1944 0.252055546744814
T1945 0.251782875668255
T1946 0.23690602584366
T1947 0.222549574923018
T1948 0.208223728329493
T1949 0.193928487537709
T1950 0.180005243271048
T1951 0.175751616356012
T1952 0.171853175263144
T1953 0.167962823952416
T1954 0.164080563898454
T1955 0.160206392889322
T1956 0.156340312399642
T1957 0.15276912998
T1958 0.168236484501054
T1959 0.183944375112807
T1960 0.199617313471331
T1961 0.215255299576628
T1962 0.230858332691385
T1963 0.246874797764804
T1964 0.246602126688244
T1965 0.246329455611685
T1966 0.246056784535125
T1967 0.245784113458565
T1968 0.245511442382006
T1969 0.245238771305446
T1970 0.233033187156467
T1971 0.221330170032014
T1972 0.209652657988114
T1973 0.198000649550145
T1974 0.186374145455419
T1975 0.175105244090065
T1976 0.17035809843764
T1977 0.165959889154826
T1978 0.161571120408883
T1979 0.157191790725187
T1980 0.15282190084105
T1981 0.148746218166043
T1982 0.163801400056534
T1983 0.179089863629549
T1984 0.194343374949337
T1985 0.209561934015897
T1986 0.224745540829228
T1987 0.240330692664684
T1988 0.240058021588124
T1989 0.239785350511564
T1990 0.239512679435005
T1991 0.239240008358445
T1992 0.238967338019197
T1993 0.238694666942637
T1994 0.226807862384254
T1995 0.215410895166777
T1996 0.204039432292541
T1997 0.192693473024237
T1998 0.181373018099175
T1999 0.170401245171247
T2000 0.16577649765719
T2001 0.161491566706393
T2002 0.157216075555154
T2003 0.152950024203473
T2004 0.148693412651352
T2005 0.144723305614774
T2006 0.159366315612014
T2007 0.174235352146292
T2008 0.189069436427343
T2009 0.203868569192476
T2010 0.218632748967071
T2011 0.233786588301875
T2012 0.233513917225315
T2013 0.233241246148756
T2014 0.232968575072196
T2015 0.232695903995636
T2016 0.232423232919077
T2017 0.232150561842517
T2018 0.22058253687473
T2019 0.209491619564228
T2020 0.198426205859657
T2021 0.187386296498329
T2022 0.176371891480244
T2023 0.165697246252429
T2024 0.161194896876741
T2025 0.157023244257959
T2026 0.152861030701424
T2027 0.14870825768176
T2028 0.144564924461654
T2029 0.140700393800817
T2030 0.154931231167494
T2031 0.169380841400347
T2032 0.18379549864266
T2033 0.198175203631745
T2034 0.212519956367602
T2035 0.227242483201755
T2036 0.226969812125195
T2037 0.226697141048636
T2038 0.226424469972076
T2039 0.226151799632828
T2040 0.225879128556268
T2041 0.225606457479708
T2042 0.214357212102517
T2043 0.203572343961679
T2044 0.192812980164085
T2045 0.182079119972421
T2046 0.171370764124
T2047 0.16099324733361
T2048 0.156613296096292
T2049 0.152554921809526
T2050 0.148505986585007
T2051 0.144466491160046
T2052 0.140436435534644
T2053 0.13667748198686
T2054 0.150496146722974
T2055 0.164526329917089
T2056 0.178521560120665
T2057 0.192481838808325
T2058 0.206407164505444
T2059 0.220698378838946
T2060 0.220425707762387
T2061 0.220153036685827
T2062 0.219880365609267
T2063 0.219607694532708
T2064 0.219335023456148
T2065 0.219062352379588
T2066 0.208131887330304
T2067 0.197653068359131
T2068 0.187199754468512
T2069 0.176771943446513
T2070 0.166369637505068
T2071 0.156289248414792
T2072 0.152031696053154
T2073 0.148086598623781
T2074 0.144150941731277
T2075 0.140224724638333
T2076 0.136307947344947
T2077 0.132654570172903
T2078 0.146061062278454
T2079 0.159671818433832
T2080 0.173247621598671
T2081 0.186788473247593
T2082 0.200294372643287
T2083 0.214154273738826
T2084 0.213881602662266
T2085 0.213608932323018
T2086 0.213336261246459
T2087 0.213063590169899
T2088 0.212790919093339
T2089 0.21251824801678
T2090 0.20190656255809
T2091 0.191733793493894
T2092 0.181586528035628
T2093 0.171464766920605
T2094 0.161368510148825
T2095 0.151585249495974
T2096 0.147450095272705
T2097 0.143618276175347
T2098 0.139795897614859
T2099 0.135982958116619
T2100 0.132179459155249
T2101 0.128631657621634
T2102 0.141625977833934
T2103 0.154817306950575
T2104 0.167973683813988
T2105 0.181095107686861
T2106 0.194181580043818
T2107 0.207610169376017
T2108 0.207337498299458
T2109 0.207064827222898
T2110 0.206792156146338
T2111 0.206519485069779
T2112 0.206246813993219
T2113 0.205974142916659
T2114 0.195681237785877
T2115 0.185814517891345
T2116 0.175973302340056
T2117 0.166157591132009
T2118 0.156367383529893
T2119 0.146881250577156
T2120 0.142868494492256
T2121 0.139149953726914
T2122 0.13544085276113
T2123 0.131741191594905
T2124 0.128050970228239
T2125 0.124608745807677
T2126 0.139782039844594
T2127 0.155141176939995
T2128 0.170458373543457
T2129 0.185733628180357
T2130 0.201338735352457
T2131 0.201066065013209
T2132 0.200793393936649
T2133 0.200520722860089
T2134 0.20024805178353
T2135 0.19997538070697
T2136 0.19970270963041
T2137 0.199430038553851
T2138 0.189455912276353
T2139 0.179895242288797
T2140 0.170360076644483
T2141 0.160850414606101
T2142 0.151366256910961
T2143 0.142177251658337
T2144 0.138286893711806
T2145 0.13468163127848
T2146 0.131085807907401
T2147 0.127499425073192
T2148 0.123922482038541
T2149 0.120585833993719
T2150 0.135263189436795
T2151 0.150119033993123
T2152 0.164932938057512
T2153 0.17970490089265
T2154 0.194794630989648
T2155 0.194521959913088
T2156 0.194249288836529
T2157 0.193976617759969
T2158 0.193703946683409
T2159 0.19343127560685
T2160 0.19315860453029
T2161 0.192885934191042
T2162 0.18323058750414
T2163 0.173975966686248
T2164 0.164746850211599
T2165 0.155543238080193
T2166 0.146365129554717
T2167 0.137473252739519
T2168 0.133705292931357
T2169 0.130213308830046
T2170 0.126730763790983
T2171 0.123257658551478
T2172 0.119793993848844
T2173 0.116562921442451
T2174 0.130744339028996
T2175 0.145096891046251
T2176 0.159407502571566
T2177 0.173676172867631
T2178 0.188250526626839
T2179 0.18797785555028
T2180 0.18770518447372
T2181 0.18743251339716
T2182 0.187159842320601
T2183 0.186887171244041
T2184 0.186614500167481
T2185 0.186341829090922
T2186 0.177005262731926
T2187 0.168056691821011
T2188 0.159133624516027
T2189 0.150236061554285
T2190 0.141364002935785
T2191 0.132769253820701
T2192 0.129123692150908
T2193 0.125744985644301
T2194 0.122375718937254
T2195 0.119015892029765
T2196 0.115665504921834
T2197 0.112540009628494
T2198 0.126225487883886
T2199 0.140074748099378
T2200 0.15388206708562
T2201 0.167647444842612
T2202 0.181706421526719
T2203 0.18143375045016
T2204 0.1811610793736
T2205 0.18088840829704
T2206 0.180615737220481
T2207 0.180343066143921
T2208 0.180070395804673
T2209 0.179797724728113
T2210 0.170779937959713
T2211 0.162137416218462
T2212 0.153520398820454
T2213 0.144928885028377
T2214 0.136362875579542
T2215 0.128065254901882
T2216 0.12454209210777
T2217 0.121276663195868
T2218 0.118020674820836
T2219 0.114774125508051
T2220 0.111537016732136
T2221 0.108517097814536
T2222 0.121706637476087
T2223 0.135052605152506
T2224 0.148356631599675
T2225 0.161618716817593
T2226 0.175162317163911
T2227 0.174889646087351
T2228 0.174616975010791
T2229 0.174344303934232
T2230 0.174071632857672
T2231 0.173798961781112
T2232 0.173526290704553
T2233 0.173253619627993
T2234 0.164554612450189
T2235 0.156218140615914
T2236 0.14790717238757
T2237 0.139621708502469
T2238 0.13136174896061
T2239 0.123361255983064
T2240 0.119960491327321
T2241 0.116808340747434
T2242 0.113665629967107
T2243 0.110532358986337
T2244 0.107408528542439
T2245 0.104494186000579
T2246 0.117187787068288
T2247 0.130030462205634
T2248 0.142831196113729
T2249 0.155589988792574
T2250 0.16861821206379
T2251 0.168345540987231
T2252 0.168072869910671
T2253 0.167800198834111
T2254 0.167527528494863
T2255 0.167254857418304
T2256 0.166982186341744
T2257 0.166709515265184
T2258 0.158329287677976
T2259 0.150298865013365
T2260 0.142293946691997
T2261 0.134314531976561
T2262 0.126360621604366
T2263 0.118657257064246
T2264 0.115378890546872
T2265 0.112340018299001
T2266 0.109310585850689
T2267 0.106290592464624
T2268 0.103280039615429
T2269 0.10047127344931
T2270 0.112668936660488
T2271 0.125008319258761
T2272 0.137305760627783
T2273 0.149561261504867
T2274 0.162074107700982
T2275 0.161801436624422
T2276 0.161528765547862
T2277 0.161256094471303
T2278 0.160983423394743
T2279 0.160710752318183
T2280 0.160438081241624
T2281 0.160165410165064
T2282 0.152103962905763
T2283 0.144379589410817
T2284 0.136680720996425
T2285 0.129007355450653
T2286 0.121359494985434
T2287 0.113953258145427
T2288 0.110797289766422
T2289 0.107871695113256
T2290 0.104955540996959
T2291 0.10204882594291
T2292 0.0991515514257313
T2293 0.0964483616353531
T2294 0.108150085515378
T2295 0.119986176311889
T2296 0.131780325141838
T2297 0.143532533479848
T2298 0.155530002600861
T2299 0.155257331524302
T2300 0.154984661185054
T2301 0.154711990108494
T2302 0.154439319031934
T2303 0.154166647955375
T2304 0.153893976878815
T2305 0.153621305802255
T2306 0.145878638133549
T2307 0.13846031454558
T2308 0.131067494563541
T2309 0.123700178924745
T2310 0.116358367629191
T2311 0.109249259226609
T2312 0.106215688985973
T2313 0.103403372664822
T2314 0.10060049614323
T2315 0.0978070601585082
T2316 0.0950230632360334
T2317 0.0924254498213959
T2318 0.103631235107579
T2319 0.114964032627705
T2320 0.126254889655892
T2321 0.137503805454829
T2322 0.148985898238053
T2323 0.148713227161493
T2324 0.148440556084933
T2325 0.148167885008374
T2326 0.147895213931814
T2327 0.147622542855254
T2328 0.147349871778695
T2329 0.147077200702135
T2330 0.139653313361336
T2331 0.132541038943031
T2332 0.125454268867968
T2333 0.118393003136148
T2334 0.111357241010259
T2335 0.104545260307791
T2336 0.101634088205524
T2337 0.0989350502163887
T2338 0.0962454520268123
T2339 0.0935652936367946
T2340 0.090894574309024
T2341 0.0884025372701272
T2342 0.0991123846997798
T2343 0.109941889680833
T2344 0.120729454169947
T2345 0.13147507742981
T2346 0.142441793875244
T2347 0.142169122798684
T2348 0.141896451722125
T2349 0.141623780645565
T2350 0.141351109569005
T2351 0.141078438492446
T2352 0.140805767415886
T2353 0.140533096339326
T2354 0.133427987851812
T2355 0.126621763340482
T2356 0.119841043172396
T2357 0.11308582661024
T2358 0.106356113654016
T2359 0.0998412613889724
T2360 0.0970524874250744
T2361 0.0944667277679551
T2362 0.0918904071730829
T2363 0.089323527115081
T2364 0.0867660861193262
T2365 0.08437962545617
T2366 0.0945935342919808
T2367 0.10491974673396
T2368 0.115204018684001
T2369 0.125446349404791
T2370 0.135897688775124
T2371 0.135625017698564
T2372 0.135352346622005
T2373 0.135079675545445
T2374 0.134807004468885
T2375 0.134534333392326
T2376 0.134261662315766
T2377 0.133988991976518
T2378 0.127202663079599
T2379 0.120702487737934
T2380 0.114227816739512
T2381 0.107778650084332
T2382 0.101354987035084
T2383 0.095137262470154
T2384 0.0924708873819367
T2385 0.0899984053195216
T2386 0.0875353630566651
T2387 0.0850817605933674
T2388 0.0826375979296283
T2389 0.0803567136422128
T2390 0.0900746831468702
T2391 0.0998976037870881
T2392 0.109678583198055
T2393 0.119417622117084
T2394 0.129353584412315
T2395 0.129080913335756
T2396 0.128808242259196
T2397 0.128535571182636
T2398 0.128262900106077
T2399 0.127990229029517
T2400 0.127717557952957
T2401 0.127444886876398
T2402 0.120977338307385
T2403 0.114783212872697
T2404 0.108614591043939
T2405 0.102471473558424
T2406 0.0963538604161517
T2407 0.0904332635513357
T2408 0.0878892866014874
T2409 0.0855300821337765
T2410 0.0831803182029358
T2411 0.0808399940716538
T2412 0.0785091090026189
T2413 0.0763338018282556
T2414 0.0855558327390711
T2415 0.0948754608402158
T2416 0.10415314771211
T2417 0.113388894092065
T2418 0.122809479312195
T2419 0.122536808235635
T2420 0.122264137159076
T2421 0.121991466082516
T2422 0.121718795005956
T2423 0.121446124666708
T2424 0.121173453590149
T2425 0.120900782513589
T2426 0.114752013535172
T2427 0.108863937270148
T2428 0.103001365348367
T2429 0.0971642970325162
T2430 0.0913527330599082
T2431 0.0857292646325174
T2432 0.0833076858210382
T2433 0.081061759685343
T2434 0.0788252733492065
T2435 0.0765982275499402
T2436 0.0743806208129211
T2437 0.0723108892769868
T2438 0.0810369823312721
T2439 0.0898533178933435
T2440 0.0986277122261642
T2441 0.107360166067046
T2442 0.116265374949386
T2443 0.115992703872827
T2444 0.115720032796267
T2445 0.115447361719707
T2446 0.115174690643148
T2447 0.114902019566588
T2448 0.114629348490028
T2449 0.114356677413469
T2450 0.108526688762959
T2451 0.1029446616676
T2452 0.0973881389154827
T2453 0.0918571205066082
T2454 0.0863516064409763
T2455 0.0810252657136991
T2456 0.0787260850405889
T2457 0.0765934372369095
T2458 0.0744702292327887
T2459 0.0723564610282266
T2460 0.0702521326232232
T2461 0.0682879774630296
T2462 0.0765181319234731
T2463 0.0848311749464711
T2464 0.0931022767402186
T2465 0.101331438042027
T2466 0.109721269849266
T2467 0.109448598772706
T2468 0.109175927696147
T2469 0.108903257356899
T2470 0.108630586280339
T2471 0.108357915203779
T2472 0.10808524412722
T2473 0.10781257305066
T2474 0.102301363253435
T2475 0.0970253860650511
T2476 0.0917749132199101
T2477 0.0865499439807002
T2478 0.0813504790847328
T2479 0.0763212667948808
T2480 0.0741444842601396
T2481 0.0721251147884759
T2482 0.0701151843790594
T2483 0.068114694506513
T2484 0.0661236436962138
T2485 0.0642650656490724
T2486 0.0719992807783625
T2487 0.0798090319995988
T2488 0.087576841254273
T2489 0.095302710017008
T2490 0.103177165486457
T2491 0.102904494409898
T2492 0.102631823333338
T2493 0.102359152256778
T2494 0.102086481180219
T2495 0.101813810103659
T2496 0.101541139027099
T2497 0.10126846795054
T2498 0.0960760384812216
T2499 0.0911061104625025
T2500 0.0861616875243376
T2501 0.0812427674547922
T2502 0.0763493524658008
T2503 0.0716172678760625
T2504 0.0695628834796903
T2505 0.0676567916027308
T2506 0.0657601402626416
T2507 0.0638729279847994
T2508 0.061995155506516
T2509 0.0602421538351152
T2510 0.0674804303705634
T2511 0.0747868890527265
T2512 0.0820514065056389
T2513 0.0892739827293007
T2514 0.0966330603863372
T2515 0.0963603900470891
T2516 0.0960877189705294
T2517 0.0958150478939698
T2518 0.0955423768174101
T2519 0.0952697057408505
T2520 0.0949970346642908
T2521 0.0947243635877311
T2522 0.0898507137090085
T2523 0.0851868355972655
T2524 0.0805484610914536
T2525 0.0759355909288842
T2526 0.0713482251095574
T2527 0.0669132689572442
T2528 0.0649812826992411
T2529 0.0631884691542973
T2530 0.0614050954089122
T2531 0.0596311614630858
T2532 0.0578666673168181
T2533 0.0562192412838464
T2534 0.0629615799627644
T2535 0.0697647461058542
T2536 0.0765259710196933
T2537 0.0832452547042818
T2538 0.0900889560235285
T2539 0.0898162849469689
T2540 0.0895436138704092
T2541 0.0892709427938496
T2542 0.0889982717172899
T2543 0.0887256006407303
T2544 0.0884529295641706
T2545 0.0881802584876109
T2546 0.0836253889367954
T2547 0.0792675599947169
T2548 0.0749352353958811
T2549 0.0706284144029762
T2550 0.0663470984906254
T2551 0.0622092700384258
T2552 0.0603996826561033
T2553 0.0587201467058638
T2554 0.0570500505551829
T2555 0.0553893949413722
T2556 0.0537381791271202
T2557 0.0521963294698892
T2558 0.0584427295549653
T2559 0.0647426031589819
T2560 0.0710005355337477
T2561 0.0772165266792629
T2562 0.0835448516607199
T2563 0.0832721805841602
T2564 0.0829995095076006
T2565 0.0827268384310409
T2566 0.0824541673544812
T2567 0.0821814962779216
T2568 0.0819088252013619
T2569 0.0816361541248023
T2570 0.0774000634272707
T2571 0.0733482843921683
T2572 0.0693220097003085
T2573 0.0653212386143797
T2574 0.0613459711343819
T2575 0.0575052711196075
T2576 0.0558180818756541
T2577 0.0542518242574302
T2578 0.0526950064387651
T2579 0.0511476284196586
T2580 0.0496096902001109
T2581 0.048173417655932
T2582 0.0539238784098548
T2583 0.059720459474798
T2584 0.0654751000478021
T2585 0.071187798654244
T2586 0.0770007465605997
T2587 0.07672807548404
T2588 0.0764554044074803
T2589 0.0761827333309207
T2590 0.075910062254361
T2591 0.0756373911778014
T2592 0.0753647208385533
T2593 0.0750920497619936
T2594 0.0711747386550576
T2595 0.0674290087896198
T2596 0.0637087832674245
T2597 0.0600140620884717
T2598 0.05634484451545
T2599 0.0528012722007892
T2600 0.0512364810952048
T2601 0.0497835018089967
T2602 0.0483399615850358
T2603 0.046905861897945
T2604 0.045481202010413
T2605 0.0441505051046633
T2606 0.0494050280020557
T2607 0.0546983165279257
T2608 0.0599496645618565
T2609 0.0651590706292251
T2610 0.070456642197791
T2611 0.0701839711212313
T2612 0.0699113000446717
T2613 0.069638628968112
T2614 0.0693659578915524
T2615 0.0690932868149927
T2616 0.0688206157384331
T2617 0.0685479446618734
T2618 0.0649494138828445
T2619 0.0615097339243827
T2620 0.0580955575718519
T2621 0.0547068855625637
T2622 0.0513437171592065
T2623 0.0480972732819709
T2624 0.0466548803147555
T2625 0.0453151786232516
T2626 0.043984917468618
T2627 0.0426640953762314
T2628 0.0413527138207151
T2629 0.040105482055139
T2630 0.0450496255522328
T2631 0.0500670821470006
T2632 0.0550845387417683
T2633 0.0601019945992245
T2634 0.0652399234746368
T2635 0.0652399234746368
T2636 0.0652399234746368
T2637 0.0652399234746368
T2638 0.0652399234746368
T2639 0.0652399234746368
T2640 0.0652399234746368
T2641 0.0652399234746368
T2642 0.0620619234897102
T2643 0.0590108339897355
T2644 0.0559597452270723
T2645 0.0529086564644091
T2646 0.0498575677017459
T2647 0.0468954186173898
T2648 0.0456751982598299
T2649 0.0445458987366665
T2650 0.0434165999508147
T2651 0.0422873004276514
T2652 0.0411580016417996
T2653 0.040105482055139
T2654 0.0450496255522328
T2655 0.0500670821470006
T2656 0.0550845387417683
T2657 0.0601019945992245
T2658 0.0652399234746368
T2659 0.0652399234746368
T2660 0.0652399234746368
T2661 0.0652399234746368
T2662 0.0652399234746368
T2663 0.0652399234746368
T2664 0.0652399234746368
T2665 0.0652399234746368
T2666 0.0620619234897102
T2667 0.0590108339897355
T2668 0.0559597452270723
T2669 0.0529086564644091
T2670 0.0498575677017459
T2671 0.0468954186173898
T2672 0.0456751982598299
T2673 0.0445458987366665
T2674 0.0434165999508147
T2675 0.0422873004276514
T2676 0.0411580016417996
T2677 0.040105482055139
T2678 0.0450496255522328
T2679 0.0500670821470006
T2680 0.0550845387417683
T2681 0.0601019945992245
T2682 0.0652399234746368
T2683 0.0652399234746368
T2684 0.0652399234746368
T2685 0.0652399234746368
T2686 0.0652399234746368
T2687 0.0652399234746368
T2688 0.0652399234746368
T2689 0.0652399234746368
T2690 0.0620619234897102
T2691 0.0590108339897355
T2692 0.0559597452270723
T2693 0.0529086564644091
T2694 0.0498575677017459
T2695 0.0468954186173898
T2696 0.0456751982598299
T2697 0.0445458987366665
T2698 0.0434165999508147
T2699 0.0422873004276514
T2700 0.0411580016417996
T2701 0.040105482055139
T2702 0.0450496255522328
T2703 0.0500670821470006
T2704 0.0550845387417683
T2705 0.0601019945992245
T2706 0.0652399234746368
T2707 0.0652399234746368
T2708 0.0652399234746368
T2709 0.0652399234746368
T2710 0.0652399234746368
T2711 0.0652399234746368
T2712 0.0652399234746368
T2713 0.0652399234746368
T2714 0.0620619234897102
T2715 0.0590108339897355
T2716 0.0559597452270723
T2717 0.0529086564644091
T2718 0.0498575677017459
T2719 0.0468954186173898
T2720 0.0456751982598299
T2721 0.0445458987366665
T2722 0.0434165999508147
T2723 0.0422873004276514
T2724 0.0411580016417996
T2725 0.040105482055139
T2726 0.0450496255522328
T2727 0.0500670821470006
T2728 0.0550845387417683
T2729 0.0601019945992245
T2730 0.0652399234746368
T2731 0.0652399234746368
T2732 0.0652399234746368
T2733 0.0652399234746368
T2734 0.0652399234746368
T2735 0.0652399234746368
T2736 0.0652399234746368
T2737 0.0652399234746368
T2738 0.0620619234897102
T2739 0.0590108339897355
T2740 0.0559597452270723
T2741 0.0529086564644091
T2742 0.0498575677017459
T2743 0.0468954186173898
T2744 0.0456751982598299
T2745 0.0445458987366665
T2746 0.0434165999508147
T2747 0.0422873004276514
T2748 0.0411580016417996
T2749 0.040105482055139
T2750 0.0450496255522328
T2751 0.0500670821470006
T2752 0.0550845387417683
T2753 0.0601019945992245
T2754 0.0652399234746368
T2755 0.0652399234746368
T2756 0.0652399234746368
T2757 0.0652399234746368
T2758 0.0652399234746368
T2759 0.0652399234746368
T2760 0.0652399234746368
T2761 0.0652399234746368
T2762 0.0620619234897102
T2763 0.0590108339897355
T2764 0.0559597452270723
T2765 0.0529086564644091
T2766 0.0498575677017459
T2767 0.0468954186173898
T2768 0.0456751982598299
T2769 0.0445458987366665
T2770 0.0434165999508147
T2771 0.0422873004276514
T2772 0.0411580016417996
T2773 0.040105482055139
T2774 0.0463017611768159
T2775 0.0525733338149446
T2776 0.0588449064530734
T2777 0.0652399234746368
T2778 0.0652399234746368
T2779 0.0652399234746368
T2780 0.0652399234746368
T2781 0.0652399234746368
T2782 0.0652399234746368
T2783 0.0652399234746368
T2784 0.0652399234746368
T2785 0.0652399234746368
T2786 0.0620619234897102
T2787 0.0590108339897355
T2788 0.0559597452270723
T2789 0.0529086564644091
T2790 0.0498575677017459
T2791 0.0468954186173898
T2792 0.0456751982598299
T2793 0.0445458987366665
T2794 0.0434165999508147
T2795 0.0422873004276514
T2796 0.0411580016417996
T2797 0.040105482055139
T2798 0.0463017611768159
T2799 0.0525733338149446
T2800 0.0588449064530734
T2801 0.0652399234746368
T2802 0.0652399234746368
T2803 0.0652399234746368
T2804 0.0652399234746368
T2805 0.0652399234746368
T2806 0.0652399234746368
T2807 0.0652399234746368
T2808 0.0652399234746368
