# Supplementary material for: FishMORPH - An agent-based model to predict salmonid growth and distribution responses under natural and low flows
Source: Sci Rep. 2016 Jul 19;6:29414. doi: 10.1038/srep29414 (PMC4949470; doi:10.1038/srep29414)
Supplement: Supplementary Information 2 [file srep29414-s2.zip › SR_FishMORPH_Files/Parameters/Baseline_Resource4_Density_Stretch5.var]

Resource4Density Strech5
T1 0.262799391900168
T2 0.243846591865531
T3 0.225407011591644
T4 0.206967431118045
T5 0.188904076917196
T6 0.185124050053228
T7 0.18171226879154
T8 0.178300487529851
T9 0.174888706268162
T10 0.171476925006473
T11 0.168065143744785
T12 0.164653362483096
T13 0.161552860521865
T14 0.175696759688089
T15 0.190133981496428
T16 0.204571203304768
T17 0.219008425312819
T18 0.233445647121158
T19 0.247882868929497
T20 0.262799391900168
T21 0.262799391900168
T22 0.262799391900168
T23 0.262799391900168
T24 0.262799391900168
T25 0.262799391900168
T26 0.243846591865531
T27 0.225407011591644
T28 0.206967431118045
T29 0.188904076917196
T30 0.185124050053228
T31 0.18171226879154
T32 0.178300487529851
T33 0.174888706268162
T34 0.171476925006473
T35 0.168065143744785
T36 0.164653362483096
T37 0.161552860521865
T38 0.175696759688089
T39 0.190133981496428
T40 0.204571203304768
T41 0.219008425312819
T42 0.233445647121158
T43 0.247882868929497
T44 0.262799391900168
T45 0.262799391900168
T46 0.262799391900168
T47 0.262799391900168
T48 0.262799391900168
T49 0.262799391900168
T50 0.243846591865531
T51 0.225407011591644
T52 0.206967431118045
T53 0.188904076917196
T54 0.185124050053228
T55 0.18171226879154
T56 0.178300487529851
T57 0.174888706268162
T58 0.171476925006473
T59 0.168065143744785
T60 0.164653362483096
T61 0.161552860521865
T62 0.175696759688089
T63 0.190133981496428
T64 0.204571203304768
T65 0.219008425312819
T66 0.233445647121158
T67 0.247882868929497
T68 0.262799391900168
T69 0.262799391900168
T70 0.262799391900168
T71 0.262799391900168
T72 0.262799391900168
T73 0.262799391900168
T74 0.243846591865531
T75 0.225407011591644
T76 0.206967431118045
T77 0.188904076917196
T78 0.185124050053228
T79 0.18171226879154
T80 0.178300487529851
T81 0.174888706268162
T82 0.171476925006473
T83 0.168065143744785
T84 0.164653362483096
T85 0.161552860521865
T86 0.175696759688089
T87 0.190133981496428
T88 0.204571203304768
T89 0.219008425312819
T90 0.233445647121158
T91 0.247882868929497
T92 0.262799391900168
T93 0.262799391900168
T94 0.262799391900168
T95 0.262799391900168
T96 0.262799391900168
T97 0.262799391900168
T98 0.243846591865531
T99 0.225407011591644
T100 0.206967431118045
T101 0.188904076917196
T102 0.185124050053228
T103 0.18171226879154
T104 0.178300487529851
T105 0.174888706268162
T106 0.171476925006473
T107 0.168065143744785
T108 0.164653362483096
T109 0.161552860521865
T110 0.175696759688089
T111 0.190133981496428
T112 0.204571203304768
T113 0.219008425312819
T114 0.233445647121158
T115 0.247882868929497
T116 0.262799391900168
T117 0.262799391900168
T118 0.262799391900168
T119 0.262799391900168
T120 0.262799391900168
T121 0.262799391900168
T122 0.243846591865531
T123 0.225407011591644
T124 0.206967431118045
T125 0.188904076917196
T126 0.185124050053228
T127 0.18171226879154
T128 0.178300487529851
T129 0.174888706268162
T130 0.171476925006473
T131 0.168065143744785
T132 0.164653362483096
T133 0.161552860521865
T134 0.175696759688089
T135 0.190133981496428
T136 0.204571203304768
T137 0.219008425312819
T138 0.233445647121158
T139 0.247882868929497
T140 0.262799391900168
T141 0.262799391900168
T142 0.262799391900168
T143 0.262799391900168
T144 0.262799391900168
T145 0.262799391900168
T146 0.243846591865531
T147 0.225407011591644
T148 0.206967431118045
T149 0.188904076917196
T150 0.185124050053228
T151 0.18171226879154
T152 0.178300487529851
T153 0.174888706268162
T154 0.171476925006473
T155 0.168065143744785
T156 0.164653362483096
T157 0.161552860521865
T158 0.175696759688089
T159 0.190133981496428
T160 0.204571203304768
T161 0.219008425312819
T162 0.233445647121158
T163 0.247882868929497
T164 0.262799391900168
T165 0.262799391900168
T166 0.262799391900168
T167 0.262799391900168
T168 0.262799391900168
T169 0.262799391900168
T170 0.243846591865531
T171 0.225407011591644
T172 0.206967431118045
T173 0.188904076917196
T174 0.185124050053228
T175 0.18171226879154
T176 0.178300487529851
T177 0.174888706268162
T178 0.171476925006473
T179 0.168065143744785
T180 0.164653362483096
T181 0.161552860521865
T182 0.175696759688089
T183 0.190133981496428
T184 0.204571203304768
T185 0.219008425312819
T186 0.233445647121158
T187 0.247882868929497
T188 0.262799391900168
T189 0.262799391900168
T190 0.262799391900168
T191 0.262799391900168
T192 0.262799391900168
T193 0.262799391900168
T194 0.243846591865531
T195 0.225407011591644
T196 0.206967431118045
T197 0.188904076917196
T198 0.185124050053228
T199 0.18171226879154
T200 0.178300487529851
T201 0.174888706268162
T202 0.171476925006473
T203 0.168065143744785
T204 0.164653362483096
T205 0.161552860521865
T206 0.175696759688089
T207 0.190133981496428
T208 0.204571203304768
T209 0.219008425312819
T210 0.233445647121158
T211 0.247882868929497
T212 0.262799391900168
T213 0.262799391900168
T214 0.262799391900168
T215 0.262799391900168
T216 0.262799391900168
T217 0.262799391900168
T218 0.243846591865531
T219 0.225407011591644
T220 0.206967431118045
T221 0.188904076917196
T222 0.185124050053228
T223 0.18171226879154
T224 0.178300487529851
T225 0.174888706268162
T226 0.171476925006473
T227 0.168065143744785
T228 0.164653362483096
T229 0.161552860521865
T230 0.175696759688089
T231 0.190133981496428
T232 0.204571203304768
T233 0.219008425312819
T234 0.233445647121158
T235 0.247882868929497
T236 0.262799391900168
T237 0.262799391900168
T238 0.262799391900168
T239 0.262799391900168
T240 0.262799391900168
T241 0.262799391900168
T242 0.243846591865531
T243 0.225407011591644
T244 0.206967431118045
T245 0.188904076917196
T246 0.185124050053228
T247 0.18171226879154
T248 0.178300487529851
T249 0.174888706268162
T250 0.171476925006473
T251 0.168065143744785
T252 0.164653362483096
T253 0.161552860521865
T254 0.175696759688089
T255 0.190133981496428
T256 0.204571203304768
T257 0.219008425312819
T258 0.233445647121158
T259 0.247882868929497
T260 0.262799391900168
T261 0.262799391900168
T262 0.262799391900168
T263 0.262799391900168
T264 0.262799391900168
T265 0.262799391900168
T266 0.243846591865531
T267 0.225407011591644
T268 0.206967431118045
T269 0.188904076917196
T270 0.185124050053228
T271 0.18171226879154
T272 0.178300487529851
T273 0.174888706268162
T274 0.171476925006473
T275 0.168065143744785
T276 0.164653362483096
T277 0.161552860521865
T278 0.175696759688089
T279 0.190133981496428
T280 0.204571203304768
T281 0.219008425312819
T282 0.233445647121158
T283 0.247882868929497
T284 0.262799391900168
T285 0.262799391900168
T286 0.262799391900168
T287 0.262799391900168
T288 0.262799391900168
T289 0.262799391900168
T290 0.243846591865531
T291 0.225407011591644
T292 0.206967431118045
T293 0.188904076917196
T294 0.185124050053228
T295 0.18171226879154
T296 0.178300487529851
T297 0.174888706268162
T298 0.171476925006473
T299 0.168065143744785
T300 0.164653362483096
T301 0.161552860521865
T302 0.175696759688089
T303 0.190133981496428
T304 0.204571203304768
T305 0.219008425312819
T306 0.233445647121158
T307 0.247882868929497
T308 0.262799391900168
T309 0.262799391900168
T310 0.262799391900168
T311 0.262799391900168
T312 0.262799391900168
T313 0.262799391900168
T314 0.243846591865531
T315 0.225407011591644
T316 0.206967431118045
T317 0.188904076917196
T318 0.185124050053228
T319 0.18171226879154
T320 0.178300487529851
T321 0.174888706268162
T322 0.171476925006473
T323 0.168065143744785
T324 0.164653362483096
T325 0.161552860521865
T326 0.175696759688089
T327 0.190133981496428
T328 0.204571203304768
T329 0.219008425312819
T330 0.233445647121158
T331 0.247882868929497
T332 0.262799391900168
T333 0.262799391900168
T334 0.262799391900168
T335 0.262799391900168
T336 0.262799391900168
T337 0.262799391900168
T338 0.243846591865531
T339 0.225407011591644
T340 0.206967431118045
T341 0.188904076917196
T342 0.185124050053228
T343 0.18171226879154
T344 0.178300487529851
T345 0.174888706268162
T346 0.171476925006473
T347 0.168065143744785
T348 0.164653362483096
T349 0.161552860521865
T350 0.175696759688089
T351 0.190133981496428
T352 0.204571203304768
T353 0.219008425312819
T354 0.233445647121158
T355 0.247882868929497
T356 0.262799391900168
T357 0.262799391900168
T358 0.262799391900168
T359 0.262799391900168
T360 0.262799391900168
T361 0.262799391900168
T362 0.243846591865531
T363 0.225407011591644
T364 0.206967431118045
T365 0.188904076917196
T366 0.185124050053228
T367 0.18171226879154
T368 0.178300487529851
T369 0.174888706268162
T370 0.171476925006473
T371 0.168065143744785
T372 0.164653362483096
T373 0.161552860521865
T374 0.175696759688089
T375 0.190133981496428
T376 0.204571203304768
T377 0.219008425312819
T378 0.233445647121158
T379 0.247882868929497
T380 0.262799391900168
T381 0.262799391900168
T382 0.262799391900168
T383 0.262799391900168
T384 0.262799391900168
T385 0.262799391900168
T386 0.243846591865531
T387 0.225407011591644
T388 0.206967431118045
T389 0.188904076917196
T390 0.185124050053228
T391 0.18171226879154
T392 0.178300487529851
T393 0.174888706268162
T394 0.171476925006473
T395 0.168065143744785
T396 0.164653362483096
T397 0.161552860521865
T398 0.175696759688089
T399 0.190133981496428
T400 0.204571203304768
T401 0.219008425312819
T402 0.233445647121158
T403 0.247882868929497
T404 0.262799391900168
T405 0.262799391900168
T406 0.262799391900168
T407 0.262799391900168
T408 0.262799391900168
T409 0.262799391900168
T410 0.243846591865531
T411 0.225407011591644
T412 0.206967431118045
T413 0.188904076917196
T414 0.185124050053228
T415 0.18171226879154
T416 0.178300487529851
T417 0.174888706268162
T418 0.171476925006473
T419 0.168065143744785
T420 0.164653362483096
T421 0.161552860521865
T422 0.175696759688089
T423 0.190133981496428
T424 0.204571203304768
T425 0.219008425312819
T426 0.233445647121158
T427 0.247882868929497
T428 0.262799391900168
T429 0.262799391900168
T430 0.262799391900168
T431 0.262799391900168
T432 0.262799391900168
T433 0.262799391900168
T434 0.243846591865531
T435 0.225407011591644
T436 0.206967431118045
T437 0.188904076917196
T438 0.185124050053228
T439 0.18171226879154
T440 0.178300487529851
T441 0.174888706268162
T442 0.171476925006473
T443 0.168065143744785
T444 0.164653362483096
T445 0.161552860521865
T446 0.175696759688089
T447 0.190133981496428
T448 0.204571203304768
T449 0.219008425312819
T450 0.233445647121158
T451 0.247882868929497
T452 0.262799391900168
T453 0.262799391900168
T454 0.262799391900168
T455 0.262799391900168
T456 0.262799391900168
T457 0.262799391900168
T458 0.243846591865531
T459 0.225407011591644
T460 0.206967431118045
T461 0.188904076917196
T462 0.185124050053228
T463 0.18171226879154
T464 0.178300487529851
T465 0.174888706268162
T466 0.171476925006473
T467 0.168065143744785
T468 0.164653362483096
T469 0.161552860521865
T470 0.175696759688089
T471 0.190133981496428
T472 0.204571203304768
T473 0.219008425312819
T474 0.233445647121158
T475 0.247882868929497
T476 0.262799391900168
T477 0.262799391900168
T478 0.262799391900168
T479 0.262799391900168
T480 0.262799391900168
T481 0.262799391900168
T482 0.243846591865531
T483 0.225407011591644
T484 0.206967431118045
T485 0.188904076917196
T486 0.185124050053228
T487 0.18171226879154
T488 0.178300487529851
T489 0.174888706268162
T490 0.171476925006473
T491 0.168065143744785
T492 0.164653362483096
T493 0.161552860521865
T494 0.175696759688089
T495 0.190133981496428
T496 0.204571203304768
T497 0.219008425312819
T498 0.233445647121158
T499 0.247882868929497
T500 0.262799391900168
T501 0.262799391900168
T502 0.262799391900168
T503 0.262799391900168
T504 0.262799391900168
T505 0.262799391900168
T506 0.243846591865531
T507 0.225407011591644
T508 0.206967431118045
T509 0.188904076917196
T510 0.185124050053228
T511 0.18171226879154
T512 0.178300487529851
T513 0.174888706268162
T514 0.171476925006473
T515 0.168065143744785
T516 0.164653362483096
T517 0.161552860521865
T518 0.175696759688089
T519 0.190133981496428
T520 0.204571203304768
T521 0.219008425312819
T522 0.233445647121158
T523 0.247882868929497
T524 0.262799391900168
T525 0.262799391900168
T526 0.262799391900168
T527 0.262799391900168
T528 0.262799391900168
T529 0.262799391900168
T530 0.243846591865531
T531 0.225407011591644
T532 0.206967431118045
T533 0.188904076917196
T534 0.185124050053228
T535 0.18171226879154
T536 0.178300487529851
T537 0.174888706268162
T538 0.171476925006473
T539 0.168065143744785
T540 0.164653362483096
T541 0.161552860521865
T542 0.175696759688089
T543 0.190133981496428
T544 0.204571203304768
T545 0.219008425312819
T546 0.233445647121158
T547 0.247882868929497
T548 0.262799391900168
T549 0.262799391900168
T550 0.262799391900168
T551 0.262799391900168
T552 0.262799391900168
T553 0.262799391900168
T554 0.243846591865531
T555 0.225407011591644
T556 0.206967431118045
T557 0.188904076917196
T558 0.185124050053228
T559 0.18171226879154
T560 0.178300487529851
T561 0.174888706268162
T562 0.171476925006473
T563 0.168065143744785
T564 0.164653362483096
T565 0.161552860521865
T566 0.175696759688089
T567 0.190133981496428
T568 0.204571203304768
T569 0.219008425312819
T570 0.233445647121158
T571 0.247882868929497
T572 0.262799391900168
T573 0.262799391900168
T574 0.262799391900168
T575 0.262799391900168
T576 0.262799391900168
T577 0.262799391900168
T578 0.243846591865531
T579 0.225407011591644
T580 0.206967431118045
T581 0.188904076917196
T582 0.185124050053228
T583 0.18171226879154
T584 0.178300487529851
T585 0.174888706268162
T586 0.171476925006473
T587 0.168065143744785
T588 0.164653362483096
T589 0.161552860521865
T590 0.175696759688089
T591 0.190133981496428
T592 0.204571203304768
T593 0.219008425312819
T594 0.233445647121158
T595 0.247882868929497
T596 0.262799391900168
T597 0.262799391900168
T598 0.262799391900168
T599 0.262799391900168
T600 0.262799391900168
T601 0.262799391900168
T602 0.243846591865531
T603 0.225407011591644
T604 0.206967431118045
T605 0.188904076917196
T606 0.185124050053228
T607 0.18171226879154
T608 0.178300487529851
T609 0.174888706268162
T610 0.171476925006473
T611 0.168065143744785
T612 0.164653362483096
T613 0.161552860521865
T614 0.175696759688089
T615 0.190133981496428
T616 0.204571203304768
T617 0.219008425312819
T618 0.233445647121158
T619 0.247882868929497
T620 0.262799391900168
T621 0.262799391900168
T622 0.262799391900168
T623 0.262799391900168
T624 0.262799391900168
T625 0.262799391900168
T626 0.243846591865531
T627 0.225407011591644
T628 0.206967431118045
T629 0.188904076917196
T630 0.185124050053228
T631 0.18171226879154
T632 0.178300487529851
T633 0.174888706268162
T634 0.171476925006473
T635 0.168065143744785
T636 0.164653362483096
T637 0.161552860521865
T638 0.175696759688089
T639 0.190133981496428
T640 0.204571203304768
T641 0.219008425312819
T642 0.233445647121158
T643 0.247882868929497
T644 0.262799391900168
T645 0.262799391900168
T646 0.262799391900168
T647 0.262799391900168
T648 0.262799391900168
T649 0.262799391900168
T650 0.243846591865531
T651 0.225407011591644
T652 0.206967431118045
T653 0.188904076917196
T654 0.185124050053228
T655 0.18171226879154
T656 0.178300487529851
T657 0.174888706268162
T658 0.171476925006473
T659 0.168065143744785
T660 0.164653362483096
T661 0.161552860521865
T662 0.175696759688089
T663 0.190133981496428
T664 0.204571203304768
T665 0.219008425312819
T666 0.233445647121158
T667 0.247882868929497
T668 0.262799391900168
T669 0.262799391900168
T670 0.262799391900168
T671 0.262799391900168
T672 0.262799391900168
T673 0.262799391900168
T674 0.243846591865531
T675 0.225407011591644
T676 0.206967431118045
T677 0.188904076917196
T678 0.185124050053228
T679 0.18171226879154
T680 0.178300487529851
T681 0.174888706268162
T682 0.171476925006473
T683 0.168065143744785
T684 0.164653362483096
T685 0.161552860521865
T686 0.175696759688089
T687 0.190133981496428
T688 0.204571203304768
T689 0.219008425312819
T690 0.233445647121158
T691 0.247882868929497
T692 0.262799391900168
T693 0.262799391900168
T694 0.262799391900168
T695 0.262799391900168
T696 0.262799391900168
T697 0.262799391900168
T698 0.243846591865531
T699 0.225407011591644
T700 0.206967431118045
T701 0.188904076917196
T702 0.185124050053228
T703 0.18171226879154
T704 0.178300487529851
T705 0.174888706268162
T706 0.171476925006473
T707 0.168065143744785
T708 0.164653362483096
T709 0.161552860521865
T710 0.175696759688089
T711 0.190133981496428
T712 0.204571203304768
T713 0.219008425312819
T714 0.233445647121158
T715 0.247882868929497
T716 0.262799391900168
T717 0.262799391900168
T718 0.262799391900168
T719 0.262799391900168
T720 0.262799391900168
T721 0.262799391900168
T722 0.243846591865531
T723 0.225407011591644
T724 0.206967431118045
T725 0.188904076917196
T726 0.185124050053228
T727 0.18171226879154
T728 0.178300487529851
T729 0.174888706268162
T730 0.171476925006473
T731 0.168065143744785
T732 0.164653362483096
T733 0.161552860521865
T734 0.175696759688089
T735 0.190133981496428
T736 0.204571203304768
T737 0.219008425312819
T738 0.233445647121158
T739 0.247882868929497
T740 0.262799391900168
T741 0.262799391900168
T742 0.262799391900168
T743 0.262799391900168
T744 0.262799391900168
T745 0.262799391900168
T746 0.243846591865531
T747 0.225407011591644
T748 0.206967431118045
T749 0.188904076917196
T750 0.185124050053228
T751 0.18171226879154
T752 0.178300487529851
T753 0.174888706268162
T754 0.171476925006473
T755 0.168065143744785
T756 0.164653362483096
T757 0.161552860521865
T758 0.175696759688089
T759 0.190133981496428
T760 0.204571203304768
T761 0.219008425312819
T762 0.233445647121158
T763 0.247882868929497
T764 0.262799391900168
T765 0.262799391900168
T766 0.262799391900168
T767 0.262799391900168
T768 0.262799391900168
T769 0.262799391900168
T770 0.243846591865531
T771 0.225407011591644
T772 0.206967431118045
T773 0.188904076917196
T774 0.185124050053228
T775 0.18171226879154
T776 0.178300487529851
T777 0.174888706268162
T778 0.171476925006473
T779 0.168065143744785
T780 0.164653362483096
T781 0.161552860521865
T782 0.175696759688089
T783 0.190133981496428
T784 0.204571203304768
T785 0.219008425312819
T786 0.233445647121158
T787 0.247882868929497
T788 0.262799391900168
T789 0.262799391900168
T790 0.262799391900168
T791 0.262799391900168
T792 0.262799391900168
T793 0.262799391900168
T794 0.243846591865531
T795 0.225407011591644
T796 0.206967431118045
T797 0.188904076917196
T798 0.185124050053228
T799 0.18171226879154
T800 0.178300487529851
T801 0.174888706268162
T802 0.171476925006473
T803 0.168065143744785
T804 0.164653362483096
T805 0.161552860521865
T806 0.175696759688089
T807 0.190133981496428
T808 0.204571203304768
T809 0.219008425312819
T810 0.233445647121158
T811 0.247882868929497
T812 0.262799391900168
T813 0.262799391900168
T814 0.262799391900168
T815 0.262799391900168
T816 0.262799391900168
T817 0.262799391900168
T818 0.243846591865531
T819 0.225407011591644
T820 0.206967431118045
T821 0.188904076917196
T822 0.185124050053228
T823 0.18171226879154
T824 0.178300487529851
T825 0.174888706268162
T826 0.171476925006473
T827 0.168065143744785
T828 0.164653362483096
T829 0.161552860521865
T830 0.175696759688089
T831 0.190133981496428
T832 0.204571203304768
T833 0.219008425312819
T834 0.233445647121158
T835 0.247882868929497
T836 0.262799391900168
T837 0.262799391900168
T838 0.262799391900168
T839 0.262799391900168
T840 0.262799391900168
T841 0.262799391900168
T842 0.243846591865531
T843 0.225407011591644
T844 0.206967431118045
T845 0.188904076917196
T846 0.185124050053228
T847 0.18171226879154
T848 0.178300487529851
T849 0.174888706268162
T850 0.171476925006473
T851 0.168065143744785
T852 0.164653362483096
T853 0.161552860521865
T854 0.175696759688089
T855 0.190133981496428
T856 0.204571203304768
T857 0.219008425312819
T858 0.233445647121158
T859 0.247882868929497
T860 0.262799391900168
T861 0.262799391900168
T862 0.262799391900168
T863 0.262799391900168
T864 0.262799391900168
T865 0.262799391900168
T866 0.243846591865531
T867 0.225407011591644
T868 0.206967431118045
T869 0.188904076917196
T870 0.185124050053228
T871 0.18171226879154
T872 0.178300487529851
T873 0.174888706268162
T874 0.171476925006473
T875 0.168065143744785
T876 0.164653362483096
T877 0.161552860521865
T878 0.175696759688089
T879 0.190133981496428
T880 0.204571203304768
T881 0.219008425312819
T882 0.233445647121158
T883 0.247882868929497
T884 0.262799391900168
T885 0.262799391900168
T886 0.262799391900168
T887 0.262799391900168
T888 0.262799391900168
T889 0.262799391900168
T890 0.243846591865531
T891 0.225407011591644
T892 0.206967431118045
T893 0.188904076917196
T894 0.185124050053228
T895 0.18171226879154
T896 0.178300487529851
T897 0.174888706268162
T898 0.171476925006473
T899 0.168065143744785
T900 0.164653362483096
T901 0.161552860521865
T902 0.175696759688089
T903 0.190133981496428
T904 0.204571203304768
T905 0.219008425312819
T906 0.233445647121158
T907 0.247882868929497
T908 0.262799391900168
T909 0.262799391900168
T910 0.262799391900168
T911 0.262799391900168
T912 0.262799391900168
T913 0.262799391900168
T914 0.243846591865531
T915 0.225407011591644
T916 0.206967431118045
T917 0.188904076917196
T918 0.185124050053228
T919 0.18171226879154
T920 0.178300487529851
T921 0.174888706268162
T922 0.171476925006473
T923 0.168065143744785
T924 0.164653362483096
T925 0.161552860521865
T926 0.175696759688089
T927 0.190133981496428
T928 0.204571203304768
T929 0.219008425312819
T930 0.233445647121158
T931 0.247882868929497
T932 0.262799391900168
T933 0.262799391900168
T934 0.262799391900168
T935 0.262799391900168
T936 0.262799391900168
T937 0.262799391900168
T938 0.243846591865531
T939 0.225407011591644
T940 0.206967431118045
T941 0.188904076917196
T942 0.185124050053228
T943 0.18171226879154
T944 0.178300487529851
T945 0.174888706268162
T946 0.171476925006473
T947 0.168065143744785
T948 0.164653362483096
T949 0.161552860521865
T950 0.175696759688089
T951 0.190133981496428
T952 0.204571203304768
T953 0.219008425312819
T954 0.233445647121158
T955 0.247882868929497
T956 0.262799391900168
T957 0.262799391900168
T958 0.262799391900168
T959 0.262799391900168
T960 0.262799391900168
T961 0.262799391900168
T962 0.243846591865531
T963 0.225407011591644
T964 0.206967431118045
T965 0.188904076917196
T966 0.185124050053228
T967 0.18171226879154
T968 0.178300487529851
T969 0.174888706268162
T970 0.171476925006473
T971 0.168065143744785
T972 0.164653362483096
T973 0.161552860521865
T974 0.175696759688089
T975 0.190133981496428
T976 0.204571203304768
T977 0.219008425312819
T978 0.233445647121158
T979 0.247882868929497
T980 0.262799391900168
T981 0.262799391900168
T982 0.262799391900168
T983 0.262799391900168
T984 0.262799391900168
T985 0.262799391900168
T986 0.243846591865531
T987 0.225407011591644
T988 0.206967431118045
T989 0.188904076917196
T990 0.185124050053228
T991 0.18171226879154
T992 0.178300487529851
T993 0.174888706268162
T994 0.171476925006473
T995 0.168065143744785
T996 0.164653362483096
T997 0.161552860521865
T998 0.175696759688089
T999 0.190133981496428
T1000 0.204571203304768
T1001 0.219008425312819
T1002 0.233445647121158
T1003 0.247882868929497
T1004 0.262799391900168
T1005 0.262799391900168
T1006 0.262799391900168
T1007 0.262799391900168
T1008 0.262799391900168
T1009 0.262799391900168
T1010 0.243846591865531
T1011 0.225407011591644
T1012 0.206967431118045
T1013 0.188904076917196
T1014 0.185124050053228
T1015 0.18171226879154
T1016 0.178300487529851
T1017 0.174888706268162
T1018 0.171476925006473
T1019 0.168065143744785
T1020 0.164653362483096
T1021 0.161552860521865
T1022 0.175696759688089
T1023 0.190133981496428
T1024 0.204571203304768
T1025 0.219008425312819
T1026 0.233445647121158
T1027 0.247882868929497
T1028 0.262799391900168
T1029 0.262799391900168
T1030 0.262799391900168
T1031 0.262799391900168
T1032 0.262799391900168
T1033 0.262799391900168
T1034 0.247539695505898
T1035 0.232791223554977
T1036 0.218042751404344
T1037 0.203294279453422
T1038 0.188904076917196
T1039 0.184641213198847
T1040 0.180742604647685
T1041 0.176843996096524
T1042 0.172945387545362
T1043 0.169046778994201
T1044 0.165148170443039
T1045 0.161552860521865
T1046 0.175696759688089
T1047 0.190133981496428
T1048 0.204571203304768
T1049 0.219008425312819
T1050 0.233445647121158
T1051 0.247882868929497
T1052 0.262799391900168
T1053 0.262799391900168
T1054 0.262799391900168
T1055 0.262799391900168
T1056 0.262799391900168
T1057 0.262799391900168
T1058 0.247539695505898
T1059 0.232791223554977
T1060 0.218042751404344
T1061 0.203294279453422
T1062 0.188904076917196
T1063 0.184641213198847
T1064 0.180742604647685
T1065 0.176843996096524
T1066 0.172945387545362
T1067 0.169046778994201
T1068 0.165148170443039
T1069 0.161552860521865
T1070 0.175455968354947
T1071 0.189637361953646
T1072 0.203782909338717
T1073 0.217892610510162
T1074 0.231966465268267
T1075 0.246004474012456
T1076 0.260481710612155
T1077 0.260155457943449
T1078 0.259829205075032
T1079 0.259502952406326
T1080 0.259176699737621
T1081 0.258850447068915
T1082 0.243512741373263
T1083 0.228715197116209
T1084 0.213954271956212
T1085 0.199229965893272
T1086 0.18489294093237
T1087 0.180491370600941
T1088 0.17645600062652
T1089 0.172430310667556
T1090 0.168414300524338
T1091 0.164407970396578
T1092 0.160411320084565
T1093 0.156718572130345
T1094 0.170221112056592
T1095 0.183972350892051
T1096 0.197687743713594
T1097 0.211367290121798
T1098 0.225010990316375
T1099 0.238618844297324
T1100 0.252651645564661
T1101 0.252325392895955
T1102 0.251999140227249
T1103 0.251672887358832
T1104 0.251346634690126
T1105 0.251020382021421
T1106 0.236137336486507
T1107 0.221779220595289
T1108 0.207457723801127
T1109 0.193172845904311
T1110 0.179264574730614
T1111 0.174990015708257
T1112 0.171070804321637
T1113 0.167161272750764
T1114 0.163261420995636
T1115 0.159371249255967
T1116 0.155490757132332
T1117 0.151905131021134
T1118 0.164986255758238
T1119 0.178307340030168
T1120 0.191592578088471
T1121 0.204841969733435
T1122 0.218055515364483
T1123 0.231233214781903
T1124 0.244821580517166
T1125 0.244495327848461
T1126 0.244169075179755
T1127 0.243842822511049
T1128 0.243516569642632
T1129 0.243190316973926
T1130 0.228761931799463
T1131 0.214843244074368
T1132 0.200961175646042
T1133 0.18711572611506
T1134 0.173636208528857
T1135 0.169488660815573
T1136 0.165685607817044
T1137 0.16189223463426
T1138 0.158108541466935
T1139 0.154334527915644
T1140 0.150570194379811
T1141 0.147091689911924
T1142 0.159751399459884
T1143 0.172642328968574
T1144 0.185497412463348
T1145 0.198316649544783
T1146 0.211100040412591
T1147 0.223847585066771
T1148 0.236991515469672
T1149 0.236665262800966
T1150 0.236339010132261
T1151 0.236012757463555
T1152 0.235686504595138
T1153 0.235360251926432
T1154 0.221386526912707
T1155 0.207907267553447
T1156 0.194464627291245
T1157 0.181058606126099
T1158 0.1680078423271
T1159 0.163987306122601
T1160 0.160300411512161
T1161 0.156623196717468
T1162 0.152955661738521
T1163 0.149297806775032
T1164 0.14564963162729
T1165 0.142278248802714
T1166 0.15451654316153
T1167 0.166977318106691
T1168 0.179402246838225
T1169 0.191791329156419
T1170 0.204144565460698
T1171 0.216461955351638
T1172 0.229161450422178
T1173 0.228835197753472
T1174 0.228508945084766
T1175 0.228182692416061
T1176 0.227856439747355
T1177 0.227530186878938
T1178 0.214011122025951
T1179 0.200971291032527
T1180 0.187968079136159
T1181 0.175001486336849
T1182 0.162379476325055
T1183 0.158485951229917
T1184 0.154915215007568
T1185 0.151354158600965
T1186 0.14780278220982
T1187 0.144261085634421
T1188 0.140729068874768
T1189 0.137464807693503
T1190 0.149281686863176
T1191 0.161312307045096
T1192 0.17330708101339
T1193 0.185266008967767
T1194 0.197189090508806
T1195 0.209076325836217
T1196 0.221331385574395
T1197 0.221005132705978
T1198 0.220678880037272
T1199 0.220352627368566
T1200 0.220026374699861
T1201 0.219700122031155
T1202 0.206635717139195
T1203 0.194035314511606
T1204 0.181471530981074
T1205 0.168944366347887
T1206 0.156751110123298
T1207 0.152984596337233
T1208 0.149530018502974
T1209 0.146085120684173
T1210 0.142649902481406
T1211 0.139224364294098
T1212 0.135808505922535
T1213 0.132651366584293
T1214 0.144046830564821
T1215 0.155647296183214
T1216 0.167211915388267
T1217 0.178740688579404
T1218 0.190233615556914
T1219 0.201690696121085
T1220 0.213501320526901
T1221 0.213175067858195
T1222 0.212848814989778
T1223 0.212522562321072
T1224 0.212196309652366
T1225 0.211870056983661
T1226 0.199260312252439
T1227 0.187099337990686
T1228 0.174974982626277
T1229 0.162887246558637
T1230 0.151122743921542
T1231 0.147483241444549
T1232 0.144144822198092
T1233 0.140816082567669
T1234 0.137497022952705
T1235 0.134187643153486
T1236 0.130887943170014
T1237 0.127837925475083
T1238 0.138811974266467
T1239 0.149982285121619
T1240 0.161116749763144
T1241 0.172215368191041
T1242 0.18327814040531
T1243 0.194305066405953
T1244 0.205671255479406
T1245 0.205345002810701
T1246 0.205018749942284
T1247 0.204692497273578
T1248 0.204366244604872
T1249 0.204039991936167
T1250 0.191884907365683
T1251 0.180163361469765
T1252 0.168478434471192
T1253 0.156830126569676
T1254 0.145494377719785
T1255 0.141981886751577
T1256 0.138759625693498
T1257 0.135547044650877
T1258 0.132344143224291
T1259 0.129150922012875
T1260 0.125967380417493
T1261 0.123024484365873
T1262 0.133577117968113
T1263 0.144317274259736
T1264 0.15502158413802
T1265 0.165690048002389
T1266 0.176322665453418
T1267 0.186919436890532
T1268 0.197841190431912
T1269 0.197514937763207
T1270 0.197188685094501
T1271 0.196862432226084
T1272 0.196536179557378
T1273 0.196209926888672
T1274 0.184509502678639
T1275 0.173227384948844
T1276 0.161981886316107
T1277 0.150773006780426
T1278 0.139866011518028
T1279 0.136480531858893
T1280 0.133374429188904
T1281 0.130278006534374
T1282 0.12719126369559
T1283 0.124114200672552
T1284 0.121046817664972
T1285 0.118211043256662
T1286 0.128342261669759
T1287 0.138652263198142
T1288 0.148926418512897
T1289 0.159164727614025
T1290 0.169367190501526
T1291 0.179533807175399
T1292 0.190011125384418
T1293 0.189684872715712
T1294 0.189358620047007
T1295 0.189032367378301
T1296 0.188706114509884
T1297 0.188379861841178
T1298 0.177134097791883
T1299 0.166291408427924
T1300 0.155485338161021
T1301 0.144715886791464
T1302 0.134237645515983
T1303 0.130979176966209
T1304 0.127989232884022
T1305 0.125008968617582
T1306 0.122038384166888
T1307 0.11907747953194
T1308 0.116126254712739
T1309 0.11339760194774
T1310 0.123107405371405
T1311 0.132987252336259
T1312 0.142831252887774
T1313 0.152639407425373
T1314 0.162411715549634
T1315 0.172148177460267
T1316 0.182181060336924
T1317 0.181854807668218
T1318 0.181528554999512
T1319 0.181202302330807
T1320 0.180876049662101
T1321 0.180549796793684
T1322 0.169758692905127
T1323 0.159355431907003
T1324 0.148988789806225
T1325 0.138658766802503
T1326 0.128609279314226
T1327 0.125477822273236
T1328 0.122604036379429
T1329 0.119739930501078
T1330 0.116885504438475
T1331 0.114040758191617
T1332 0.111205691960218
T1333 0.10858416083853
T1334 0.11787254907305
T1335 0.127322241274664
T1336 0.136736087262651
T1337 0.14611408703701
T1338 0.155456240597742
T1339 0.164762547944846
T1340 0.174350995489141
T1341 0.174024742620724
T1342 0.173698489952018
T1343 0.173372237283312
T1344 0.173045984614607
T1345 0.172719731945901
T1346 0.162383288018371
T1347 0.152419455386082
T1348 0.142492241651139
T1349 0.132601647013253
T1350 0.12298091311247
T1351 0.119976467380552
T1352 0.117218840074546
T1353 0.114470892584286
T1354 0.111732624909773
T1355 0.109004037051006
T1356 0.106285129207696
T1357 0.10377071972932
T1358 0.112637692774696
T1359 0.121657230412781
T1360 0.130640921637528
T1361 0.139588766648647
T1362 0.148500765645849
T1363 0.157376918229714
T1364 0.166520930441647
T1365 0.166194677573229
T1366 0.165868424904524
T1367 0.165542172235818
T1368 0.165215919567112
T1369 0.164889666898407
T1370 0.155007883131615
T1371 0.145483478865162
T1372 0.135995693496054
T1373 0.126544527024291
T1374 0.117352546910713
T1375 0.114475112487869
T1376 0.111833643569953
T1377 0.109201854467783
T1378 0.10657974518136
T1379 0.103967315910394
T1380 0.101364566455175
T1381 0.0989572786201096
T1382 0.107402836476342
T1383 0.115992219351187
T1384 0.124545756012404
T1385 0.133063446459995
T1386 0.141545290693957
T1387 0.149991288514581
T1388 0.158690865394152
T1389 0.158364612725447
T1390 0.158038359857029
T1391 0.157712107188324
T1392 0.157385854519618
T1393 0.157059601850912
T1394 0.147632478244859
T1395 0.138547502344241
T1396 0.129499145141257
T1397 0.120487407235041
T1398 0.111724180708956
T1399 0.108973757794896
T1400 0.106448447065359
T1401 0.103932816550991
T1402 0.101426865652658
T1403 0.0989305945700712
T1404 0.0964440035029422
T1405 0.0941438375108993
T1406 0.102167980177988
T1407 0.110327208289592
T1408 0.118450590387281
T1409 0.126538126071631
T1410 0.134589815542354
T1411 0.14260565899916
T1412 0.150860800346658
T1413 0.150534547677952
T1414 0.150208295009247
T1415 0.14988204214083
T1416 0.149555789472124
T1417 0.149229536803418
T1418 0.140257073557815
T1419 0.131611525623609
T1420 0.123002596986172
T1421 0.11443028724608
T1422 0.106095814706911
T1423 0.103472402902212
T1424 0.101063250760477
T1425 0.0986637784344875
T1426 0.0962739859242447
T1427 0.0938938734294596
T1428 0.0915234407504209
T1429 0.089330396401689
T1430 0.0982617438465417
T1431 0.10731235978637
T1432 0.116321155143633
T1433 0.12528812991833
T1434 0.134213284110462
T1435 0.14335698796787
T1436 0.143030735299164
T1437 0.142704482630458
T1438 0.142378229961752
T1439 0.142051977293047
T1440 0.14172572442463
T1441 0.141399471755924
T1442 0.132881668671059
T1443 0.124675549102688
T1444 0.116506048831086
T1445 0.10837316745683
T1446 0.100467448505154
T1447 0.0979710480095282
T1448 0.095678054255883
T1449 0.093394740317984
T1450 0.0911211063955429
T1451 0.0888571522888481
T1452 0.0866028779978996
T1453 0.0845169552924787
T1454 0.092955135806623
T1455 0.101503904555956
T1456 0.110010852722724
T1457 0.118475980506638
T1458 0.126899287508275
T1459 0.135526923120087
T1460 0.13520067025167
T1461 0.134874417582964
T1462 0.134548164914258
T1463 0.134221912245552
T1464 0.133895659576847
T1465 0.13356940670843
T1466 0.125506263784303
T1467 0.117739572581768
T1468 0.11000950047629
T1469 0.102316047467868
T1470 0.0948390823033976
T1471 0.0924696933165557
T1472 0.0902928579510007
T1473 0.088125702401192
T1474 0.0859682268668412
T1475 0.0838204309485251
T1476 0.0816823152453783
T1477 0.0797035141832684
T1478 0.0876485275669928
T1479 0.0956954493255423
T1480 0.103700550501527
T1481 0.111663830895234
T1482 0.119585290906088
T1483 0.127696858072592
T1484 0.127370605204175
T1485 0.12704435253547
T1486 0.126718099866764
T1487 0.126391847198058
T1488 0.126065594529353
T1489 0.125739341660935
T1490 0.118130858897547
T1491 0.110803596060847
T1492 0.103512952321204
T1493 0.0962589276786181
T1494 0.0892107161016409
T1495 0.0869683384238718
T1496 0.084907661446407
T1497 0.0828566642846886
T1498 0.0808153471384279
T1499 0.0787837098079136
T1500 0.0767617522931456
T1501 0.0748900730740581
T1502 0.0823419193273626
T1503 0.0898869938954171
T1504 0.0973902480806178
T1505 0.104851681483542
T1506 0.1122712943039
T1507 0.119866793025098
T1508 0.119540540356393
T1509 0.119214287487975
T1510 0.11888803481927
T1511 0.118561782150564
T1512 0.118235529481858
T1513 0.117909276813153
T1514 0.110755454010791
T1515 0.103867619539927
T1516 0.097016404166119
T1517 0.0902018076896566
T1518 0.0835823498998842
T1519 0.0814669835311879
T1520 0.0795224649418133
T1521 0.0775876263678966
T1522 0.0756624676097262
T1523 0.0737469886673021
T1524 0.0718411895406243
T1525 0.0700766319648478
T1526 0.0770353110877324
T1527 0.0840785386650034
T1528 0.091079945659709
T1529 0.0980395318721379
T1530 0.104957297502002
T1531 0.112036727977604
T1532 0.111710475308898
T1533 0.111384222640193
T1534 0.111057969771775
T1535 0.11073171710307
T1536 0.110405464434364
T1537 0.110079211765658
T1538 0.103380049124035
T1539 0.096931643019006
T1540 0.0905198560110336
T1541 0.0841446879004066
T1542 0.077953983897839
T1543 0.0759656286385039
T1544 0.0741372686369311
T1545 0.0723185882513931
T1546 0.0705095878813129
T1547 0.0687102673269791
T1548 0.066920626788103
T1549 0.065263190655926
T1550 0.0717287030478137
T1551 0.0782700834345897
T1552 0.0847696432388003
T1553 0.0912273822607342
T1554 0.0976433008998142
T1555 0.10420666293011
T1556 0.103880410261404
T1557 0.103554157592698
T1558 0.103227904923993
T1559 0.102901652055575
T1560 0.10257539938687
T1561 0.102249146718164
T1562 0.0960046444369906
T1563 0.0899956664980853
T1564 0.0840233076562368
T1565 0.0780875679114451
T1566 0.0723256176960823
T1567 0.0704642739455315
T1568 0.0687520721323374
T1569 0.0670495503346011
T1570 0.0653567083526112
T1571 0.0636735461863675
T1572 0.0620000638358702
T1573 0.0604497495467157
T1574 0.0664220948081836
T1575 0.0724616280044645
T1576 0.0784593408178916
T1577 0.0844152328490419
T1578 0.0903293042976269
T1579 0.0963765978826154
T1580 0.0960503452139097
T1581 0.095724092545204
T1582 0.0953978398764983
T1583 0.0950715870080812
T1584 0.0947453343393754
T1585 0.0944190816706697
T1586 0.0886292395502347
T1587 0.0830596899771647
T1588 0.0775267595011515
T1589 0.072030448122195
T1590 0.0666972514943256
T1591 0.0649629190528475
T1592 0.0633668758274552
T1593 0.0617805122180977
T1594 0.0602038286241979
T1595 0.058636825045756
T1596 0.0570795010833489
T1597 0.0556363084375054
T1598 0.0611154865685534
T1599 0.0666531727740508
T1600 0.0721490383969828
T1601 0.0776030832376381
T1602 0.0830153076954396
T1603 0.0885465328351212
T1604 0.0882202801664155
T1605 0.0878940274977098
T1606 0.0875677748290041
T1607 0.0872415221602984
T1608 0.0869152692918812
T1609 0.0865890166231755
T1610 0.0812538346634788
T1611 0.0761237134562441
T1612 0.0710302113460662
T1613 0.0659733281332335
T1614 0.0610688852925689
T1615 0.0594615641601636
T1616 0.0579816793228615
T1617 0.0565114743013057
T1618 0.0550509490954962
T1619 0.053600103705433
T1620 0.0521589383308276
T1621 0.0508228673282951
T1622 0.0558088783289232
T1623 0.0608447173439256
T1624 0.0658387359760741
T1625 0.0707909338259458
T1626 0.0757013110932523
T1627 0.0807164679873384
T1628 0.0803902151189212
T1629 0.0800639624502155
T1630 0.0797377097815098
T1631 0.0794114571128041
T1632 0.0790852044440984
T1633 0.0787589515756812
T1634 0.0738784297767229
T1635 0.0691877369353235
T1636 0.0645336629912694
T1637 0.059916208144272
T1638 0.0554405192905237
T1639 0.0539602094671911
T1640 0.0525964828182678
T1641 0.0512424361848022
T1642 0.0498980695667944
T1643 0.0485633825648215
T1644 0.0472383755783064
T1645 0.0460094262190848
T1646 0.0505022702890045
T1647 0.0550362621135118
T1648 0.0595284335551653
T1649 0.0639787842145421
T1650 0.0683873142913535
T1651 0.0728864029398441
T1652 0.0725601502711384
T1653 0.0722338974027213
T1654 0.0719076447340155
T1655 0.0715813920653098
T1656 0.0712551393966041
T1657 0.0709288867278984
T1658 0.0665030248899669
T1659 0.0622517604144028
T1660 0.058037114836184
T1661 0.053859088355022
T1662 0.049812153088767
T1663 0.0484588545745072
T1664 0.0472112865133856
T1665 0.0459733982680102
T1666 0.0447451898383812
T1667 0.04352666142421
T1668 0.0423178126260736
T1669 0.0411959851098745
T1670 0.0451956620493743
T1671 0.0492278068830981
T1672 0.0532181311342566
T1673 0.0571666346031383
T1674 0.0610733176891662
T1675 0.0650563378923499
T1676 0.0647300852236442
T1677 0.0644038325549385
T1678 0.0640775796865213
T1679 0.0637513270178156
T1680 0.0634250743491099
T1681 0.0630988216804042
T1682 0.059127620003211
T1683 0.0553157838934822
T1684 0.0515405666810987
T1685 0.0478019683660605
T1686 0.0441837868870103
T1687 0.0429574996818233
T1688 0.0418260900087919
T1689 0.0407043601515068
T1690 0.0395923103096794
T1691 0.038489940083887
T1692 0.0373972498735523
T1693 0.0363825440006642
T1694 0.0398890538097442
T1695 0.0434193514529729
T1696 0.0469078287133478
T1697 0.050354485191446
T1698 0.0537593210869789
T1699 0.0572262728448556
T1700 0.0569000201761499
T1701 0.0565737675074442
T1702 0.056247514639027
T1703 0.0559212619703213
T1704 0.0555950093016156
T1705 0.0552687566329099
T1706 0.0517522153161666
T1707 0.0483798073725616
T1708 0.0450440183263019
T1709 0.0417448485768104
T1710 0.0385554206852536
T1711 0.0374561449888508
T1712 0.0364408935041982
T1713 0.0354353222347148
T1714 0.0344394305812662
T1715 0.0334532189432754
T1716 0.032476687121031
T1717 0.0315691028914539
T1718 0.034582445570114
T1719 0.0376108962225592
T1720 0.0405975262924391
T1721 0.0435423355800422
T1722 0.0464453244847916
T1723 0.0493962077973613
T1724 0.0490699551286556
T1725 0.0487437024599499
T1726 0.0484174497912442
T1727 0.048091196922827
T1728 0.0477649442541213
T1729 0.0474386915854156
T1730 0.0443768104294107
T1731 0.041443830851641
T1732 0.0385474701712166
T1733 0.0356877285878489
T1734 0.0329270544834969
T1735 0.0319547900961669
T1736 0.0310556971993159
T1737 0.0301662841182113
T1738 0.0292865510525645
T1739 0.0284164978026639
T1740 0.0275561243685097
T1741 0.0267556617822436
T1742 0.0292758375301953
T1743 0.0318024409921455
T1744 0.0342872238715304
T1745 0.0367301861683499
T1746 0.0391313276828928
T1747 0.0415661427498671
T1748 0.0412398900811614
T1749 0.0409136374124557
T1750 0.04058738474375
T1751 0.0402611320750443
T1752 0.0399348792066271
T1753 0.0396086265379214
T1754 0.0370014055426547
T1755 0.0345078543307203
T1756 0.0320509220161312
T1757 0.0296306087985989
T1758 0.0272986884814517
T1759 0.026453435203483
T1760 0.0256705006947222
T1761 0.0248972462014193
T1762 0.0241336713241512
T1763 0.0233797764623409
T1764 0.0226355614162769
T1765 0.0219422206730333
T1766 0.0242088277470346
T1767 0.0264742249688871
T1768 0.0287354685913692
T1769 0.0309925588141921
T1770 0.033245495237933
T1771 0.0355588615596998
T1772 0.0355264585717069
T1773 0.0354940555837141
T1774 0.0354616525957213
T1775 0.0354292496077285
T1776 0.0353968466197357
T1777 0.0353644434320314
T1778 0.0332804521363379
T1779 0.0312688920006655
T1780 0.0292609690104752
T1781 0.0272566829660555
T1782 0.0253040245361605
T1783 0.0247102405650596
T1784 0.0241662105153737
T1785 0.0236231418767548
T1786 0.0230810346492027
T1787 0.0225398888327176
T1788 0.021999704227588
T1789 0.0215008467179554
T1790 0.0236817823599157
T1791 0.0258973367887445
T1792 0.0281087376182027
T1793 0.0303159848482904
T1794 0.0325190786787189
T1795 0.0347811896481606
T1796 0.0347487866601678
T1797 0.0347163836721749
T1798 0.0346839806841821
T1799 0.0346515776961893
T1800 0.0346191747081965
T1801 0.0345867717202037
T1802 0.0325479363885107
T1803 0.0305800198017972
T1804 0.0286157403605658
T1805 0.0266550976653935
T1806 0.0247450225162076
T1807 0.0241638531210584
T1808 0.0236313598044641
T1809 0.0230998278989368
T1810 0.0225692574044764
T1811 0.0220396481213714
T1812 0.0215110004490449
T1813 0.0210227819693993
T1814 0.0231547369727969
T1815 0.0253204486086018
T1816 0.0274820066450362
T1817 0.0296394110821001
T1818 0.0317926619197934
T1819 0.0340035177366214
T1820 0.0339711147486286
T1821 0.0339387117606358
T1822 0.0339063087726429
T1823 0.0338739057846501
T1824 0.0338415027966573
T1825 0.0338090998086645
T1826 0.0318154208403949
T1827 0.0298911478026403
T1828 0.0279705115109448
T1829 0.0260535123647315
T1830 0.0241860204962548
T1831 0.0236174656770572
T1832 0.0230965090935545
T1833 0.0225765139211188
T1834 0.0220574799600386
T1835 0.0215394076097367
T1836 0.0210222964707903
T1837 0.0205447174205546
T1838 0.022627691585678
T1839 0.0247435604284592
T1840 0.0268552756718698
T1841 0.0289628373159098
T1842 0.0310662453605793
T1843 0.0332258458250822
T1844 0.0331934428370894
T1845 0.0331610398490966
T1846 0.0331286368611038
T1847 0.033096233873111
T1848 0.0330638308851181
T1849 0.0330314278971253
T1850 0.0310829052922791
T1851 0.0292022756037719
T1852 0.0273252828610354
T1853 0.0254519270640695
T1854 0.0236270186760134
T1855 0.0230710784327675
T1856 0.022561658382645
T1857 0.0220531999433009
T1858 0.0215457027153122
T1859 0.0210391668983905
T1860 0.0205335926922471
T1861 0.0200666526719984
T1862 0.0221006461985592
T1863 0.024166672048605
T1864 0.0262285444989918
T1865 0.0282862633500081
T1866 0.0303398288013652
T1867 0.0324481741132545
T1868 0.0324157711252617
T1869 0.0323833681372689
T1870 0.0323509651492761
T1871 0.0323185621612833
T1872 0.0322861591732904
T1873 0.0322537559855861
T1874 0.0303503895444518
T1875 0.0285134034049036
T1876 0.026680054211126
T1877 0.0248503417634075
T1878 0.0230680166560606
T1879 0.0225246909887663
T1880 0.0220268076717354
T1881 0.0215298859654829
T1882 0.0210339254705858
T1883 0.0205389263867557
T1884 0.0200448887139925
T1885 0.0195885879234422
T1886 0.0215736008114403
T1887 0.0235897838684624
T1888 0.0256018135258254
T1889 0.0276096895838178
T1890 0.0296134120424396
T1891 0.0316705022017154
T1892 0.0316380992137225
T1893 0.0316056962257297
T1894 0.0315732932377369
T1895 0.0315408902497441
T1896 0.0315084872617513
T1897 0.0314760842737584
T1898 0.029617873996336
T1899 0.0278245312060352
T1900 0.026034825361505
T1901 0.0242487566624569
T1902 0.0225090146361077
T1903 0.0219783035447651
T1904 0.0214919569608258
T1905 0.0210065717879534
T1906 0.0205221482258595
T1907 0.020038685875121
T1908 0.0195561847357379
T1909 0.0191105231748861
T1910 0.02104655522461
T1911 0.0230128956883197
T1912 0.0249750825526589
T1913 0.0269331158176275
T1914 0.0288869954832255
T1915 0.0308928302901762
T1916 0.0308604273021834
T1917 0.0308280243141906
T1918 0.0307956213261977
T1919 0.0307632183382049
T1920 0.0307308153502121
T1921 0.0306984123622193
T1922 0.0288853584482202
T1923 0.0271356590071669
T1924 0.0253895967115956
T1925 0.0236471713617949
T1926 0.0219500126161549
T1927 0.0214319161007639
T1928 0.0209571062499162
T1929 0.0204832578101355
T1930 0.0200103707814217
T1931 0.0195384451637748
T1932 0.0190674809571948
T1933 0.0186324586260414
T1934 0.0205195098374912
T1935 0.0224360075081771
T1936 0.0243483515794924
T1937 0.0262565420514372
T1938 0.0281605789240115
T1939 0.030115158378637
T1940 0.0300827553906442
T1941 0.0300503524026514
T1942 0.0300179494146586
T1943 0.0299855464266657
T1944 0.0299531434386729
T1945 0.0299207404506801
T1946 0.028152842700393
T1947 0.02644678700801
T1948 0.0247443680616862
T1949 0.0230455860611329
T1950 0.0213910105962021
T1951 0.0208855288564742
T1952 0.0204222555390066
T1953 0.0199599438323175
T1954 0.0194985935366953
T1955 0.01903820465214
T1956 0.0185787769789402
T1957 0.0181543938774852
T1958 0.0199924644503723
T1959 0.0218591193280344
T1960 0.0237216204066145
T1961 0.0255799680855355
T1962 0.0274341621650859
T1963 0.0293374866668093
T1964 0.0293050836788165
T1965 0.0292726806908237
T1966 0.0292402777028309
T1967 0.029207874714838
T1968 0.0291754717268452
T1969 0.0291430685391409
T1970 0.0276926121870417
T1971 0.0263018783549045
T1972 0.0249141755439062
T1973 0.0235295035543354
T1974 0.0221478621864805
T1975 0.0208087168254178
T1976 0.0202445874129157
T1977 0.0197219240951011
T1978 0.0192003825566722
T1979 0.018679962797629
T1980 0.0181606650176831
T1981 0.017676329128929
T1982 0.0194654190632535
T1983 0.0212822311478918
T1984 0.023094889433448
T1985 0.0249033943193452
T1986 0.0267077456058718
T1987 0.0285598147552702
T1988 0.0285274117672773
T1989 0.0284950087792845
T1990 0.0284626057912917
T1991 0.0284302028032989
T1992 0.028397799815306
T1993 0.0283653968273132
T1994 0.0269528225476732
T1995 0.0255984583729537
T1996 0.0242471250196616
T1997 0.022898822487797
T1998 0.0215535507773598
T1999 0.020249714805465
T2000 0.0197001307795076
T2001 0.0191909288143217
T2002 0.0186828488282331
T2003 0.0181758904218187
T2004 0.0176700539945016
T2005 0.0171982643803729
T2006 0.0189383736761346
T2007 0.0207053427680376
T2008 0.0224681584602816
T2009 0.0242268205531549
T2010 0.0259813290466577
T2011 0.027782142843731
T2012 0.0277497398557382
T2013 0.0277173368677453
T2014 0.0276849338797525
T2015 0.0276525308917597
T2016 0.0276201279037669
T2017 0.0275877249157741
T2018 0.0262130331080161
T2019 0.0248950383910028
T2020 0.0235800746951285
T2021 0.02226814162097
T2022 0.0209592395679505
T2023 0.0196907127855122
T2024 0.019155673946388
T2025 0.0186599335335424
T2026 0.0181653149000826
T2027 0.0176718180460084
T2028 0.0171794429713201
T2029 0.0167201996318167
T2030 0.0184113282890158
T2031 0.020128454587895
T2032 0.0218414274871151
T2033 0.0235502465872532
T2034 0.0252549122877322
T2035 0.0270044709321918
T2036 0.026972067944199
T2037 0.0269396649562062
T2038 0.0269072619682133
T2039 0.0268748589802205
T2040 0.0268424559922277
T2041 0.0268100530042349
T2042 0.0254732434686476
T2043 0.024191618409052
T2044 0.0229130241708838
T2045 0.021637460754143
T2046 0.0203649281588297
T2047 0.0191317107655593
T2048 0.0186112173129799
T2049 0.0181289382527631
T2050 0.0176477811716435
T2051 0.0171677456701982
T2052 0.01668883214785
T2053 0.016242135082972
T2054 0.0178842829018969
T2055 0.0195515664077523
T2056 0.0212146963142372
T2057 0.0228736728210629
T2058 0.0245284957285181
T2059 0.0262267992203641
T2060 0.0261943962323713
T2061 0.0261619932443785
T2062 0.0261295902563856
T2063 0.0260971872683928
T2064 0.0260647840806885
T2065 0.0260323810926957
T2066 0.0247334540289906
T2067 0.0234881984271012
T2068 0.0222459738463507
T2069 0.0210067798873161
T2070 0.0197706167497089
T2071 0.018572708945318
T2072 0.0180667604798602
T2073 0.0175979429719837
T2074 0.0171302472434929
T2075 0.0166636732943879
T2076 0.0161982211246685
T2077 0.0157640703344158
T2078 0.0173572373150666
T2079 0.0189746782276097
T2080 0.0205879653410707
T2081 0.0221970990548726
T2082 0.023802079169304
T2083 0.0254491273088249
T2084 0.0254167243208321
T2085 0.0253843213328393
T2086 0.0253519183448465
T2087 0.0253195153568537
T2088 0.0252871123688608
T2089 0.025254709380868
T2090 0.0239936645893336
T2091 0.0227847784451503
T2092 0.021578923322106
T2093 0.0203760990204891
T2094 0.0191763053405882
T2095 0.0180137069253651
T2096 0.0175223036467406
T2097 0.0170669476912044
T2098 0.0166127135150539
T2099 0.0161596009185776
T2100 0.0157076103011985
T2101 0.0152860055858597
T2102 0.0168301919279478
T2103 0.018397790047467
T2104 0.0199612343679042
T2105 0.0215205252886823
T2106 0.0230756624103784
T2107 0.0246714553972858
T2108 0.0246390524092929
T2109 0.0246066494213001
T2110 0.0245742464333073
T2111 0.0245418434453145
T2112 0.0245094404573217
T2113 0.0244770374693288
T2114 0.0232538749499651
T2115 0.022081358662911
T2116 0.0209118729975729
T2117 0.0197454181536622
T2118 0.0185819941311789
T2119 0.0174547049054123
T2120 0.0169778470133325
T2121 0.016535952410425
T2122 0.0160951795869033
T2123 0.0156555285427673
T2124 0.015216999278017
T2125 0.0148079408373035
T2126 0.016611066694186
T2127 0.018436277245712
T2128 0.0202565035978202
T2129 0.0220717459502221
T2130 0.0239261864737394
T2131 0.0238937834857466
T2132 0.0238613804977538
T2133 0.0238289775097609
T2134 0.0237965745217681
T2135 0.0237641715337753
T2136 0.0237317685457825
T2137 0.0236993655577897
T2138 0.022514085510308
T2139 0.0213779386809602
T2140 0.0202448224733282
T2141 0.0191147372868352
T2142 0.0179876827220581
T2143 0.0168957028854594
T2144 0.0164333901802129
T2145 0.0160049571296457
T2146 0.0155776458584642
T2147 0.015151456166957
T2148 0.014726388454547
T2149 0.0143298762884588
T2150 0.0160740668880352
T2151 0.0178394684445281
T2152 0.0195998858016032
T2153 0.021355319158972
T2154 0.0231485147619117
T2155 0.0231161117739189
T2156 0.0230837087859261
T2157 0.0230513057979333
T2158 0.0230189028099404
T2159 0.0229864998219476
T2160 0.0229540966342433
T2161 0.0229216936462505
T2162 0.0217742958709395
T2163 0.0206745186990093
T2164 0.0195777721487951
T2165 0.0184840562202968
T2166 0.0173933713129374
T2167 0.0163367008655066
T2168 0.0158889335468048
T2169 0.0154739618488664
T2170 0.0150601119303137
T2171 0.0146473837911467
T2172 0.0142357774313655
T2173 0.0138518115399026
T2174 0.0155370670818844
T2175 0.0172426596433442
T2176 0.0189432680053862
T2177 0.0206388923677219
T2178 0.0223708428503725
T2179 0.0223384398623797
T2180 0.0223060368743869
T2181 0.0222736338863941
T2182 0.0222412308984013
T2183 0.0222088279104084
T2184 0.0221764249224156
T2185 0.0221440219344228
T2186 0.0210345064312825
T2187 0.0199710987170585
T2188 0.0189107216245504
T2189 0.0178533753534698
T2190 0.0167990599038166
T2191 0.0157776988455538
T2192 0.0153444767136852
T2193 0.014942966568087
T2194 0.0145425780021631
T2195 0.0141433114153364
T2196 0.0137451666078955
T2197 0.0133737467913465
T2198 0.0150000672757336
T2199 0.0166458508421603
T2200 0.0182866502091692
T2201 0.0199224655764718
T2202 0.0215931709388334
T2203 0.0215607679508405
T2204 0.0215283649628477
T2205 0.0214959619748549
T2206 0.0214635589868621
T2207 0.0214311559988693
T2208 0.0213987530108764
T2209 0.0213663500228836
T2210 0.0202947169916255
T2211 0.0192676787351077
T2212 0.0182436711003058
T2213 0.0172226944866428
T2214 0.0162047486944073
T2215 0.0152186968256009
T2216 0.014800020080277
T2217 0.0144119712873077
T2218 0.0140250442737241
T2219 0.0136392390395262
T2220 0.013254555584714
T2221 0.0128956820427903
T2222 0.0144630674695828
T2223 0.0160490420409764
T2224 0.0176300324129522
T2225 0.0192060387852217
T2226 0.0208154990272942
T2227 0.0207830960393014
T2228 0.0207506930513086
T2229 0.0207182900633157
T2230 0.0206858870753229
T2231 0.0206534840873301
T2232 0.0206210810993373
T2233 0.0205886781113445
T2234 0.019554927352257
T2235 0.0185642587531568
T2236 0.0175766207757726
T2237 0.0165920136198159
T2238 0.0156104372852865
T2239 0.0146596948056481
T2240 0.0142555632471574
T2241 0.0138809760065283
T2242 0.0135075103455735
T2243 0.0131351666637159
T2244 0.012763944761244
T2245 0.0124176172942341
T2246 0.0139260676634321
T2247 0.0154522332397925
T2248 0.0169734146167352
T2249 0.0184896119939716
T2250 0.0200378273154665
T2251 0.0200054243274737
T2252 0.0199730213394809
T2253 0.019940618351488
T2254 0.0199082153634952
T2255 0.0198758121757909
T2256 0.0198434091877981
T2257 0.0198110061998053
T2258 0.0188151379125999
T2259 0.017860838771206
T2260 0.016909570251528
T2261 0.0159613327529889
T2262 0.0150161258761658
T2263 0.0141006927856952
T2264 0.0137111066137493
T2265 0.013349980725749
T2266 0.0129899766171344
T2267 0.0126310942879056
T2268 0.0122733337380625
T2269 0.0119395527453894
T2270 0.0133890678572813
T2271 0.0148554244386086
T2272 0.0163167968205182
T2273 0.0177731852027215
T2274 0.0192601554039273
T2275 0.0192277524159345
T2276 0.0191953494279417
T2277 0.0191629464399489
T2278 0.019130543451956
T2279 0.0190981404639632
T2280 0.0190657374759704
T2281 0.0190333344879776
T2282 0.0180753484729429
T2283 0.0171574187892552
T2284 0.0162425199269948
T2285 0.015330651886162
T2286 0.0144218146667565
T2287 0.0135416907657424
T2288 0.0131666497806297
T2289 0.0128189854449697
T2290 0.0124724426889839
T2291 0.0121270219120953
T2292 0.0117827229145925
T2293 0.0114614879968333
T2294 0.0128520680511305
T2295 0.0142586156374248
T2296 0.0156601790243012
T2297 0.0170567584114714
T2298 0.0184824834923882
T2299 0.0184500805043953
T2300 0.0184176775164025
T2301 0.0183852745284097
T2302 0.0183528715404169
T2303 0.018320468552424
T2304 0.0182880655644312
T2305 0.0182556625764384
T2306 0.0173355588335744
T2307 0.0164539988073043
T2308 0.0155754694027502
T2309 0.014699971019335
T2310 0.0138275032576357
T2311 0.012982688945501
T2312 0.0126221931472216
T2313 0.0122879901641903
T2314 0.0119549089605448
T2315 0.011622949536285
T2316 0.011292111891411
T2317 0.0109834232482771
T2318 0.0123150682449797
T2319 0.0136618068362409
T2320 0.0150035612280842
T2321 0.0163403316202213
T2322 0.017704811580849
T2323 0.0176724085928562
T2324 0.0176400056048633
T2325 0.0176076026168705
T2326 0.0175751996288777
T2327 0.0175427966408849
T2328 0.0175103936528921
T2329 0.0174779906648992
T2330 0.0165957693939174
T2331 0.0157505788253535
T2332 0.014908419078217
T2333 0.014069290152508
T2334 0.013233191848515
T2335 0.0124236869255482
T2336 0.012077736314102
T2337 0.011756994883411
T2338 0.0114373750323942
T2339 0.0111188771604747
T2340 0.0108015010679409
T2341 0.0105053584997209
T2342 0.0117780684388289
T2343 0.013064998035057
T2344 0.0143469434318672
T2345 0.0156239048289712
T2346 0.0169271398690213
T2347 0.0168947368810285
T2348 0.0168623338930356
T2349 0.0168299309050428
T2350 0.01679752791705
T2351 0.0167651247293457
T2352 0.0167327217413529
T2353 0.0167003187533601
T2354 0.0158559797545489
T2355 0.0150471588434027
T2356 0.0142413685539724
T2357 0.0134386090859696
T2358 0.0126388804393942
T2359 0.0118646849055954
T2360 0.0115332794809824
T2361 0.0112259996026316
T2362 0.0109198413039552
T2363 0.0106148047846644
T2364 0.0103108900447594
T2365 0.0100272937511647
T2366 0.0112410686326781
T2367 0.0124681892338731
T2368 0.0136903256356503
T2369 0.0149074780377211
T2370 0.0161494679574821
T2371 0.0161170649694893
T2372 0.0160846619814965
T2373 0.0160522589935036
T2374 0.0160198560055108
T2375 0.015987453017518
T2376 0.0159550500295252
T2377 0.0159226470415324
T2378 0.0151161903148918
T2379 0.0143437388614518
T2380 0.0135743182294392
T2381 0.0128079282191426
T2382 0.0120445692299849
T2383 0.0113056828856425
T2384 0.0109888228475742
T2385 0.0106950041221408
T2386 0.0104023073758046
T2387 0.0101107324088542
T2388 0.00982027902157794
T2389 0.00954922920232006
T2390 0.0107040688265273
T2391 0.0118713804326892
T2392 0.0130337078394333
T2393 0.014191051246471
T2394 0.0153717960459429
T2395 0.0153393930579501
T2396 0.0153069900699573
T2397 0.0152745870819645
T2398 0.0152421840939717
T2399 0.0152097811059788
T2400 0.015177378117986
T2401 0.0151449751299932
T2402 0.0143764008752348
T2403 0.013640318879501
T2404 0.0129072677051946
T2405 0.0121772473523157
T2406 0.0114502578208641
T2407 0.0107466808656897
T2408 0.0104443660144546
T2409 0.0101640088413615
T2410 0.00988477364736554
T2411 0.00960666003304387
T2412 0.00932966819810792
T2413 0.00907116445376389
T2414 0.0101670690203765
T2415 0.0112745714317938
T2416 0.0123770900432163
T2417 0.0134746242555094
T2418 0.0145941241344038
T2419 0.0145617211464109
T2420 0.0145293181584181
T2421 0.0144969151704253
T2422 0.0144645121824325
T2423 0.0144321091944397
T2424 0.0143997062064468
T2425 0.014367303218454
T2426 0.0136366112358663
T2427 0.0129368988975502
T2428 0.0122402173806615
T2429 0.0115465664854887
T2430 0.0108559464117434
T2431 0.0101876788457368
T2432 0.00989990938104649
T2433 0.00963301356058214
T2434 0.00936723971921499
T2435 0.00910258765723358
T2436 0.00883905717492642
T2437 0.00859309970520772
T2438 0.00963006921422574
T2439 0.0106777626306099
T2440 0.0117204722469993
T2441 0.0127581974642594
T2442 0.0138164524225761
T2443 0.0137840494345832
T2444 0.0137516464465904
T2445 0.0137192434585976
T2446 0.0136868402708933
T2447 0.0136544372829005
T2448 0.0136220342949077
T2449 0.0135896313069148
T2450 0.0128968217962093
T2451 0.0122334789155993
T2452 0.0115731668564168
T2453 0.0109158856186617
T2454 0.0102616352023341
T2455 0.00962867682578399
T2456 0.00935545254792688
T2457 0.00910201827980279
T2458 0.00884970579106444
T2459 0.00859851528142329
T2460 0.0083484463514564
T2461 0.00811503495665155
T2462 0.00909306940807495
T2463 0.010080953829426
T2464 0.0110638544507823
T2465 0.0120417706730093
T2466 0.0130387805110369
T2467 0.0130063775230441
T2468 0.0129739745350513
T2469 0.0129415715470584
T2470 0.0129091685590656
T2471 0.0128767655710728
T2472 0.01284436258308
T2473 0.0128119595950871
T2474 0.0121570323565522
T2475 0.0115300589336485
T2476 0.0109061163321722
T2477 0.0102852047518348
T2478 0.00966732379321333
T2479 0.00906967480583115
T2480 0.00881099591451875
T2481 0.00857102299902345
T2482 0.00833217206262536
T2483 0.00809444290561301
T2484 0.0078578353282749
T2485 0.00763697040780686
T2486 0.00855606960192416
T2487 0.00948414502824214
T2488 0.0104072364548538
T2489 0.0113253438817592
T2490 0.0122611085994977
T2491 0.0122287056115049
T2492 0.0121963026235121
T2493 0.0121638996355193
T2494 0.0121314966475264
T2495 0.0120990936595336
T2496 0.0120666906715408
T2497 0.012034287683548
T2498 0.0114172427171837
T2499 0.0108266389516977
T2500 0.010239066007639
T2501 0.00965452388500782
T2502 0.00907301238409256
T2503 0.00851067278587831
T2504 0.00826653908139915
T2505 0.00804002771824411
T2506 0.00781463813447481
T2507 0.00759037052980272
T2508 0.00736722450480488
T2509 0.00715890565925069
T2510 0.00801906979577338
T2511 0.00888733622705824
T2512 0.0097506186586368
T2513 0.0106089170905091
T2514 0.0114834366879585
T2515 0.0114510336999657
T2516 0.0114186307119729
T2517 0.0113862277239801
T2518 0.0113538247359873
T2519 0.0113214217479944
T2520 0.0112890187600016
T2521 0.0112566157720088
T2522 0.0106774532775267
T2523 0.0101232189697468
T2524 0.00957201548339438
T2525 0.00902384281846938
T2526 0.0084787009749718
T2527 0.00795167096563695
T2528 0.00772208244799102
T2529 0.00750903243746477
T2530 0.00729710440603574
T2531 0.00708629815399243
T2532 0.00687661348162339
T2533 0.00668084091069452
T2534 0.00748206998962259
T2535 0.00829052742587435
T2536 0.00909400086241981
T2537 0.00989249029925896
T2538 0.0107057649761309
T2539 0.010673361988138
T2540 0.0106409590001452
T2541 0.0106085560121524
T2542 0.0105761528244481
T2543 0.0105437498364553
T2544 0.0105113468484624
T2545 0.0104789438604696
T2546 0.00993766363815818
T2547 0.00941979898779599
T2548 0.00890496515886123
T2549 0.00839316195164242
T2550 0.00788438976556251
T2551 0.00739266894568411
T2552 0.00717762561487141
T2553 0.00697803715668543
T2554 0.00677957047788518
T2555 0.00658222557847067
T2556 0.00638600265815337
T2557 0.00620277616213834
T2558 0.0069450701834718
T2559 0.00769371862469046
T2560 0.00843738306620281
T2561 0.00917606350800886
T2562 0.00992809306459168
T2563 0.00989569007659886
T2564 0.00986328708860604
T2565 0.00983088410061322
T2566 0.0097984811126204
T2567 0.00976607812462757
T2568 0.00973367513663475
T2569 0.00970127214864193
T2570 0.00919787419850115
T2571 0.00871637900584516
T2572 0.00823791463461659
T2573 0.00776248108481545
T2574 0.00729007835644175
T2575 0.00683366692573127
T2576 0.00663316898146328
T2577 0.00644704187590609
T2578 0.00626203674944611
T2579 0.00607815320266038
T2580 0.00589539163497187
T2581 0.00572471141358217
T2582 0.00640807037732101
T2583 0.00709690982350657
T2584 0.00778076526998582
T2585 0.00845963671675876
T2586 0.0091504211530525
T2587 0.00911801816505968
T2588 0.00908561517706686
T2589 0.00905321218907404
T2590 0.00902080920108122
T2591 0.0089884062130884
T2592 0.00895600322509558
T2593 0.00892360023710276
T2594 0.00845808475884412
T2595 0.00801295902389432
T2596 0.00757086431008343
T2597 0.00713180021798849
T2598 0.00669576694732098
T2599 0.00627466490577843
T2600 0.00608871214834367
T2601 0.00591604659512675
T2602 0.00574450282129556
T2603 0.0055740808268501
T2604 0.00540478081150185
T2605 0.00524664686473749
T2606 0.00587107057117022
T2607 0.00650010102232268
T2608 0.00712414747376882
T2609 0.00774320992550867
T2610 0.00837274924151333
T2611 0.00834034625352051
T2612 0.00830794326552769
T2613 0.00827554027753487
T2614 0.00824313728954205
T2615 0.00821073430154923
T2616 0.0081783313135564
T2617 0.00814592832556358
T2618 0.00771829511947561
T2619 0.00730953904194349
T2620 0.0069038137858388
T2621 0.00650111935116153
T2622 0.00610145553820022
T2623 0.00571566288582559
T2624 0.00554425531522407
T2625 0.00538505131434741
T2626 0.00522696909285648
T2627 0.00507000845103981
T2628 0.00491416978832035
T2629 0.00476595451223293
T2630 0.00535349410447433
T2631 0.0059497461100507
T2632 0.0065459979159156
T2633 0.00714224972178049
T2634 0.0077528180448335
T2635 0.0077528180448335
T2636 0.0077528180448335
T2637 0.0077528180448335
T2638 0.0077528180448335
T2639 0.0077528180448335
T2640 0.0077528180448335
T2641 0.0077528180448335
T2642 0.007375158842212
T2643 0.00701258125146024
T2644 0.00665000346099701
T2645 0.00628742587024525
T2646 0.00592484827949349
T2647 0.00557283981971053
T2648 0.00542783430653703
T2649 0.00529363358387927
T2650 0.00515943266151002
T2651 0.00502523193885226
T2652 0.00489103101648301
T2653 0.00476595451223293
T2654 0.00535349410447433
T2655 0.0059497461100507
T2656 0.0065459979159156
T2657 0.00714224972178049
T2658 0.0077528180448335
T2659 0.0077528180448335
T2660 0.0077528180448335
T2661 0.0077528180448335
T2662 0.0077528180448335
T2663 0.0077528180448335
T2664 0.0077528180448335
T2665 0.0077528180448335
T2666 0.007375158842212
T2667 0.00701258125146024
T2668 0.00665000346099701
T2669 0.00628742587024525
T2670 0.00592484827949349
T2671 0.00557283981971053
T2672 0.00542783430653703
T2673 0.00529363358387927
T2674 0.00515943266151002
T2675 0.00502523193885226
T2676 0.00489103101648301
T2677 0.00476595451223293
T2678 0.00535349410447433
T2679 0.0059497461100507
T2680 0.0065459979159156
T2681 0.00714224972178049
T2682 0.0077528180448335
T2683 0.0077528180448335
T2684 0.0077528180448335
T2685 0.0077528180448335
T2686 0.0077528180448335
T2687 0.0077528180448335
T2688 0.0077528180448335
T2689 0.0077528180448335
T2690 0.007375158842212
T2691 0.00701258125146024
T2692 0.00665000346099701
T2693 0.00628742587024525
T2694 0.00592484827949349
T2695 0.00557283981971053
T2696 0.00542783430653703
T2697 0.00529363358387927
T2698 0.00515943266151002
T2699 0.00502523193885226
T2700 0.00489103101648301
T2701 0.00476595451223293
T2702 0.00535349410447433
T2703 0.0059497461100507
T2704 0.0065459979159156
T2705 0.00714224972178049
T2706 0.0077528180448335
T2707 0.0077528180448335
T2708 0.0077528180448335
T2709 0.0077528180448335
T2710 0.0077528180448335
T2711 0.0077528180448335
T2712 0.0077528180448335
T2713 0.0077528180448335
T2714 0.007375158842212
T2715 0.00701258125146024
T2716 0.00665000346099701
T2717 0.00628742587024525
T2718 0.00592484827949349
T2719 0.00557283981971053
T2720 0.00542783430653703
T2721 0.00529363358387927
T2722 0.00515943266151002
T2723 0.00502523193885226
T2724 0.00489103101648301
T2725 0.00476595451223293
T2726 0.00535349410447433
T2727 0.0059497461100507
T2728 0.0065459979159156
T2729 0.00714224972178049
T2730 0.0077528180448335
T2731 0.0077528180448335
T2732 0.0077528180448335
T2733 0.0077528180448335
T2734 0.0077528180448335
T2735 0.0077528180448335
T2736 0.0077528180448335
T2737 0.0077528180448335
T2738 0.007375158842212
T2739 0.00701258125146024
T2740 0.00665000346099701
T2741 0.00628742587024525
T2742 0.00592484827949349
T2743 0.00557283981971053
T2744 0.00542783430653703
T2745 0.00529363358387927
T2746 0.00515943266151002
T2747 0.00502523193885226
T2748 0.00489103101648301
T2749 0.00476595451223293
T2750 0.00535349410447433
T2751 0.0059497461100507
T2752 0.0065459979159156
T2753 0.00714224972178049
T2754 0.0077528180448335
T2755 0.0077528180448335
T2756 0.0077528180448335
T2757 0.0077528180448335
T2758 0.0077528180448335
T2759 0.0077528180448335
T2760 0.0077528180448335
T2761 0.0077528180448335
T2762 0.007375158842212
T2763 0.00701258125146024
T2764 0.00665000346099701
T2765 0.00628742587024525
T2766 0.00592484827949349
T2767 0.00557283981971053
T2768 0.00542783430653703
T2769 0.00529363358387927
T2770 0.00515943266151002
T2771 0.00502523193885226
T2772 0.00489103101648301
T2773 0.00476595451223293
T2774 0.00550229233837321
T2775 0.00624757763826096
T2776 0.00699286313786019
T2777 0.0077528180448335
T2778 0.0077528180448335
T2779 0.0077528180448335
T2780 0.0077528180448335
T2781 0.0077528180448335
T2782 0.0077528180448335
T2783 0.0077528180448335
T2784 0.0077528180448335
T2785 0.0077528180448335
T2786 0.007375158842212
T2787 0.00701258125146024
T2788 0.00665000346099701
T2789 0.00628742587024525
T2790 0.00592484827949349
T2791 0.00557283981971053
T2792 0.00542783430653703
T2793 0.00529363358387927
T2794 0.00515943266151002
T2795 0.00502523193885226
T2796 0.00489103101648301
T2797 0.00476595451223293
T2798 0.00550229233837321
T2799 0.00624757763826096
T2800 0.00699286313786019
T2801 0.0077528180448335
T2802 0.0077528180448335
T2803 0.0077528180448335
T2804 0.0077528180448335
T2805 0.0077528180448335
T2806 0.0077528180448335
T2807 0.0077528180448335
T2808 0.0077528180448335
