# Supplementary material for: FishMORPH - An agent-based model to predict salmonid growth and distribution responses under natural and low flows
Source: Sci Rep. 2016 Jul 19;6:29414. doi: 10.1038/srep29414 (PMC4949470; doi:10.1038/srep29414)
Supplement: Supplementary Information 2 [file srep29414-s2.zip › SR_FishMORPH_Files/Parameters/Baseline_Resource4_Density_Stretch6.var]

Resource4Density Strech6
T1 1.71063859421055
T2 1.58726924132333
T3 1.46724058424559
T4 1.34721192716784
T5 1.22963223881648
T6 1.20502693176806
T7 1.18281864311905
T8 1.16061035447004
T9 1.13840206582103
T10 1.11619377717201
T11 1.093985488523
T12 1.07177719987399
T13 1.05159512109334
T14 1.14366192437923
T15 1.23763805072333
T16 1.331614175927
T17 1.4255903022711
T18 1.51956642861521
T19 1.61354255495931
T20 1.71063859421055
T21 1.71063859421055
T22 1.71063859421055
T23 1.71063859421055
T24 1.71063859421055
T25 1.71063859421055
T26 1.58726924132333
T27 1.46724058424559
T28 1.34721192716784
T29 1.22963223881648
T30 1.20502693176806
T31 1.18281864311905
T32 1.16061035447004
T33 1.13840206582103
T34 1.11619377717201
T35 1.093985488523
T36 1.07177719987399
T37 1.05159512109334
T38 1.14366192437923
T39 1.23763805072333
T40 1.331614175927
T41 1.4255903022711
T42 1.51956642861521
T43 1.61354255495931
T44 1.71063859421055
T45 1.71063859421055
T46 1.71063859421055
T47 1.71063859421055
T48 1.71063859421055
T49 1.71063859421055
T50 1.58726924132333
T51 1.46724058424559
T52 1.34721192716784
T53 1.22963223881648
T54 1.20502693176806
T55 1.18281864311905
T56 1.16061035447004
T57 1.13840206582103
T58 1.11619377717201
T59 1.093985488523
T60 1.07177719987399
T61 1.05159512109334
T62 1.14366192437923
T63 1.23763805072333
T64 1.331614175927
T65 1.4255903022711
T66 1.51956642861521
T67 1.61354255495931
T68 1.71063859421055
T69 1.71063859421055
T70 1.71063859421055
T71 1.71063859421055
T72 1.71063859421055
T73 1.71063859421055
T74 1.58726924132333
T75 1.46724058424559
T76 1.34721192716784
T77 1.22963223881648
T78 1.20502693176806
T79 1.18281864311905
T80 1.16061035447004
T81 1.13840206582103
T82 1.11619377717201
T83 1.093985488523
T84 1.07177719987399
T85 1.05159512109334
T86 1.14366192437923
T87 1.23763805072333
T88 1.331614175927
T89 1.4255903022711
T90 1.51956642861521
T91 1.61354255495931
T92 1.71063859421055
T93 1.71063859421055
T94 1.71063859421055
T95 1.71063859421055
T96 1.71063859421055
T97 1.71063859421055
T98 1.58726924132333
T99 1.46724058424559
T100 1.34721192716784
T101 1.22963223881648
T102 1.20502693176806
T103 1.18281864311905
T104 1.16061035447004
T105 1.13840206582103
T106 1.11619377717201
T107 1.093985488523
T108 1.07177719987399
T109 1.05159512109334
T110 1.14366192437923
T111 1.23763805072333
T112 1.331614175927
T113 1.4255903022711
T114 1.51956642861521
T115 1.61354255495931
T116 1.71063859421055
T117 1.71063859421055
T118 1.71063859421055
T119 1.71063859421055
T120 1.71063859421055
T121 1.71063859421055
T122 1.58726924132333
T123 1.46724058424559
T124 1.34721192716784
T125 1.22963223881648
T126 1.20502693176806
T127 1.18281864311905
T128 1.16061035447004
T129 1.13840206582103
T130 1.11619377717201
T131 1.093985488523
T132 1.07177719987399
T133 1.05159512109334
T134 1.14366192437923
T135 1.23763805072333
T136 1.331614175927
T137 1.4255903022711
T138 1.51956642861521
T139 1.61354255495931
T140 1.71063859421055
T141 1.71063859421055
T142 1.71063859421055
T143 1.71063859421055
T144 1.71063859421055
T145 1.71063859421055
T146 1.58726924132333
T147 1.46724058424559
T148 1.34721192716784
T149 1.22963223881648
T150 1.20502693176806
T151 1.18281864311905
T152 1.16061035447004
T153 1.13840206582103
T154 1.11619377717201
T155 1.093985488523
T156 1.07177719987399
T157 1.05159512109334
T158 1.14366192437923
T159 1.23763805072333
T160 1.331614175927
T161 1.4255903022711
T162 1.51956642861521
T163 1.61354255495931
T164 1.71063859421055
T165 1.71063859421055
T166 1.71063859421055
T167 1.71063859421055
T168 1.71063859421055
T169 1.71063859421055
T170 1.58726924132333
T171 1.46724058424559
T172 1.34721192716784
T173 1.22963223881648
T174 1.20502693176806
T175 1.18281864311905
T176 1.16061035447004
T177 1.13840206582103
T178 1.11619377717201
T179 1.093985488523
T180 1.07177719987399
T181 1.05159512109334
T182 1.14366192437923
T183 1.23763805072333
T184 1.331614175927
T185 1.4255903022711
T186 1.51956642861521
T187 1.61354255495931
T188 1.71063859421055
T189 1.71063859421055
T190 1.71063859421055
T191 1.71063859421055
T192 1.71063859421055
T193 1.71063859421055
T194 1.58726924132333
T195 1.46724058424559
T196 1.34721192716784
T197 1.22963223881648
T198 1.20502693176806
T199 1.18281864311905
T200 1.16061035447004
T201 1.13840206582103
T202 1.11619377717201
T203 1.093985488523
T204 1.07177719987399
T205 1.05159512109334
T206 1.14366192437923
T207 1.23763805072333
T208 1.331614175927
T209 1.4255903022711
T210 1.51956642861521
T211 1.61354255495931
T212 1.71063859421055
T213 1.71063859421055
T214 1.71063859421055
T215 1.71063859421055
T216 1.71063859421055
T217 1.71063859421055
T218 1.58726924132333
T219 1.46724058424559
T220 1.34721192716784
T221 1.22963223881648
T222 1.20502693176806
T223 1.18281864311905
T224 1.16061035447004
T225 1.13840206582103
T226 1.11619377717201
T227 1.093985488523
T228 1.07177719987399
T229 1.05159512109334
T230 1.14366192437923
T231 1.23763805072333
T232 1.331614175927
T233 1.4255903022711
T234 1.51956642861521
T235 1.61354255495931
T236 1.71063859421055
T237 1.71063859421055
T238 1.71063859421055
T239 1.71063859421055
T240 1.71063859421055
T241 1.71063859421055
T242 1.58726924132333
T243 1.46724058424559
T244 1.34721192716784
T245 1.22963223881648
T246 1.20502693176806
T247 1.18281864311905
T248 1.16061035447004
T249 1.13840206582103
T250 1.11619377717201
T251 1.093985488523
T252 1.07177719987399
T253 1.05159512109334
T254 1.14366192437923
T255 1.23763805072333
T256 1.331614175927
T257 1.4255903022711
T258 1.51956642861521
T259 1.61354255495931
T260 1.71063859421055
T261 1.71063859421055
T262 1.71063859421055
T263 1.71063859421055
T264 1.71063859421055
T265 1.71063859421055
T266 1.58726924132333
T267 1.46724058424559
T268 1.34721192716784
T269 1.22963223881648
T270 1.20502693176806
T271 1.18281864311905
T272 1.16061035447004
T273 1.13840206582103
T274 1.11619377717201
T275 1.093985488523
T276 1.07177719987399
T277 1.05159512109334
T278 1.14366192437923
T279 1.23763805072333
T280 1.331614175927
T281 1.4255903022711
T282 1.51956642861521
T283 1.61354255495931
T284 1.71063859421055
T285 1.71063859421055
T286 1.71063859421055
T287 1.71063859421055
T288 1.71063859421055
T289 1.71063859421055
T290 1.58726924132333
T291 1.46724058424559
T292 1.34721192716784
T293 1.22963223881648
T294 1.20502693176806
T295 1.18281864311905
T296 1.16061035447004
T297 1.13840206582103
T298 1.11619377717201
T299 1.093985488523
T300 1.07177719987399
T301 1.05159512109334
T302 1.14366192437923
T303 1.23763805072333
T304 1.331614175927
T305 1.4255903022711
T306 1.51956642861521
T307 1.61354255495931
T308 1.71063859421055
T309 1.71063859421055
T310 1.71063859421055
T311 1.71063859421055
T312 1.71063859421055
T313 1.71063859421055
T314 1.58726924132333
T315 1.46724058424559
T316 1.34721192716784
T317 1.22963223881648
T318 1.20502693176806
T319 1.18281864311905
T320 1.16061035447004
T321 1.13840206582103
T322 1.11619377717201
T323 1.093985488523
T324 1.07177719987399
T325 1.05159512109334
T326 1.14366192437923
T327 1.23763805072333
T328 1.331614175927
T329 1.4255903022711
T330 1.51956642861521
T331 1.61354255495931
T332 1.71063859421055
T333 1.71063859421055
T334 1.71063859421055
T335 1.71063859421055
T336 1.71063859421055
T337 1.71063859421055
T338 1.58726924132333
T339 1.46724058424559
T340 1.34721192716784
T341 1.22963223881648
T342 1.20502693176806
T343 1.18281864311905
T344 1.16061035447004
T345 1.13840206582103
T346 1.11619377717201
T347 1.093985488523
T348 1.07177719987399
T349 1.05159512109334
T350 1.14366192437923
T351 1.23763805072333
T352 1.331614175927
T353 1.4255903022711
T354 1.51956642861521
T355 1.61354255495931
T356 1.71063859421055
T357 1.71063859421055
T358 1.71063859421055
T359 1.71063859421055
T360 1.71063859421055
T361 1.71063859421055
T362 1.58726924132333
T363 1.46724058424559
T364 1.34721192716784
T365 1.22963223881648
T366 1.20502693176806
T367 1.18281864311905
T368 1.16061035447004
T369 1.13840206582103
T370 1.11619377717201
T371 1.093985488523
T372 1.07177719987399
T373 1.05159512109334
T374 1.14366192437923
T375 1.23763805072333
T376 1.331614175927
T377 1.4255903022711
T378 1.51956642861521
T379 1.61354255495931
T380 1.71063859421055
T381 1.71063859421055
T382 1.71063859421055
T383 1.71063859421055
T384 1.71063859421055
T385 1.71063859421055
T386 1.58726924132333
T387 1.46724058424559
T388 1.34721192716784
T389 1.22963223881648
T390 1.20502693176806
T391 1.18281864311905
T392 1.16061035447004
T393 1.13840206582103
T394 1.11619377717201
T395 1.093985488523
T396 1.07177719987399
T397 1.05159512109334
T398 1.14366192437923
T399 1.23763805072333
T400 1.331614175927
T401 1.4255903022711
T402 1.51956642861521
T403 1.61354255495931
T404 1.71063859421055
T405 1.71063859421055
T406 1.71063859421055
T407 1.71063859421055
T408 1.71063859421055
T409 1.71063859421055
T410 1.58726924132333
T411 1.46724058424559
T412 1.34721192716784
T413 1.22963223881648
T414 1.20502693176806
T415 1.18281864311905
T416 1.16061035447004
T417 1.13840206582103
T418 1.11619377717201
T419 1.093985488523
T420 1.07177719987399
T421 1.05159512109334
T422 1.14366192437923
T423 1.23763805072333
T424 1.331614175927
T425 1.4255903022711
T426 1.51956642861521
T427 1.61354255495931
T428 1.71063859421055
T429 1.71063859421055
T430 1.71063859421055
T431 1.71063859421055
T432 1.71063859421055
T433 1.71063859421055
T434 1.58726924132333
T435 1.46724058424559
T436 1.34721192716784
T437 1.22963223881648
T438 1.20502693176806
T439 1.18281864311905
T440 1.16061035447004
T441 1.13840206582103
T442 1.11619377717201
T443 1.093985488523
T444 1.07177719987399
T445 1.05159512109334
T446 1.14366192437923
T447 1.23763805072333
T448 1.331614175927
T449 1.4255903022711
T450 1.51956642861521
T451 1.61354255495931
T452 1.71063859421055
T453 1.71063859421055
T454 1.71063859421055
T455 1.71063859421055
T456 1.71063859421055
T457 1.71063859421055
T458 1.58726924132333
T459 1.46724058424559
T460 1.34721192716784
T461 1.22963223881648
T462 1.20502693176806
T463 1.18281864311905
T464 1.16061035447004
T465 1.13840206582103
T466 1.11619377717201
T467 1.093985488523
T468 1.07177719987399
T469 1.05159512109334
T470 1.14366192437923
T471 1.23763805072333
T472 1.331614175927
T473 1.4255903022711
T474 1.51956642861521
T475 1.61354255495931
T476 1.71063859421055
T477 1.71063859421055
T478 1.71063859421055
T479 1.71063859421055
T480 1.71063859421055
T481 1.71063859421055
T482 1.58726924132333
T483 1.46724058424559
T484 1.34721192716784
T485 1.22963223881648
T486 1.20502693176806
T487 1.18281864311905
T488 1.16061035447004
T489 1.13840206582103
T490 1.11619377717201
T491 1.093985488523
T492 1.07177719987399
T493 1.05159512109334
T494 1.14366192437923
T495 1.23763805072333
T496 1.331614175927
T497 1.4255903022711
T498 1.51956642861521
T499 1.61354255495931
T500 1.71063859421055
T501 1.71063859421055
T502 1.71063859421055
T503 1.71063859421055
T504 1.71063859421055
T505 1.71063859421055
T506 1.58726924132333
T507 1.46724058424559
T508 1.34721192716784
T509 1.22963223881648
T510 1.20502693176806
T511 1.18281864311905
T512 1.16061035447004
T513 1.13840206582103
T514 1.11619377717201
T515 1.093985488523
T516 1.07177719987399
T517 1.05159512109334
T518 1.14366192437923
T519 1.23763805072333
T520 1.331614175927
T521 1.4255903022711
T522 1.51956642861521
T523 1.61354255495931
T524 1.71063859421055
T525 1.71063859421055
T526 1.71063859421055
T527 1.71063859421055
T528 1.71063859421055
T529 1.71063859421055
T530 1.58726924132333
T531 1.46724058424559
T532 1.34721192716784
T533 1.22963223881648
T534 1.20502693176806
T535 1.18281864311905
T536 1.16061035447004
T537 1.13840206582103
T538 1.11619377717201
T539 1.093985488523
T540 1.07177719987399
T541 1.05159512109334
T542 1.14366192437923
T543 1.23763805072333
T544 1.331614175927
T545 1.4255903022711
T546 1.51956642861521
T547 1.61354255495931
T548 1.71063859421055
T549 1.71063859421055
T550 1.71063859421055
T551 1.71063859421055
T552 1.71063859421055
T553 1.71063859421055
T554 1.58726924132333
T555 1.46724058424559
T556 1.34721192716784
T557 1.22963223881648
T558 1.20502693176806
T559 1.18281864311905
T560 1.16061035447004
T561 1.13840206582103
T562 1.11619377717201
T563 1.093985488523
T564 1.07177719987399
T565 1.05159512109334
T566 1.14366192437923
T567 1.23763805072333
T568 1.331614175927
T569 1.4255903022711
T570 1.51956642861521
T571 1.61354255495931
T572 1.71063859421055
T573 1.71063859421055
T574 1.71063859421055
T575 1.71063859421055
T576 1.71063859421055
T577 1.71063859421055
T578 1.58726924132333
T579 1.46724058424559
T580 1.34721192716784
T581 1.22963223881648
T582 1.20502693176806
T583 1.18281864311905
T584 1.16061035447004
T585 1.13840206582103
T586 1.11619377717201
T587 1.093985488523
T588 1.07177719987399
T589 1.05159512109334
T590 1.14366192437923
T591 1.23763805072333
T592 1.331614175927
T593 1.4255903022711
T594 1.51956642861521
T595 1.61354255495931
T596 1.71063859421055
T597 1.71063859421055
T598 1.71063859421055
T599 1.71063859421055
T600 1.71063859421055
T601 1.71063859421055
T602 1.58726924132333
T603 1.46724058424559
T604 1.34721192716784
T605 1.22963223881648
T606 1.20502693176806
T607 1.18281864311905
T608 1.16061035447004
T609 1.13840206582103
T610 1.11619377717201
T611 1.093985488523
T612 1.07177719987399
T613 1.05159512109334
T614 1.14366192437923
T615 1.23763805072333
T616 1.331614175927
T617 1.4255903022711
T618 1.51956642861521
T619 1.61354255495931
T620 1.71063859421055
T621 1.71063859421055
T622 1.71063859421055
T623 1.71063859421055
T624 1.71063859421055
T625 1.71063859421055
T626 1.58726924132333
T627 1.46724058424559
T628 1.34721192716784
T629 1.22963223881648
T630 1.20502693176806
T631 1.18281864311905
T632 1.16061035447004
T633 1.13840206582103
T634 1.11619377717201
T635 1.093985488523
T636 1.07177719987399
T637 1.05159512109334
T638 1.14366192437923
T639 1.23763805072333
T640 1.331614175927
T641 1.4255903022711
T642 1.51956642861521
T643 1.61354255495931
T644 1.71063859421055
T645 1.71063859421055
T646 1.71063859421055
T647 1.71063859421055
T648 1.71063859421055
T649 1.71063859421055
T650 1.58726924132333
T651 1.46724058424559
T652 1.34721192716784
T653 1.22963223881648
T654 1.20502693176806
T655 1.18281864311905
T656 1.16061035447004
T657 1.13840206582103
T658 1.11619377717201
T659 1.093985488523
T660 1.07177719987399
T661 1.05159512109334
T662 1.14366192437923
T663 1.23763805072333
T664 1.331614175927
T665 1.4255903022711
T666 1.51956642861521
T667 1.61354255495931
T668 1.71063859421055
T669 1.71063859421055
T670 1.71063859421055
T671 1.71063859421055
T672 1.71063859421055
T673 1.71063859421055
T674 1.58726924132333
T675 1.46724058424559
T676 1.34721192716784
T677 1.22963223881648
T678 1.20502693176806
T679 1.18281864311905
T680 1.16061035447004
T681 1.13840206582103
T682 1.11619377717201
T683 1.093985488523
T684 1.07177719987399
T685 1.05159512109334
T686 1.14366192437923
T687 1.23763805072333
T688 1.331614175927
T689 1.4255903022711
T690 1.51956642861521
T691 1.61354255495931
T692 1.71063859421055
T693 1.71063859421055
T694 1.71063859421055
T695 1.71063859421055
T696 1.71063859421055
T697 1.71063859421055
T698 1.58726924132333
T699 1.46724058424559
T700 1.34721192716784
T701 1.22963223881648
T702 1.20502693176806
T703 1.18281864311905
T704 1.16061035447004
T705 1.13840206582103
T706 1.11619377717201
T707 1.093985488523
T708 1.07177719987399
T709 1.05159512109334
T710 1.14366192437923
T711 1.23763805072333
T712 1.331614175927
T713 1.4255903022711
T714 1.51956642861521
T715 1.61354255495931
T716 1.71063859421055
T717 1.71063859421055
T718 1.71063859421055
T719 1.71063859421055
T720 1.71063859421055
T721 1.71063859421055
T722 1.58726924132333
T723 1.46724058424559
T724 1.34721192716784
T725 1.22963223881648
T726 1.20502693176806
T727 1.18281864311905
T728 1.16061035447004
T729 1.13840206582103
T730 1.11619377717201
T731 1.093985488523
T732 1.07177719987399
T733 1.05159512109334
T734 1.14366192437923
T735 1.23763805072333
T736 1.331614175927
T737 1.4255903022711
T738 1.51956642861521
T739 1.61354255495931
T740 1.71063859421055
T741 1.71063859421055
T742 1.71063859421055
T743 1.71063859421055
T744 1.71063859421055
T745 1.71063859421055
T746 1.58726924132333
T747 1.46724058424559
T748 1.34721192716784
T749 1.22963223881648
T750 1.20502693176806
T751 1.18281864311905
T752 1.16061035447004
T753 1.13840206582103
T754 1.11619377717201
T755 1.093985488523
T756 1.07177719987399
T757 1.05159512109334
T758 1.14366192437923
T759 1.23763805072333
T760 1.331614175927
T761 1.4255903022711
T762 1.51956642861521
T763 1.61354255495931
T764 1.71063859421055
T765 1.71063859421055
T766 1.71063859421055
T767 1.71063859421055
T768 1.71063859421055
T769 1.71063859421055
T770 1.58726924132333
T771 1.46724058424559
T772 1.34721192716784
T773 1.22963223881648
T774 1.20502693176806
T775 1.18281864311905
T776 1.16061035447004
T777 1.13840206582103
T778 1.11619377717201
T779 1.093985488523
T780 1.07177719987399
T781 1.05159512109334
T782 1.14366192437923
T783 1.23763805072333
T784 1.331614175927
T785 1.4255903022711
T786 1.51956642861521
T787 1.61354255495931
T788 1.71063859421055
T789 1.71063859421055
T790 1.71063859421055
T791 1.71063859421055
T792 1.71063859421055
T793 1.71063859421055
T794 1.58726924132333
T795 1.46724058424559
T796 1.34721192716784
T797 1.22963223881648
T798 1.20502693176806
T799 1.18281864311905
T800 1.16061035447004
T801 1.13840206582103
T802 1.11619377717201
T803 1.093985488523
T804 1.07177719987399
T805 1.05159512109334
T806 1.14366192437923
T807 1.23763805072333
T808 1.331614175927
T809 1.4255903022711
T810 1.51956642861521
T811 1.61354255495931
T812 1.71063859421055
T813 1.71063859421055
T814 1.71063859421055
T815 1.71063859421055
T816 1.71063859421055
T817 1.71063859421055
T818 1.58726924132333
T819 1.46724058424559
T820 1.34721192716784
T821 1.22963223881648
T822 1.20502693176806
T823 1.18281864311905
T824 1.16061035447004
T825 1.13840206582103
T826 1.11619377717201
T827 1.093985488523
T828 1.07177719987399
T829 1.05159512109334
T830 1.14366192437923
T831 1.23763805072333
T832 1.331614175927
T833 1.4255903022711
T834 1.51956642861521
T835 1.61354255495931
T836 1.71063859421055
T837 1.71063859421055
T838 1.71063859421055
T839 1.71063859421055
T840 1.71063859421055
T841 1.71063859421055
T842 1.58726924132333
T843 1.46724058424559
T844 1.34721192716784
T845 1.22963223881648
T846 1.20502693176806
T847 1.18281864311905
T848 1.16061035447004
T849 1.13840206582103
T850 1.11619377717201
T851 1.093985488523
T852 1.07177719987399
T853 1.05159512109334
T854 1.14366192437923
T855 1.23763805072333
T856 1.331614175927
T857 1.4255903022711
T858 1.51956642861521
T859 1.61354255495931
T860 1.71063859421055
T861 1.71063859421055
T862 1.71063859421055
T863 1.71063859421055
T864 1.71063859421055
T865 1.71063859421055
T866 1.58726924132333
T867 1.46724058424559
T868 1.34721192716784
T869 1.22963223881648
T870 1.20502693176806
T871 1.18281864311905
T872 1.16061035447004
T873 1.13840206582103
T874 1.11619377717201
T875 1.093985488523
T876 1.07177719987399
T877 1.05159512109334
T878 1.14366192437923
T879 1.23763805072333
T880 1.331614175927
T881 1.4255903022711
T882 1.51956642861521
T883 1.61354255495931
T884 1.71063859421055
T885 1.71063859421055
T886 1.71063859421055
T887 1.71063859421055
T888 1.71063859421055
T889 1.71063859421055
T890 1.58726924132333
T891 1.46724058424559
T892 1.34721192716784
T893 1.22963223881648
T894 1.20502693176806
T895 1.18281864311905
T896 1.16061035447004
T897 1.13840206582103
T898 1.11619377717201
T899 1.093985488523
T900 1.07177719987399
T901 1.05159512109334
T902 1.14366192437923
T903 1.23763805072333
T904 1.331614175927
T905 1.4255903022711
T906 1.51956642861521
T907 1.61354255495931
T908 1.71063859421055
T909 1.71063859421055
T910 1.71063859421055
T911 1.71063859421055
T912 1.71063859421055
T913 1.71063859421055
T914 1.58726924132333
T915 1.46724058424559
T916 1.34721192716784
T917 1.22963223881648
T918 1.20502693176806
T919 1.18281864311905
T920 1.16061035447004
T921 1.13840206582103
T922 1.11619377717201
T923 1.093985488523
T924 1.07177719987399
T925 1.05159512109334
T926 1.14366192437923
T927 1.23763805072333
T928 1.331614175927
T929 1.4255903022711
T930 1.51956642861521
T931 1.61354255495931
T932 1.71063859421055
T933 1.71063859421055
T934 1.71063859421055
T935 1.71063859421055
T936 1.71063859421055
T937 1.71063859421055
T938 1.58726924132333
T939 1.46724058424559
T940 1.34721192716784
T941 1.22963223881648
T942 1.20502693176806
T943 1.18281864311905
T944 1.16061035447004
T945 1.13840206582103
T946 1.11619377717201
T947 1.093985488523
T948 1.07177719987399
T949 1.05159512109334
T950 1.14366192437923
T951 1.23763805072333
T952 1.331614175927
T953 1.4255903022711
T954 1.51956642861521
T955 1.61354255495931
T956 1.71063859421055
T957 1.71063859421055
T958 1.71063859421055
T959 1.71063859421055
T960 1.71063859421055
T961 1.71063859421055
T962 1.58726924132333
T963 1.46724058424559
T964 1.34721192716784
T965 1.22963223881648
T966 1.20502693176806
T967 1.18281864311905
T968 1.16061035447004
T969 1.13840206582103
T970 1.11619377717201
T971 1.093985488523
T972 1.07177719987399
T973 1.05159512109334
T974 1.14366192437923
T975 1.23763805072333
T976 1.331614175927
T977 1.4255903022711
T978 1.51956642861521
T979 1.61354255495931
T980 1.71063859421055
T981 1.71063859421055
T982 1.71063859421055
T983 1.71063859421055
T984 1.71063859421055
T985 1.71063859421055
T986 1.58726924132333
T987 1.46724058424559
T988 1.34721192716784
T989 1.22963223881648
T990 1.20502693176806
T991 1.18281864311905
T992 1.16061035447004
T993 1.13840206582103
T994 1.11619377717201
T995 1.093985488523
T996 1.07177719987399
T997 1.05159512109334
T998 1.14366192437923
T999 1.23763805072333
T1000 1.331614175927
T1001 1.4255903022711
T1002 1.51956642861521
T1003 1.61354255495931
T1004 1.71063859421055
T1005 1.71063859421055
T1006 1.71063859421055
T1007 1.71063859421055
T1008 1.71063859421055
T1009 1.71063859421055
T1010 1.58726924132333
T1011 1.46724058424559
T1012 1.34721192716784
T1013 1.22963223881648
T1014 1.20502693176806
T1015 1.18281864311905
T1016 1.16061035447004
T1017 1.13840206582103
T1018 1.11619377717201
T1019 1.093985488523
T1020 1.07177719987399
T1021 1.05159512109334
T1022 1.14366192437923
T1023 1.23763805072333
T1024 1.331614175927
T1025 1.4255903022711
T1026 1.51956642861521
T1027 1.61354255495931
T1028 1.71063859421055
T1029 1.71063859421055
T1030 1.71063859421055
T1031 1.71063859421055
T1032 1.71063859421055
T1033 1.71063859421055
T1034 1.61130873879778
T1035 1.51530659417872
T1036 1.41930444841923
T1037 1.32330230265974
T1038 1.22963223881648
T1039 1.20188400484213
T1040 1.17650681353347
T1041 1.15112962336526
T1042 1.12575243319704
T1043 1.10037524188838
T1044 1.07499805172017
T1045 1.05159512109334
T1046 1.14366192437923
T1047 1.23763805072333
T1048 1.331614175927
T1049 1.4255903022711
T1050 1.51956642861521
T1051 1.61354255495931
T1052 1.71063859421055
T1053 1.71063859421055
T1054 1.71063859421055
T1055 1.71063859421055
T1056 1.71063859421055
T1057 1.71063859421055
T1058 1.61130873879778
T1059 1.51530659417872
T1060 1.41930444841923
T1061 1.32330230265974
T1062 1.22963223881648
T1063 1.20188400484213
T1064 1.17650681353347
T1065 1.15112962336526
T1066 1.12575243319704
T1067 1.10037524188838
T1068 1.07499805172017
T1069 1.05159512109334
T1070 1.14209454197009
T1071 1.2344054067585
T1072 1.32648293813531
T1073 1.41832713610051
T1074 1.50993799951366
T1075 1.60131553065565
T1076 1.69555212482907
T1077 1.69342844979278
T1078 1.6913047747565
T1079 1.68918109972021
T1080 1.68705742468393
T1081 1.68493374964764
T1082 1.5850961100958
T1083 1.48877453819462
T1084 1.39269133245355
T1085 1.29684648945129
T1086 1.20352257332924
T1087 1.17487145651698
T1088 1.14860404692338
T1089 1.12239964533397
T1090 1.09625825402963
T1091 1.07017987072949
T1092 1.04416449771441
T1093 1.02012731532708
T1094 1.10801932200234
T1095 1.19753018357059
T1096 1.28680771058681
T1097 1.37585190533186
T1098 1.46466276552486
T1099 1.55324029344669
T1100 1.64458392623909
T1101 1.6424602512028
T1102 1.64033657616652
T1103 1.63821290227067
T1104 1.63608922723438
T1105 1.6339655521981
T1106 1.53708742879057
T1107 1.44362622572118
T1108 1.35040338767148
T1109 1.25741891350102
T1110 1.16688588166481
T1111 1.1390615189585
T1112 1.11355021796003
T1113 1.08810192610618
T1114 1.06271664339696
T1115 1.03739436983237
T1116 1.01213510541241
T1117 0.98879521016027
T1118 1.07394410089415
T1119 1.16065495924225
T1120 1.24713248417875
T1121 1.33337667456321
T1122 1.41938753267649
T1123 1.50516505623773
T1124 1.59361572878955
T1125 1.59149205375326
T1126 1.58936837871697
T1127 1.58724470368069
T1128 1.5851210286444
T1129 1.58299735360812
T1130 1.48907874748533
T1131 1.39847791324775
T1132 1.30811544288941
T1133 1.21799133641032
T1134 1.13024919000039
T1135 1.10325158140003
T1136 1.07849638899667
T1137 1.05380420687838
T1138 1.02917503390472
T1139 1.00460886893526
T1140 0.980105714250858
T1141 0.957463104993458
T1142 1.03986888092639
T1143 1.12377973491391
T1144 1.20745725663025
T1145 1.29090144379456
T1146 1.37411229868769
T1147 1.45708981902878
T1148 1.54264753019957
T1149 1.54052385630372
T1150 1.53840018126743
T1151 1.53627650623115
T1152 1.53415283119486
T1153 1.53202915615858
T1154 1.44107006618009
T1155 1.35332960077431
T1156 1.26582749810734
T1157 1.17856376046005
T1158 1.09361249719553
T1159 1.06744164270112
T1160 1.04344256117376
T1161 1.01950648765059
T1162 0.995633423272053
T1163 0.971823368038144
T1164 0.948076323089302
T1165 0.926130999826646
T1166 1.0057936598182
T1167 1.086904511726
T1168 1.16778202908176
T1169 1.24842621416634
T1170 1.32883706469888
T1171 1.40901458181982
T1172 1.49167933275002
T1173 1.48955565771374
T1174 1.48743198267745
T1175 1.48530830764117
T1176 1.48318463374532
T1177 1.48106095870903
T1178 1.39306138487485
T1179 1.30818128716044
T1180 1.22353955332527
T1181 1.13913618450978
T1182 1.05697580553111
T1183 1.03163170514265
T1184 1.00838873221041
T1185 0.985208768422798
T1186 0.962091813779817
T1187 0.93903786714103
T1188 0.916046930787309
T1189 0.894798894659833
T1190 0.971718439850452
T1191 1.05002928739766
T1192 1.1281068026737
T1193 1.20595098339769
T1194 1.28356183071008
T1195 1.36093934461086
T1196 1.44071113530048
T1197 1.4385874602642
T1198 1.43646378522791
T1199 1.43434011019162
T1200 1.43221643515534
T1201 1.43009276011905
T1202 1.34505270471005
T1203 1.26303297468701
T1204 1.18125160968364
T1205 1.09970860741908
T1206 1.02033911386669
T1207 0.995821767584175
T1208 0.973334903247056
T1209 0.950911049195004
T1210 0.928550203147145
T1211 0.906252367384352
T1212 0.884017539625753
T1213 0.863466789493021
T1214 0.937643218742263
T1215 1.01315406420975
T1216 1.0884315751252
T1217 1.16347575262904
T1218 1.23828659672128
T1219 1.31286410626146
T1220 1.3897429367105
T1221 1.38761926167422
T1222 1.38549558777837
T1223 1.38337191274208
T1224 1.3812482377058
T1225 1.37912456266951
T1226 1.29704402340482
T1227 1.21788466221357
T1228 1.13896366490157
T1229 1.06028103146881
T1230 0.983702422202267
T1231 0.960011830025702
T1232 0.938281075424141
T1233 0.91661332996721
T1234 0.895008593654909
T1235 0.873466866487238
T1236 0.85198814732376
T1237 0.832134684326208
T1238 0.903567998774511
T1239 0.976278839881411
T1240 1.0487563475767
T1241 1.12100052186039
T1242 1.19301136273247
T1243 1.26478886905251
T1244 1.33877473926096
T1245 1.33665106422467
T1246 1.33452738918839
T1247 1.3324037141521
T1248 1.33028003911582
T1249 1.32815636407953
T1250 1.24903534209958
T1251 1.1727363485997
T1252 1.0966757201195
T1253 1.02085345551854
T1254 0.947065729397408
T1255 0.924201891326792
T1256 0.903227246460789
T1257 0.88231560959898
T1258 0.861466983022237
T1259 0.840681365590124
T1260 0.819958756162204
T1261 0.800802579159396
T1262 0.869492777666321
T1263 0.939403616693505
T1264 1.00908112116864
T1265 1.07852529109174
T1266 1.14773612874367
T1267 1.21671363184355
T1268 1.28780654181142
T1269 1.28568286677513
T1270 1.28355919173885
T1271 1.28143551670256
T1272 1.27931184166627
T1273 1.27718816662999
T1274 1.20102666079434
T1275 1.12758803612626
T1276 1.05438777533742
T1277 0.981425879568269
T1278 0.910429037732985
T1279 0.888391953768319
T1280 0.868173417497438
T1281 0.848017890371186
T1282 0.827925372389565
T1283 0.80789586469301
T1284 0.787929365000648
T1285 0.769470473992583
T1286 0.835417557698569
T1287 0.902528392365161
T1288 0.969405893620147
T1289 1.03605006146353
T1290 1.10246089475486
T1291 1.16863839463459
T1292 1.23683834322144
T1293 1.23471466818515
T1294 1.23259099314887
T1295 1.23046731811258
T1296 1.22834364421673
T1297 1.22621996918045
T1298 1.15301797948911
T1299 1.08243972365283
T1300 1.01209983169579
T1301 0.941998302477563
T1302 0.873792346068563
T1303 0.852582016209846
T1304 0.833119588534086
T1305 0.813720171143392
T1306 0.794383762897329
T1307 0.775110363795895
T1308 0.755899972698655
T1309 0.738138368825771
T1310 0.80134233659038
T1311 0.865653168036818
T1312 0.92973066607165
T1313 0.993574830694875
T1314 1.05718566076606
T1315 1.12056315742563
T1316 1.18587014577189
T1317 1.18374647073561
T1318 1.18162279569932
T1319 1.17949912066304
T1320 1.17737544562675
T1321 1.17525177059047
T1322 1.10500929932431
T1323 1.03729141117939
T1324 0.969811886913721
T1325 0.902570726527294
T1326 0.837155653263704
T1327 0.816772077510936
T1328 0.798065760711171
T1329 0.779422451915599
T1330 0.760842152264657
T1331 0.742324862898781
T1332 0.723870581537099
T1333 0.706806263658959
T1334 0.767267116622627
T1335 0.828777944848912
T1336 0.890055438523153
T1337 0.951099599926225
T1338 1.01191042677725
T1339 1.07248792021667
T1340 1.13490194718192
T1341 1.13277827214563
T1342 1.13065459824978
T1343 1.1285309232135
T1344 1.12640724817721
T1345 1.12428357314092
T1346 1.05700061801907
T1347 0.992143097565519
T1348 0.92752394213165
T1349 0.863143150577025
T1350 0.800518961599282
T1351 0.780962139952463
T1352 0.763011931747819
T1353 0.745124732687805
T1354 0.727300542772421
T1355 0.709539362001667
T1356 0.691841189235106
T1357 0.675474158492146
T1358 0.733191896654875
T1359 0.791902720520569
T1360 0.850380212115093
T1361 0.908624369157574
T1362 0.966635192788448
T1363 1.02441268300772
T1364 1.08393374973237
T1365 1.08181007469609
T1366 1.0796863996598
T1367 1.07756272462352
T1368 1.07543904958723
T1369 1.07331537569138
T1370 1.00899193671383
T1371 0.946994785092084
T1372 0.885235997349579
T1373 0.823715574626756
T1374 0.76388226993486
T1375 0.74515220239399
T1376 0.727958102784467
T1377 0.710827013460012
T1378 0.693758932139749
T1379 0.676753861104553
T1380 0.65981179807355
T1381 0.644142053325334
T1382 0.699116675546686
T1383 0.755027497332663
T1384 0.810704984566596
T1385 0.866149138388923
T1386 0.921359958799643
T1387 0.976337445798757
T1388 1.03296555228283
T1389 1.03084187724654
T1390 1.02871820221026
T1391 1.02659452717397
T1392 1.02447085213769
T1393 1.0223471771014
T1394 0.960983255408595
T1395 0.901846472618648
T1396 0.842948052567509
T1397 0.78428799753605
T1398 0.727245578270438
T1399 0.709342264835517
T1400 0.692904274961553
T1401 0.676529294232218
T1402 0.660217322647514
T1403 0.643968360207439
T1404 0.627782406911994
T1405 0.612809949298958
T1406 0.665041455578934
T1407 0.71815227300432
T1408 0.7710297570181
T1409 0.823673907620273
T1410 0.876084724810839
T1411 0.928262208589799
T1412 0.981997353692851
T1413 0.979873678656565
T1414 0.97775000362028
T1415 0.975626329724431
T1416 0.973502654688145
T1417 0.97137897965186
T1418 0.912974574103358
T1419 0.856698159004776
T1420 0.800660108925875
T1421 0.744860421585781
T1422 0.690608885465579
T1423 0.673532326136607
T1424 0.657850445998201
T1425 0.642231575004424
T1426 0.626675712014841
T1427 0.611182859310324
T1428 0.595753014610001
T1429 0.581477844132146
T1430 0.639614613064311
T1431 0.698527736769781
T1432 0.757168637021272
T1433 0.815537316099659
T1434 0.873633771724068
T1435 0.933152831279594
T1436 0.931029156243308
T1437 0.928905481207022
T1438 0.926781806170737
T1439 0.924658131134451
T1440 0.922534456098166
T1441 0.92041078106188
T1442 0.864965893938558
T1443 0.811549846531341
T1444 0.758372164143804
T1445 0.705432845635512
T1446 0.653972193801157
T1447 0.637722388578134
T1448 0.622796617034849
T1449 0.607933854636194
T1450 0.593134102522606
T1451 0.57839735841321
T1452 0.563723623448445
T1453 0.550145738965334
T1454 0.605072338524763
T1455 0.660718791046428
T1456 0.716093021254553
T1457 0.771195029149136
T1458 0.826024814730178
T1459 0.882184632689614
T1460 0.880060957653329
T1461 0.87793728375748
T1462 0.875813608721194
T1463 0.873689933684909
T1464 0.871566258648623
T1465 0.869442583612338
T1466 0.816957212633321
T1467 0.766401534057905
T1468 0.716084219361734
T1469 0.666005268544806
T1470 0.617335502136735
T1471 0.601912451019661
T1472 0.587742789211934
T1473 0.5736361354084
T1474 0.559592491889933
T1475 0.545611857516096
T1476 0.531694232286889
T1477 0.518813633798521
T1478 0.570530063985215
T1479 0.622909846463514
T1480 0.675017405487834
T1481 0.72685274333905
T1482 0.778415857736288
T1483 0.831216435240072
T1484 0.829092760203786
T1485 0.826969085167501
T1486 0.824845410131215
T1487 0.822721735094929
T1488 0.820598060058644
T1489 0.818474386162795
T1490 0.768948531328084
T1491 0.72125322158447
T1492 0.673796274579663
T1493 0.626577692594537
T1494 0.580698809331875
T1495 0.566102512320751
T1496 0.552688960248582
T1497 0.539338416180607
T1498 0.526050882397698
T1499 0.512826356618982
T1500 0.499664839984896
T1501 0.487481528631709
T1502 0.535987789445667
T1503 0.585100900740162
T1504 0.633941789721115
T1505 0.682510456388526
T1506 0.730806900742397
T1507 0.780248237790529
T1508 0.778124562754244
T1509 0.776000887717958
T1510 0.773877212681673
T1511 0.771753537645387
T1512 0.769629862609101
T1513 0.767506187572816
T1514 0.720939850022847
T1515 0.676104907970598
T1516 0.631508330938029
T1517 0.587150116644268
T1518 0.544062117667453
T1519 0.530292574762278
T1520 0.517635131285231
T1521 0.505040696952813
T1522 0.492509271765025
T1523 0.480040855721868
T1524 0.46763544882334
T1525 0.456149423464896
T1526 0.50144551490612
T1527 0.547291956157247
T1528 0.592866173954395
T1529 0.638168169438003
T1530 0.683197943748507
T1531 0.72928003920055
T1532 0.727156364164264
T1533 0.725032689127979
T1534 0.722909014091693
T1535 0.720785340195845
T1536 0.718661665159559
T1537 0.716537990123273
T1538 0.67293116871761
T1539 0.630956595497162
T1540 0.589220386155959
T1541 0.547722540693999
T1542 0.507425426003031
T1543 0.494482637203805
T1544 0.482581302321879
T1545 0.470742977725019
T1546 0.458967661132353
T1547 0.447255354824753
T1548 0.435606056521347
T1549 0.424817318298084
T1550 0.466903240366572
T1551 0.509483010433895
T1552 0.551790558187676
T1553 0.593825883627917
T1554 0.635588986754617
T1555 0.678311841751007
T1556 0.676188166714722
T1557 0.674064491678436
T1558 0.671940816642151
T1559 0.669817141605865
T1560 0.667693466569579
T1561 0.665569791533294
T1562 0.62492248855281
T1563 0.585808283023727
T1564 0.546932441373888
T1565 0.508294963603293
T1566 0.470788734338609
T1567 0.458672699645332
T1568 0.447527474498964
T1569 0.436445258497226
T1570 0.425426051640118
T1571 0.414469853927639
T1572 0.403576665359791
T1573 0.393485213131271
T1574 0.432360965827024
T1575 0.471674065850979
T1576 0.510714942420957
T1577 0.549483596677394
T1578 0.587980029760726
T1579 0.627343643161028
T1580 0.625219968124742
T1581 0.623096294228894
T1582 0.620972619192608
T1583 0.618848944156322
T1584 0.616725269120037
T1585 0.614601594083751
T1586 0.576913807247573
T1587 0.540659969409855
T1588 0.504644496591818
T1589 0.468867387653024
T1590 0.43415204153375
T1591 0.422862760946422
T1592 0.412473645535612
T1593 0.402147539269432
T1594 0.391884441007445
T1595 0.381684353030525
T1596 0.371547274198235
T1597 0.362153107964459
T1598 0.397818691287476
T1599 0.433865120127627
T1600 0.469639326654238
T1601 0.505141310867308
T1602 0.540371072766836
T1603 0.576375445711485
T1604 0.5742517706752
T1605 0.572128095638914
T1606 0.570004420602628
T1607 0.567880745566343
T1608 0.565757070530057
T1609 0.563633396634209
T1610 0.528905125942336
T1611 0.495511656936419
T1612 0.462356551809747
T1613 0.429439811702756
T1614 0.397515349869328
T1615 0.387052823387949
T1616 0.37741981657226
T1617 0.367849820041639
T1618 0.35834283151521
T1619 0.348898852133411
T1620 0.339517881896242
T1621 0.330821002797647
T1622 0.363276416747928
T1623 0.396056174404275
T1624 0.428563710887519
T1625 0.460799023916784
T1626 0.492762115772946
T1627 0.525407248261943
T1628 0.523283573225657
T1629 0.521159898189372
T1630 0.519036223153086
T1631 0.5169125481168
T1632 0.514788873080515
T1633 0.512665198044229
T1634 0.480896444637099
T1635 0.450363344462984
T1636 0.420068608168113
T1637 0.390012235752487
T1638 0.360878658204906
T1639 0.351242885829476
T1640 0.342365988749345
T1641 0.333552099673408
T1642 0.324801220882537
T1643 0.316113351236297
T1644 0.307488490734686
T1645 0.299488897630834
T1646 0.328734141067943
T1647 0.35824722982136
T1648 0.3874880951208
T1649 0.416456738106698
T1650 0.445153158779055
T1651 0.474439049671963
T1652 0.472315374635678
T1653 0.470191699599392
T1654 0.468068024563106
T1655 0.465944350667258
T1656 0.463820675630972
T1657 0.461697000594687
T1658 0.432887763331861
T1659 0.405215031989549
T1660 0.377780663386043
T1661 0.350584658661781
T1662 0.324241965400047
T1663 0.315432948271003
T1664 0.307312159785994
T1665 0.299254380445614
T1666 0.291259611390302
T1667 0.283327850339182
T1668 0.275459098432693
T1669 0.268156792464022
T1670 0.294191866528395
T1671 0.320438284098008
T1672 0.346412479354081
T1673 0.372114451156175
T1674 0.397544201785165
T1675 0.423470852222421
T1676 0.421347177186135
T1677 0.41922350214985
T1678 0.417099827113564
T1679 0.414976152077278
T1680 0.412852477040993
T1681 0.410728802004707
T1682 0.384879083167061
T1683 0.360066718375676
T1684 0.335492718603972
T1685 0.311157082711512
T1686 0.287605273735625
T1687 0.279623009572093
T1688 0.272258330822642
T1689 0.264956661217821
T1690 0.25771800075763
T1691 0.250542349442068
T1692 0.243429707271137
T1693 0.236824687297209
T1694 0.259649591988847
T1695 0.282629339515093
T1696 0.305336863587362
T1697 0.327772165346089
T1698 0.349935244791275
T1699 0.372502653632441
T1700 0.370378978596156
T1701 0.368255304700307
T1702 0.366131629664021
T1703 0.364007954627736
T1704 0.36188427959145
T1705 0.359760604555165
T1706 0.336870401861824
T1707 0.314918405902241
T1708 0.293204773821901
T1709 0.271729506761243
T1710 0.250968582071203
T1711 0.24381307201362
T1712 0.237204502999727
T1713 0.230658941990027
T1714 0.224176391265394
T1715 0.217756848544954
T1716 0.211400316109581
T1717 0.205492582130397
T1718 0.225107317449299
T1719 0.244820393791741
T1720 0.264261247820642
T1721 0.283429878395565
T1722 0.302326287797384
T1723 0.321534456182899
T1724 0.319410781146613
T1725 0.317287106110328
T1726 0.315163431074042
T1727 0.313039756037756
T1728 0.310916082141908
T1729 0.308792407105622
T1730 0.288861720556587
T1731 0.269770093428806
T1732 0.250916829039831
T1733 0.232301929670537
T1734 0.214331890406781
T1735 0.208003134455147
T1736 0.202150674036375
T1737 0.196361222762234
T1738 0.190634780632722
T1739 0.18497134764784
T1740 0.179370923807588
T1741 0.174160476963584
T1742 0.190565042909751
T1743 0.207011448068389
T1744 0.223185632053923
T1745 0.239087592585479
T1746 0.254717330803494
T1747 0.270566258733356
T1748 0.268442583697071
T1749 0.266318908660785
T1750 0.264195233624499
T1751 0.262071558588214
T1752 0.259947883551928
T1753 0.257824208515643
T1754 0.24085303925135
T1755 0.224621779814933
T1756 0.208628885398197
T1757 0.192874353720268
T1758 0.177695197601922
T1759 0.172193195756237
T1760 0.167096845073023
T1761 0.16206350353444
T1762 0.157093171140486
T1763 0.152185846750726
T1764 0.147341532646032
T1765 0.142828371796772
T1766 0.157582385543763
T1767 0.172328523432784
T1768 0.187047623841246
T1769 0.201739686769149
T1770 0.216404714497367
T1771 0.231463096055811
T1772 0.2312521756527
T1773 0.231041254109153
T1774 0.230830333706042
T1775 0.230619413302932
T1776 0.230408492899821
T1777 0.230197572496711
T1778 0.216632257910289
T1779 0.203538421650813
T1780 0.190468259723163
T1781 0.177421772127338
T1782 0.164711343946951
T1783 0.16084622844379
T1784 0.157304977663151
T1785 0.153769983319932
T1786 0.150241247695008
T1787 0.146718770788376
T1788 0.143202550319165
T1789 0.139955340692883
T1790 0.154151692147882
T1791 0.168573388253254
T1792 0.182968046878067
T1793 0.197335669162758
T1794 0.21167625396689
T1795 0.226401000678973
T1796 0.226190080275863
T1797 0.225979159872752
T1798 0.225768239469642
T1799 0.225557317926094
T1800 0.225346397522983
T1801 0.225135477119873
T1802 0.211864098767604
T1803 0.199054349928288
T1804 0.186268276561235
T1805 0.173505876385571
T1806 0.161072635981453
T1807 0.157289633083224
T1808 0.153823476658177
T1809 0.150363578951424
T1810 0.146909938822528
T1811 0.143462557411925
T1812 0.140021433579179
T1813 0.136843475849703
T1814 0.150720998752001
T1815 0.164818253073724
T1816 0.178888469914888
T1817 0.19293165041593
T1818 0.206947794576851
T1819 0.221338905302135
T1820 0.221127984899025
T1821 0.220917064495914
T1822 0.220706144092804
T1823 0.220495223689693
T1824 0.220284302146146
T1825 0.220073381743035
T1826 0.207095938484481
T1827 0.194570278205763
T1828 0.182068292258871
T1829 0.169589980643804
T1830 0.157433926875519
T1831 0.153733036582221
T1832 0.150341975653203
T1833 0.146957173442479
T1834 0.143578629950048
T1835 0.140206344035474
T1836 0.136840315698757
T1837 0.13373161214696
T1838 0.147290304215683
T1839 0.161063117894194
T1840 0.174808892951709
T1841 0.18852763280954
T1842 0.202219335186811
T1843 0.216276811065735
T1844 0.216065890662624
T1845 0.215854969119076
T1846 0.215644048715966
T1847 0.215433128312855
T1848 0.215222207909745
T1849 0.215011287506634
T1850 0.202327779341795
T1851 0.190086207623675
T1852 0.177868309096943
T1853 0.165674084902037
T1854 0.153795218910021
T1855 0.150176440081218
T1856 0.146860475788666
T1857 0.14355076907397
T1858 0.140247321077568
T1859 0.136950130659023
T1860 0.133659197818335
T1861 0.130619748444217
T1862 0.143859610819802
T1863 0.157307982714664
T1864 0.170729317128968
T1865 0.184123614062712
T1866 0.197490875796772
T1867 0.211214715688897
T1868 0.211003795285786
T1869 0.210792874882676
T1870 0.210581953339128
T1871 0.210371032936018
T1872 0.210160112532907
T1873 0.209949192129797
T1874 0.197559619058672
T1875 0.185602135901149
T1876 0.173668325935016
T1877 0.16175818916027
T1878 0.150156509804086
T1879 0.146619843580215
T1880 0.143378974783691
T1881 0.140144364705462
T1882 0.136916012205088
T1883 0.133693917282572
T1884 0.130478081078349
T1885 0.127507884741475
T1886 0.140428917423921
T1887 0.153552847535134
T1888 0.166649740165789
T1889 0.179719596456322
T1890 0.192762416406732
T1891 0.206152620312059
T1892 0.205941699908948
T1893 0.205730779505838
T1894 0.205519859102727
T1895 0.20530893755918
T1896 0.205098017156069
T1897 0.204887096752959
T1898 0.192791459915986
T1899 0.181118064178624
T1900 0.169468341632651
T1901 0.15784229455894
T1902 0.146517801838588
T1903 0.143063247079212
T1904 0.139897473778717
T1905 0.136737959196516
T1906 0.133584702192172
T1907 0.130437703906121
T1908 0.127296963197927
T1909 0.124396021038732
T1910 0.136998222887603
T1911 0.149797711215168
T1912 0.16257016320261
T1913 0.175315577709494
T1914 0.188033955876256
T1915 0.201090526075658
T1916 0.200879604532111
T1917 0.200668684129
T1918 0.20045776372589
T1919 0.200246843322779
T1920 0.200035922919668
T1921 0.199825001376121
T1922 0.188023299632863
T1923 0.176633992456099
T1924 0.165268358470723
T1925 0.153926398817173
T1926 0.142879092732653
T1927 0.139506650578209
T1928 0.13641597391418
T1929 0.133331554828008
T1930 0.130253393319692
T1931 0.12718149052967
T1932 0.124115845317505
T1933 0.121284157335989
T1934 0.133567529491722
T1935 0.146042576035638
T1936 0.158490586239432
T1937 0.170911560103103
T1938 0.183305496486216
T1939 0.19602843069882
T1940 0.19581751029571
T1941 0.195606588752162
T1942 0.195395668349052
T1943 0.195184747945941
T1944 0.194973827542831
T1945 0.19476290713972
T1946 0.183255140490178
T1947 0.172149920733574
T1948 0.161068375308796
T1949 0.150010503075406
T1950 0.139240384767155
T1951 0.135950054077206
T1952 0.132934472909206
T1953 0.129925149319062
T1954 0.126922084447212
T1955 0.123925277153219
T1956 0.120934728577519
T1957 0.118172292492809
T1958 0.130136836095841
T1959 0.142287440856108
T1960 0.15441101041669
T1961 0.166507541356276
T1962 0.178577037096177
T1963 0.190966335321982
T1964 0.190755414918872
T1965 0.190544494515761
T1966 0.190333574112651
T1967 0.190122652569103
T1968 0.189911732165993
T1969 0.189700811762882
T1970 0.180259363010802
T1971 0.171206668706498
T1972 0.16217370168154
T1973 0.153160464216801
T1974 0.144166954031407
T1975 0.135450062544215
T1976 0.131777978549274
T1977 0.128375809763809
T1978 0.124980942056062
T1979 0.12159337656647
T1980 0.118213113295033
T1981 0.115060428790066
T1982 0.126706141559523
T1983 0.138532305676578
T1984 0.150331433453511
T1985 0.162103523749885
T1986 0.173848577706137
T1987 0.185904239945145
T1988 0.185693319542034
T1989 0.185482399138924
T1990 0.185271478735813
T1991 0.185060558332703
T1992 0.184849636789155
T1993 0.184638716386044
T1994 0.175443855204464
T1995 0.166627900797107
T1996 0.157831674809532
T1997 0.149055176101302
T1998 0.140298406953291
T1999 0.131811354578717
T2000 0.128233949664087
T2001 0.124919404075171
T2002 0.121612161844847
T2003 0.118312220692242
T2004 0.115019582898228
T2005 0.111948565087323
T2006 0.123275448163642
T2007 0.134777170497048
T2008 0.146251856490333
T2009 0.157699506143495
T2010 0.169120118316098
T2011 0.180842145708744
T2012 0.180631225305633
T2013 0.180420303762086
T2014 0.180209383358975
T2015 0.179998462955865
T2016 0.179787542552754
T2017 0.179576622149644
T2018 0.170628347398127
T2019 0.162049132887716
T2020 0.153489646797087
T2021 0.144949889126241
T2022 0.136429858734739
T2023 0.128172645472782
T2024 0.124689919638462
T2025 0.12146299952697
T2026 0.118243381633633
T2027 0.11503106595845
T2028 0.111826051360986
T2029 0.10883670138458
T2030 0.119844754767761
T2031 0.131022035317519
T2032 0.142172279527154
T2033 0.153295487396667
T2034 0.164391657785621
T2035 0.175780050331906
T2036 0.175569129928796
T2037 0.175358209525685
T2038 0.175147287982137
T2039 0.174936367579027
T2040 0.174725447175916
T2041 0.174514526772806
T2042 0.16581283959179
T2043 0.157470364978325
T2044 0.149147618784643
T2045 0.140844601010742
T2046 0.132561311656623
T2047 0.124533937507284
T2048 0.121145890753275
T2049 0.118006594978769
T2050 0.114874601422418
T2051 0.111749910084222
T2052 0.108632520964181
T2053 0.105724837681838
T2054 0.116414061371881
T2055 0.127266900137989
T2056 0.138092703704412
T2057 0.148891469790276
T2058 0.159663198395582
T2059 0.170717954955068
T2060 0.170507034551958
T2061 0.170296114148847
T2062 0.170085193745737
T2063 0.169874272202189
T2064 0.169663351799079
T2065 0.169452431395968
T2066 0.160997331785453
T2067 0.152891598209371
T2068 0.144805591912635
T2069 0.136739312895243
T2070 0.128692763438071
T2071 0.120895228401349
T2072 0.117601861868088
T2073 0.114550190430568
T2074 0.111505821211203
T2075 0.108468754209993
T2076 0.105438989426938
T2077 0.102612973979095
T2078 0.112983366835563
T2079 0.123511764958459
T2080 0.134013126741233
T2081 0.144487451043449
T2082 0.154934739005542
T2083 0.165655860718667
T2084 0.16544493917512
T2085 0.165234018772009
T2086 0.165023098368899
T2087 0.164812177965788
T2088 0.164601257562678
T2089 0.16439033601913
T2090 0.156181825119552
T2091 0.14831283029998
T2092 0.14046356390019
T2093 0.132634025920182
T2094 0.124824216359955
T2095 0.117256520435851
T2096 0.114057832982901
T2097 0.111093785882367
T2098 0.108137040999989
T2099 0.105187599476202
T2100 0.102245459030133
T2101 0.0995011102763519
T2102 0.109552673439682
T2103 0.119756629778929
T2104 0.129933549778055
T2105 0.140083433437058
T2106 0.150206279615503
T2107 0.16059376534183
T2108 0.160382844938719
T2109 0.160171923395172
T2110 0.159961002992061
T2111 0.15975008258895
T2112 0.15953916218584
T2113 0.159328241782729
T2114 0.151366317313215
T2115 0.143734062390589
T2116 0.136121535887745
T2117 0.128528737804683
T2118 0.12095566928184
T2119 0.113617811329916
T2120 0.110513802957277
T2121 0.107637381334166
T2122 0.104768261929211
T2123 0.101906443601973
T2124 0.099051927492891
T2125 0.096389245433172
T2126 0.108126322032561
T2127 0.120007155278414
T2128 0.131855544231859
T2129 0.14367149117377
T2130 0.155742590368102
T2131 0.155531669964992
T2132 0.155320749561881
T2133 0.155109829158771
T2134 0.15489890875566
T2135 0.154687987212113
T2136 0.154477066809002
T2137 0.154266146405892
T2138 0.146550809506878
T2139 0.139155294481198
T2140 0.131779509015737
T2141 0.124423450829621
T2142 0.117087121063287
T2143 0.109979103364418
T2144 0.10696977407209
T2145 0.104180976785965
T2146 0.101399481717996
T2147 0.098625287727745
T2148 0.0958583970960858
T2149 0.0932773817304292
T2150 0.10463083242726
T2151 0.116122351270766
T2152 0.127581425821863
T2153 0.139008058361425
T2154 0.150680496131702
T2155 0.150469574588154
T2156 0.150258654185043
T2157 0.150047733781933
T2158 0.149836813378822
T2159 0.149625892975712
T2160 0.149414971432164
T2161 0.149204051029054
T2162 0.14173530170054
T2163 0.134576526571807
T2164 0.127437481003292
T2165 0.120318162714122
T2166 0.113218573985172
T2167 0.106340394258483
T2168 0.103425745186903
T2169 0.100724572237765
T2170 0.0980307015067815
T2171 0.0953441329939536
T2172 0.0926648655588436
T2173 0.0901655180276863
T2174 0.10113534282196
T2175 0.11223754612268
T2176 0.123307307411866
T2177 0.134344625549081
T2178 0.145618400754864
T2179 0.145407480351753
T2180 0.145196559948643
T2181 0.144985638405095
T2182 0.144774718001985
T2183 0.144563797598874
T2184 0.144352877195764
T2185 0.144141956792653
T2186 0.136919793894203
T2187 0.129997759802853
T2188 0.123095452990847
T2189 0.116212875739061
T2190 0.109350025766619
T2191 0.102701686292986
T2192 0.0998817163017154
T2193 0.0972681676895636
T2194 0.0946619212955669
T2195 0.0920629771197252
T2196 0.0894713351620384
T2197 0.0870536543249435
T2198 0.0976398532166593
T2199 0.108352742115032
T2200 0.11903318900187
T2201 0.129681192736736
T2202 0.140556305378026
T2203 0.140345384974915
T2204 0.140134464571805
T2205 0.139923544168694
T2206 0.139712622625147
T2207 0.139501702222036
T2208 0.139290781818926
T2209 0.139079861415815
T2210 0.132104286087866
T2211 0.125418991893462
T2212 0.118753426118839
T2213 0.112107587623562
T2214 0.105481478688504
T2215 0.0990629771870506
T2216 0.0963376862760912
T2217 0.0938117631413627
T2218 0.0912931410843522
T2219 0.0887818212454967
T2220 0.0862778036247963
T2221 0.0839417906222006
T2222 0.0941443636113588
T2223 0.104467938107383
T2224 0.114759070591873
T2225 0.125017759924392
T2226 0.135494210001188
T2227 0.135283289598078
T2228 0.135072369194967
T2229 0.134861448791856
T2230 0.134650528388746
T2231 0.134439606845198
T2232 0.134228686442088
T2233 0.134017766038977
T2234 0.127288778281529
T2235 0.120840223984071
T2236 0.114411398106394
T2237 0.1080023006485
T2238 0.101612931610388
T2239 0.0954242692215527
T2240 0.092793657390904
T2241 0.0903553585931618
T2242 0.0879243608731375
T2243 0.0855006665117053
T2244 0.0830842732279911
T2245 0.0808299269194578
T2246 0.0906488728656212
T2247 0.100583134099735
T2248 0.110484952181877
T2249 0.120354327112047
T2250 0.130432115764787
T2251 0.130221195361677
T2252 0.130010273818129
T2253 0.129799353415019
T2254 0.129588433011908
T2255 0.129377512608798
T2256 0.129166592205687
T2257 0.12895567066214
T2258 0.122473270475191
T2259 0.11626145607468
T2260 0.11006937009395
T2261 0.103897012533002
T2262 0.0977443833918355
T2263 0.0917855601156177
T2264 0.0892496285057169
T2265 0.0868989540449609
T2266 0.0845555806619228
T2267 0.0822195106374769
T2268 0.0798907416907489
T2269 0.0777180620762779
T2270 0.0871533832603207
T2271 0.0966983300920863
T2272 0.10621083377188
T2273 0.115690894299703
T2274 0.125370020387949
T2275 0.125159099984839
T2276 0.124948179581728
T2277 0.124737258038181
T2278 0.12452633763507
T2279 0.12431541723196
T2280 0.124104496828849
T2281 0.123893576425739
T2282 0.117657762668854
T2283 0.111682689305725
T2284 0.105727343221942
T2285 0.0997917255579399
T2286 0.09387583631372
T2287 0.0881468521501198
T2288 0.0857055984800927
T2289 0.08344254949676
T2290 0.0811868004507082
T2291 0.0789383547632484
T2292 0.0766972112939437
T2293 0.074606198373535
T2294 0.0836578936550202
T2295 0.0928135260844378
T2296 0.101936714221447
T2297 0.111027460346921
T2298 0.120307925011112
T2299 0.120097004608001
T2300 0.119886084204891
T2301 0.11967516380178
T2302 0.11946424339867
T2303 0.119253321855122
T2304 0.119042401452011
T2305 0.118831481048901
T2306 0.112842254862517
T2307 0.107103921396334
T2308 0.101385315209497
T2309 0.0956864374424412
T2310 0.0900072880951674
T2311 0.0845081430441849
T2312 0.0821615695949056
T2313 0.079986143808122
T2314 0.0778180213799305
T2315 0.075657200029457
T2316 0.0735036797567015
T2317 0.0714943346707922
T2318 0.0801624040497196
T2319 0.0889287209363523
T2320 0.0976625958114504
T2321 0.106364027534577
T2322 0.115245830774711
T2323 0.115034909231163
T2324 0.114823988828053
T2325 0.114613068424942
T2326 0.114402148021832
T2327 0.114191227618721
T2328 0.113980306075174
T2329 0.113769385672063
T2330 0.10802674705618
T2331 0.102525153486943
T2332 0.0970432871970519
T2333 0.0915811504673795
T2334 0.0861387410170519
T2335 0.0808694350786869
T2336 0.0786175407097184
T2337 0.0765297392599211
T2338 0.0744492411687158
T2339 0.0723760441552286
T2340 0.0703101493598963
T2341 0.0683824709680493
T2342 0.0766669144444191
T2343 0.0850439169287038
T2344 0.0933884774014539
T2345 0.101700594722232
T2346 0.110183735397873
T2347 0.109972814994763
T2348 0.109761893451215
T2349 0.109550973048104
T2350 0.109340052644994
T2351 0.109129132241883
T2352 0.108918211838773
T2353 0.108707291435662
T2354 0.103211240390279
T2355 0.0979463855775522
T2356 0.092701260325044
T2357 0.0874758623518807
T2358 0.0822701939389364
T2359 0.077230725972752
T2360 0.0750735118245313
T2361 0.0730733347117202
T2362 0.0710804609575012
T2363 0.0690948882810002
T2364 0.0671166178226542
T2365 0.0652706072653065
T2366 0.0731714248391185
T2367 0.0811591129210553
T2368 0.0891143589914574
T2369 0.097037161909888
T2370 0.105121640021035
T2371 0.104910719617925
T2372 0.104699799214814
T2373 0.104488878811704
T2374 0.104277957268156
T2375 0.104067036865046
T2376 0.103856116461935
T2377 0.103645196058824
T2378 0.0983957325839421
T2379 0.0933676176681612
T2380 0.0883592323125992
T2381 0.0833705753768191
T2382 0.0784016457203839
T2383 0.0735920180072541
T2384 0.0715294817989071
T2385 0.0696169301635193
T2386 0.0677116807462865
T2387 0.0658137324067717
T2388 0.063923087425849
T2389 0.0621587435625636
T2390 0.069675934093381
T2391 0.0772743089134067
T2392 0.0848402405814609
T2393 0.0923737290975435
T2394 0.100059544644197
T2395 0.0998486242410869
T2396 0.0996377038379763
T2397 0.0994267834348658
T2398 0.0992158630317553
T2399 0.0990049414882077
T2400 0.0987940210850972
T2401 0.0985831006819867
T2402 0.0935802247776049
T2403 0.0887888508992071
T2404 0.0840172043001542
T2405 0.0792652872613203
T2406 0.0745330986422684
T2407 0.0699533089013191
T2408 0.0679854529137199
T2409 0.0661605256153184
T2410 0.0643429005350718
T2411 0.0625325776729803
T2412 0.0607295558886068
T2413 0.0590468787193838
T2414 0.0661804444880804
T2415 0.0733895049057582
T2416 0.0805661221714644
T2417 0.087710296285199
T2418 0.0949974504077966
T2419 0.0947865300046861
T2420 0.0945756084611385
T2421 0.094364688058028
T2422 0.0941537676549175
T2423 0.0939428472518069
T2424 0.0937319268486964
T2425 0.0935210053051489
T2426 0.0887647169712676
T2427 0.084210082989816
T2428 0.0796751774281464
T2429 0.0751600002862586
T2430 0.0706645504237158
T2431 0.0663146009358212
T2432 0.0644414240285328
T2433 0.0627041210671174
T2434 0.0609741203238571
T2435 0.0592514217987519
T2436 0.0575360254918016
T2437 0.0559350150166409
T2438 0.0626849548827799
T2439 0.0695047008981097
T2440 0.0762920026210309
T2441 0.0830468634728545
T2442 0.0899353550309588
T2443 0.0897244346278483
T2444 0.0895135142247377
T2445 0.0893025926811902
T2446 0.0890916722780797
T2447 0.0888807518749691
T2448 0.0886698314718586
T2449 0.0884589110687481
T2450 0.0839492091649303
T2451 0.0796313150804249
T2452 0.0753331494157015
T2453 0.0710547121707599
T2454 0.0667960033456003
T2455 0.0626758918298863
T2456 0.0608973951433456
T2457 0.0592477165189165
T2458 0.0576053401126425
T2459 0.0559702659245234
T2460 0.0543424939545594
T2461 0.0528231513138981
T2462 0.0591894652774794
T2463 0.0656198957500242
T2464 0.0720178842110344
T2465 0.0783834295200731
T2466 0.084873259654121
T2467 0.0846623392510105
T2468 0.0844514188478999
T2469 0.0842404984447894
T2470 0.0840295780416788
T2471 0.0838186564981313
T2472 0.0836077360950208
T2473 0.0833968156919103
T2474 0.0791337013585931
T2475 0.0750525471710339
T2476 0.0709911214032566
T2477 0.0669494251956982
T2478 0.0629274562674848
T2479 0.0590371838643883
T2480 0.0573533651177214
T2481 0.0557913119707156
T2482 0.0542365599014278
T2483 0.052689111190732
T2484 0.0511489635577542
T2485 0.0497112876111552
T2486 0.0556939756721788
T2487 0.0617350917423757
T2488 0.0677437658010379
T2489 0.0737199967077286
T2490 0.0798111654177202
T2491 0.0796002438741726
T2492 0.0793893234710621
T2493 0.0791784030679516
T2494 0.078967482664841
T2495 0.0787565622617305
T2496 0.078545640718183
T2497 0.0783347203150724
T2498 0.0743181935522558
T2499 0.0704737792616428
T2500 0.0666490945312487
T2501 0.0628441370801995
T2502 0.0590589080489323
T2503 0.0553984747584534
T2504 0.0538093362325343
T2505 0.0523349074225147
T2506 0.0508677808306501
T2507 0.0494079553165036
T2508 0.0479554320205121
T2509 0.0465994239084124
T2510 0.0521984849264413
T2511 0.0578502877347271
T2512 0.0634696473910414
T2513 0.0690565638953841
T2514 0.0747490700408824
T2515 0.0745381496377718
T2516 0.0743272280942243
T2517 0.0741163076911138
T2518 0.0739053872880032
T2519 0.0736944668848927
T2520 0.0734835464817822
T2521 0.0732726260786716
T2522 0.0695026857459186
T2523 0.0658950124926887
T2524 0.0623070665188038
T2525 0.0587388501051378
T2526 0.0551903609708168
T2527 0.0517597667929555
T2528 0.0502653073473471
T2529 0.0488785028743138
T2530 0.0474990006194355
T2531 0.0461267994422752
T2532 0.0447619016237069
T2533 0.0434875602056695
T2534 0.0487029953211407
T2535 0.0539654837270786
T2536 0.0591955289810449
T2537 0.0643931310830396
T2538 0.0696869746640445
T2539 0.069476054260934
T2540 0.0692651338578235
T2541 0.0690542134547129
T2542 0.0688432919111654
T2543 0.0686323715080549
T2544 0.0684214511049443
T2545 0.0682105307018338
T2546 0.0646871779395813
T2547 0.0613162445832976
T2548 0.0579650385063589
T2549 0.0546335619896391
T2550 0.0513218127522643
T2551 0.0481210576870205
T2552 0.046721277321723
T2553 0.0454220983261129
T2554 0.0441302204082208
T2555 0.0428456447084837
T2556 0.0415683700864647
T2557 0.0403756965029267
T2558 0.0452075057158402
T2559 0.0500806797194301
T2560 0.0549214105710484
T2561 0.0597296982706952
T2562 0.0646248792872067
T2563 0.0644139588840962
T2564 0.0642030384809857
T2565 0.0639921180778751
T2566 0.0637811976747646
T2567 0.0635702761312171
T2568 0.0633593557281065
T2569 0.063148435324996
T2570 0.059871670133244
T2571 0.0567374766739066
T2572 0.053623011634351
T2573 0.0505282738741404
T2574 0.0474532656741488
T2575 0.0444823485810856
T2576 0.0431772484365358
T2577 0.0419656937779119
T2578 0.0407614401970061
T2579 0.0395644888342553
T2580 0.0383748396896595
T2581 0.0372638316597468
T2582 0.0417120161105397
T2583 0.0461958757117816
T2584 0.0506472921610519
T2585 0.0550662654583507
T2586 0.0595627850508059
T2587 0.0593518646476954
T2588 0.0591409431041479
T2589 0.0589300227010373
T2590 0.0587191022979268
T2591 0.0585081818948163
T2592 0.0582972614917057
T2593 0.0580863399481582
T2594 0.0550561623269068
T2595 0.0521587087645155
T2596 0.0492809836219061
T2597 0.0464229868990787
T2598 0.0435847185960332
T2599 0.0408436406155877
T2600 0.0396332195513486
T2601 0.038509289229711
T2602 0.0373926599857914
T2603 0.0362833329600269
T2604 0.0351813081524173
T2605 0.034151967957004
T2606 0.0382165265052391
T2607 0.0423110705636961
T2608 0.0463731726106184
T2609 0.0504028326460062
T2610 0.0545006896739681
T2611 0.0542897692708576
T2612 0.054078848867747
T2613 0.0538679273241995
T2614 0.053657006921089
T2615 0.0534460865179784
T2616 0.0532351661148679
T2617 0.0530242457117574
T2618 0.0502406556610065
T2619 0.0475799419955614
T2620 0.0449389567498982
T2621 0.04231769878358
T2622 0.0397161703774807
T2623 0.0372049315096527
T2624 0.0360891906661615
T2625 0.0350528835410731
T2626 0.0340238797745768
T2627 0.0330021782262354
T2628 0.0319877777556121
T2629 0.031022999980032
T2630 0.0348474691678318
T2631 0.0387286488666724
T2632 0.0426098274250761
T2633 0.0464910059834798
T2634 0.0504653742114632
T2635 0.0504653742114632
T2636 0.0504653742114632
T2637 0.0504653742114632
T2638 0.0504653742114632
T2639 0.0504653742114632
T2640 0.0504653742114632
T2641 0.0504653742114632
T2642 0.0480070801316794
T2643 0.0456469548694474
T2644 0.0432868307476524
T2645 0.0409267054854204
T2646 0.0385665813636254
T2647 0.0362752552447072
T2648 0.03533137141553
T2649 0.0344578194770038
T2650 0.0335842663980406
T2651 0.0327107133190774
T2652 0.0318371613805511
T2653 0.031022999980032
T2654 0.0348474691678318
T2655 0.0387286488666724
T2656 0.0426098274250761
T2657 0.0464910059834798
T2658 0.0504653742114632
T2659 0.0504653742114632
T2660 0.0504653742114632
T2661 0.0504653742114632
T2662 0.0504653742114632
T2663 0.0504653742114632
T2664 0.0504653742114632
T2665 0.0504653742114632
T2666 0.0480070801316794
T2667 0.0456469548694474
T2668 0.0432868307476524
T2669 0.0409267054854204
T2670 0.0385665813636254
T2671 0.0362752552447072
T2672 0.03533137141553
T2673 0.0344578194770038
T2674 0.0335842663980406
T2675 0.0327107133190774
T2676 0.0318371613805511
T2677 0.031022999980032
T2678 0.0348474691678318
T2679 0.0387286488666724
T2680 0.0426098274250761
T2681 0.0464910059834798
T2682 0.0504653742114632
T2683 0.0504653742114632
T2684 0.0504653742114632
T2685 0.0504653742114632
T2686 0.0504653742114632
T2687 0.0504653742114632
T2688 0.0504653742114632
T2689 0.0504653742114632
T2690 0.0480070801316794
T2691 0.0456469548694474
T2692 0.0432868307476524
T2693 0.0409267054854204
T2694 0.0385665813636254
T2695 0.0362752552447072
T2696 0.03533137141553
T2697 0.0344578194770038
T2698 0.0335842663980406
T2699 0.0327107133190774
T2700 0.0318371613805511
T2701 0.031022999980032
T2702 0.0348474691678318
T2703 0.0387286488666724
T2704 0.0426098274250761
T2705 0.0464910059834798
T2706 0.0504653742114632
T2707 0.0504653742114632
T2708 0.0504653742114632
T2709 0.0504653742114632
T2710 0.0504653742114632
T2711 0.0504653742114632
T2712 0.0504653742114632
T2713 0.0504653742114632
T2714 0.0480070801316794
T2715 0.0456469548694474
T2716 0.0432868307476524
T2717 0.0409267054854204
T2718 0.0385665813636254
T2719 0.0362752552447072
T2720 0.03533137141553
T2721 0.0344578194770038
T2722 0.0335842663980406
T2723 0.0327107133190774
T2724 0.0318371613805511
T2725 0.031022999980032
T2726 0.0348474691678318
T2727 0.0387286488666724
T2728 0.0426098274250761
T2729 0.0464910059834798
T2730 0.0504653742114632
T2731 0.0504653742114632
T2732 0.0504653742114632
T2733 0.0504653742114632
T2734 0.0504653742114632
T2735 0.0504653742114632
T2736 0.0504653742114632
T2737 0.0504653742114632
T2738 0.0480070801316794
T2739 0.0456469548694474
T2740 0.0432868307476524
T2741 0.0409267054854204
T2742 0.0385665813636254
T2743 0.0362752552447072
T2744 0.03533137141553
T2745 0.0344578194770038
T2746 0.0335842663980406
T2747 0.0327107133190774
T2748 0.0318371613805511
T2749 0.031022999980032
T2750 0.0348474691678318
T2751 0.0387286488666724
T2752 0.0426098274250761
T2753 0.0464910059834798
T2754 0.0504653742114632
T2755 0.0504653742114632
T2756 0.0504653742114632
T2757 0.0504653742114632
T2758 0.0504653742114632
T2759 0.0504653742114632
T2760 0.0504653742114632
T2761 0.0504653742114632
T2762 0.0480070801316794
T2763 0.0456469548694474
T2764 0.0432868307476524
T2765 0.0409267054854204
T2766 0.0385665813636254
T2767 0.0362752552447072
T2768 0.03533137141553
T2769 0.0344578194770038
T2770 0.0335842663980406
T2771 0.0327107133190774
T2772 0.0318371613805511
T2773 0.031022999980032
T2774 0.0358160400368968
T2775 0.0406673222117027
T2776 0.0455186043865087
T2777 0.0504653742114632
T2778 0.0504653742114632
T2779 0.0504653742114632
T2780 0.0504653742114632
T2781 0.0504653742114632
T2782 0.0504653742114632
T2783 0.0504653742114632
T2784 0.0504653742114632
T2785 0.0504653742114632
T2786 0.0480070801316794
T2787 0.0456469548694474
T2788 0.0432868307476524
T2789 0.0409267054854204
T2790 0.0385665813636254
T2791 0.0362752552447072
T2792 0.03533137141553
T2793 0.0344578194770038
T2794 0.0335842663980406
T2795 0.0327107133190774
T2796 0.0318371613805511
T2797 0.031022999980032
T2798 0.0358160400368968
T2799 0.0406673222117027
T2800 0.0455186043865087
T2801 0.0504653742114632
T2802 0.0504653742114632
T2803 0.0504653742114632
T2804 0.0504653742114632
T2805 0.0504653742114632
T2806 0.0504653742114632
T2807 0.0504653742114632
T2808 0.0504653742114632
