# Supplementary material for: FishMORPH - An agent-based model to predict salmonid growth and distribution responses under natural and low flows
Source: Sci Rep. 2016 Jul 19;6:29414. doi: 10.1038/srep29414 (PMC4949470; doi:10.1038/srep29414)
Supplement: Supplementary Information 2 [file srep29414-s2.zip › SR_FishMORPH_Files/Parameters/Baseline_Resource4_Density_Stretch7.var]

Resource4Density Strech7
T1 3.85809404843336
T2 3.57985259653671
T3 3.30914559445959
T4 3.03843859238247
T5 2.77325487529043
T6 2.71776121987201
T7 2.6676736886112
T8 2.61758615511697
T9 2.56749862385616
T10 2.51741109036192
T11 2.46732355910111
T12 2.41723602560688
T13 2.37171831157228
T14 2.57936146026617
T15 2.7913108065075
T16 3.00326015498225
T17 3.21520950122357
T18 3.42715884969832
T19 3.63910819593965
T20 3.85809404843336
T21 3.85809404843336
T22 3.85809404843336
T23 3.85809404843336
T24 3.85809404843336
T25 3.85809404843336
T26 3.57985259653671
T27 3.30914559445959
T28 3.03843859238247
T29 2.77325487529043
T30 2.71776121987201
T31 2.6676736886112
T32 2.61758615511697
T33 2.56749862385616
T34 2.51741109036192
T35 2.46732355910111
T36 2.41723602560688
T37 2.37171831157228
T38 2.57936146026617
T39 2.7913108065075
T40 3.00326015498225
T41 3.21520950122357
T42 3.42715884969832
T43 3.63910819593965
T44 3.85809404843336
T45 3.85809404843336
T46 3.85809404843336
T47 3.85809404843336
T48 3.85809404843336
T49 3.85809404843336
T50 3.57985259653671
T51 3.30914559445959
T52 3.03843859238247
T53 2.77325487529043
T54 2.71776121987201
T55 2.6676736886112
T56 2.61758615511697
T57 2.56749862385616
T58 2.51741109036192
T59 2.46732355910111
T60 2.41723602560688
T61 2.37171831157228
T62 2.57936146026617
T63 2.7913108065075
T64 3.00326015498225
T65 3.21520950122357
T66 3.42715884969832
T67 3.63910819593965
T68 3.85809404843336
T69 3.85809404843336
T70 3.85809404843336
T71 3.85809404843336
T72 3.85809404843336
T73 3.85809404843336
T74 3.57985259653671
T75 3.30914559445959
T76 3.03843859238247
T77 2.77325487529043
T78 2.71776121987201
T79 2.6676736886112
T80 2.61758615511697
T81 2.56749862385616
T82 2.51741109036192
T83 2.46732355910111
T84 2.41723602560688
T85 2.37171831157228
T86 2.57936146026617
T87 2.7913108065075
T88 3.00326015498225
T89 3.21520950122357
T90 3.42715884969832
T91 3.63910819593965
T92 3.85809404843336
T93 3.85809404843336
T94 3.85809404843336
T95 3.85809404843336
T96 3.85809404843336
T97 3.85809404843336
T98 3.57985259653671
T99 3.30914559445959
T100 3.03843859238247
T101 2.77325487529043
T102 2.71776121987201
T103 2.6676736886112
T104 2.61758615511697
T105 2.56749862385616
T106 2.51741109036192
T107 2.46732355910111
T108 2.41723602560688
T109 2.37171831157228
T110 2.57936146026617
T111 2.7913108065075
T112 3.00326015498225
T113 3.21520950122357
T114 3.42715884969832
T115 3.63910819593965
T116 3.85809404843336
T117 3.85809404843336
T118 3.85809404843336
T119 3.85809404843336
T120 3.85809404843336
T121 3.85809404843336
T122 3.57985259653671
T123 3.30914559445959
T124 3.03843859238247
T125 2.77325487529043
T126 2.71776121987201
T127 2.6676736886112
T128 2.61758615511697
T129 2.56749862385616
T130 2.51741109036192
T131 2.46732355910111
T132 2.41723602560688
T133 2.37171831157228
T134 2.57936146026617
T135 2.7913108065075
T136 3.00326015498225
T137 3.21520950122357
T138 3.42715884969832
T139 3.63910819593965
T140 3.85809404843336
T141 3.85809404843336
T142 3.85809404843336
T143 3.85809404843336
T144 3.85809404843336
T145 3.85809404843336
T146 3.57985259653671
T147 3.30914559445959
T148 3.03843859238247
T149 2.77325487529043
T150 2.71776121987201
T151 2.6676736886112
T152 2.61758615511697
T153 2.56749862385616
T154 2.51741109036192
T155 2.46732355910111
T156 2.41723602560688
T157 2.37171831157228
T158 2.57936146026617
T159 2.7913108065075
T160 3.00326015498225
T161 3.21520950122357
T162 3.42715884969832
T163 3.63910819593965
T164 3.85809404843336
T165 3.85809404843336
T166 3.85809404843336
T167 3.85809404843336
T168 3.85809404843336
T169 3.85809404843336
T170 3.57985259653671
T171 3.30914559445959
T172 3.03843859238247
T173 2.77325487529043
T174 2.71776121987201
T175 2.6676736886112
T176 2.61758615511697
T177 2.56749862385616
T178 2.51741109036192
T179 2.46732355910111
T180 2.41723602560688
T181 2.37171831157228
T182 2.57936146026617
T183 2.7913108065075
T184 3.00326015498225
T185 3.21520950122357
T186 3.42715884969832
T187 3.63910819593965
T188 3.85809404843336
T189 3.85809404843336
T190 3.85809404843336
T191 3.85809404843336
T192 3.85809404843336
T193 3.85809404843336
T194 3.57985259653671
T195 3.30914559445959
T196 3.03843859238247
T197 2.77325487529043
T198 2.71776121987201
T199 2.6676736886112
T200 2.61758615511697
T201 2.56749862385616
T202 2.51741109036192
T203 2.46732355910111
T204 2.41723602560688
T205 2.37171831157228
T206 2.57936146026617
T207 2.7913108065075
T208 3.00326015498225
T209 3.21520950122357
T210 3.42715884969832
T211 3.63910819593965
T212 3.85809404843336
T213 3.85809404843336
T214 3.85809404843336
T215 3.85809404843336
T216 3.85809404843336
T217 3.85809404843336
T218 3.57985259653671
T219 3.30914559445959
T220 3.03843859238247
T221 2.77325487529043
T222 2.71776121987201
T223 2.6676736886112
T224 2.61758615511697
T225 2.56749862385616
T226 2.51741109036192
T227 2.46732355910111
T228 2.41723602560688
T229 2.37171831157228
T230 2.57936146026617
T231 2.7913108065075
T232 3.00326015498225
T233 3.21520950122357
T234 3.42715884969832
T235 3.63910819593965
T236 3.85809404843336
T237 3.85809404843336
T238 3.85809404843336
T239 3.85809404843336
T240 3.85809404843336
T241 3.85809404843336
T242 3.57985259653671
T243 3.30914559445959
T244 3.03843859238247
T245 2.77325487529043
T246 2.71776121987201
T247 2.6676736886112
T248 2.61758615511697
T249 2.56749862385616
T250 2.51741109036192
T251 2.46732355910111
T252 2.41723602560688
T253 2.37171831157228
T254 2.57936146026617
T255 2.7913108065075
T256 3.00326015498225
T257 3.21520950122357
T258 3.42715884969832
T259 3.63910819593965
T260 3.85809404843336
T261 3.85809404843336
T262 3.85809404843336
T263 3.85809404843336
T264 3.85809404843336
T265 3.85809404843336
T266 3.57985259653671
T267 3.30914559445959
T268 3.03843859238247
T269 2.77325487529043
T270 2.71776121987201
T271 2.6676736886112
T272 2.61758615511697
T273 2.56749862385616
T274 2.51741109036192
T275 2.46732355910111
T276 2.41723602560688
T277 2.37171831157228
T278 2.57936146026617
T279 2.7913108065075
T280 3.00326015498225
T281 3.21520950122357
T282 3.42715884969832
T283 3.63910819593965
T284 3.85809404843336
T285 3.85809404843336
T286 3.85809404843336
T287 3.85809404843336
T288 3.85809404843336
T289 3.85809404843336
T290 3.57985259653671
T291 3.30914559445959
T292 3.03843859238247
T293 2.77325487529043
T294 2.71776121987201
T295 2.6676736886112
T296 2.61758615511697
T297 2.56749862385616
T298 2.51741109036192
T299 2.46732355910111
T300 2.41723602560688
T301 2.37171831157228
T302 2.57936146026617
T303 2.7913108065075
T304 3.00326015498225
T305 3.21520950122357
T306 3.42715884969832
T307 3.63910819593965
T308 3.85809404843336
T309 3.85809404843336
T310 3.85809404843336
T311 3.85809404843336
T312 3.85809404843336
T313 3.85809404843336
T314 3.57985259653671
T315 3.30914559445959
T316 3.03843859238247
T317 2.77325487529043
T318 2.71776121987201
T319 2.6676736886112
T320 2.61758615511697
T321 2.56749862385616
T322 2.51741109036192
T323 2.46732355910111
T324 2.41723602560688
T325 2.37171831157228
T326 2.57936146026617
T327 2.7913108065075
T328 3.00326015498225
T329 3.21520950122357
T330 3.42715884969832
T331 3.63910819593965
T332 3.85809404843336
T333 3.85809404843336
T334 3.85809404843336
T335 3.85809404843336
T336 3.85809404843336
T337 3.85809404843336
T338 3.57985259653671
T339 3.30914559445959
T340 3.03843859238247
T341 2.77325487529043
T342 2.71776121987201
T343 2.6676736886112
T344 2.61758615511697
T345 2.56749862385616
T346 2.51741109036192
T347 2.46732355910111
T348 2.41723602560688
T349 2.37171831157228
T350 2.57936146026617
T351 2.7913108065075
T352 3.00326015498225
T353 3.21520950122357
T354 3.42715884969832
T355 3.63910819593965
T356 3.85809404843336
T357 3.85809404843336
T358 3.85809404843336
T359 3.85809404843336
T360 3.85809404843336
T361 3.85809404843336
T362 3.57985259653671
T363 3.30914559445959
T364 3.03843859238247
T365 2.77325487529043
T366 2.71776121987201
T367 2.6676736886112
T368 2.61758615511697
T369 2.56749862385616
T370 2.51741109036192
T371 2.46732355910111
T372 2.41723602560688
T373 2.37171831157228
T374 2.57936146026617
T375 2.7913108065075
T376 3.00326015498225
T377 3.21520950122357
T378 3.42715884969832
T379 3.63910819593965
T380 3.85809404843336
T381 3.85809404843336
T382 3.85809404843336
T383 3.85809404843336
T384 3.85809404843336
T385 3.85809404843336
T386 3.57985259653671
T387 3.30914559445959
T388 3.03843859238247
T389 2.77325487529043
T390 2.71776121987201
T391 2.6676736886112
T392 2.61758615511697
T393 2.56749862385616
T394 2.51741109036192
T395 2.46732355910111
T396 2.41723602560688
T397 2.37171831157228
T398 2.57936146026617
T399 2.7913108065075
T400 3.00326015498225
T401 3.21520950122357
T402 3.42715884969832
T403 3.63910819593965
T404 3.85809404843336
T405 3.85809404843336
T406 3.85809404843336
T407 3.85809404843336
T408 3.85809404843336
T409 3.85809404843336
T410 3.57985259653671
T411 3.30914559445959
T412 3.03843859238247
T413 2.77325487529043
T414 2.71776121987201
T415 2.6676736886112
T416 2.61758615511697
T417 2.56749862385616
T418 2.51741109036192
T419 2.46732355910111
T420 2.41723602560688
T421 2.37171831157228
T422 2.57936146026617
T423 2.7913108065075
T424 3.00326015498225
T425 3.21520950122357
T426 3.42715884969832
T427 3.63910819593965
T428 3.85809404843336
T429 3.85809404843336
T430 3.85809404843336
T431 3.85809404843336
T432 3.85809404843336
T433 3.85809404843336
T434 3.57985259653671
T435 3.30914559445959
T436 3.03843859238247
T437 2.77325487529043
T438 2.71776121987201
T439 2.6676736886112
T440 2.61758615511697
T441 2.56749862385616
T442 2.51741109036192
T443 2.46732355910111
T444 2.41723602560688
T445 2.37171831157228
T446 2.57936146026617
T447 2.7913108065075
T448 3.00326015498225
T449 3.21520950122357
T450 3.42715884969832
T451 3.63910819593965
T452 3.85809404843336
T453 3.85809404843336
T454 3.85809404843336
T455 3.85809404843336
T456 3.85809404843336
T457 3.85809404843336
T458 3.57985259653671
T459 3.30914559445959
T460 3.03843859238247
T461 2.77325487529043
T462 2.71776121987201
T463 2.6676736886112
T464 2.61758615511697
T465 2.56749862385616
T466 2.51741109036192
T467 2.46732355910111
T468 2.41723602560688
T469 2.37171831157228
T470 2.57936146026617
T471 2.7913108065075
T472 3.00326015498225
T473 3.21520950122357
T474 3.42715884969832
T475 3.63910819593965
T476 3.85809404843336
T477 3.85809404843336
T478 3.85809404843336
T479 3.85809404843336
T480 3.85809404843336
T481 3.85809404843336
T482 3.57985259653671
T483 3.30914559445959
T484 3.03843859238247
T485 2.77325487529043
T486 2.71776121987201
T487 2.6676736886112
T488 2.61758615511697
T489 2.56749862385616
T490 2.51741109036192
T491 2.46732355910111
T492 2.41723602560688
T493 2.37171831157228
T494 2.57936146026617
T495 2.7913108065075
T496 3.00326015498225
T497 3.21520950122357
T498 3.42715884969832
T499 3.63910819593965
T500 3.85809404843336
T501 3.85809404843336
T502 3.85809404843336
T503 3.85809404843336
T504 3.85809404843336
T505 3.85809404843336
T506 3.57985259653671
T507 3.30914559445959
T508 3.03843859238247
T509 2.77325487529043
T510 2.71776121987201
T511 2.6676736886112
T512 2.61758615511697
T513 2.56749862385616
T514 2.51741109036192
T515 2.46732355910111
T516 2.41723602560688
T517 2.37171831157228
T518 2.57936146026617
T519 2.7913108065075
T520 3.00326015498225
T521 3.21520950122357
T522 3.42715884969832
T523 3.63910819593965
T524 3.85809404843336
T525 3.85809404843336
T526 3.85809404843336
T527 3.85809404843336
T528 3.85809404843336
T529 3.85809404843336
T530 3.57985259653671
T531 3.30914559445959
T532 3.03843859238247
T533 2.77325487529043
T534 2.71776121987201
T535 2.6676736886112
T536 2.61758615511697
T537 2.56749862385616
T538 2.51741109036192
T539 2.46732355910111
T540 2.41723602560688
T541 2.37171831157228
T542 2.57936146026617
T543 2.7913108065075
T544 3.00326015498225
T545 3.21520950122357
T546 3.42715884969832
T547 3.63910819593965
T548 3.85809404843336
T549 3.85809404843336
T550 3.85809404843336
T551 3.85809404843336
T552 3.85809404843336
T553 3.85809404843336
T554 3.57985259653671
T555 3.30914559445959
T556 3.03843859238247
T557 2.77325487529043
T558 2.71776121987201
T559 2.6676736886112
T560 2.61758615511697
T561 2.56749862385616
T562 2.51741109036192
T563 2.46732355910111
T564 2.41723602560688
T565 2.37171831157228
T566 2.57936146026617
T567 2.7913108065075
T568 3.00326015498225
T569 3.21520950122357
T570 3.42715884969832
T571 3.63910819593965
T572 3.85809404843336
T573 3.85809404843336
T574 3.85809404843336
T575 3.85809404843336
T576 3.85809404843336
T577 3.85809404843336
T578 3.57985259653671
T579 3.30914559445959
T580 3.03843859238247
T581 2.77325487529043
T582 2.71776121987201
T583 2.6676736886112
T584 2.61758615511697
T585 2.56749862385616
T586 2.51741109036192
T587 2.46732355910111
T588 2.41723602560688
T589 2.37171831157228
T590 2.57936146026617
T591 2.7913108065075
T592 3.00326015498225
T593 3.21520950122357
T594 3.42715884969832
T595 3.63910819593965
T596 3.85809404843336
T597 3.85809404843336
T598 3.85809404843336
T599 3.85809404843336
T600 3.85809404843336
T601 3.85809404843336
T602 3.57985259653671
T603 3.30914559445959
T604 3.03843859238247
T605 2.77325487529043
T606 2.71776121987201
T607 2.6676736886112
T608 2.61758615511697
T609 2.56749862385616
T610 2.51741109036192
T611 2.46732355910111
T612 2.41723602560688
T613 2.37171831157228
T614 2.57936146026617
T615 2.7913108065075
T616 3.00326015498225
T617 3.21520950122357
T618 3.42715884969832
T619 3.63910819593965
T620 3.85809404843336
T621 3.85809404843336
T622 3.85809404843336
T623 3.85809404843336
T624 3.85809404843336
T625 3.85809404843336
T626 3.57985259653671
T627 3.30914559445959
T628 3.03843859238247
T629 2.77325487529043
T630 2.71776121987201
T631 2.6676736886112
T632 2.61758615511697
T633 2.56749862385616
T634 2.51741109036192
T635 2.46732355910111
T636 2.41723602560688
T637 2.37171831157228
T638 2.57936146026617
T639 2.7913108065075
T640 3.00326015498225
T641 3.21520950122357
T642 3.42715884969832
T643 3.63910819593965
T644 3.85809404843336
T645 3.85809404843336
T646 3.85809404843336
T647 3.85809404843336
T648 3.85809404843336
T649 3.85809404843336
T650 3.57985259653671
T651 3.30914559445959
T652 3.03843859238247
T653 2.77325487529043
T654 2.71776121987201
T655 2.6676736886112
T656 2.61758615511697
T657 2.56749862385616
T658 2.51741109036192
T659 2.46732355910111
T660 2.41723602560688
T661 2.37171831157228
T662 2.57936146026617
T663 2.7913108065075
T664 3.00326015498225
T665 3.21520950122357
T666 3.42715884969832
T667 3.63910819593965
T668 3.85809404843336
T669 3.85809404843336
T670 3.85809404843336
T671 3.85809404843336
T672 3.85809404843336
T673 3.85809404843336
T674 3.57985259653671
T675 3.30914559445959
T676 3.03843859238247
T677 2.77325487529043
T678 2.71776121987201
T679 2.6676736886112
T680 2.61758615511697
T681 2.56749862385616
T682 2.51741109036192
T683 2.46732355910111
T684 2.41723602560688
T685 2.37171831157228
T686 2.57936146026617
T687 2.7913108065075
T688 3.00326015498225
T689 3.21520950122357
T690 3.42715884969832
T691 3.63910819593965
T692 3.85809404843336
T693 3.85809404843336
T694 3.85809404843336
T695 3.85809404843336
T696 3.85809404843336
T697 3.85809404843336
T698 3.57985259653671
T699 3.30914559445959
T700 3.03843859238247
T701 2.77325487529043
T702 2.71776121987201
T703 2.6676736886112
T704 2.61758615511697
T705 2.56749862385616
T706 2.51741109036192
T707 2.46732355910111
T708 2.41723602560688
T709 2.37171831157228
T710 2.57936146026617
T711 2.7913108065075
T712 3.00326015498225
T713 3.21520950122357
T714 3.42715884969832
T715 3.63910819593965
T716 3.85809404843336
T717 3.85809404843336
T718 3.85809404843336
T719 3.85809404843336
T720 3.85809404843336
T721 3.85809404843336
T722 3.57985259653671
T723 3.30914559445959
T724 3.03843859238247
T725 2.77325487529043
T726 2.71776121987201
T727 2.6676736886112
T728 2.61758615511697
T729 2.56749862385616
T730 2.51741109036192
T731 2.46732355910111
T732 2.41723602560688
T733 2.37171831157228
T734 2.57936146026617
T735 2.7913108065075
T736 3.00326015498225
T737 3.21520950122357
T738 3.42715884969832
T739 3.63910819593965
T740 3.85809404843336
T741 3.85809404843336
T742 3.85809404843336
T743 3.85809404843336
T744 3.85809404843336
T745 3.85809404843336
T746 3.57985259653671
T747 3.30914559445959
T748 3.03843859238247
T749 2.77325487529043
T750 2.71776121987201
T751 2.6676736886112
T752 2.61758615511697
T753 2.56749862385616
T754 2.51741109036192
T755 2.46732355910111
T756 2.41723602560688
T757 2.37171831157228
T758 2.57936146026617
T759 2.7913108065075
T760 3.00326015498225
T761 3.21520950122357
T762 3.42715884969832
T763 3.63910819593965
T764 3.85809404843336
T765 3.85809404843336
T766 3.85809404843336
T767 3.85809404843336
T768 3.85809404843336
T769 3.85809404843336
T770 3.57985259653671
T771 3.30914559445959
T772 3.03843859238247
T773 2.77325487529043
T774 2.71776121987201
T775 2.6676736886112
T776 2.61758615511697
T777 2.56749862385616
T778 2.51741109036192
T779 2.46732355910111
T780 2.41723602560688
T781 2.37171831157228
T782 2.57936146026617
T783 2.7913108065075
T784 3.00326015498225
T785 3.21520950122357
T786 3.42715884969832
T787 3.63910819593965
T788 3.85809404843336
T789 3.85809404843336
T790 3.85809404843336
T791 3.85809404843336
T792 3.85809404843336
T793 3.85809404843336
T794 3.57985259653671
T795 3.30914559445959
T796 3.03843859238247
T797 2.77325487529043
T798 2.71776121987201
T799 2.6676736886112
T800 2.61758615511697
T801 2.56749862385616
T802 2.51741109036192
T803 2.46732355910111
T804 2.41723602560688
T805 2.37171831157228
T806 2.57936146026617
T807 2.7913108065075
T808 3.00326015498225
T809 3.21520950122357
T810 3.42715884969832
T811 3.63910819593965
T812 3.85809404843336
T813 3.85809404843336
T814 3.85809404843336
T815 3.85809404843336
T816 3.85809404843336
T817 3.85809404843336
T818 3.57985259653671
T819 3.30914559445959
T820 3.03843859238247
T821 2.77325487529043
T822 2.71776121987201
T823 2.6676736886112
T824 2.61758615511697
T825 2.56749862385616
T826 2.51741109036192
T827 2.46732355910111
T828 2.41723602560688
T829 2.37171831157228
T830 2.57936146026617
T831 2.7913108065075
T832 3.00326015498225
T833 3.21520950122357
T834 3.42715884969832
T835 3.63910819593965
T836 3.85809404843336
T837 3.85809404843336
T838 3.85809404843336
T839 3.85809404843336
T840 3.85809404843336
T841 3.85809404843336
T842 3.57985259653671
T843 3.30914559445959
T844 3.03843859238247
T845 2.77325487529043
T846 2.71776121987201
T847 2.6676736886112
T848 2.61758615511697
T849 2.56749862385616
T850 2.51741109036192
T851 2.46732355910111
T852 2.41723602560688
T853 2.37171831157228
T854 2.57936146026617
T855 2.7913108065075
T856 3.00326015498225
T857 3.21520950122357
T858 3.42715884969832
T859 3.63910819593965
T860 3.85809404843336
T861 3.85809404843336
T862 3.85809404843336
T863 3.85809404843336
T864 3.85809404843336
T865 3.85809404843336
T866 3.57985259653671
T867 3.30914559445959
T868 3.03843859238247
T869 2.77325487529043
T870 2.71776121987201
T871 2.6676736886112
T872 2.61758615511697
T873 2.56749862385616
T874 2.51741109036192
T875 2.46732355910111
T876 2.41723602560688
T877 2.37171831157228
T878 2.57936146026617
T879 2.7913108065075
T880 3.00326015498225
T881 3.21520950122357
T882 3.42715884969832
T883 3.63910819593965
T884 3.85809404843336
T885 3.85809404843336
T886 3.85809404843336
T887 3.85809404843336
T888 3.85809404843336
T889 3.85809404843336
T890 3.57985259653671
T891 3.30914559445959
T892 3.03843859238247
T893 2.77325487529043
T894 2.71776121987201
T895 2.6676736886112
T896 2.61758615511697
T897 2.56749862385616
T898 2.51741109036192
T899 2.46732355910111
T900 2.41723602560688
T901 2.37171831157228
T902 2.57936146026617
T903 2.7913108065075
T904 3.00326015498225
T905 3.21520950122357
T906 3.42715884969832
T907 3.63910819593965
T908 3.85809404843336
T909 3.85809404843336
T910 3.85809404843336
T911 3.85809404843336
T912 3.85809404843336
T913 3.85809404843336
T914 3.57985259653671
T915 3.30914559445959
T916 3.03843859238247
T917 2.77325487529043
T918 2.71776121987201
T919 2.6676736886112
T920 2.61758615511697
T921 2.56749862385616
T922 2.51741109036192
T923 2.46732355910111
T924 2.41723602560688
T925 2.37171831157228
T926 2.57936146026617
T927 2.7913108065075
T928 3.00326015498225
T929 3.21520950122357
T930 3.42715884969832
T931 3.63910819593965
T932 3.85809404843336
T933 3.85809404843336
T934 3.85809404843336
T935 3.85809404843336
T936 3.85809404843336
T937 3.85809404843336
T938 3.57985259653671
T939 3.30914559445959
T940 3.03843859238247
T941 2.77325487529043
T942 2.71776121987201
T943 2.6676736886112
T944 2.61758615511697
T945 2.56749862385616
T946 2.51741109036192
T947 2.46732355910111
T948 2.41723602560688
T949 2.37171831157228
T950 2.57936146026617
T951 2.7913108065075
T952 3.00326015498225
T953 3.21520950122357
T954 3.42715884969832
T955 3.63910819593965
T956 3.85809404843336
T957 3.85809404843336
T958 3.85809404843336
T959 3.85809404843336
T960 3.85809404843336
T961 3.85809404843336
T962 3.57985259653671
T963 3.30914559445959
T964 3.03843859238247
T965 2.77325487529043
T966 2.71776121987201
T967 2.6676736886112
T968 2.61758615511697
T969 2.56749862385616
T970 2.51741109036192
T971 2.46732355910111
T972 2.41723602560688
T973 2.37171831157228
T974 2.57936146026617
T975 2.7913108065075
T976 3.00326015498225
T977 3.21520950122357
T978 3.42715884969832
T979 3.63910819593965
T980 3.85809404843336
T981 3.85809404843336
T982 3.85809404843336
T983 3.85809404843336
T984 3.85809404843336
T985 3.85809404843336
T986 3.57985259653671
T987 3.30914559445959
T988 3.03843859238247
T989 2.77325487529043
T990 2.71776121987201
T991 2.6676736886112
T992 2.61758615511697
T993 2.56749862385616
T994 2.51741109036192
T995 2.46732355910111
T996 2.41723602560688
T997 2.37171831157228
T998 2.57936146026617
T999 2.7913108065075
T1000 3.00326015498225
T1001 3.21520950122357
T1002 3.42715884969832
T1003 3.63910819593965
T1004 3.85809404843336
T1005 3.85809404843336
T1006 3.85809404843336
T1007 3.85809404843336
T1008 3.85809404843336
T1009 3.85809404843336
T1010 3.57985259653671
T1011 3.30914559445959
T1012 3.03843859238247
T1013 2.77325487529043
T1014 2.71776121987201
T1015 2.6676736886112
T1016 2.61758615511697
T1017 2.56749862385616
T1018 2.51741109036192
T1019 2.46732355910111
T1020 2.41723602560688
T1021 2.37171831157228
T1022 2.57936146026617
T1023 2.7913108065075
T1024 3.00326015498225
T1025 3.21520950122357
T1026 3.42715884969832
T1027 3.63910819593965
T1028 3.85809404843336
T1029 3.85809404843336
T1030 3.85809404843336
T1031 3.85809404843336
T1032 3.85809404843336
T1033 3.85809404843336
T1034 3.63407015305338
T1035 3.41755141616936
T1036 3.20103267928534
T1037 2.98451394463474
T1038 2.77325487529043
T1039 2.7106728089029
T1040 2.65343828402581
T1041 2.59620375914872
T1042 2.53896923427164
T1043 2.48173470939455
T1044 2.42450018228404
T1045 2.37171831157228
T1046 2.57936146026617
T1047 2.7913108065075
T1048 3.00326015498225
T1049 3.21520950122357
T1050 3.42715884969832
T1051 3.63910819593965
T1052 3.85809404843336
T1053 3.85809404843336
T1054 3.85809404843336
T1055 3.85809404843336
T1056 3.85809404843336
T1057 3.85809404843336
T1058 3.63407015305338
T1059 3.41755141616936
T1060 3.20103267928534
T1061 2.98451394463474
T1062 2.77325487529043
T1063 2.7106728089029
T1064 2.65343828402581
T1065 2.59620375914872
T1066 2.53896923427164
T1067 2.48173470939455
T1068 2.42450018228404
T1069 2.37171831157228
T1070 2.57582646094523
T1071 2.78402005647998
T1072 2.99168739982949
T1073 3.1988284954606
T1074 3.40544334113988
T1075 3.61153193910076
T1076 3.8240687332777
T1077 3.81927909600265
T1078 3.8144894587276
T1079 3.80969982145254
T1080 3.80491018417749
T1081 3.80012054913586
T1082 3.5749514177228
T1083 3.35771226391799
T1084 3.14101070584646
T1085 2.92484674350821
T1086 2.71436836219853
T1087 2.64974997594967
T1088 2.59050769220599
T1089 2.53140751437503
T1090 2.47244944692363
T1091 2.41363348538495
T1092 2.35495963199242
T1093 2.30074729721532
T1094 2.49897480745554
T1095 2.70085340580183
T1096 2.9022057541963
T1097 3.10303185263894
T1098 3.30333170336319
T1099 3.5031053041356
T1100 3.70911744984354
T1101 3.70432781256849
T1102 3.69953817529343
T1103 3.69474853801838
T1104 3.68995890297675
T1105 3.6851692657017
T1106 3.46667488878633
T1107 3.2558868770806
T1108 3.04563645887473
T1109 2.83592363863555
T1110 2.6317396847019
T1111 2.56898592179957
T1112 2.51144893134275
T1113 2.45405404679865
T1114 2.39680127263411
T1115 2.33969060438229
T1116 2.28272204427661
T1117 2.23008233754652
T1118 2.42212315173242
T1119 2.61768675512367
T1120 2.8127241085631
T1121 3.00723520981728
T1122 3.20122006335307
T1123 3.39467866693702
T1124 3.59416616640937
T1125 3.58937652913432
T1126 3.58458689185927
T1127 3.57979725681764
T1128 3.57500761954258
T1129 3.57021798226753
T1130 3.35839836208329
T1131 3.15406149024322
T1132 2.95026221413642
T1133 2.74700053152947
T1134 2.54911100943868
T1135 2.48822186764948
T1136 2.43239017047951
T1137 2.37670057922227
T1138 2.32115309834458
T1139 2.26574772337962
T1140 2.2104844565608
T1141 2.15941737787773
T1142 2.34527149824273
T1143 2.53452010444552
T1144 2.72324246069648
T1145 2.91143856699563
T1146 3.09910842557637
T1147 3.28625203197186
T1148 3.47921488297521
T1149 3.47442524793358
T1150 3.46963561065853
T1151 3.46484597338347
T1152 3.46005633610842
T1153 3.45526669883337
T1154 3.25012183538025
T1155 3.05223610340583
T1156 2.85488796716468
T1157 2.65807742442339
T1158 2.46648233194205
T1159 2.40745781349939
T1160 2.35333140961628
T1161 2.29934711164589
T1162 2.24550492405506
T1163 2.19180484237696
T1164 2.13824686884499
T1165 2.08875241597551
T1166 2.26841984475303
T1167 2.45135345376736
T1168 2.63376081506329
T1169 2.81564192640739
T1170 2.99699678556625
T1171 3.1778253970067
T1172 3.36426360177447
T1173 3.35947396449942
T1174 3.35468432722436
T1175 3.34989468994931
T1176 3.34510505267426
T1177 3.34031541763263
T1178 3.14184530644379
T1179 2.95041071656844
T1180 2.75951372019295
T1181 2.56915431955074
T1182 2.38385365444541
T1183 2.32669375934929
T1184 2.27427264875304
T1185 2.22199364406951
T1186 2.16985674976554
T1187 2.11786196137429
T1188 2.06600928112918
T1189 2.01808745630671
T1190 2.19156819126334
T1191 2.36818680532263
T1192 2.54427916943009
T1193 2.71984528358573
T1194 2.89488514778955
T1195 3.06939876204154
T1196 3.2493123183403
T1197 3.24452268106525
T1198 3.2397330437902
T1199 3.23494340651515
T1200 3.23015377147351
T1201 3.22536413419846
T1202 3.03356877974075
T1203 2.84858532973106
T1204 2.66413947322122
T1205 2.48023121244466
T1206 2.3012249791822
T1207 2.2459297051992
T1208 2.1952138878898
T1209 2.14464017649313
T1210 2.09420857547602
T1211 2.04391908037162
T1212 1.99377169341337
T1213 1.94742249663792
T1214 2.11471653554023
T1215 2.28502015464447
T1216 2.45479752156348
T1217 2.62404864076408
T1218 2.79277350777943
T1219 2.96097212707638
T1220 3.13436103490614
T1221 3.12957139763109
T1222 3.12478176035604
T1223 3.1199921253144
T1224 3.11520248803935
T1225 3.1104128507643
T1226 2.92529225303771
T1227 2.74675994289367
T1228 2.56876522624949
T1229 2.391308107572
T1230 2.21859630168556
T1231 2.1651656510491
T1232 2.11615512702657
T1233 2.06728671115017
T1234 2.01856040118649
T1235 1.96997619936896
T1236 1.92153410569756
T1237 1.87675753696912
T1238 2.03786488205053
T1239 2.20185350396632
T1240 2.36531587593028
T1241 2.52825199794242
T1242 2.69066187000273
T1243 2.85254549211122
T1244 3.01940975147198
T1245 3.01462011419693
T1246 3.00983047915529
T1247 3.00504084188024
T1248 3.00025120460519
T1249 2.99546156733013
T1250 2.81701572410125
T1251 2.64493455605629
T1252 2.47339097927775
T1253 2.30238500046592
T1254 2.13596762418893
T1255 2.08440159689901
T1256 2.03709636616333
T1257 1.98993324357379
T1258 1.94291222689697
T1259 1.89603331836629
T1260 1.84929651798176
T1261 1.8060925750669
T1262 1.96101322856084
T1263 2.11868685328816
T1264 2.27583422806366
T1265 2.43245535512076
T1266 2.58855022999261
T1267 2.74411885714606
T1268 2.90445847027124
T1269 2.89966883299618
T1270 2.89487919572113
T1271 2.89008955844608
T1272 2.88529992117102
T1273 2.88051028612939
T1274 2.70873919739821
T1275 2.5431091692189
T1276 2.37801673453944
T1277 2.21346189335984
T1278 2.05333894892571
T1279 2.00363754274892
T1280 1.95803760530009
T1281 1.91257977599741
T1282 1.86726405260745
T1283 1.82209043736363
T1284 1.77705893249937
T1285 1.73542761539811
T1286 1.88416157507115
T1287 2.03552020261001
T1288 2.18635258243047
T1289 2.3366587122991
T1290 2.48643859221592
T1291 2.6356922221809
T1292 2.78950718683707
T1293 2.78471754956202
T1294 2.77992791228697
T1295 2.77513827501191
T1296 2.77034863997028
T1297 2.76555900269523
T1298 2.60046267069517
T1299 2.44128378014809
T1300 2.28264248756771
T1301 2.12453878848719
T1302 1.97071027142908
T1303 1.92287348859882
T1304 1.87897884443685
T1305 1.83522630842103
T1306 1.79161587831792
T1307 1.74814755636096
T1308 1.70482134478356
T1309 1.66476265572931
T1310 1.80730992158145
T1311 1.95235355416527
T1312 2.09687093679727
T1313 2.24086206947745
T1314 2.3843269522058
T1315 2.52726558721575
T1316 2.67455590340291
T1317 2.66976626612786
T1318 2.6649766288528
T1319 2.66018699381117
T1320 2.65539735653612
T1321 2.65060771926107
T1322 2.49218614175871
T1323 2.33945839331071
T1324 2.18726824059598
T1325 2.03561568138111
T1326 1.88808159616586
T1327 1.84210943444873
T1328 1.79992008357362
T1329 1.75787284084465
T1330 1.7159677040284
T1331 1.67420467535829
T1332 1.63258375706775
T1333 1.59409769606051
T1334 1.73045826585834
T1335 1.86918690348712
T1336 2.00738928893065
T1337 2.14506542665579
T1338 2.2822153144291
T1339 2.41883895225059
T1340 2.55960461996875
T1341 2.55481498269369
T1342 2.55002534765206
T1343 2.54523571037701
T1344 2.54044607310195
T1345 2.5356564358269
T1346 2.38390961505567
T1347 2.23763300647332
T1348 2.09189399362425
T1349 1.94669257650845
T1350 1.80545291866923
T1351 1.76134538029863
T1352 1.72086132271038
T1353 1.68051937326827
T1354 1.64031952973888
T1355 1.60026179658905
T1356 1.56034616935194
T1357 1.5234327341583
T1358 1.65360661236864
T1359 1.78602025280896
T1360 1.91790764329746
T1361 2.04926878383413
T1362 2.18010367441898
T1363 2.31041231728543
T1364 2.44465333653458
T1365 2.43986370149295
T1366 2.4350740642179
T1367 2.43028442694284
T1368 2.42549478966779
T1369 2.42070515462616
T1370 2.27563308835263
T1371 2.13580761963593
T1372 1.99651974665251
T1373 1.85776946940237
T1374 1.72282424117259
T1375 1.68058132614854
T1376 1.64180256184714
T1377 1.60316590569189
T1378 1.56467135544935
T1379 1.52631891558638
T1380 1.48810858163613
T1381 1.4527677744895
T1382 1.57675495887895
T1383 1.70285360213081
T1384 1.82842599766426
T1385 1.95347214101247
T1386 2.07799203664228
T1387 2.20198568008684
T1388 2.32970205533384
T1389 2.32491241805879
T1390 2.32012278078373
T1391 2.31533314350868
T1392 2.31054350846705
T1393 2.305753871192
T1394 2.16735655941617
T1395 2.03398223279855
T1396 1.90114549968078
T1397 1.76884636452971
T1398 1.64019556590938
T1399 1.59981727199844
T1400 1.56274380098391
T1401 1.52581243811551
T1402 1.48902318115983
T1403 1.45237603458372
T1404 1.41587099392032
T1405 1.3821028148207
T1406 1.49990330538926
T1407 1.61968695145265
T1408 1.73894434979765
T1409 1.85767549819082
T1410 1.97588039663216
T1411 2.09355904512168
T1412 2.21475077189968
T1413 2.20996113462462
T1414 2.20517149734957
T1415 2.20038186230794
T1416 2.19559222503289
T1417 2.19080258775783
T1418 2.05908003271313
T1419 1.93215684596116
T1420 1.80577125494247
T1421 1.67992325742364
T1422 1.55756688841274
T1423 1.51905321784835
T1424 1.48368504012067
T1425 1.44845897053913
T1426 1.41337500687031
T1427 1.37843315358105
T1428 1.34363340620451
T1429 1.31143785515191
T1430 1.44255679898927
T1431 1.57542669395015
T1432 1.70768263026167
T1433 1.83932461015725
T1434 1.97035262917004
T1435 2.10458912574057
T1436 2.09979948846551
T1437 2.09500985119046
T1438 2.09022021614883
T1439 2.08543057887378
T1440 2.08064094159872
T1441 2.07585130432367
T1442 1.95080350601009
T1443 1.83033145912378
T1444 1.71039700797074
T1445 1.59100015031756
T1446 1.47493821091611
T1447 1.43828916369826
T1448 1.40462627925743
T1449 1.37110550296275
T1450 1.33772683258079
T1451 1.30449027257839
T1452 1.27139581848871
T1453 1.24077289324969
T1454 1.3646517723281
T1455 1.4901541724303
T1456 1.61504261388313
T1457 1.7393170966866
T1458 1.8629776208407
T1459 1.9896378423064
T1460 1.98484820503135
T1461 1.98005856998972
T1462 1.97526893271466
T1463 1.97047929543961
T1464 1.96568965816456
T1465 1.96090002312293
T1466 1.84252697707363
T1467 1.72850607228639
T1468 1.61502276099901
T1469 1.5020770454449
T1470 1.39230953565289
T1471 1.35752510954816
T1472 1.32556751839419
T1473 1.29375203538637
T1474 1.26207865829126
T1475 1.23054739157572
T1476 1.1991582307729
T1477 1.17010793358089
T1478 1.28674674566694
T1479 1.40488165091045
T1480 1.52240259527117
T1481 1.63930958321595
T1482 1.75560261251137
T1483 1.87468655887224
T1484 1.86989692383061
T1485 1.86510728655555
T1486 1.8603176492805
T1487 1.85552801200545
T1488 1.85073837696382
T1489 1.84594873968876
T1490 1.73425045037059
T1491 1.62668068544901
T1492 1.51964851402727
T1493 1.41315393833882
T1494 1.30968085815626
T1495 1.27676105539807
T1496 1.24650875753096
T1497 1.21639856780999
T1498 1.18643048400174
T1499 1.15660451057305
T1500 1.12692064305709
T1501 1.0994429739121
T1502 1.20884172123919
T1503 1.31960912939059
T1504 1.42976257889263
T1505 1.5393020697453
T1506 1.64822760418203
T1507 1.7597352776715
T1508 1.75494564039644
T1509 1.75015600312139
T1510 1.74536636584634
T1511 1.74057673080471
T1512 1.73578709352965
T1513 1.7309974562546
T1514 1.62597392366755
T1515 1.52485529861162
T1516 1.42427426705554
T1517 1.32423083346617
T1518 1.22705218065962
T1519 1.19599700124797
T1520 1.16744999666772
T1521 1.13904510023361
T1522 1.11078230971222
T1523 1.08266162957039
T1524 1.05468305534128
T1525 1.0287780142433
T1526 1.13093669457803
T1527 1.23433660563732
T1528 1.33712256028067
T1529 1.43929455850807
T1530 1.54085259585269
T1531 1.64478399423733
T1532 1.63999435696228
T1533 1.63520471968723
T1534 1.6304150846456
T1535 1.62562544737054
T1536 1.62083581009549
T1537 1.61604617282044
T1538 1.51769739473109
T1539 1.42302991177423
T1540 1.32890002008381
T1541 1.23530772636009
T1542 1.14442350539641
T1543 1.11523294709788
T1544 1.08839123580448
T1545 1.06169163265723
T1546 1.03513413542269
T1547 1.00871874856772
T1548 0.982445469858892
T1549 0.958113052341084
T1550 1.05303166791686
T1551 1.14906408411747
T1552 1.24448254390213
T1553 1.33928704503742
T1554 1.43347758752335
T1555 1.52983271080317
T1556 1.52504307352812
T1557 1.52025343848648
T1558 1.51546380121143
T1559 1.51067416393638
T1560 1.50588452666133
T1561 1.50109489161969
T1562 1.40942086802805
T1563 1.32120452270343
T1564 1.2335257753455
T1565 1.14638462148743
T1566 1.06179482789977
T1567 1.03446889294778
T1568 1.00933247494125
T1569 0.984338165080848
T1570 0.95948596113317
T1571 0.934775867565056
T1572 0.910207882143083
T1573 0.887448092672288
T1574 0.975126641255696
T1575 1.06379156259761
T1576 1.15184252752359
T1577 1.23927953156677
T1578 1.32610257919402
T1579 1.41488142736901
T1580 1.41009179232737
T1581 1.40530215505232
T1582 1.40051251777727
T1583 1.39572288050222
T1584 1.39093324546058
T1585 1.38614360818553
T1586 1.30114434132501
T1587 1.21937913586604
T1588 1.13815152837377
T1589 1.05746151438135
T1590 0.979166150403135
T1591 0.953704838797691
T1592 0.930273714078009
T1593 0.906984697504468
T1594 0.883837789077069
T1595 0.86083298656239
T1596 0.837970294427275
T1597 0.816783133003491
T1598 0.897221616827953
T1599 0.97851904107776
T1600 1.05920250891162
T1601 1.13927201809612
T1602 1.21872757086468
T1603 1.29993014616826
T1604 1.29514050889321
T1605 1.29035087161816
T1606 1.2855612343431
T1607 1.28077159930147
T1608 1.27598196202642
T1609 1.27119232475137
T1610 1.19286781238855
T1611 1.11755374902865
T1612 1.04277728140203
T1613 0.968538407275272
T1614 0.89653747513992
T1615 0.872940782414175
T1616 0.851214953214771
T1617 0.829631229928088
T1618 0.808189614787546
T1619 0.786890105559724
T1620 0.765732706711466
T1621 0.746118173334695
T1622 0.819316590166787
T1623 0.893246519557907
T1624 0.966562492533084
T1625 1.0392645068589
T1626 1.11135256253534
T1627 1.1849788627341
T1628 1.18018922545905
T1629 1.17539958818399
T1630 1.17060995314236
T1631 1.16582031586731
T1632 1.16103067859226
T1633 1.1562410413172
T1634 1.08459128568551
T1635 1.01572836219127
T1636 0.947403034430302
T1637 0.879615302402615
T1638 0.813908797643285
T1639 0.792176728264081
T1640 0.772156192351534
T1641 0.752277762351708
T1642 0.732541440498023
T1643 0.712947224557058
T1644 0.693495118995657
T1645 0.675453213665899
T1646 0.741411563505622
T1647 0.807973998038054
T1648 0.873922473921122
T1649 0.939256993388246
T1650 1.00397755420601
T1651 1.07002757929994
T1652 1.06523794202488
T1653 1.06044830698325
T1654 1.0556586697082
T1655 1.05086903243315
T1656 1.04607939515809
T1657 1.04128975788304
T1658 0.976314758982472
T1659 0.913902975353882
T1660 0.85202878745857
T1661 0.790692195296537
T1662 0.731280122380071
T1663 0.711412674113987
T1664 0.693097431488297
T1665 0.674924294775328
T1666 0.6568932662085
T1667 0.639004343554392
T1668 0.621257531279848
T1669 0.604788251763682
T1670 0.663506536844457
T1671 0.722701476518201
T1672 0.781282457542581
T1673 0.839249479917597
T1674 0.896602545876669
T1675 0.955076295865773
T1676 0.950286660824141
T1677 0.945497023549088
T1678 0.940707386274035
T1679 0.935917748998982
T1680 0.931128113957351
T1681 0.926338476682298
T1682 0.868038230046011
T1683 0.812077588516496
T1684 0.756654540486838
T1685 0.70176909042388
T1686 0.648651444883435
T1687 0.630648619963893
T1688 0.61403867062506
T1689 0.597570827198948
T1690 0.581245091918977
T1691 0.565061462551727
T1692 0.549019943564039
T1693 0.534123292094885
T1694 0.585601512416713
T1695 0.637428954998349
T1696 0.688642438930619
T1697 0.739241966446947
T1698 0.789227537547332
T1699 0.840125014665031
T1700 0.835335377389978
T1701 0.830545740114925
T1702 0.825756102839872
T1703 0.82096646779824
T1704 0.816176830523187
T1705 0.811387193248134
T1706 0.759761703342971
T1707 0.71025220167911
T1708 0.661280295748527
T1709 0.612845983317801
T1710 0.566022767386799
T1711 0.549884565813798
T1712 0.534979909761823
T1713 0.520217359622568
T1714 0.505596917629454
T1715 0.491118583782482
T1716 0.47678235584823
T1717 0.463458332426089
T1718 0.507696485755548
T1719 0.552156433478496
T1720 0.596002422552079
T1721 0.639234455209719
T1722 0.681852526984573
T1723 0.725173731230867
T1724 0.720384093955814
T1725 0.715594456680761
T1726 0.71080482163913
T1727 0.706015184364077
T1728 0.701225547089024
T1729 0.696435909813971
T1730 0.651485176639932
T1731 0.608426814841724
T1732 0.565906048776795
T1733 0.523922876211722
T1734 0.483394092123585
T1735 0.469120511663704
T1736 0.455921148898586
T1737 0.442863892046188
T1738 0.429948743339931
T1739 0.417175702779816
T1740 0.404544768132421
T1741 0.392793372757293
T1742 0.429791459094383
T1743 0.466883911958643
T1744 0.503362406173539
T1745 0.539226941739069
T1746 0.574477518655236
T1747 0.610222447796703
T1748 0.605432810521651
T1749 0.600643175480019
T1750 0.595853538204966
T1751 0.591063900929913
T1752 0.58627426365486
T1753 0.581484626379807
T1754 0.54320864770347
T1755 0.506601428004338
T1756 0.470531801805063
T1757 0.434999771339065
T1758 0.400765414626949
T1759 0.38835645751361
T1760 0.376862388035349
T1761 0.365510424469808
T1762 0.354300569050408
T1763 0.34323282177715
T1764 0.332307180416613
T1765 0.322128410855075
T1766 0.355403921729241
T1767 0.388661667968428
T1768 0.42185843733256
T1769 0.454994227588217
T1770 0.488069040968819
T1771 0.52203100958916
T1772 0.521555308667192
T1773 0.521079607745223
T1774 0.520603909056676
T1775 0.520128208134708
T1776 0.51965250721274
T1777 0.519176806290771
T1778 0.488582234338284
T1779 0.459051010017893
T1780 0.429573180106408
T1781 0.400148742370406
T1782 0.371482238570323
T1783 0.362765040169414
T1784 0.354778266651239
T1785 0.346805608357236
T1786 0.338847063053983
T1787 0.330902632974902
T1788 0.322972315886572
T1789 0.315648709994689
T1790 0.34766649632617
T1791 0.380192511131018
T1792 0.412657551294233
T1793 0.445061612348973
T1794 0.477404696528658
T1795 0.510614198629025
T1796 0.510138497707057
T1797 0.509662796785088
T1798 0.50918709586312
T1799 0.508711397174573
T1800 0.508235696252604
T1801 0.507759995330636
T1802 0.477828349794913
T1803 0.448937844980854
T1804 0.4201007345757
T1805 0.391317014112608
T1806 0.363275667337522
T1807 0.35474365978438
T1808 0.346926253322318
T1809 0.339122962084428
T1810 0.33133378607071
T1811 0.323558723047743
T1812 0.315797773015525
T1813 0.308630356992633
T1814 0.339929070923099
T1815 0.37172335652703
T1816 0.403456665255906
T1817 0.435128994876307
T1818 0.466740349855075
T1819 0.499197385435468
T1820 0.498721686746922
T1821 0.498245985824953
T1822 0.497770284902985
T1823 0.497294583981016
T1824 0.496818883059048
T1825 0.496343184370501
T1826 0.467074467484965
T1827 0.438824679943815
T1828 0.41062828681157
T1829 0.382485288088231
T1830 0.355069093871299
T1831 0.346722279399347
T1832 0.33907424222682
T1833 0.331440318045043
T1834 0.323820506854016
T1835 0.316214810887161
T1836 0.308623230144479
T1837 0.301612006223998
T1838 0.332191643286606
T1839 0.36325419968962
T1840 0.394255779217579
T1841 0.425196379637063
T1842 0.456076003181492
T1843 0.487780574475333
T1844 0.487304873553365
T1845 0.486829172631396
T1846 0.48635347394285
T1847 0.485877773020881
T1848 0.485402072098913
T1849 0.484926371176944
T1850 0.456320582941595
T1851 0.428711514906776
T1852 0.401155841280862
T1853 0.373653559830432
T1854 0.346862522638498
T1855 0.338700899014313
T1856 0.331222228897899
T1857 0.323757671772235
T1858 0.316307229870743
T1859 0.308870900960002
T1860 0.301448685040011
T1861 0.294593653221942
T1862 0.324454217883535
T1863 0.354785045085632
T1864 0.385054893179252
T1865 0.415263764397818
T1866 0.445411656507909
T1867 0.476363763515198
T1868 0.47588806259323
T1869 0.475412361671261
T1870 0.474936660749293
T1871 0.474460959827324
T1872 0.473985261138778
T1873 0.473509560216809
T1874 0.445566698398224
T1875 0.418598349869737
T1876 0.391683395750154
T1877 0.364821833806055
T1878 0.338655949172275
T1879 0.33067951862928
T1880 0.323370215568979
T1881 0.316075025499428
T1882 0.308793950654049
T1883 0.301526991032842
T1884 0.294274142168964
T1885 0.287575302453307
T1886 0.316716792480464
T1887 0.346315888248222
T1888 0.375854007140925
T1889 0.405331146925153
T1890 0.434747312067747
T1891 0.464946950321642
T1892 0.464471251633095
T1893 0.463995550711126
T1894 0.463519849789158
T1895 0.463044148867189
T1896 0.462568447945221
T1897 0.462092749256674
T1898 0.434812816088276
T1899 0.408485184832698
T1900 0.382210950219446
T1901 0.355990105548257
T1902 0.330449375706052
T1903 0.322658136010825
T1904 0.315518202240058
T1905 0.30839237922662
T1906 0.301280673670776
T1907 0.294183078872261
T1908 0.287099599297917
T1909 0.280556951684673
T1910 0.308979367077393
T1911 0.337846733644234
T1912 0.366653121102598
T1913 0.395398531685908
T1914 0.424082965394164
T1915 0.453530139361506
T1916 0.453054438439538
T1917 0.45257873751757
T1918 0.452103038829023
T1919 0.451627337907054
T1920 0.451151636985086
T1921 0.450675936063117
T1922 0.424058931544906
T1923 0.39837202202908
T1924 0.372738502455317
T1925 0.34715837952388
T1926 0.32224280447325
T1927 0.314636755625791
T1928 0.307666188911138
T1929 0.300709735187235
T1930 0.293767394454082
T1931 0.286839168945101
T1932 0.279925056426871
T1933 0.273538598682617
T1934 0.301241941674322
T1935 0.329377576806824
T1936 0.357452235064271
T1937 0.385465916446664
T1938 0.413418618720581
T1939 0.442113328401371
T1940 0.441637627479403
T1941 0.441161926557434
T1942 0.440686225635466
T1943 0.440210524713498
T1944 0.439734826024951
T1945 0.439259125102982
T1946 0.413305047001535
T1947 0.388258856992041
T1948 0.363266056924609
T1949 0.338326651266081
T1950 0.314036231007027
T1951 0.306615375240758
T1952 0.299814175582217
T1953 0.293027088914427
T1954 0.286254117470809
T1955 0.279495259017941
T1956 0.272750513555824
T1957 0.266520247913982
T1958 0.293504516271251
T1959 0.320908422202835
T1960 0.348251349025944
T1961 0.37553330120742
T1962 0.40275427428042
T1963 0.430696515207815
T1964 0.430220814285846
T1965 0.429745115597299
T1966 0.429269414675331
T1967 0.428793713753362
T1968 0.428318012831394
T1969 0.427842311909426
T1970 0.406548513540497
T1971 0.386131489467961
T1972 0.365758959619469
T1973 0.345430926228441
T1974 0.325147384828036
T1975 0.305487718468659
T1976 0.297205871996065
T1977 0.289532778067211
T1978 0.281876153388838
T1979 0.274235997960947
T1980 0.266612311783538
T1981 0.259501894911926
T1982 0.28576709086818
T1983 0.312439265365426
T1984 0.339050462987617
T1985 0.365600683734754
T1986 0.392089927606837
T1987 0.41927970424768
T1988 0.418804003325711
T1989 0.418328302403743
T1990 0.417852603715196
T1991 0.417376902793227
T1992 0.416901201871259
T1993 0.41642550094929
T1994 0.395687842412739
T1995 0.375804751262145
T1996 0.355966154335595
T1997 0.33617205386651
T1998 0.316422445388047
T1999 0.297281145002436
T2000 0.289212833730453
T2001 0.281737366340536
T2002 0.274278365967679
T2003 0.266835834845303
T2004 0.259409770739988
T2005 0.252483544143291
T2006 0.278029663231687
T2007 0.303970108528016
T2008 0.32984957694929
T2009 0.35566806849551
T2010 0.381425580933254
T2011 0.407862893287544
T2012 0.407387192365576
T2013 0.406911491443608
T2014 0.406435790521639
T2015 0.405960089599671
T2016 0.405484390911124
T2017 0.405008689989155
T2018 0.38482717128498
T2019 0.365478013056329
T2020 0.346173349051722
T2021 0.326913179271158
T2022 0.307697503714637
T2023 0.289074573769635
T2024 0.281219797698262
T2025 0.273941952380439
T2026 0.266680576313098
T2027 0.259435669496238
T2028 0.25220723192986
T2029 0.245465191141235
T2030 0.270292237828616
T2031 0.295500953924028
T2032 0.320648690910963
T2033 0.345735453256266
T2034 0.370761234259671
T2035 0.396446080093988
T2036 0.395970379172019
T2037 0.395494680483472
T2038 0.395018979561504
T2039 0.394543278639535
T2040 0.394067577717567
T2041 0.393591876795599
T2042 0.373966502390643
T2043 0.355151274850513
T2044 0.336380543767848
T2045 0.317654306909227
T2046 0.298972564274649
T2047 0.280868000303412
T2048 0.27322675943265
T2049 0.266146540653764
T2050 0.259082788891938
T2051 0.252035506380594
T2052 0.24500469088631
T2053 0.2384468403726
T2054 0.262554812425545
T2055 0.287031797086618
T2056 0.311447804872636
T2057 0.3358028357836
T2058 0.36009688981951
T2059 0.385029269133853
T2060 0.384553568211884
T2061 0.384077867289916
T2062 0.383602166367947
T2063 0.3831264676794
T2064 0.382650766757432
T2065 0.382175065835464
T2066 0.363105831262884
T2067 0.344824538878118
T2068 0.326587738483974
T2069 0.308395434547296
T2070 0.290247622601239
T2071 0.272661429070611
T2072 0.265233723400459
T2073 0.258351126693667
T2074 0.251484999237357
T2075 0.244635341031529
T2076 0.237802152076182
T2077 0.231428487370544
T2078 0.254817387022474
T2079 0.27856264248263
T2080 0.302246918834309
T2081 0.325870220544356
T2082 0.349432543145927
T2083 0.373612458173718
T2084 0.373136757251749
T2085 0.372661056329781
T2086 0.372185355407812
T2087 0.371709654485844
T2088 0.371233953563875
T2089 0.370758254875328
T2090 0.352245162368547
T2091 0.334497800672302
T2092 0.316794933200101
T2093 0.299136559951943
T2094 0.28152268316125
T2095 0.264454855604388
T2096 0.257240685134847
T2097 0.250555714966992
T2098 0.243887211816198
T2099 0.237235177915885
T2100 0.230599611032632
T2101 0.22441013660191
T2102 0.247079961619403
T2103 0.27009348564522
T2104 0.293046035029404
T2105 0.315937605305112
T2106 0.338768196472344
T2107 0.362195644980161
T2108 0.361719944058192
T2109 0.361244245369646
T2110 0.360768544447677
T2111 0.360292843525709
T2112 0.35981714260374
T2113 0.359341441681772
T2114 0.341384491240788
T2115 0.324171062466486
T2116 0.307002127916227
T2117 0.289877687590012
T2118 0.27279774148784
T2119 0.256248282138165
T2120 0.249247649102656
T2121 0.242760301006896
T2122 0.236289422161617
T2123 0.229835012566819
T2124 0.223397072222504
T2125 0.217391783599853
T2126 0.24386303502796
T2127 0.270658507795085
T2128 0.297380811438936
T2129 0.324029943726089
T2130 0.351254534941994
T2131 0.350778834020026
T2132 0.350303133098057
T2133 0.349827432176089
T2134 0.34935173125412
T2135 0.348876032565573
T2136 0.348400331643605
T2137 0.347924630721637
T2138 0.33052382011303
T2139 0.31384432426067
T2140 0.297209322632354
T2141 0.280618815228081
T2142 0.264072802047852
T2143 0.248041710905363
T2144 0.241254610837044
T2145 0.23496488928022
T2146 0.228691634740457
T2147 0.222434849451175
T2148 0.216194531178954
T2149 0.210373432831219
T2150 0.235979472386278
T2151 0.261896902273573
T2152 0.287741165271014
T2153 0.313512254678338
T2154 0.339837721748438
T2155 0.339362020826469
T2156 0.338886322137922
T2157 0.338410621215954
T2158 0.337934920293985
T2159 0.337459219372017
T2160 0.336983518450048
T2161 0.336507819761502
T2162 0.319663151218693
T2163 0.303517586054854
T2164 0.28741651734848
T2165 0.271359940632728
T2166 0.255347860374442
T2167 0.23983513743914
T2168 0.233261574804853
T2169 0.227169475320124
T2170 0.221093845085876
T2171 0.21503468410211
T2172 0.208991992368826
T2173 0.203355079829163
T2174 0.228095907511174
T2175 0.253135298985482
T2176 0.278101516869672
T2177 0.302994567864008
T2178 0.328420910788302
T2179 0.327945209866334
T2180 0.327469508944365
T2181 0.326993810255819
T2182 0.32651810933385
T2183 0.326042408411882
T2184 0.325566707489913
T2185 0.325091006567945
T2186 0.308802480090934
T2187 0.293190850082459
T2188 0.277623712064607
T2189 0.262101068270797
T2190 0.246622920934453
T2191 0.231628566206339
T2192 0.225268536539241
T2193 0.219374063593449
T2194 0.213496057664717
T2195 0.207634520986466
T2196 0.201789451325276
T2197 0.196336729060528
T2198 0.220212344869492
T2199 0.24437369346397
T2200 0.26846187070175
T2201 0.292476878816256
T2202 0.317004099828167
T2203 0.316528398906199
T2204 0.31605269798423
T2205 0.315576997062262
T2206 0.315101296140293
T2207 0.314625597451747
T2208 0.314149896529778
T2209 0.31367419560781
T2210 0.297941811196597
T2211 0.282864111876643
T2212 0.267830906780733
T2213 0.252842195908866
T2214 0.237897979261043
T2215 0.223421992740116
T2216 0.21727550050705
T2217 0.211578649633352
T2218 0.205898268010136
T2219 0.200234355637401
T2220 0.194586912515147
T2221 0.189318376058472
T2222 0.212328779994389
T2223 0.235612087942457
T2224 0.258822224533829
T2225 0.281959192001926
T2226 0.305587286634611
T2227 0.305111585712642
T2228 0.304635887024095
T2229 0.304160186102127
T2230 0.303684485180158
T2231 0.30320878425819
T2232 0.302733083336222
T2233 0.302257384647675
T2234 0.287081140068838
T2235 0.272537373670827
T2236 0.258038101496859
T2237 0.243583323546935
T2238 0.229173037587633
T2239 0.215215419273893
T2240 0.209282462241438
T2241 0.203783237906677
T2242 0.198300480588976
T2243 0.192834192521757
T2244 0.187384371471598
T2245 0.182300025289837
T2246 0.204445217352706
T2247 0.226850482420945
T2248 0.249182578365908
T2249 0.271441502954174
T2250 0.294170475674476
T2251 0.293694774752507
T2252 0.293219073830539
T2253 0.29274337290857
T2254 0.292267674220023
T2255 0.291791973298055
T2256 0.291316272376086
T2257 0.290840571454118
T2258 0.276220471174501
T2259 0.262210635465011
T2260 0.248245296212986
T2261 0.234324448951583
T2262 0.220448098147644
T2263 0.207008848041092
T2264 0.201289426209248
T2265 0.19598782394658
T2266 0.190702690934395
T2267 0.185434027172691
T2268 0.180181832661469
T2269 0.175281672287781
T2270 0.196561652477603
T2271 0.218088876899432
T2272 0.239542932197986
T2273 0.260923816139844
T2274 0.28275366471434
T2275 0.282277963792372
T2276 0.281802262870403
T2277 0.281326561948435
T2278 0.280850861026467
T2279 0.280375160104498
T2280 0.279899461415951
T2281 0.279423760493983
T2282 0.265359800046742
T2283 0.251883897259195
T2284 0.238452490929112
T2285 0.225065576589652
T2286 0.211723156474234
T2287 0.198802274574869
T2288 0.193296387943635
T2289 0.188192409986484
T2290 0.183104903513236
T2291 0.178033864057047
T2292 0.17297929161792
T2293 0.168263321519146
T2294 0.188678089835921
T2295 0.20932727137792
T2296 0.229903286030065
T2297 0.250406127092092
T2298 0.271336851520784
T2299 0.270861150598815
T2300 0.270385451910268
T2301 0.2699097509883
T2302 0.269434050066331
T2303 0.268958349144363
T2304 0.268482648222395
T2305 0.268006949533848
T2306 0.254499128918983
T2307 0.241557159053379
T2308 0.228659685645239
T2309 0.215806704227721
T2310 0.202998217034246
T2311 0.190595703342067
T2312 0.185303351911445
T2313 0.180396998259809
T2314 0.175507113858655
T2315 0.170633698707982
T2316 0.165776752807791
T2317 0.16124496851709
T2318 0.180794524960817
T2319 0.200565668089829
T2320 0.220263637628722
T2321 0.239888440277762
T2322 0.259920040560649
T2323 0.25944433963868
T2324 0.258968638716712
T2325 0.258492937794743
T2326 0.258017239106196
T2327 0.257541538184228
T2328 0.257065837262259
T2329 0.256590136340291
T2330 0.243638460024646
T2331 0.231230423080984
T2332 0.218866878127944
T2333 0.206547829632368
T2334 0.194273275360836
T2335 0.182389129875844
T2336 0.177310313645832
T2337 0.172601584299712
T2338 0.167909326437495
T2339 0.163233535592338
T2340 0.158574211764241
T2341 0.154226617748456
T2342 0.172910962319135
T2343 0.191804062568316
T2344 0.210623991460801
T2345 0.22937075123001
T2346 0.248503227367092
T2347 0.248027528678545
T2348 0.247551827756577
T2349 0.247076126834608
T2350 0.24660042591264
T2351 0.246124724990671
T2352 0.245649026302124
T2353 0.245173325380156
T2354 0.232777788896888
T2355 0.220903684875168
T2356 0.20907407284407
T2357 0.197288957270437
T2358 0.185548335920847
T2359 0.174182556409621
T2360 0.16931727538022
T2361 0.164806172573037
T2362 0.160311536782914
T2363 0.155833370243273
T2364 0.151371672954113
T2365 0.147208264746399
T2366 0.165027397444031
T2367 0.183042457046804
T2368 0.20098434529288
T2369 0.21885306441568
T2370 0.237086416406957
T2371 0.236610715484988
T2372 0.236135016796441
T2373 0.235659315874473
T2374 0.235183614952505
T2375 0.234707914030536
T2376 0.234232213108568
T2377 0.233756512186599
T2378 0.221917120002551
T2379 0.210576946669352
T2380 0.199281267560196
T2381 0.188030084908506
T2382 0.176823394247437
T2383 0.16597598517682
T2384 0.16132423934803
T2385 0.157010758612941
T2386 0.152713749361755
T2387 0.148433207127629
T2388 0.144169131910563
T2389 0.140189913977765
T2390 0.157143834802349
T2391 0.174280851525291
T2392 0.191344699124958
T2393 0.208335375367929
T2394 0.225669605446822
T2395 0.225193904524853
T2396 0.224718203602885
T2397 0.224242502680916
T2398 0.223766803992369
T2399 0.223291103070401
T2400 0.222815402148433
T2401 0.222339701226464
T2402 0.211056448874792
T2403 0.200250208463536
T2404 0.189488462276323
T2405 0.178771210313153
T2406 0.168098454807449
T2407 0.157769411710597
T2408 0.153331201082417
T2409 0.149215346886265
T2410 0.145115959707174
T2411 0.141033041778563
T2412 0.136966593100435
T2413 0.133171560975709
T2414 0.149260269927246
T2415 0.165519246003779
T2416 0.181705052957037
T2417 0.197817688553598
T2418 0.214252792253265
T2419 0.213777093564718
T2420 0.21330139264275
T2421 0.212825691720781
T2422 0.212349990798813
T2423 0.211874289876844
T2424 0.211398591188297
T2425 0.210922890266329
T2426 0.200195777747033
T2427 0.189923470257719
T2428 0.179695656992449
T2429 0.169512337951222
T2430 0.159373513134039
T2431 0.149562838244374
T2432 0.145338165050227
T2433 0.141419932926169
T2434 0.137518172286014
T2435 0.13363287866292
T2436 0.129764052056885
T2437 0.126153210207074
T2438 0.141376707285564
T2439 0.156757640482266
T2440 0.172065404555694
T2441 0.187299999505847
T2442 0.20283598129313
T2443 0.202360280371161
T2444 0.201884579449193
T2445 0.201408880760646
T2446 0.200933179838678
T2447 0.200457478916709
T2448 0.199981777994741
T2449 0.199506077072772
T2450 0.189335108852696
T2451 0.179596732051903
T2452 0.169902851708576
T2453 0.160253465589291
T2454 0.15064857369405
T2455 0.141356267011573
T2456 0.137345126784614
T2457 0.133624521199494
T2458 0.129920382631433
T2459 0.126232713313854
T2460 0.122561513246757
T2461 0.119134857205018
T2462 0.13349314241046
T2463 0.147996037194176
T2464 0.162425758387773
T2465 0.176782310458095
T2466 0.191419170332995
T2467 0.190943469411026
T2468 0.190467768489058
T2469 0.189992067567089
T2470 0.189516366645121
T2471 0.189040667956574
T2472 0.188564967034606
T2473 0.188089266112637
T2474 0.178474437724937
T2475 0.169269996079509
T2476 0.160110046424702
T2477 0.15099459322736
T2478 0.14192363202064
T2479 0.13314969354535
T2480 0.129352090752424
T2481 0.125829107239397
T2482 0.122322595210274
T2483 0.11883255019821
T2484 0.115358972203207
T2485 0.112116506436383
T2486 0.125609579768778
T2487 0.139234431672663
T2488 0.152786112219852
T2489 0.166264623643765
T2490 0.180002357139438
T2491 0.179526658450891
T2492 0.179050957528923
T2493 0.178575256606954
T2494 0.178099555684986
T2495 0.177623854763017
T2496 0.177148156074471
T2497 0.176672455152502
T2498 0.1676137688306
T2499 0.158943257873693
T2500 0.150317241140828
T2501 0.141735718632008
T2502 0.133198692580652
T2503 0.124943122312548
T2504 0.121359052486812
T2505 0.118033695512722
T2506 0.114724805555693
T2507 0.111432384849145
T2508 0.108156433393079
T2509 0.105098155667749
T2510 0.117726014893674
T2511 0.130472826151151
T2512 0.14314646605193
T2513 0.155746934596013
T2514 0.168585546179303
T2515 0.168109845257335
T2516 0.167634144335366
T2517 0.167158445646819
T2518 0.166682744724851
T2519 0.166207043802882
T2520 0.165731342880914
T2521 0.165255641958945
T2522 0.156753097702841
T2523 0.148616519667876
T2524 0.140524435856955
T2525 0.132476846270077
T2526 0.124473750907242
T2527 0.116736548846325
T2528 0.113366016454621
T2529 0.110238281552625
T2530 0.107127018134533
T2531 0.104032221733501
T2532 0.100953892349529
T2533 0.0980798026656925
T2534 0.109842452251992
T2535 0.121711220629638
T2536 0.133506819884009
T2537 0.145229247781683
T2538 0.157168735219168
T2539 0.156693034297199
T2540 0.156217333375231
T2541 0.155741632453263
T2542 0.155265931531294
T2543 0.154790232842747
T2544 0.154314531920779
T2545 0.15383883099881
T2546 0.145892428808504
T2547 0.13828978146206
T2548 0.130731630573081
T2549 0.123217973908146
T2550 0.115748809233832
T2551 0.108529975380103
T2552 0.105372978189009
T2553 0.10244286982595
T2554 0.0995292284799521
T2555 0.0966320563844356
T2556 0.0937513535394008
T2557 0.0910614518970579
T2558 0.101958887376889
T2559 0.112949615108126
T2560 0.123867173716088
T2561 0.134711558733931
T2562 0.145751922025611
T2563 0.145276221103643
T2564 0.144800522415096
T2565 0.144324821493127
T2566 0.143849120571159
T2567 0.143373419649191
T2568 0.142897718727222
T2569 0.142422020038675
T2570 0.135031757680746
T2571 0.127963043256244
T2572 0.120938825289208
T2573 0.113959099312793
T2574 0.107023869793843
T2575 0.100323404147301
T2576 0.097379942156818
T2577 0.0946474558658537
T2578 0.0919314410587927
T2579 0.0892318932687917
T2580 0.0865488124958509
T2581 0.0840430988950017
T2582 0.0940753247352065
T2583 0.104188009586613
T2584 0.114227525314745
T2585 0.124193871919601
T2586 0.134335111065476
T2587 0.133859410143508
T2588 0.133383709221539
T2589 0.132908010532992
T2590 0.132432309611024
T2591 0.131956608689055
T2592 0.131480907767087
T2593 0.131005206845119
T2594 0.124171086552987
T2595 0.11763630728385
T2596 0.111146020005334
T2597 0.104700226950862
T2598 0.0982989281204334
T2599 0.0921168306810782
T2600 0.0893869038912058
T2601 0.0868520441391787
T2602 0.0843336514042116
T2603 0.0818317279197263
T2604 0.0793462736857227
T2605 0.0770247481263671
T2606 0.0861917598601029
T2607 0.0954264062985223
T2608 0.104587879146823
T2609 0.11367618287185
T2610 0.122918300105341
T2611 0.122442599183373
T2612 0.121966898261404
T2613 0.121491197339436
T2614 0.121015496417467
T2615 0.12053979772892
T2616 0.120064096806952
T2617 0.119588395884983
T2618 0.11331041765865
T2619 0.107309569078033
T2620 0.10135321472146
T2621 0.095441354588931
T2622 0.0895739886804449
T2623 0.0839102594482768
T2624 0.0813938678590151
T2625 0.079056630179082
T2626 0.0767358639830522
T2627 0.0744315648040824
T2628 0.0721437326421728
T2629 0.0699678194673649
T2630 0.0785933470809105
T2631 0.0873467760461423
T2632 0.0961002050113741
T2633 0.104853633976606
T2634 0.113817239076443
T2635 0.113817239076443
T2636 0.113817239076443
T2637 0.113817239076443
T2638 0.113817239076443
T2639 0.113817239076443
T2640 0.113817239076443
T2641 0.113817239076443
T2642 0.108272915260399
T2643 0.102950001689338
T2644 0.0976270881182775
T2645 0.0923041723137951
T2646 0.0869812587427341
T2647 0.0818135099001739
T2648 0.0796847174531478
T2649 0.0777145493045975
T2650 0.0757443789226256
T2651 0.0737742085406537
T2652 0.0718040403921034
T2653 0.0699678194673649
T2654 0.0785933470809105
T2655 0.0873467760461423
T2656 0.0961002050113741
T2657 0.104853633976606
T2658 0.113817239076443
T2659 0.113817239076443
T2660 0.113817239076443
T2661 0.113817239076443
T2662 0.113817239076443
T2663 0.113817239076443
T2664 0.113817239076443
T2665 0.113817239076443
T2666 0.108272915260399
T2667 0.102950001689338
T2668 0.0976270881182775
T2669 0.0923041723137951
T2670 0.0869812587427341
T2671 0.0818135099001739
T2672 0.0796847174531478
T2673 0.0777145493045975
T2674 0.0757443789226256
T2675 0.0737742085406537
T2676 0.0718040403921034
T2677 0.0699678194673649
T2678 0.0785933470809105
T2679 0.0873467760461423
T2680 0.0961002050113741
T2681 0.104853633976606
T2682 0.113817239076443
T2683 0.113817239076443
T2684 0.113817239076443
T2685 0.113817239076443
T2686 0.113817239076443
T2687 0.113817239076443
T2688 0.113817239076443
T2689 0.113817239076443
T2690 0.108272915260399
T2691 0.102950001689338
T2692 0.0976270881182775
T2693 0.0923041723137951
T2694 0.0869812587427341
T2695 0.0818135099001739
T2696 0.0796847174531478
T2697 0.0777145493045975
T2698 0.0757443789226256
T2699 0.0737742085406537
T2700 0.0718040403921034
T2701 0.0699678194673649
T2702 0.0785933470809105
T2703 0.0873467760461423
T2704 0.0961002050113741
T2705 0.104853633976606
T2706 0.113817239076443
T2707 0.113817239076443
T2708 0.113817239076443
T2709 0.113817239076443
T2710 0.113817239076443
T2711 0.113817239076443
T2712 0.113817239076443
T2713 0.113817239076443
T2714 0.108272915260399
T2715 0.102950001689338
T2716 0.0976270881182775
T2717 0.0923041723137951
T2718 0.0869812587427341
T2719 0.0818135099001739
T2720 0.0796847174531478
T2721 0.0777145493045975
T2722 0.0757443789226256
T2723 0.0737742085406537
T2724 0.0718040403921034
T2725 0.0699678194673649
T2726 0.0785933470809105
T2727 0.0873467760461423
T2728 0.0961002050113741
T2729 0.104853633976606
T2730 0.113817239076443
T2731 0.113817239076443
T2732 0.113817239076443
T2733 0.113817239076443
T2734 0.113817239076443
T2735 0.113817239076443
T2736 0.113817239076443
T2737 0.113817239076443
T2738 0.108272915260399
T2739 0.102950001689338
T2740 0.0976270881182775
T2741 0.0923041723137951
T2742 0.0869812587427341
T2743 0.0818135099001739
T2744 0.0796847174531478
T2745 0.0777145493045975
T2746 0.0757443789226256
T2747 0.0737742085406537
T2748 0.0718040403921034
T2749 0.0699678194673649
T2750 0.0785933470809105
T2751 0.0873467760461423
T2752 0.0961002050113741
T2753 0.104853633976606
T2754 0.113817239076443
T2755 0.113817239076443
T2756 0.113817239076443
T2757 0.113817239076443
T2758 0.113817239076443
T2759 0.113817239076443
T2760 0.113817239076443
T2761 0.113817239076443
T2762 0.108272915260399
T2763 0.102950001689338
T2764 0.0976270881182775
T2765 0.0923041723137951
T2766 0.0869812587427341
T2767 0.0818135099001739
T2768 0.0796847174531478
T2769 0.0777145493045975
T2770 0.0757443789226256
T2771 0.0737742085406537
T2772 0.0718040403921034
T2773 0.0699678194673649
T2774 0.0807778164936619
T2775 0.0917191699747771
T2776 0.102660525689314
T2777 0.113817239076443
T2778 0.113817239076443
T2779 0.113817239076443
T2780 0.113817239076443
T2781 0.113817239076443
T2782 0.113817239076443
T2783 0.113817239076443
T2784 0.113817239076443
T2785 0.113817239076443
T2786 0.108272915260399
T2787 0.102950001689338
T2788 0.0976270881182775
T2789 0.0923041723137951
T2790 0.0869812587427341
T2791 0.0818135099001739
T2792 0.0796847174531478
T2793 0.0777145493045975
T2794 0.0757443789226256
T2795 0.0737742085406537
T2796 0.0718040403921034
T2797 0.0699678194673649
T2798 0.0807778164936619
T2799 0.0917191699747771
T2800 0.102660525689314
T2801 0.113817239076443
T2802 0.113817239076443
T2803 0.113817239076443
T2804 0.113817239076443
T2805 0.113817239076443
T2806 0.113817239076443
T2807 0.113817239076443
T2808 0.113817239076443
