# Supplementary material for: FishMORPH - An agent-based model to predict salmonid growth and distribution responses under natural and low flows
Source: Sci Rep. 2016 Jul 19;6:29414. doi: 10.1038/srep29414 (PMC4949470; doi:10.1038/srep29414)
Supplement: Supplementary Information 2 [file srep29414-s2.zip › SR_FishMORPH_Files/Parameters/Baseline_Resource5_Density_Stretch1.var]

Resource5Density Strech1
T1 0.170533355611037
T2 0.158234679418065
T3 0.146269036799428
T4 0.134303394180791
T5 0.122581889857029
T6 0.120128990023915
T7 0.117915047883792
T8 0.115701106767301
T9 0.113487164627178
T10 0.111273223510688
T11 0.109059281370565
T12 0.106845340254074
T13 0.104833390405795
T14 0.114011519129074
T15 0.123379988140396
T16 0.132748457151718
T17 0.142116925139408
T18 0.15148539415073
T19 0.160853863162052
T20 0.170533355611037
T21 0.170533355611037
T22 0.170533355611037
T23 0.170533355611037
T24 0.170533355611037
T25 0.170533355611037
T26 0.158234679418065
T27 0.146269036799428
T28 0.134303394180791
T29 0.122581889857029
T30 0.120128990023915
T31 0.117915047883792
T32 0.115701106767301
T33 0.113487164627178
T34 0.111273223510688
T35 0.109059281370565
T36 0.106845340254074
T37 0.104833390405795
T38 0.114011519129074
T39 0.123379988140396
T40 0.132748457151718
T41 0.142116925139408
T42 0.15148539415073
T43 0.160853863162052
T44 0.170533355611037
T45 0.170533355611037
T46 0.170533355611037
T47 0.170533355611037
T48 0.170533355611037
T49 0.170533355611037
T50 0.158234679418065
T51 0.146269036799428
T52 0.134303394180791
T53 0.122581889857029
T54 0.120128990023915
T55 0.117915047883792
T56 0.115701106767301
T57 0.113487164627178
T58 0.111273223510688
T59 0.109059281370565
T60 0.106845340254074
T61 0.104833390405795
T62 0.114011519129074
T63 0.123379988140396
T64 0.132748457151718
T65 0.142116925139408
T66 0.15148539415073
T67 0.160853863162052
T68 0.170533355611037
T69 0.170533355611037
T70 0.170533355611037
T71 0.170533355611037
T72 0.170533355611037
T73 0.170533355611037
T74 0.158234679418065
T75 0.146269036799428
T76 0.134303394180791
T77 0.122581889857029
T78 0.120128990023915
T79 0.117915047883792
T80 0.115701106767301
T81 0.113487164627178
T82 0.111273223510688
T83 0.109059281370565
T84 0.106845340254074
T85 0.104833390405795
T86 0.114011519129074
T87 0.123379988140396
T88 0.132748457151718
T89 0.142116925139408
T90 0.15148539415073
T91 0.160853863162052
T92 0.170533355611037
T93 0.170533355611037
T94 0.170533355611037
T95 0.170533355611037
T96 0.170533355611037
T97 0.170533355611037
T98 0.158234679418065
T99 0.146269036799428
T100 0.134303394180791
T101 0.122581889857029
T102 0.120128990023915
T103 0.117915047883792
T104 0.115701106767301
T105 0.113487164627178
T106 0.111273223510688
T107 0.109059281370565
T108 0.106845340254074
T109 0.104833390405795
T110 0.114011519129074
T111 0.123379988140396
T112 0.132748457151718
T113 0.142116925139408
T114 0.15148539415073
T115 0.160853863162052
T116 0.170533355611037
T117 0.170533355611037
T118 0.170533355611037
T119 0.170533355611037
T120 0.170533355611037
T121 0.170533355611037
T122 0.158234679418065
T123 0.146269036799428
T124 0.134303394180791
T125 0.122581889857029
T126 0.120128990023915
T127 0.117915047883792
T128 0.115701106767301
T129 0.113487164627178
T130 0.111273223510688
T131 0.109059281370565
T132 0.106845340254074
T133 0.104833390405795
T134 0.114011519129074
T135 0.123379988140396
T136 0.132748457151718
T137 0.142116925139408
T138 0.15148539415073
T139 0.160853863162052
T140 0.170533355611037
T141 0.170533355611037
T142 0.170533355611037
T143 0.170533355611037
T144 0.170533355611037
T145 0.170533355611037
T146 0.158234679418065
T147 0.146269036799428
T148 0.134303394180791
T149 0.122581889857029
T150 0.120128990023915
T151 0.117915047883792
T152 0.115701106767301
T153 0.113487164627178
T154 0.111273223510688
T155 0.109059281370565
T156 0.106845340254074
T157 0.104833390405795
T158 0.114011519129074
T159 0.123379988140396
T160 0.132748457151718
T161 0.142116925139408
T162 0.15148539415073
T163 0.160853863162052
T164 0.170533355611037
T165 0.170533355611037
T166 0.170533355611037
T167 0.170533355611037
T168 0.170533355611037
T169 0.170533355611037
T170 0.158234679418065
T171 0.146269036799428
T172 0.134303394180791
T173 0.122581889857029
T174 0.120128990023915
T175 0.117915047883792
T176 0.115701106767301
T177 0.113487164627178
T178 0.111273223510688
T179 0.109059281370565
T180 0.106845340254074
T181 0.104833390405795
T182 0.114011519129074
T183 0.123379988140396
T184 0.132748457151718
T185 0.142116925139408
T186 0.15148539415073
T187 0.160853863162052
T188 0.170533355611037
T189 0.170533355611037
T190 0.170533355611037
T191 0.170533355611037
T192 0.170533355611037
T193 0.170533355611037
T194 0.158234679418065
T195 0.146269036799428
T196 0.134303394180791
T197 0.122581889857029
T198 0.120128990023915
T199 0.117915047883792
T200 0.115701106767301
T201 0.113487164627178
T202 0.111273223510688
T203 0.109059281370565
T204 0.106845340254074
T205 0.104833390405795
T206 0.114011519129074
T207 0.123379988140396
T208 0.132748457151718
T209 0.142116925139408
T210 0.15148539415073
T211 0.160853863162052
T212 0.170533355611037
T213 0.170533355611037
T214 0.170533355611037
T215 0.170533355611037
T216 0.170533355611037
T217 0.170533355611037
T218 0.158234679418065
T219 0.146269036799428
T220 0.134303394180791
T221 0.122581889857029
T222 0.120128990023915
T223 0.117915047883792
T224 0.115701106767301
T225 0.113487164627178
T226 0.111273223510688
T227 0.109059281370565
T228 0.106845340254074
T229 0.104833390405795
T230 0.114011519129074
T231 0.123379988140396
T232 0.132748457151718
T233 0.142116925139408
T234 0.15148539415073
T235 0.160853863162052
T236 0.170533355611037
T237 0.170533355611037
T238 0.170533355611037
T239 0.170533355611037
T240 0.170533355611037
T241 0.170533355611037
T242 0.158234679418065
T243 0.146269036799428
T244 0.134303394180791
T245 0.122581889857029
T246 0.120128990023915
T247 0.117915047883792
T248 0.115701106767301
T249 0.113487164627178
T250 0.111273223510688
T251 0.109059281370565
T252 0.106845340254074
T253 0.104833390405795
T254 0.114011519129074
T255 0.123379988140396
T256 0.132748457151718
T257 0.142116925139408
T258 0.15148539415073
T259 0.160853863162052
T260 0.170533355611037
T261 0.170533355611037
T262 0.170533355611037
T263 0.170533355611037
T264 0.170533355611037
T265 0.170533355611037
T266 0.158234679418065
T267 0.146269036799428
T268 0.134303394180791
T269 0.122581889857029
T270 0.120128990023915
T271 0.117915047883792
T272 0.115701106767301
T273 0.113487164627178
T274 0.111273223510688
T275 0.109059281370565
T276 0.106845340254074
T277 0.104833390405795
T278 0.114011519129074
T279 0.123379988140396
T280 0.132748457151718
T281 0.142116925139408
T282 0.15148539415073
T283 0.160853863162052
T284 0.170533355611037
T285 0.170533355611037
T286 0.170533355611037
T287 0.170533355611037
T288 0.170533355611037
T289 0.170533355611037
T290 0.158234679418065
T291 0.146269036799428
T292 0.134303394180791
T293 0.122581889857029
T294 0.120128990023915
T295 0.117915047883792
T296 0.115701106767301
T297 0.113487164627178
T298 0.111273223510688
T299 0.109059281370565
T300 0.106845340254074
T301 0.104833390405795
T302 0.114011519129074
T303 0.123379988140396
T304 0.132748457151718
T305 0.142116925139408
T306 0.15148539415073
T307 0.160853863162052
T308 0.170533355611037
T309 0.170533355611037
T310 0.170533355611037
T311 0.170533355611037
T312 0.170533355611037
T313 0.170533355611037
T314 0.158234679418065
T315 0.146269036799428
T316 0.134303394180791
T317 0.122581889857029
T318 0.120128990023915
T319 0.117915047883792
T320 0.115701106767301
T321 0.113487164627178
T322 0.111273223510688
T323 0.109059281370565
T324 0.106845340254074
T325 0.104833390405795
T326 0.114011519129074
T327 0.123379988140396
T328 0.132748457151718
T329 0.142116925139408
T330 0.15148539415073
T331 0.160853863162052
T332 0.170533355611037
T333 0.170533355611037
T334 0.170533355611037
T335 0.170533355611037
T336 0.170533355611037
T337 0.170533355611037
T338 0.158234679418065
T339 0.146269036799428
T340 0.134303394180791
T341 0.122581889857029
T342 0.120128990023915
T343 0.117915047883792
T344 0.115701106767301
T345 0.113487164627178
T346 0.111273223510688
T347 0.109059281370565
T348 0.106845340254074
T349 0.104833390405795
T350 0.114011519129074
T351 0.123379988140396
T352 0.132748457151718
T353 0.142116925139408
T354 0.15148539415073
T355 0.160853863162052
T356 0.170533355611037
T357 0.170533355611037
T358 0.170533355611037
T359 0.170533355611037
T360 0.170533355611037
T361 0.170533355611037
T362 0.158234679418065
T363 0.146269036799428
T364 0.134303394180791
T365 0.122581889857029
T366 0.120128990023915
T367 0.117915047883792
T368 0.115701106767301
T369 0.113487164627178
T370 0.111273223510688
T371 0.109059281370565
T372 0.106845340254074
T373 0.104833390405795
T374 0.114011519129074
T375 0.123379988140396
T376 0.132748457151718
T377 0.142116925139408
T378 0.15148539415073
T379 0.160853863162052
T380 0.170533355611037
T381 0.170533355611037
T382 0.170533355611037
T383 0.170533355611037
T384 0.170533355611037
T385 0.170533355611037
T386 0.158234679418065
T387 0.146269036799428
T388 0.134303394180791
T389 0.122581889857029
T390 0.120128990023915
T391 0.117915047883792
T392 0.115701106767301
T393 0.113487164627178
T394 0.111273223510688
T395 0.109059281370565
T396 0.106845340254074
T397 0.104833390405795
T398 0.114011519129074
T399 0.123379988140396
T400 0.132748457151718
T401 0.142116925139408
T402 0.15148539415073
T403 0.160853863162052
T404 0.170533355611037
T405 0.170533355611037
T406 0.170533355611037
T407 0.170533355611037
T408 0.170533355611037
T409 0.170533355611037
T410 0.158234679418065
T411 0.146269036799428
T412 0.134303394180791
T413 0.122581889857029
T414 0.120128990023915
T415 0.117915047883792
T416 0.115701106767301
T417 0.113487164627178
T418 0.111273223510688
T419 0.109059281370565
T420 0.106845340254074
T421 0.104833390405795
T422 0.114011519129074
T423 0.123379988140396
T424 0.132748457151718
T425 0.142116925139408
T426 0.15148539415073
T427 0.160853863162052
T428 0.170533355611037
T429 0.170533355611037
T430 0.170533355611037
T431 0.170533355611037
T432 0.170533355611037
T433 0.170533355611037
T434 0.158234679418065
T435 0.146269036799428
T436 0.134303394180791
T437 0.122581889857029
T438 0.120128990023915
T439 0.117915047883792
T440 0.115701106767301
T441 0.113487164627178
T442 0.111273223510688
T443 0.109059281370565
T444 0.106845340254074
T445 0.104833390405795
T446 0.114011519129074
T447 0.123379988140396
T448 0.132748457151718
T449 0.142116925139408
T450 0.15148539415073
T451 0.160853863162052
T452 0.170533355611037
T453 0.170533355611037
T454 0.170533355611037
T455 0.170533355611037
T456 0.170533355611037
T457 0.170533355611037
T458 0.158234679418065
T459 0.146269036799428
T460 0.134303394180791
T461 0.122581889857029
T462 0.120128990023915
T463 0.117915047883792
T464 0.115701106767301
T465 0.113487164627178
T466 0.111273223510688
T467 0.109059281370565
T468 0.106845340254074
T469 0.104833390405795
T470 0.114011519129074
T471 0.123379988140396
T472 0.132748457151718
T473 0.142116925139408
T474 0.15148539415073
T475 0.160853863162052
T476 0.170533355611037
T477 0.170533355611037
T478 0.170533355611037
T479 0.170533355611037
T480 0.170533355611037
T481 0.170533355611037
T482 0.158234679418065
T483 0.146269036799428
T484 0.134303394180791
T485 0.122581889857029
T486 0.120128990023915
T487 0.117915047883792
T488 0.115701106767301
T489 0.113487164627178
T490 0.111273223510688
T491 0.109059281370565
T492 0.106845340254074
T493 0.104833390405795
T494 0.114011519129074
T495 0.123379988140396
T496 0.132748457151718
T497 0.142116925139408
T498 0.15148539415073
T499 0.160853863162052
T500 0.170533355611037
T501 0.170533355611037
T502 0.170533355611037
T503 0.170533355611037
T504 0.170533355611037
T505 0.170533355611037
T506 0.158234679418065
T507 0.146269036799428
T508 0.134303394180791
T509 0.122581889857029
T510 0.120128990023915
T511 0.117915047883792
T512 0.115701106767301
T513 0.113487164627178
T514 0.111273223510688
T515 0.109059281370565
T516 0.106845340254074
T517 0.104833390405795
T518 0.114011519129074
T519 0.123379988140396
T520 0.132748457151718
T521 0.142116925139408
T522 0.15148539415073
T523 0.160853863162052
T524 0.170533355611037
T525 0.170533355611037
T526 0.170533355611037
T527 0.170533355611037
T528 0.170533355611037
T529 0.170533355611037
T530 0.158234679418065
T531 0.146269036799428
T532 0.134303394180791
T533 0.122581889857029
T534 0.120128990023915
T535 0.117915047883792
T536 0.115701106767301
T537 0.113487164627178
T538 0.111273223510688
T539 0.109059281370565
T540 0.106845340254074
T541 0.104833390405795
T542 0.114011519129074
T543 0.123379988140396
T544 0.132748457151718
T545 0.142116925139408
T546 0.15148539415073
T547 0.160853863162052
T548 0.170533355611037
T549 0.170533355611037
T550 0.170533355611037
T551 0.170533355611037
T552 0.170533355611037
T553 0.170533355611037
T554 0.158234679418065
T555 0.146269036799428
T556 0.134303394180791
T557 0.122581889857029
T558 0.120128990023915
T559 0.117915047883792
T560 0.115701106767301
T561 0.113487164627178
T562 0.111273223510688
T563 0.109059281370565
T564 0.106845340254074
T565 0.104833390405795
T566 0.114011519129074
T567 0.123379988140396
T568 0.132748457151718
T569 0.142116925139408
T570 0.15148539415073
T571 0.160853863162052
T572 0.170533355611037
T573 0.170533355611037
T574 0.170533355611037
T575 0.170533355611037
T576 0.170533355611037
T577 0.170533355611037
T578 0.158234679418065
T579 0.146269036799428
T580 0.134303394180791
T581 0.122581889857029
T582 0.120128990023915
T583 0.117915047883792
T584 0.115701106767301
T585 0.113487164627178
T586 0.111273223510688
T587 0.109059281370565
T588 0.106845340254074
T589 0.104833390405795
T590 0.114011519129074
T591 0.123379988140396
T592 0.132748457151718
T593 0.142116925139408
T594 0.15148539415073
T595 0.160853863162052
T596 0.170533355611037
T597 0.170533355611037
T598 0.170533355611037
T599 0.170533355611037
T600 0.170533355611037
T601 0.170533355611037
T602 0.158234679418065
T603 0.146269036799428
T604 0.134303394180791
T605 0.122581889857029
T606 0.120128990023915
T607 0.117915047883792
T608 0.115701106767301
T609 0.113487164627178
T610 0.111273223510688
T611 0.109059281370565
T612 0.106845340254074
T613 0.104833390405795
T614 0.114011519129074
T615 0.123379988140396
T616 0.132748457151718
T617 0.142116925139408
T618 0.15148539415073
T619 0.160853863162052
T620 0.170533355611037
T621 0.170533355611037
T622 0.170533355611037
T623 0.170533355611037
T624 0.170533355611037
T625 0.170533355611037
T626 0.158234679418065
T627 0.146269036799428
T628 0.134303394180791
T629 0.122581889857029
T630 0.120128990023915
T631 0.117915047883792
T632 0.115701106767301
T633 0.113487164627178
T634 0.111273223510688
T635 0.109059281370565
T636 0.106845340254074
T637 0.104833390405795
T638 0.114011519129074
T639 0.123379988140396
T640 0.132748457151718
T641 0.142116925139408
T642 0.15148539415073
T643 0.160853863162052
T644 0.170533355611037
T645 0.170533355611037
T646 0.170533355611037
T647 0.170533355611037
T648 0.170533355611037
T649 0.170533355611037
T650 0.158234679418065
T651 0.146269036799428
T652 0.134303394180791
T653 0.122581889857029
T654 0.120128990023915
T655 0.117915047883792
T656 0.115701106767301
T657 0.113487164627178
T658 0.111273223510688
T659 0.109059281370565
T660 0.106845340254074
T661 0.104833390405795
T662 0.114011519129074
T663 0.123379988140396
T664 0.132748457151718
T665 0.142116925139408
T666 0.15148539415073
T667 0.160853863162052
T668 0.170533355611037
T669 0.170533355611037
T670 0.170533355611037
T671 0.170533355611037
T672 0.170533355611037
T673 0.170533355611037
T674 0.158234679418065
T675 0.146269036799428
T676 0.134303394180791
T677 0.122581889857029
T678 0.120128990023915
T679 0.117915047883792
T680 0.115701106767301
T681 0.113487164627178
T682 0.111273223510688
T683 0.109059281370565
T684 0.106845340254074
T685 0.104833390405795
T686 0.114011519129074
T687 0.123379988140396
T688 0.132748457151718
T689 0.142116925139408
T690 0.15148539415073
T691 0.160853863162052
T692 0.170533355611037
T693 0.170533355611037
T694 0.170533355611037
T695 0.170533355611037
T696 0.170533355611037
T697 0.170533355611037
T698 0.158234679418065
T699 0.146269036799428
T700 0.134303394180791
T701 0.122581889857029
T702 0.120128990023915
T703 0.117915047883792
T704 0.115701106767301
T705 0.113487164627178
T706 0.111273223510688
T707 0.109059281370565
T708 0.106845340254074
T709 0.104833390405795
T710 0.114011519129074
T711 0.123379988140396
T712 0.132748457151718
T713 0.142116925139408
T714 0.15148539415073
T715 0.160853863162052
T716 0.170533355611037
T717 0.170533355611037
T718 0.170533355611037
T719 0.170533355611037
T720 0.170533355611037
T721 0.170533355611037
T722 0.158234679418065
T723 0.146269036799428
T724 0.134303394180791
T725 0.122581889857029
T726 0.120128990023915
T727 0.117915047883792
T728 0.115701106767301
T729 0.113487164627178
T730 0.111273223510688
T731 0.109059281370565
T732 0.106845340254074
T733 0.104833390405795
T734 0.114011519129074
T735 0.123379988140396
T736 0.132748457151718
T737 0.142116925139408
T738 0.15148539415073
T739 0.160853863162052
T740 0.170533355611037
T741 0.170533355611037
T742 0.170533355611037
T743 0.170533355611037
T744 0.170533355611037
T745 0.170533355611037
T746 0.158234679418065
T747 0.146269036799428
T748 0.134303394180791
T749 0.122581889857029
T750 0.120128990023915
T751 0.117915047883792
T752 0.115701106767301
T753 0.113487164627178
T754 0.111273223510688
T755 0.109059281370565
T756 0.106845340254074
T757 0.104833390405795
T758 0.114011519129074
T759 0.123379988140396
T760 0.132748457151718
T761 0.142116925139408
T762 0.15148539415073
T763 0.160853863162052
T764 0.170533355611037
T765 0.170533355611037
T766 0.170533355611037
T767 0.170533355611037
T768 0.170533355611037
T769 0.170533355611037
T770 0.158234679418065
T771 0.146269036799428
T772 0.134303394180791
T773 0.122581889857029
T774 0.120128990023915
T775 0.117915047883792
T776 0.115701106767301
T777 0.113487164627178
T778 0.111273223510688
T779 0.109059281370565
T780 0.106845340254074
T781 0.104833390405795
T782 0.114011519129074
T783 0.123379988140396
T784 0.132748457151718
T785 0.142116925139408
T786 0.15148539415073
T787 0.160853863162052
T788 0.170533355611037
T789 0.170533355611037
T790 0.170533355611037
T791 0.170533355611037
T792 0.170533355611037
T793 0.170533355611037
T794 0.158234679418065
T795 0.146269036799428
T796 0.134303394180791
T797 0.122581889857029
T798 0.120128990023915
T799 0.117915047883792
T800 0.115701106767301
T801 0.113487164627178
T802 0.111273223510688
T803 0.109059281370565
T804 0.106845340254074
T805 0.104833390405795
T806 0.114011519129074
T807 0.123379988140396
T808 0.132748457151718
T809 0.142116925139408
T810 0.15148539415073
T811 0.160853863162052
T812 0.170533355611037
T813 0.170533355611037
T814 0.170533355611037
T815 0.170533355611037
T816 0.170533355611037
T817 0.170533355611037
T818 0.158234679418065
T819 0.146269036799428
T820 0.134303394180791
T821 0.122581889857029
T822 0.120128990023915
T823 0.117915047883792
T824 0.115701106767301
T825 0.113487164627178
T826 0.111273223510688
T827 0.109059281370565
T828 0.106845340254074
T829 0.104833390405795
T830 0.114011519129074
T831 0.123379988140396
T832 0.132748457151718
T833 0.142116925139408
T834 0.15148539415073
T835 0.160853863162052
T836 0.170533355611037
T837 0.170533355611037
T838 0.170533355611037
T839 0.170533355611037
T840 0.170533355611037
T841 0.170533355611037
T842 0.158234679418065
T843 0.146269036799428
T844 0.134303394180791
T845 0.122581889857029
T846 0.120128990023915
T847 0.117915047883792
T848 0.115701106767301
T849 0.113487164627178
T850 0.111273223510688
T851 0.109059281370565
T852 0.106845340254074
T853 0.104833390405795
T854 0.114011519129074
T855 0.123379988140396
T856 0.132748457151718
T857 0.142116925139408
T858 0.15148539415073
T859 0.160853863162052
T860 0.170533355611037
T861 0.170533355611037
T862 0.170533355611037
T863 0.170533355611037
T864 0.170533355611037
T865 0.170533355611037
T866 0.158234679418065
T867 0.146269036799428
T868 0.134303394180791
T869 0.122581889857029
T870 0.120128990023915
T871 0.117915047883792
T872 0.115701106767301
T873 0.113487164627178
T874 0.111273223510688
T875 0.109059281370565
T876 0.106845340254074
T877 0.104833390405795
T878 0.114011519129074
T879 0.123379988140396
T880 0.132748457151718
T881 0.142116925139408
T882 0.15148539415073
T883 0.160853863162052
T884 0.170533355611037
T885 0.170533355611037
T886 0.170533355611037
T887 0.170533355611037
T888 0.170533355611037
T889 0.170533355611037
T890 0.158234679418065
T891 0.146269036799428
T892 0.134303394180791
T893 0.122581889857029
T894 0.120128990023915
T895 0.117915047883792
T896 0.115701106767301
T897 0.113487164627178
T898 0.111273223510688
T899 0.109059281370565
T900 0.106845340254074
T901 0.104833390405795
T902 0.114011519129074
T903 0.123379988140396
T904 0.132748457151718
T905 0.142116925139408
T906 0.15148539415073
T907 0.160853863162052
T908 0.170533355611037
T909 0.170533355611037
T910 0.170533355611037
T911 0.170533355611037
T912 0.170533355611037
T913 0.170533355611037
T914 0.158234679418065
T915 0.146269036799428
T916 0.134303394180791
T917 0.122581889857029
T918 0.120128990023915
T919 0.117915047883792
T920 0.115701106767301
T921 0.113487164627178
T922 0.111273223510688
T923 0.109059281370565
T924 0.106845340254074
T925 0.104833390405795
T926 0.114011519129074
T927 0.123379988140396
T928 0.132748457151718
T929 0.142116925139408
T930 0.15148539415073
T931 0.160853863162052
T932 0.170533355611037
T933 0.170533355611037
T934 0.170533355611037
T935 0.170533355611037
T936 0.170533355611037
T937 0.170533355611037
T938 0.158234679418065
T939 0.146269036799428
T940 0.134303394180791
T941 0.122581889857029
T942 0.120128990023915
T943 0.117915047883792
T944 0.115701106767301
T945 0.113487164627178
T946 0.111273223510688
T947 0.109059281370565
T948 0.106845340254074
T949 0.104833390405795
T950 0.114011519129074
T951 0.123379988140396
T952 0.132748457151718
T953 0.142116925139408
T954 0.15148539415073
T955 0.160853863162052
T956 0.170533355611037
T957 0.170533355611037
T958 0.170533355611037
T959 0.170533355611037
T960 0.170533355611037
T961 0.170533355611037
T962 0.158234679418065
T963 0.146269036799428
T964 0.134303394180791
T965 0.122581889857029
T966 0.120128990023915
T967 0.117915047883792
T968 0.115701106767301
T969 0.113487164627178
T970 0.111273223510688
T971 0.109059281370565
T972 0.106845340254074
T973 0.104833390405795
T974 0.114011519129074
T975 0.123379988140396
T976 0.132748457151718
T977 0.142116925139408
T978 0.15148539415073
T979 0.160853863162052
T980 0.170533355611037
T981 0.170533355611037
T982 0.170533355611037
T983 0.170533355611037
T984 0.170533355611037
T985 0.170533355611037
T986 0.158234679418065
T987 0.146269036799428
T988 0.134303394180791
T989 0.122581889857029
T990 0.120128990023915
T991 0.117915047883792
T992 0.115701106767301
T993 0.113487164627178
T994 0.111273223510688
T995 0.109059281370565
T996 0.106845340254074
T997 0.104833390405795
T998 0.114011519129074
T999 0.123379988140396
T1000 0.132748457151718
T1001 0.142116925139408
T1002 0.15148539415073
T1003 0.160853863162052
T1004 0.170533355611037
T1005 0.170533355611037
T1006 0.170533355611037
T1007 0.170533355611037
T1008 0.170533355611037
T1009 0.170533355611037
T1010 0.158234679418065
T1011 0.146269036799428
T1012 0.134303394180791
T1013 0.122581889857029
T1014 0.120128990023915
T1015 0.117915047883792
T1016 0.115701106767301
T1017 0.113487164627178
T1018 0.111273223510688
T1019 0.109059281370565
T1020 0.106845340254074
T1021 0.104833390405795
T1022 0.114011519129074
T1023 0.123379988140396
T1024 0.132748457151718
T1025 0.142116925139408
T1026 0.15148539415073
T1027 0.160853863162052
T1028 0.170533355611037
T1029 0.170533355611037
T1030 0.170533355611037
T1031 0.170533355611037
T1032 0.170533355611037
T1033 0.170533355611037
T1034 0.160631174053477
T1035 0.151060731175688
T1036 0.141490289321532
T1037 0.131919847467376
T1038 0.122581889857029
T1039 0.119815671603161
T1040 0.11728582227679
T1041 0.11475597295042
T1042 0.112226124647682
T1043 0.109696275321311
T1044 0.107166425994941
T1045 0.104833390405795
T1046 0.114011519129074
T1047 0.123379988140396
T1048 0.132748457151718
T1049 0.142116925139408
T1050 0.15148539415073
T1051 0.160853863162052
T1052 0.170533355611037
T1053 0.170533355611037
T1054 0.170533355611037
T1055 0.170533355611037
T1056 0.170533355611037
T1057 0.170533355611037
T1058 0.160631174053477
T1059 0.151060731175688
T1060 0.141490289321532
T1061 0.131919847467376
T1062 0.122581889857029
T1063 0.119815671603161
T1064 0.11728582227679
T1065 0.11475597295042
T1066 0.112226124647682
T1067 0.109696275321311
T1068 0.107166425994941
T1069 0.104833390405795
T1070 0.11396215037819
T1071 0.123281989700978
T1072 0.132595059744918
T1073 0.141901360510009
T1074 0.15120089199625
T1075 0.160493655227276
T1076 0.170089863947783
T1077 0.170028255628292
T1078 0.169966648332433
T1079 0.169905040012942
T1080 0.169843432717082
T1081 0.169781824397591
T1082 0.159865251596822
T1083 0.150285869340207
T1084 0.140713402741825
T1085 0.131147851801677
T1086 0.121820255395097
T1087 0.119027938618088
T1088 0.116472351087064
T1089 0.113918590739277
T1090 0.11136665962199
T1091 0.108816554664309
T1092 0.106268278937128
T1093 0.103916923404907
T1094 0.112973626845318
T1095 0.122212237892817
T1096 0.131444079661466
T1097 0.140669152151267
T1098 0.149887456385851
T1099 0.159098991341587
T1100 0.168611274516312
T1101 0.168549667220453
T1102 0.168488058900962
T1103 0.168426451605102
T1104 0.168364843285611
T1105 0.168303235989752
T1106 0.158472518281209
T1107 0.148976115734347
T1108 0.139486628845719
T1109 0.130004056591693
T1110 0.120757423339698
T1111 0.117989091285614
T1112 0.115455438142489
T1113 0.112923613206232
T1114 0.110393616476844
T1115 0.107865446930693
T1116 0.105339105591411
T1117 0.103007978052436
T1118 0.111985104336079
T1119 0.121142487108287
T1120 0.130293100601647
T1121 0.139436944816158
T1122 0.148574020775452
T1123 0.157704327455898
T1124 0.167132686108473
T1125 0.167071077788982
T1126 0.167009470493123
T1127 0.166947862173631
T1128 0.166886254877772
T1129 0.166824646558281
T1130 0.157079784965596
T1131 0.147666362128487
T1132 0.138259853925981
T1133 0.128860261381709
T1134 0.119694592307931
T1135 0.116950243953141
T1136 0.114438526221546
T1137 0.111928635673188
T1138 0.109420573331699
T1139 0.106914338173446
T1140 0.104409931222063
T1141 0.102099032699964
T1142 0.110996580803207
T1143 0.120072735300126
T1144 0.129142120518196
T1145 0.138204737481049
T1146 0.147260584141421
T1147 0.156309662546577
T1148 0.165654096677002
T1149 0.165592489381143
T1150 0.165530881061651
T1151 0.165469273765792
T1152 0.165407665446301
T1153 0.165346058150441
T1154 0.155687051649982
T1155 0.146356607498996
T1156 0.137033079006243
T1157 0.127716466171725
T1158 0.118631760252532
T1159 0.115911396620667
T1160 0.113421613276971
T1161 0.110933657116511
T1162 0.108447530186553
T1163 0.105963229416199
T1164 0.103480757876346
T1165 0.101190087347493
T1166 0.110008057270335
T1167 0.119002983491964
T1168 0.127991141458376
T1169 0.136972529122308
T1170 0.145947148531022
T1171 0.154914998660888
T1172 0.164175508269163
T1173 0.164113899949671
T1174 0.164052292653812
T1175 0.163990684334321
T1176 0.163929077038462
T1177 0.16386746871897
T1178 0.154294318334369
T1179 0.145046853893136
T1180 0.135806305110138
T1181 0.126572670961741
T1182 0.117568929220765
T1183 0.114872549288194
T1184 0.112404700332396
T1185 0.109938679583467
T1186 0.107474487041407
T1187 0.105012121682584
T1188 0.102551584530629
T1189 0.100281141995022
T1190 0.109019534761096
T1191 0.117933232707435
T1192 0.126840161374925
T1193 0.135740321787198
T1194 0.144633712920623
T1195 0.153520334775199
T1196 0.162696918837692
T1197 0.162635311541832
T1198 0.162573703222341
T1199 0.162512095926482
T1200 0.16245048760699
T1201 0.162388880311131
T1202 0.152901585018755
T1203 0.143737100287276
T1204 0.1345795301904
T1205 0.125428875751757
T1206 0.116506097165366
T1207 0.113833701955721
T1208 0.111387788411453
T1209 0.108943702050423
T1210 0.106501443896261
T1211 0.104061012925336
T1212 0.10162241016128
T1213 0.0993721966425504
T1214 0.108031011228224
T1215 0.116863480899273
T1216 0.125689182315106
T1217 0.134508114452089
T1218 0.143320277310224
T1219 0.15212567088951
T1220 0.161218330429852
T1221 0.161156722110361
T1222 0.161095114814502
T1223 0.16103350649501
T1224 0.160971899199151
T1225 0.16091029087966
T1226 0.151508851703142
T1227 0.142427345657785
T1228 0.133352755270662
T1229 0.124285080541773
T1230 0.115443266133599
T1231 0.112794854623247
T1232 0.110370875466878
T1233 0.107948723493746
T1234 0.105528400751115
T1235 0.103109905191721
T1236 0.100693236815564
T1237 0.0984632512900791
T1238 0.107042487695352
T1239 0.115793730114744
T1240 0.124538202231654
T1241 0.133275906093348
T1242 0.142006840676193
T1243 0.150731007003821
T1244 0.159739740998381
T1245 0.159678133702522
T1246 0.159616525383031
T1247 0.159554918087171
T1248 0.15949330976768
T1249 0.159431701448189
T1250 0.150116118387528
T1251 0.141117592051925
T1252 0.132125981374556
T1253 0.123141285331789
T1254 0.114380434078199
T1255 0.111756007290774
T1256 0.109353962522303
T1257 0.106953745960702
T1258 0.104555357605969
T1259 0.102158796434474
T1260 0.0997640634698469
T1261 0.0975543059376077
T1262 0.106053965186113
T1263 0.114723978306582
T1264 0.123387223171835
T1265 0.132043698758239
T1266 0.140693405065794
T1267 0.1493363420945
T1268 0.158261152590542
T1269 0.158199544271051
T1270 0.158137936975191
T1271 0.1580763286557
T1272 0.158014720336209
T1273 0.15795311304035
T1274 0.148723385071915
T1275 0.139807838446066
T1276 0.130899206454818
T1277 0.121997490121805
T1278 0.113317603046432
T1279 0.1107171599583
T1280 0.108337050601361
T1281 0.105958768427658
T1282 0.103582314460824
T1283 0.101207687677226
T1284 0.0988348901241302
T1285 0.0966453605851364
T1286 0.105065441653241
T1287 0.113654227522053
T1288 0.122236243088384
T1289 0.130811490399498
T1290 0.139379969455395
T1291 0.147941678208811
T1292 0.156782563159071
T1293 0.156720955863212
T1294 0.15665934754372
T1295 0.156597739224229
T1296 0.15653613192837
T1297 0.156474523608878
T1298 0.147330651756302
T1299 0.138498084840206
T1300 0.129672432558713
T1301 0.120853694911821
T1302 0.112254770991033
T1303 0.109678312625827
T1304 0.107320137656786
T1305 0.104963789870981
T1306 0.102609271315678
T1307 0.100256579943611
T1308 0.0979057157547814
T1309 0.0957364152326651
T1310 0.104076918120369
T1311 0.112584475713891
T1312 0.121085264028564
T1313 0.129579283064389
T1314 0.138066532821364
T1315 0.146547014323123
T1316 0.155303974751232
T1317 0.15524236643174
T1318 0.155180759135881
T1319 0.15511915081639
T1320 0.155057542496898
T1321 0.154995935201039
T1322 0.145937918440688
T1323 0.137188330210714
T1324 0.128445657638975
T1325 0.119709899701837
T1326 0.111191939959266
T1327 0.108639465293353
T1328 0.106303224712211
T1329 0.103968812337937
T1330 0.101636228170532
T1331 0.0993054711863638
T1332 0.0969765424090647
T1333 0.0948274698801938
T1334 0.10308839561113
T1335 0.11151472390573
T1336 0.119934283945113
T1337 0.128347075729279
T1338 0.136753097210965
T1339 0.145152350437434
T1340 0.15382538531976
T1341 0.153763778023901
T1342 0.15370216970441
T1343 0.153640561384919
T1344 0.153578954089059
T1345 0.153517345769568
T1346 0.144545185125075
T1347 0.135878576604855
T1348 0.127218882719237
T1349 0.118566104491853
T1350 0.110129107903867
T1351 0.10760061796088
T1352 0.105286311767636
T1353 0.102973834804893
T1354 0.100663185025386
T1355 0.0983543624291165
T1356 0.0960473690633479
T1357 0.0939185245277225
T1358 0.102099872078258
T1359 0.1104449731212
T1360 0.118783304885294
T1361 0.127114867370538
T1362 0.135439661600566
T1363 0.143757686551745
T1364 0.152346796911921
T1365 0.15228518859243
T1366 0.152223580272939
T1367 0.152161972977079
T1368 0.152100364657588
T1369 0.152038757361729
T1370 0.143152451809461
T1371 0.134568822998995
T1372 0.125992108823131
T1373 0.117422309281869
T1374 0.1090662768721
T1375 0.106561770628406
T1376 0.104269399846693
T1377 0.101978856248216
T1378 0.0996901418802403
T1379 0.0974032546955013
T1380 0.0951181957176312
T1381 0.0930095801988832
T1382 0.101111348545386
T1383 0.109375221313039
T1384 0.117632324801842
T1385 0.125882660035429
T1386 0.134126225990167
T1387 0.142363021642424
T1388 0.15086820748045
T1389 0.150806599160959
T1390 0.150744991865099
T1391 0.150683383545608
T1392 0.150621776249749
T1393 0.150560167930258
T1394 0.141759718493848
T1395 0.133259068369503
T1396 0.124765333903393
T1397 0.116278514071886
T1398 0.108003444816701
T1399 0.105522923295933
T1400 0.103252486902118
T1401 0.100983878715172
T1402 0.0987170987350944
T1403 0.096452145938254
T1404 0.0941890213482824
T1405 0.0921006348464119
T1406 0.100122826036147
T1407 0.108305470528509
T1408 0.116481345742023
T1409 0.124650451676688
T1410 0.132812789356136
T1411 0.140968357756735
T1412 0.149389618048979
T1413 0.14932801075312
T1414 0.149266402433628
T1415 0.149204795137769
T1416 0.149143186818278
T1417 0.149081579522418
T1418 0.140366985178234
T1419 0.131949314763644
T1420 0.123538558983656
T1421 0.115134718861902
T1422 0.106940613784934
T1423 0.10448407596346
T1424 0.102235573957543
T1425 0.0999889011821274
T1426 0.0977440555899486
T1427 0.0955010382046387
T1428 0.0932598480025657
T1429 0.0911916894939406
T1430 0.10049309320323
T1431 0.10995104608245
T1432 0.119401101640284
T1433 0.128843258853102
T1434 0.138277520791799
T1435 0.147972636936999
T1436 0.14791102964114
T1437 0.147849421321648
T1438 0.147787814025789
T1439 0.147726205706298
T1440 0.147664598410439
T1441 0.147602990090947
T1442 0.138974251862621
T1443 0.130639561157784
T1444 0.12231178508755
T1445 0.113990923651918
T1446 0.105877781729535
T1447 0.103445228630986
T1448 0.1012186620366
T1449 0.098993922625451
T1450 0.0967710124448028
T1451 0.0945499294473914
T1452 0.092330674656849
T1453 0.0902827441414693
T1454 0.0994910208763402
T1455 0.108854206922572
T1456 0.118209496671051
T1457 0.127556888074514
T1458 0.136896383180223
T1459 0.14649404852916
T1460 0.146432440209669
T1461 0.146370832913809
T1462 0.146309224594318
T1463 0.146247617298459
T1464 0.146186008978967
T1465 0.146124401683108
T1466 0.137581518547007
T1467 0.129329806528293
T1468 0.121085010167812
T1469 0.112847128441934
T1470 0.104814950697768
T1471 0.102406381298513
T1472 0.100201749092025
T1473 0.0979989450924066
T1474 0.0957979692996569
T1475 0.0935988206901441
T1476 0.0914015013111322
T1477 0.0893737987889979
T1478 0.0984889485494502
T1479 0.107757368786327
T1480 0.117017891701818
T1481 0.126270517295925
T1482 0.135515245568647
T1483 0.145015459097689
T1484 0.144953851801829
T1485 0.144892243482338
T1486 0.144830636186479
T1487 0.144769027866987
T1488 0.144707420571128
T1489 0.144645812251637
T1490 0.136188785231394
T1491 0.128020052922433
T1492 0.119858235248074
T1493 0.11170333323195
T1494 0.103752118642369
T1495 0.101367533966039
T1496 0.0991848361474503
T1497 0.0970039675593623
T1498 0.0948249261545111
T1499 0.0926477129565289
T1500 0.0904723269417834
T1501 0.0884648534365266
T1502 0.0974868762225602
T1503 0.106660529626449
T1504 0.115826286732585
T1505 0.124984146517337
T1506 0.134134107957071
T1507 0.143536870689849
T1508 0.143475262370358
T1509 0.143413655074499
T1510 0.143352046755008
T1511 0.143290439459148
T1512 0.143228831139657
T1513 0.143167222820166
T1514 0.134796051915781
T1515 0.126710299316573
T1516 0.118631461351968
T1517 0.110559538021966
T1518 0.102689287610602
T1519 0.100328685609934
T1520 0.0981679242265074
T1521 0.0960089890026859
T1522 0.0938518830093653
T1523 0.0916966041992816
T1524 0.0895431535960667
T1525 0.0875559080840553
T1526 0.0964848038956702
T1527 0.105563691490204
T1528 0.114634681763352
T1529 0.123697774715116
T1530 0.132752971369127
T1531 0.142058281258378
T1532 0.141996673962519
T1533 0.141935065643028
T1534 0.141873458347168
T1535 0.141811850027677
T1536 0.141750242731818
T1537 0.141688634412326
T1538 0.133403318600167
T1539 0.125400544687082
T1540 0.117404686432231
T1541 0.109415742811982
T1542 0.101626455555203
T1543 0.0992898382774603
T1544 0.0971510112819325
T1545 0.0950140114696415
T1546 0.0928788398642195
T1547 0.0907454954420343
T1548 0.08861398025035
T1549 0.086646962731584
T1550 0.0954827315687802
T1551 0.104466852330326
T1552 0.113443076794119
T1553 0.122411403936528
T1554 0.131371833757551
T1555 0.140579692850539
T1556 0.140518084531048
T1557 0.140456477235189
T1558 0.140394868915697
T1559 0.140333261619838
T1560 0.140271653300347
T1561 0.140210044980855
T1562 0.132010585284554
T1563 0.124090791081222
T1564 0.116177912536125
T1565 0.108271947601998
T1566 0.100563624523436
T1567 0.0982509909449868
T1568 0.0961340983373576
T1569 0.0940190339365972
T1570 0.0919057967190736
T1571 0.089794387708419
T1572 0.0876848058810012
T1573 0.0857380173791126
T1574 0.0944806582182581
T1575 0.103370014194081
T1576 0.112251471824886
T1577 0.121125033157939
T1578 0.129990696145975
T1579 0.139101103419068
T1580 0.139039496123209
T1581 0.138977887803717
T1582 0.138916280507858
T1583 0.138854672188367
T1584 0.138793063868875
T1585 0.138731456573016
T1586 0.13061785196894
T1587 0.122781037475363
T1588 0.114951137616387
T1589 0.107128152392014
T1590 0.099500792468037
T1591 0.0972121436125134
T1592 0.0951171864164147
T1593 0.0930240553799208
T1594 0.0909327535739278
T1595 0.0888432789511717
T1596 0.0867556325352845
T1597 0.0848290720266413
T1598 0.0934785858913681
T1599 0.102273175034203
T1600 0.111059866855653
T1601 0.119838661355719
T1602 0.128609559558031
T1603 0.137622515011229
T1604 0.137560906691737
T1605 0.137499299395878
T1606 0.137437691076387
T1607 0.137376082756896
T1608 0.137314475461036
T1609 0.137252867141545
T1610 0.129225118653327
T1611 0.121471283869503
T1612 0.113724362696649
T1613 0.10598435718203
T1614 0.09843796143627
T1615 0.0961732962800399
T1616 0.0941002734718398
T1617 0.0920290778468764
T1618 0.089959710428782
T1619 0.0878921712175564
T1620 0.0858264591895677
T1621 0.08392012667417
T1622 0.0924765135644781
T1623 0.101176336897958
T1624 0.10986826188642
T1625 0.11855229057713
T1626 0.127228421946455
T1627 0.136143925579758
T1628 0.136082318283898
T1629 0.136020709964407
T1630 0.135959101644916
T1631 0.135897494349056
T1632 0.135835886029565
T1633 0.135774278733706
T1634 0.127832385337713
T1635 0.120161529240011
T1636 0.112497588800544
T1637 0.104840561972046
T1638 0.0973751293808709
T1639 0.0951344489475665
T1640 0.0930833605272648
T1641 0.0910341003138321
T1642 0.0889866672836362
T1643 0.0869410624603091
T1644 0.084897285843851
T1645 0.0830111813216987
T1646 0.0914744412375881
T1647 0.10007949773808
T1648 0.10867665794082
T1649 0.117265919798542
T1650 0.125847284334879
T1651 0.134665337171918
T1652 0.134603728852427
T1653 0.134542120532936
T1654 0.134480513237076
T1655 0.134418904917585
T1656 0.134357297621726
T1657 0.134295689302235
T1658 0.1264396520221
T1659 0.118851775634152
T1660 0.111270813880806
T1661 0.103696766762062
T1662 0.0963122983491039
T1663 0.094095601615093
T1664 0.0920664475826899
T1665 0.0900391217571557
T1666 0.0880136241384903
T1667 0.0859899537030618
T1668 0.0839681114745022
T1669 0.0821022359692274
T1670 0.0904723689106981
T1671 0.0989826596018348
T1672 0.107485052971587
T1673 0.115979549019953
T1674 0.124466147746935
T1675 0.133186747740447
T1676 0.133125140444588
T1677 0.133063532125097
T1678 0.133001923805605
T1679 0.132940316509746
T1680 0.132878708190255
T1681 0.132817100894395
T1682 0.125046918706486
T1683 0.117542022028292
T1684 0.110044038961068
T1685 0.102552971552078
T1686 0.0952494662937049
T1687 0.0930567542826196
T1688 0.091049535661747
T1689 0.0890441442241113
T1690 0.0870405809933445
T1691 0.0850388459694466
T1692 0.0830389381287855
T1693 0.081193290616756
T1694 0.0894702965838081
T1695 0.0978858204419573
T1696 0.106293448002354
T1697 0.114693177217733
T1698 0.123085010135359
T1699 0.131708159332608
T1700 0.131646551013117
T1701 0.131584942693625
T1702 0.131523335397766
T1703 0.131461727078275
T1704 0.131400119782416
T1705 0.131338511462924
T1706 0.123654185390873
T1707 0.1162322673988
T1708 0.108817265064962
T1709 0.101409176342094
T1710 0.0941866352619379
T1711 0.0920179069501461
T1712 0.0900326227171721
T1713 0.088049166691067
T1714 0.0860675378481987
T1715 0.0840877372121993
T1716 0.0821097647830688
T1717 0.0802843452642847
T1718 0.0884682242569181
T1719 0.0967889823057118
T1720 0.105101843033121
T1721 0.113406806439144
T1722 0.121703872523783
T1723 0.130229569901137
T1724 0.130167961581646
T1725 0.130106354285786
T1726 0.130044745966295
T1727 0.129983138670436
T1728 0.129921530350944
T1729 0.129859923055085
T1730 0.122261452075259
T1731 0.114922513792941
T1732 0.107590490145224
T1733 0.10026538113211
T1734 0.0931238032065388
T1735 0.0909790596176727
T1736 0.0890157097725972
T1737 0.0870541881343906
T1738 0.0850944947030528
T1739 0.0831366284549519
T1740 0.081180591437352
T1741 0.0793753999118134
T1742 0.0874661519300281
T1743 0.0956921431458343
T1744 0.103910238063888
T1745 0.112120435660556
T1746 0.120322735935839
T1747 0.128750980469666
T1748 0.128689373173806
T1749 0.128627764854315
T1750 0.128566157558456
T1751 0.128504549238964
T1752 0.128442941943105
T1753 0.128381333623614
T1754 0.120868718759646
T1755 0.113612760187081
T1756 0.106363715225487
T1757 0.099121585922126
T1758 0.0920609721747718
T1759 0.0899402122851992
T1760 0.0879987978516543
T1761 0.0860592106013462
T1762 0.084121451557907
T1763 0.0821855207213367
T1764 0.0802514170680032
T1765 0.0784664545593421
T1766 0.0866306132802346
T1767 0.0949643898816366
T1768 0.103322549398838
T1769 0.111705089784574
T1770 0.120112013086109
T1771 0.128777207970447
T1772 0.128967418257217
T1773 0.129157628543987
T1774 0.129347837807126
T1775 0.129538048093896
T1776 0.129728258380666
T1777 0.129918468667437
T1778 0.122553794227728
T1779 0.115420501580095
T1780 0.108265860062104
T1781 0.101089868650125
T1782 0.0940709392477401
T1783 0.0920817478111722
T1784 0.090268305811186
T1785 0.088449220527623
T1786 0.0866244909368511
T1787 0.0847941180625023
T1788 0.0829581019045767
T1789 0.081269015846062
T1790 0.0897244439530187
T1791 0.098350804284057
T1792 0.107001547530894
T1793 0.115676672669899
T1794 0.12437617970107
T1795 0.133342250758406
T1796 0.133532460021545
T1797 0.133722670308315
T1798 0.133912880595085
T1799 0.134103090881856
T1800 0.134293301168626
T1801 0.134483511455396
T1802 0.126853763397811
T1803 0.1194642781641
T1804 0.1120534430364
T1805 0.104621258014711
T1806 0.097352359709207
T1807 0.0952891187290243
T1808 0.0934079542552198
T1809 0.0915211464978385
T1810 0.0896286954568804
T1811 0.0877306001087133
T1812 0.0858268625006015
T1813 0.0840753226025095
T1814 0.0928182736021708
T1815 0.101737218686477
T1816 0.110680546686583
T1817 0.119648255555224
T1818 0.128640347339664
T1819 0.137907292522734
T1820 0.138097502809504
T1821 0.138287713096275
T1822 0.138477923383045
T1823 0.138668133669815
T1824 0.138858342932953
T1825 0.139048553219724
T1826 0.131153732567893
T1827 0.123508053724473
T1828 0.115841024987064
T1829 0.108152647379297
T1830 0.100633779147042
T1831 0.0984964886232443
T1832 0.0965476026992536
T1833 0.0945930724680541
T1834 0.0926328989532776
T1835 0.0906670821549244
T1836 0.0886956220729943
T1837 0.0868816293589569
T1838 0.0959121042749549
T1839 0.105123633088898
T1840 0.11435954481864
T1841 0.123619838440549
T1842 0.132904513954625
T1843 0.142472335310694
T1844 0.142662545597464
T1845 0.142852755884234
T1846 0.143042965147372
T1847 0.143233175434143
T1848 0.143423385720913
T1849 0.143613596007683
T1850 0.135453701737976
T1851 0.127551829284846
T1852 0.11962860796136
T1853 0.111684036743884
T1854 0.103915198584877
T1855 0.101703859541096
T1856 0.0996872511432874
T1857 0.0976649984382696
T1858 0.095637103473307
T1859 0.0936035642011354
T1860 0.0915643826690191
T1861 0.0896879361154043
T1862 0.099005933924107
T1863 0.108510047491318
T1864 0.118038543974328
T1865 0.127591421325874
T1866 0.137168681593218
T1867 0.147037378098653
T1868 0.147227587361791
T1869 0.147417797648562
T1870 0.147608007935332
T1871 0.147798218222102
T1872 0.147988428508873
T1873 0.148178637772011
T1874 0.139753669884426
T1875 0.131595604845219
T1876 0.123416190935655
T1877 0.11521542610847
T1878 0.107196619046344
T1879 0.104911229435316
T1880 0.102826898563689
T1881 0.100736925432117
T1882 0.0986413079933363
T1883 0.0965400462473465
T1884 0.0944331422414119
T1885 0.0924942428718518
T1886 0.102099764596891
T1887 0.111896461893739
T1888 0.121717542106385
T1889 0.131563004211199
T1890 0.141432848208179
T1891 0.151602419862981
T1892 0.151792630149751
T1893 0.151982840436521
T1894 0.152173050723292
T1895 0.15236325998643
T1896 0.1525534702732
T1897 0.152743680559971
T1898 0.144053639054508
T1899 0.135639380405592
T1900 0.127203772886319
T1901 0.118746815473056
T1902 0.110478038484178
T1903 0.108118599329536
T1904 0.105966547007723
T1905 0.103808851402333
T1906 0.101645511489734
T1907 0.0994765293171896
T1908 0.0973019028374367
T1909 0.0953005496282992
T1910 0.105193594246043
T1911 0.115282876296159
T1912 0.125396540238442
T1913 0.135534587096524
T1914 0.14569701482314
T1915 0.15616746265094
T1916 0.156357672937711
T1917 0.156547882200849
T1918 0.156738092487619
T1919 0.15692830277439
T1920 0.15711851306116
T1921 0.15730872334793
T1922 0.148353608224591
T1923 0.139683156989597
T1924 0.130991355860615
T1925 0.122278205861275
T1926 0.113759457922013
T1927 0.111325970247388
T1928 0.109106195451757
T1929 0.106880777372548
T1930 0.104649716009763
T1931 0.102413011363401
T1932 0.100170662409829
T1933 0.0981068553611146
T1934 0.108287424918827
T1935 0.118669290698579
T1936 0.12907553939413
T1937 0.139506169981848
T1938 0.149961182461734
T1939 0.1607325054389
T1940 0.160922714702038
T1941 0.161112924988809
T1942 0.161303135275579
T1943 0.161493345562349
T1944 0.16168355584912
T1945 0.161873765112258
T1946 0.152653577394673
T1947 0.14372693254997
T1948 0.13477893883491
T1949 0.125809595225861
T1950 0.11704087838348
T1951 0.114533340141609
T1952 0.112245843895791
T1953 0.109952703342764
T1954 0.107653920529792
T1955 0.105349493409612
T1956 0.103039423005854
T1957 0.100913162117562
T1958 0.111381254567979
T1959 0.122055705101
T1960 0.132754537526187
T1961 0.143477752867173
T1962 0.154225349076695
T1963 0.165297547203228
T1964 0.165487757489998
T1965 0.165677967776768
T1966 0.165868178063539
T1967 0.166058387326677
T1968 0.166248597613447
T1969 0.166438807900217
T1970 0.158512100085916
T1971 0.150891375344987
T1972 0.143252859878761
T1973 0.135596552663606
T1974 0.127922454723152
T1975 0.120459023332666
T1976 0.117457842621758
T1977 0.11468362570693
T1978 0.111902822743393
T1979 0.10911543475478
T1980 0.106321461741089
T1981 0.103719468874009
T1982 0.114475085240764
T1983 0.12544211950342
T1984 0.136433536681876
T1985 0.147449335752498
T1986 0.158489515691656
T1987 0.169862589991187
T1988 0.170052800277958
T1989 0.170243009541096
T1990 0.170433219827866
T1991 0.170623430114636
T1992 0.170813640401407
T1993 0.171003850688177
T1994 0.162854768020345
T1995 0.155020549457685
T1996 0.147168539146096
T1997 0.139298738109209
T1998 0.131411145323393
T1999 0.123740443794132
T2000 0.120653879885381
T2001 0.117800641645997
T2002 0.114940818381535
T2003 0.112074410091997
T2004 0.109201416777381
T2005 0.106525775630457
T2006 0.117568914889916
T2007 0.128828533905841
T2008 0.140112534813932
T2009 0.151420918637823
T2010 0.162753683330249
T2011 0.174427631755515
T2012 0.174617842042285
T2013 0.174808052329055
T2014 0.174998262615826
T2015 0.175188472902596
T2016 0.175378683189366
T2017 0.175568892452505
T2018 0.167197435954773
T2019 0.15914972254675
T2020 0.15108421841343
T2021 0.14300092253118
T2022 0.134899835923633
T2023 0.127021863231967
T2024 0.123849917149004
T2025 0.120917658608695
T2026 0.117978814019677
T2027 0.115033385429214
T2028 0.112081370790042
T2029 0.109332082386904
T2030 0.1206627455627
T2031 0.132214948308261
T2032 0.143791533969621
T2033 0.155392500499516
T2034 0.16701784994521
T2035 0.178992674543474
T2036 0.179182884830245
T2037 0.179373095117015
T2038 0.179563305403785
T2039 0.179753514666924
T2040 0.179943724953694
T2041 0.180133935240464
T2042 0.171540103889202
T2043 0.163278896659448
T2044 0.154999897680764
T2045 0.146703106953151
T2046 0.138388526523873
T2047 0.130303282669802
T2048 0.127045954412628
T2049 0.124034674547762
T2050 0.121016809657819
T2051 0.117992360766431
T2052 0.114961325826335
T2053 0.112138389143352
T2054 0.123756575211852
T2055 0.135601362710681
T2056 0.147470532101678
T2057 0.159364083384841
T2058 0.171282017583804
T2059 0.183557717331434
T2060 0.183747927618204
T2061 0.183938136881343
T2062 0.184128347168113
T2063 0.184318557454883
T2064 0.184508767741654
T2065 0.184698978028424
T2066 0.175882771823631
T2067 0.167408069748514
T2068 0.158915576948099
T2069 0.150405292398755
T2070 0.141877217124113
T2071 0.133584703131269
T2072 0.130241991676251
T2073 0.127151691510461
T2074 0.124054806319593
T2075 0.120951336103649
T2076 0.117841279838995
T2077 0.114944694876167
T2078 0.126850405884636
T2079 0.138987777113102
T2080 0.151149531257366
T2081 0.163335666270166
T2082 0.175546184198765
T2083 0.188122759095762
T2084 0.188312969382532
T2085 0.188503179669302
T2086 0.188693389956073
T2087 0.188883600242843
T2088 0.189073809505981
T2089 0.189264019792752
T2090 0.180225439758059
T2091 0.171537242837579
T2092 0.162831256215433
T2093 0.154107476820726
T2094 0.145365907724353
T2095 0.136866122569104
T2096 0.133438028939874
T2097 0.130268707449527
T2098 0.127092801957735
T2099 0.123910311440866
T2100 0.120721234875288
T2101 0.117751001632615
T2102 0.129944235533788
T2103 0.142374191515522
T2104 0.154828529389423
T2105 0.167307249155491
T2106 0.179810350813726
T2107 0.192687801883721
T2108 0.192878012170492
T2109 0.193068222457262
T2110 0.1932584317204
T2111 0.193448642007171
T2112 0.193638852293941
T2113 0.193829062580711
T2114 0.184568106668856
T2115 0.175666416950277
T2116 0.166746935482768
T2117 0.157809662266329
T2118 0.148854598324593
T2119 0.140147542006939
T2120 0.136634065179866
T2121 0.133385724412226
T2122 0.130130797595877
T2123 0.126869285754451
T2124 0.12360118991158
T2125 0.120557308389062
T2126 0.135550776861271
T2127 0.150793881556178
T2128 0.166066242679147
T2129 0.181367861253811
T2130 0.197062634384911
T2131 0.197252844671681
T2132 0.197443053934819
T2133 0.19763326422159
T2134 0.19782347450836
T2135 0.19801368479513
T2136 0.1982038950819
T2137 0.198394105368671
T2138 0.188910774603285
T2139 0.179795590039342
T2140 0.17066261372647
T2141 0.1615118466883
T2142 0.152343288924833
T2143 0.143428962468406
T2144 0.139830102443489
T2145 0.136502740351293
T2146 0.133168793234019
T2147 0.129828261091669
T2148 0.126481143924241
T2149 0.123363615145509
T2150 0.138703040546879
T2151 0.154297232614859
T2152 0.169920681110902
T2153 0.185573387058639
T2154 0.201627676149238
T2155 0.201817886436009
T2156 0.202008096722779
T2157 0.202198307009549
T2158 0.202388517296319
T2159 0.20257872758309
T2160 0.202768936846228
T2161 0.202959147132998
T2162 0.193253442537713
T2163 0.183924763128408
T2164 0.174578292993804
T2165 0.165214032133903
T2166 0.155831979525073
T2167 0.146710381906241
T2168 0.143026139707113
T2169 0.139619757313991
T2170 0.136206789895793
T2171 0.132787236428886
T2172 0.129361098960533
T2173 0.126169921901957
T2174 0.14185530525612
T2175 0.157800583673541
T2176 0.173775119542656
T2177 0.189778911839835
T2178 0.206192718937198
T2179 0.206382929223968
T2180 0.206573139510738
T2181 0.206763349797509
T2182 0.206953559060647
T2183 0.207143769347417
T2184 0.207333979634188
T2185 0.207524189920958
T2186 0.197596110472142
T2187 0.188053937241105
T2188 0.178493972261139
T2189 0.168916216555875
T2190 0.159320670125313
T2191 0.149991801344075
T2192 0.146222176970736
T2193 0.142736773253058
T2194 0.139244785533935
T2195 0.135746211766103
T2196 0.132241053996826
T2197 0.128976227634772
T2198 0.145007568941728
T2199 0.161303934732222
T2200 0.177629556950779
T2201 0.193984437644662
T2202 0.210757761725157
T2203 0.210947972011928
T2204 0.211138181275066
T2205 0.211328391561836
T2206 0.211518601848607
T2207 0.211708812135377
T2208 0.211899022422147
T2209 0.212089231685286
T2210 0.20193877840657
T2211 0.192183110330171
T2212 0.182409651528473
T2213 0.172618402001478
T2214 0.162809360725553
T2215 0.153273221805542
T2216 0.149418214234359
T2217 0.145853790215757
T2218 0.142282781172077
T2219 0.13870518710332
T2220 0.135121008009487
T2221 0.13178253439122
T2222 0.148159832627337
T2223 0.164807285790904
T2224 0.181483995382533
T2225 0.19818996344949
T2226 0.215322803489485
T2227 0.215513013776255
T2228 0.215703224063026
T2229 0.215893434349796
T2230 0.216083644636566
T2231 0.216273853899705
T2232 0.216464064186475
T2233 0.216654274473245
T2234 0.206281446340999
T2235 0.196312284442868
T2236 0.186325330795807
T2237 0.176320586423449
T2238 0.166298051325793
T2239 0.156554641243377
T2240 0.152614251497983
T2241 0.148970807178455
T2242 0.145320776810219
T2243 0.141664162440538
T2244 0.138000963045779
T2245 0.134588841147667
T2246 0.151312096312945
T2247 0.168310636849585
T2248 0.185338433814288
T2249 0.202395488230685
T2250 0.219887846277445
T2251 0.220078056564215
T2252 0.220268266850985
T2253 0.220458476114124
T2254 0.220648686400894
T2255 0.220838896687664
T2256 0.221029106974435
T2257 0.221219317261205
T2258 0.210624113251796
T2259 0.200441457531934
T2260 0.190241010063142
T2261 0.180022771869052
T2262 0.169786741926033
T2263 0.159836060681212
T2264 0.155810288761606
T2265 0.152087823117522
T2266 0.148358773471993
T2267 0.144623137777755
T2268 0.140880918082072
T2269 0.137395147904115
T2270 0.154464359998553
T2271 0.171813987908266
T2272 0.189192872246042
T2273 0.206601014035513
T2274 0.224452889065404
T2275 0.224643098328543
T2276 0.224833308615313
T2277 0.225023518902083
T2278 0.225213729188854
T2279 0.225403939475624
T2280 0.225594149762394
T2281 0.225784359025532
T2282 0.214966781186224
T2283 0.204570630620999
T2284 0.194156689330476
T2285 0.183724956291024
T2286 0.173275432526273
T2287 0.163117481142679
T2288 0.159006325001597
T2289 0.155204840080221
T2290 0.151396769110135
T2291 0.147582113114972
T2292 0.143760872094732
T2293 0.140201454660562
T2294 0.157616623684162
T2295 0.175317338966948
T2296 0.193047310677797
T2297 0.210806538816708
T2298 0.229017930829732
T2299 0.229208141116502
T2300 0.229398351403273
T2301 0.229588561690043
T2302 0.229778771976813
T2303 0.229968981239951
T2304 0.230159191526722
T2305 0.230349401813492
T2306 0.219309449120653
T2307 0.208699804733697
T2308 0.198072368597811
T2309 0.187427141736627
T2310 0.176764123126514
T2311 0.166398900580514
T2312 0.162202362265221
T2313 0.158321856019287
T2314 0.154434764748277
T2315 0.15054108845219
T2316 0.146640827131025
T2317 0.143007761417009
T2318 0.160768888393402
T2319 0.178820690025629
T2320 0.196901748085919
T2321 0.215012064621536
T2322 0.233582973617692
T2323 0.233773183904462
T2324 0.233963394191232
T2325 0.23415360345437
T2326 0.234343813741141
T2327 0.234534024027911
T2328 0.234724234314681
T2329 0.234914444601452
T2330 0.223652117055082
T2331 0.212828977822762
T2332 0.201988047865145
T2333 0.191129326158598
T2334 0.180252813726754
T2335 0.169680320018349
T2336 0.165398399528844
T2337 0.161438872981986
T2338 0.157472760386419
T2339 0.153500063789407
T2340 0.149520781143686
T2341 0.145814067149825
T2342 0.163921152079011
T2343 0.182324041084311
T2344 0.200756186517674
T2345 0.219217590426363
T2346 0.238148016405651
T2347 0.238338225668789
T2348 0.23852843595556
T2349 0.23871864624233
T2350 0.2389088565291
T2351 0.239099066815871
T2352 0.239289277102641
T2353 0.239479486365779
T2354 0.22799478498951
T2355 0.216958150911828
T2356 0.205903727132479
T2357 0.194831511604201
T2358 0.183741504326994
T2359 0.172961740479815
T2360 0.168594436792468
T2361 0.164555888921053
T2362 0.160510757048193
T2363 0.156459039126624
T2364 0.152400736179978
T2365 0.148620373906272
T2366 0.167073415764619
T2367 0.18582739111936
T2368 0.204610624949428
T2369 0.223423115207559
T2370 0.242713058169979
T2371 0.242903268456749
T2372 0.243093478743519
T2373 0.24328368903029
T2374 0.24347389931706
T2375 0.243664108580198
T2376 0.243854318866969
T2377 0.244044529153739
T2378 0.232337451900307
T2379 0.221087325024525
T2380 0.209819406399814
T2381 0.198533696026172
T2382 0.187230194927234
T2383 0.17624315991765
T2384 0.171790474056091
T2385 0.167672905883752
T2386 0.163548752686335
T2387 0.159418014463841
T2388 0.155280691216271
T2389 0.15142668066272
T2390 0.170225679450228
T2391 0.189330742178042
T2392 0.208465063381183
T2393 0.227628641012387
T2394 0.247278100957938
T2395 0.247468311244709
T2396 0.247658521531479
T2397 0.247848730794617
T2398 0.248038941081388
T2399 0.248229151368158
T2400 0.248419361654928
T2401 0.248609571941699
T2402 0.236680119834736
T2403 0.225216498113591
T2404 0.213735085667148
T2405 0.202235881471776
T2406 0.190718885527474
T2407 0.179524579355485
T2408 0.174986511319714
T2409 0.170789921822818
T2410 0.166586748324477
T2411 0.162376989801059
T2412 0.158160645228931
T2413 0.154232987419167
T2414 0.173377943135836
T2415 0.192834093236723
T2416 0.212319501812937
T2417 0.231834165793582
T2418 0.251843143745898
T2419 0.252033353009036
T2420 0.252223563295807
T2421 0.252413773582577
T2422 0.252603983869347
T2423 0.252794194156118
T2424 0.252984403419256
T2425 0.253174613706026
T2426 0.241022787769164
T2427 0.229345672226288
T2428 0.217650764934482
T2429 0.205938065893747
T2430 0.194207576127714
T2431 0.182805999816952
T2432 0.178182547559706
T2433 0.173906938785517
T2434 0.169624743962619
T2435 0.165335965138276
T2436 0.161040600265224
T2437 0.157039294175615
T2438 0.176530206821445
T2439 0.196337444295405
T2440 0.21617393922106
T2441 0.23603969159841
T2442 0.256408185510226
T2443 0.256598395796996
T2444 0.256788606083766
T2445 0.256978816370537
T2446 0.257169025633675
T2447 0.257359235920445
T2448 0.257549446207215
T2449 0.257739656493986
T2450 0.245365455703593
T2451 0.233474845315354
T2452 0.221566444201817
T2453 0.20964025133935
T2454 0.197696266727954
T2455 0.186087419254787
T2456 0.181378584823329
T2457 0.177023954724584
T2458 0.172662740624393
T2459 0.168294940475493
T2460 0.163920555301517
T2461 0.159845600932062
T2462 0.179682470507053
T2463 0.199840795354086
T2464 0.220028377652814
T2465 0.240245217403237
T2466 0.260973228298185
T2467 0.261163438584956
T2468 0.261353647848094
T2469 0.261543858134864
T2470 0.261734068421634
T2471 0.261924278708405
T2472 0.262114488995175
T2473 0.262304699281945
T2474 0.249708123638022
T2475 0.237604018404419
T2476 0.225482122445519
T2477 0.213342435761321
T2478 0.201184957328194
T2479 0.189368839716254
T2480 0.184574622086952
T2481 0.180140971687282
T2482 0.175700736262535
T2483 0.171253915812711
T2484 0.166800509314177
T2485 0.162651906664877
T2486 0.182834735216294
T2487 0.203344146412768
T2488 0.223882816084569
T2489 0.244450742184433
T2490 0.265538270062513
T2491 0.265728480349283
T2492 0.265918690636053
T2493 0.266108900922824
T2494 0.266299111209594
T2495 0.266489321496364
T2496 0.266679530759503
T2497 0.266869741046273
T2498 0.25405079157245
T2499 0.241733192517117
T2500 0.229397801712853
T2501 0.217044621206925
T2502 0.204673647928434
T2503 0.192650259154089
T2504 0.187770659350576
T2505 0.183257988649981
T2506 0.178738731900677
T2507 0.174212890126296
T2508 0.16968046435047
T2509 0.165458213421325
T2510 0.185986998901902
T2511 0.206847497471449
T2512 0.227737254516324
T2513 0.24865626798926
T2514 0.270103312850472
T2515 0.270293523137243
T2516 0.270483733424013
T2517 0.270673943710783
T2518 0.270864152973922
T2519 0.271054363260692
T2520 0.271244573547462
T2521 0.271434783834233
T2522 0.258393458483247
T2523 0.245862365606182
T2524 0.233313480980188
T2525 0.220746805628896
T2526 0.208162338528674
T2527 0.195931678591924
T2528 0.190966696614199
T2529 0.186375004589048
T2530 0.181776727538819
T2531 0.177171865463513
T2532 0.172560419386762
T2533 0.168264520177772
T2534 0.18913926258751
T2535 0.210350848530131
T2536 0.231591691924446
T2537 0.252861792770456
T2538 0.274668355638432
T2539 0.274858565925202
T2540 0.275048775188341
T2541 0.275238985475111
T2542 0.275429195761881
T2543 0.275619406048652
T2544 0.275809616335422
T2545 0.27599982559856
T2546 0.262736126417676
T2547 0.249991538695248
T2548 0.237229160247522
T2549 0.224448991074499
T2550 0.211651029128914
T2551 0.199213099053391
T2552 0.194162733877823
T2553 0.189492021551746
T2554 0.184814724200593
T2555 0.18013084080073
T2556 0.175440373399423
T2557 0.17107082693422
T2558 0.192291526273119
T2559 0.213854199588812
T2560 0.235446130356201
T2561 0.257067318575284
T2562 0.27923339740276
T2563 0.27942360768953
T2564 0.2796138179763
T2565 0.279804028263071
T2566 0.279994238549841
T2567 0.280184447812979
T2568 0.28037465809975
T2569 0.28056486838652
T2570 0.267078794352104
T2571 0.254120712807945
T2572 0.241144839514856
T2573 0.22815117549647
T2574 0.215139719729154
T2575 0.202494518491225
T2576 0.197358771141446
T2577 0.192609037490813
T2578 0.187852719838735
T2579 0.183089816137948
T2580 0.178320328435716
T2581 0.173877133690667
T2582 0.195443789958727
T2583 0.217357550647494
T2584 0.239300568787955
T2585 0.261272844380111
T2586 0.283798440190719
T2587 0.28398865047749
T2588 0.28417886076426
T2589 0.284369070027398
T2590 0.284559280314169
T2591 0.284749490600939
T2592 0.284939700887709
T2593 0.28512991117448
T2594 0.271421462286533
T2595 0.258249885897011
T2596 0.245060518782191
T2597 0.231853359918441
T2598 0.218628410329394
T2599 0.20577593792906
T2600 0.200554807381437
T2601 0.195726054453512
T2602 0.190890715476877
T2603 0.186048791475165
T2604 0.181200282448376
T2605 0.176683439423482
T2606 0.198596053644336
T2607 0.220860901706175
T2608 0.24315500721971
T2609 0.265478369161307
T2610 0.288363482978679
T2611 0.288553692241817
T2612 0.288743902528588
T2613 0.288934112815358
T2614 0.289124323102128
T2615 0.289314533388899
T2616 0.289504743675669
T2617 0.289694952938807
T2618 0.275764130220962
T2619 0.262379060009708
T2620 0.248976198049525
T2621 0.235555545364045
T2622 0.222117100929635
T2623 0.209057358390527
T2624 0.203750844645061
T2625 0.198843070392578
T2626 0.193928711115019
T2627 0.189007766812382
T2628 0.184080237484669
T2629 0.179516472189527
T2630 0.201646994133577
T2631 0.224105671021539
T2632 0.2465643479095
T2633 0.269023025821093
T2634 0.292020950033871
T2635 0.292020950033871
T2636 0.292020950033871
T2637 0.292020950033871
T2638 0.292020950033871
T2639 0.292020950033871
T2640 0.292020950033871
T2641 0.292020950033871
T2642 0.277795877113386
T2643 0.264138872902153
T2644 0.25048186869092
T2645 0.236824864479687
T2646 0.223167861292086
T2647 0.20990896396922
T2648 0.20444712327051
T2649 0.199392258208382
T2650 0.194337393146255
T2651 0.189282528084127
T2652 0.184227663021999
T2653 0.179516472189527
T2654 0.201646994133577
T2655 0.224105671021539
T2656 0.2465643479095
T2657 0.269023025821093
T2658 0.292020950033871
T2659 0.292020950033871
T2660 0.292020950033871
T2661 0.292020950033871
T2662 0.292020950033871
T2663 0.292020950033871
T2664 0.292020950033871
T2665 0.292020950033871
T2666 0.277795877113386
T2667 0.264138872902153
T2668 0.25048186869092
T2669 0.236824864479687
T2670 0.223167861292086
T2671 0.20990896396922
T2672 0.20444712327051
T2673 0.199392258208382
T2674 0.194337393146255
T2675 0.189282528084127
T2676 0.184227663021999
T2677 0.179516472189527
T2678 0.201646994133577
T2679 0.224105671021539
T2680 0.2465643479095
T2681 0.269023025821093
T2682 0.292020950033871
T2683 0.292020950033871
T2684 0.292020950033871
T2685 0.292020950033871
T2686 0.292020950033871
T2687 0.292020950033871
T2688 0.292020950033871
T2689 0.292020950033871
T2690 0.277795877113386
T2691 0.264138872902153
T2692 0.25048186869092
T2693 0.236824864479687
T2694 0.223167861292086
T2695 0.20990896396922
T2696 0.20444712327051
T2697 0.199392258208382
T2698 0.194337393146255
T2699 0.189282528084127
T2700 0.184227663021999
T2701 0.179516472189527
T2702 0.201646994133577
T2703 0.224105671021539
T2704 0.2465643479095
T2705 0.269023025821093
T2706 0.292020950033871
T2707 0.292020950033871
T2708 0.292020950033871
T2709 0.292020950033871
T2710 0.292020950033871
T2711 0.292020950033871
T2712 0.292020950033871
T2713 0.292020950033871
T2714 0.277795877113386
T2715 0.264138872902153
T2716 0.25048186869092
T2717 0.236824864479687
T2718 0.223167861292086
T2719 0.20990896396922
T2720 0.20444712327051
T2721 0.199392258208382
T2722 0.194337393146255
T2723 0.189282528084127
T2724 0.184227663021999
T2725 0.179516472189527
T2726 0.201646994133577
T2727 0.224105671021539
T2728 0.2465643479095
T2729 0.269023025821093
T2730 0.292020950033871
T2731 0.292020950033871
T2732 0.292020950033871
T2733 0.292020950033871
T2734 0.292020950033871
T2735 0.292020950033871
T2736 0.292020950033871
T2737 0.292020950033871
T2738 0.277795877113386
T2739 0.264138872902153
T2740 0.25048186869092
T2741 0.236824864479687
T2742 0.223167861292086
T2743 0.20990896396922
T2744 0.20444712327051
T2745 0.199392258208382
T2746 0.194337393146255
T2747 0.189282528084127
T2748 0.184227663021999
T2749 0.179516472189527
T2750 0.201646994133577
T2751 0.224105671021539
T2752 0.2465643479095
T2753 0.269023025821093
T2754 0.292020950033871
T2755 0.292020950033871
T2756 0.292020950033871
T2757 0.292020950033871
T2758 0.292020950033871
T2759 0.292020950033871
T2760 0.292020950033871
T2761 0.292020950033871
T2762 0.277795877113386
T2763 0.264138872902153
T2764 0.25048186869092
T2765 0.236824864479687
T2766 0.223167861292086
T2767 0.20990896396922
T2768 0.20444712327051
T2769 0.199392258208382
T2770 0.194337393146255
T2771 0.189282528084127
T2772 0.184227663021999
T2773 0.179516472189527
T2774 0.20725168678155
T2775 0.235323925065699
T2776 0.263396162326215
T2777 0.292020950033871
T2778 0.292020950033871
T2779 0.292020950033871
T2780 0.292020950033871
T2781 0.292020950033871
T2782 0.292020950033871
T2783 0.292020950033871
T2784 0.292020950033871
T2785 0.292020950033871
T2786 0.277795877113386
T2787 0.264138872902153
T2788 0.25048186869092
T2789 0.236824864479687
T2790 0.223167861292086
T2791 0.20990896396922
T2792 0.20444712327051
T2793 0.199392258208382
T2794 0.194337393146255
T2795 0.189282528084127
T2796 0.184227663021999
T2797 0.179516472189527
T2798 0.20725168678155
T2799 0.235323925065699
T2800 0.263396162326215
T2801 0.292020950033871
T2802 0.292020950033871
T2803 0.292020950033871
T2804 0.292020950033871
T2805 0.292020950033871
T2806 0.292020950033871
T2807 0.292020950033871
T2808 0.292020950033871
