# Supplementary material for: FishMORPH - An agent-based model to predict salmonid growth and distribution responses under natural and low flows
Source: Sci Rep. 2016 Jul 19;6:29414. doi: 10.1038/srep29414 (PMC4949470; doi:10.1038/srep29414)
Supplement: Supplementary Information 2 [file srep29414-s2.zip › SR_FishMORPH_Files/Parameters/Baseline_Resource5_Density_Stretch3.var]

Resource5Density Strech3
T1 0.240470225327302
T2 0.223127780826179
T3 0.206254948476384
T4 0.18938211612659
T5 0.172853542368929
T6 0.16939469272612
T7 0.166272797592116
T8 0.163150903861125
T9 0.160029010130134
T10 0.156907116399142
T11 0.153785222668151
T12 0.15066332893716
T13 0.147826266395769
T14 0.160768406161475
T15 0.173978946436822
T16 0.187189486712169
T17 0.200400026987515
T18 0.213610568665875
T19 0.226821108941222
T20 0.240470225327302
T21 0.240470225327302
T22 0.240470225327302
T23 0.240470225327302
T24 0.240470225327302
T25 0.240470225327302
T26 0.223127780826179
T27 0.206254948476384
T28 0.18938211612659
T29 0.172853542368929
T30 0.16939469272612
T31 0.166272797592116
T32 0.163150903861125
T33 0.160029010130134
T34 0.156907116399142
T35 0.153785222668151
T36 0.15066332893716
T37 0.147826266395769
T38 0.160768406161475
T39 0.173978946436822
T40 0.187189486712169
T41 0.200400026987515
T42 0.213610568665875
T43 0.226821108941222
T44 0.240470225327302
T45 0.240470225327302
T46 0.240470225327302
T47 0.240470225327302
T48 0.240470225327302
T49 0.240470225327302
T50 0.223127780826179
T51 0.206254948476384
T52 0.18938211612659
T53 0.172853542368929
T54 0.16939469272612
T55 0.166272797592116
T56 0.163150903861125
T57 0.160029010130134
T58 0.156907116399142
T59 0.153785222668151
T60 0.15066332893716
T61 0.147826266395769
T62 0.160768406161475
T63 0.173978946436822
T64 0.187189486712169
T65 0.200400026987515
T66 0.213610568665875
T67 0.226821108941222
T68 0.240470225327302
T69 0.240470225327302
T70 0.240470225327302
T71 0.240470225327302
T72 0.240470225327302
T73 0.240470225327302
T74 0.223127780826179
T75 0.206254948476384
T76 0.18938211612659
T77 0.172853542368929
T78 0.16939469272612
T79 0.166272797592116
T80 0.163150903861125
T81 0.160029010130134
T82 0.156907116399142
T83 0.153785222668151
T84 0.15066332893716
T85 0.147826266395769
T86 0.160768406161475
T87 0.173978946436822
T88 0.187189486712169
T89 0.200400026987515
T90 0.213610568665875
T91 0.226821108941222
T92 0.240470225327302
T93 0.240470225327302
T94 0.240470225327302
T95 0.240470225327302
T96 0.240470225327302
T97 0.240470225327302
T98 0.223127780826179
T99 0.206254948476384
T100 0.18938211612659
T101 0.172853542368929
T102 0.16939469272612
T103 0.166272797592116
T104 0.163150903861125
T105 0.160029010130134
T106 0.156907116399142
T107 0.153785222668151
T108 0.15066332893716
T109 0.147826266395769
T110 0.160768406161475
T111 0.173978946436822
T112 0.187189486712169
T113 0.200400026987515
T114 0.213610568665875
T115 0.226821108941222
T116 0.240470225327302
T117 0.240470225327302
T118 0.240470225327302
T119 0.240470225327302
T120 0.240470225327302
T121 0.240470225327302
T122 0.223127780826179
T123 0.206254948476384
T124 0.18938211612659
T125 0.172853542368929
T126 0.16939469272612
T127 0.166272797592116
T128 0.163150903861125
T129 0.160029010130134
T130 0.156907116399142
T131 0.153785222668151
T132 0.15066332893716
T133 0.147826266395769
T134 0.160768406161475
T135 0.173978946436822
T136 0.187189486712169
T137 0.200400026987515
T138 0.213610568665875
T139 0.226821108941222
T140 0.240470225327302
T141 0.240470225327302
T142 0.240470225327302
T143 0.240470225327302
T144 0.240470225327302
T145 0.240470225327302
T146 0.223127780826179
T147 0.206254948476384
T148 0.18938211612659
T149 0.172853542368929
T150 0.16939469272612
T151 0.166272797592116
T152 0.163150903861125
T153 0.160029010130134
T154 0.156907116399142
T155 0.153785222668151
T156 0.15066332893716
T157 0.147826266395769
T158 0.160768406161475
T159 0.173978946436822
T160 0.187189486712169
T161 0.200400026987515
T162 0.213610568665875
T163 0.226821108941222
T164 0.240470225327302
T165 0.240470225327302
T166 0.240470225327302
T167 0.240470225327302
T168 0.240470225327302
T169 0.240470225327302
T170 0.223127780826179
T171 0.206254948476384
T172 0.18938211612659
T173 0.172853542368929
T174 0.16939469272612
T175 0.166272797592116
T176 0.163150903861125
T177 0.160029010130134
T178 0.156907116399142
T179 0.153785222668151
T180 0.15066332893716
T181 0.147826266395769
T182 0.160768406161475
T183 0.173978946436822
T184 0.187189486712169
T185 0.200400026987515
T186 0.213610568665875
T187 0.226821108941222
T188 0.240470225327302
T189 0.240470225327302
T190 0.240470225327302
T191 0.240470225327302
T192 0.240470225327302
T193 0.240470225327302
T194 0.223127780826179
T195 0.206254948476384
T196 0.18938211612659
T197 0.172853542368929
T198 0.16939469272612
T199 0.166272797592116
T200 0.163150903861125
T201 0.160029010130134
T202 0.156907116399142
T203 0.153785222668151
T204 0.15066332893716
T205 0.147826266395769
T206 0.160768406161475
T207 0.173978946436822
T208 0.187189486712169
T209 0.200400026987515
T210 0.213610568665875
T211 0.226821108941222
T212 0.240470225327302
T213 0.240470225327302
T214 0.240470225327302
T215 0.240470225327302
T216 0.240470225327302
T217 0.240470225327302
T218 0.223127780826179
T219 0.206254948476384
T220 0.18938211612659
T221 0.172853542368929
T222 0.16939469272612
T223 0.166272797592116
T224 0.163150903861125
T225 0.160029010130134
T226 0.156907116399142
T227 0.153785222668151
T228 0.15066332893716
T229 0.147826266395769
T230 0.160768406161475
T231 0.173978946436822
T232 0.187189486712169
T233 0.200400026987515
T234 0.213610568665875
T235 0.226821108941222
T236 0.240470225327302
T237 0.240470225327302
T238 0.240470225327302
T239 0.240470225327302
T240 0.240470225327302
T241 0.240470225327302
T242 0.223127780826179
T243 0.206254948476384
T244 0.18938211612659
T245 0.172853542368929
T246 0.16939469272612
T247 0.166272797592116
T248 0.163150903861125
T249 0.160029010130134
T250 0.156907116399142
T251 0.153785222668151
T252 0.15066332893716
T253 0.147826266395769
T254 0.160768406161475
T255 0.173978946436822
T256 0.187189486712169
T257 0.200400026987515
T258 0.213610568665875
T259 0.226821108941222
T260 0.240470225327302
T261 0.240470225327302
T262 0.240470225327302
T263 0.240470225327302
T264 0.240470225327302
T265 0.240470225327302
T266 0.223127780826179
T267 0.206254948476384
T268 0.18938211612659
T269 0.172853542368929
T270 0.16939469272612
T271 0.166272797592116
T272 0.163150903861125
T273 0.160029010130134
T274 0.156907116399142
T275 0.153785222668151
T276 0.15066332893716
T277 0.147826266395769
T278 0.160768406161475
T279 0.173978946436822
T280 0.187189486712169
T281 0.200400026987515
T282 0.213610568665875
T283 0.226821108941222
T284 0.240470225327302
T285 0.240470225327302
T286 0.240470225327302
T287 0.240470225327302
T288 0.240470225327302
T289 0.240470225327302
T290 0.223127780826179
T291 0.206254948476384
T292 0.18938211612659
T293 0.172853542368929
T294 0.16939469272612
T295 0.166272797592116
T296 0.163150903861125
T297 0.160029010130134
T298 0.156907116399142
T299 0.153785222668151
T300 0.15066332893716
T301 0.147826266395769
T302 0.160768406161475
T303 0.173978946436822
T304 0.187189486712169
T305 0.200400026987515
T306 0.213610568665875
T307 0.226821108941222
T308 0.240470225327302
T309 0.240470225327302
T310 0.240470225327302
T311 0.240470225327302
T312 0.240470225327302
T313 0.240470225327302
T314 0.223127780826179
T315 0.206254948476384
T316 0.18938211612659
T317 0.172853542368929
T318 0.16939469272612
T319 0.166272797592116
T320 0.163150903861125
T321 0.160029010130134
T322 0.156907116399142
T323 0.153785222668151
T324 0.15066332893716
T325 0.147826266395769
T326 0.160768406161475
T327 0.173978946436822
T328 0.187189486712169
T329 0.200400026987515
T330 0.213610568665875
T331 0.226821108941222
T332 0.240470225327302
T333 0.240470225327302
T334 0.240470225327302
T335 0.240470225327302
T336 0.240470225327302
T337 0.240470225327302
T338 0.223127780826179
T339 0.206254948476384
T340 0.18938211612659
T341 0.172853542368929
T342 0.16939469272612
T343 0.166272797592116
T344 0.163150903861125
T345 0.160029010130134
T346 0.156907116399142
T347 0.153785222668151
T348 0.15066332893716
T349 0.147826266395769
T350 0.160768406161475
T351 0.173978946436822
T352 0.187189486712169
T353 0.200400026987515
T354 0.213610568665875
T355 0.226821108941222
T356 0.240470225327302
T357 0.240470225327302
T358 0.240470225327302
T359 0.240470225327302
T360 0.240470225327302
T361 0.240470225327302
T362 0.223127780826179
T363 0.206254948476384
T364 0.18938211612659
T365 0.172853542368929
T366 0.16939469272612
T367 0.166272797592116
T368 0.163150903861125
T369 0.160029010130134
T370 0.156907116399142
T371 0.153785222668151
T372 0.15066332893716
T373 0.147826266395769
T374 0.160768406161475
T375 0.173978946436822
T376 0.187189486712169
T377 0.200400026987515
T378 0.213610568665875
T379 0.226821108941222
T380 0.240470225327302
T381 0.240470225327302
T382 0.240470225327302
T383 0.240470225327302
T384 0.240470225327302
T385 0.240470225327302
T386 0.223127780826179
T387 0.206254948476384
T388 0.18938211612659
T389 0.172853542368929
T390 0.16939469272612
T391 0.166272797592116
T392 0.163150903861125
T393 0.160029010130134
T394 0.156907116399142
T395 0.153785222668151
T396 0.15066332893716
T397 0.147826266395769
T398 0.160768406161475
T399 0.173978946436822
T400 0.187189486712169
T401 0.200400026987515
T402 0.213610568665875
T403 0.226821108941222
T404 0.240470225327302
T405 0.240470225327302
T406 0.240470225327302
T407 0.240470225327302
T408 0.240470225327302
T409 0.240470225327302
T410 0.223127780826179
T411 0.206254948476384
T412 0.18938211612659
T413 0.172853542368929
T414 0.16939469272612
T415 0.166272797592116
T416 0.163150903861125
T417 0.160029010130134
T418 0.156907116399142
T419 0.153785222668151
T420 0.15066332893716
T421 0.147826266395769
T422 0.160768406161475
T423 0.173978946436822
T424 0.187189486712169
T425 0.200400026987515
T426 0.213610568665875
T427 0.226821108941222
T428 0.240470225327302
T429 0.240470225327302
T430 0.240470225327302
T431 0.240470225327302
T432 0.240470225327302
T433 0.240470225327302
T434 0.223127780826179
T435 0.206254948476384
T436 0.18938211612659
T437 0.172853542368929
T438 0.16939469272612
T439 0.166272797592116
T440 0.163150903861125
T441 0.160029010130134
T442 0.156907116399142
T443 0.153785222668151
T444 0.15066332893716
T445 0.147826266395769
T446 0.160768406161475
T447 0.173978946436822
T448 0.187189486712169
T449 0.200400026987515
T450 0.213610568665875
T451 0.226821108941222
T452 0.240470225327302
T453 0.240470225327302
T454 0.240470225327302
T455 0.240470225327302
T456 0.240470225327302
T457 0.240470225327302
T458 0.223127780826179
T459 0.206254948476384
T460 0.18938211612659
T461 0.172853542368929
T462 0.16939469272612
T463 0.166272797592116
T464 0.163150903861125
T465 0.160029010130134
T466 0.156907116399142
T467 0.153785222668151
T468 0.15066332893716
T469 0.147826266395769
T470 0.160768406161475
T471 0.173978946436822
T472 0.187189486712169
T473 0.200400026987515
T474 0.213610568665875
T475 0.226821108941222
T476 0.240470225327302
T477 0.240470225327302
T478 0.240470225327302
T479 0.240470225327302
T480 0.240470225327302
T481 0.240470225327302
T482 0.223127780826179
T483 0.206254948476384
T484 0.18938211612659
T485 0.172853542368929
T486 0.16939469272612
T487 0.166272797592116
T488 0.163150903861125
T489 0.160029010130134
T490 0.156907116399142
T491 0.153785222668151
T492 0.15066332893716
T493 0.147826266395769
T494 0.160768406161475
T495 0.173978946436822
T496 0.187189486712169
T497 0.200400026987515
T498 0.213610568665875
T499 0.226821108941222
T500 0.240470225327302
T501 0.240470225327302
T502 0.240470225327302
T503 0.240470225327302
T504 0.240470225327302
T505 0.240470225327302
T506 0.223127780826179
T507 0.206254948476384
T508 0.18938211612659
T509 0.172853542368929
T510 0.16939469272612
T511 0.166272797592116
T512 0.163150903861125
T513 0.160029010130134
T514 0.156907116399142
T515 0.153785222668151
T516 0.15066332893716
T517 0.147826266395769
T518 0.160768406161475
T519 0.173978946436822
T520 0.187189486712169
T521 0.200400026987515
T522 0.213610568665875
T523 0.226821108941222
T524 0.240470225327302
T525 0.240470225327302
T526 0.240470225327302
T527 0.240470225327302
T528 0.240470225327302
T529 0.240470225327302
T530 0.223127780826179
T531 0.206254948476384
T532 0.18938211612659
T533 0.172853542368929
T534 0.16939469272612
T535 0.166272797592116
T536 0.163150903861125
T537 0.160029010130134
T538 0.156907116399142
T539 0.153785222668151
T540 0.15066332893716
T541 0.147826266395769
T542 0.160768406161475
T543 0.173978946436822
T544 0.187189486712169
T545 0.200400026987515
T546 0.213610568665875
T547 0.226821108941222
T548 0.240470225327302
T549 0.240470225327302
T550 0.240470225327302
T551 0.240470225327302
T552 0.240470225327302
T553 0.240470225327302
T554 0.223127780826179
T555 0.206254948476384
T556 0.18938211612659
T557 0.172853542368929
T558 0.16939469272612
T559 0.166272797592116
T560 0.163150903861125
T561 0.160029010130134
T562 0.156907116399142
T563 0.153785222668151
T564 0.15066332893716
T565 0.147826266395769
T566 0.160768406161475
T567 0.173978946436822
T568 0.187189486712169
T569 0.200400026987515
T570 0.213610568665875
T571 0.226821108941222
T572 0.240470225327302
T573 0.240470225327302
T574 0.240470225327302
T575 0.240470225327302
T576 0.240470225327302
T577 0.240470225327302
T578 0.223127780826179
T579 0.206254948476384
T580 0.18938211612659
T581 0.172853542368929
T582 0.16939469272612
T583 0.166272797592116
T584 0.163150903861125
T585 0.160029010130134
T586 0.156907116399142
T587 0.153785222668151
T588 0.15066332893716
T589 0.147826266395769
T590 0.160768406161475
T591 0.173978946436822
T592 0.187189486712169
T593 0.200400026987515
T594 0.213610568665875
T595 0.226821108941222
T596 0.240470225327302
T597 0.240470225327302
T598 0.240470225327302
T599 0.240470225327302
T600 0.240470225327302
T601 0.240470225327302
T602 0.223127780826179
T603 0.206254948476384
T604 0.18938211612659
T605 0.172853542368929
T606 0.16939469272612
T607 0.166272797592116
T608 0.163150903861125
T609 0.160029010130134
T610 0.156907116399142
T611 0.153785222668151
T612 0.15066332893716
T613 0.147826266395769
T614 0.160768406161475
T615 0.173978946436822
T616 0.187189486712169
T617 0.200400026987515
T618 0.213610568665875
T619 0.226821108941222
T620 0.240470225327302
T621 0.240470225327302
T622 0.240470225327302
T623 0.240470225327302
T624 0.240470225327302
T625 0.240470225327302
T626 0.223127780826179
T627 0.206254948476384
T628 0.18938211612659
T629 0.172853542368929
T630 0.16939469272612
T631 0.166272797592116
T632 0.163150903861125
T633 0.160029010130134
T634 0.156907116399142
T635 0.153785222668151
T636 0.15066332893716
T637 0.147826266395769
T638 0.160768406161475
T639 0.173978946436822
T640 0.187189486712169
T641 0.200400026987515
T642 0.213610568665875
T643 0.226821108941222
T644 0.240470225327302
T645 0.240470225327302
T646 0.240470225327302
T647 0.240470225327302
T648 0.240470225327302
T649 0.240470225327302
T650 0.223127780826179
T651 0.206254948476384
T652 0.18938211612659
T653 0.172853542368929
T654 0.16939469272612
T655 0.166272797592116
T656 0.163150903861125
T657 0.160029010130134
T658 0.156907116399142
T659 0.153785222668151
T660 0.15066332893716
T661 0.147826266395769
T662 0.160768406161475
T663 0.173978946436822
T664 0.187189486712169
T665 0.200400026987515
T666 0.213610568665875
T667 0.226821108941222
T668 0.240470225327302
T669 0.240470225327302
T670 0.240470225327302
T671 0.240470225327302
T672 0.240470225327302
T673 0.240470225327302
T674 0.223127780826179
T675 0.206254948476384
T676 0.18938211612659
T677 0.172853542368929
T678 0.16939469272612
T679 0.166272797592116
T680 0.163150903861125
T681 0.160029010130134
T682 0.156907116399142
T683 0.153785222668151
T684 0.15066332893716
T685 0.147826266395769
T686 0.160768406161475
T687 0.173978946436822
T688 0.187189486712169
T689 0.200400026987515
T690 0.213610568665875
T691 0.226821108941222
T692 0.240470225327302
T693 0.240470225327302
T694 0.240470225327302
T695 0.240470225327302
T696 0.240470225327302
T697 0.240470225327302
T698 0.223127780826179
T699 0.206254948476384
T700 0.18938211612659
T701 0.172853542368929
T702 0.16939469272612
T703 0.166272797592116
T704 0.163150903861125
T705 0.160029010130134
T706 0.156907116399142
T707 0.153785222668151
T708 0.15066332893716
T709 0.147826266395769
T710 0.160768406161475
T711 0.173978946436822
T712 0.187189486712169
T713 0.200400026987515
T714 0.213610568665875
T715 0.226821108941222
T716 0.240470225327302
T717 0.240470225327302
T718 0.240470225327302
T719 0.240470225327302
T720 0.240470225327302
T721 0.240470225327302
T722 0.223127780826179
T723 0.206254948476384
T724 0.18938211612659
T725 0.172853542368929
T726 0.16939469272612
T727 0.166272797592116
T728 0.163150903861125
T729 0.160029010130134
T730 0.156907116399142
T731 0.153785222668151
T732 0.15066332893716
T733 0.147826266395769
T734 0.160768406161475
T735 0.173978946436822
T736 0.187189486712169
T737 0.200400026987515
T738 0.213610568665875
T739 0.226821108941222
T740 0.240470225327302
T741 0.240470225327302
T742 0.240470225327302
T743 0.240470225327302
T744 0.240470225327302
T745 0.240470225327302
T746 0.223127780826179
T747 0.206254948476384
T748 0.18938211612659
T749 0.172853542368929
T750 0.16939469272612
T751 0.166272797592116
T752 0.163150903861125
T753 0.160029010130134
T754 0.156907116399142
T755 0.153785222668151
T756 0.15066332893716
T757 0.147826266395769
T758 0.160768406161475
T759 0.173978946436822
T760 0.187189486712169
T761 0.200400026987515
T762 0.213610568665875
T763 0.226821108941222
T764 0.240470225327302
T765 0.240470225327302
T766 0.240470225327302
T767 0.240470225327302
T768 0.240470225327302
T769 0.240470225327302
T770 0.223127780826179
T771 0.206254948476384
T772 0.18938211612659
T773 0.172853542368929
T774 0.16939469272612
T775 0.166272797592116
T776 0.163150903861125
T777 0.160029010130134
T778 0.156907116399142
T779 0.153785222668151
T780 0.15066332893716
T781 0.147826266395769
T782 0.160768406161475
T783 0.173978946436822
T784 0.187189486712169
T785 0.200400026987515
T786 0.213610568665875
T787 0.226821108941222
T788 0.240470225327302
T789 0.240470225327302
T790 0.240470225327302
T791 0.240470225327302
T792 0.240470225327302
T793 0.240470225327302
T794 0.223127780826179
T795 0.206254948476384
T796 0.18938211612659
T797 0.172853542368929
T798 0.16939469272612
T799 0.166272797592116
T800 0.163150903861125
T801 0.160029010130134
T802 0.156907116399142
T803 0.153785222668151
T804 0.15066332893716
T805 0.147826266395769
T806 0.160768406161475
T807 0.173978946436822
T808 0.187189486712169
T809 0.200400026987515
T810 0.213610568665875
T811 0.226821108941222
T812 0.240470225327302
T813 0.240470225327302
T814 0.240470225327302
T815 0.240470225327302
T816 0.240470225327302
T817 0.240470225327302
T818 0.223127780826179
T819 0.206254948476384
T820 0.18938211612659
T821 0.172853542368929
T822 0.16939469272612
T823 0.166272797592116
T824 0.163150903861125
T825 0.160029010130134
T826 0.156907116399142
T827 0.153785222668151
T828 0.15066332893716
T829 0.147826266395769
T830 0.160768406161475
T831 0.173978946436822
T832 0.187189486712169
T833 0.200400026987515
T834 0.213610568665875
T835 0.226821108941222
T836 0.240470225327302
T837 0.240470225327302
T838 0.240470225327302
T839 0.240470225327302
T840 0.240470225327302
T841 0.240470225327302
T842 0.223127780826179
T843 0.206254948476384
T844 0.18938211612659
T845 0.172853542368929
T846 0.16939469272612
T847 0.166272797592116
T848 0.163150903861125
T849 0.160029010130134
T850 0.156907116399142
T851 0.153785222668151
T852 0.15066332893716
T853 0.147826266395769
T854 0.160768406161475
T855 0.173978946436822
T856 0.187189486712169
T857 0.200400026987515
T858 0.213610568665875
T859 0.226821108941222
T860 0.240470225327302
T861 0.240470225327302
T862 0.240470225327302
T863 0.240470225327302
T864 0.240470225327302
T865 0.240470225327302
T866 0.223127780826179
T867 0.206254948476384
T868 0.18938211612659
T869 0.172853542368929
T870 0.16939469272612
T871 0.166272797592116
T872 0.163150903861125
T873 0.160029010130134
T874 0.156907116399142
T875 0.153785222668151
T876 0.15066332893716
T877 0.147826266395769
T878 0.160768406161475
T879 0.173978946436822
T880 0.187189486712169
T881 0.200400026987515
T882 0.213610568665875
T883 0.226821108941222
T884 0.240470225327302
T885 0.240470225327302
T886 0.240470225327302
T887 0.240470225327302
T888 0.240470225327302
T889 0.240470225327302
T890 0.223127780826179
T891 0.206254948476384
T892 0.18938211612659
T893 0.172853542368929
T894 0.16939469272612
T895 0.166272797592116
T896 0.163150903861125
T897 0.160029010130134
T898 0.156907116399142
T899 0.153785222668151
T900 0.15066332893716
T901 0.147826266395769
T902 0.160768406161475
T903 0.173978946436822
T904 0.187189486712169
T905 0.200400026987515
T906 0.213610568665875
T907 0.226821108941222
T908 0.240470225327302
T909 0.240470225327302
T910 0.240470225327302
T911 0.240470225327302
T912 0.240470225327302
T913 0.240470225327302
T914 0.223127780826179
T915 0.206254948476384
T916 0.18938211612659
T917 0.172853542368929
T918 0.16939469272612
T919 0.166272797592116
T920 0.163150903861125
T921 0.160029010130134
T922 0.156907116399142
T923 0.153785222668151
T924 0.15066332893716
T925 0.147826266395769
T926 0.160768406161475
T927 0.173978946436822
T928 0.187189486712169
T929 0.200400026987515
T930 0.213610568665875
T931 0.226821108941222
T932 0.240470225327302
T933 0.240470225327302
T934 0.240470225327302
T935 0.240470225327302
T936 0.240470225327302
T937 0.240470225327302
T938 0.223127780826179
T939 0.206254948476384
T940 0.18938211612659
T941 0.172853542368929
T942 0.16939469272612
T943 0.166272797592116
T944 0.163150903861125
T945 0.160029010130134
T946 0.156907116399142
T947 0.153785222668151
T948 0.15066332893716
T949 0.147826266395769
T950 0.160768406161475
T951 0.173978946436822
T952 0.187189486712169
T953 0.200400026987515
T954 0.213610568665875
T955 0.226821108941222
T956 0.240470225327302
T957 0.240470225327302
T958 0.240470225327302
T959 0.240470225327302
T960 0.240470225327302
T961 0.240470225327302
T962 0.223127780826179
T963 0.206254948476384
T964 0.18938211612659
T965 0.172853542368929
T966 0.16939469272612
T967 0.166272797592116
T968 0.163150903861125
T969 0.160029010130134
T970 0.156907116399142
T971 0.153785222668151
T972 0.15066332893716
T973 0.147826266395769
T974 0.160768406161475
T975 0.173978946436822
T976 0.187189486712169
T977 0.200400026987515
T978 0.213610568665875
T979 0.226821108941222
T980 0.240470225327302
T981 0.240470225327302
T982 0.240470225327302
T983 0.240470225327302
T984 0.240470225327302
T985 0.240470225327302
T986 0.223127780826179
T987 0.206254948476384
T988 0.18938211612659
T989 0.172853542368929
T990 0.16939469272612
T991 0.166272797592116
T992 0.163150903861125
T993 0.160029010130134
T994 0.156907116399142
T995 0.153785222668151
T996 0.15066332893716
T997 0.147826266395769
T998 0.160768406161475
T999 0.173978946436822
T1000 0.187189486712169
T1001 0.200400026987515
T1002 0.213610568665875
T1003 0.226821108941222
T1004 0.240470225327302
T1005 0.240470225327302
T1006 0.240470225327302
T1007 0.240470225327302
T1008 0.240470225327302
T1009 0.240470225327302
T1010 0.223127780826179
T1011 0.206254948476384
T1012 0.18938211612659
T1013 0.172853542368929
T1014 0.16939469272612
T1015 0.166272797592116
T1016 0.163150903861125
T1017 0.160029010130134
T1018 0.156907116399142
T1019 0.153785222668151
T1020 0.15066332893716
T1021 0.147826266395769
T1022 0.160768406161475
T1023 0.173978946436822
T1024 0.187189486712169
T1025 0.200400026987515
T1026 0.213610568665875
T1027 0.226821108941222
T1028 0.240470225327302
T1029 0.240470225327302
T1030 0.240470225327302
T1031 0.240470225327302
T1032 0.240470225327302
T1033 0.240470225327302
T1034 0.226507093687591
T1035 0.213011748879882
T1036 0.199516404072173
T1037 0.186021059264464
T1038 0.172853542368929
T1039 0.168952879865437
T1040 0.165385522635109
T1041 0.161818165404782
T1042 0.158250809577467
T1043 0.15468345234714
T1044 0.151116095116813
T1045 0.147826266395769
T1046 0.160768406161475
T1047 0.173978946436822
T1048 0.187189486712169
T1049 0.200400026987515
T1050 0.213610568665875
T1051 0.226821108941222
T1052 0.240470225327302
T1053 0.240470225327302
T1054 0.240470225327302
T1055 0.240470225327302
T1056 0.240470225327302
T1057 0.240470225327302
T1058 0.226507093687591
T1059 0.213011748879882
T1060 0.199516404072173
T1061 0.186021059264464
T1062 0.172853542368929
T1063 0.168952879865437
T1064 0.165385522635109
T1065 0.161818165404782
T1066 0.158250809577467
T1067 0.15468345234714
T1068 0.151116095116813
T1069 0.147826266395769
T1070 0.160698791484824
T1071 0.173840758118831
T1072 0.186973180058468
T1073 0.200096057303735
T1074 0.213209389854632
T1075 0.226313177711159
T1076 0.239844854931834
T1077 0.239757981797819
T1078 0.239671108663804
T1079 0.239584234126777
T1080 0.239497360992762
T1081 0.239410486455735
T1082 0.225427060239504
T1083 0.211919110767056
T1084 0.19842091082881
T1085 0.184932463230791
T1086 0.17177955730794
T1087 0.167842093785291
T1088 0.164238442023336
T1089 0.160637367595434
T1090 0.157038871904596
T1091 0.153442952144799
T1092 0.149849611122066
T1093 0.146533948730959
T1094 0.159304867651224
T1095 0.172332295146765
T1096 0.185350176544923
T1097 0.19835851324871
T1098 0.211357305258128
T1099 0.224346552573176
T1100 0.237759887088365
T1101 0.23767301395435
T1102 0.237586139417322
T1103 0.237499266283308
T1104 0.237412393149293
T1105 0.237325518612265
T1106 0.223463158348879
T1107 0.210072217316983
T1108 0.196691028625315
T1109 0.183319589467848
T1110 0.170280850885139
T1111 0.16637720697998
T1112 0.162804486032678
T1113 0.159234342419429
T1114 0.155666776140232
T1115 0.152101788598099
T1116 0.148539376987007
T1117 0.145252239244032
T1118 0.157910945220636
T1119 0.170823830771685
T1120 0.183727173031377
T1121 0.196620969193686
T1122 0.209505220661625
T1123 0.222379927435193
T1124 0.235674919244895
T1125 0.235588046110881
T1126 0.235501171573853
T1127 0.235414298439838
T1128 0.235327423902811
T1129 0.235240550768796
T1130 0.221499255055241
T1131 0.208225325269923
T1132 0.194961145018807
T1133 0.181706717107918
T1134 0.168782145865349
T1135 0.164912321577682
T1136 0.161370531445033
T1137 0.157831317243424
T1138 0.15429468177888
T1139 0.150760623648388
T1140 0.147229142851948
T1141 0.143970529757105
T1142 0.156517021387036
T1143 0.169315367799619
T1144 0.182104168114819
T1145 0.194883425138661
T1146 0.207653136065121
T1147 0.220413302297211
T1148 0.233589951401426
T1149 0.233503076864399
T1150 0.233416203730384
T1151 0.233329330596369
T1152 0.233242456059342
T1153 0.233155582925327
T1154 0.219535353164616
T1155 0.20637843181985
T1156 0.193231262815312
T1157 0.180093843344976
T1158 0.167283439442548
T1159 0.163447436175384
T1160 0.159936575454375
T1161 0.156428293470431
T1162 0.152922587417527
T1163 0.149419460101688
T1164 0.145918908716889
T1165 0.142688820270177
T1166 0.155123097553436
T1167 0.167806903424539
T1168 0.180481164601273
T1169 0.193145881083636
T1170 0.205801051468617
T1171 0.218446677159228
T1172 0.231504982154945
T1173 0.23141810902093
T1174 0.231331235886915
T1175 0.231244361349887
T1176 0.231157488215873
T1177 0.231070615081858
T1178 0.217571449870978
T1179 0.20453153977279
T1180 0.191501379208804
T1181 0.178480969582033
T1182 0.165784733019746
T1183 0.161982550773085
T1184 0.15850262086673
T1185 0.155025268294426
T1186 0.151550493056175
T1187 0.148078295151977
T1188 0.14460867458183
T1189 0.141407109380237
T1190 0.153729175122848
T1191 0.166298440452473
T1192 0.178858161087727
T1193 0.191408335625599
T1194 0.203948966872113
T1195 0.216480052021245
T1196 0.229420014311475
T1197 0.22933314117746
T1198 0.229246266640433
T1199 0.229159393506418
T1200 0.229072520372403
T1201 0.228985645835376
T1202 0.215607547980353
T1203 0.202684646322717
T1204 0.189771495602296
T1205 0.176868097222103
T1206 0.164286027999957
T1207 0.160517665370787
T1208 0.157068664876072
T1209 0.153622243118421
T1210 0.150178398694823
T1211 0.146737131605277
T1212 0.143298441849784
T1213 0.14012539989331
T1214 0.152335251289248
T1215 0.164789977480406
T1216 0.177235156171169
T1217 0.189670791570574
T1218 0.202096880872597
T1219 0.214513426883262
T1220 0.227335046468006
T1221 0.227248173333991
T1222 0.227161298796964
T1223 0.227074425662949
T1224 0.226987551125922
T1225 0.226900677991907
T1226 0.213643644686715
T1227 0.200837754275657
T1228 0.188041613398801
T1229 0.17525522345916
T1230 0.162787321577155
T1231 0.159052779968489
T1232 0.155634710288427
T1233 0.152219217942416
T1234 0.148806302930459
T1235 0.145395966655566
T1236 0.141988207714725
T1237 0.138843690406383
T1238 0.15094132885866
T1239 0.163281513105327
T1240 0.175612152657623
T1241 0.18793324751555
T1242 0.200244796276093
T1243 0.21254680174528
T1244 0.225250078624537
T1245 0.22516320408751
T1246 0.225076330953495
T1247 0.22498945781948
T1248 0.224902583282452
T1249 0.224815710148438
T1250 0.21167974279609
T1251 0.198990860825584
T1252 0.186311729792293
T1253 0.173642349696217
T1254 0.161288616557366
T1255 0.157587893163178
T1256 0.154200754297769
T1257 0.150816192766412
T1258 0.147434208569107
T1259 0.144054803108866
T1260 0.140677973579666
T1261 0.137561979516443
T1262 0.14954740502506
T1263 0.16177305013326
T1264 0.173989149144077
T1265 0.186195703460525
T1266 0.19839271167959
T1267 0.210580176607297
T1268 0.223165109378055
T1269 0.22307823624404
T1270 0.222991363110025
T1271 0.222904488572998
T1272 0.222817615438983
T1273 0.222730742304968
T1274 0.209715840905464
T1275 0.197143968778524
T1276 0.184581847588798
T1277 0.172029477336287
T1278 0.159789910134564
T1279 0.15612300776088
T1280 0.152766799710124
T1281 0.149413167590407
T1282 0.146062114207755
T1283 0.142713638159155
T1284 0.139367739444607
T1285 0.136280270029516
T1286 0.148153482594472
T1287 0.160264585758181
T1288 0.172366145630532
T1289 0.184458158002488
T1290 0.196540627083086
T1291 0.208613551469314
T1292 0.221080141534586
T1293 0.220993268400571
T1294 0.220906393863544
T1295 0.220819520729529
T1296 0.220732647595514
T1297 0.220645773058487
T1298 0.207751937611826
T1299 0.195297075328451
T1300 0.18285196398229
T1301 0.170416603573344
T1302 0.158291203711762
T1303 0.154658122358582
T1304 0.151332843719466
T1305 0.148010143817414
T1306 0.144690019846402
T1307 0.141372473209443
T1308 0.138057505309548
T1309 0.134998560542588
T1310 0.146759558760871
T1311 0.158756122786114
T1312 0.170743140713973
T1313 0.182720613947463
T1314 0.194688542486582
T1315 0.206646926331332
T1316 0.218995173691117
T1317 0.218908300557102
T1318 0.218821426020075
T1319 0.21873455288606
T1320 0.218647678349032
T1321 0.218560805215017
T1322 0.205788035721201
T1323 0.193450183281391
T1324 0.181122081778795
T1325 0.168803731213414
T1326 0.156792498691973
T1327 0.153193236956284
T1328 0.14989888913182
T1329 0.146607118641409
T1330 0.14331792548505
T1331 0.140031309662744
T1332 0.13674727117449
T1333 0.133716851055661
T1334 0.145365636330284
T1335 0.157247659814047
T1336 0.169120137200428
T1337 0.180983069892438
T1338 0.192836457890079
T1339 0.204680301193349
T1340 0.216910205847648
T1341 0.21682333131062
T1342 0.216736458176605
T1343 0.21664958504259
T1344 0.216562710505563
T1345 0.216475837371548
T1346 0.203824132427563
T1347 0.191603289831318
T1348 0.179392198172287
T1349 0.167190857450471
T1350 0.155293792269171
T1351 0.151728351553986
T1352 0.148464933141163
T1353 0.145204093465404
T1354 0.141945831123698
T1355 0.138690144713032
T1356 0.135437037039431
T1357 0.132435140165721
T1358 0.143971712496683
T1359 0.155739195438968
T1360 0.167497133686882
T1361 0.179245525837413
T1362 0.190984373293575
T1363 0.202713676055366
T1364 0.214825236601166
T1365 0.214738363467151
T1366 0.214651490333136
T1367 0.214564615796109
T1368 0.214477742662094
T1369 0.214390869528079
T1370 0.201860230536938
T1371 0.189756397784257
T1372 0.177662315968792
T1373 0.165577983687529
T1374 0.153795087249382
T1375 0.150263466151688
T1376 0.147030978553517
T1377 0.143801068289399
T1378 0.140573735359334
T1379 0.137348981166333
T1380 0.134126804307384
T1381 0.131153430678794
T1382 0.142577790066096
T1383 0.154230732466901
T1384 0.165874128770324
T1385 0.177507981782389
T1386 0.189132288697071
T1387 0.200747049514371
T1388 0.212740268757697
T1389 0.212653395623682
T1390 0.212566521086654
T1391 0.21247964795264
T1392 0.212392774818625
T1393 0.212305900281597
T1394 0.1998963272433
T1395 0.187909504334185
T1396 0.175932432362284
T1397 0.163965111327598
T1398 0.15229638082658
T1399 0.148798579346377
T1400 0.14559702256286
T1401 0.142398043113394
T1402 0.139201640997982
T1403 0.136007816216621
T1404 0.132816570172325
T1405 0.129871721191866
T1406 0.141183866232495
T1407 0.152722268091822
T1408 0.164251125256778
T1409 0.175770436324351
T1410 0.187280204100567
T1411 0.198780424376388
T1412 0.210655300914227
T1413 0.210568427780213
T1414 0.210481553243185
T1415 0.21039468010917
T1416 0.210307805572143
T1417 0.210220932438128
T1418 0.197932425352675
T1419 0.186062612287124
T1420 0.174202548755776
T1421 0.162352237564656
T1422 0.150797674403779
T1423 0.147333693944079
T1424 0.144163067975214
T1425 0.140995017937389
T1426 0.137829546636629
T1427 0.134666652669922
T1428 0.131506336037267
T1429 0.128590011704939
T1430 0.14170598332244
T1431 0.155042704934384
T1432 0.16836829223874
T1433 0.181682742429483
T1434 0.194986056909625
T1435 0.208657206204773
T1436 0.208570333070758
T1437 0.208483458533731
T1438 0.208396585399716
T1439 0.208309712265701
T1440 0.208222837728674
T1441 0.208135964594659
T1442 0.195968522059037
T1443 0.184215718837052
T1444 0.172472666552281
T1445 0.160739363801713
T1446 0.14929896938399
T1447 0.145868808541781
T1448 0.142729111984556
T1449 0.139591992761385
T1450 0.136457452275277
T1451 0.13332548772021
T1452 0.130196101902208
T1453 0.127308300814999
T1454 0.140292954666962
T1455 0.153496046348686
T1456 0.16668800231981
T1457 0.179868821177321
T1458 0.193038505727244
T1459 0.206572238361304
T1460 0.206485363824276
T1461 0.206398490690262
T1462 0.206311617556247
T1463 0.206224743019219
T1464 0.206137869885205
T1465 0.20605099675119
T1466 0.194004620168412
T1467 0.182368826789991
T1468 0.170742782945773
T1469 0.159126491441783
T1470 0.147800262961188
T1471 0.144403923139483
T1472 0.141295157396911
T1473 0.138188968988392
T1474 0.135085357913925
T1475 0.131984324173511
T1476 0.128885867767149
T1477 0.126026591328072
T1478 0.13887992460847
T1479 0.151949386359976
T1480 0.165007712400881
T1481 0.178054901328173
T1482 0.191090954544864
T1483 0.204487270517835
T1484 0.204400395980807
T1485 0.204313522846792
T1486 0.204226648309765
T1487 0.20413977517575
T1488 0.204052902041735
T1489 0.203966027504708
T1490 0.192040716874774
T1491 0.180521933339919
T1492 0.169012900742278
T1493 0.15751361767884
T1494 0.146301557941399
T1495 0.142939037737184
T1496 0.139861201406253
T1497 0.136785943812387
T1498 0.133713262149561
T1499 0.130643159223799
T1500 0.12757563363209
T1501 0.124744881841144
T1502 0.137466895952992
T1503 0.150402726371266
T1504 0.163327422481951
T1505 0.176240981479024
T1506 0.189143403362483
T1507 0.202402301271353
T1508 0.202315428137338
T1509 0.202228555003323
T1510 0.202141680466296
T1511 0.202054807332281
T1512 0.201967932795254
T1513 0.201881059661239
T1514 0.190076814984148
T1515 0.178675041292858
T1516 0.16728301713577
T1517 0.15590074531891
T1518 0.144802851518597
T1519 0.141474152334886
T1520 0.138427246818608
T1521 0.135382918636382
T1522 0.132341167788209
T1523 0.1293019956771
T1524 0.126265399497031
T1525 0.123463170951204
T1526 0.136053867297513
T1527 0.148856067785568
T1528 0.161647132563022
T1529 0.174427060226863
T1530 0.187195853583115
T1531 0.200317333427884
T1532 0.200230460293869
T1533 0.200143585756841
T1534 0.200056712622827
T1535 0.199969839488812
T1536 0.199882964951784
T1537 0.19979609181777
T1538 0.188112913093523
T1539 0.176828147842785
T1540 0.165553134932275
T1541 0.154287871555967
T1542 0.143304145095795
T1543 0.140009265529576
T1544 0.13699329082795
T1545 0.133979893460377
T1546 0.130969073426857
T1547 0.127960830727388
T1548 0.124955166764985
T1549 0.122181461464277
T1550 0.134640838642035
T1551 0.147309407796858
T1552 0.15996684124108
T1553 0.172613140377714
T1554 0.185248302400735
T1555 0.198232365584414
T1556 0.198145491047387
T1557 0.198058617913372
T1558 0.197971744779357
T1559 0.19788487024233
T1560 0.197797997108315
T1561 0.1977111239743
T1562 0.186149009799885
T1563 0.174981255795725
T1564 0.163823251325767
T1565 0.152674997793024
T1566 0.141805440076006
T1567 0.138544380127277
T1568 0.135559336240305
T1569 0.132576868284372
T1570 0.129596979065505
T1571 0.126619667180689
T1572 0.123644932629926
T1573 0.12089975197735
T1574 0.133227808583544
T1575 0.145762747808147
T1576 0.15828655132215
T1577 0.170799219125553
T1578 0.183300751218354
T1579 0.196147397740945
T1580 0.196060523203918
T1581 0.195973650069903
T1582 0.195886775532876
T1583 0.195799902398861
T1584 0.195713029264846
T1585 0.195626154727819
T1586 0.18418510790926
T1587 0.173134362345652
T1588 0.16209336771926
T1589 0.151062125433094
T1590 0.140306733653204
T1591 0.137079494724979
T1592 0.134125380249647
T1593 0.131173843108367
T1594 0.128224884704152
T1595 0.125278502230977
T1596 0.122334698494867
T1597 0.119618042490422
T1598 0.131814779928065
T1599 0.144216089222449
T1600 0.156606261403221
T1601 0.168985299276404
T1602 0.181353200035974
T1603 0.194062428494464
T1604 0.193975555360449
T1605 0.193888682226434
T1606 0.193801807689406
T1607 0.193714934555392
T1608 0.193628060018364
T1609 0.193541186884349
T1610 0.182221204615622
T1611 0.171287470298592
T1612 0.160363485515764
T1613 0.149449251670152
T1614 0.138808027230402
T1615 0.135614609322681
T1616 0.132691425662002
T1617 0.129770819335375
T1618 0.1268527903428
T1619 0.123937338684278
T1620 0.121024464359808
T1621 0.118336331600482
T1622 0.130401751272587
T1623 0.142669429233739
T1624 0.154925971484291
T1625 0.167171378024243
T1626 0.179405648853593
T1627 0.191977460650994
T1628 0.191890587516979
T1629 0.191803712979952
T1630 0.191716839845937
T1631 0.191629966711922
T1632 0.191543092174895
T1633 0.19145621904088
T1634 0.180257302724997
T1635 0.169440576848519
T1636 0.158633601909257
T1637 0.147836377907209
T1638 0.137309322210613
T1639 0.134149723920383
T1640 0.131257469671344
T1641 0.12836779415937
T1642 0.125480694578436
T1643 0.122596173734566
T1644 0.119714230224749
T1645 0.117054622113555
T1646 0.128988722617108
T1647 0.141122769245029
T1648 0.153245681565362
T1649 0.165357458175094
T1650 0.177458099074225
T1651 0.189892492807525
T1652 0.189805618270498
T1653 0.189718745136483
T1654 0.189631872002468
T1655 0.189544997465441
T1656 0.189458124331426
T1657 0.189371251197411
T1658 0.178293399431359
T1659 0.167593684801459
T1660 0.156903719705761
T1661 0.146223505547279
T1662 0.135810615787812
T1663 0.132684838518085
T1664 0.129823515083699
T1665 0.126964768983365
T1666 0.124108600217084
T1667 0.121255010187867
T1668 0.11840399608969
T1669 0.115772912626628
T1670 0.127575692558617
T1671 0.139576110659331
T1672 0.151565391646432
T1673 0.163543538325945
T1674 0.175510547891845
T1675 0.187807524964056
T1676 0.187720650427029
T1677 0.187633777293014
T1678 0.187546902755986
T1679 0.187460029621971
T1680 0.187373156487957
T1681 0.187286281950929
T1682 0.176329497540734
T1683 0.165746791351386
T1684 0.155173836099254
T1685 0.144610631784336
T1686 0.134311910768022
T1687 0.131219951712774
T1688 0.128389559093041
T1689 0.12556174380736
T1690 0.122736505855732
T1691 0.119913845238155
T1692 0.117093761954631
T1693 0.114491201736688
T1694 0.126162663903138
T1695 0.138029450670621
T1696 0.149885101727503
T1697 0.161729617073784
T1698 0.173562996709464
T1699 0.185722555717574
T1700 0.185635682583559
T1701 0.185548809449544
T1702 0.185461934912517
T1703 0.185375061778502
T1704 0.185288187241475
T1705 0.18520131410746
T1706 0.174365594247096
T1707 0.163899897901313
T1708 0.153443953895758
T1709 0.142997759424406
T1710 0.132813204345221
T1711 0.129755066310476
T1712 0.126955604505396
T1713 0.124158718631355
T1714 0.12136441149438
T1715 0.118572681691456
T1716 0.115783529222585
T1717 0.11320949224976
T1718 0.12474963524766
T1719 0.136482792084923
T1720 0.148204811808573
T1721 0.159915697224635
T1722 0.171615445527084
T1723 0.183637587874105
T1724 0.18355071474009
T1725 0.183463840203063
T1726 0.183376967069048
T1727 0.183290093935033
T1728 0.183203219398006
T1729 0.183116346263991
T1730 0.17240169235647
T1731 0.162053005854253
T1732 0.151714070289251
T1733 0.141384885661463
T1734 0.131314497922419
T1735 0.128290180908178
T1736 0.125521648514738
T1737 0.12275569345535
T1738 0.119992317133027
T1739 0.117231516741744
T1740 0.114473295087526
T1741 0.111927782762833
T1742 0.123336605189169
T1743 0.134936132096213
T1744 0.146524521889643
T1745 0.158101775972474
T1746 0.169667894344703
T1747 0.181552620030636
T1748 0.181465746896621
T1749 0.181378872359594
T1750 0.181291999225579
T1751 0.181205124688551
T1752 0.181118251554536
T1753 0.181031378420522
T1754 0.170437789062833
T1755 0.16020611240418
T1756 0.149984186682743
T1757 0.13977201189852
T1758 0.12981579290263
T1759 0.12682529550588
T1760 0.124087693927093
T1761 0.121352668279345
T1762 0.118620221368663
T1763 0.115890353195045
T1764 0.113163060952467
T1765 0.110646073275906
T1766 0.122158407162074
T1767 0.133909922418539
T1768 0.145695818497515
T1769 0.157516095399001
T1770 0.169370753122999
T1771 0.181589603441425
T1772 0.181857818753409
T1773 0.182126035468406
T1774 0.182394252183402
T1775 0.182662468898399
T1776 0.182930685613396
T1777 0.183198902328393
T1778 0.172813925503586
T1779 0.162755222053049
T1780 0.15266641416225
T1781 0.142547500428178
T1782 0.132650062046035
T1783 0.129845089207663
T1784 0.127287941699902
T1785 0.124722837707976
T1786 0.12214977442586
T1787 0.119568753256567
T1788 0.116979774200097
T1789 0.114597983618771
T1790 0.126521038204527
T1791 0.138685127540157
T1792 0.150883599101311
T1793 0.163116450081962
T1794 0.175383683288136
T1795 0.188026798989297
T1796 0.188295015704294
T1797 0.188563232419291
T1798 0.188831449134288
T1799 0.189099665849284
T1800 0.189367882564281
T1801 0.189636099279278
T1802 0.17887734026927
T1803 0.168457377923544
T1804 0.158007309734544
T1805 0.14752713570227
T1806 0.137277212865419
T1807 0.134367823624121
T1808 0.131715181470232
T1809 0.129054581429166
T1810 0.126386023500922
T1811 0.123709506282489
T1812 0.12102503257989
T1813 0.118555174900871
T1814 0.13088366924698
T1815 0.143460332661775
T1816 0.156071379705106
T1817 0.168716806167935
T1818 0.181396614856287
T1819 0.194463995940182
T1820 0.194732212655179
T1821 0.195000429370176
T1822 0.195268646085173
T1823 0.195536862800169
T1824 0.195805079515166
T1825 0.196073296230163
T1826 0.184940756437968
T1827 0.174159532391027
T1828 0.163348205306838
T1829 0.152506772379375
T1830 0.141904365087816
T1831 0.138890558040579
T1832 0.136142419837549
T1833 0.133386325150355
T1834 0.130622271172971
T1835 0.12785025930841
T1836 0.125070290959684
T1837 0.122512367585983
T1838 0.135246298886421
T1839 0.148235539186406
T1840 0.161259160308902
T1841 0.174317162253908
T1842 0.187409545021425
T1843 0.200901192891067
T1844 0.201169409606064
T1845 0.201437626321061
T1846 0.201705843036058
T1847 0.201974059751055
T1848 0.202242276466051
T1849 0.202510493181048
T1850 0.191004171203652
T1851 0.179861688261523
T1852 0.168689100879132
T1853 0.157486407653467
T1854 0.146531517310212
T1855 0.143413292457036
T1856 0.140569659607879
T1857 0.137718068871545
T1858 0.134858520248033
T1859 0.131991012334331
T1860 0.129115547936465
T1861 0.126469558868083
T1862 0.139608929928875
T1863 0.153010744308025
T1864 0.166446939509685
T1865 0.179917516936868
T1866 0.193422475186562
T1867 0.207338389841953
T1868 0.207606606556949
T1869 0.207874823271946
T1870 0.208143039986943
T1871 0.20841125670194
T1872 0.208679473416936
T1873 0.208947690131933
T1874 0.197067585969337
T1875 0.185563842729006
T1876 0.174029996451426
T1877 0.162466044330572
T1878 0.151158669532609
T1879 0.147936026873494
T1880 0.144996897975196
T1881 0.142049812592734
T1882 0.139094767920082
T1883 0.136131765360253
T1884 0.133160806316259
T1885 0.130426750150183
T1886 0.143971560971328
T1887 0.157785950832655
T1888 0.171634720113481
T1889 0.185517873022841
T1890 0.1994354053517
T1891 0.213775586792838
T1892 0.214043803507835
T1893 0.214312020222831
T1894 0.214580236937828
T1895 0.214848453652825
T1896 0.215116670367822
T1897 0.215384885679806
T1898 0.203131000735022
T1899 0.191265998599501
T1900 0.17937089202372
T1901 0.167445679604664
T1902 0.155785821755005
T1903 0.152458761289952
T1904 0.149424137745526
T1905 0.146381556313924
T1906 0.143331016995144
T1907 0.140272519789187
T1908 0.13720606329304
T1909 0.134383942835295
T1910 0.148334192013782
T1911 0.162561155954274
T1912 0.176822500717276
T1913 0.191118227705802
T1914 0.205448335516838
T1915 0.220212783743723
T1916 0.22048100045872
T1917 0.220749217173716
T1918 0.221017433888713
T1919 0.22128565060371
T1920 0.221553867318707
T1921 0.221822082630691
T1922 0.209194415500706
T1923 0.196968154469997
T1924 0.184711787596014
T1925 0.172425316281769
T1926 0.160412973977402
T1927 0.156981495706409
T1928 0.153851376112844
T1929 0.150713300035113
T1930 0.147567264667193
T1931 0.144413272815108
T1932 0.141251321672834
T1933 0.138341134117395
T1934 0.152696821653222
T1935 0.167336361075892
T1936 0.182010281321072
T1937 0.196718583791775
T1938 0.211461267084989
T1939 0.226649980694608
T1940 0.226918197409605
T1941 0.227186414124602
T1942 0.227454630839598
T1943 0.227722847554595
T1944 0.227991062866579
T1945 0.228259279581576
T1946 0.215257830266391
T1947 0.20267030893748
T1948 0.190052683168307
T1949 0.177404951555861
T1950 0.165040124796785
T1951 0.161504230122867
T1952 0.158278615883174
T1953 0.155045043756303
T1954 0.151803513742255
T1955 0.14855402584103
T1956 0.145296578649615
T1957 0.142298325399494
T1958 0.157059452695676
T1959 0.172111567600523
T1960 0.187198061924867
T1961 0.202318938474735
T1962 0.217474197250126
T1963 0.233087177645493
T1964 0.23335539436049
T1965 0.233623611075487
T1966 0.233891827790484
T1967 0.23416004450548
T1968 0.234428259817465
T1969 0.234696476532461
T1970 0.223518974397112
T1971 0.21277293930791
T1972 0.202001816951322
T1973 0.191205605924334
T1974 0.180384309032973
T1975 0.169860074794613
T1976 0.1656280908777
T1977 0.161716148153314
T1978 0.157794918888868
T1979 0.153864404487373
T1980 0.149924604948829
T1981 0.146255516681594
T1982 0.161422083738129
T1983 0.176886772722141
T1984 0.192385842528663
T1985 0.207919294560708
T1986 0.223487127415264
T1987 0.239524374596378
T1988 0.239792591311375
T1989 0.240060808026372
T1990 0.240329024741369
T1991 0.240597241456365
T1992 0.24086545676835
T1993 0.241133673483346
T1994 0.229642598043319
T1995 0.218595514342464
T1996 0.20752334197121
T1997 0.196426082332569
T1998 0.185303735426542
T1999 0.174487227017009
T2000 0.170134843578213
T2001 0.166111473597195
T2002 0.162078817076115
T2003 0.158036875417987
T2004 0.15398564862281
T2005 0.150212709366706
T2006 0.16578471337757
T2007 0.181661977843759
T2008 0.197573623132459
T2009 0.213519650646681
T2010 0.229500057580402
T2011 0.245961571547263
T2012 0.24622978826226
T2013 0.246498004977257
T2014 0.246766221692254
T2015 0.247034437004238
T2016 0.247302653719235
T2017 0.247570870434232
T2018 0.23576622309254
T2019 0.224418089377019
T2020 0.213044866991099
T2021 0.201646557337792
T2022 0.190223160417098
T2023 0.179114379239406
T2024 0.174641597681739
T2025 0.170506799041075
T2026 0.166362715263362
T2027 0.162209346348601
T2028 0.158046690893779
T2029 0.154169900648806
T2030 0.170147344420024
T2031 0.18643718436839
T2032 0.202761403736254
T2033 0.219120005329642
T2034 0.23551298774554
T2035 0.252398768498149
T2036 0.252666985213145
T2037 0.252935201928142
T2038 0.253203418643139
T2039 0.253471633955123
T2040 0.25373985067012
T2041 0.254008067385117
T2042 0.24188984814176
T2043 0.230240664411573
T2044 0.218566392010987
T2045 0.206867033746027
T2046 0.195142586810667
T2047 0.183741531461802
T2048 0.179148350382252
T2049 0.174902124484955
T2050 0.17064661345061
T2051 0.166381817279216
T2052 0.16210773456776
T2053 0.158127091930906
T2054 0.174509975462477
T2055 0.191212389490008
T2056 0.20794918434005
T2057 0.224720361415615
T2058 0.24152591931369
T2059 0.258835965449034
T2060 0.259104182164031
T2061 0.259372398879027
T2062 0.259640614191012
T2063 0.259908830906008
T2064 0.260177047621005
T2065 0.260445264336002
T2066 0.24801347319098
T2067 0.236063239446128
T2068 0.224087918433888
T2069 0.212087508751249
T2070 0.200062013204236
T2071 0.188368683684199
T2072 0.183655103082765
T2073 0.179297451331848
T2074 0.174930511637857
T2075 0.17055428820983
T2076 0.166168778241742
T2077 0.162084284616018
T2078 0.178872606504931
T2079 0.195987594611626
T2080 0.213136964943846
T2081 0.230320716098575
T2082 0.247538849478828
T2083 0.265273162399919
T2084 0.265541379114916
T2085 0.265809595829912
T2086 0.266077811141897
T2087 0.266346027856893
T2088 0.26661424457189
T2089 0.266882461286887
T2090 0.254137098240201
T2091 0.241885814480682
T2092 0.229609443453777
T2093 0.217307985159484
T2094 0.204981439597805
T2095 0.192995835906595
T2096 0.188161857186291
T2097 0.183692776775728
T2098 0.179214409825104
T2099 0.174726759140444
T2100 0.170229821915723
T2101 0.166041475898118
T2102 0.183235236144371
T2103 0.200762801136257
T2104 0.218324745547641
T2105 0.235921072184548
T2106 0.253551779643966
T2107 0.271710359350804
T2108 0.271978576065801
T2109 0.272246791377785
T2110 0.272515008092782
T2111 0.272783224807779
T2112 0.273051441522775
T2113 0.273319658237772
T2114 0.260260723289421
T2115 0.247708389515236
T2116 0.235130968473665
T2117 0.222528460164707
T2118 0.209900864588362
T2119 0.197622988128991
T2120 0.192668609886804
T2121 0.188088102219608
T2122 0.183498309415364
T2123 0.178899230071058
T2124 0.174290864186692
T2125 0.169998667180218
T2126 0.191141057525997
T2127 0.212635460914269
T2128 0.234171119886541
T2129 0.255748034442813
T2130 0.277879339586692
T2131 0.278147556301689
T2132 0.278415773016686
T2133 0.27868398832867
T2134 0.278952205043667
T2135 0.279220421758664
T2136 0.279488638473661
T2137 0.279756855188657
T2138 0.266384348338641
T2139 0.253530964549791
T2140 0.240652494896566
T2141 0.227748936572942
T2142 0.214820290981931
T2143 0.202250138948375
T2144 0.19717536399033
T2145 0.192483427663489
T2146 0.187782207602611
T2147 0.183071701001673
T2148 0.178351907860673
T2149 0.173955858462317
T2150 0.195586086092435
T2151 0.217575559294734
T2152 0.239606289484045
T2153 0.261678275257357
T2154 0.284316536537578
T2155 0.284584753252574
T2156 0.284852968564559
T2157 0.285121185279555
T2158 0.285389401994552
T2159 0.285657618709549
T2160 0.285925835424546
T2161 0.286194052139542
T2162 0.272507973387862
T2163 0.259353539584345
T2164 0.246174019916454
T2165 0.232969411578164
T2166 0.2197397173755
T2167 0.206877291170772
T2168 0.201682116690843
T2169 0.196878754510382
T2170 0.192066105789858
T2171 0.187244170529274
T2172 0.182412951534654
T2173 0.17791305114743
T2174 0.200031114658872
T2175 0.222515659078211
T2176 0.24504145908155
T2177 0.267608514668888
T2178 0.290753733488463
T2179 0.291021950203459
T2180 0.291290165515444
T2181 0.291558382230441
T2182 0.291826598945437
T2183 0.292094815660434
T2184 0.292363032375431
T2185 0.292631249090428
T2186 0.278631597034069
T2187 0.2651761146189
T2188 0.251695544936343
T2189 0.238189887986399
T2190 0.224659143769069
T2191 0.211504443393168
T2192 0.206188870794369
T2193 0.201274079954262
T2194 0.196350003977106
T2195 0.191416641459888
T2196 0.186473995208635
T2197 0.181870242429529
T2198 0.204476143225309
T2199 0.227455757458675
T2200 0.250476627276041
T2201 0.27353875408042
T2202 0.297190930439348
T2203 0.297459145751332
T2204 0.297727362466329
T2205 0.297995579181326
T2206 0.298263795896322
T2207 0.298532012611319
T2208 0.298800229326316
T2209 0.299068446041313
T2210 0.28475522208329
T2211 0.270998689653454
T2212 0.257217071359244
T2213 0.243410362991622
T2214 0.229578568759626
T2215 0.216131595615565
T2216 0.210695623494883
T2217 0.205669405398142
T2218 0.200633902164353
T2219 0.195589112390503
T2220 0.190535037479604
T2221 0.185827433711629
T2222 0.208921171791747
T2223 0.23239585583914
T2224 0.255911796873545
T2225 0.279468993491951
T2226 0.303628127390233
T2227 0.303896342702217
T2228 0.304164559417214
T2229 0.304432776132211
T2230 0.304700992847208
T2231 0.304969209562204
T2232 0.305237426277201
T2233 0.305505642992198
T2234 0.29087884713251
T2235 0.276821266091021
T2236 0.262738596379132
T2237 0.248630839399857
T2238 0.234497995153195
T2239 0.220758747837961
T2240 0.215202377598408
T2241 0.210064730842022
T2242 0.2049178003516
T2243 0.199761583321117
T2244 0.194596081153585
T2245 0.189784626396741
T2246 0.213366200358184
T2247 0.237335954219604
T2248 0.261346966471049
T2249 0.285399232903482
T2250 0.310065324341118
T2251 0.310333539653102
T2252 0.310601756368099
T2253 0.310869973083096
T2254 0.311138189798093
T2255 0.311406406513089
T2256 0.311674623228086
T2257 0.311942839943083
T2258 0.29700247218173
T2259 0.282643841125575
T2260 0.268260121399021
T2261 0.253851314405079
T2262 0.239417421546764
T2263 0.225385900060357
T2264 0.219709130298922
T2265 0.214460057688915
T2266 0.209201698538847
T2267 0.203934054251731
T2268 0.198657124827566
T2269 0.193741817678841
T2270 0.217811227521609
T2271 0.242276054003081
T2272 0.266782134665541
T2273 0.291329472315013
T2274 0.316502519888991
T2275 0.316770736603987
T2276 0.317038953318984
T2277 0.317307170033981
T2278 0.317575386748978
T2279 0.317843603463975
T2280 0.318111820178971
T2281 0.318380036893968
T2282 0.303126097230951
T2283 0.28846641616013
T2284 0.273781646418909
T2285 0.259071790813314
T2286 0.24433684653732
T2287 0.230013050879741
T2288 0.224215882999435
T2289 0.218855383132795
T2290 0.213485596726095
T2291 0.208106525182345
T2292 0.202718168501548
T2293 0.197699008960941
T2294 0.222256256088046
T2295 0.247216152383545
T2296 0.272217304263045
T2297 0.297259711726545
T2298 0.322939716839876
T2299 0.323207933554873
T2300 0.323476150269869
T2301 0.323744366984866
T2302 0.324012583699863
T2303 0.32428080041486
T2304 0.324549017129857
T2305 0.324817233844853
T2306 0.309249722280171
T2307 0.294288991194684
T2308 0.27930317284181
T2309 0.264292267221549
T2310 0.249256272930889
T2311 0.234640203102138
T2312 0.228722637102961
T2313 0.223250708576676
T2314 0.217769494913342
T2315 0.21227899611296
T2316 0.206779210772516
T2317 0.20165620024304
T2318 0.226701284654483
T2319 0.25215625076401
T2320 0.277652473860549
T2321 0.303189951138076
T2322 0.329376913790761
T2323 0.329645130505758
T2324 0.329913347220755
T2325 0.330181563935751
T2326 0.330449780650748
T2327 0.330717997365745
T2328 0.330986214080742
T2329 0.331254429392726
T2330 0.315373347329391
T2331 0.300111566229238
T2332 0.284824697861698
T2333 0.269512742226772
T2334 0.254175699324458
T2335 0.239267355324534
T2336 0.233229389803474
T2337 0.227646035423568
T2338 0.222053393100589
T2339 0.216451467043574
T2340 0.210840254446498
T2341 0.205613392928153
T2342 0.231146313220921
T2343 0.257096349144474
T2344 0.283087642055041
T2345 0.309120190549607
T2346 0.335814110741646
T2347 0.336082327456643
T2348 0.33635054417164
T2349 0.336618760886637
T2350 0.336886977601633
T2351 0.33715519431663
T2352 0.337423411031627
T2353 0.337691626343611
T2354 0.321496970975599
T2355 0.305934141263793
T2356 0.290346222881587
T2357 0.274733218635007
T2358 0.259095125718027
T2359 0.243894507546931
T2360 0.237736143907
T2361 0.232041360867449
T2362 0.226337292690849
T2363 0.220623937974188
T2364 0.214901298120479
T2365 0.209570584210252
T2366 0.235591341787358
T2367 0.262036448927951
T2368 0.288522811652545
T2369 0.315050429961138
T2370 0.342251307692531
T2371 0.342519524407528
T2372 0.342787741122525
T2373 0.343055957837522
T2374 0.343324174552518
T2375 0.343592391267515
T2376 0.343860606579499
T2377 0.344128823294496
T2378 0.32762059602482
T2379 0.311756716298347
T2380 0.295867749304488
T2381 0.279953693640229
T2382 0.264014550708584
T2383 0.248521659769327
T2384 0.242242896607513
T2385 0.236436686311329
T2386 0.230621190878096
T2387 0.224796408904803
T2388 0.21896234179446
T2389 0.213527775492352
T2390 0.240036370353795
T2391 0.266976547308416
T2392 0.293957981250049
T2393 0.32098066937267
T2394 0.348688504643416
T2395 0.348956721358413
T2396 0.34922493807341
T2397 0.349493154788407
T2398 0.349761371503404
T2399 0.3500295882184
T2400 0.350297803530385
T2401 0.350566020245381
T2402 0.33374422107404
T2403 0.317579291332901
T2404 0.301389274324376
T2405 0.285174170048464
T2406 0.268933977102153
T2407 0.253148811991724
T2408 0.246749650711039
T2409 0.240832011755209
T2410 0.234905089065344
T2411 0.228968879835417
T2412 0.223023385468441
T2413 0.217484968177464
T2414 0.24448139751722
T2415 0.27191664568888
T2416 0.29939314944454
T2417 0.326910908784201
T2418 0.355125701594302
T2419 0.355393918309298
T2420 0.355662135024295
T2421 0.355930351739292
T2422 0.356198568454289
T2423 0.356466783766273
T2424 0.35673500048127
T2425 0.357003217196266
T2426 0.33986784612326
T2427 0.323401866367456
T2428 0.306910799344265
T2429 0.290394645053687
T2430 0.273853403495722
T2431 0.257775962811107
T2432 0.251256403411552
T2433 0.245227338602102
T2434 0.239188987252591
T2435 0.233141350766031
T2436 0.22708442773941
T2437 0.221442159459564
T2438 0.248926426083657
T2439 0.276856744069345
T2440 0.304828319042045
T2441 0.332841148195732
T2442 0.361562898545187
T2443 0.361831115260184
T2444 0.36209933197518
T2445 0.362367548690177
T2446 0.362635765405174
T2447 0.362903980717158
T2448 0.363172197432155
T2449 0.363440414147152
T2450 0.345991471172481
T2451 0.32922444140201
T2452 0.312432325767166
T2453 0.295615121461922
T2454 0.278772828486279
T2455 0.262403115033504
T2456 0.255763156112065
T2457 0.249622664045982
T2458 0.243472885439838
T2459 0.237313821696645
T2460 0.231145471413391
T2461 0.225399350741664
T2462 0.253371454650095
T2463 0.281796843852822
T2464 0.310263488639549
T2465 0.338771389010276
T2466 0.368000095496072
T2467 0.368268312211069
T2468 0.368536528926065
T2469 0.368804745641062
T2470 0.369072960953046
T2471 0.369341177668043
T2472 0.36960939438304
T2473 0.369877611098037
T2474 0.352115096221701
T2475 0.335047016436565
T2476 0.317953850787054
T2477 0.300835596467144
T2478 0.283692254879848
T2479 0.2670302672559
T2480 0.260269910215591
T2481 0.254017989489863
T2482 0.247756783627085
T2483 0.241486292627259
T2484 0.235206515087373
T2485 0.229356542023763
T2486 0.257816483216532
T2487 0.286736942233286
T2488 0.31569865683404
T2489 0.344701628421807
T2490 0.374437292446957
T2491 0.374705509161954
T2492 0.374973725876951
T2493 0.375241942591947
T2494 0.375510157903932
T2495 0.375778374618928
T2496 0.376046591333925
T2497 0.376314808048922
T2498 0.358238721270921
T2499 0.340869591471119
T2500 0.323475375806942
T2501 0.306056072875379
T2502 0.288611681273417
T2503 0.271657419478297
T2504 0.264776662916104
T2505 0.258413314933743
T2506 0.252040681814333
T2507 0.245658763557874
T2508 0.239267558761354
T2509 0.233313734708876
T2510 0.262261511782969
T2511 0.29167704061375
T2512 0.321133826431544
T2513 0.350631867833339
T2514 0.380874489397842
T2515 0.381142706112839
T2516 0.381410922827836
T2517 0.38167913813982
T2518 0.381947354854817
T2519 0.382215571569814
T2520 0.38248378828481
T2521 0.382752004999807
T2522 0.364362346320142
T2523 0.346692167908686
T2524 0.328996900826831
T2525 0.311276547880602
T2526 0.293531107666986
T2527 0.276284571700693
T2528 0.26928341701963
T2529 0.262808641780636
T2530 0.25632458000158
T2531 0.249831234488488
T2532 0.243328601032323
T2533 0.237270925990975
T2534 0.266706540349407
T2535 0.296617140397227
T2536 0.326568996029049
T2537 0.35656210724487
T2538 0.387311686348727
T2539 0.387579903063724
T2540 0.387848119778721
T2541 0.388116335090705
T2542 0.388384551805702
T2543 0.388652768520699
T2544 0.388920985235695
T2545 0.389189201950692
T2546 0.370485969966349
T2547 0.35251474294324
T2548 0.334518427249732
T2549 0.316497024288837
T2550 0.298450532657542
T2551 0.28091172392309
T2552 0.273790169720144
T2553 0.267203967224516
T2554 0.260608478188827
T2555 0.25400370401609
T2556 0.247389644706304
T2557 0.241228117273075
T2558 0.271151568915844
T2559 0.301557238777692
T2560 0.33200416422354
T2561 0.362492346656401
T2562 0.393748883299612
T2563 0.394017100014609
T2564 0.394285316729606
T2565 0.39455353204159
T2566 0.394821748756587
T2567 0.395089965471584
T2568 0.395358182186581
T2569 0.395626398901577
T2570 0.37660959501557
T2571 0.358337317977795
T2572 0.34003995226962
T2573 0.321717499294059
T2574 0.303369959051111
T2575 0.285538876145486
T2576 0.278296923823669
T2577 0.271599292668396
T2578 0.264892377779087
T2579 0.258176174946704
T2580 0.251450688380285
T2581 0.245185309958187
T2582 0.275596596079269
T2583 0.306497337158156
T2584 0.337439333821044
T2585 0.368422586067932
T2586 0.400186080250498
T2587 0.400454296965494
T2588 0.400722512277479
T2589 0.400990728992475
T2590 0.401258945707472
T2591 0.401527162422469
T2592 0.401795379137466
T2593 0.402063595852463
T2594 0.38273322006479
T2595 0.364159893012349
T2596 0.345561477289509
T2597 0.326937975702294
T2598 0.30828938544468
T2599 0.29016602696487
T2600 0.282803676524183
T2601 0.275994619515289
T2602 0.269176275966334
T2603 0.262348645877318
T2604 0.255511732054266
T2605 0.249142501240287
T2606 0.280041624645706
T2607 0.311437435538621
T2608 0.342874503418548
T2609 0.374352825479463
T2610 0.406623277201383
T2611 0.40689149391638
T2612 0.407159709228364
T2613 0.407427925943361
T2614 0.407696142658357
T2615 0.407964359373354
T2616 0.408232576088351
T2617 0.408500792803348
T2618 0.38885684511401
T2619 0.369982468046903
T2620 0.35108300371241
T2621 0.332158450707517
T2622 0.31320881183825
T2623 0.294793179187266
T2624 0.287310430627708
T2625 0.280389944959169
T2626 0.273460174153581
T2627 0.266521116807932
T2628 0.259572774325235
T2629 0.253137378842463
T2630 0.284343776026214
T2631 0.316012906390766
T2632 0.347682038158331
T2633 0.379351168522883
T2634 0.411780695210608
T2635 0.411780695210608
T2636 0.411780695210608
T2637 0.411780695210608
T2638 0.411780695210608
T2639 0.411780695210608
T2640 0.411780695210608
T2641 0.411780695210608
T2642 0.391721824799099
T2643 0.372463991775267
T2644 0.353206160154447
T2645 0.333948327130615
T2646 0.314690494106783
T2647 0.295994034464014
T2648 0.28829225740641
T2649 0.281164357377706
T2650 0.274036458752014
T2651 0.266908560126322
T2652 0.259780660097617
T2653 0.253137378842463
T2654 0.284343776026214
T2655 0.316012906390766
T2656 0.347682038158331
T2657 0.379351168522883
T2658 0.411780695210608
T2659 0.411780695210608
T2660 0.411780695210608
T2661 0.411780695210608
T2662 0.411780695210608
T2663 0.411780695210608
T2664 0.411780695210608
T2665 0.411780695210608
T2666 0.391721824799099
T2667 0.372463991775267
T2668 0.353206160154447
T2669 0.333948327130615
T2670 0.314690494106783
T2671 0.295994034464014
T2672 0.28829225740641
T2673 0.281164357377706
T2674 0.274036458752014
T2675 0.266908560126322
T2676 0.259780660097617
T2677 0.253137378842463
T2678 0.284343776026214
T2679 0.316012906390766
T2680 0.347682038158331
T2681 0.379351168522883
T2682 0.411780695210608
T2683 0.411780695210608
T2684 0.411780695210608
T2685 0.411780695210608
T2686 0.411780695210608
T2687 0.411780695210608
T2688 0.411780695210608
T2689 0.411780695210608
T2690 0.391721824799099
T2691 0.372463991775267
T2692 0.353206160154447
T2693 0.333948327130615
T2694 0.314690494106783
T2695 0.295994034464014
T2696 0.28829225740641
T2697 0.281164357377706
T2698 0.274036458752014
T2699 0.266908560126322
T2700 0.259780660097617
T2701 0.253137378842463
T2702 0.284343776026214
T2703 0.316012906390766
T2704 0.347682038158331
T2705 0.379351168522883
T2706 0.411780695210608
T2707 0.411780695210608
T2708 0.411780695210608
T2709 0.411780695210608
T2710 0.411780695210608
T2711 0.411780695210608
T2712 0.411780695210608
T2713 0.411780695210608
T2714 0.391721824799099
T2715 0.372463991775267
T2716 0.353206160154447
T2717 0.333948327130615
T2718 0.314690494106783
T2719 0.295994034464014
T2720 0.28829225740641
T2721 0.281164357377706
T2722 0.274036458752014
T2723 0.266908560126322
T2724 0.259780660097617
T2725 0.253137378842463
T2726 0.284343776026214
T2727 0.316012906390766
T2728 0.347682038158331
T2729 0.379351168522883
T2730 0.411780695210608
T2731 0.411780695210608
T2732 0.411780695210608
T2733 0.411780695210608
T2734 0.411780695210608
T2735 0.411780695210608
T2736 0.411780695210608
T2737 0.411780695210608
T2738 0.391721824799099
T2739 0.372463991775267
T2740 0.353206160154447
T2741 0.333948327130615
T2742 0.314690494106783
T2743 0.295994034464014
T2744 0.28829225740641
T2745 0.281164357377706
T2746 0.274036458752014
T2747 0.266908560126322
T2748 0.259780660097617
T2749 0.253137378842463
T2750 0.284343776026214
T2751 0.316012906390766
T2752 0.347682038158331
T2753 0.379351168522883
T2754 0.411780695210608
T2755 0.411780695210608
T2756 0.411780695210608
T2757 0.411780695210608
T2758 0.411780695210608
T2759 0.411780695210608
T2760 0.411780695210608
T2761 0.411780695210608
T2762 0.391721824799099
T2763 0.372463991775267
T2764 0.353206160154447
T2765 0.333948327130615
T2766 0.314690494106783
T2767 0.295994034464014
T2768 0.28829225740641
T2769 0.281164357377706
T2770 0.274036458752014
T2771 0.266908560126322
T2772 0.259780660097617
T2773 0.253137378842463
T2774 0.292246990610525
T2775 0.331831840610235
T2776 0.371416690609945
T2777 0.411780695210608
T2778 0.411780695210608
T2779 0.411780695210608
T2780 0.411780695210608
T2781 0.411780695210608
T2782 0.411780695210608
T2783 0.411780695210608
T2784 0.411780695210608
T2785 0.411780695210608
T2786 0.391721824799099
T2787 0.372463991775267
T2788 0.353206160154447
T2789 0.333948327130615
T2790 0.314690494106783
T2791 0.295994034464014
T2792 0.28829225740641
T2793 0.281164357377706
T2794 0.274036458752014
T2795 0.266908560126322
T2796 0.259780660097617
T2797 0.253137378842463
T2798 0.292246990610525
T2799 0.331831840610235
T2800 0.371416690609945
T2801 0.411780695210608
T2802 0.411780695210608
T2803 0.411780695210608
T2804 0.411780695210608
T2805 0.411780695210608
T2806 0.411780695210608
T2807 0.411780695210608
T2808 0.411780695210608
