# Supplementary material for: FishMORPH - An agent-based model to predict salmonid growth and distribution responses under natural and low flows
Source: Sci Rep. 2016 Jul 19;6:29414. doi: 10.1038/srep29414 (PMC4949470; doi:10.1038/srep29414)
Supplement: Supplementary Information 2 [file srep29414-s2.zip › SR_FishMORPH_Files/Parameters/Baseline_Resource5_Density_Stretch4.var]

Resource5Density Strech4
T1 0.147386398192046
T2 0.13675705485945
T3 0.126415541728535
T4 0.11607402859762
T5 0.105943515594698
T6 0.103823554710569
T7 0.101910116998805
T8 0.0999966800243527
T9 0.0980832423125886
T10 0.096169805338136
T11 0.0942563683636835
T12 0.0923429306519194
T13 0.090604069141101
T14 0.0985364249479357
T15 0.106633286017485
T16 0.114730147087034
T17 0.122827008156584
T18 0.130923868488821
T19 0.139020729558371
T20 0.147386398192046
T21 0.147386398192046
T22 0.147386398192046
T23 0.147386398192046
T24 0.147386398192046
T25 0.147386398192046
T26 0.13675705485945
T27 0.126415541728535
T28 0.11607402859762
T29 0.105943515594698
T30 0.103823554710569
T31 0.101910116998805
T32 0.0999966800243527
T33 0.0980832423125886
T34 0.096169805338136
T35 0.0942563683636835
T36 0.0923429306519194
T37 0.090604069141101
T38 0.0985364249479357
T39 0.106633286017485
T40 0.114730147087034
T41 0.122827008156584
T42 0.130923868488821
T43 0.139020729558371
T44 0.147386398192046
T45 0.147386398192046
T46 0.147386398192046
T47 0.147386398192046
T48 0.147386398192046
T49 0.147386398192046
T50 0.13675705485945
T51 0.126415541728535
T52 0.11607402859762
T53 0.105943515594698
T54 0.103823554710569
T55 0.101910116998805
T56 0.0999966800243527
T57 0.0980832423125886
T58 0.096169805338136
T59 0.0942563683636835
T60 0.0923429306519194
T61 0.090604069141101
T62 0.0985364249479357
T63 0.106633286017485
T64 0.114730147087034
T65 0.122827008156584
T66 0.130923868488821
T67 0.139020729558371
T68 0.147386398192046
T69 0.147386398192046
T70 0.147386398192046
T71 0.147386398192046
T72 0.147386398192046
T73 0.147386398192046
T74 0.13675705485945
T75 0.126415541728535
T76 0.11607402859762
T77 0.105943515594698
T78 0.103823554710569
T79 0.101910116998805
T80 0.0999966800243527
T81 0.0980832423125886
T82 0.096169805338136
T83 0.0942563683636835
T84 0.0923429306519194
T85 0.090604069141101
T86 0.0985364249479357
T87 0.106633286017485
T88 0.114730147087034
T89 0.122827008156584
T90 0.130923868488821
T91 0.139020729558371
T92 0.147386398192046
T93 0.147386398192046
T94 0.147386398192046
T95 0.147386398192046
T96 0.147386398192046
T97 0.147386398192046
T98 0.13675705485945
T99 0.126415541728535
T100 0.11607402859762
T101 0.105943515594698
T102 0.103823554710569
T103 0.101910116998805
T104 0.0999966800243527
T105 0.0980832423125886
T106 0.096169805338136
T107 0.0942563683636835
T108 0.0923429306519194
T109 0.090604069141101
T110 0.0985364249479357
T111 0.106633286017485
T112 0.114730147087034
T113 0.122827008156584
T114 0.130923868488821
T115 0.139020729558371
T116 0.147386398192046
T117 0.147386398192046
T118 0.147386398192046
T119 0.147386398192046
T120 0.147386398192046
T121 0.147386398192046
T122 0.13675705485945
T123 0.126415541728535
T124 0.11607402859762
T125 0.105943515594698
T126 0.103823554710569
T127 0.101910116998805
T128 0.0999966800243527
T129 0.0980832423125886
T130 0.096169805338136
T131 0.0942563683636835
T132 0.0923429306519194
T133 0.090604069141101
T134 0.0985364249479357
T135 0.106633286017485
T136 0.114730147087034
T137 0.122827008156584
T138 0.130923868488821
T139 0.139020729558371
T140 0.147386398192046
T141 0.147386398192046
T142 0.147386398192046
T143 0.147386398192046
T144 0.147386398192046
T145 0.147386398192046
T146 0.13675705485945
T147 0.126415541728535
T148 0.11607402859762
T149 0.105943515594698
T150 0.103823554710569
T151 0.101910116998805
T152 0.0999966800243527
T153 0.0980832423125886
T154 0.096169805338136
T155 0.0942563683636835
T156 0.0923429306519194
T157 0.090604069141101
T158 0.0985364249479357
T159 0.106633286017485
T160 0.114730147087034
T161 0.122827008156584
T162 0.130923868488821
T163 0.139020729558371
T164 0.147386398192046
T165 0.147386398192046
T166 0.147386398192046
T167 0.147386398192046
T168 0.147386398192046
T169 0.147386398192046
T170 0.13675705485945
T171 0.126415541728535
T172 0.11607402859762
T173 0.105943515594698
T174 0.103823554710569
T175 0.101910116998805
T176 0.0999966800243527
T177 0.0980832423125886
T178 0.096169805338136
T179 0.0942563683636835
T180 0.0923429306519194
T181 0.090604069141101
T182 0.0985364249479357
T183 0.106633286017485
T184 0.114730147087034
T185 0.122827008156584
T186 0.130923868488821
T187 0.139020729558371
T188 0.147386398192046
T189 0.147386398192046
T190 0.147386398192046
T191 0.147386398192046
T192 0.147386398192046
T193 0.147386398192046
T194 0.13675705485945
T195 0.126415541728535
T196 0.11607402859762
T197 0.105943515594698
T198 0.103823554710569
T199 0.101910116998805
T200 0.0999966800243527
T201 0.0980832423125886
T202 0.096169805338136
T203 0.0942563683636835
T204 0.0923429306519194
T205 0.090604069141101
T206 0.0985364249479357
T207 0.106633286017485
T208 0.114730147087034
T209 0.122827008156584
T210 0.130923868488821
T211 0.139020729558371
T212 0.147386398192046
T213 0.147386398192046
T214 0.147386398192046
T215 0.147386398192046
T216 0.147386398192046
T217 0.147386398192046
T218 0.13675705485945
T219 0.126415541728535
T220 0.11607402859762
T221 0.105943515594698
T222 0.103823554710569
T223 0.101910116998805
T224 0.0999966800243527
T225 0.0980832423125886
T226 0.096169805338136
T227 0.0942563683636835
T228 0.0923429306519194
T229 0.090604069141101
T230 0.0985364249479357
T231 0.106633286017485
T232 0.114730147087034
T233 0.122827008156584
T234 0.130923868488821
T235 0.139020729558371
T236 0.147386398192046
T237 0.147386398192046
T238 0.147386398192046
T239 0.147386398192046
T240 0.147386398192046
T241 0.147386398192046
T242 0.13675705485945
T243 0.126415541728535
T244 0.11607402859762
T245 0.105943515594698
T246 0.103823554710569
T247 0.101910116998805
T248 0.0999966800243527
T249 0.0980832423125886
T250 0.096169805338136
T251 0.0942563683636835
T252 0.0923429306519194
T253 0.090604069141101
T254 0.0985364249479357
T255 0.106633286017485
T256 0.114730147087034
T257 0.122827008156584
T258 0.130923868488821
T259 0.139020729558371
T260 0.147386398192046
T261 0.147386398192046
T262 0.147386398192046
T263 0.147386398192046
T264 0.147386398192046
T265 0.147386398192046
T266 0.13675705485945
T267 0.126415541728535
T268 0.11607402859762
T269 0.105943515594698
T270 0.103823554710569
T271 0.101910116998805
T272 0.0999966800243527
T273 0.0980832423125886
T274 0.096169805338136
T275 0.0942563683636835
T276 0.0923429306519194
T277 0.090604069141101
T278 0.0985364249479357
T279 0.106633286017485
T280 0.114730147087034
T281 0.122827008156584
T282 0.130923868488821
T283 0.139020729558371
T284 0.147386398192046
T285 0.147386398192046
T286 0.147386398192046
T287 0.147386398192046
T288 0.147386398192046
T289 0.147386398192046
T290 0.13675705485945
T291 0.126415541728535
T292 0.11607402859762
T293 0.105943515594698
T294 0.103823554710569
T295 0.101910116998805
T296 0.0999966800243527
T297 0.0980832423125886
T298 0.096169805338136
T299 0.0942563683636835
T300 0.0923429306519194
T301 0.090604069141101
T302 0.0985364249479357
T303 0.106633286017485
T304 0.114730147087034
T305 0.122827008156584
T306 0.130923868488821
T307 0.139020729558371
T308 0.147386398192046
T309 0.147386398192046
T310 0.147386398192046
T311 0.147386398192046
T312 0.147386398192046
T313 0.147386398192046
T314 0.13675705485945
T315 0.126415541728535
T316 0.11607402859762
T317 0.105943515594698
T318 0.103823554710569
T319 0.101910116998805
T320 0.0999966800243527
T321 0.0980832423125886
T322 0.096169805338136
T323 0.0942563683636835
T324 0.0923429306519194
T325 0.090604069141101
T326 0.0985364249479357
T327 0.106633286017485
T328 0.114730147087034
T329 0.122827008156584
T330 0.130923868488821
T331 0.139020729558371
T332 0.147386398192046
T333 0.147386398192046
T334 0.147386398192046
T335 0.147386398192046
T336 0.147386398192046
T337 0.147386398192046
T338 0.13675705485945
T339 0.126415541728535
T340 0.11607402859762
T341 0.105943515594698
T342 0.103823554710569
T343 0.101910116998805
T344 0.0999966800243527
T345 0.0980832423125886
T346 0.096169805338136
T347 0.0942563683636835
T348 0.0923429306519194
T349 0.090604069141101
T350 0.0985364249479357
T351 0.106633286017485
T352 0.114730147087034
T353 0.122827008156584
T354 0.130923868488821
T355 0.139020729558371
T356 0.147386398192046
T357 0.147386398192046
T358 0.147386398192046
T359 0.147386398192046
T360 0.147386398192046
T361 0.147386398192046
T362 0.13675705485945
T363 0.126415541728535
T364 0.11607402859762
T365 0.105943515594698
T366 0.103823554710569
T367 0.101910116998805
T368 0.0999966800243527
T369 0.0980832423125886
T370 0.096169805338136
T371 0.0942563683636835
T372 0.0923429306519194
T373 0.090604069141101
T374 0.0985364249479357
T375 0.106633286017485
T376 0.114730147087034
T377 0.122827008156584
T378 0.130923868488821
T379 0.139020729558371
T380 0.147386398192046
T381 0.147386398192046
T382 0.147386398192046
T383 0.147386398192046
T384 0.147386398192046
T385 0.147386398192046
T386 0.13675705485945
T387 0.126415541728535
T388 0.11607402859762
T389 0.105943515594698
T390 0.103823554710569
T391 0.101910116998805
T392 0.0999966800243527
T393 0.0980832423125886
T394 0.096169805338136
T395 0.0942563683636835
T396 0.0923429306519194
T397 0.090604069141101
T398 0.0985364249479357
T399 0.106633286017485
T400 0.114730147087034
T401 0.122827008156584
T402 0.130923868488821
T403 0.139020729558371
T404 0.147386398192046
T405 0.147386398192046
T406 0.147386398192046
T407 0.147386398192046
T408 0.147386398192046
T409 0.147386398192046
T410 0.13675705485945
T411 0.126415541728535
T412 0.11607402859762
T413 0.105943515594698
T414 0.103823554710569
T415 0.101910116998805
T416 0.0999966800243527
T417 0.0980832423125886
T418 0.096169805338136
T419 0.0942563683636835
T420 0.0923429306519194
T421 0.090604069141101
T422 0.0985364249479357
T423 0.106633286017485
T424 0.114730147087034
T425 0.122827008156584
T426 0.130923868488821
T427 0.139020729558371
T428 0.147386398192046
T429 0.147386398192046
T430 0.147386398192046
T431 0.147386398192046
T432 0.147386398192046
T433 0.147386398192046
T434 0.13675705485945
T435 0.126415541728535
T436 0.11607402859762
T437 0.105943515594698
T438 0.103823554710569
T439 0.101910116998805
T440 0.0999966800243527
T441 0.0980832423125886
T442 0.096169805338136
T443 0.0942563683636835
T444 0.0923429306519194
T445 0.090604069141101
T446 0.0985364249479357
T447 0.106633286017485
T448 0.114730147087034
T449 0.122827008156584
T450 0.130923868488821
T451 0.139020729558371
T452 0.147386398192046
T453 0.147386398192046
T454 0.147386398192046
T455 0.147386398192046
T456 0.147386398192046
T457 0.147386398192046
T458 0.13675705485945
T459 0.126415541728535
T460 0.11607402859762
T461 0.105943515594698
T462 0.103823554710569
T463 0.101910116998805
T464 0.0999966800243527
T465 0.0980832423125886
T466 0.096169805338136
T467 0.0942563683636835
T468 0.0923429306519194
T469 0.090604069141101
T470 0.0985364249479357
T471 0.106633286017485
T472 0.114730147087034
T473 0.122827008156584
T474 0.130923868488821
T475 0.139020729558371
T476 0.147386398192046
T477 0.147386398192046
T478 0.147386398192046
T479 0.147386398192046
T480 0.147386398192046
T481 0.147386398192046
T482 0.13675705485945
T483 0.126415541728535
T484 0.11607402859762
T485 0.105943515594698
T486 0.103823554710569
T487 0.101910116998805
T488 0.0999966800243527
T489 0.0980832423125886
T490 0.096169805338136
T491 0.0942563683636835
T492 0.0923429306519194
T493 0.090604069141101
T494 0.0985364249479357
T495 0.106633286017485
T496 0.114730147087034
T497 0.122827008156584
T498 0.130923868488821
T499 0.139020729558371
T500 0.147386398192046
T501 0.147386398192046
T502 0.147386398192046
T503 0.147386398192046
T504 0.147386398192046
T505 0.147386398192046
T506 0.13675705485945
T507 0.126415541728535
T508 0.11607402859762
T509 0.105943515594698
T510 0.103823554710569
T511 0.101910116998805
T512 0.0999966800243527
T513 0.0980832423125886
T514 0.096169805338136
T515 0.0942563683636835
T516 0.0923429306519194
T517 0.090604069141101
T518 0.0985364249479357
T519 0.106633286017485
T520 0.114730147087034
T521 0.122827008156584
T522 0.130923868488821
T523 0.139020729558371
T524 0.147386398192046
T525 0.147386398192046
T526 0.147386398192046
T527 0.147386398192046
T528 0.147386398192046
T529 0.147386398192046
T530 0.13675705485945
T531 0.126415541728535
T532 0.11607402859762
T533 0.105943515594698
T534 0.103823554710569
T535 0.101910116998805
T536 0.0999966800243527
T537 0.0980832423125886
T538 0.096169805338136
T539 0.0942563683636835
T540 0.0923429306519194
T541 0.090604069141101
T542 0.0985364249479357
T543 0.106633286017485
T544 0.114730147087034
T545 0.122827008156584
T546 0.130923868488821
T547 0.139020729558371
T548 0.147386398192046
T549 0.147386398192046
T550 0.147386398192046
T551 0.147386398192046
T552 0.147386398192046
T553 0.147386398192046
T554 0.13675705485945
T555 0.126415541728535
T556 0.11607402859762
T557 0.105943515594698
T558 0.103823554710569
T559 0.101910116998805
T560 0.0999966800243527
T561 0.0980832423125886
T562 0.096169805338136
T563 0.0942563683636835
T564 0.0923429306519194
T565 0.090604069141101
T566 0.0985364249479357
T567 0.106633286017485
T568 0.114730147087034
T569 0.122827008156584
T570 0.130923868488821
T571 0.139020729558371
T572 0.147386398192046
T573 0.147386398192046
T574 0.147386398192046
T575 0.147386398192046
T576 0.147386398192046
T577 0.147386398192046
T578 0.13675705485945
T579 0.126415541728535
T580 0.11607402859762
T581 0.105943515594698
T582 0.103823554710569
T583 0.101910116998805
T584 0.0999966800243527
T585 0.0980832423125886
T586 0.096169805338136
T587 0.0942563683636835
T588 0.0923429306519194
T589 0.090604069141101
T590 0.0985364249479357
T591 0.106633286017485
T592 0.114730147087034
T593 0.122827008156584
T594 0.130923868488821
T595 0.139020729558371
T596 0.147386398192046
T597 0.147386398192046
T598 0.147386398192046
T599 0.147386398192046
T600 0.147386398192046
T601 0.147386398192046
T602 0.13675705485945
T603 0.126415541728535
T604 0.11607402859762
T605 0.105943515594698
T606 0.103823554710569
T607 0.101910116998805
T608 0.0999966800243527
T609 0.0980832423125886
T610 0.096169805338136
T611 0.0942563683636835
T612 0.0923429306519194
T613 0.090604069141101
T614 0.0985364249479357
T615 0.106633286017485
T616 0.114730147087034
T617 0.122827008156584
T618 0.130923868488821
T619 0.139020729558371
T620 0.147386398192046
T621 0.147386398192046
T622 0.147386398192046
T623 0.147386398192046
T624 0.147386398192046
T625 0.147386398192046
T626 0.13675705485945
T627 0.126415541728535
T628 0.11607402859762
T629 0.105943515594698
T630 0.103823554710569
T631 0.101910116998805
T632 0.0999966800243527
T633 0.0980832423125886
T634 0.096169805338136
T635 0.0942563683636835
T636 0.0923429306519194
T637 0.090604069141101
T638 0.0985364249479357
T639 0.106633286017485
T640 0.114730147087034
T641 0.122827008156584
T642 0.130923868488821
T643 0.139020729558371
T644 0.147386398192046
T645 0.147386398192046
T646 0.147386398192046
T647 0.147386398192046
T648 0.147386398192046
T649 0.147386398192046
T650 0.13675705485945
T651 0.126415541728535
T652 0.11607402859762
T653 0.105943515594698
T654 0.103823554710569
T655 0.101910116998805
T656 0.0999966800243527
T657 0.0980832423125886
T658 0.096169805338136
T659 0.0942563683636835
T660 0.0923429306519194
T661 0.090604069141101
T662 0.0985364249479357
T663 0.106633286017485
T664 0.114730147087034
T665 0.122827008156584
T666 0.130923868488821
T667 0.139020729558371
T668 0.147386398192046
T669 0.147386398192046
T670 0.147386398192046
T671 0.147386398192046
T672 0.147386398192046
T673 0.147386398192046
T674 0.13675705485945
T675 0.126415541728535
T676 0.11607402859762
T677 0.105943515594698
T678 0.103823554710569
T679 0.101910116998805
T680 0.0999966800243527
T681 0.0980832423125886
T682 0.096169805338136
T683 0.0942563683636835
T684 0.0923429306519194
T685 0.090604069141101
T686 0.0985364249479357
T687 0.106633286017485
T688 0.114730147087034
T689 0.122827008156584
T690 0.130923868488821
T691 0.139020729558371
T692 0.147386398192046
T693 0.147386398192046
T694 0.147386398192046
T695 0.147386398192046
T696 0.147386398192046
T697 0.147386398192046
T698 0.13675705485945
T699 0.126415541728535
T700 0.11607402859762
T701 0.105943515594698
T702 0.103823554710569
T703 0.101910116998805
T704 0.0999966800243527
T705 0.0980832423125886
T706 0.096169805338136
T707 0.0942563683636835
T708 0.0923429306519194
T709 0.090604069141101
T710 0.0985364249479357
T711 0.106633286017485
T712 0.114730147087034
T713 0.122827008156584
T714 0.130923868488821
T715 0.139020729558371
T716 0.147386398192046
T717 0.147386398192046
T718 0.147386398192046
T719 0.147386398192046
T720 0.147386398192046
T721 0.147386398192046
T722 0.13675705485945
T723 0.126415541728535
T724 0.11607402859762
T725 0.105943515594698
T726 0.103823554710569
T727 0.101910116998805
T728 0.0999966800243527
T729 0.0980832423125886
T730 0.096169805338136
T731 0.0942563683636835
T732 0.0923429306519194
T733 0.090604069141101
T734 0.0985364249479357
T735 0.106633286017485
T736 0.114730147087034
T737 0.122827008156584
T738 0.130923868488821
T739 0.139020729558371
T740 0.147386398192046
T741 0.147386398192046
T742 0.147386398192046
T743 0.147386398192046
T744 0.147386398192046
T745 0.147386398192046
T746 0.13675705485945
T747 0.126415541728535
T748 0.11607402859762
T749 0.105943515594698
T750 0.103823554710569
T751 0.101910116998805
T752 0.0999966800243527
T753 0.0980832423125886
T754 0.096169805338136
T755 0.0942563683636835
T756 0.0923429306519194
T757 0.090604069141101
T758 0.0985364249479357
T759 0.106633286017485
T760 0.114730147087034
T761 0.122827008156584
T762 0.130923868488821
T763 0.139020729558371
T764 0.147386398192046
T765 0.147386398192046
T766 0.147386398192046
T767 0.147386398192046
T768 0.147386398192046
T769 0.147386398192046
T770 0.13675705485945
T771 0.126415541728535
T772 0.11607402859762
T773 0.105943515594698
T774 0.103823554710569
T775 0.101910116998805
T776 0.0999966800243527
T777 0.0980832423125886
T778 0.096169805338136
T779 0.0942563683636835
T780 0.0923429306519194
T781 0.090604069141101
T782 0.0985364249479357
T783 0.106633286017485
T784 0.114730147087034
T785 0.122827008156584
T786 0.130923868488821
T787 0.139020729558371
T788 0.147386398192046
T789 0.147386398192046
T790 0.147386398192046
T791 0.147386398192046
T792 0.147386398192046
T793 0.147386398192046
T794 0.13675705485945
T795 0.126415541728535
T796 0.11607402859762
T797 0.105943515594698
T798 0.103823554710569
T799 0.101910116998805
T800 0.0999966800243527
T801 0.0980832423125886
T802 0.096169805338136
T803 0.0942563683636835
T804 0.0923429306519194
T805 0.090604069141101
T806 0.0985364249479357
T807 0.106633286017485
T808 0.114730147087034
T809 0.122827008156584
T810 0.130923868488821
T811 0.139020729558371
T812 0.147386398192046
T813 0.147386398192046
T814 0.147386398192046
T815 0.147386398192046
T816 0.147386398192046
T817 0.147386398192046
T818 0.13675705485945
T819 0.126415541728535
T820 0.11607402859762
T821 0.105943515594698
T822 0.103823554710569
T823 0.101910116998805
T824 0.0999966800243527
T825 0.0980832423125886
T826 0.096169805338136
T827 0.0942563683636835
T828 0.0923429306519194
T829 0.090604069141101
T830 0.0985364249479357
T831 0.106633286017485
T832 0.114730147087034
T833 0.122827008156584
T834 0.130923868488821
T835 0.139020729558371
T836 0.147386398192046
T837 0.147386398192046
T838 0.147386398192046
T839 0.147386398192046
T840 0.147386398192046
T841 0.147386398192046
T842 0.13675705485945
T843 0.126415541728535
T844 0.11607402859762
T845 0.105943515594698
T846 0.103823554710569
T847 0.101910116998805
T848 0.0999966800243527
T849 0.0980832423125886
T850 0.096169805338136
T851 0.0942563683636835
T852 0.0923429306519194
T853 0.090604069141101
T854 0.0985364249479357
T855 0.106633286017485
T856 0.114730147087034
T857 0.122827008156584
T858 0.130923868488821
T859 0.139020729558371
T860 0.147386398192046
T861 0.147386398192046
T862 0.147386398192046
T863 0.147386398192046
T864 0.147386398192046
T865 0.147386398192046
T866 0.13675705485945
T867 0.126415541728535
T868 0.11607402859762
T869 0.105943515594698
T870 0.103823554710569
T871 0.101910116998805
T872 0.0999966800243527
T873 0.0980832423125886
T874 0.096169805338136
T875 0.0942563683636835
T876 0.0923429306519194
T877 0.090604069141101
T878 0.0985364249479357
T879 0.106633286017485
T880 0.114730147087034
T881 0.122827008156584
T882 0.130923868488821
T883 0.139020729558371
T884 0.147386398192046
T885 0.147386398192046
T886 0.147386398192046
T887 0.147386398192046
T888 0.147386398192046
T889 0.147386398192046
T890 0.13675705485945
T891 0.126415541728535
T892 0.11607402859762
T893 0.105943515594698
T894 0.103823554710569
T895 0.101910116998805
T896 0.0999966800243527
T897 0.0980832423125886
T898 0.096169805338136
T899 0.0942563683636835
T900 0.0923429306519194
T901 0.090604069141101
T902 0.0985364249479357
T903 0.106633286017485
T904 0.114730147087034
T905 0.122827008156584
T906 0.130923868488821
T907 0.139020729558371
T908 0.147386398192046
T909 0.147386398192046
T910 0.147386398192046
T911 0.147386398192046
T912 0.147386398192046
T913 0.147386398192046
T914 0.13675705485945
T915 0.126415541728535
T916 0.11607402859762
T917 0.105943515594698
T918 0.103823554710569
T919 0.101910116998805
T920 0.0999966800243527
T921 0.0980832423125886
T922 0.096169805338136
T923 0.0942563683636835
T924 0.0923429306519194
T925 0.090604069141101
T926 0.0985364249479357
T927 0.106633286017485
T928 0.114730147087034
T929 0.122827008156584
T930 0.130923868488821
T931 0.139020729558371
T932 0.147386398192046
T933 0.147386398192046
T934 0.147386398192046
T935 0.147386398192046
T936 0.147386398192046
T937 0.147386398192046
T938 0.13675705485945
T939 0.126415541728535
T940 0.11607402859762
T941 0.105943515594698
T942 0.103823554710569
T943 0.101910116998805
T944 0.0999966800243527
T945 0.0980832423125886
T946 0.096169805338136
T947 0.0942563683636835
T948 0.0923429306519194
T949 0.090604069141101
T950 0.0985364249479357
T951 0.106633286017485
T952 0.114730147087034
T953 0.122827008156584
T954 0.130923868488821
T955 0.139020729558371
T956 0.147386398192046
T957 0.147386398192046
T958 0.147386398192046
T959 0.147386398192046
T960 0.147386398192046
T961 0.147386398192046
T962 0.13675705485945
T963 0.126415541728535
T964 0.11607402859762
T965 0.105943515594698
T966 0.103823554710569
T967 0.101910116998805
T968 0.0999966800243527
T969 0.0980832423125886
T970 0.096169805338136
T971 0.0942563683636835
T972 0.0923429306519194
T973 0.090604069141101
T974 0.0985364249479357
T975 0.106633286017485
T976 0.114730147087034
T977 0.122827008156584
T978 0.130923868488821
T979 0.139020729558371
T980 0.147386398192046
T981 0.147386398192046
T982 0.147386398192046
T983 0.147386398192046
T984 0.147386398192046
T985 0.147386398192046
T986 0.13675705485945
T987 0.126415541728535
T988 0.11607402859762
T989 0.105943515594698
T990 0.103823554710569
T991 0.101910116998805
T992 0.0999966800243527
T993 0.0980832423125886
T994 0.096169805338136
T995 0.0942563683636835
T996 0.0923429306519194
T997 0.090604069141101
T998 0.0985364249479357
T999 0.106633286017485
T1000 0.114730147087034
T1001 0.122827008156584
T1002 0.130923868488821
T1003 0.139020729558371
T1004 0.147386398192046
T1005 0.147386398192046
T1006 0.147386398192046
T1007 0.147386398192046
T1008 0.147386398192046
T1009 0.147386398192046
T1010 0.13675705485945
T1011 0.126415541728535
T1012 0.11607402859762
T1013 0.105943515594698
T1014 0.103823554710569
T1015 0.101910116998805
T1016 0.0999966800243527
T1017 0.0980832423125886
T1018 0.096169805338136
T1019 0.0942563683636835
T1020 0.0923429306519194
T1021 0.090604069141101
T1022 0.0985364249479357
T1023 0.106633286017485
T1024 0.114730147087034
T1025 0.122827008156584
T1026 0.130923868488821
T1027 0.139020729558371
T1028 0.147386398192046
T1029 0.147386398192046
T1030 0.147386398192046
T1031 0.147386398192046
T1032 0.147386398192046
T1033 0.147386398192046
T1034 0.138828266916943
T1035 0.130556846604613
T1036 0.122285427029595
T1037 0.114014006717265
T1038 0.105943515594698
T1039 0.103552763778419
T1040 0.101366298131313
T1041 0.0991798324842076
T1042 0.0969933668371018
T1043 0.094806901189996
T1044 0.0926204348055787
T1045 0.090604069141101
T1046 0.0985364249479357
T1047 0.106633286017485
T1048 0.114730147087034
T1049 0.122827008156584
T1050 0.130923868488821
T1051 0.139020729558371
T1052 0.147386398192046
T1053 0.147386398192046
T1054 0.147386398192046
T1055 0.147386398192046
T1056 0.147386398192046
T1057 0.147386398192046
T1058 0.138828266916943
T1059 0.130556846604613
T1060 0.122285427029595
T1061 0.114014006717265
T1062 0.105943515594698
T1063 0.103552763778419
T1064 0.101366298131313
T1065 0.0991798324842076
T1066 0.0969933668371018
T1067 0.094806901189996
T1068 0.0926204348055787
T1069 0.090604069141101
T1070 0.0984937567295133
T1071 0.10654858882974
T1072 0.11459757036295
T1073 0.122640702066457
T1074 0.130677983202949
T1075 0.138709413772425
T1076 0.14700310310499
T1077 0.146949857415313
T1078 0.146896611725637
T1079 0.14684336603596
T1080 0.146790120346283
T1081 0.146736874656607
T1082 0.13816630493594
T1083 0.129887159073366
T1084 0.121613989120768
T1085 0.113346795815458
T1086 0.105285260078772
T1087 0.102871952428071
T1088 0.1006632413547
T1089 0.0984561103399432
T1090 0.0962505586464907
T1091 0.0940465877489653
T1092 0.0918441954354324
T1093 0.0898119960057807
T1094 0.0976394087874816
T1095 0.105624037770081
T1096 0.113602816922976
T1097 0.121575745508856
T1098 0.12954282352772
T1099 0.137504051716881
T1100 0.145725207290062
T1101 0.145671961600386
T1102 0.145618715910709
T1103 0.145565470221033
T1104 0.145512224531356
T1105 0.145458978841679
T1106 0.136962611416395
T1107 0.128755181634714
T1108 0.120553728500321
T1109 0.112358251275904
T1110 0.104366689352958
T1111 0.1019741104787
T1112 0.0997843571594683
T1113 0.0975961831615403
T1114 0.0954095899595392
T1115 0.0932245753415307
T1116 0.0910411415194491
T1117 0.0890264244835595
T1118 0.09678506084545
T1119 0.104699486710422
T1120 0.11260806274569
T1121 0.120510788213943
T1122 0.128407663852492
T1123 0.136298688924025
T1124 0.144447311475135
T1125 0.144394065785458
T1126 0.144340820095782
T1127 0.144287574406105
T1128 0.144234328716428
T1129 0.144181083026752
T1130 0.135758917159539
T1131 0.127623204196062
T1132 0.119493467142562
T1133 0.11136970673635
T1134 0.103448118627145
T1135 0.101076268529329
T1136 0.0989054729642371
T1137 0.0967362567204489
T1138 0.0945686205352762
T1139 0.0924025636714075
T1140 0.0902380868661543
T1141 0.0882408529613383
T1142 0.0959307121661067
T1143 0.103774935650763
T1144 0.111613308568404
T1145 0.119445831656341
T1146 0.127272504177263
T1147 0.135093326131169
T1148 0.143169414922896
T1149 0.143116169233219
T1150 0.143062923543542
T1151 0.143009677853866
T1152 0.142956432164189
T1153 0.142903186474513
T1154 0.134555223639994
T1155 0.126491226757411
T1156 0.118433205784804
T1157 0.110381162196796
T1158 0.102529548638643
T1159 0.10017842731727
T1160 0.0980265887690058
T1161 0.095876329542046
T1162 0.0937276511110132
T1163 0.0915805520012844
T1164 0.0894350329501711
T1165 0.0874552814391171
T1166 0.095076364224075
T1167 0.102850384591104
T1168 0.11061855512843
T1169 0.118380874361428
T1170 0.126137344502034
T1171 0.133887964075625
T1172 0.141891519107968
T1173 0.141838273418291
T1174 0.141785027728615
T1175 0.141731782038938
T1176 0.141678536349262
T1177 0.141625290659585
T1178 0.133351529383137
T1179 0.125359249318759
T1180 0.117372945164357
T1181 0.10939261691993
T1182 0.101610977912829
T1183 0.0992805853678985
T1184 0.0971477045737746
T1185 0.0950164031009546
T1186 0.0928866816867502
T1187 0.0907585403311612
T1188 0.0886319782968763
T1189 0.0866697091795844
T1190 0.0942220162820434
T1191 0.101925833531445
T1192 0.109623800951144
T1193 0.117315917803827
T1194 0.125002184826806
T1195 0.132682601282769
T1196 0.140613623293041
T1197 0.140560377603364
T1198 0.140507131913687
T1199 0.140453886224011
T1200 0.140400640534334
T1201 0.140347394844657
T1202 0.132147835863593
T1203 0.124227271880107
T1204 0.116312683806598
T1205 0.108404072380376
T1206 0.100692407187016
T1207 0.0983827434185274
T1208 0.0962688196412318
T1209 0.0941564759225517
T1210 0.0920457122624872
T1211 0.0899365279237266
T1212 0.0878289236435815
T1213 0.0858841376573632
T1214 0.0933676676027001
T1215 0.101001282471787
T1216 0.108629046773858
T1217 0.116250961246225
T1218 0.123867025151577
T1219 0.131477238489913
T1220 0.139335726740801
T1221 0.139282481051125
T1222 0.139229235361448
T1223 0.139175989671771
T1224 0.139122743982095
T1225 0.139069498292418
T1226 0.130944142344048
T1227 0.123095294441456
T1228 0.11525242244884
T1229 0.107415527840823
T1230 0.0997738364612021
T1231 0.0974849014691563
T1232 0.0953899354460006
T1233 0.0932965494814604
T1234 0.0912047428382242
T1235 0.0891145162536034
T1236 0.0870258697275982
T1237 0.0850985661351421
T1238 0.0925133196606684
T1239 0.100076731412128
T1240 0.107634292596572
T1241 0.115186003951312
T1242 0.122731865476348
T1243 0.130271876434369
T1244 0.138057830925874
T1245 0.138004585236197
T1246 0.137951339546521
T1247 0.137898093856844
T1248 0.137844848167167
T1249 0.137791602477491
T1250 0.129740448087192
T1251 0.121963317002804
T1252 0.114192161828393
T1253 0.106426982563957
T1254 0.0988552664727
T1255 0.0965870595197851
T1256 0.0945110512507693
T1257 0.0924366223030575
T1258 0.0903637734139611
T1259 0.0882925045834803
T1260 0.0862228150743034
T1261 0.0843129946129209
T1262 0.0916589709813252
T1263 0.099152180352469
T1264 0.106639539156597
T1265 0.114121047393711
T1266 0.12159670580112
T1267 0.129066513641513
T1268 0.136779935110946
T1269 0.13672668942127
T1270 0.136673443731593
T1271 0.136620198041916
T1272 0.13656695235224
T1273 0.136513706662563
T1274 0.128536754567647
T1275 0.120831339564152
T1276 0.113131900470634
T1277 0.105438438024403
T1278 0.0979366957468864
T1279 0.0956892183077255
T1280 0.0936321670555381
T1281 0.0915766958619661
T1282 0.0895228047270097
T1283 0.0874704929133572
T1284 0.0854197611583202
T1285 0.0835274230906997
T1286 0.0908046230392935
T1287 0.0982276292928102
T1288 0.105644784979312
T1289 0.113056090836109
T1290 0.120461546125891
T1291 0.127861151585969
T1292 0.135502038558707
T1293 0.13544879286903
T1294 0.135395547179354
T1295 0.135342301489677
T1296 0.135289055800001
T1297 0.135235810110324
T1298 0.127333061048102
T1299 0.119699362125501
T1300 0.112071639850187
T1301 0.104449893484849
T1302 0.0970181250210728
T1303 0.0947913763583544
T1304 0.0927532828603068
T1305 0.0907167686835632
T1306 0.0886818353027466
T1307 0.0866484805059225
T1308 0.0846167065050254
T1309 0.082741850831167
T1310 0.0899502750972618
T1311 0.0973030782331514
T1312 0.104650030802026
T1313 0.111991133541196
T1314 0.119326386450662
T1315 0.126655788793113
T1316 0.134224142743779
T1317 0.134170897054103
T1318 0.134117651364426
T1319 0.13406440567475
T1320 0.134011159985073
T1321 0.133957914295396
T1322 0.126129366791246
T1323 0.118567384686849
T1324 0.111011378492428
T1325 0.103461348945295
T1326 0.0960995550325708
T1327 0.0938935344089833
T1328 0.0918743986650756
T1329 0.0898568422424719
T1330 0.0878408658784836
T1331 0.0858264688357993
T1332 0.0838136518517306
T1333 0.0819562793089458
T1334 0.0890959264179186
T1335 0.0963785271734926
T1336 0.103655277362051
T1337 0.110926176983594
T1338 0.118191226775434
T1339 0.125450426000258
T1340 0.132946246928852
T1341 0.132893001239175
T1342 0.132839755549499
T1343 0.132786509859822
T1344 0.132733264170145
T1345 0.132680018480469
T1346 0.124925673271701
T1347 0.117435407248197
T1348 0.10995111713467
T1349 0.10247280366843
T1350 0.0951809843067572
T1351 0.0929956924596122
T1352 0.0909955144698443
T1353 0.088996915064069
T1354 0.0869998964542206
T1355 0.0850044571656762
T1356 0.0830105979357473
T1357 0.0811707077867246
T1358 0.0882415784758869
T1359 0.0954539761138338
T1360 0.102660523184765
T1361 0.109861220425993
T1362 0.117056067100205
T1363 0.124245063944713
T1364 0.131668350376613
T1365 0.131615104686936
T1366 0.131561858997259
T1367 0.131508613307583
T1368 0.131455367617906
T1369 0.13140212192823
T1370 0.123721979014845
T1371 0.116303429809546
T1372 0.108890856514223
T1373 0.101484259128876
T1374 0.0942624135809436
T1375 0.0920978512475526
T1376 0.0901166295373016
T1377 0.0881369886229776
T1378 0.0861589270299576
T1379 0.0841824454955531
T1380 0.0822075432824525
T1381 0.0803851362645035
T1382 0.0873872297965437
T1383 0.094529425054175
T1384 0.101665769007479
T1385 0.10879626313108
T1386 0.115920907424976
T1387 0.123039701151858
T1388 0.130390454561685
T1389 0.130337208872009
T1390 0.130283963182332
T1391 0.130230717492655
T1392 0.130177471802979
T1393 0.130124226113302
T1394 0.1225182854953
T1395 0.115171452370894
T1396 0.107830595156464
T1397 0.100495714589322
T1398 0.09334384285513
T1399 0.0912000092981815
T1400 0.0892377453420703
T1401 0.0872770614445747
T1402 0.0853179576056946
T1403 0.0833604338254299
T1404 0.0814044893664693
T1405 0.0795995640049707
T1406 0.086532881854512
T1407 0.0936048739945161
T1408 0.100671015567505
T1409 0.107731306573478
T1410 0.114785747749748
T1411 0.121834338359002
T1412 0.129112558746758
T1413 0.129059313057081
T1414 0.129006067367404
T1415 0.128952821677728
T1416 0.128899575988051
T1417 0.128846330298374
T1418 0.121314591975755
T1419 0.114039474932243
T1420 0.106770333798706
T1421 0.0995071700497682
T1422 0.092425272866628
T1423 0.0903021673488103
T1424 0.0883588611468391
T1425 0.0864171350034833
T1426 0.0844769881814315
T1427 0.0825384214179953
T1428 0.0806014347131745
T1429 0.0788139924827496
T1430 0.0868528920180563
T1431 0.0950270904316274
T1432 0.103194464289648
T1433 0.111355012854806
T1434 0.11950873538979
T1435 0.127887907884195
T1436 0.127834662194518
T1437 0.127781416504842
T1438 0.127728170815165
T1439 0.127674925125489
T1440 0.127621679435812
T1441 0.127568433746135
T1442 0.120110897718899
T1443 0.112907497493591
T1444 0.105710073178259
T1445 0.0985186247729028
T1446 0.0915067021408144
T1447 0.0894043253994392
T1448 0.0874799769516078
T1449 0.0855572078250804
T1450 0.0836360187571685
T1451 0.0817164097478721
T1452 0.0797983800598797
T1453 0.0780284209605284
T1454 0.0859868333569439
T1455 0.0940791289934801
T1456 0.102164599337154
T1457 0.110243244387966
T1458 0.118315064145915
T1459 0.126610012069267
T1460 0.126556766379591
T1461 0.126503520689914
T1462 0.126450275000238
T1463 0.126397029310561
T1464 0.126343783620884
T1465 0.126290537931208
T1466 0.118907204199354
T1467 0.111775520054939
T1468 0.1046498118205
T1469 0.0975300802333489
T1470 0.0905881314150008
T1471 0.0885064834500681
T1472 0.0866010927563766
T1473 0.0846972813839891
T1474 0.082795050070217
T1475 0.080894398077749
T1476 0.0789953261438964
T1477 0.0772428494383072
T1478 0.0851207746958315
T1479 0.0931311675553328
T1480 0.10113473438466
T1481 0.109131475921126
T1482 0.117121392164729
T1483 0.12533211625434
T1484 0.125278870564663
T1485 0.125225624874987
T1486 0.12517237918531
T1487 0.125119133495633
T1488 0.125065887805957
T1489 0.12501264211628
T1490 0.117703509942498
T1491 0.110643542616288
T1492 0.103589550462742
T1493 0.096541535693795
T1494 0.0896695614264988
T1495 0.0876086422380085
T1496 0.0857222085611453
T1497 0.0838373542055862
T1498 0.081954080645954
T1499 0.0800723864076258
T1500 0.0781922714906016
T1501 0.0764572771787745
T1502 0.0842547167720306
T1503 0.092183205379874
T1504 0.100104868694855
T1505 0.108019707454286
T1506 0.115927720183543
T1507 0.124054219702101
T1508 0.124000974012424
T1509 0.123947728322747
T1510 0.123894482633071
T1511 0.123841236943394
T1512 0.123787991253718
T1513 0.123734746301352
T1514 0.116499816422953
T1515 0.109511565177636
T1516 0.102529289842295
T1517 0.0955529904169296
T1518 0.0887509907006852
T1519 0.0867108002886374
T1520 0.0848433236286026
T1521 0.0829774277644948
T1522 0.081113111221691
T1523 0.0792503740001912
T1524 0.0773892175746184
T1525 0.0756717056565533
T1526 0.0833886581109182
T1527 0.0912352439417267
T1528 0.0990750037423615
T1529 0.106907938987446
T1530 0.114734048939668
T1531 0.122776323887173
T1532 0.122723078197496
T1533 0.12266983250782
T1534 0.122616586818143
T1535 0.122563341128467
T1536 0.12251009543879
T1537 0.122456849749113
T1538 0.115296122903408
T1539 0.108379587738984
T1540 0.101469028484536
T1541 0.0945644458773756
T1542 0.0878324199748716
T1543 0.0858129583392662
T1544 0.0839644394333713
T1545 0.0821175005860919
T1546 0.080272141797428
T1547 0.078428362330068
T1548 0.0765861629213236
T1549 0.0748861341343321
T1550 0.0825226001871173
T1551 0.0902872817662679
T1552 0.0980451387898679
T1553 0.105796170520606
T1554 0.113540376958481
T1555 0.121498428072246
T1556 0.121445182382569
T1557 0.121391936692892
T1558 0.121338691003216
T1559 0.121285445313539
T1560 0.121232199623862
T1561 0.121178953934186
T1562 0.114092428646552
T1563 0.107247610300333
T1564 0.100408767126778
T1565 0.0935759013378217
T1566 0.086913849249058
T1567 0.0849151163898951
T1568 0.0830855552381401
T1569 0.0812575741450005
T1570 0.079431172373165
T1571 0.0776063506599449
T1572 0.0757831082680288
T1573 0.074100562612111
T1574 0.0816565415260049
T1575 0.0893393203281207
T1576 0.0970152738373742
T1577 0.104684402053766
T1578 0.112346704977295
T1579 0.120220531520006
T1580 0.12016728583033
T1581 0.120114040140653
T1582 0.120060794450976
T1583 0.1200075487613
T1584 0.119954303808935
T1585 0.119901058119258
T1586 0.112888735127007
T1587 0.106115632861681
T1588 0.0993485065063306
T1589 0.0925873567982678
T1590 0.085995279260556
T1591 0.084017274440524
T1592 0.0822066710429088
T1593 0.0803976469665976
T1594 0.0785902029489019
T1595 0.0767843389898217
T1596 0.0749800543520455
T1597 0.0733149910898898
T1598 0.0807904828648925
T1599 0.0883913581526618
T1600 0.0959854088848806
T1601 0.103572633586926
T1602 0.111153032996108
T1603 0.118942635705079
T1604 0.118889390015402
T1605 0.118836144325726
T1606 0.118782898636049
T1607 0.118729652946372
T1608 0.118676407256696
T1609 0.118623161567019
T1610 0.111685041607462
T1611 0.104983655423029
T1612 0.098288245148572
T1613 0.0915988115214024
T1614 0.0850767085347424
T1615 0.0831194332284644
T1616 0.0813277868476776
T1617 0.0795377205255063
T1618 0.0777492335246389
T1619 0.0759623265823871
T1620 0.0741769996987507
T1621 0.0725294188303571
T1622 0.0799244249410916
T1623 0.0874433967145146
T1624 0.0949555439323869
T1625 0.102460865120085
T1626 0.109959361752233
T1627 0.117664739890151
T1628 0.117611494200475
T1629 0.117558248510798
T1630 0.117505002821121
T1631 0.117451757131445
T1632 0.117398511441768
T1633 0.117345265752091
T1634 0.110481347350606
T1635 0.103851677984378
T1636 0.0972279837908135
T1637 0.0906102669818485
T1638 0.0841581378089288
T1639 0.0822215912790933
T1640 0.0804489026524463
T1641 0.0786777933471034
T1642 0.0769082641003759
T1643 0.0751403149122639
T1644 0.0733739457827675
T1645 0.0717438473081359
T1646 0.0790583662799792
T1647 0.0864954352763673
T1648 0.0939256782425817
T1649 0.101349096653245
T1650 0.108765689771047
T1651 0.116386843337912
T1652 0.116333597648235
T1653 0.116280351958559
T1654 0.116227106268882
T1655 0.116173861316517
T1656 0.11612061562684
T1657 0.116067369937164
T1658 0.109277653831061
T1659 0.102719699808414
T1660 0.0961677231703665
T1661 0.0896217224422946
T1662 0.0832395670831152
T1663 0.0813237493297222
T1664 0.0795700184572151
T1665 0.077817866906012
T1666 0.0760672954134244
T1667 0.0743183032421408
T1668 0.0725708911294727
T1669 0.0709582757859147
T1670 0.0781923076188667
T1671 0.0855474731009085
T1672 0.092895813290088
T1673 0.100237328186405
T1674 0.107572017789861
T1675 0.115108947522984
T1676 0.115055701833308
T1677 0.115002456143631
T1678 0.114949210453955
T1679 0.114895964764278
T1680 0.114842719074601
T1681 0.114789473384925
T1682 0.108073959574205
T1683 0.101587722369763
T1684 0.0951074618126079
T1685 0.0886331779027407
T1686 0.0823209970946132
T1687 0.080425907380351
T1688 0.0786911335246723
T1689 0.0769579397276091
T1690 0.0752263259891614
T1691 0.0734962915720176
T1692 0.0717678372134894
T1693 0.0701727042636935
T1694 0.0773262496950659
T1695 0.0845995116627612
T1696 0.0918659483375944
T1697 0.0991255597195653
T1698 0.106378346545986
T1699 0.113831051708057
T1700 0.11377780601838
T1701 0.113724560328704
T1702 0.113671314639027
T1703 0.11361806894935
T1704 0.113564823259674
T1705 0.113511577569997
T1706 0.10687026605466
T1707 0.100455744931111
T1708 0.0940472011921609
T1709 0.0876446326258752
T1710 0.0814024263687996
T1711 0.0795280654309799
T1712 0.0778122493294411
T1713 0.0760980132865177
T1714 0.0743853565648984
T1715 0.0726742799018945
T1716 0.0709647825601946
T1717 0.0693871320041608
T1718 0.0764601910339534
T1719 0.0836515494873024
T1720 0.0908360833851007
T1721 0.0980137912527253
T1722 0.105184674564799
T1723 0.112553155155818
T1724 0.112499909466141
T1725 0.112446664513776
T1726 0.112393418824099
T1727 0.112340173134423
T1728 0.112286927444746
T1729 0.112233681755069
T1730 0.105666572535116
T1731 0.0993237674924594
T1732 0.0929869398344024
T1733 0.0866560880863213
T1734 0.080483855642986
T1735 0.0786302242189203
T1736 0.0769333651342098
T1737 0.0752380861081148
T1738 0.0735443871406354
T1739 0.0718522674944598
T1740 0.0701617279068998
T1741 0.0686015604819397
T1742 0.075594132372841
T1743 0.0827035880491551
T1744 0.089806218432607
T1745 0.0969020235231967
T1746 0.103991002583613
T1747 0.11127525934089
T1748 0.111222013651214
T1749 0.111168767961537
T1750 0.11111552227186
T1751 0.111062276582184
T1752 0.111009030892507
T1753 0.11095578520283
T1754 0.104462878278259
T1755 0.0981917900538078
T1756 0.0919266784766438
T1757 0.0856675435467674
T1758 0.0795652856544839
T1759 0.0777323822695492
T1760 0.0760544809389786
T1761 0.0743781596670235
T1762 0.0727034177163723
T1763 0.0710302558243367
T1764 0.0693586739909166
T1765 0.0678159889597185
T1766 0.0748720042961112
T1767 0.0820746148607673
T1768 0.0892982977890403
T1769 0.0965430538182417
T1770 0.10380888221106
T1771 0.111297926509353
T1772 0.111462318963403
T1773 0.111626711417453
T1774 0.111791103871503
T1775 0.111955496325554
T1776 0.112119888779604
T1777 0.112284280496342
T1778 0.105919234451289
T1779 0.0997541627775635
T1780 0.0935706398827213
T1781 0.087368665029451
T1782 0.0813024343906109
T1783 0.0795832414022503
T1784 0.0780159427001417
T1785 0.0764437666822414
T1786 0.0748667126112379
T1787 0.0732847812244428
T1788 0.071697972521856
T1789 0.0702381509846204
T1790 0.0775458999619665
T1791 0.0850013818392715
T1792 0.0924779360801934
T1793 0.0999755626847323
T1794 0.1074942623902
T1795 0.115243343194621
T1796 0.115407735648671
T1797 0.115572128102721
T1798 0.115736520556771
T1799 0.115900913010821
T1800 0.116065305464871
T1801 0.116229697918921
T1802 0.109635556646228
T1803 0.103249065895234
T1804 0.0968441231858115
T1805 0.0904207292552725
T1806 0.084138458226798
T1807 0.0823552665973616
T1808 0.0807294378938184
T1809 0.0790987318744835
T1810 0.0774631478020455
T1811 0.0758226871511273
T1812 0.0741773484471059
T1813 0.0726635505444644
T1814 0.0802197963651333
T1815 0.0879281488177757
T1816 0.0956575743713466
T1817 0.103408071551223
T1818 0.111179642569339
T1819 0.119188759879888
T1820 0.119353152333938
T1821 0.119517544787988
T1822 0.119681937242038
T1823 0.119846329696088
T1824 0.120010722150138
T1825 0.120175114604189
T1826 0.113351878841167
T1827 0.106743969012904
T1828 0.100117607226213
T1829 0.0934727942184055
T1830 0.0869744820629851
T1831 0.0851272917924729
T1832 0.0834429330874951
T1833 0.0817536970667256
T1834 0.0800595837301645
T1835 0.0783605923405002
T1836 0.0766567236350442
T1837 0.0750889493669968
T1838 0.0828936927683001
T1839 0.09085491579628
T1840 0.0988372119251882
T1841 0.106840581155025
T1842 0.114865022011167
T1843 0.123134176565155
T1844 0.123298569019206
T1845 0.123462961473256
T1846 0.123627353927306
T1847 0.123791746381356
T1848 0.123956138835406
T1849 0.124120531289456
T1850 0.117068201036106
T1851 0.110238872130574
T1852 0.103391090529303
T1853 0.0965248584442271
T1854 0.0898105058991722
T1855 0.0878993169875842
T1856 0.0861564282811718
T1857 0.0844086622589678
T1858 0.0826560189209721
T1859 0.0808984975298732
T1860 0.0791360988229826
T1861 0.0775143481895292
T1862 0.0855675884341554
T1863 0.0937816835120957
T1864 0.102016850216341
T1865 0.110273090021516
T1866 0.118550402190307
T1867 0.127079593987734
T1868 0.127243985704473
T1869 0.127408378158523
T1870 0.127572770612573
T1871 0.127737163066623
T1872 0.127901555520673
T1873 0.128065947974723
T1874 0.120784523968356
T1875 0.113733775248245
T1876 0.106664574569705
T1877 0.0995769226700486
T1878 0.0926465297353593
T1879 0.0906713421826954
T1880 0.0888699234748485
T1881 0.0870636274512099
T1882 0.0852524541117796
T1883 0.0834364034565577
T1884 0.0816154747482325
T1885 0.0799397470120616
T1886 0.0882414848373222
T1887 0.0967084504905999
T1888 0.105196488507495
T1889 0.113705598888006
T1890 0.122235782369446
T1891 0.131025010673002
T1892 0.131189403127052
T1893 0.13135379484379
T1894 0.131518187297841
T1895 0.131682579751891
T1896 0.131846972205941
T1897 0.132011364659991
T1898 0.124500846163295
T1899 0.117228678365915
T1900 0.109938058610107
T1901 0.10262898689587
T1902 0.0954825535715464
T1903 0.0934433673778067
T1904 0.0915834194058367
T1905 0.0897185933807635
T1906 0.0878488893025871
T1907 0.0859743086459306
T1908 0.0840948499361709
T1909 0.082365145834594
T1910 0.090915381240489
T1911 0.0996352174691041
T1912 0.108376126798648
T1913 0.117138107754497
T1914 0.125921162548586
T1915 0.134970427358269
T1916 0.135134819812319
T1917 0.135299212266369
T1918 0.135463603983108
T1919 0.135627996437158
T1920 0.135792388891208
T1921 0.135956781345258
T1922 0.128217168358234
T1923 0.120723580746274
T1924 0.113211541913197
T1925 0.105681051121692
T1926 0.098318576670422
T1927 0.096215392572918
T1928 0.0942969145995134
T1929 0.0923735585730057
T1930 0.0904453252307062
T1931 0.0885122138353036
T1932 0.0865742251241093
T1933 0.0847905446571264
T1934 0.0935892776436558
T1935 0.102561984447608
T1936 0.111555764352489
T1937 0.120570617358299
T1938 0.129606541990413
T1939 0.138915844043537
T1940 0.139080236497587
T1941 0.139244628951637
T1942 0.139409021405687
T1943 0.139573413122425
T1944 0.139737805576476
T1945 0.139902198030526
T1946 0.131933491290485
T1947 0.124218483863944
T1948 0.116485025953598
T1949 0.108733115347513
T1950 0.101154600506609
T1951 0.0989874177680293
T1952 0.0970104097931902
T1953 0.0950285237652478
T1954 0.0930417604215138
T1955 0.0910501190246765
T1956 0.0890536010493592
T1957 0.0872159434796588
T1958 0.0962631733095111
T1959 0.105488752163424
T1960 0.114735402643642
T1961 0.124003126224789
T1962 0.133291922169553
T1963 0.142861260728804
T1964 0.143025653182854
T1965 0.143190045636904
T1966 0.143354438090954
T1967 0.143518830545004
T1968 0.143683222261743
T1969 0.143847614715793
T1970 0.136996821196909
T1971 0.130410478468302
T1972 0.123808759107671
T1973 0.117191663115017
T1974 0.110559191227651
T1975 0.104108791787588
T1976 0.101514969628854
T1977 0.0991173040423288
T1978 0.0967139471480794
T1979 0.0943048989461057
T1980 0.0918901601737193
T1981 0.0896413430395027
T1982 0.0989370697126779
T1983 0.108415519141928
T1984 0.117915040934796
T1985 0.12743563509128
T1986 0.136977302348693
T1987 0.146806677414071
T1988 0.146971069868122
T1989 0.147135462322172
T1990 0.147299854776222
T1991 0.147464247230272
T1992 0.147628639684322
T1993 0.14779303140106
T1994 0.140750046571393
T1995 0.133979187945062
T1996 0.127192951949396
T1997 0.120391340059018
T1998 0.113574352273928
T1999 0.106944815623775
T2000 0.104277200377559
T2001 0.101811239835655
T2002 0.0993395879860258
T2003 0.0968622448286728
T2004 0.0943792103635955
T2005 0.0920667418620352
T2006 0.101610966115845
T2007 0.111342286120433
T2008 0.121094679225949
T2009 0.13086814395777
T2010 0.140662682527832
T2011 0.150752094099339
T2012 0.150916486553389
T2013 0.151080879007439
T2014 0.151245271461489
T2015 0.151409663915539
T2016 0.151574056369589
T2017 0.151738448823639
T2018 0.144503272683188
T2019 0.137547897421822
T2020 0.130577145528432
T2021 0.12359101774033
T2022 0.116589513320205
T2023 0.109780839459962
T2024 0.107039430388953
T2025 0.104505174891669
T2026 0.101965228086661
T2027 0.0994195899739283
T2028 0.0968682612907831
T2029 0.0944921406845676
T2030 0.1042848617817
T2031 0.114269053098937
T2032 0.12427431677979
T2033 0.134300653561573
T2034 0.14434806196966
T2035 0.154697510784606
T2036 0.154861903238656
T2037 0.155026295692707
T2038 0.155190688146757
T2039 0.155355080600807
T2040 0.155519473054857
T2041 0.155683865508907
T2042 0.148256498057672
T2043 0.141116606898581
T2044 0.133961339107468
T2045 0.126790694684331
T2046 0.119604674366481
T2047 0.11261686329615
T2048 0.109801660400347
T2049 0.107199110684995
T2050 0.104590868924607
T2051 0.101976935856495
T2052 0.0993573114806593
T2053 0.0969175395071
T2054 0.106958758184867
T2055 0.117195820077441
T2056 0.127453955070944
T2057 0.137733162428063
T2058 0.148033442148799
T2059 0.158642928207185
T2060 0.158807319923924
T2061 0.158971712377974
T2062 0.159136104832024
T2063 0.159300497286074
T2064 0.159464889740124
T2065 0.159629282194174
T2066 0.152009723432155
T2067 0.144685316375341
T2068 0.137345532686504
T2069 0.129990372365643
T2070 0.122619835412758
T2071 0.115452887132337
T2072 0.112563891149052
T2073 0.109893045741009
T2074 0.107216509025242
T2075 0.104534281001751
T2076 0.101846362407847
T2077 0.0993429383296324
T2078 0.109632654588034
T2079 0.120122587793257
T2080 0.130633593362097
T2081 0.141165671294554
T2082 0.151718822327939
T2083 0.162588344892453
T2084 0.162752737346503
T2085 0.162917129063241
T2086 0.163081521517291
T2087 0.163245913971341
T2088 0.163410306425392
T2089 0.163574698879442
T2090 0.155762949543951
T2091 0.148254025852101
T2092 0.140729725528228
T2093 0.133190049309643
T2094 0.125634996459035
T2095 0.118288910968524
T2096 0.115326121160445
T2097 0.112586980797023
T2098 0.109842149863188
T2099 0.107091626884318
T2100 0.104335412597723
T2101 0.101768337152165
T2102 0.1123065509912
T2103 0.123049354771761
T2104 0.13381323165325
T2105 0.144598180161044
T2106 0.155404202507079
T2107 0.16653376157772
T2108 0.16669815403177
T2109 0.16686254648582
T2110 0.167026938202559
T2111 0.167191330656609
T2112 0.167355723110659
T2113 0.167520115564709
T2114 0.159516174918434
T2115 0.151822735328861
T2116 0.144113919107264
T2117 0.136389726990955
T2118 0.128650158242623
T2119 0.121124934804711
T2120 0.11808835190915
T2121 0.115280916590349
T2122 0.112467789963823
T2123 0.109648972029573
T2124 0.106824463524911
T2125 0.104193736712009
T2126 0.117152100452772
T2127 0.130326217031673
T2128 0.14352561897229
T2129 0.156750307011936
T2130 0.170314785808937
T2131 0.170479178262988
T2132 0.170643570717038
T2133 0.170807963171088
T2134 0.170972355625138
T2135 0.171136747341876
T2136 0.171301139795926
T2137 0.171465532249977
T2138 0.163269400292918
T2139 0.155391444805621
T2140 0.1474981126863
T2141 0.139589403934956
T2142 0.1316653192889
T2143 0.123960958640898
T2144 0.120850581920544
T2145 0.117974851646363
T2146 0.115093430064458
T2147 0.11220631791214
T2148 0.109313513714787
T2149 0.106619135534541
T2150 0.119876499009401
T2151 0.133354048776646
T2152 0.146856883905609
T2153 0.1603850051336
T2154 0.174260202494205
T2155 0.174424594948255
T2156 0.174588987402305
T2157 0.174753379856355
T2158 0.174917772310405
T2159 0.175082164764455
T2160 0.175246556481194
T2161 0.175410948935244
T2162 0.167022626404713
T2163 0.158960154282381
T2164 0.150882305528025
T2165 0.142789080878957
T2166 0.134680480335177
T2167 0.126796981739774
T2168 0.123612811931938
T2169 0.120668787439689
T2170 0.117719070902405
T2171 0.114763663057396
T2172 0.111802564641974
T2173 0.109044534357074
T2174 0.12260089756603
T2175 0.136381879784308
T2176 0.150188148838927
T2177 0.164019703255263
T2178 0.178205619179472
T2179 0.178370011633522
T2180 0.178534404087572
T2181 0.178698796541623
T2182 0.178863188995673
T2183 0.179027581449723
T2184 0.179191973903773
T2185 0.179356365620511
T2186 0.170775851779197
T2187 0.16252886375914
T2188 0.154266499107061
T2189 0.145988758560269
T2190 0.137695641381454
T2191 0.129633005575961
T2192 0.126375042680643
T2193 0.123362722495703
T2194 0.120344711003039
T2195 0.117321008939963
T2196 0.114291614831851
T2197 0.111469933179606
T2198 0.125325296122658
T2199 0.139409711529282
T2200 0.153519413772246
T2201 0.167654401376927
T2202 0.18215103586474
T2203 0.18231542831879
T2204 0.18247982077284
T2205 0.18264421322689
T2206 0.18280860568094
T2207 0.18297299813499
T2208 0.18313739058904
T2209 0.18330178304309
T2210 0.17452907715368
T2211 0.1660975732359
T2212 0.157650692686097
T2213 0.149188435504269
T2214 0.14071080242773
T2215 0.132469029412148
T2216 0.129137272692037
T2217 0.126056657551718
T2218 0.122970351840986
T2219 0.119878354085218
T2220 0.116780665759038
T2221 0.113895332002138
T2222 0.128049694679287
T2223 0.142437543274256
T2224 0.156850677968253
T2225 0.17128909949859
T2226 0.186096453287319
T2227 0.186260845004057
T2228 0.186425237458107
T2229 0.186589629912157
T2230 0.186754022366207
T2231 0.186918414820258
T2232 0.187082807274308
T2233 0.187247199728358
T2234 0.178282303265476
T2235 0.16966628271266
T2236 0.161034886265133
T2237 0.152388113185582
T2238 0.143725963474007
T2239 0.135305053248335
T2240 0.13189950270343
T2241 0.128750593345043
T2242 0.125595991941621
T2243 0.122435699967785
T2244 0.119269715948914
T2245 0.116320730824671
T2246 0.130774093235916
T2247 0.145465375019229
T2248 0.160181942901571
T2249 0.174923796882942
T2250 0.190041869972586
T2251 0.190206262426636
T2252 0.190370654143375
T2253 0.190535046597425
T2254 0.190699439051475
T2255 0.190863831505525
T2256 0.191028223959575
T2257 0.191192616413625
T2258 0.182035528639959
T2259 0.17323499218942
T2260 0.164419079106857
T2261 0.155587790129582
T2262 0.146741124520284
T2263 0.138141077084522
T2264 0.134661733452135
T2265 0.131444528401058
T2266 0.128221632779567
T2267 0.124993045113041
T2268 0.121758766876102
T2269 0.118746129647203
T2270 0.133498491792544
T2271 0.148493206764203
T2272 0.16351320783489
T2273 0.178558495004606
T2274 0.193987286657854
T2275 0.194151679111904
T2276 0.194316071565954
T2277 0.194480463282692
T2278 0.194644855736742
T2279 0.194809248190792
T2280 0.194973640644842
T2281 0.195138033098893
T2282 0.185788754014443
T2283 0.17680370166618
T2284 0.167803272685893
T2285 0.158787467810894
T2286 0.149756285566561
T2287 0.140977100920709
T2288 0.137423963463529
T2289 0.134138464194383
T2290 0.130847272880202
T2291 0.127550390995608
T2292 0.124247817065978
T2293 0.121171529207047
T2294 0.136222890349173
T2295 0.151521038509176
T2296 0.166844472768209
T2297 0.18219319312627
T2298 0.197932703343121
T2299 0.198097095797171
T2300 0.198261488251221
T2301 0.198425880705271
T2302 0.19859027242201
T2303 0.19875466487606
T2304 0.19891905733011
T2305 0.19908344978416
T2306 0.189541980126238
T2307 0.18037241114294
T2308 0.171187466264929
T2309 0.161987144754895
T2310 0.152771447350149
T2311 0.143813124756896
T2312 0.140186193474923
T2313 0.136832399250398
T2314 0.133472912980837
T2315 0.130107736140863
T2316 0.126736867993166
T2317 0.12359692802958
T2318 0.138947288905802
T2319 0.15454887025415
T2320 0.170175737701527
T2321 0.185827891247933
T2322 0.201878120028388
T2323 0.202042512482438
T2324 0.202206904936488
T2325 0.202371297390539
T2326 0.202535689844589
T2327 0.202700081561327
T2328 0.202864474015377
T2329 0.203028866469427
T2330 0.193295205500722
T2331 0.183941120619699
T2332 0.174571659843965
T2333 0.165186821698895
T2334 0.155786608396426
T2335 0.146649147855772
T2336 0.142948424223628
T2337 0.139526334306412
T2338 0.136098553818783
T2339 0.132665082023431
T2340 0.129225918183042
T2341 0.126022326852112
T2342 0.14167168746243
T2343 0.157576701999124
T2344 0.173507002634846
T2345 0.189462589369597
T2346 0.205823536713656
T2347 0.205987929167706
T2348 0.206152321621756
T2349 0.206316714075806
T2350 0.206481106529856
T2351 0.206645498983906
T2352 0.206809890700645
T2353 0.206974283154695
T2354 0.197048430875206
T2355 0.187509830096459
T2356 0.177955852685689
T2357 0.168386499380208
T2358 0.158801769442702
T2359 0.149485171691959
T2360 0.145710654235021
T2361 0.142220270099738
T2362 0.138724193919418
T2363 0.135222427168686
T2364 0.13171496911023
T2365 0.128447725674644
T2366 0.144396085281747
T2367 0.160604533006786
T2368 0.176838266830853
T2369 0.193097286753949
T2370 0.209768953398923
T2371 0.209933345852973
T2372 0.210097738307023
T2373 0.210262130761073
T2374 0.210426523215124
T2375 0.210590915669174
T2376 0.210755308123224
T2377 0.210919699839962
T2378 0.200801656987001
T2379 0.191078539573219
T2380 0.181340046264725
T2381 0.171586176324208
T2382 0.161816930488979
T2383 0.152321195528146
T2384 0.148472884983727
T2385 0.144914205155752
T2386 0.141349834757365
T2387 0.137779773051253
T2388 0.134204019300106
T2389 0.130873124497177
T2390 0.147120483838376
T2391 0.163632364751759
T2392 0.180169531764171
T2393 0.196731984875612
T2394 0.213714370084191
T2395 0.213878762538241
T2396 0.214043154992291
T2397 0.214207547446341
T2398 0.214371939900391
T2399 0.214536332354441
T2400 0.214700724808491
T2401 0.214865117262541
T2402 0.204554882361484
T2403 0.194647249049979
T2404 0.184724239843761
T2405 0.17478585400552
T2406 0.164832091535256
T2407 0.155157219364333
T2408 0.15123511499512
T2409 0.147608140949078
T2410 0.143975474858
T2411 0.140337118196509
T2412 0.136693070227293
T2413 0.133298523319709
T2414 0.149844882395005
T2415 0.166660196496733
T2416 0.18350079669749
T2417 0.200366682997276
T2418 0.217659786769458
T2419 0.217824179223508
T2420 0.217988571677558
T2421 0.218152964131608
T2422 0.218317356585658
T2423 0.218481749039708
T2424 0.218646141493758
T2425 0.218810533947809
T2426 0.208308107735968
T2427 0.198215958526739
T2428 0.188108433422797
T2429 0.177985530949521
T2430 0.167847252581533
T2431 0.15799324320052
T2432 0.153997345006514
T2433 0.150302076005092
T2434 0.146601115695946
T2435 0.142894464079076
T2436 0.139182120417169
T2437 0.135723922879553
T2438 0.152569280951633
T2439 0.169688028241707
T2440 0.186832061630809
T2441 0.204001381118939
T2442 0.221605204192037
T2443 0.221769595908776
T2444 0.221933988362826
T2445 0.222098380816876
T2446 0.222262773270926
T2447 0.222427165724976
T2448 0.222591558179026
T2449 0.222755950633076
T2450 0.212061333847763
T2451 0.201784668003498
T2452 0.191492626264522
T2453 0.181185208630833
T2454 0.170862413627809
T2455 0.160829267036707
T2456 0.156759575755219
T2457 0.152996011061106
T2458 0.149226755796581
T2459 0.145451809224331
T2460 0.141671171344357
T2461 0.138149321702085
T2462 0.155293679508262
T2463 0.17271585998668
T2464 0.190163326564127
T2465 0.207636079240603
T2466 0.225550620877304
T2467 0.225715013331354
T2468 0.225879405048093
T2469 0.226043797502143
T2470 0.226208189956193
T2471 0.226372582410243
T2472 0.226536974864293
T2473 0.226701367318343
T2474 0.215814559222247
T2475 0.205353377480258
T2476 0.194876819843558
T2477 0.184384885574834
T2478 0.173877575411398
T2479 0.163665290872894
T2480 0.159521805766613
T2481 0.155689946854432
T2482 0.151852396634527
T2483 0.148009154369587
T2484 0.144160221534233
T2485 0.140574720524618
T2486 0.158018078064891
T2487 0.175743691731654
T2488 0.193494591497446
T2489 0.211270776624955
T2490 0.229496037562572
T2491 0.229660430016622
T2492 0.229824822470672
T2493 0.229989214187411
T2494 0.230153606641461
T2495 0.230317999095511
T2496 0.230482391549561
T2497 0.230646784003611
T2498 0.219567784596731
T2499 0.208922086957018
T2500 0.198261013422594
T2501 0.187584563256146
T2502 0.176892736457675
T2503 0.166501314709082
T2504 0.162284035778006
T2505 0.158383881910446
T2506 0.154478036735162
T2507 0.150566500252154
T2508 0.146649272461421
T2509 0.14300011934715
T2510 0.160742476621519
T2511 0.178771523476628
T2512 0.196825855693453
T2513 0.214905474746619
T2514 0.233441454247839
T2515 0.233605846701889
T2516 0.233770239155939
T2517 0.233934631609989
T2518 0.234099023326728
T2519 0.234263415780778
T2520 0.234427808234828
T2521 0.234592200688878
T2522 0.223321010708526
T2523 0.212490796433778
T2524 0.20164520700163
T2525 0.190784240200146
T2526 0.179907897503951
T2527 0.169337337807957
T2528 0.165046266526712
T2529 0.161077817703772
T2530 0.157103676835797
T2531 0.153123845397409
T2532 0.149138323388609
T2533 0.145425518169683
T2534 0.163466875178148
T2535 0.181799355221601
T2536 0.200157120626772
T2537 0.218540172868282
T2538 0.237386870933107
T2539 0.237551263387157
T2540 0.237715655841207
T2541 0.237880048295257
T2542 0.238044440749307
T2543 0.238208832466046
T2544 0.238373224920096
T2545 0.238537617374146
T2546 0.22707423608301
T2547 0.216059506647849
T2548 0.205029399843354
T2549 0.193983917144147
T2550 0.182923058550228
T2551 0.172173361644144
T2552 0.167808496538105
T2553 0.163771752759786
T2554 0.159729317673743
T2555 0.155681191279976
T2556 0.151627373578485
T2557 0.147850916992215
T2558 0.166191273734777
T2559 0.184827186229263
T2560 0.20348838556009
T2561 0.222174870989946
T2562 0.241332287618374
T2563 0.241496680072424
T2564 0.241661072526474
T2565 0.241825464980524
T2566 0.241989857434574
T2567 0.242154249888624
T2568 0.242318641605363
T2569 0.242483034059413
T2570 0.230827461457493
T2571 0.219628216124609
T2572 0.20841359342239
T2573 0.197183594825459
T2574 0.185938219596505
T2575 0.175009385480331
T2576 0.170570726549499
T2577 0.166465687815801
T2578 0.162354957774378
T2579 0.158238536425232
T2580 0.154116424505672
T2581 0.150276316552059
T2582 0.168915672291405
T2583 0.187855017974237
T2584 0.206819650493409
T2585 0.225809569111609
T2586 0.245277704303641
T2587 0.245442096757692
T2588 0.245606489211742
T2589 0.245770881665792
T2590 0.245935274119842
T2591 0.246099666573892
T2592 0.246264059027942
T2593 0.246428450744681
T2594 0.234580687569288
T2595 0.223196925601369
T2596 0.211797787001426
T2597 0.20038327176946
T2598 0.188953380642782
T2599 0.177845409316519
T2600 0.173332957298204
T2601 0.169159623609126
T2602 0.164980598612325
T2603 0.160795882307799
T2604 0.156605474695548
T2605 0.152701715374591
T2606 0.171640070110722
T2607 0.190882849719211
T2608 0.210150915426727
T2609 0.229444267233273
T2610 0.249223120988909
T2611 0.249387513442959
T2612 0.249551905897009
T2613 0.249716298351059
T2614 0.249880690805109
T2615 0.250045083259159
T2616 0.250209475713209
T2617 0.250373868167259
T2618 0.238333912943772
T2619 0.226765635078129
T2620 0.215181979843151
T2621 0.203582949450772
T2622 0.191968541689058
T2623 0.180681433152706
T2624 0.176095187309598
T2625 0.171853558665141
T2626 0.16760623871296
T2627 0.163353227453054
T2628 0.159094525622736
T2629 0.155150212692834
T2630 0.174276898176561
T2631 0.193687197914623
T2632 0.213097497652684
T2633 0.232507796653435
T2634 0.252384150274277
T2635 0.252384150274277
T2636 0.252384150274277
T2637 0.252384150274277
T2638 0.252384150274277
T2639 0.252384150274277
T2640 0.252384150274277
T2641 0.252384150274277
T2642 0.24008988524334
T2643 0.228286583428019
T2644 0.216483282350009
T2645 0.204679980534688
T2646 0.192876678719367
T2647 0.18141744775485
T2648 0.176696958126282
T2649 0.172328203701906
T2650 0.167959449277529
T2651 0.163590694853153
T2652 0.159221940428777
T2653 0.155150212692834
T2654 0.174276898176561
T2655 0.193687197914623
T2656 0.213097497652684
T2657 0.232507796653435
T2658 0.252384150274277
T2659 0.252384150274277
T2660 0.252384150274277
T2661 0.252384150274277
T2662 0.252384150274277
T2663 0.252384150274277
T2664 0.252384150274277
T2665 0.252384150274277
T2666 0.24008988524334
T2667 0.228286583428019
T2668 0.216483282350009
T2669 0.204679980534688
T2670 0.192876678719367
T2671 0.18141744775485
T2672 0.176696958126282
T2673 0.172328203701906
T2674 0.167959449277529
T2675 0.163590694853153
T2676 0.159221940428777
T2677 0.155150212692834
T2678 0.174276898176561
T2679 0.193687197914623
T2680 0.213097497652684
T2681 0.232507796653435
T2682 0.252384150274277
T2683 0.252384150274277
T2684 0.252384150274277
T2685 0.252384150274277
T2686 0.252384150274277
T2687 0.252384150274277
T2688 0.252384150274277
T2689 0.252384150274277
T2690 0.24008988524334
T2691 0.228286583428019
T2692 0.216483282350009
T2693 0.204679980534688
T2694 0.192876678719367
T2695 0.18141744775485
T2696 0.176696958126282
T2697 0.172328203701906
T2698 0.167959449277529
T2699 0.163590694853153
T2700 0.159221940428777
T2701 0.155150212692834
T2702 0.174276898176561
T2703 0.193687197914623
T2704 0.213097497652684
T2705 0.232507796653435
T2706 0.252384150274277
T2707 0.252384150274277
T2708 0.252384150274277
T2709 0.252384150274277
T2710 0.252384150274277
T2711 0.252384150274277
T2712 0.252384150274277
T2713 0.252384150274277
T2714 0.24008988524334
T2715 0.228286583428019
T2716 0.216483282350009
T2717 0.204679980534688
T2718 0.192876678719367
T2719 0.18141744775485
T2720 0.176696958126282
T2721 0.172328203701906
T2722 0.167959449277529
T2723 0.163590694853153
T2724 0.159221940428777
T2725 0.155150212692834
T2726 0.174276898176561
T2727 0.193687197914623
T2728 0.213097497652684
T2729 0.232507796653435
T2730 0.252384150274277
T2731 0.252384150274277
T2732 0.252384150274277
T2733 0.252384150274277
T2734 0.252384150274277
T2735 0.252384150274277
T2736 0.252384150274277
T2737 0.252384150274277
T2738 0.24008988524334
T2739 0.228286583428019
T2740 0.216483282350009
T2741 0.204679980534688
T2742 0.192876678719367
T2743 0.18141744775485
T2744 0.176696958126282
T2745 0.172328203701906
T2746 0.167959449277529
T2747 0.163590694853153
T2748 0.159221940428777
T2749 0.155150212692834
T2750 0.174276898176561
T2751 0.193687197914623
T2752 0.213097497652684
T2753 0.232507796653435
T2754 0.252384150274277
T2755 0.252384150274277
T2756 0.252384150274277
T2757 0.252384150274277
T2758 0.252384150274277
T2759 0.252384150274277
T2760 0.252384150274277
T2761 0.252384150274277
T2762 0.24008988524334
T2763 0.228286583428019
T2764 0.216483282350009
T2765 0.204679980534688
T2766 0.192876678719367
T2767 0.18141744775485
T2768 0.176696958126282
T2769 0.172328203701906
T2770 0.167959449277529
T2771 0.163590694853153
T2772 0.159221940428777
T2773 0.155150212692834
T2774 0.179120850621352
T2775 0.203382767157592
T2776 0.227644683693832
T2777 0.252384150274277
T2778 0.252384150274277
T2779 0.252384150274277
T2780 0.252384150274277
T2781 0.252384150274277
T2782 0.252384150274277
T2783 0.252384150274277
T2784 0.252384150274277
T2785 0.252384150274277
T2786 0.24008988524334
T2787 0.228286583428019
T2788 0.216483282350009
T2789 0.204679980534688
T2790 0.192876678719367
T2791 0.18141744775485
T2792 0.176696958126282
T2793 0.172328203701906
T2794 0.167959449277529
T2795 0.163590694853153
T2796 0.159221940428777
T2797 0.155150212692834
T2798 0.179120850621352
T2799 0.203382767157592
T2800 0.227644683693832
T2801 0.252384150274277
T2802 0.252384150274277
T2803 0.252384150274277
T2804 0.252384150274277
T2805 0.252384150274277
T2806 0.252384150274277
T2807 0.252384150274277
T2808 0.252384150274277
