# Supplementary material for: FishMORPH - An agent-based model to predict salmonid growth and distribution responses under natural and low flows
Source: Sci Rep. 2016 Jul 19;6:29414. doi: 10.1038/srep29414 (PMC4949470; doi:10.1038/srep29414)
Supplement: Supplementary Information 2 [file srep29414-s2.zip › SR_FishMORPH_Files/Parameters/Baseline_Resource5_Density_Stretch5.var]

Resource5Density Strech5
T1 0.0175147343819198
T2 0.0162515912218602
T3 0.0150226524473471
T4 0.0137937136728341
T5 0.012589849273827
T6 0.0123379226276689
T7 0.0121105383256327
T8 0.0118831540235966
T9 0.011655769921272
T10 0.0114283856192359
T11 0.0112010013171998
T12 0.0109736170151636
T13 0.010766978542006
T14 0.0117096239193808
T15 0.0126718184544432
T16 0.013634012789794
T17 0.0145962071251449
T18 0.0155584016602073
T19 0.0165205959955582
T20 0.0175147343819198
T21 0.0175147343819198
T22 0.0175147343819198
T23 0.0175147343819198
T24 0.0175147343819198
T25 0.0175147343819198
T26 0.0162515912218602
T27 0.0150226524473471
T28 0.0137937136728341
T29 0.012589849273827
T30 0.0123379226276689
T31 0.0121105383256327
T32 0.0118831540235966
T33 0.011655769921272
T34 0.0114283856192359
T35 0.0112010013171998
T36 0.0109736170151636
T37 0.010766978542006
T38 0.0117096239193808
T39 0.0126718184544432
T40 0.013634012789794
T41 0.0145962071251449
T42 0.0155584016602073
T43 0.0165205959955582
T44 0.0175147343819198
T45 0.0175147343819198
T46 0.0175147343819198
T47 0.0175147343819198
T48 0.0175147343819198
T49 0.0175147343819198
T50 0.0162515912218602
T51 0.0150226524473471
T52 0.0137937136728341
T53 0.012589849273827
T54 0.0123379226276689
T55 0.0121105383256327
T56 0.0118831540235966
T57 0.011655769921272
T58 0.0114283856192359
T59 0.0112010013171998
T60 0.0109736170151636
T61 0.010766978542006
T62 0.0117096239193808
T63 0.0126718184544432
T64 0.013634012789794
T65 0.0145962071251449
T66 0.0155584016602073
T67 0.0165205959955582
T68 0.0175147343819198
T69 0.0175147343819198
T70 0.0175147343819198
T71 0.0175147343819198
T72 0.0175147343819198
T73 0.0175147343819198
T74 0.0162515912218602
T75 0.0150226524473471
T76 0.0137937136728341
T77 0.012589849273827
T78 0.0123379226276689
T79 0.0121105383256327
T80 0.0118831540235966
T81 0.011655769921272
T82 0.0114283856192359
T83 0.0112010013171998
T84 0.0109736170151636
T85 0.010766978542006
T86 0.0117096239193808
T87 0.0126718184544432
T88 0.013634012789794
T89 0.0145962071251449
T90 0.0155584016602073
T91 0.0165205959955582
T92 0.0175147343819198
T93 0.0175147343819198
T94 0.0175147343819198
T95 0.0175147343819198
T96 0.0175147343819198
T97 0.0175147343819198
T98 0.0162515912218602
T99 0.0150226524473471
T100 0.0137937136728341
T101 0.012589849273827
T102 0.0123379226276689
T103 0.0121105383256327
T104 0.0118831540235966
T105 0.011655769921272
T106 0.0114283856192359
T107 0.0112010013171998
T108 0.0109736170151636
T109 0.010766978542006
T110 0.0117096239193808
T111 0.0126718184544432
T112 0.013634012789794
T113 0.0145962071251449
T114 0.0155584016602073
T115 0.0165205959955582
T116 0.0175147343819198
T117 0.0175147343819198
T118 0.0175147343819198
T119 0.0175147343819198
T120 0.0175147343819198
T121 0.0175147343819198
T122 0.0162515912218602
T123 0.0150226524473471
T124 0.0137937136728341
T125 0.012589849273827
T126 0.0123379226276689
T127 0.0121105383256327
T128 0.0118831540235966
T129 0.011655769921272
T130 0.0114283856192359
T131 0.0112010013171998
T132 0.0109736170151636
T133 0.010766978542006
T134 0.0117096239193808
T135 0.0126718184544432
T136 0.013634012789794
T137 0.0145962071251449
T138 0.0155584016602073
T139 0.0165205959955582
T140 0.0175147343819198
T141 0.0175147343819198
T142 0.0175147343819198
T143 0.0175147343819198
T144 0.0175147343819198
T145 0.0175147343819198
T146 0.0162515912218602
T147 0.0150226524473471
T148 0.0137937136728341
T149 0.012589849273827
T150 0.0123379226276689
T151 0.0121105383256327
T152 0.0118831540235966
T153 0.011655769921272
T154 0.0114283856192359
T155 0.0112010013171998
T156 0.0109736170151636
T157 0.010766978542006
T158 0.0117096239193808
T159 0.0126718184544432
T160 0.013634012789794
T161 0.0145962071251449
T162 0.0155584016602073
T163 0.0165205959955582
T164 0.0175147343819198
T165 0.0175147343819198
T166 0.0175147343819198
T167 0.0175147343819198
T168 0.0175147343819198
T169 0.0175147343819198
T170 0.0162515912218602
T171 0.0150226524473471
T172 0.0137937136728341
T173 0.012589849273827
T174 0.0123379226276689
T175 0.0121105383256327
T176 0.0118831540235966
T177 0.011655769921272
T178 0.0114283856192359
T179 0.0112010013171998
T180 0.0109736170151636
T181 0.010766978542006
T182 0.0117096239193808
T183 0.0126718184544432
T184 0.013634012789794
T185 0.0145962071251449
T186 0.0155584016602073
T187 0.0165205959955582
T188 0.0175147343819198
T189 0.0175147343819198
T190 0.0175147343819198
T191 0.0175147343819198
T192 0.0175147343819198
T193 0.0175147343819198
T194 0.0162515912218602
T195 0.0150226524473471
T196 0.0137937136728341
T197 0.012589849273827
T198 0.0123379226276689
T199 0.0121105383256327
T200 0.0118831540235966
T201 0.011655769921272
T202 0.0114283856192359
T203 0.0112010013171998
T204 0.0109736170151636
T205 0.010766978542006
T206 0.0117096239193808
T207 0.0126718184544432
T208 0.013634012789794
T209 0.0145962071251449
T210 0.0155584016602073
T211 0.0165205959955582
T212 0.0175147343819198
T213 0.0175147343819198
T214 0.0175147343819198
T215 0.0175147343819198
T216 0.0175147343819198
T217 0.0175147343819198
T218 0.0162515912218602
T219 0.0150226524473471
T220 0.0137937136728341
T221 0.012589849273827
T222 0.0123379226276689
T223 0.0121105383256327
T224 0.0118831540235966
T225 0.011655769921272
T226 0.0114283856192359
T227 0.0112010013171998
T228 0.0109736170151636
T229 0.010766978542006
T230 0.0117096239193808
T231 0.0126718184544432
T232 0.013634012789794
T233 0.0145962071251449
T234 0.0155584016602073
T235 0.0165205959955582
T236 0.0175147343819198
T237 0.0175147343819198
T238 0.0175147343819198
T239 0.0175147343819198
T240 0.0175147343819198
T241 0.0175147343819198
T242 0.0162515912218602
T243 0.0150226524473471
T244 0.0137937136728341
T245 0.012589849273827
T246 0.0123379226276689
T247 0.0121105383256327
T248 0.0118831540235966
T249 0.011655769921272
T250 0.0114283856192359
T251 0.0112010013171998
T252 0.0109736170151636
T253 0.010766978542006
T254 0.0117096239193808
T255 0.0126718184544432
T256 0.013634012789794
T257 0.0145962071251449
T258 0.0155584016602073
T259 0.0165205959955582
T260 0.0175147343819198
T261 0.0175147343819198
T262 0.0175147343819198
T263 0.0175147343819198
T264 0.0175147343819198
T265 0.0175147343819198
T266 0.0162515912218602
T267 0.0150226524473471
T268 0.0137937136728341
T269 0.012589849273827
T270 0.0123379226276689
T271 0.0121105383256327
T272 0.0118831540235966
T273 0.011655769921272
T274 0.0114283856192359
T275 0.0112010013171998
T276 0.0109736170151636
T277 0.010766978542006
T278 0.0117096239193808
T279 0.0126718184544432
T280 0.013634012789794
T281 0.0145962071251449
T282 0.0155584016602073
T283 0.0165205959955582
T284 0.0175147343819198
T285 0.0175147343819198
T286 0.0175147343819198
T287 0.0175147343819198
T288 0.0175147343819198
T289 0.0175147343819198
T290 0.0162515912218602
T291 0.0150226524473471
T292 0.0137937136728341
T293 0.012589849273827
T294 0.0123379226276689
T295 0.0121105383256327
T296 0.0118831540235966
T297 0.011655769921272
T298 0.0114283856192359
T299 0.0112010013171998
T300 0.0109736170151636
T301 0.010766978542006
T302 0.0117096239193808
T303 0.0126718184544432
T304 0.013634012789794
T305 0.0145962071251449
T306 0.0155584016602073
T307 0.0165205959955582
T308 0.0175147343819198
T309 0.0175147343819198
T310 0.0175147343819198
T311 0.0175147343819198
T312 0.0175147343819198
T313 0.0175147343819198
T314 0.0162515912218602
T315 0.0150226524473471
T316 0.0137937136728341
T317 0.012589849273827
T318 0.0123379226276689
T319 0.0121105383256327
T320 0.0118831540235966
T321 0.011655769921272
T322 0.0114283856192359
T323 0.0112010013171998
T324 0.0109736170151636
T325 0.010766978542006
T326 0.0117096239193808
T327 0.0126718184544432
T328 0.013634012789794
T329 0.0145962071251449
T330 0.0155584016602073
T331 0.0165205959955582
T332 0.0175147343819198
T333 0.0175147343819198
T334 0.0175147343819198
T335 0.0175147343819198
T336 0.0175147343819198
T337 0.0175147343819198
T338 0.0162515912218602
T339 0.0150226524473471
T340 0.0137937136728341
T341 0.012589849273827
T342 0.0123379226276689
T343 0.0121105383256327
T344 0.0118831540235966
T345 0.011655769921272
T346 0.0114283856192359
T347 0.0112010013171998
T348 0.0109736170151636
T349 0.010766978542006
T350 0.0117096239193808
T351 0.0126718184544432
T352 0.013634012789794
T353 0.0145962071251449
T354 0.0155584016602073
T355 0.0165205959955582
T356 0.0175147343819198
T357 0.0175147343819198
T358 0.0175147343819198
T359 0.0175147343819198
T360 0.0175147343819198
T361 0.0175147343819198
T362 0.0162515912218602
T363 0.0150226524473471
T364 0.0137937136728341
T365 0.012589849273827
T366 0.0123379226276689
T367 0.0121105383256327
T368 0.0118831540235966
T369 0.011655769921272
T370 0.0114283856192359
T371 0.0112010013171998
T372 0.0109736170151636
T373 0.010766978542006
T374 0.0117096239193808
T375 0.0126718184544432
T376 0.013634012789794
T377 0.0145962071251449
T378 0.0155584016602073
T379 0.0165205959955582
T380 0.0175147343819198
T381 0.0175147343819198
T382 0.0175147343819198
T383 0.0175147343819198
T384 0.0175147343819198
T385 0.0175147343819198
T386 0.0162515912218602
T387 0.0150226524473471
T388 0.0137937136728341
T389 0.012589849273827
T390 0.0123379226276689
T391 0.0121105383256327
T392 0.0118831540235966
T393 0.011655769921272
T394 0.0114283856192359
T395 0.0112010013171998
T396 0.0109736170151636
T397 0.010766978542006
T398 0.0117096239193808
T399 0.0126718184544432
T400 0.013634012789794
T401 0.0145962071251449
T402 0.0155584016602073
T403 0.0165205959955582
T404 0.0175147343819198
T405 0.0175147343819198
T406 0.0175147343819198
T407 0.0175147343819198
T408 0.0175147343819198
T409 0.0175147343819198
T410 0.0162515912218602
T411 0.0150226524473471
T412 0.0137937136728341
T413 0.012589849273827
T414 0.0123379226276689
T415 0.0121105383256327
T416 0.0118831540235966
T417 0.011655769921272
T418 0.0114283856192359
T419 0.0112010013171998
T420 0.0109736170151636
T421 0.010766978542006
T422 0.0117096239193808
T423 0.0126718184544432
T424 0.013634012789794
T425 0.0145962071251449
T426 0.0155584016602073
T427 0.0165205959955582
T428 0.0175147343819198
T429 0.0175147343819198
T430 0.0175147343819198
T431 0.0175147343819198
T432 0.0175147343819198
T433 0.0175147343819198
T434 0.0162515912218602
T435 0.0150226524473471
T436 0.0137937136728341
T437 0.012589849273827
T438 0.0123379226276689
T439 0.0121105383256327
T440 0.0118831540235966
T441 0.011655769921272
T442 0.0114283856192359
T443 0.0112010013171998
T444 0.0109736170151636
T445 0.010766978542006
T446 0.0117096239193808
T447 0.0126718184544432
T448 0.013634012789794
T449 0.0145962071251449
T450 0.0155584016602073
T451 0.0165205959955582
T452 0.0175147343819198
T453 0.0175147343819198
T454 0.0175147343819198
T455 0.0175147343819198
T456 0.0175147343819198
T457 0.0175147343819198
T458 0.0162515912218602
T459 0.0150226524473471
T460 0.0137937136728341
T461 0.012589849273827
T462 0.0123379226276689
T463 0.0121105383256327
T464 0.0118831540235966
T465 0.011655769921272
T466 0.0114283856192359
T467 0.0112010013171998
T468 0.0109736170151636
T469 0.010766978542006
T470 0.0117096239193808
T471 0.0126718184544432
T472 0.013634012789794
T473 0.0145962071251449
T474 0.0155584016602073
T475 0.0165205959955582
T476 0.0175147343819198
T477 0.0175147343819198
T478 0.0175147343819198
T479 0.0175147343819198
T480 0.0175147343819198
T481 0.0175147343819198
T482 0.0162515912218602
T483 0.0150226524473471
T484 0.0137937136728341
T485 0.012589849273827
T486 0.0123379226276689
T487 0.0121105383256327
T488 0.0118831540235966
T489 0.011655769921272
T490 0.0114283856192359
T491 0.0112010013171998
T492 0.0109736170151636
T493 0.010766978542006
T494 0.0117096239193808
T495 0.0126718184544432
T496 0.013634012789794
T497 0.0145962071251449
T498 0.0155584016602073
T499 0.0165205959955582
T500 0.0175147343819198
T501 0.0175147343819198
T502 0.0175147343819198
T503 0.0175147343819198
T504 0.0175147343819198
T505 0.0175147343819198
T506 0.0162515912218602
T507 0.0150226524473471
T508 0.0137937136728341
T509 0.012589849273827
T510 0.0123379226276689
T511 0.0121105383256327
T512 0.0118831540235966
T513 0.011655769921272
T514 0.0114283856192359
T515 0.0112010013171998
T516 0.0109736170151636
T517 0.010766978542006
T518 0.0117096239193808
T519 0.0126718184544432
T520 0.013634012789794
T521 0.0145962071251449
T522 0.0155584016602073
T523 0.0165205959955582
T524 0.0175147343819198
T525 0.0175147343819198
T526 0.0175147343819198
T527 0.0175147343819198
T528 0.0175147343819198
T529 0.0175147343819198
T530 0.0162515912218602
T531 0.0150226524473471
T532 0.0137937136728341
T533 0.012589849273827
T534 0.0123379226276689
T535 0.0121105383256327
T536 0.0118831540235966
T537 0.011655769921272
T538 0.0114283856192359
T539 0.0112010013171998
T540 0.0109736170151636
T541 0.010766978542006
T542 0.0117096239193808
T543 0.0126718184544432
T544 0.013634012789794
T545 0.0145962071251449
T546 0.0155584016602073
T547 0.0165205959955582
T548 0.0175147343819198
T549 0.0175147343819198
T550 0.0175147343819198
T551 0.0175147343819198
T552 0.0175147343819198
T553 0.0175147343819198
T554 0.0162515912218602
T555 0.0150226524473471
T556 0.0137937136728341
T557 0.012589849273827
T558 0.0123379226276689
T559 0.0121105383256327
T560 0.0118831540235966
T561 0.011655769921272
T562 0.0114283856192359
T563 0.0112010013171998
T564 0.0109736170151636
T565 0.010766978542006
T566 0.0117096239193808
T567 0.0126718184544432
T568 0.013634012789794
T569 0.0145962071251449
T570 0.0155584016602073
T571 0.0165205959955582
T572 0.0175147343819198
T573 0.0175147343819198
T574 0.0175147343819198
T575 0.0175147343819198
T576 0.0175147343819198
T577 0.0175147343819198
T578 0.0162515912218602
T579 0.0150226524473471
T580 0.0137937136728341
T581 0.012589849273827
T582 0.0123379226276689
T583 0.0121105383256327
T584 0.0118831540235966
T585 0.011655769921272
T586 0.0114283856192359
T587 0.0112010013171998
T588 0.0109736170151636
T589 0.010766978542006
T590 0.0117096239193808
T591 0.0126718184544432
T592 0.013634012789794
T593 0.0145962071251449
T594 0.0155584016602073
T595 0.0165205959955582
T596 0.0175147343819198
T597 0.0175147343819198
T598 0.0175147343819198
T599 0.0175147343819198
T600 0.0175147343819198
T601 0.0175147343819198
T602 0.0162515912218602
T603 0.0150226524473471
T604 0.0137937136728341
T605 0.012589849273827
T606 0.0123379226276689
T607 0.0121105383256327
T608 0.0118831540235966
T609 0.011655769921272
T610 0.0114283856192359
T611 0.0112010013171998
T612 0.0109736170151636
T613 0.010766978542006
T614 0.0117096239193808
T615 0.0126718184544432
T616 0.013634012789794
T617 0.0145962071251449
T618 0.0155584016602073
T619 0.0165205959955582
T620 0.0175147343819198
T621 0.0175147343819198
T622 0.0175147343819198
T623 0.0175147343819198
T624 0.0175147343819198
T625 0.0175147343819198
T626 0.0162515912218602
T627 0.0150226524473471
T628 0.0137937136728341
T629 0.012589849273827
T630 0.0123379226276689
T631 0.0121105383256327
T632 0.0118831540235966
T633 0.011655769921272
T634 0.0114283856192359
T635 0.0112010013171998
T636 0.0109736170151636
T637 0.010766978542006
T638 0.0117096239193808
T639 0.0126718184544432
T640 0.013634012789794
T641 0.0145962071251449
T642 0.0155584016602073
T643 0.0165205959955582
T644 0.0175147343819198
T645 0.0175147343819198
T646 0.0175147343819198
T647 0.0175147343819198
T648 0.0175147343819198
T649 0.0175147343819198
T650 0.0162515912218602
T651 0.0150226524473471
T652 0.0137937136728341
T653 0.012589849273827
T654 0.0123379226276689
T655 0.0121105383256327
T656 0.0118831540235966
T657 0.011655769921272
T658 0.0114283856192359
T659 0.0112010013171998
T660 0.0109736170151636
T661 0.010766978542006
T662 0.0117096239193808
T663 0.0126718184544432
T664 0.013634012789794
T665 0.0145962071251449
T666 0.0155584016602073
T667 0.0165205959955582
T668 0.0175147343819198
T669 0.0175147343819198
T670 0.0175147343819198
T671 0.0175147343819198
T672 0.0175147343819198
T673 0.0175147343819198
T674 0.0162515912218602
T675 0.0150226524473471
T676 0.0137937136728341
T677 0.012589849273827
T678 0.0123379226276689
T679 0.0121105383256327
T680 0.0118831540235966
T681 0.011655769921272
T682 0.0114283856192359
T683 0.0112010013171998
T684 0.0109736170151636
T685 0.010766978542006
T686 0.0117096239193808
T687 0.0126718184544432
T688 0.013634012789794
T689 0.0145962071251449
T690 0.0155584016602073
T691 0.0165205959955582
T692 0.0175147343819198
T693 0.0175147343819198
T694 0.0175147343819198
T695 0.0175147343819198
T696 0.0175147343819198
T697 0.0175147343819198
T698 0.0162515912218602
T699 0.0150226524473471
T700 0.0137937136728341
T701 0.012589849273827
T702 0.0123379226276689
T703 0.0121105383256327
T704 0.0118831540235966
T705 0.011655769921272
T706 0.0114283856192359
T707 0.0112010013171998
T708 0.0109736170151636
T709 0.010766978542006
T710 0.0117096239193808
T711 0.0126718184544432
T712 0.013634012789794
T713 0.0145962071251449
T714 0.0155584016602073
T715 0.0165205959955582
T716 0.0175147343819198
T717 0.0175147343819198
T718 0.0175147343819198
T719 0.0175147343819198
T720 0.0175147343819198
T721 0.0175147343819198
T722 0.0162515912218602
T723 0.0150226524473471
T724 0.0137937136728341
T725 0.012589849273827
T726 0.0123379226276689
T727 0.0121105383256327
T728 0.0118831540235966
T729 0.011655769921272
T730 0.0114283856192359
T731 0.0112010013171998
T732 0.0109736170151636
T733 0.010766978542006
T734 0.0117096239193808
T735 0.0126718184544432
T736 0.013634012789794
T737 0.0145962071251449
T738 0.0155584016602073
T739 0.0165205959955582
T740 0.0175147343819198
T741 0.0175147343819198
T742 0.0175147343819198
T743 0.0175147343819198
T744 0.0175147343819198
T745 0.0175147343819198
T746 0.0162515912218602
T747 0.0150226524473471
T748 0.0137937136728341
T749 0.012589849273827
T750 0.0123379226276689
T751 0.0121105383256327
T752 0.0118831540235966
T753 0.011655769921272
T754 0.0114283856192359
T755 0.0112010013171998
T756 0.0109736170151636
T757 0.010766978542006
T758 0.0117096239193808
T759 0.0126718184544432
T760 0.013634012789794
T761 0.0145962071251449
T762 0.0155584016602073
T763 0.0165205959955582
T764 0.0175147343819198
T765 0.0175147343819198
T766 0.0175147343819198
T767 0.0175147343819198
T768 0.0175147343819198
T769 0.0175147343819198
T770 0.0162515912218602
T771 0.0150226524473471
T772 0.0137937136728341
T773 0.012589849273827
T774 0.0123379226276689
T775 0.0121105383256327
T776 0.0118831540235966
T777 0.011655769921272
T778 0.0114283856192359
T779 0.0112010013171998
T780 0.0109736170151636
T781 0.010766978542006
T782 0.0117096239193808
T783 0.0126718184544432
T784 0.013634012789794
T785 0.0145962071251449
T786 0.0155584016602073
T787 0.0165205959955582
T788 0.0175147343819198
T789 0.0175147343819198
T790 0.0175147343819198
T791 0.0175147343819198
T792 0.0175147343819198
T793 0.0175147343819198
T794 0.0162515912218602
T795 0.0150226524473471
T796 0.0137937136728341
T797 0.012589849273827
T798 0.0123379226276689
T799 0.0121105383256327
T800 0.0118831540235966
T801 0.011655769921272
T802 0.0114283856192359
T803 0.0112010013171998
T804 0.0109736170151636
T805 0.010766978542006
T806 0.0117096239193808
T807 0.0126718184544432
T808 0.013634012789794
T809 0.0145962071251449
T810 0.0155584016602073
T811 0.0165205959955582
T812 0.0175147343819198
T813 0.0175147343819198
T814 0.0175147343819198
T815 0.0175147343819198
T816 0.0175147343819198
T817 0.0175147343819198
T818 0.0162515912218602
T819 0.0150226524473471
T820 0.0137937136728341
T821 0.012589849273827
T822 0.0123379226276689
T823 0.0121105383256327
T824 0.0118831540235966
T825 0.011655769921272
T826 0.0114283856192359
T827 0.0112010013171998
T828 0.0109736170151636
T829 0.010766978542006
T830 0.0117096239193808
T831 0.0126718184544432
T832 0.013634012789794
T833 0.0145962071251449
T834 0.0155584016602073
T835 0.0165205959955582
T836 0.0175147343819198
T837 0.0175147343819198
T838 0.0175147343819198
T839 0.0175147343819198
T840 0.0175147343819198
T841 0.0175147343819198
T842 0.0162515912218602
T843 0.0150226524473471
T844 0.0137937136728341
T845 0.012589849273827
T846 0.0123379226276689
T847 0.0121105383256327
T848 0.0118831540235966
T849 0.011655769921272
T850 0.0114283856192359
T851 0.0112010013171998
T852 0.0109736170151636
T853 0.010766978542006
T854 0.0117096239193808
T855 0.0126718184544432
T856 0.013634012789794
T857 0.0145962071251449
T858 0.0155584016602073
T859 0.0165205959955582
T860 0.0175147343819198
T861 0.0175147343819198
T862 0.0175147343819198
T863 0.0175147343819198
T864 0.0175147343819198
T865 0.0175147343819198
T866 0.0162515912218602
T867 0.0150226524473471
T868 0.0137937136728341
T869 0.012589849273827
T870 0.0123379226276689
T871 0.0121105383256327
T872 0.0118831540235966
T873 0.011655769921272
T874 0.0114283856192359
T875 0.0112010013171998
T876 0.0109736170151636
T877 0.010766978542006
T878 0.0117096239193808
T879 0.0126718184544432
T880 0.013634012789794
T881 0.0145962071251449
T882 0.0155584016602073
T883 0.0165205959955582
T884 0.0175147343819198
T885 0.0175147343819198
T886 0.0175147343819198
T887 0.0175147343819198
T888 0.0175147343819198
T889 0.0175147343819198
T890 0.0162515912218602
T891 0.0150226524473471
T892 0.0137937136728341
T893 0.012589849273827
T894 0.0123379226276689
T895 0.0121105383256327
T896 0.0118831540235966
T897 0.011655769921272
T898 0.0114283856192359
T899 0.0112010013171998
T900 0.0109736170151636
T901 0.010766978542006
T902 0.0117096239193808
T903 0.0126718184544432
T904 0.013634012789794
T905 0.0145962071251449
T906 0.0155584016602073
T907 0.0165205959955582
T908 0.0175147343819198
T909 0.0175147343819198
T910 0.0175147343819198
T911 0.0175147343819198
T912 0.0175147343819198
T913 0.0175147343819198
T914 0.0162515912218602
T915 0.0150226524473471
T916 0.0137937136728341
T917 0.012589849273827
T918 0.0123379226276689
T919 0.0121105383256327
T920 0.0118831540235966
T921 0.011655769921272
T922 0.0114283856192359
T923 0.0112010013171998
T924 0.0109736170151636
T925 0.010766978542006
T926 0.0117096239193808
T927 0.0126718184544432
T928 0.013634012789794
T929 0.0145962071251449
T930 0.0155584016602073
T931 0.0165205959955582
T932 0.0175147343819198
T933 0.0175147343819198
T934 0.0175147343819198
T935 0.0175147343819198
T936 0.0175147343819198
T937 0.0175147343819198
T938 0.0162515912218602
T939 0.0150226524473471
T940 0.0137937136728341
T941 0.012589849273827
T942 0.0123379226276689
T943 0.0121105383256327
T944 0.0118831540235966
T945 0.011655769921272
T946 0.0114283856192359
T947 0.0112010013171998
T948 0.0109736170151636
T949 0.010766978542006
T950 0.0117096239193808
T951 0.0126718184544432
T952 0.013634012789794
T953 0.0145962071251449
T954 0.0155584016602073
T955 0.0165205959955582
T956 0.0175147343819198
T957 0.0175147343819198
T958 0.0175147343819198
T959 0.0175147343819198
T960 0.0175147343819198
T961 0.0175147343819198
T962 0.0162515912218602
T963 0.0150226524473471
T964 0.0137937136728341
T965 0.012589849273827
T966 0.0123379226276689
T967 0.0121105383256327
T968 0.0118831540235966
T969 0.011655769921272
T970 0.0114283856192359
T971 0.0112010013171998
T972 0.0109736170151636
T973 0.010766978542006
T974 0.0117096239193808
T975 0.0126718184544432
T976 0.013634012789794
T977 0.0145962071251449
T978 0.0155584016602073
T979 0.0165205959955582
T980 0.0175147343819198
T981 0.0175147343819198
T982 0.0175147343819198
T983 0.0175147343819198
T984 0.0175147343819198
T985 0.0175147343819198
T986 0.0162515912218602
T987 0.0150226524473471
T988 0.0137937136728341
T989 0.012589849273827
T990 0.0123379226276689
T991 0.0121105383256327
T992 0.0118831540235966
T993 0.011655769921272
T994 0.0114283856192359
T995 0.0112010013171998
T996 0.0109736170151636
T997 0.010766978542006
T998 0.0117096239193808
T999 0.0126718184544432
T1000 0.013634012789794
T1001 0.0145962071251449
T1002 0.0155584016602073
T1003 0.0165205959955582
T1004 0.0175147343819198
T1005 0.0175147343819198
T1006 0.0175147343819198
T1007 0.0175147343819198
T1008 0.0175147343819198
T1009 0.0175147343819198
T1010 0.0162515912218602
T1011 0.0150226524473471
T1012 0.0137937136728341
T1013 0.012589849273827
T1014 0.0123379226276689
T1015 0.0121105383256327
T1016 0.0118831540235966
T1017 0.011655769921272
T1018 0.0114283856192359
T1019 0.0112010013171998
T1020 0.0109736170151636
T1021 0.010766978542006
T1022 0.0117096239193808
T1023 0.0126718184544432
T1024 0.013634012789794
T1025 0.0145962071251449
T1026 0.0155584016602073
T1027 0.0165205959955582
T1028 0.0175147343819198
T1029 0.0175147343819198
T1030 0.0175147343819198
T1031 0.0175147343819198
T1032 0.0175147343819198
T1033 0.0175147343819198
T1034 0.0164977246373932
T1035 0.0155147864702786
T1036 0.0145318481034526
T1037 0.013548909936338
T1038 0.012589849273827
T1039 0.0123057431168227
T1040 0.0120459132882484
T1041 0.0117860836593856
T1042 0.0115262538308113
T1043 0.0112664242019485
T1044 0.0110065943733743
T1045 0.010766978542006
T1046 0.0117096239193808
T1047 0.0126718184544432
T1048 0.013634012789794
T1049 0.0145962071251449
T1050 0.0155584016602073
T1051 0.0165205959955582
T1052 0.0175147343819198
T1053 0.0175147343819198
T1054 0.0175147343819198
T1055 0.0175147343819198
T1056 0.0175147343819198
T1057 0.0175147343819198
T1058 0.0164977246373932
T1059 0.0155147864702786
T1060 0.0145318481034526
T1061 0.013548909936338
T1062 0.012589849273827
T1063 0.0123057431168227
T1064 0.0120459132882484
T1065 0.0117860836593856
T1066 0.0115262538308113
T1067 0.0112664242019485
T1068 0.0110065943733743
T1069 0.010766978542006
T1070 0.0117045534446034
T1071 0.012661753395251
T1072 0.0136182579505237
T1073 0.0145740675098443
T1074 0.01552918167379
T1075 0.0164836006420722
T1076 0.0174691851860144
T1077 0.017462857727179
T1078 0.0174565302683437
T1079 0.0174502028095083
T1080 0.017443875350673
T1081 0.0174375478918376
T1082 0.0164190600826441
T1083 0.0154352036421424
T1084 0.0144520575753767
T1085 0.0134696216826355
T1086 0.0125116250828923
T1087 0.0122248383983973
T1088 0.0119623651886677
T1089 0.0117000797077297
T1090 0.0114379819555834
T1091 0.0111760719322286
T1092 0.0109143496376655
T1093 0.0106728523244399
T1094 0.0116030267184175
T1095 0.0125518839216804
T1096 0.0135000459292799
T1097 0.0144475127412159
T1098 0.0153942843574884
T1099 0.0163403607780975
T1100 0.017317325774543
T1101 0.0173109983157077
T1102 0.0173046708568723
T1103 0.017298343398037
T1104 0.0172920159392016
T1105 0.0172856884803663
T1106 0.0162760185321695
T1107 0.0153006845793848
T1108 0.0143260610003361
T1109 0.0133521473956005
T1110 0.0124024663824807
T1111 0.0121181429393856
T1112 0.011857922674867
T1113 0.0115978899394286
T1114 0.0113380449327818
T1115 0.0110783878546382
T1116 0.0108189183055746
T1117 0.0105794983911687
T1118 0.01150149979252
T1119 0.0124420144481098
T1120 0.0133818339080361
T1121 0.0143209581722989
T1122 0.0152593872408983
T1123 0.0161971209141227
T1124 0.0171654663630717
T1125 0.0171591389042363
T1126 0.017152811445401
T1127 0.0171464839865656
T1128 0.0171401565277303
T1129 0.0171338290688949
T1130 0.0161329769816948
T1131 0.0151661655166272
T1132 0.0142000642255841
T1133 0.013234673308277
T1134 0.0122933074823575
T1135 0.0120114474803739
T1136 0.0117534799613549
T1137 0.0114957001711275
T1138 0.0112381079099803
T1139 0.0109807035773362
T1140 0.0107234869734837
T1141 0.010486144657609
T1142 0.0113999728666226
T1143 0.0123321449745392
T1144 0.0132636218867923
T1145 0.0141944034036705
T1146 0.0151244899245967
T1147 0.0160538810501479
T1148 0.0170136071513118
T1149 0.017007279492765
T1150 0.0170009520339297
T1151 0.0169946245750943
T1152 0.016988297116259
T1153 0.0169819696574236
T1154 0.0159899354312201
T1155 0.0150316464538696
T1156 0.0140740676505435
T1157 0.013117199021242
T1158 0.0121841487819458
T1159 0.0119047520213622
T1160 0.0116490372478428
T1161 0.011393510203115
T1162 0.0111381708871788
T1163 0.0108830194997457
T1164 0.0106280556413928
T1165 0.0103927909240493
T1166 0.0112984459407252
T1167 0.0122222755009686
T1168 0.0131454096658371
T1169 0.0140678488347536
T1170 0.0149895926082951
T1171 0.0159106413858846
T1172 0.0168617477398405
T1173 0.0168554200812937
T1174 0.0168490926224583
T1175 0.016842765163623
T1176 0.0168364377047876
T1177 0.0168301102459523
T1178 0.0158468938807454
T1179 0.014897127391112
T1180 0.013948071075503
T1181 0.0129997249339185
T1182 0.0120749898818227
T1183 0.0117980565623505
T1184 0.0115445947340421
T1185 0.0112913204348139
T1186 0.0110382340640888
T1187 0.0107853352224438
T1188 0.0105326243093019
T1189 0.0102994369907781
T1190 0.0111969190148277
T1191 0.012112406027398
T1192 0.0130271976445933
T1193 0.0139412940661251
T1194 0.014854695491705
T1195 0.0157674015219099
T1196 0.0167098883283692
T1197 0.0167035608695338
T1198 0.016697233210987
T1199 0.0166909057521516
T1200 0.0166845782933163
T1201 0.0166782508344809
T1202 0.0157038523302707
T1203 0.0147626083283543
T1204 0.013822074300751
T1205 0.0128822506468836
T1206 0.011965831181411
T1207 0.0116913611033388
T1208 0.01144015202053
T1209 0.0111891306665128
T1210 0.0109382970412873
T1211 0.0106876511448533
T1212 0.0104371927774995
T1213 0.0102060832572184
T1214 0.0110953920889303
T1215 0.0120025365538274
T1216 0.0129089856233495
T1217 0.0138147394972082
T1218 0.0147197981754034
T1219 0.0156241616579351
T1220 0.0165580289168978
T1221 0.0165517014580625
T1222 0.0165453739992271
T1223 0.0165390463406803
T1224 0.0165327188818449
T1225 0.0165263914230096
T1226 0.0155608107797961
T1227 0.0146280890658852
T1228 0.0136960777257104
T1229 0.0127647763598486
T1230 0.0118566724809994
T1231 0.0115846656443271
T1232 0.0113357093070179
T1233 0.0110869408982117
T1234 0.0108383600184857
T1235 0.0105899668675514
T1236 0.0103417614454086
T1237 0.0101127295236587
T1238 0.0109938653627443
T1239 0.0118926670802568
T1240 0.0127907736021057
T1241 0.0136881847285797
T1242 0.0145849008591018
T1243 0.0154809217939603
T1244 0.0164061695054265
T1245 0.0163998420465911
T1246 0.0163935145877558
T1247 0.0163871871289204
T1248 0.0163808594703736
T1249 0.0163745320115383
T1250 0.0154177692293214
T1251 0.0144935700031276
T1252 0.0135700811506699
T1253 0.0126473022725251
T1254 0.0117475135808762
T1255 0.0114779701853154
T1256 0.0112312667932172
T1257 0.0109847509301992
T1258 0.0107384229956842
T1259 0.0104922827899609
T1260 0.0102463301133177
T1261 0.0100193755903875
T1262 0.0108923384368469
T1263 0.0117827976066861
T1264 0.0126725613811505
T1265 0.0135616301596628
T1266 0.0144500037425117
T1267 0.0153376819299856
T1268 0.0162543100939552
T1269 0.0162479826351198
T1270 0.0162416551762845
T1271 0.0162353277174491
T1272 0.0162290002586138
T1273 0.0162226726000669
T1274 0.0152747276788467
T1275 0.01435905094037
T1276 0.0134440843759178
T1277 0.0125298279854901
T1278 0.0116383548804646
T1279 0.0113712747263038
T1280 0.0111268240797051
T1281 0.0108825611618981
T1282 0.0106384859728827
T1283 0.0103945985126589
T1284 0.0101508987812268
T1285 0.00992602185682785
T1286 0.0107908115109494
T1287 0.0116729281331155
T1288 0.0125543493599067
T1289 0.0134350755907458
T1290 0.01431510642621
T1291 0.0151944420660108
T1292 0.0161024506824838
T1293 0.0160961232236485
T1294 0.0160897957648131
T1295 0.0160834683059778
T1296 0.0160771408471424
T1297 0.0160708131885956
T1298 0.015131686128372
T1299 0.0142245318776124
T1300 0.0133180878008773
T1301 0.0124123538981666
T1302 0.0115291961800529
T1303 0.0112645792672921
T1304 0.011022381366193
T1305 0.010780371393597
T1306 0.0105385489500812
T1307 0.0102969144350685
T1308 0.0100554674491359
T1309 0.00983266812326815
T1310 0.010689284585052
T1311 0.0115630586595449
T1312 0.0124361373386629
T1313 0.0133085208221174
T1314 0.0141802091099084
T1315 0.015051202202036
T1316 0.0159505912710125
T1317 0.0159442638121771
T1318 0.0159379363533418
T1319 0.0159316088945064
T1320 0.0159252814356711
T1321 0.0159189539768357
T1322 0.0149886445778974
T1323 0.0140900128148548
T1324 0.0131920912258367
T1325 0.0122948796111317
T1326 0.0114200372799298
T1327 0.0111578838082804
T1328 0.0109179388523923
T1329 0.0106781816252959
T1330 0.0104386119272797
T1331 0.0101992301577665
T1332 0.009960036117045
T1333 0.00973931438970844
T1334 0.0105877576591545
T1335 0.0114531891859743
T1336 0.0123179253174191
T1337 0.0131819662532005
T1338 0.0140453119933183
T1339 0.0149079623380612
T1340 0.0157987318595411
T1341 0.0157924044007058
T1342 0.0157860769418704
T1343 0.0157797494830351
T1344 0.0157734220241997
T1345 0.0157670945653644
T1346 0.0148456030274227
T1347 0.0139554937520972
T1348 0.0130660944510847
T1349 0.0121774055238082
T1350 0.0113108785795181
T1351 0.0110511883492687
T1352 0.0108134961388802
T1353 0.0105759916572834
T1354 0.0103386749044781
T1355 0.010101546080176
T1356 0.0098646047849541
T1357 0.00964596045643726
T1358 0.0104862309329686
T1359 0.0113433197124037
T1360 0.0121997130964639
T1361 0.013055411484572
T1362 0.0139104146770167
T1363 0.0147647224740865
T1364 0.0156468724480698
T1365 0.0156405449892345
T1366 0.0156342175303991
T1367 0.0156278900715638
T1368 0.0156215626127284
T1369 0.0156152351538931
T1370 0.014702561476948
T1371 0.0138209746893396
T1372 0.0129400978760441
T1373 0.0120599312367732
T1374 0.011201719679395
T1375 0.010944492890257
T1376 0.0107090534253681
T1377 0.0104738018889823
T1378 0.0102387380813881
T1379 0.0100038618028741
T1380 0.00976917345286319
T1381 0.00955260672287756
T1382 0.0103847040070711
T1383 0.0112334502388331
T1384 0.0120815010752201
T1385 0.0129288569156551
T1386 0.0137755173607151
T1387 0.0146214828098232
T1388 0.0154950130365985
T1389 0.0154886855777631
T1390 0.0154823581189278
T1391 0.0154760306600924
T1392 0.0154697032012571
T1393 0.0154633757424217
T1394 0.0145595201261848
T1395 0.0136864554268705
T1396 0.0128141011012921
T1397 0.0119424571494497
T1398 0.0110925609789833
T1399 0.0108377974312453
T1400 0.0106046109115674
T1401 0.0103716121206812
T1402 0.0101388010585866
T1403 0.00990617772528363
T1404 0.00967374212077229
T1405 0.00945925298931786
T1406 0.0102831770811737
T1407 0.0111235807652625
T1408 0.0119632890539763
T1409 0.0128023021470266
T1410 0.013640620244125
T1411 0.0144782429458484
T1412 0.0153431536251271
T1413 0.0153368261662918
T1414 0.0153304987074564
T1415 0.0153241712486211
T1416 0.0153178437897857
T1417 0.0153115163309504
T1418 0.0144164785757101
T1419 0.0135519363641128
T1420 0.0126881045262515
T1421 0.0118249828624148
T1422 0.0109834022785716
T1423 0.0107311019722336
T1424 0.0105001681980553
T1425 0.0102694221526686
T1426 0.0100388640357851
T1427 0.00980849344798167
T1428 0.0095783105889699
T1429 0.00936589905604668
T1430 0.0103212055421481
T1431 0.0112925905998296
T1432 0.0122631644294776
T1433 0.0132329270310919
T1434 0.0142018788040955
T1435 0.0151976216724912
T1436 0.0151912942136558
T1437 0.0151849667548205
T1438 0.0151786392959851
T1439 0.0151723118371498
T1440 0.0151659843783144
T1441 0.0151596569194791
T1442 0.0142734370252355
T1443 0.0134174173013552
T1444 0.012562107951211
T1445 0.0117075087750913
T1446 0.0108742433784485
T1447 0.0106244065132219
T1448 0.0103957256842546
T1449 0.0101672323843675
T1450 0.00993892701298356
T1451 0.0097108093703912
T1452 0.00948287925687899
T1453 0.00927254532248697
T1454 0.0102182872263663
T1455 0.0111799389456247
T1456 0.0121407798362726
T1457 0.0131008094988868
T1458 0.0140600281331788
T1459 0.0150457622610198
T1460 0.0150394348021845
T1461 0.0150331073433491
T1462 0.0150267798845138
T1463 0.0150204524256784
T1464 0.0150141249668431
T1465 0.0150077975080077
T1466 0.0141303954747608
T1467 0.0132828982385976
T1468 0.012436111176459
T1469 0.0115900344880563
T1470 0.0107650846780368
T1471 0.0105177110542102
T1472 0.0102912829707425
T1473 0.0100650426160665
T1474 0.00983898999018204
T1475 0.00961312509308925
T1476 0.00938744792478809
T1477 0.00917919158892727
T1478 0.010115368710873
T1479 0.0110672874911313
T1480 0.0120183952430676
T1481 0.0129686919666817
T1482 0.0139181776619736
T1483 0.0148939028495485
T1484 0.0148875753907131
T1485 0.0148812479318778
T1486 0.0148749204730424
T1487 0.0148685930142071
T1488 0.0148622655553717
T1489 0.0148559380965364
T1490 0.0139873539242861
T1491 0.01314837917584
T1492 0.0123101146014184
T1493 0.0114725604007328
T1494 0.0106559259776252
T1495 0.0104110155951985
T1496 0.0101868402572304
T1497 0.00996285284776538
T1498 0.00973905296738052
T1499 0.00951544101549878
T1500 0.00929201659269718
T1501 0.00908583765565609
T1502 0.0100124501953797
T1503 0.010954636036638
T1504 0.0118960108495741
T1505 0.0128365744344766
T1506 0.0137763269910569
T1507 0.0147420436377886
T1508 0.0147357159792418
T1509 0.0147293885204064
T1510 0.0147230610615711
T1511 0.0147167336027357
T1512 0.0147104061439004
T1513 0.014704078685065
T1514 0.0138443123738114
T1515 0.0130138601130824
T1516 0.0121841180263779
T1517 0.0113550861136978
T1518 0.010546767077502
T1519 0.0103043201361868
T1520 0.0100823977434297
T1521 0.00986066287975282
T1522 0.00963911594457901
T1523 0.00941775673819683
T1524 0.00919658526060628
T1525 0.00899248392209639
T1526 0.00990953167988644
T1527 0.0108419845821446
T1528 0.0117736262563691
T1529 0.0127044569022714
T1530 0.0136344765198517
T1531 0.0145901842263173
T1532 0.0145838567674819
T1533 0.0145775291089351
T1534 0.0145712016500998
T1535 0.0145648741912644
T1536 0.0145585467324291
T1537 0.0145522192735937
T1538 0.0137012708233368
T1539 0.0128793410503248
T1540 0.0120581212516258
T1541 0.0112376118266629
T1542 0.0104376083770904
T1543 0.0101976246771751
T1544 0.00997795502991761
T1545 0.00975847311145174
T1546 0.00953917892177749
T1547 0.00932007266060636
T1548 0.00910115392851537
T1549 0.00889913018853669
T1550 0.00980661336410464
T1551 0.0107293331276512
T1552 0.0116512416631641
T1553 0.0125723393700663
T1554 0.013492625848935
T1555 0.014438324814846
T1556 0.0144319973560106
T1557 0.0144256698971753
T1558 0.0144193422386284
T1559 0.0144130147797931
T1560 0.0144066873209577
T1561 0.0144003598621224
T1562 0.0135582292728621
T1563 0.0127448217878557
T1564 0.0119321246765853
T1565 0.0111201377393394
T1566 0.0103284494769672
T1567 0.0100909292181634
T1568 0.00987351231640548
T1569 0.00965628334315065
T1570 0.00943924189897597
T1571 0.00922238838330441
T1572 0.00900572259642447
T1573 0.00880577645497699
T1574 0.00970369484861137
T1575 0.0106166814734463
T1576 0.0115288572696706
T1577 0.0124402218378612
T1578 0.0133507753777297
T1579 0.0142864654033746
T1580 0.0142801379445393
T1581 0.0142738104857039
T1582 0.0142674830268686
T1583 0.0142611553683217
T1584 0.0142548279094864
T1585 0.014248500450651
T1586 0.0134151877223874
T1587 0.0126103027250981
T1588 0.0118061281015447
T1589 0.0110026634523044
T1590 0.0102192907765556
T1591 0.00998423375915173
T1592 0.00976906980260483
T1593 0.00955409357484957
T1594 0.00933930507588594
T1595 0.00912470430571393
T1596 0.00891029126433356
T1597 0.0087124225217058
T1598 0.00960077633311809
T1599 0.0105040300189529
T1600 0.0114064726764656
T1601 0.0123081043056561
T1602 0.013208924706813
T1603 0.0141346059919033
T1604 0.0141282785330679
T1605 0.0141219510742326
T1606 0.0141156236153972
T1607 0.0141092959568504
T1608 0.0141029684980151
T1609 0.0140966410391797
T1610 0.0132721461719127
T1611 0.0124757836623405
T1612 0.0116801313267927
T1613 0.0108851893649809
T1614 0.0101101320761439
T1615 0.00987753830014003
T1616 0.0096646270890927
T1617 0.00945190360683701
T1618 0.00923936805308442
T1619 0.00902702002841198
T1620 0.00881485993224265
T1621 0.0086190687881461
T1622 0.00949785781762482
T1623 0.0103913785644595
T1624 0.0112840882829721
T1625 0.012175986773451
T1626 0.0130670742356078
T1627 0.0139827465804319
T1628 0.0139764191215966
T1629 0.0139700916627612
T1630 0.0139637642039259
T1631 0.0139574367450905
T1632 0.0139511090865437
T1633 0.0139447816277084
T1634 0.013129104621438
T1635 0.0123412645995828
T1636 0.0115541347517521
T1637 0.0107677150779459
T1638 0.0100009731760208
T1639 0.00977084284112834
T1640 0.00956018437558058
T1641 0.00934971383853592
T1642 0.0091394310302829
T1643 0.00892933595082151
T1644 0.00871942840044027
T1645 0.0085257150545864
T1646 0.00939493930213155
T1647 0.0102787271099661
T1648 0.0111617036897671
T1649 0.0120438692412459
T1650 0.0129252235646911
T1651 0.0138308871689606
T1652 0.0138245597101253
T1653 0.0138182322512899
T1654 0.0138119047924546
T1655 0.0138055773336192
T1656 0.0137992498747839
T1657 0.013792922216237
T1658 0.0129860630709634
T1659 0.0122067455368252
T1660 0.0114281381767116
T1661 0.0106502409906225
T1662 0.00989181447560909
T1663 0.00966414738211665
T1664 0.00945574186177993
T1665 0.00924752407023484
T1666 0.00903949400748139
T1667 0.00883165167351956
T1668 0.00862399706834936
T1669 0.00843236112131522
T1670 0.00929202098634975
T1671 0.0101660756554727
T1672 0.0110393190965621
T1673 0.0119117517090408
T1674 0.0127833730934859
T1675 0.0136790277574893
T1676 0.0136727002986539
T1677 0.0136663728398186
T1678 0.0136600453809832
T1679 0.0136537179221479
T1680 0.0136473904633125
T1681 0.0136410630044772
T1682 0.0128430215204887
T1683 0.0120722264740676
T1684 0.0113021414019596
T1685 0.0105327667035875
T1686 0.00978265577519743
T1687 0.00955745192310495
T1688 0.0093512991482678
T1689 0.00914533430193376
T1690 0.00893955698467987
T1691 0.00873396759592909
T1692 0.00852856573625846
T1693 0.00833900738775552
T1694 0.00918910247085648
T1695 0.0100534240012679
T1696 0.0109169347030686
T1697 0.0117796341768357
T1698 0.0126415224225692
T1699 0.0135271683460179
T1700 0.0135208408871826
T1701 0.0135145134283472
T1702 0.0135081859695119
T1703 0.0135018585106765
T1704 0.0134955310518412
T1705 0.0134892035930058
T1706 0.012699979970014
T1707 0.01193770741131
T1708 0.011176144826919
T1709 0.010415292616264
T1710 0.00967349687507428
T1711 0.00945075646409326
T1712 0.00924685643475567
T1713 0.00904314433392119
T1714 0.00883961996187835
T1715 0.00863628331862714
T1716 0.00843313440416755
T1717 0.00824565365419582
T1718 0.00908618395536321
T1719 0.00994077254677447
T1720 0.0107945501098636
T1721 0.0116475166446306
T1722 0.0124996719513639
T1723 0.0133753089345466
T1724 0.0133689814757112
T1725 0.0133626540168759
T1726 0.0133563265580406
T1727 0.0133499990992052
T1728 0.0133436716403699
T1729 0.0133373441815345
T1730 0.0125569384195393
T1731 0.0118031881488409
T1732 0.0110501482518784
T1733 0.010297818329229
T1734 0.00956433817466262
T1735 0.00934406080537008
T1736 0.00914241392095502
T1737 0.00894095456562011
T1738 0.00873968293907683
T1739 0.00853859924103667
T1740 0.00833770307207665
T1741 0.00815229972092463
T1742 0.00898326543986993
T1743 0.00982812109228108
T1744 0.0106721655166586
T1745 0.0115153991124255
T1746 0.0123578214801587
T1747 0.0132234495230753
T1748 0.0132171220642399
T1749 0.0132107946054046
T1750 0.0132044671465692
T1751 0.0131981396877339
T1752 0.0131918122288985
T1753 0.0131854847700632
T1754 0.0124138968690647
T1755 0.0116686690860833
T1756 0.0109241514771264
T1757 0.0101803442419055
T1758 0.00945517927453948
T1759 0.00923736534635839
T1760 0.00903797120744289
T1761 0.00883876479731903
T1762 0.00863974591627532
T1763 0.00844091496373471
T1764 0.00824227173998574
T1765 0.00805894598736493
T1766 0.008897451014409
T1767 0.00975337667418193
T1768 0.0106118067159198
T1769 0.0114727407401997
T1770 0.012336178946733
T1771 0.0132261432315237
T1772 0.0132456788088306
T1773 0.013265214585849
T1774 0.0132847501631559
T1775 0.0133042857404628
T1776 0.0133238215174812
T1777 0.0133433570947881
T1778 0.0125869636426458
T1779 0.0118543344586977
T1780 0.0111195124426941
T1781 0.0103824977943465
T1782 0.00966161444141
T1783 0.00945731319170817
T1784 0.00927106246474458
T1785 0.00908423217506469
T1786 0.00889682212295704
T1787 0.00870883270784457
T1788 0.00852026353030434
T1789 0.00834678495165047
T1790 0.00921520476135233
T1791 0.0101011806081668
T1792 0.0109896604375233
T1793 0.0118806446488447
T1794 0.0127741328427081
T1795 0.0136949986845815
T1796 0.0137145344615999
T1797 0.0137340700389068
T1798 0.0137536056162137
T1799 0.0137731413932321
T1800 0.013792676970539
T1801 0.0138122125478459
T1802 0.0130285946263991
T1803 0.0122696528557662
T1804 0.0115085184527893
T1805 0.0107451914174684
T1806 0.00999863455458459
T1807 0.00978672809199544
T1808 0.00959352201330194
T1809 0.00939973617218066
T1810 0.00920537096805458
T1811 0.00901042580178925
T1812 0.00881490127251911
T1813 0.00863500836053589
T1814 0.00953295850829567
T1815 0.0104489843424402
T1816 0.0113675143588382
T1817 0.0122885485574897
T1818 0.0132120869383946
T1819 0.0141638543373508
T1820 0.0141833899146577
T1821 0.0142029254919646
T1822 0.014222461268983
T1823 0.0142419968462899
T1824 0.0142615324235968
T1825 0.0142810682006152
T1826 0.0134702256101524
T1827 0.0126849714525461
T1828 0.0118975244628845
T1829 0.0111078848408788
T1830 0.0103356548674707
T1831 0.0101161431919942
T1832 0.0099159815618593
T1833 0.00971524036900812
T1834 0.00951391961344065
T1835 0.00931201909544541
T1836 0.00910953901473388
T1837 0.00892323176942131
T1838 0.009850712255239
T1839 0.0107967880767136
T1840 0.0117453680804417
T1841 0.0126964524661347
T1842 0.0136500408343697
T1843 0.0146327097904086
T1844 0.0146522453677155
T1845 0.0146717811447339
T1846 0.0146913167220408
T1847 0.0147108522993477
T1848 0.0147303880763661
T1849 0.0147499236536731
T1850 0.0139118565939056
T1851 0.0131002898496146
T1852 0.0122865304729797
T1853 0.0114705784640007
T1854 0.0106726751803567
T1855 0.0104455580922815
T1856 0.0102384411104167
T1857 0.0100307443661241
T1858 0.00982246825882672
T1859 0.00961361238910157
T1860 0.00940417675694865
T1861 0.00921145517830673
T1862 0.0101684660021823
T1863 0.0111445920106985
T1864 0.0121232220017566
T1865 0.0131043561750682
T1866 0.0140879947303448
T1867 0.0151015652434664
T1868 0.0151211010204848
T1869 0.0151406365977917
T1870 0.0151601721750986
T1871 0.015179707952117
T1872 0.015199243529424
T1873 0.0152187791067309
T1874 0.0143534875776589
T1875 0.0135156084463946
T1876 0.0126755366827863
T1877 0.0118332720871226
T1878 0.0110096952935313
T1879 0.0107749729925687
T1880 0.010560900658974
T1881 0.0103462485629516
T1882 0.0101310169042128
T1883 0.00991520548304625
T1884 0.0096988146988749
T1885 0.00949967878690364
T1886 0.0104862197491257
T1887 0.0114923957449719
T1888 0.0125010759230716
T1889 0.0135122600837132
T1890 0.0145259486263198
T1891 0.0155704208962357
T1892 0.0155899564735426
T1893 0.0156094920508495
T1894 0.0156290278278679
T1895 0.0156485634051748
T1896 0.0156680989824818
T1897 0.0156876347595002
T1898 0.0147951185614122
T1899 0.0139309270431746
T1900 0.0130645426928815
T1901 0.0121959655105331
T1902 0.0113467156064174
T1903 0.0111043880925675
T1904 0.0108833602075314
T1905 0.0106617525600675
T1906 0.0104395655495989
T1907 0.0102167987767024
T1908 0.00999345244108967
T1909 0.00978790219578906
T1910 0.010803973496069
T1911 0.0118401994792453
T1912 0.012878929644675
T1913 0.0139201639923582
T1914 0.0149639025222949
T1915 0.0160392763492935
T1916 0.0160588119266004
T1917 0.0160783477036188
T1918 0.0160978832809257
T1919 0.0161174188582327
T1920 0.0161369546352511
T1921 0.016156490212558
T1922 0.0152367495451654
T1923 0.0143462454402431
T1924 0.0134535487029767
T1925 0.012558659133655
T1926 0.0116837359193035
T1927 0.0114338029928548
T1928 0.0112058197560888
T1929 0.010977256756895
T1930 0.0107481141949849
T1931 0.0105183920703586
T1932 0.0102880901833044
T1933 0.0100761256046745
T1934 0.0111217272430123
T1935 0.0121880034132302
T1936 0.01325678356599
T1937 0.0143280679010033
T1938 0.01540185641827
T1939 0.0165081318023513
T1940 0.0165276675793697
T1941 0.0165472031566766
T1942 0.0165667387339836
T1943 0.016586274511002
T1944 0.0166058100883089
T1945 0.0166253456656158
T1946 0.0156783805289187
T1947 0.014761564037023
T1948 0.0138425547130719
T1949 0.0129213527567769
T1950 0.0120207562321895
T1951 0.011763217893142
T1952 0.0115282791049346
T1953 0.011292760754011
T1954 0.011056662840371
T1955 0.0108199851643032
T1956 0.0105827279255192
T1957 0.0103643490135599
T1958 0.0114394809899557
T1959 0.0125358071475036
T1960 0.0136346372875934
T1961 0.0147359718096483
T1962 0.0158398103142451
T1963 0.0169769874551206
T1964 0.0169965230324275
T1965 0.0170160586097345
T1966 0.0170355943867528
T1967 0.0170551299640598
T1968 0.0170746655413667
T1969 0.0170942013183851
T1970 0.0162800838590657
T1971 0.0154973925988881
T1972 0.0147128739786644
T1973 0.013926528198106
T1974 0.0131383552572129
T1975 0.0123718188584011
T1976 0.0120635807643671
T1977 0.0117786529943322
T1978 0.0114930490012245
T1979 0.0112067685853324
T1980 0.0109198117466561
T1981 0.0106525726221568
T1982 0.011757234736899
T1983 0.012883610881777
T1984 0.0140124912089084
T1985 0.0151438757182933
T1986 0.0162777644099316
T1987 0.0174458429081784
T1988 0.0174653784854854
T1989 0.0174849142625037
T1990 0.0175044498398107
T1991 0.0175239854171176
T1992 0.017543521194136
T1993 0.0175630567714429
T1994 0.0167261003072183
T1995 0.0159214819247554
T1996 0.0151150363819577
T1997 0.0143067634791139
T1998 0.0134966634159354
T1999 0.0127088391712871
T2000 0.0123918317461463
T2001 0.0120987881009685
T2002 0.0118050682327179
T2003 0.011510671941683
T2004 0.0112155994275753
T2005 0.0109407960310422
T2006 0.0120749884838423
T2007 0.0132314146160504
T2008 0.0143903451302233
T2009 0.0155517796269383
T2010 0.0167157183059067
T2011 0.0179146983612363
T2012 0.0179342341382546
T2013 0.0179537697155616
T2014 0.0179733052928685
T2015 0.0179928410698869
T2016 0.0180123766471938
T2017 0.0180319122245007
T2018 0.0171721165556595
T2019 0.0163455712506226
T2020 0.0155171985855396
T2021 0.0146869987601218
T2022 0.0138549715746579
T2023 0.0130458594841732
T2024 0.0127200827279254
T2025 0.0124189232076048
T2026 0.0121170874642114
T2027 0.0118145752980337
T2028 0.0115113869087831
T2029 0.0112290194399276
T2030 0.0123927422307857
T2031 0.0135792185500352
T2032 0.0147681988518268
T2033 0.0159596835355833
T2034 0.0171536722018818
T2035 0.0183835540140055
T2036 0.0184030895913125
T2037 0.0184226251686194
T2038 0.0184421609456378
T2039 0.0184616965229447
T2040 0.0184812321002516
T2041 0.01850076787727
T2042 0.0176181330038121
T2043 0.0167696605764899
T2044 0.0159193607891214
T2045 0.0150672338414183
T2046 0.0142132797333804
T2047 0.0133828797970593
T2048 0.0130483337097046
T2049 0.0127390583142411
T2050 0.0124291066957049
T2051 0.0121184786543843
T2052 0.0118071743899908
T2053 0.0115172428488131
T2054 0.012710495977729
T2055 0.0139270222843086
T2056 0.0151460527731417
T2057 0.0163675872445168
T2058 0.0175916260978568
T2059 0.0188524094670634
T2060 0.0188719450443703
T2061 0.0188914808213887
T2062 0.0189110163986956
T2063 0.0189305519760025
T2064 0.0189500877530209
T2065 0.0189696233303278
T2066 0.0180641494519647
T2067 0.0171937499023571
T2068 0.0163215231924148
T2069 0.0154474691224262
T2070 0.0145715876923915
T2071 0.0137198999102339
T2072 0.0133765846914838
T2073 0.0130591934208775
T2074 0.0127411259271983
T2075 0.0124223822104464
T2076 0.0121029620709101
T2077 0.01180546645741
T2078 0.0130282497246723
T2079 0.014274826018582
T2080 0.0155239064947452
T2081 0.0167754911531618
T2082 0.0180295799938319
T2083 0.0193212649201212
T2084 0.0193408006971396
T2085 0.0193603362744465
T2086 0.0193798718517534
T2087 0.0193994076287718
T2088 0.0194189432060787
T2089 0.0194384787833856
T2090 0.0185101659001174
T2091 0.0176178392282243
T2092 0.0167236853959966
T2093 0.0158277042037227
T2094 0.014929895851114
T2095 0.0140569202231199
T2096 0.0137048356732629
T2097 0.0133793287272253
T2098 0.0130531451586918
T2099 0.012726285566797
T2100 0.0123987495521179
T2101 0.0120936898662954
T2102 0.0133460034716157
T2103 0.0146226299525669
T2104 0.0159017604160601
T2105 0.0171833950618068
T2106 0.018467533889807
T2107 0.0197901205728905
T2108 0.0198096561501974
T2109 0.0198291917275043
T2110 0.0198487275045227
T2111 0.0198682630818296
T2112 0.0198877986591365
T2113 0.0199073344361549
T2114 0.0189561821485585
T2115 0.0180419285540916
T2116 0.0171258475995784
T2117 0.0162079394847306
T2118 0.0152882040098365
T2119 0.014393940536006
T2120 0.0140330866550421
T2121 0.0136994638338616
T2122 0.0133651645898967
T2123 0.0130301889231476
T2124 0.0126945370333256
T2125 0.0123819132751808
T2126 0.0139218267901445
T2127 0.0154873792649694
T2128 0.0170559367984408
T2129 0.0186274989911357
T2130 0.0202394404486414
T2131 0.0202589760259483
T2132 0.0202785116032552
T2133 0.0202980473802736
T2134 0.0203175829575805
T2135 0.0203371185348874
T2136 0.0203566543119058
T2137 0.0203761898892127
T2138 0.0194021985967112
T2139 0.0184660178799588
T2140 0.0175280100028718
T2141 0.0165881747657385
T2142 0.0156465121685591
T2143 0.0147309608488921
T2144 0.0143613376368213
T2145 0.0140195989404979
T2146 0.0136771838213902
T2147 0.0133340922794982
T2148 0.0129903245145334
T2149 0.0126701368837777
T2150 0.0142455820667871
T2151 0.0158471932482546
T2152 0.0174518092886571
T2153 0.0190594299882831
T2154 0.0207082959016992
T2155 0.0207278314790061
T2156 0.0207473672560245
T2157 0.0207669028333314
T2158 0.0207864384106383
T2159 0.0208059741876567
T2160 0.0208255097649636
T2161 0.0208450453422705
T2162 0.0198482150448638
T2163 0.0188901072058261
T2164 0.0179301722064536
T2165 0.016968409847035
T2166 0.0160048203272816
T2167 0.0150679809620667
T2168 0.0146895886186004
T2169 0.0143397340471342
T2170 0.0139892030528837
T2171 0.0136379956358488
T2172 0.0132861121954526
T2173 0.0129583602926631
T2174 0.0145693373434297
T2175 0.0162070070318283
T2176 0.0178476815791619
T2177 0.019491361185142
T2178 0.021177151354757
T2179 0.0211966871317754
T2180 0.0212162227090823
T2181 0.0212357582863892
T2182 0.0212552940634076
T2183 0.0212748296407145
T2184 0.0212943652180214
T2185 0.0213139009950398
T2186 0.020294231293305
T2187 0.0193141965316933
T2188 0.0183323344100355
T2189 0.0173486451280429
T2190 0.0163631284860041
T2191 0.0154050012749528
T2192 0.0150178396003796
T2193 0.0146598691537705
T2194 0.0143012222843771
T2195 0.0139418991919109
T2196 0.0135818996766604
T2197 0.0132465837015485
T2198 0.0148930924203608
T2199 0.016566820815402
T2200 0.0182435540693782
T2201 0.0199232923820009
T2202 0.0216460070075263
T2203 0.0216655425848332
T2204 0.0216850781621401
T2205 0.0217046139391585
T2206 0.0217241495164654
T2207 0.0217436850937723
T2208 0.0217632208707907
T2209 0.0217827564480976
T2210 0.0207402477414576
T2211 0.0197382858575606
T2212 0.0187344968133288
T2213 0.0177288802093393
T2214 0.0167214366447266
T2215 0.0157420215878388
T2216 0.0153460905821588
T2217 0.0149800042604068
T2218 0.0146132415158706
T2219 0.0142458025482615
T2220 0.0138776871578682
T2221 0.013534807110434
T2222 0.0152168476970034
T2223 0.0169266347986872
T2224 0.0186394265595945
T2225 0.0203552233791483
T2226 0.0221148624605841
T2227 0.022134398037891
T2228 0.0221539338149094
T2229 0.0221734693922163
T2230 0.0221930049695232
T2231 0.0222125407465416
T2232 0.0222320763238485
T2233 0.0222516119011555
T2234 0.0211862641896103
T2235 0.0201623751834278
T2236 0.0191366590169106
T2237 0.0181091154903473
T2238 0.0170797448034492
T2239 0.0160790417010134
T2240 0.0156743415639379
T2241 0.0153001393670431
T2242 0.0149252607473641
T2243 0.0145497059046122
T2244 0.0141734746390759
T2245 0.0138230307190309
T2246 0.0155406029736459
T2247 0.0172864485822609
T2248 0.0190352990498108
T2249 0.0207871545760072
T2250 0.0225837179136419
T2251 0.0226032536906603
T2252 0.0226227892679672
T2253 0.0226423248452741
T2254 0.0226618606222925
T2255 0.0226813961995994
T2256 0.0227009317769064
T2257 0.0227204675539248
T2258 0.0216322806377629
T2259 0.0205864645092951
T2260 0.0195388212204925
T2261 0.0184893507713552
T2262 0.0174380529621717
T2263 0.0164160620138995
T2264 0.0160025925457171
T2265 0.0156202744736795
T2266 0.0152372799788575
T2267 0.0148536092609628
T2268 0.0144692623199952
T2269 0.0141112541279163
T2270 0.0158643582502885
T2271 0.0176462623658346
T2272 0.0194311715400271
T2273 0.0212190855731547
T2274 0.0230525735664112
T2275 0.0230721091437181
T2276 0.023091644721025
T2277 0.0231111804980434
T2278 0.0231307160753503
T2279 0.0231502516526573
T2280 0.0231697874296757
T2281 0.0231893230069826
T2282 0.0220782968862041
T2283 0.0210105538351623
T2284 0.0199409834240743
T2285 0.0188695858526516
T2286 0.0177963611208942
T2287 0.0167530823267856
T2288 0.0163308435274962
T2289 0.0159404095803158
T2290 0.015549299210351
T2291 0.0151575126173134
T2292 0.0147650498012029
T2293 0.0143994775368017
T2294 0.0161881133272196
T2295 0.0180060763491198
T2296 0.0198270440302434
T2297 0.0216510167700136
T2298 0.023521429019469
T2299 0.0235409645967759
T2300 0.0235605003737943
T2301 0.0235800359511012
T2302 0.0235995715284082
T2303 0.0236191073054266
T2304 0.0236386428827335
T2305 0.0236581784600404
T2306 0.0225243133343567
T2307 0.0214346431610295
T2308 0.0203431458273676
T2309 0.0192498211336595
T2310 0.0181546692796167
T2311 0.0170901026396716
T2312 0.0166590945092754
T2313 0.0162605446869521
T2314 0.0158613186415559
T2315 0.0154614161733755
T2316 0.0150608372824107
T2317 0.0146877009456871
T2318 0.0165118686038622
T2319 0.0183658901326935
T2320 0.0202229165204598
T2321 0.022082947767161
T2322 0.0239902844725268
T2323 0.0240098202495452
T2324 0.0240293558268521
T2325 0.0240488914041591
T2326 0.0240684271811775
T2327 0.0240879627584844
T2328 0.0241074983357913
T2329 0.0241270341128097
T2330 0.0229703297825094
T2331 0.0218587324868968
T2332 0.0207453080309495
T2333 0.0196300564146675
T2334 0.0185129772386278
T2335 0.0174271227528462
T2336 0.0169873454910546
T2337 0.0165806797935884
T2338 0.0161733378730494
T2339 0.0157653195297261
T2340 0.0153566247636185
T2341 0.014975924554284
T2342 0.0168356238805048
T2343 0.0187257039162672
T2344 0.0206187890106761
T2345 0.0225148789640199
T2346 0.0244591401252961
T2347 0.024478675702603
T2348 0.02449821127991
T2349 0.0245177470569283
T2350 0.0245372826342353
T2351 0.0245568182115422
T2352 0.0245763539885606
T2353 0.0245958895658675
T2354 0.023416346230662
T2355 0.022282821812764
T2356 0.0211474702345313
T2357 0.0200102914959639
T2358 0.0188712853973503
T2359 0.0177641430657323
T2360 0.0173155964728337
T2361 0.0169008149002247
T2362 0.0164853571045429
T2363 0.0160692228860767
T2364 0.0156524124445377
T2365 0.0152641479631695
T2366 0.0171593789574358
T2367 0.0190855178995524
T2368 0.0210146615008924
T2369 0.0229468099611673
T2370 0.0249279955783539
T2371 0.0249475311556609
T2372 0.0249670669326792
T2373 0.0249866025099862
T2374 0.0250061380872931
T2375 0.0250256738643115
T2376 0.0250452094416184
T2377 0.0250647452186368
T2378 0.0238623624791032
T2379 0.0227069111386313
T2380 0.0215496326378247
T2381 0.0203905267769718
T2382 0.0192295935560728
T2383 0.0181011633786184
T2384 0.0176438474546129
T2385 0.017220950006861
T2386 0.0167973763360363
T2387 0.0163731262424273
T2388 0.0159481999257455
T2389 0.0155523713720549
T2390 0.0174831342340784
T2391 0.0194453316831261
T2392 0.0214105339911087
T2393 0.0233787411580262
T2394 0.0253968510314117
T2395 0.0254163868084301
T2396 0.0254359223857371
T2397 0.025455457963044
T2398 0.0254749937400624
T2399 0.0254945293173693
T2400 0.0255140650943877
T2401 0.0255336006716946
T2402 0.0243083789272558
T2403 0.0231310004644985
T2404 0.0219517948414065
T2405 0.0207707618582683
T2406 0.0195879017147954
T2407 0.0184381836915045
T2408 0.0179720984363921
T2409 0.0175410851134973
T2410 0.0171093955675298
T2411 0.0166770295987779
T2412 0.0162439874069532
T2413 0.0158405947809403
T2414 0.017806889510721
T2415 0.0198051454666998
T2416 0.021806406481325
T2417 0.0238106721551737
T2418 0.025865706684181
T2419 0.025885242261488
T2420 0.0259047778387949
T2421 0.0259243136158133
T2422 0.0259438491931202
T2423 0.0259633847704271
T2424 0.0259829205474455
T2425 0.0260024561247524
T2426 0.0247543953754085
T2427 0.0235550897903658
T2428 0.0223539570449883
T2429 0.0211509971392762
T2430 0.0199462098735179
T2431 0.018775203804679
T2432 0.0183003494181712
T2433 0.0178612202201337
T2434 0.0174214147990233
T2435 0.01698093315484
T2436 0.0165397750878725
T2437 0.0161288183895372
T2438 0.0181306447873636
T2439 0.0201649594499849
T2440 0.0222022789715413
T2441 0.0242426033520326
T2442 0.0263345621372389
T2443 0.0263540977145458
T2444 0.0263736334915642
T2445 0.0263931690688711
T2446 0.026412704646178
T2447 0.0264322404231964
T2448 0.0264517760005033
T2449 0.0264713117775217
T2450 0.0252004116238496
T2451 0.023979179116233
T2452 0.0227561194482817
T2453 0.0215312324202841
T2454 0.0203045180322404
T2455 0.0191122241175651
T2456 0.0186286003999504
T2457 0.01818135532677
T2458 0.0177334340305167
T2459 0.0172848365111906
T2460 0.0168355625690803
T2461 0.0164170417984226
T2462 0.0184543998642947
T2463 0.0205247732335586
T2464 0.0225981512620461
T2465 0.02467453434918
T2466 0.0268034175902967
T2467 0.0268229533673151
T2468 0.026842488944622
T2469 0.0268620245219289
T2470 0.0268815602989473
T2471 0.0269010958762542
T2472 0.0269206316532726
T2473 0.0269401672305795
T2474 0.0256464280720023
T2475 0.0244032684421002
T2476 0.0231582816518635
T2477 0.0219114675015806
T2478 0.020662826190963
T2479 0.0194492444304512
T2480 0.0189568513817296
T2481 0.0185014904334063
T2482 0.0180454532620102
T2483 0.0175887398675413
T2484 0.017131350050288
T2485 0.016705265207308
T2486 0.0187781551409372
T2487 0.0208845870171323
T2488 0.0229940237522624
T2489 0.0251064655460389
T2490 0.027272273243066
T2491 0.0272918088203729
T2492 0.0273113443976798
T2493 0.0273308801746982
T2494 0.0273504157520051
T2495 0.0273699515290235
T2496 0.0273894871063304
T2497 0.0274090226836373
T2498 0.0260924445201549
T2499 0.0248273577679675
T2500 0.0235604438554454
T2501 0.0222917027825885
T2502 0.0210211343496855
T2503 0.0197862647433373
T2504 0.0192851023635087
T2505 0.0188216255400426
T2506 0.0183574726932151
T2507 0.0178926432238919
T2508 0.0174271375314958
T2509 0.0169934888159049
T2510 0.0191019104175798
T2511 0.021244400800706
T2512 0.0233898962424787
T2513 0.0255383965431863
T2514 0.0277411286961238
T2515 0.0277606642734307
T2516 0.0277802000504491
T2517 0.027799735627756
T2518 0.0278192712050629
T2519 0.0278388069820813
T2520 0.0278583425593882
T2521 0.0278778783364066
T2522 0.0265384609683076
T2523 0.0252514470938347
T2524 0.0239626062587387
T2525 0.022671937863885
T2526 0.021379442508408
T2527 0.0201232848565119
T2528 0.0196133533452879
T2529 0.0191417608463904
T2530 0.0186694919247086
T2531 0.0181965465802425
T2532 0.017722925212415
T2533 0.0172817122247904
T2534 0.0194256654945109
T2535 0.0216042147839912
T2536 0.023785768732695
T2537 0.0259703277400452
T2538 0.0282099841491816
T2539 0.0282295199262
T2540 0.0282490555035069
T2541 0.0282685910808138
T2542 0.0282881268578322
T2543 0.0283076624351391
T2544 0.0283271982121575
T2545 0.0283467337894644
T2546 0.0269844772167487
T2547 0.025675536419702
T2548 0.0243647684623205
T2549 0.0230521731448929
T2550 0.0217377506671305
T2551 0.0204603051693979
T2552 0.0199416043270671
T2553 0.0194618959530267
T2554 0.0189815111562021
T2555 0.0185004501363046
T2556 0.0180187126936228
T2557 0.0175699356336758
T2558 0.0197494207711535
T2559 0.0219640285675649
T2560 0.0241816412229113
T2561 0.0264022587371926
T2562 0.0286788398019509
T2563 0.0286983753792578
T2564 0.0287179109565647
T2565 0.0287374467335831
T2566 0.02875698231089
T2567 0.0287765180879084
T2568 0.0287960536652153
T2569 0.0288155892425222
T2570 0.0274304936649014
T2571 0.0260996257455692
T2572 0.0247669306659024
T2573 0.0234324084259008
T2574 0.0220960588258531
T2575 0.020797325482284
T2576 0.0202698553088462
T2577 0.019782031059663
T2578 0.0192935303876955
T2579 0.0188043534926552
T2580 0.0183145001748306
T2581 0.0178581590425612
T2582 0.0200731760477961
T2583 0.0223238423511386
T2584 0.0245775137131276
T2585 0.0268341899340515
T2586 0.0291476952550087
T2587 0.0291672308323156
T2588 0.029186766609334
T2589 0.0292063021866409
T2590 0.0292258379636593
T2591 0.0292453735409662
T2592 0.0292649091182731
T2593 0.0292844448952915
T2594 0.027876510113054
T2595 0.0265237150714365
T2596 0.0251690930691957
T2597 0.0238126435071973
T2598 0.0224543667848641
T2599 0.0211343455954586
T2600 0.0205981062906254
T2601 0.0201021661662994
T2602 0.019605549619189
T2603 0.0191082568490058
T2604 0.0186102876560383
T2605 0.0181463826511581
T2606 0.0203969313244387
T2607 0.0226836563344238
T2608 0.0249733862033439
T2609 0.027266120931199
T2610 0.0296165507080665
T2611 0.0296360864850849
T2612 0.0296556220623918
T2613 0.0296751578394102
T2614 0.0296946934167171
T2615 0.029714228994024
T2616 0.0297337647710424
T2617 0.0297533003483494
T2618 0.0283225263614952
T2619 0.0269478043973037
T2620 0.0255712552727775
T2621 0.0241928787882052
T2622 0.0228126749435866
T2623 0.0214713659083447
T2624 0.0209263572724046
T2625 0.0204223012729357
T2626 0.0199175688506825
T2627 0.0194121602053564
T2628 0.0189060753369576
T2629 0.0184373508946309
T2630 0.0207102800352575
T2631 0.0230169122856147
T2632 0.0253235447356834
T2633 0.027630177185752
T2634 0.0299921932241583
T2635 0.0299921932241583
T2636 0.0299921932241583
T2637 0.0299921932241583
T2638 0.0299921932241583
T2639 0.0299921932241583
T2640 0.0299921932241583
T2641 0.0299921932241583
T2642 0.0285311982969468
T2643 0.0271285472813478
T2644 0.0257258960660372
T2645 0.0243232450504382
T2646 0.0229205938351276
T2647 0.0215588305497686
T2648 0.0209978689607695
T2649 0.0204787059860729
T2650 0.0199595428116648
T2651 0.0194403798369681
T2652 0.01892121666256
T2653 0.0184373508946309
T2654 0.0207102800352575
T2655 0.0230169122856147
T2656 0.0253235447356834
T2657 0.027630177185752
T2658 0.0299921932241583
T2659 0.0299921932241583
T2660 0.0299921932241583
T2661 0.0299921932241583
T2662 0.0299921932241583
T2663 0.0299921932241583
T2664 0.0299921932241583
T2665 0.0299921932241583
T2666 0.0285311982969468
T2667 0.0271285472813478
T2668 0.0257258960660372
T2669 0.0243232450504382
T2670 0.0229205938351276
T2671 0.0215588305497686
T2672 0.0209978689607695
T2673 0.0204787059860729
T2674 0.0199595428116648
T2675 0.0194403798369681
T2676 0.01892121666256
T2677 0.0184373508946309
T2678 0.0207102800352575
T2679 0.0230169122856147
T2680 0.0253235447356834
T2681 0.027630177185752
T2682 0.0299921932241583
T2683 0.0299921932241583
T2684 0.0299921932241583
T2685 0.0299921932241583
T2686 0.0299921932241583
T2687 0.0299921932241583
T2688 0.0299921932241583
T2689 0.0299921932241583
T2690 0.0285311982969468
T2691 0.0271285472813478
T2692 0.0257258960660372
T2693 0.0243232450504382
T2694 0.0229205938351276
T2695 0.0215588305497686
T2696 0.0209978689607695
T2697 0.0204787059860729
T2698 0.0199595428116648
T2699 0.0194403798369681
T2700 0.01892121666256
T2701 0.0184373508946309
T2702 0.0207102800352575
T2703 0.0230169122856147
T2704 0.0253235447356834
T2705 0.027630177185752
T2706 0.0299921932241583
T2707 0.0299921932241583
T2708 0.0299921932241583
T2709 0.0299921932241583
T2710 0.0299921932241583
T2711 0.0299921932241583
T2712 0.0299921932241583
T2713 0.0299921932241583
T2714 0.0285311982969468
T2715 0.0271285472813478
T2716 0.0257258960660372
T2717 0.0243232450504382
T2718 0.0229205938351276
T2719 0.0215588305497686
T2720 0.0209978689607695
T2721 0.0204787059860729
T2722 0.0199595428116648
T2723 0.0194403798369681
T2724 0.01892121666256
T2725 0.0184373508946309
T2726 0.0207102800352575
T2727 0.0230169122856147
T2728 0.0253235447356834
T2729 0.027630177185752
T2730 0.0299921932241583
T2731 0.0299921932241583
T2732 0.0299921932241583
T2733 0.0299921932241583
T2734 0.0299921932241583
T2735 0.0299921932241583
T2736 0.0299921932241583
T2737 0.0299921932241583
T2738 0.0285311982969468
T2739 0.0271285472813478
T2740 0.0257258960660372
T2741 0.0243232450504382
T2742 0.0229205938351276
T2743 0.0215588305497686
T2744 0.0209978689607695
T2745 0.0204787059860729
T2746 0.0199595428116648
T2747 0.0194403798369681
T2748 0.01892121666256
T2749 0.0184373508946309
T2750 0.0207102800352575
T2751 0.0230169122856147
T2752 0.0253235447356834
T2753 0.027630177185752
T2754 0.0299921932241583
T2755 0.0299921932241583
T2756 0.0299921932241583
T2757 0.0299921932241583
T2758 0.0299921932241583
T2759 0.0299921932241583
T2760 0.0299921932241583
T2761 0.0299921932241583
T2762 0.0285311982969468
T2763 0.0271285472813478
T2764 0.0257258960660372
T2765 0.0243232450504382
T2766 0.0229205938351276
T2767 0.0215588305497686
T2768 0.0209978689607695
T2769 0.0204787059860729
T2770 0.0199595428116648
T2771 0.0194403798369681
T2772 0.01892121666256
T2773 0.0184373508946309
T2774 0.0212859134281685
T2775 0.024169089955499
T2776 0.0270522666825409
T2777 0.0299921932241583
T2778 0.0299921932241583
T2779 0.0299921932241583
T2780 0.0299921932241583
T2781 0.0299921932241583
T2782 0.0299921932241583
T2783 0.0299921932241583
T2784 0.0299921932241583
T2785 0.0299921932241583
T2786 0.0285311982969468
T2787 0.0271285472813478
T2788 0.0257258960660372
T2789 0.0243232450504382
T2790 0.0229205938351276
T2791 0.0215588305497686
T2792 0.0209978689607695
T2793 0.0204787059860729
T2794 0.0199595428116648
T2795 0.0194403798369681
T2796 0.01892121666256
T2797 0.0184373508946309
T2798 0.0212859134281685
T2799 0.024169089955499
T2800 0.0270522666825409
T2801 0.0299921932241583
T2802 0.0299921932241583
T2803 0.0299921932241583
T2804 0.0299921932241583
T2805 0.0299921932241583
T2806 0.0299921932241583
T2807 0.0299921932241583
T2808 0.0299921932241583
