# Supplementary material for: FishMORPH - An agent-based model to predict salmonid growth and distribution responses under natural and low flows
Source: Sci Rep. 2016 Jul 19;6:29414. doi: 10.1038/srep29414 (PMC4949470; doi:10.1038/srep29414)
Supplement: Supplementary Information 2 [file srep29414-s2.zip › SR_FishMORPH_Files/Parameters/Baseline_Resource5_Density_Stretch6.var]

Resource5Density Strech6
T1 0.114008560402019
T2 0.10578639048841
T3 0.0977868658107786
T4 0.0897873422735845
T5 0.0819510346595034
T6 0.0803111694955184
T7 0.0788310590283306
T8 0.0773509474207058
T9 0.0758708369535179
T10 0.0743907253458931
T11 0.0729106148787052
T12 0.0714305032710804
T13 0.0700854330903136
T14 0.0762213890424392
T15 0.0824845960962289
T16 0.0887478020095816
T17 0.0950110090633713
T18 0.101274214976724
T19 0.107537422030514
T20 0.114008560402019
T21 0.114008560402019
T22 0.114008560402019
T23 0.114008560402019
T24 0.114008560402019
T25 0.114008560402019
T26 0.10578639048841
T27 0.0977868658107786
T28 0.0897873422735845
T29 0.0819510346595034
T30 0.0803111694955184
T31 0.0788310590283306
T32 0.0773509474207058
T33 0.0758708369535179
T34 0.0743907253458931
T35 0.0729106148787052
T36 0.0714305032710804
T37 0.0700854330903136
T38 0.0762213890424392
T39 0.0824845960962289
T40 0.0887478020095816
T41 0.0950110090633713
T42 0.101274214976724
T43 0.107537422030514
T44 0.114008560402019
T45 0.114008560402019
T46 0.114008560402019
T47 0.114008560402019
T48 0.114008560402019
T49 0.114008560402019
T50 0.10578639048841
T51 0.0977868658107786
T52 0.0897873422735845
T53 0.0819510346595034
T54 0.0803111694955184
T55 0.0788310590283306
T56 0.0773509474207058
T57 0.0758708369535179
T58 0.0743907253458931
T59 0.0729106148787052
T60 0.0714305032710804
T61 0.0700854330903136
T62 0.0762213890424392
T63 0.0824845960962289
T64 0.0887478020095816
T65 0.0950110090633713
T66 0.101274214976724
T67 0.107537422030514
T68 0.114008560402019
T69 0.114008560402019
T70 0.114008560402019
T71 0.114008560402019
T72 0.114008560402019
T73 0.114008560402019
T74 0.10578639048841
T75 0.0977868658107786
T76 0.0897873422735845
T77 0.0819510346595034
T78 0.0803111694955184
T79 0.0788310590283306
T80 0.0773509474207058
T81 0.0758708369535179
T82 0.0743907253458931
T83 0.0729106148787052
T84 0.0714305032710804
T85 0.0700854330903136
T86 0.0762213890424392
T87 0.0824845960962289
T88 0.0887478020095816
T89 0.0950110090633713
T90 0.101274214976724
T91 0.107537422030514
T92 0.114008560402019
T93 0.114008560402019
T94 0.114008560402019
T95 0.114008560402019
T96 0.114008560402019
T97 0.114008560402019
T98 0.10578639048841
T99 0.0977868658107786
T100 0.0897873422735845
T101 0.0819510346595034
T102 0.0803111694955184
T103 0.0788310590283306
T104 0.0773509474207058
T105 0.0758708369535179
T106 0.0743907253458931
T107 0.0729106148787052
T108 0.0714305032710804
T109 0.0700854330903136
T110 0.0762213890424392
T111 0.0824845960962289
T112 0.0887478020095816
T113 0.0950110090633713
T114 0.101274214976724
T115 0.107537422030514
T116 0.114008560402019
T117 0.114008560402019
T118 0.114008560402019
T119 0.114008560402019
T120 0.114008560402019
T121 0.114008560402019
T122 0.10578639048841
T123 0.0977868658107786
T124 0.0897873422735845
T125 0.0819510346595034
T126 0.0803111694955184
T127 0.0788310590283306
T128 0.0773509474207058
T129 0.0758708369535179
T130 0.0743907253458931
T131 0.0729106148787052
T132 0.0714305032710804
T133 0.0700854330903136
T134 0.0762213890424392
T135 0.0824845960962289
T136 0.0887478020095816
T137 0.0950110090633713
T138 0.101274214976724
T139 0.107537422030514
T140 0.114008560402019
T141 0.114008560402019
T142 0.114008560402019
T143 0.114008560402019
T144 0.114008560402019
T145 0.114008560402019
T146 0.10578639048841
T147 0.0977868658107786
T148 0.0897873422735845
T149 0.0819510346595034
T150 0.0803111694955184
T151 0.0788310590283306
T152 0.0773509474207058
T153 0.0758708369535179
T154 0.0743907253458931
T155 0.0729106148787052
T156 0.0714305032710804
T157 0.0700854330903136
T158 0.0762213890424392
T159 0.0824845960962289
T160 0.0887478020095816
T161 0.0950110090633713
T162 0.101274214976724
T163 0.107537422030514
T164 0.114008560402019
T165 0.114008560402019
T166 0.114008560402019
T167 0.114008560402019
T168 0.114008560402019
T169 0.114008560402019
T170 0.10578639048841
T171 0.0977868658107786
T172 0.0897873422735845
T173 0.0819510346595034
T174 0.0803111694955184
T175 0.0788310590283306
T176 0.0773509474207058
T177 0.0758708369535179
T178 0.0743907253458931
T179 0.0729106148787052
T180 0.0714305032710804
T181 0.0700854330903136
T182 0.0762213890424392
T183 0.0824845960962289
T184 0.0887478020095816
T185 0.0950110090633713
T186 0.101274214976724
T187 0.107537422030514
T188 0.114008560402019
T189 0.114008560402019
T190 0.114008560402019
T191 0.114008560402019
T192 0.114008560402019
T193 0.114008560402019
T194 0.10578639048841
T195 0.0977868658107786
T196 0.0897873422735845
T197 0.0819510346595034
T198 0.0803111694955184
T199 0.0788310590283306
T200 0.0773509474207058
T201 0.0758708369535179
T202 0.0743907253458931
T203 0.0729106148787052
T204 0.0714305032710804
T205 0.0700854330903136
T206 0.0762213890424392
T207 0.0824845960962289
T208 0.0887478020095816
T209 0.0950110090633713
T210 0.101274214976724
T211 0.107537422030514
T212 0.114008560402019
T213 0.114008560402019
T214 0.114008560402019
T215 0.114008560402019
T216 0.114008560402019
T217 0.114008560402019
T218 0.10578639048841
T219 0.0977868658107786
T220 0.0897873422735845
T221 0.0819510346595034
T222 0.0803111694955184
T223 0.0788310590283306
T224 0.0773509474207058
T225 0.0758708369535179
T226 0.0743907253458931
T227 0.0729106148787052
T228 0.0714305032710804
T229 0.0700854330903136
T230 0.0762213890424392
T231 0.0824845960962289
T232 0.0887478020095816
T233 0.0950110090633713
T234 0.101274214976724
T235 0.107537422030514
T236 0.114008560402019
T237 0.114008560402019
T238 0.114008560402019
T239 0.114008560402019
T240 0.114008560402019
T241 0.114008560402019
T242 0.10578639048841
T243 0.0977868658107786
T244 0.0897873422735845
T245 0.0819510346595034
T246 0.0803111694955184
T247 0.0788310590283306
T248 0.0773509474207058
T249 0.0758708369535179
T250 0.0743907253458931
T251 0.0729106148787052
T252 0.0714305032710804
T253 0.0700854330903136
T254 0.0762213890424392
T255 0.0824845960962289
T256 0.0887478020095816
T257 0.0950110090633713
T258 0.101274214976724
T259 0.107537422030514
T260 0.114008560402019
T261 0.114008560402019
T262 0.114008560402019
T263 0.114008560402019
T264 0.114008560402019
T265 0.114008560402019
T266 0.10578639048841
T267 0.0977868658107786
T268 0.0897873422735845
T269 0.0819510346595034
T270 0.0803111694955184
T271 0.0788310590283306
T272 0.0773509474207058
T273 0.0758708369535179
T274 0.0743907253458931
T275 0.0729106148787052
T276 0.0714305032710804
T277 0.0700854330903136
T278 0.0762213890424392
T279 0.0824845960962289
T280 0.0887478020095816
T281 0.0950110090633713
T282 0.101274214976724
T283 0.107537422030514
T284 0.114008560402019
T285 0.114008560402019
T286 0.114008560402019
T287 0.114008560402019
T288 0.114008560402019
T289 0.114008560402019
T290 0.10578639048841
T291 0.0977868658107786
T292 0.0897873422735845
T293 0.0819510346595034
T294 0.0803111694955184
T295 0.0788310590283306
T296 0.0773509474207058
T297 0.0758708369535179
T298 0.0743907253458931
T299 0.0729106148787052
T300 0.0714305032710804
T301 0.0700854330903136
T302 0.0762213890424392
T303 0.0824845960962289
T304 0.0887478020095816
T305 0.0950110090633713
T306 0.101274214976724
T307 0.107537422030514
T308 0.114008560402019
T309 0.114008560402019
T310 0.114008560402019
T311 0.114008560402019
T312 0.114008560402019
T313 0.114008560402019
T314 0.10578639048841
T315 0.0977868658107786
T316 0.0897873422735845
T317 0.0819510346595034
T318 0.0803111694955184
T319 0.0788310590283306
T320 0.0773509474207058
T321 0.0758708369535179
T322 0.0743907253458931
T323 0.0729106148787052
T324 0.0714305032710804
T325 0.0700854330903136
T326 0.0762213890424392
T327 0.0824845960962289
T328 0.0887478020095816
T329 0.0950110090633713
T330 0.101274214976724
T331 0.107537422030514
T332 0.114008560402019
T333 0.114008560402019
T334 0.114008560402019
T335 0.114008560402019
T336 0.114008560402019
T337 0.114008560402019
T338 0.10578639048841
T339 0.0977868658107786
T340 0.0897873422735845
T341 0.0819510346595034
T342 0.0803111694955184
T343 0.0788310590283306
T344 0.0773509474207058
T345 0.0758708369535179
T346 0.0743907253458931
T347 0.0729106148787052
T348 0.0714305032710804
T349 0.0700854330903136
T350 0.0762213890424392
T351 0.0824845960962289
T352 0.0887478020095816
T353 0.0950110090633713
T354 0.101274214976724
T355 0.107537422030514
T356 0.114008560402019
T357 0.114008560402019
T358 0.114008560402019
T359 0.114008560402019
T360 0.114008560402019
T361 0.114008560402019
T362 0.10578639048841
T363 0.0977868658107786
T364 0.0897873422735845
T365 0.0819510346595034
T366 0.0803111694955184
T367 0.0788310590283306
T368 0.0773509474207058
T369 0.0758708369535179
T370 0.0743907253458931
T371 0.0729106148787052
T372 0.0714305032710804
T373 0.0700854330903136
T374 0.0762213890424392
T375 0.0824845960962289
T376 0.0887478020095816
T377 0.0950110090633713
T378 0.101274214976724
T379 0.107537422030514
T380 0.114008560402019
T381 0.114008560402019
T382 0.114008560402019
T383 0.114008560402019
T384 0.114008560402019
T385 0.114008560402019
T386 0.10578639048841
T387 0.0977868658107786
T388 0.0897873422735845
T389 0.0819510346595034
T390 0.0803111694955184
T391 0.0788310590283306
T392 0.0773509474207058
T393 0.0758708369535179
T394 0.0743907253458931
T395 0.0729106148787052
T396 0.0714305032710804
T397 0.0700854330903136
T398 0.0762213890424392
T399 0.0824845960962289
T400 0.0887478020095816
T401 0.0950110090633713
T402 0.101274214976724
T403 0.107537422030514
T404 0.114008560402019
T405 0.114008560402019
T406 0.114008560402019
T407 0.114008560402019
T408 0.114008560402019
T409 0.114008560402019
T410 0.10578639048841
T411 0.0977868658107786
T412 0.0897873422735845
T413 0.0819510346595034
T414 0.0803111694955184
T415 0.0788310590283306
T416 0.0773509474207058
T417 0.0758708369535179
T418 0.0743907253458931
T419 0.0729106148787052
T420 0.0714305032710804
T421 0.0700854330903136
T422 0.0762213890424392
T423 0.0824845960962289
T424 0.0887478020095816
T425 0.0950110090633713
T426 0.101274214976724
T427 0.107537422030514
T428 0.114008560402019
T429 0.114008560402019
T430 0.114008560402019
T431 0.114008560402019
T432 0.114008560402019
T433 0.114008560402019
T434 0.10578639048841
T435 0.0977868658107786
T436 0.0897873422735845
T437 0.0819510346595034
T438 0.0803111694955184
T439 0.0788310590283306
T440 0.0773509474207058
T441 0.0758708369535179
T442 0.0743907253458931
T443 0.0729106148787052
T444 0.0714305032710804
T445 0.0700854330903136
T446 0.0762213890424392
T447 0.0824845960962289
T448 0.0887478020095816
T449 0.0950110090633713
T450 0.101274214976724
T451 0.107537422030514
T452 0.114008560402019
T453 0.114008560402019
T454 0.114008560402019
T455 0.114008560402019
T456 0.114008560402019
T457 0.114008560402019
T458 0.10578639048841
T459 0.0977868658107786
T460 0.0897873422735845
T461 0.0819510346595034
T462 0.0803111694955184
T463 0.0788310590283306
T464 0.0773509474207058
T465 0.0758708369535179
T466 0.0743907253458931
T467 0.0729106148787052
T468 0.0714305032710804
T469 0.0700854330903136
T470 0.0762213890424392
T471 0.0824845960962289
T472 0.0887478020095816
T473 0.0950110090633713
T474 0.101274214976724
T475 0.107537422030514
T476 0.114008560402019
T477 0.114008560402019
T478 0.114008560402019
T479 0.114008560402019
T480 0.114008560402019
T481 0.114008560402019
T482 0.10578639048841
T483 0.0977868658107786
T484 0.0897873422735845
T485 0.0819510346595034
T486 0.0803111694955184
T487 0.0788310590283306
T488 0.0773509474207058
T489 0.0758708369535179
T490 0.0743907253458931
T491 0.0729106148787052
T492 0.0714305032710804
T493 0.0700854330903136
T494 0.0762213890424392
T495 0.0824845960962289
T496 0.0887478020095816
T497 0.0950110090633713
T498 0.101274214976724
T499 0.107537422030514
T500 0.114008560402019
T501 0.114008560402019
T502 0.114008560402019
T503 0.114008560402019
T504 0.114008560402019
T505 0.114008560402019
T506 0.10578639048841
T507 0.0977868658107786
T508 0.0897873422735845
T509 0.0819510346595034
T510 0.0803111694955184
T511 0.0788310590283306
T512 0.0773509474207058
T513 0.0758708369535179
T514 0.0743907253458931
T515 0.0729106148787052
T516 0.0714305032710804
T517 0.0700854330903136
T518 0.0762213890424392
T519 0.0824845960962289
T520 0.0887478020095816
T521 0.0950110090633713
T522 0.101274214976724
T523 0.107537422030514
T524 0.114008560402019
T525 0.114008560402019
T526 0.114008560402019
T527 0.114008560402019
T528 0.114008560402019
T529 0.114008560402019
T530 0.10578639048841
T531 0.0977868658107786
T532 0.0897873422735845
T533 0.0819510346595034
T534 0.0803111694955184
T535 0.0788310590283306
T536 0.0773509474207058
T537 0.0758708369535179
T538 0.0743907253458931
T539 0.0729106148787052
T540 0.0714305032710804
T541 0.0700854330903136
T542 0.0762213890424392
T543 0.0824845960962289
T544 0.0887478020095816
T545 0.0950110090633713
T546 0.101274214976724
T547 0.107537422030514
T548 0.114008560402019
T549 0.114008560402019
T550 0.114008560402019
T551 0.114008560402019
T552 0.114008560402019
T553 0.114008560402019
T554 0.10578639048841
T555 0.0977868658107786
T556 0.0897873422735845
T557 0.0819510346595034
T558 0.0803111694955184
T559 0.0788310590283306
T560 0.0773509474207058
T561 0.0758708369535179
T562 0.0743907253458931
T563 0.0729106148787052
T564 0.0714305032710804
T565 0.0700854330903136
T566 0.0762213890424392
T567 0.0824845960962289
T568 0.0887478020095816
T569 0.0950110090633713
T570 0.101274214976724
T571 0.107537422030514
T572 0.114008560402019
T573 0.114008560402019
T574 0.114008560402019
T575 0.114008560402019
T576 0.114008560402019
T577 0.114008560402019
T578 0.10578639048841
T579 0.0977868658107786
T580 0.0897873422735845
T581 0.0819510346595034
T582 0.0803111694955184
T583 0.0788310590283306
T584 0.0773509474207058
T585 0.0758708369535179
T586 0.0743907253458931
T587 0.0729106148787052
T588 0.0714305032710804
T589 0.0700854330903136
T590 0.0762213890424392
T591 0.0824845960962289
T592 0.0887478020095816
T593 0.0950110090633713
T594 0.101274214976724
T595 0.107537422030514
T596 0.114008560402019
T597 0.114008560402019
T598 0.114008560402019
T599 0.114008560402019
T600 0.114008560402019
T601 0.114008560402019
T602 0.10578639048841
T603 0.0977868658107786
T604 0.0897873422735845
T605 0.0819510346595034
T606 0.0803111694955184
T607 0.0788310590283306
T608 0.0773509474207058
T609 0.0758708369535179
T610 0.0743907253458931
T611 0.0729106148787052
T612 0.0714305032710804
T613 0.0700854330903136
T614 0.0762213890424392
T615 0.0824845960962289
T616 0.0887478020095816
T617 0.0950110090633713
T618 0.101274214976724
T619 0.107537422030514
T620 0.114008560402019
T621 0.114008560402019
T622 0.114008560402019
T623 0.114008560402019
T624 0.114008560402019
T625 0.114008560402019
T626 0.10578639048841
T627 0.0977868658107786
T628 0.0897873422735845
T629 0.0819510346595034
T630 0.0803111694955184
T631 0.0788310590283306
T632 0.0773509474207058
T633 0.0758708369535179
T634 0.0743907253458931
T635 0.0729106148787052
T636 0.0714305032710804
T637 0.0700854330903136
T638 0.0762213890424392
T639 0.0824845960962289
T640 0.0887478020095816
T641 0.0950110090633713
T642 0.101274214976724
T643 0.107537422030514
T644 0.114008560402019
T645 0.114008560402019
T646 0.114008560402019
T647 0.114008560402019
T648 0.114008560402019
T649 0.114008560402019
T650 0.10578639048841
T651 0.0977868658107786
T652 0.0897873422735845
T653 0.0819510346595034
T654 0.0803111694955184
T655 0.0788310590283306
T656 0.0773509474207058
T657 0.0758708369535179
T658 0.0743907253458931
T659 0.0729106148787052
T660 0.0714305032710804
T661 0.0700854330903136
T662 0.0762213890424392
T663 0.0824845960962289
T664 0.0887478020095816
T665 0.0950110090633713
T666 0.101274214976724
T667 0.107537422030514
T668 0.114008560402019
T669 0.114008560402019
T670 0.114008560402019
T671 0.114008560402019
T672 0.114008560402019
T673 0.114008560402019
T674 0.10578639048841
T675 0.0977868658107786
T676 0.0897873422735845
T677 0.0819510346595034
T678 0.0803111694955184
T679 0.0788310590283306
T680 0.0773509474207058
T681 0.0758708369535179
T682 0.0743907253458931
T683 0.0729106148787052
T684 0.0714305032710804
T685 0.0700854330903136
T686 0.0762213890424392
T687 0.0824845960962289
T688 0.0887478020095816
T689 0.0950110090633713
T690 0.101274214976724
T691 0.107537422030514
T692 0.114008560402019
T693 0.114008560402019
T694 0.114008560402019
T695 0.114008560402019
T696 0.114008560402019
T697 0.114008560402019
T698 0.10578639048841
T699 0.0977868658107786
T700 0.0897873422735845
T701 0.0819510346595034
T702 0.0803111694955184
T703 0.0788310590283306
T704 0.0773509474207058
T705 0.0758708369535179
T706 0.0743907253458931
T707 0.0729106148787052
T708 0.0714305032710804
T709 0.0700854330903136
T710 0.0762213890424392
T711 0.0824845960962289
T712 0.0887478020095816
T713 0.0950110090633713
T714 0.101274214976724
T715 0.107537422030514
T716 0.114008560402019
T717 0.114008560402019
T718 0.114008560402019
T719 0.114008560402019
T720 0.114008560402019
T721 0.114008560402019
T722 0.10578639048841
T723 0.0977868658107786
T724 0.0897873422735845
T725 0.0819510346595034
T726 0.0803111694955184
T727 0.0788310590283306
T728 0.0773509474207058
T729 0.0758708369535179
T730 0.0743907253458931
T731 0.0729106148787052
T732 0.0714305032710804
T733 0.0700854330903136
T734 0.0762213890424392
T735 0.0824845960962289
T736 0.0887478020095816
T737 0.0950110090633713
T738 0.101274214976724
T739 0.107537422030514
T740 0.114008560402019
T741 0.114008560402019
T742 0.114008560402019
T743 0.114008560402019
T744 0.114008560402019
T745 0.114008560402019
T746 0.10578639048841
T747 0.0977868658107786
T748 0.0897873422735845
T749 0.0819510346595034
T750 0.0803111694955184
T751 0.0788310590283306
T752 0.0773509474207058
T753 0.0758708369535179
T754 0.0743907253458931
T755 0.0729106148787052
T756 0.0714305032710804
T757 0.0700854330903136
T758 0.0762213890424392
T759 0.0824845960962289
T760 0.0887478020095816
T761 0.0950110090633713
T762 0.101274214976724
T763 0.107537422030514
T764 0.114008560402019
T765 0.114008560402019
T766 0.114008560402019
T767 0.114008560402019
T768 0.114008560402019
T769 0.114008560402019
T770 0.10578639048841
T771 0.0977868658107786
T772 0.0897873422735845
T773 0.0819510346595034
T774 0.0803111694955184
T775 0.0788310590283306
T776 0.0773509474207058
T777 0.0758708369535179
T778 0.0743907253458931
T779 0.0729106148787052
T780 0.0714305032710804
T781 0.0700854330903136
T782 0.0762213890424392
T783 0.0824845960962289
T784 0.0887478020095816
T785 0.0950110090633713
T786 0.101274214976724
T787 0.107537422030514
T788 0.114008560402019
T789 0.114008560402019
T790 0.114008560402019
T791 0.114008560402019
T792 0.114008560402019
T793 0.114008560402019
T794 0.10578639048841
T795 0.0977868658107786
T796 0.0897873422735845
T797 0.0819510346595034
T798 0.0803111694955184
T799 0.0788310590283306
T800 0.0773509474207058
T801 0.0758708369535179
T802 0.0743907253458931
T803 0.0729106148787052
T804 0.0714305032710804
T805 0.0700854330903136
T806 0.0762213890424392
T807 0.0824845960962289
T808 0.0887478020095816
T809 0.0950110090633713
T810 0.101274214976724
T811 0.107537422030514
T812 0.114008560402019
T813 0.114008560402019
T814 0.114008560402019
T815 0.114008560402019
T816 0.114008560402019
T817 0.114008560402019
T818 0.10578639048841
T819 0.0977868658107786
T820 0.0897873422735845
T821 0.0819510346595034
T822 0.0803111694955184
T823 0.0788310590283306
T824 0.0773509474207058
T825 0.0758708369535179
T826 0.0743907253458931
T827 0.0729106148787052
T828 0.0714305032710804
T829 0.0700854330903136
T830 0.0762213890424392
T831 0.0824845960962289
T832 0.0887478020095816
T833 0.0950110090633713
T834 0.101274214976724
T835 0.107537422030514
T836 0.114008560402019
T837 0.114008560402019
T838 0.114008560402019
T839 0.114008560402019
T840 0.114008560402019
T841 0.114008560402019
T842 0.10578639048841
T843 0.0977868658107786
T844 0.0897873422735845
T845 0.0819510346595034
T846 0.0803111694955184
T847 0.0788310590283306
T848 0.0773509474207058
T849 0.0758708369535179
T850 0.0743907253458931
T851 0.0729106148787052
T852 0.0714305032710804
T853 0.0700854330903136
T854 0.0762213890424392
T855 0.0824845960962289
T856 0.0887478020095816
T857 0.0950110090633713
T858 0.101274214976724
T859 0.107537422030514
T860 0.114008560402019
T861 0.114008560402019
T862 0.114008560402019
T863 0.114008560402019
T864 0.114008560402019
T865 0.114008560402019
T866 0.10578639048841
T867 0.0977868658107786
T868 0.0897873422735845
T869 0.0819510346595034
T870 0.0803111694955184
T871 0.0788310590283306
T872 0.0773509474207058
T873 0.0758708369535179
T874 0.0743907253458931
T875 0.0729106148787052
T876 0.0714305032710804
T877 0.0700854330903136
T878 0.0762213890424392
T879 0.0824845960962289
T880 0.0887478020095816
T881 0.0950110090633713
T882 0.101274214976724
T883 0.107537422030514
T884 0.114008560402019
T885 0.114008560402019
T886 0.114008560402019
T887 0.114008560402019
T888 0.114008560402019
T889 0.114008560402019
T890 0.10578639048841
T891 0.0977868658107786
T892 0.0897873422735845
T893 0.0819510346595034
T894 0.0803111694955184
T895 0.0788310590283306
T896 0.0773509474207058
T897 0.0758708369535179
T898 0.0743907253458931
T899 0.0729106148787052
T900 0.0714305032710804
T901 0.0700854330903136
T902 0.0762213890424392
T903 0.0824845960962289
T904 0.0887478020095816
T905 0.0950110090633713
T906 0.101274214976724
T907 0.107537422030514
T908 0.114008560402019
T909 0.114008560402019
T910 0.114008560402019
T911 0.114008560402019
T912 0.114008560402019
T913 0.114008560402019
T914 0.10578639048841
T915 0.0977868658107786
T916 0.0897873422735845
T917 0.0819510346595034
T918 0.0803111694955184
T919 0.0788310590283306
T920 0.0773509474207058
T921 0.0758708369535179
T922 0.0743907253458931
T923 0.0729106148787052
T924 0.0714305032710804
T925 0.0700854330903136
T926 0.0762213890424392
T927 0.0824845960962289
T928 0.0887478020095816
T929 0.0950110090633713
T930 0.101274214976724
T931 0.107537422030514
T932 0.114008560402019
T933 0.114008560402019
T934 0.114008560402019
T935 0.114008560402019
T936 0.114008560402019
T937 0.114008560402019
T938 0.10578639048841
T939 0.0977868658107786
T940 0.0897873422735845
T941 0.0819510346595034
T942 0.0803111694955184
T943 0.0788310590283306
T944 0.0773509474207058
T945 0.0758708369535179
T946 0.0743907253458931
T947 0.0729106148787052
T948 0.0714305032710804
T949 0.0700854330903136
T950 0.0762213890424392
T951 0.0824845960962289
T952 0.0887478020095816
T953 0.0950110090633713
T954 0.101274214976724
T955 0.107537422030514
T956 0.114008560402019
T957 0.114008560402019
T958 0.114008560402019
T959 0.114008560402019
T960 0.114008560402019
T961 0.114008560402019
T962 0.10578639048841
T963 0.0977868658107786
T964 0.0897873422735845
T965 0.0819510346595034
T966 0.0803111694955184
T967 0.0788310590283306
T968 0.0773509474207058
T969 0.0758708369535179
T970 0.0743907253458931
T971 0.0729106148787052
T972 0.0714305032710804
T973 0.0700854330903136
T974 0.0762213890424392
T975 0.0824845960962289
T976 0.0887478020095816
T977 0.0950110090633713
T978 0.101274214976724
T979 0.107537422030514
T980 0.114008560402019
T981 0.114008560402019
T982 0.114008560402019
T983 0.114008560402019
T984 0.114008560402019
T985 0.114008560402019
T986 0.10578639048841
T987 0.0977868658107786
T988 0.0897873422735845
T989 0.0819510346595034
T990 0.0803111694955184
T991 0.0788310590283306
T992 0.0773509474207058
T993 0.0758708369535179
T994 0.0743907253458931
T995 0.0729106148787052
T996 0.0714305032710804
T997 0.0700854330903136
T998 0.0762213890424392
T999 0.0824845960962289
T1000 0.0887478020095816
T1001 0.0950110090633713
T1002 0.101274214976724
T1003 0.107537422030514
T1004 0.114008560402019
T1005 0.114008560402019
T1006 0.114008560402019
T1007 0.114008560402019
T1008 0.114008560402019
T1009 0.114008560402019
T1010 0.10578639048841
T1011 0.0977868658107786
T1012 0.0897873422735845
T1013 0.0819510346595034
T1014 0.0803111694955184
T1015 0.0788310590283306
T1016 0.0773509474207058
T1017 0.0758708369535179
T1018 0.0743907253458931
T1019 0.0729106148787052
T1020 0.0714305032710804
T1021 0.0700854330903136
T1022 0.0762213890424392
T1023 0.0824845960962289
T1024 0.0887478020095816
T1025 0.0950110090633713
T1026 0.101274214976724
T1027 0.107537422030514
T1028 0.114008560402019
T1029 0.114008560402019
T1030 0.114008560402019
T1031 0.114008560402019
T1032 0.114008560402019
T1033 0.114008560402019
T1034 0.107388545962325
T1035 0.100990311166922
T1036 0.0945920763715178
T1037 0.0881938427165511
T1038 0.0819510346595034
T1039 0.0801017031495917
T1040 0.0784103951531006
T1041 0.0767190871566096
T1042 0.0750277791601186
T1043 0.0733364711636275
T1044 0.0716451631671365
T1045 0.0700854330903136
T1046 0.0762213890424392
T1047 0.0824845960962289
T1048 0.0887478020095816
T1049 0.0950110090633713
T1050 0.101274214976724
T1051 0.107537422030514
T1052 0.114008560402019
T1053 0.114008560402019
T1054 0.114008560402019
T1055 0.114008560402019
T1056 0.114008560402019
T1057 0.114008560402019
T1058 0.107388545962325
T1059 0.100990311166922
T1060 0.0945920763715178
T1061 0.0881938427165511
T1062 0.0819510346595034
T1063 0.0801017031495917
T1064 0.0784103951531006
T1065 0.0767190871566096
T1066 0.0750277791601186
T1067 0.0733364711636275
T1068 0.0716451631671365
T1069 0.0700854330903136
T1070 0.0761883836550232
T1071 0.082419079130621
T1072 0.0886452493521754
T1073 0.0948668943196865
T1074 0.101084014033154
T1075 0.107296608492579
T1076 0.113712068448535
T1077 0.113670881566031
T1078 0.113629693543091
T1079 0.113588506660588
T1080 0.113547318637647
T1081 0.113506131755144
T1082 0.106876494307986
T1083 0.100472283622667
T1084 0.0940726962689727
T1085 0.0876777322469047
T1086 0.0814418500637997
T1087 0.0795750721485569
T1088 0.0778665560980691
T1089 0.0761592625960527
T1090 0.0744531916425076
T1091 0.072748342096997
T1092 0.0710447139595207
T1093 0.069472736729681
T1094 0.0755275152352202
T1095 0.0817039065218615
T1096 0.0878757725544596
T1097 0.0940431133330144
T1098 0.100205928857526
T1099 0.106364217987557
T1100 0.112723570723648
T1101 0.112682383841145
T1102 0.112641195818205
T1103 0.112600008935702
T1104 0.112558822053198
T1105 0.112517634030258
T1106 0.105945394777656
T1107 0.0995966595100989
T1108 0.0932525475741675
T1109 0.0869130578294249
T1110 0.0807313030675402
T1111 0.078880559696614
T1112 0.0771867085255976
T1113 0.0754940787626156
T1114 0.073802671548105
T1115 0.0721124868820657
T1116 0.0704235236240608
T1117 0.0688650696962487
T1118 0.0748666468154172
T1119 0.0809887339131021
T1120 0.0871062957567438
T1121 0.0932193312059052
T1122 0.0993278425414603
T1123 0.105431827482535
T1124 0.111735074139199
T1125 0.111693886116259
T1126 0.111652699233756
T1127 0.111611511210815
T1128 0.111570324328312
T1129 0.111529136305372
T1130 0.105014295247326
T1131 0.0987210353975312
T1132 0.0924323977389252
T1133 0.0861483834119451
T1134 0.0800207572117177
T1135 0.0781860472446712
T1136 0.0765068609531262
T1137 0.0748288960696156
T1138 0.0731521525941393
T1139 0.0714766316671345
T1140 0.069802333288601
T1141 0.0682574015223794
T1142 0.0742057783956141
T1143 0.0802735613043427
T1144 0.086336818959028
T1145 0.0923955502192331
T1146 0.0984497562253948
T1147 0.10449943811795
T1148 0.110746576414313
T1149 0.110705388391373
T1150 0.11066420150887
T1151 0.110623013485929
T1152 0.110581826603426
T1153 0.110540638580486
T1154 0.104083195716996
T1155 0.0978454112849635
T1156 0.0916122490441199
T1157 0.0853837089944652
T1158 0.0793102102154582
T1159 0.0774915359331653
T1160 0.0758270122402177
T1161 0.0741637122361785
T1162 0.0725016336401737
T1163 0.0708407764522032
T1164 0.0691811418127041
T1165 0.0676497344889471
T1166 0.0735449099758111
T1167 0.0795583886955833
T1168 0.0855673410208753
T1169 0.0915717680921239
T1170 0.0975716710497663
T1171 0.103567047612928
T1172 0.109758078689427
T1173 0.109716890666487
T1174 0.109675703783983
T1175 0.10963451690148
T1176 0.10959332887854
T1177 0.109552141996036
T1178 0.103152096186666
T1179 0.0969697871723958
T1180 0.0907920992088777
T1181 0.0846190357174224
T1182 0.0785996643596356
T1183 0.0767970234812224
T1184 0.0751471646677463
T1185 0.0734985284027415
T1186 0.071851113545771
T1187 0.070204921237272
T1188 0.0685599514772443
T1189 0.0670420674555147
T1190 0.072884041556008
T1191 0.0788432160868239
T1192 0.0847978642231594
T1193 0.0907479871054517
T1194 0.0966935847337007
T1195 0.102634657107906
T1196 0.108769580964541
T1197 0.108728394082038
T1198 0.108687206059097
T1199 0.108646019176594
T1200 0.108604831153654
T1201 0.10856364427115
T1202 0.102220996656336
T1203 0.0960941619193911
T1204 0.0899719505140724
T1205 0.0838543612999426
T1206 0.0778891173633761
T1207 0.0761025110292796
T1208 0.0744673170952748
T1209 0.0728333445693044
T1210 0.0712005945918054
T1211 0.0695690660223407
T1212 0.0679387600013474
T1213 0.0664344004220824
T1214 0.072223173136205
T1215 0.0781280434780645
T1216 0.0840283874254437
T1217 0.0899242061187796
T1218 0.0958154984176352
T1219 0.101702266602885
T1220 0.107781083239655
T1221 0.107739896357151
T1222 0.107698708334211
T1223 0.107657521451708
T1224 0.107616333428767
T1225 0.107575146546264
T1226 0.101289897126006
T1227 0.0952185378068234
T1228 0.0891518006788301
T1229 0.0830896868824627
T1230 0.0771785703671166
T1231 0.0754079985773367
T1232 0.0737874683823663
T1233 0.0721681607358673
T1234 0.0705500756378397
T1235 0.0689332119478465
T1236 0.0673175696658876
T1237 0.0658267322482131
T1238 0.071562304716402
T1239 0.077412869728868
T1240 0.0832589094872909
T1241 0.0891004239916704
T1242 0.0949374132420067
T1243 0.100769876097863
T1244 0.106792585514769
T1245 0.106751398632265
T1246 0.106710211749762
T1247 0.106669023726822
T1248 0.106627836844318
T1249 0.106586648821378
T1250 0.100358798736112
T1251 0.0943429136942557
T1252 0.0883316519840249
T1253 0.0823250136054199
T1254 0.0764680245112941
T1255 0.0747134861253938
T1256 0.0731076208098949
T1257 0.0715029780428673
T1258 0.0698995555434371
T1259 0.0682973567329152
T1260 0.0666963793304278
T1261 0.0652190652147808
T1262 0.0709014362965989
T1263 0.0766976971201086
T1264 0.0824894326895751
T1265 0.0882766430049983
T1266 0.0940593269259411
T1267 0.0998374855928407
T1268 0.105804088930319
T1269 0.105762900907379
T1270 0.105721714024876
T1271 0.105680526001935
T1272 0.105639339119432
T1273 0.105598151096492
T1274 0.0994276992057823
T1275 0.093467289581688
T1276 0.0875115021487826
T1277 0.08156033918794
T1278 0.0757574775150345
T1279 0.074018974813888
T1280 0.0724277732374234
T1281 0.0708377942094303
T1282 0.0692490365894714
T1283 0.067661501517984
T1284 0.0660751878545309
T1285 0.0646113981813485
T1286 0.0702405678767959
T1287 0.0759825245113492
T1288 0.0817199558918593
T1289 0.0874528608778891
T1290 0.0931812406098756
T1291 0.0989050962282558
T1292 0.104815591205433
T1293 0.104774403182493
T1294 0.10473321629999
T1295 0.104692028277049
T1296 0.104650841394546
T1297 0.104609654512043
T1298 0.0984965996754522
T1299 0.0925916643286833
T1300 0.0866913534539773
T1301 0.0807956647704602
T1302 0.075046930518775
T1303 0.0733244623619451
T1304 0.071747925664952
T1305 0.0701726103759932
T1306 0.0685985176355058
T1307 0.0670256463030527
T1308 0.0654539975190711
T1309 0.0640037311479161
T1310 0.0695796994569928
T1311 0.0752673519025898
T1312 0.0809504779537065
T1313 0.0866290798912169
T1314 0.0923031554342471
T1315 0.0979727057232339
T1316 0.103827093480547
T1317 0.103785906598044
T1318 0.103744718575103
T1319 0.1037035316926
T1320 0.10366234366966
T1321 0.103621156787157
T1322 0.0975655001451221
T1323 0.0917160402161156
T1324 0.0858712036187351
T1325 0.0800309903529804
T1326 0.0743363846629525
T1327 0.0726299499100023
T1328 0.0710680769520435
T1329 0.0695074265425561
T1330 0.0679479975411031
T1331 0.0663897910881215
T1332 0.0648328071836112
T1333 0.0633960629740468
T1334 0.0689188310371898
T1335 0.0745521792938304
T1336 0.0801810011559907
T1337 0.0858052977641078
T1338 0.0914250691181815
T1339 0.097040315218212
T1340 0.102838595755661
T1341 0.102797408873158
T1342 0.102756220850217
T1343 0.102715033967714
T1344 0.102673845944774
T1345 0.10263265906227
T1346 0.0966344006147919
T1347 0.0908404161035479
T1348 0.0850510549239298
T1349 0.0792663170759376
T1350 0.073625837666693
T1351 0.0719354374580594
T1352 0.0703882293795721
T1353 0.0688422427091191
T1354 0.0672974785871375
T1355 0.0657539358731902
T1356 0.0642116157077144
T1357 0.0627883959406145
T1358 0.0682579637578238
T1359 0.073837006685071
T1360 0.0794115243582749
T1361 0.0849815167774356
T1362 0.090546982802116
T1363 0.0961079247131901
T1364 0.101850098030775
T1365 0.101808911148271
T1366 0.101767723125331
T1367 0.101726536242828
T1368 0.101685349360325
T1369 0.101644161337384
T1370 0.0957033010844618
T1371 0.0899647919909802
T1372 0.0842309050886875
T1373 0.0785016426584577
T1374 0.0729152906704334
T1375 0.0712409261465535
T1376 0.0697083818071006
T1377 0.068177058875682
T1378 0.0666469596331718
T1379 0.065118080658259
T1380 0.0635904253722545
T1381 0.0621807289071822
T1382 0.0675970953380207
T1383 0.0731218340763116
T1384 0.0786420464201222
T1385 0.0841577346503264
T1386 0.0896688976264875
T1387 0.0951755342081682
T1388 0.100861600305889
T1389 0.100820413423385
T1390 0.100779226540882
T1391 0.100738038517942
T1392 0.100696851635438
T1393 0.100655663612498
T1394 0.0947722015541317
T1395 0.0890891678784125
T1396 0.0834107563938823
T1397 0.0777369682409779
T1398 0.0722047448146109
T1399 0.0705464136946107
T1400 0.0690285330941921
T1401 0.067511876182682
T1402 0.0659964395387692
T1403 0.0644822265837647
T1404 0.0629692338963577
T1405 0.0615730618737499
T1406 0.0669362269182177
T1407 0.0724066603271152
T1408 0.0778725696224064
T1409 0.0833339536636543
T1410 0.0887908113104219
T1411 0.0942431448435833
T1412 0.0998731037214395
T1413 0.0998319156984992
T1414 0.0997907288159958
T1415 0.0997495407930555
T1416 0.0997083539105523
T1417 0.099667165887612
T1418 0.0938411020238016
T1419 0.0882135426254078
T1420 0.082590607699077
T1421 0.076972293823498
T1422 0.0714941978183514
T1423 0.0698519012426678
T1424 0.0683486855217207
T1425 0.0668466923492449
T1426 0.0653459205848035
T1427 0.0638463713688335
T1428 0.0623480435608978
T1429 0.0609653936998805
T1430 0.067183765613182
T1431 0.0735067954306043
T1432 0.0798245461651218
T1433 0.0861370178167345
T1434 0.0924442092450054
T1435 0.0989257928790566
T1436 0.0988846059965533
T1437 0.098843417973613
T1438 0.0988022310911097
T1439 0.0987610430681694
T1440 0.0987198561856661
T1441 0.0986786693031628
T1442 0.0929100024934714
T1443 0.0873379185128402
T1444 0.0817704578638347
T1445 0.0762076205464552
T1446 0.0707836508220918
T1447 0.0691573887907249
T1448 0.0676688379492492
T1449 0.0661815085158079
T1450 0.0646954016308379
T1451 0.0632105161539022
T1452 0.061726853225438
T1453 0.0603577266664482
T1454 0.0665138387022333
T1455 0.0727735138226127
T1456 0.0790279098600873
T1457 0.0852770256742201
T1458 0.091520861265011
T1459 0.0979372951541704
T1460 0.0978961082716671
T1461 0.0978549213891639
T1462 0.0978137333662236
T1463 0.0977725464837203
T1464 0.0977313584607799
T1465 0.0976901715782767
T1466 0.0919789029631413
T1467 0.0864622944002725
T1468 0.0809503091690295
T1469 0.0754429461289754
T1470 0.0700731049662693
T1471 0.0684628763387821
T1472 0.0669889903767778
T1473 0.0655163246823708
T1474 0.0640448815364352
T1475 0.062574660938971
T1476 0.0611056617495411
T1477 0.0597500596330159
T1478 0.0658439117912847
T1479 0.0720402322146211
T1480 0.0782312724146158
T1481 0.0844170335317056
T1482 0.0905975144254536
T1483 0.0969487985697213
T1484 0.096907610546781
T1485 0.0968664236642777
T1486 0.0968252356413374
T1487 0.0967840487588341
T1488 0.0967428607358938
T1489 0.0967016738533905
T1490 0.0910478034328112
T1491 0.0855866702877048
T1492 0.0801301593337872
T1493 0.0746782717114955
T1494 0.0693625579700098
T1495 0.0677683650272762
T1496 0.0663091416638693
T1497 0.0648511408489337
T1498 0.0633943625824696
T1499 0.0619388057240398
T1500 0.0604844714140813
T1501 0.0591423925995836
T1502 0.065173986020773
T1503 0.0713069506066296
T1504 0.0774346361095813
T1505 0.0835570413891912
T1506 0.0896741675858962
T1507 0.0959603008448351
T1508 0.0959191128218948
T1509 0.0958779259393916
T1510 0.0958367379164512
T1511 0.0957955510339479
T1512 0.0957543641514446
T1513 0.0957131761285044
T1514 0.0901167039024811
T1515 0.0847110461751371
T1516 0.079310010638982
T1517 0.0739135972940157
T1518 0.0686520109737503
T1519 0.0670738525753334
T1520 0.0656292940913978
T1521 0.0641859581559337
T1522 0.0627438436285039
T1523 0.0613029505091085
T1524 0.0598632799381845
T1525 0.0585347244257143
T1526 0.0645040591098244
T1527 0.070573668998638
T1528 0.0766379986641098
T1529 0.0826970492466767
T1530 0.0887508207463388
T1531 0.094971803119949
T1532 0.0949306162374457
T1533 0.0948894282145054
T1534 0.0948482413320021
T1535 0.0948070533090618
T1536 0.0947658664265585
T1537 0.0947246784036182
T1538 0.0891856043721509
T1539 0.0838354209221324
T1540 0.0784898608037397
T1541 0.0731489240169729
T1542 0.0679414651179277
T1543 0.0663793401233905
T1544 0.0649494465189264
T1545 0.0635207743224966
T1546 0.0620933235341013
T1547 0.0606670952941772
T1548 0.0592420896027246
T1549 0.0579270573922819
T1550 0.0638341321988757
T1551 0.0698403873906464
T1552 0.0758413623590752
T1553 0.0818370571041622
T1554 0.0878274739067814
T1555 0.0939833053950628
T1556 0.0939421185125595
T1557 0.0939009304896192
T1558 0.0938597436071159
T1559 0.0938185555841756
T1560 0.0937773687016724
T1561 0.093736180678732
T1562 0.0882545048418208
T1563 0.0829597968095647
T1564 0.0776697121089344
T1565 0.0723842495994931
T1566 0.0672309181216682
T1567 0.0656848276714476
T1568 0.0642695978060179
T1569 0.0628555904890596
T1570 0.0614428045801356
T1571 0.060031241219683
T1572 0.0586208992672648
T1573 0.0573193903588496
T1574 0.0631642052879271
T1575 0.0691071046422178
T1576 0.0750447249136037
T1577 0.0809770649616478
T1578 0.086904125926787
T1579 0.0929948076701767
T1580 0.0929536207876734
T1581 0.0929124327647331
T1582 0.0928712458822298
T1583 0.0928300589997265
T1584 0.0927888709767862
T1585 0.0927476840942829
T1586 0.0873234053114907
T1587 0.082084172696997
T1588 0.0768495622736921
T1589 0.0716195751820132
T1590 0.0665203722658457
T1591 0.0649903163599418
T1592 0.0635897502335465
T1593 0.0621904066556225
T1594 0.06079228562617
T1595 0.0593953860047518
T1596 0.0579997077913679
T1597 0.0567117233254173
T1598 0.0624942795174154
T1599 0.0683738230342262
T1600 0.0742480886085692
T1601 0.0801170739595703
T1602 0.0859807790872297
T1603 0.0920063110857275
T1604 0.0919651230627872
T1605 0.0919239361802839
T1606 0.0918827481573436
T1607 0.0918415612748403
T1608 0.0918003732519
T1609 0.0917591863693967
T1610 0.0863923057811605
T1611 0.0812085485844293
T1612 0.0760294135788869
T1613 0.0708549019049704
T1614 0.0658098252695862
T1615 0.0642958039079989
T1616 0.062909902661075
T1617 0.0615252228221855
T1618 0.0601417655317673
T1619 0.0587595307898205
T1620 0.0573785174559081
T1621 0.056104055151548
T1622 0.0618243526064668
T1623 0.0676405414262346
T1624 0.0734514511630977
T1625 0.0792570818170559
T1626 0.0850574322476723
T1627 0.0910178133608414
T1628 0.0909766253379011
T1629 0.0909354384553978
T1630 0.0908942504324575
T1631 0.0908530635499542
T1632 0.0908118755270139
T1633 0.0907706886445106
T1634 0.0854612062508304
T1635 0.0803329233314246
T1636 0.0752092637436446
T1637 0.0700902274874905
T1638 0.0650992782733266
T1639 0.063601291456056
T1640 0.0622300539481665
T1641 0.0608600389887484
T1642 0.0594912465778017
T1643 0.0581236755748893
T1644 0.0567573271204482
T1645 0.0554963881181157
T1646 0.0611544256955181
T1647 0.066907259818243
T1648 0.0726548148580631
T1649 0.0783970896745414
T1650 0.0841340854081149
T1651 0.0900293156359552
T1652 0.0899881276130149
T1653 0.0899469407305116
T1654 0.0899057538480083
T1655 0.089864565825068
T1656 0.0898233789425647
T1657 0.0897821909196244
T1658 0.0845301067205003
T1659 0.0794572992188569
T1660 0.0743891150488394
T1661 0.0693255530700107
T1662 0.0643887324175041
T1663 0.0629067790041132
T1664 0.0615502063756951
T1665 0.0601948562957484
T1666 0.058840727623836
T1667 0.057487820359958
T1668 0.0561361356445514
T1669 0.0548887210846834
T1670 0.0604844987845695
T1671 0.0661739782102515
T1672 0.0718581774125916
T1673 0.077537097532027
T1674 0.0832107385685575
T1675 0.0890408179110691
T1676 0.0889996310285658
T1677 0.0889584430056255
T1678 0.0889172561231222
T1679 0.0888760681001819
T1680 0.0888348812176786
T1681 0.0887936931947383
T1682 0.0835990071901701
T1683 0.0785816751062892
T1684 0.0735689652135971
T1685 0.0685608786525309
T1686 0.0636781854212446
T1687 0.0622122676926073
T1688 0.0608703588032236
T1689 0.0595296724623113
T1690 0.0581902075294333
T1691 0.0568519651450268
T1692 0.0555149453090915
T1693 0.054281054051251
T1694 0.0598145730140578
T1695 0.0654406966022599
T1696 0.0710615411075571
T1697 0.0766771053895125
T1698 0.0822873905885631
T1699 0.0880523201861829
T1700 0.0880111333036796
T1701 0.0879699452807393
T1702 0.087928758398236
T1703 0.0878875703752957
T1704 0.0878463834927924
T1705 0.0878051966102891
T1706 0.08266790765984
T1707 0.0777060509937215
T1708 0.0727488165187918
T1709 0.067796205375488
T1710 0.0629676384249851
T1711 0.0615177552406644
T1712 0.0601905112307522
T1713 0.0588644886288742
T1714 0.0575396885754677
T1715 0.0562161099300955
T1716 0.0548937538331947
T1717 0.0536733858773817
T1718 0.0591446461031092
T1719 0.0647074149942683
T1720 0.0702649036620856
T1721 0.0758171132469981
T1722 0.0813640437490057
T1723 0.0870638224612968
T1724 0.0870226355787935
T1725 0.0869814475558532
T1726 0.0869402606733499
T1727 0.0868990737908466
T1728 0.0868578857679063
T1729 0.086816698885403
T1730 0.0817368081295099
T1731 0.0768304268811538
T1732 0.0719286666835496
T1733 0.0670315309580082
T1734 0.0622570925691625
T1735 0.0608232427887216
T1736 0.0595106625178437
T1737 0.0581993047954372
T1738 0.056889169621502
T1739 0.0555802547151643
T1740 0.0542725634977348
T1741 0.0530657188439494
T1742 0.0584747191921605
T1743 0.0639741333862767
T1744 0.0694682673570511
T1745 0.0749571222449206
T1746 0.0804406969094483
T1747 0.0860753258768476
T1748 0.0860341378539073
T1749 0.085992950971404
T1750 0.0859517629484637
T1751 0.0859105760659604
T1752 0.0858693880430201
T1753 0.0858282011605168
T1754 0.0808057097396168
T1755 0.0759548016281491
T1756 0.0711085179887443
T1757 0.0662668565405284
T1758 0.061546545572903
T1759 0.0601287303367787
T1760 0.0588308149453722
T1761 0.0575341209620001
T1762 0.0562386495270994
T1763 0.05494440064067
T1764 0.053651373162275
T1765 0.0524580518105171
T1766 0.0579161274440081
T1767 0.0634876001504036
T1768 0.0690753731229385
T1769 0.0746794463616126
T1770 0.080299819866426
T1771 0.0860928589553913
T1772 0.0862200222434059
T1773 0.0863471855314205
T1774 0.0864743488194351
T1775 0.0866015121074497
T1776 0.0867286753954643
T1777 0.0868558386834789
T1778 0.0819322516620001
T1779 0.0771633523756968
T1780 0.0723801793798155
T1781 0.0675827338147931
T1782 0.0628902917063048
T1783 0.0615604349552097
T1784 0.060348075148059
T1785 0.0591319404944156
T1786 0.0579120344155904
T1787 0.0566883546307094
T1788 0.0554609022802097
T1789 0.0543316791904232
T1790 0.0599844798810901
T1791 0.0657515569215939
T1792 0.071534935368674
T1793 0.0773346129414563
T1794 0.0831505907803779
T1795 0.0891447778677418
T1796 0.0892719411557564
T1797 0.089399104443771
T1798 0.0895262677317856
T1799 0.0896534310198002
T1800 0.0897805943078148
T1801 0.0899077575958294
T1802 0.0848069580678523
T1803 0.0798667822496714
T1804 0.0749123338623496
T1805 0.0699436129058867
T1806 0.0650840557201589
T1807 0.0637046937390324
T1808 0.0624470585827087
T1809 0.0611856497203294
T1810 0.0599204682923312
T1811 0.0586515142987143
T1812 0.0573787865990417
T1813 0.0562078109699965
T1814 0.0620528334586092
T1815 0.0680155148332212
T1816 0.0739944964739724
T1817 0.0799897795212999
T1818 0.0860013616943297
T1819 0.0921966967800923
T1820 0.0923238600681069
T1821 0.0924510233561215
T1822 0.0925781866441361
T1823 0.0927053499321507
T1824 0.0928325132201653
T1825 0.0929596765081799
T1826 0.0876816633332674
T1827 0.0825702132640831
T1828 0.0774444894853207
T1829 0.0723044919969802
T1830 0.067277819734013
T1831 0.065848953663292
T1832 0.0645460420173585
T1833 0.0632393589462431
T1834 0.061928902169072
T1835 0.0606146728262822
T1836 0.0592966709178737
T1837 0.0580839416091327
T1838 0.0641211858956912
T1839 0.0702794716044114
T1840 0.0764540587197079
T1841 0.0826449461011436
T1842 0.0888521326082816
T1843 0.0952486145520057
T1844 0.0953757778400204
T1845 0.095502941128035
T1846 0.0956301044160496
T1847 0.0957572677040642
T1848 0.0958844309920788
T1849 0.0960115942800934
T1850 0.0905563697391196
T1851 0.0852736431380577
T1852 0.0799766439678548
T1853 0.0746653710880738
T1854 0.069471583747867
T1855 0.0679932124471147
T1856 0.0666450265924452
T1857 0.0652930681721569
T1858 0.0639373360458129
T1859 0.0625778324942871
T1860 0.0612145552367056
T1861 0.059960073388706
T1862 0.0661895383327733
T1863 0.0725434295160387
T1864 0.0789136209654433
T1865 0.0853001115405502
T1866 0.0917029046626704
T1867 0.0983005334643562
T1868 0.0984276967523708
T1869 0.0985548600403854
T1870 0.0986820233284
T1871 0.0988091866164146
T1872 0.0989363499044292
T1873 0.0990635131924438
T1874 0.0934310761449717
T1875 0.0879770741524693
T1876 0.0825087984503888
T1877 0.0770262501791673
T1878 0.0716653477617211
T1879 0.0701374712309374
T1880 0.0687440100270949
T1881 0.0673467773980707
T1882 0.0659457710629907
T1883 0.064540991021855
T1884 0.0631324395555376
T1885 0.0618362051682792
T1886 0.0682578907698553
T1887 0.0748073862872289
T1888 0.0813731820707418
T1889 0.0879552781203939
T1890 0.0945536755766223
T1891 0.101352452376707
T1892 0.101479615664721
T1893 0.101606778952736
T1894 0.10173394224075
T1895 0.101861105528765
T1896 0.10198826881678
T1897 0.102115432104794
T1898 0.0963057814103869
T1899 0.0906805040264439
T1900 0.0850409529329229
T1901 0.0793871292702609
T1902 0.0738591117755752
T1903 0.07228173001476
T1904 0.0708429946021816
T1905 0.0694004854835474
T1906 0.0679542049397315
T1907 0.0665041506898599
T1908 0.0650503227339325
T1909 0.0637123358074155
T1910 0.0703262432069374
T1911 0.0770713441988562
T1912 0.0838327443164772
T1913 0.0906104447002376
T1914 0.0974044464905742
T1915 0.104404371289057
T1916 0.104531534577072
T1917 0.104658697865086
T1918 0.104785861153101
T1919 0.104913023300679
T1920 0.105040186588693
T1921 0.105167349876708
T1922 0.099180487816239
T1923 0.0933839339004185
T1924 0.087573108555894
T1925 0.0817480083613544
T1926 0.0760528757894293
T1927 0.0744259887985827
T1928 0.0729419780368313
T1929 0.0714541947094612
T1930 0.0699626388164724
T1931 0.0684673092174278
T1932 0.0669682070527645
T1933 0.0655884675869887
T1934 0.0723945967844564
T1935 0.0793353009700464
T1936 0.0862923065622127
T1937 0.0932656112800812
T1938 0.100255217404526
T1939 0.107456289060971
T1940 0.107583452348985
T1941 0.107710615637
T1942 0.107837778925014
T1943 0.107964942213029
T1944 0.108092105501044
T1945 0.108219268789058
T1946 0.102055194222091
T1947 0.0960873649148302
T1948 0.0901052630384281
T1949 0.084108887452448
T1950 0.0782466398032834
T1951 0.0765702475824053
T1952 0.075040962611918
T1953 0.073507903935375
T1954 0.0719710726932132
T1955 0.0704304688854327
T1956 0.0688860913715964
T1957 0.067464599366562
T1958 0.0744629492215385
T1959 0.0815992588816737
T1960 0.0887518676675111
T1961 0.0959207778599249
T1962 0.103105988318478
T1963 0.110508207973321
T1964 0.110635371261336
T1965 0.11076253454935
T1966 0.110889697837365
T1967 0.11101686112538
T1968 0.111144024413394
T1969 0.111271187701409
T1970 0.105971857477964
T1971 0.100877089721316
T1972 0.0957704283471235
T1973 0.0906518710745123
T1974 0.0855214213247934
T1975 0.0805318109836756
T1976 0.0785253979613109
T1977 0.076670720082711
T1978 0.0748116389768275
T1979 0.0729481546436605
T1980 0.071080269364084
T1981 0.0693407300056982
T1982 0.0765313016586205
T1983 0.0838632156528639
T1984 0.0912114299132466
T1985 0.0985759444397685
T1986 0.10595675923243
T1987 0.113560126885672
T1988 0.113687290173686
T1989 0.113814453461701
T1990 0.113941616749715
T1991 0.11406878003773
T1992 0.114195943325745
T1993 0.114323106613759
T1994 0.108875110162535
T1995 0.103637612152729
T1996 0.0983882205253778
T1997 0.0931269341400452
T1998 0.0878537541371679
T1999 0.0827255749975297
T2000 0.0806620808220969
T2001 0.0787545733395905
T2002 0.0768426637702376
T2003 0.0749263521140381
T2004 0.0730056372305551
T2005 0.0712168617852715
T2006 0.0785996540957026
T2007 0.0861271724240542
T2008 0.093670991018545
T2009 0.101231111019612
T2010 0.108807530146382
T2011 0.116612044657585
T2012 0.1167392079456
T2013 0.116866371233614
T2014 0.116993534521629
T2015 0.117120697809643
T2016 0.117247861097658
T2017 0.117375024385673
T2018 0.111778361706669
T2019 0.106398134584142
T2020 0.101006012703632
T2021 0.0956019972055781
T2022 0.0901860880899793
T2023 0.0849193390113838
T2024 0.0827987625424459
T2025 0.08083842659647
T2026 0.0788736885636476
T2027 0.0769045484439786
T2028 0.0749310050970261
T2029 0.0730929924244077
T2030 0.0806680076732216
T2031 0.0883911303356815
T2032 0.0961305532642805
T2033 0.103886277599456
T2034 0.111658301060333
T2035 0.119663963569936
T2036 0.11979112685795
T2037 0.119918290145965
T2038 0.120045453433979
T2039 0.120172616721994
T2040 0.120299780010009
T2041 0.120426943298023
T2042 0.114681613250803
T2043 0.109158657015554
T2044 0.103623806022324
T2045 0.098077060271111
T2046 0.0925184209023538
T2047 0.0871131030252379
T2048 0.0849354454032319
T2049 0.0829222809937865
T2050 0.0809047144974946
T2051 0.0788827447739192
T2052 0.0768563741039342
T2053 0.074969124203981
T2054 0.0827363601103037
T2055 0.0906550871068717
T2056 0.098590115510016
T2057 0.106541443038862
T2058 0.114509071974285
T2059 0.122715882482286
T2060 0.122843045770301
T2061 0.122970209058315
T2062 0.12309737234633
T2063 0.123224535634344
T2064 0.123351698922359
T2065 0.123478862210374
T2066 0.117584865935375
T2067 0.111919179446967
T2068 0.106241598200578
T2069 0.100552123336644
T2070 0.0948507537147282
T2071 0.089306867039092
T2072 0.0870721271235808
T2073 0.085006134250666
T2074 0.0829357392909047
T2075 0.0808609422442967
T2076 0.0787817419704053
T2077 0.0768452559835542
T2078 0.0848047125473857
T2079 0.0929190450184989
T2080 0.101049676615314
T2081 0.109196609618706
T2082 0.117359842888237
T2083 0.125767801394636
T2084 0.125894964682651
T2085 0.126022127970666
T2086 0.12614929125868
T2087 0.126276453406258
T2088 0.126403616694272
T2089 0.126530779982287
T2090 0.120488117479509
T2091 0.114679700737943
T2092 0.108859390378832
T2093 0.103027186402177
T2094 0.0971830865271027
T2095 0.091500631052946
T2096 0.0892088099843668
T2097 0.0870899886479825
T2098 0.0849667640843147
T2099 0.0828391385742373
T2100 0.0807071098368764
T2101 0.0787213866226904
T2102 0.0868730649844678
T2103 0.0951830017896892
T2104 0.10350923886105
T2105 0.11185177619855
T2106 0.120210613802189
T2107 0.12881971916655
T2108 0.128946882454565
T2109 0.129074045742579
T2110 0.129201209030594
T2111 0.129328372318608
T2112 0.129455535606623
T2113 0.129582698894638
T2114 0.123391369023643
T2115 0.117440223169356
T2116 0.111477183697524
T2117 0.105502248327273
T2118 0.0995154204799142
T2119 0.0936943950668001
T2120 0.0913454917047158
T2121 0.089173841904862
T2122 0.0869977900181617
T2123 0.0848173349041778
T2124 0.0826324777033474
T2125 0.0805975184022637
T2126 0.0906212685878698
T2127 0.100811910325062
T2128 0.111022112837796
T2129 0.121251873845198
T2130 0.131744474790886
T2131 0.1318716380789
T2132 0.131998801366915
T2133 0.13212596465493
T2134 0.132253127942944
T2135 0.132380291230959
T2136 0.132507454518973
T2137 0.132634617806988
T2138 0.126294621708214
T2139 0.120200745600769
T2140 0.114094975875778
T2141 0.107977311392806
T2142 0.101847753292289
T2143 0.0958881590806542
T2144 0.0934821734250648
T2145 0.0912576951617415
T2146 0.0890288148115717
T2147 0.0867955312341184
T2148 0.0845578467102555
T2149 0.0824736501818369
T2150 0.0927286866946224
T2151 0.103154045193511
T2152 0.113598963327504
T2153 0.124063439956165
T2154 0.134796393703236
T2155 0.134923556991251
T2156 0.135050720279266
T2157 0.13517788356728
T2158 0.135305046855295
T2159 0.135432210143309
T2160 0.135559373431324
T2161 0.135686536719339
T2162 0.129197873252349
T2163 0.122961268032181
T2164 0.116712768054032
T2165 0.110452374458339
T2166 0.104180086104663
T2167 0.0980819230945083
T2168 0.0956188562858507
T2169 0.093341549559058
T2170 0.0910598396049817
T2171 0.0887737287044959
T2172 0.0864832145767266
T2173 0.0843497808209732
T2174 0.0948361048013749
T2175 0.105496178921522
T2176 0.116175813817211
T2177 0.126875007207568
T2178 0.13784831147515
T2179 0.137975474763164
T2180 0.138102638051179
T2181 0.138229801339194
T2182 0.138356964627208
T2183 0.138484127915223
T2184 0.138611291203237
T2185 0.138738454491252
T2186 0.13210112593692
T2187 0.125721790463594
T2188 0.119330561372724
T2189 0.112927437523871
T2190 0.106512420057475
T2191 0.100275687108362
T2192 0.0977555380061997
T2193 0.0954254028159375
T2194 0.0930908655388288
T2195 0.0907519250344365
T2196 0.0884085824431976
T2197 0.0862259126005464
T2198 0.0969435229081275
T2199 0.107838313789971
T2200 0.118752664306919
T2201 0.129686573318535
T2202 0.1409002303875
T2203 0.141027393675515
T2204 0.141154556963529
T2205 0.141281720251544
T2206 0.141408883539559
T2207 0.141536046827573
T2208 0.141663210115588
T2209 0.141790373403602
T2210 0.135004377481054
T2211 0.128482312895007
T2212 0.121948353550978
T2213 0.115402500589404
T2214 0.108844752869849
T2215 0.102469451122217
T2216 0.0998922208669857
T2217 0.097509257213254
T2218 0.0951218903322388
T2219 0.092730121364377
T2220 0.0903339503096687
T2221 0.0881020432396827
T2222 0.09905094101488
T2223 0.110180447517982
T2224 0.121329513656189
T2225 0.132498140569938
T2226 0.143952149299851
T2227 0.144079312587865
T2228 0.14420647587588
T2229 0.144333639163895
T2230 0.144460802451909
T2231 0.144587965739924
T2232 0.144715129027938
T2233 0.144842292315953
T2234 0.137907629025188
T2235 0.13124283532642
T2236 0.124566145729232
T2237 0.1178775625145
T2238 0.111177085682223
T2239 0.104663216276508
T2240 0.102028902587335
T2241 0.0995931104701335
T2242 0.0971529151256488
T2243 0.0947083188347546
T2244 0.0922593193165768
T2245 0.0899781750192559
T2246 0.101158359121633
T2247 0.112522582386431
T2248 0.123906364145897
T2249 0.135309706680905
T2250 0.147004068212201
T2251 0.147131231500216
T2252 0.14725839478823
T2253 0.147385558076245
T2254 0.14751272136426
T2255 0.147639883511837
T2256 0.147767046799852
T2257 0.147894210087866
T2258 0.14081088170976
T2259 0.134003356617395
T2260 0.127183939047924
T2261 0.120352625580033
T2262 0.113509419635035
T2263 0.106856980290362
T2264 0.104165585448121
T2265 0.101676963727013
T2266 0.0991839410594958
T2267 0.0966865151646951
T2268 0.0941846871830479
T2269 0.0918543067988292
T2270 0.103265777228385
T2271 0.114864716114442
T2272 0.126483214635604
T2273 0.138121273932308
T2274 0.150055985984115
T2275 0.150183149272129
T2276 0.150310312560144
T2277 0.150437475848158
T2278 0.150564639136173
T2279 0.150691802424188
T2280 0.150818965712202
T2281 0.150946129000217
T2282 0.143714133253894
T2283 0.136763879048808
T2284 0.129801731226178
T2285 0.122827688645566
T2286 0.115841752447409
T2287 0.109050744304216
T2288 0.10630226716847
T2289 0.10376081812433
T2290 0.101214965852906
T2291 0.0986647114946357
T2292 0.0961100550495189
T2293 0.0937304374379654
T2294 0.105373195335138
T2295 0.117206849842454
T2296 0.129060065125312
T2297 0.140932840043275
T2298 0.153107904896465
T2299 0.15323506818448
T2300 0.153362231472494
T2301 0.153489394760509
T2302 0.153616558048524
T2303 0.153743721336538
T2304 0.153870884624553
T2305 0.153998047912567
T2306 0.146617385938465
T2307 0.139524401480221
T2308 0.132419523404432
T2309 0.125302751711099
T2310 0.118174085259784
T2311 0.11124450831807
T2312 0.108438950029256
T2313 0.105844671381209
T2314 0.103245990646316
T2315 0.100642907824576
T2316 0.09803542291599
T2317 0.0956065692175387
T2318 0.10748061344189
T2319 0.119548984710902
T2320 0.131636915615019
T2321 0.143744407294678
T2322 0.156159823808816
T2323 0.15628698709683
T2324 0.156414150384845
T2325 0.156541313672859
T2326 0.156668476960874
T2327 0.156795640248889
T2328 0.156922803536903
T2329 0.157049966824918
T2330 0.149520637482599
T2331 0.142284923911634
T2332 0.135037316723124
T2333 0.127777814776632
T2334 0.120506418072158
T2335 0.113438272331924
T2336 0.110575631749605
T2337 0.107928525778526
T2338 0.105277016580163
T2339 0.102621105294954
T2340 0.0999607907824611
T2341 0.0974827009971119
T2342 0.109588030408206
T2343 0.121891118438914
T2344 0.134213766104727
T2345 0.146555973405645
T2346 0.159211741580729
T2347 0.159338904868744
T2348 0.159466068156758
T2349 0.159593231444773
T2350 0.159720394732788
T2351 0.159847558020802
T2352 0.159974721308817
T2353 0.160101884596831
T2354 0.152423889026734
T2355 0.145045446343047
T2356 0.137655108901378
T2357 0.130252877842165
T2358 0.12283875202497
T2359 0.115632036345778
T2360 0.112712314610391
T2361 0.110012379035405
T2362 0.107308041373573
T2363 0.104599301624894
T2364 0.101886159789369
T2365 0.0993588316362482
T2366 0.111695448514958
T2367 0.124233253307362
T2368 0.136790616594434
T2369 0.149367540657048
T2370 0.16226366049308
T2371 0.162390823781094
T2372 0.162517987069109
T2373 0.162645150357123
T2374 0.162772313645138
T2375 0.162899476933153
T2376 0.163026640221167
T2377 0.163153803509182
T2378 0.155327141711305
T2379 0.147805968774459
T2380 0.140272901079632
T2381 0.132727939767261
T2382 0.125171084837344
T2383 0.117825800359632
T2384 0.11484899633074
T2385 0.112096232292285
T2386 0.109339066166983
T2387 0.106577497954835
T2388 0.10381152765584
T2389 0.101234963415821
T2390 0.113802866621711
T2391 0.126575387035374
T2392 0.139367467084142
T2393 0.152179106768015
T2394 0.16531557940543
T2395 0.165442742693445
T2396 0.165569905981459
T2397 0.165697069269474
T2398 0.165824232557488
T2399 0.165951395845503
T2400 0.166078559133518
T2401 0.166205722421532
T2402 0.158230393255439
T2403 0.150566491205872
T2404 0.142890694398324
T2405 0.135203002832794
T2406 0.127503417649719
T2407 0.120019564373486
T2408 0.116985678051089
T2409 0.114180086689601
T2410 0.11137009210083
T2411 0.108555695425212
T2412 0.105736895522311
T2413 0.103111094054958
T2414 0.115910284728464
T2415 0.128917521903823
T2416 0.14194431757385
T2417 0.154990674019418
T2418 0.168367498317781
T2419 0.168494661605795
T2420 0.16862182489381
T2421 0.168748988181824
T2422 0.168876151469839
T2423 0.169003313617417
T2424 0.169130476905431
T2425 0.169257640193446
T2426 0.161133644799573
T2427 0.153327012496848
T2428 0.145508486576578
T2429 0.137678065898326
T2430 0.12983575160253
T2431 0.12221332838734
T2432 0.119122360911874
T2433 0.116263939946481
T2434 0.11340111689424
T2435 0.110533891755153
T2436 0.107662263388782
T2437 0.104987225834531
T2438 0.118017702835216
T2439 0.131259655631834
T2440 0.144521168063557
T2441 0.157802240130385
T2442 0.171419416089694
T2443 0.171546579377709
T2444 0.171673742665723
T2445 0.171800905953738
T2446 0.171928069241752
T2447 0.172055232529767
T2448 0.172182395817782
T2449 0.172309559105796
T2450 0.164036897484145
T2451 0.156087534928261
T2452 0.148126278754832
T2453 0.140153128963859
T2454 0.132168084414905
T2455 0.124407092401194
T2456 0.121259042632223
T2457 0.118347794343797
T2458 0.11543214168765
T2459 0.112512088085093
T2460 0.10958763239569
T2461 0.106863357614104
T2462 0.120125120941969
T2463 0.133601790500283
T2464 0.147098018553265
T2465 0.160613807381788
T2466 0.174471335002044
T2467 0.174598498290059
T2468 0.174725661578074
T2469 0.174852824866088
T2470 0.174979988154103
T2471 0.175107151442117
T2472 0.175234314730132
T2473 0.175361478018147
T2474 0.166940149028279
T2475 0.158848057359674
T2476 0.150744072073524
T2477 0.142628192029392
T2478 0.134500417227279
T2479 0.126600856415049
T2480 0.123395725493009
T2481 0.120431647600677
T2482 0.117463167621497
T2483 0.114490284415034
T2484 0.111513000262162
T2485 0.10873948825324
T2486 0.122232539048721
T2487 0.135943924228294
T2488 0.149674869042972
T2489 0.163425373492755
T2490 0.177523253914395
T2491 0.17765041720241
T2492 0.177777580490424
T2493 0.177904743778439
T2494 0.178031907066453
T2495 0.178159070354468
T2496 0.178286233642483
T2497 0.178413396930497
T2498 0.16984340171285
T2499 0.161608579791086
T2500 0.153361864251778
T2501 0.145103253954488
T2502 0.13683275118009
T2503 0.128794620428903
T2504 0.125532407213358
T2505 0.122515500857556
T2506 0.119494192414907
T2507 0.116468481885412
T2508 0.113438368128633
T2509 0.110615620032814
T2510 0.124339957155474
T2511 0.138286057956306
T2512 0.15225171953268
T2513 0.166236940744158
T2514 0.180575171686308
T2515 0.180702334974323
T2516 0.180829498262338
T2517 0.180956661550352
T2518 0.181083824838367
T2519 0.181210988126381
T2520 0.181338151414396
T2521 0.181465314702411
T2522 0.172746653256984
T2523 0.164369102222499
T2524 0.155979656430033
T2525 0.147578317020021
T2526 0.139165083992465
T2527 0.130988384442757
T2528 0.127669090074144
T2529 0.124599355254873
T2530 0.121525217208317
T2531 0.118446678215352
T2532 0.115363735995104
T2533 0.112491751812387
T2534 0.126447375262226
T2535 0.140628192824754
T2536 0.154828570022387
T2537 0.169048506855125
T2538 0.183627090598659
T2539 0.183754253886674
T2540 0.183881417174688
T2541 0.184008580462703
T2542 0.184135743750717
T2543 0.184262907038732
T2544 0.184390070326747
T2545 0.184517233614761
T2546 0.175649904801118
T2547 0.167129624653912
T2548 0.158597449748724
T2549 0.150053380085554
T2550 0.141497416804839
T2551 0.133182148456611
T2552 0.129805771794493
T2553 0.126683208511752
T2554 0.123556243142164
T2555 0.120424874545293
T2556 0.117289103861575
T2557 0.114367882451523
T2558 0.128554793368979
T2559 0.142970326552766
T2560 0.157405420512095
T2561 0.171860074106529
T2562 0.186679009511009
T2563 0.186806172799024
T2564 0.186933336087039
T2565 0.187060499375053
T2566 0.187187662663068
T2567 0.187314825951082
T2568 0.187441989239097
T2569 0.187569152527112
T2570 0.17855315748569
T2571 0.169890147085325
T2572 0.161215241926978
T2573 0.152528443151087
T2574 0.143829749617214
T2575 0.135375912470465
T2576 0.131942454655279
T2577 0.128767062909069
T2578 0.125587267935574
T2579 0.12240307201567
T2580 0.119214472868483
T2581 0.116244014231096
T2582 0.130662211475731
T2583 0.145312461421214
T2584 0.159982271001802
T2585 0.174671640217495
T2586 0.18973092842336
T2587 0.189858091711374
T2588 0.189985254999389
T2589 0.190112418287404
T2590 0.190239581575418
T2591 0.190366744863433
T2592 0.19049390701101
T2593 0.190621070299025
T2594 0.181456409029824
T2595 0.172650668376301
T2596 0.163833034105233
T2597 0.15500350621662
T2598 0.146162083570025
T2599 0.137569676484319
T2600 0.134079136375628
T2601 0.130850916165948
T2602 0.127618292728984
T2603 0.124381268345611
T2604 0.121139840734954
T2605 0.118120144870233
T2606 0.132769629582484
T2607 0.147654595149226
T2608 0.16255912149151
T2609 0.177483207468899
T2610 0.192782846195273
T2611 0.192910009483288
T2612 0.193037172771303
T2613 0.193164336059317
T2614 0.193291499347332
T2615 0.193418662635346
T2616 0.193545825923361
T2617 0.193672989211376
T2618 0.184359660573958
T2619 0.175411190807713
T2620 0.166450827423924
T2621 0.157478569282153
T2622 0.1484944163824
T2623 0.139763440498173
T2624 0.136215819236414
T2625 0.132934769422828
T2626 0.129649318662831
T2627 0.126359464675551
T2628 0.123065208601425
T2629 0.120014143876393
T2630 0.134809308011902
T2631 0.149823856873987
T2632 0.164838406876509
T2633 0.179852955738595
T2634 0.195228013845108
T2635 0.195228013845108
T2636 0.195228013845108
T2637 0.195228013845108
T2638 0.195228013845108
T2639 0.195228013845108
T2640 0.195228013845108
T2641 0.195228013845108
T2642 0.185717967807064
T2643 0.176587698696679
T2644 0.167457429586294
T2645 0.158327161616346
T2646 0.149196892505962
T2647 0.140332774022493
T2648 0.136681309128637
T2649 0.133301923993695
T2650 0.129922538858753
T2651 0.126543153723812
T2652 0.12316376858887
T2653 0.120014143876393
T2654 0.134809308011902
T2655 0.149823856873987
T2656 0.164838406876509
T2657 0.179852955738595
T2658 0.195228013845108
T2659 0.195228013845108
T2660 0.195228013845108
T2661 0.195228013845108
T2662 0.195228013845108
T2663 0.195228013845108
T2664 0.195228013845108
T2665 0.195228013845108
T2666 0.185717967807064
T2667 0.176587698696679
T2668 0.167457429586294
T2669 0.158327161616346
T2670 0.149196892505962
T2671 0.140332774022493
T2672 0.136681309128637
T2673 0.133301923993695
T2674 0.129922538858753
T2675 0.126543153723812
T2676 0.12316376858887
T2677 0.120014143876393
T2678 0.134809308011902
T2679 0.149823856873987
T2680 0.164838406876509
T2681 0.179852955738595
T2682 0.195228013845108
T2683 0.195228013845108
T2684 0.195228013845108
T2685 0.195228013845108
T2686 0.195228013845108
T2687 0.195228013845108
T2688 0.195228013845108
T2689 0.195228013845108
T2690 0.185717967807064
T2691 0.176587698696679
T2692 0.167457429586294
T2693 0.158327161616346
T2694 0.149196892505962
T2695 0.140332774022493
T2696 0.136681309128637
T2697 0.133301923993695
T2698 0.129922538858753
T2699 0.126543153723812
T2700 0.12316376858887
T2701 0.120014143876393
T2702 0.134809308011902
T2703 0.149823856873987
T2704 0.164838406876509
T2705 0.179852955738595
T2706 0.195228013845108
T2707 0.195228013845108
T2708 0.195228013845108
T2709 0.195228013845108
T2710 0.195228013845108
T2711 0.195228013845108
T2712 0.195228013845108
T2713 0.195228013845108
T2714 0.185717967807064
T2715 0.176587698696679
T2716 0.167457429586294
T2717 0.158327161616346
T2718 0.149196892505962
T2719 0.140332774022493
T2720 0.136681309128637
T2721 0.133301923993695
T2722 0.129922538858753
T2723 0.126543153723812
T2724 0.12316376858887
T2725 0.120014143876393
T2726 0.134809308011902
T2727 0.149823856873987
T2728 0.164838406876509
T2729 0.179852955738595
T2730 0.195228013845108
T2731 0.195228013845108
T2732 0.195228013845108
T2733 0.195228013845108
T2734 0.195228013845108
T2735 0.195228013845108
T2736 0.195228013845108
T2737 0.195228013845108
T2738 0.185717967807064
T2739 0.176587698696679
T2740 0.167457429586294
T2741 0.158327161616346
T2742 0.149196892505962
T2743 0.140332774022493
T2744 0.136681309128637
T2745 0.133301923993695
T2746 0.129922538858753
T2747 0.126543153723812
T2748 0.12316376858887
T2749 0.120014143876393
T2750 0.134809308011902
T2751 0.149823856873987
T2752 0.164838406876509
T2753 0.179852955738595
T2754 0.195228013845108
T2755 0.195228013845108
T2756 0.195228013845108
T2757 0.195228013845108
T2758 0.195228013845108
T2759 0.195228013845108
T2760 0.195228013845108
T2761 0.195228013845108
T2762 0.185717967807064
T2763 0.176587698696679
T2764 0.167457429586294
T2765 0.158327161616346
T2766 0.149196892505962
T2767 0.140332774022493
T2768 0.136681309128637
T2769 0.133301923993695
T2770 0.129922538858753
T2771 0.126543153723812
T2772 0.12316376858887
T2773 0.120014143876393
T2774 0.138556275381589
T2775 0.157323720745359
T2776 0.17609116610913
T2777 0.195228013845108
T2778 0.195228013845108
T2779 0.195228013845108
T2780 0.195228013845108
T2781 0.195228013845108
T2782 0.195228013845108
T2783 0.195228013845108
T2784 0.195228013845108
T2785 0.195228013845108
T2786 0.185717967807064
T2787 0.176587698696679
T2788 0.167457429586294
T2789 0.158327161616346
T2790 0.149196892505962
T2791 0.140332774022493
T2792 0.136681309128637
T2793 0.133301923993695
T2794 0.129922538858753
T2795 0.126543153723812
T2796 0.12316376858887
T2797 0.120014143876393
T2798 0.138556275381589
T2799 0.157323720745359
T2800 0.17609116610913
T2801 0.195228013845108
T2802 0.195228013845108
T2803 0.195228013845108
T2804 0.195228013845108
T2805 0.195228013845108
T2806 0.195228013845108
T2807 0.195228013845108
T2808 0.195228013845108
