# Supplementary material for: FishMORPH - An agent-based model to predict salmonid growth and distribution responses under natural and low flows
Source: Sci Rep. 2016 Jul 19;6:29414. doi: 10.1038/srep29414 (PMC4949470; doi:10.1038/srep29414)
Supplement: Supplementary Information 2 [file srep29414-s2.zip › SR_FishMORPH_Files/Parameters/Baseline_Resource5_Density_Stretch8.var]

Resource5Density Strech8
T1 0.257129561245816
T2 0.238585663155648
T3 0.220543911931977
T4 0.202502160708305
T5 0.184828517557036
T6 0.181130045179438
T7 0.177791872832517
T8 0.174453698252173
T9 0.171115525905252
T10 0.16777735355833
T11 0.164439181211408
T12 0.161101006631065
T13 0.158067397046713
T14 0.171906145965499
T15 0.186031887319551
T16 0.200157630907024
T17 0.214283372261076
T18 0.228409115848549
T19 0.2425348572026
T20 0.257129561245816
T21 0.257129561245816
T22 0.257129561245816
T23 0.257129561245816
T24 0.257129561245816
T25 0.257129561245816
T26 0.238585663155648
T27 0.220543911931977
T28 0.202502160708305
T29 0.184828517557036
T30 0.181130045179438
T31 0.177791872832517
T32 0.174453698252173
T33 0.171115525905252
T34 0.16777735355833
T35 0.164439181211408
T36 0.161101006631065
T37 0.158067397046713
T38 0.171906145965499
T39 0.186031887319551
T40 0.200157630907024
T41 0.214283372261076
T42 0.228409115848549
T43 0.2425348572026
T44 0.257129561245816
T45 0.257129561245816
T46 0.257129561245816
T47 0.257129561245816
T48 0.257129561245816
T49 0.257129561245816
T50 0.238585663155648
T51 0.220543911931977
T52 0.202502160708305
T53 0.184828517557036
T54 0.181130045179438
T55 0.177791872832517
T56 0.174453698252173
T57 0.171115525905252
T58 0.16777735355833
T59 0.164439181211408
T60 0.161101006631065
T61 0.158067397046713
T62 0.171906145965499
T63 0.186031887319551
T64 0.200157630907024
T65 0.214283372261076
T66 0.228409115848549
T67 0.2425348572026
T68 0.257129561245816
T69 0.257129561245816
T70 0.257129561245816
T71 0.257129561245816
T72 0.257129561245816
T73 0.257129561245816
T74 0.238585663155648
T75 0.220543911931977
T76 0.202502160708305
T77 0.184828517557036
T78 0.181130045179438
T79 0.177791872832517
T80 0.174453698252173
T81 0.171115525905252
T82 0.16777735355833
T83 0.164439181211408
T84 0.161101006631065
T85 0.158067397046713
T86 0.171906145965499
T87 0.186031887319551
T88 0.200157630907024
T89 0.214283372261076
T90 0.228409115848549
T91 0.2425348572026
T92 0.257129561245816
T93 0.257129561245816
T94 0.257129561245816
T95 0.257129561245816
T96 0.257129561245816
T97 0.257129561245816
T98 0.238585663155648
T99 0.220543911931977
T100 0.202502160708305
T101 0.184828517557036
T102 0.181130045179438
T103 0.177791872832517
T104 0.174453698252173
T105 0.171115525905252
T106 0.16777735355833
T107 0.164439181211408
T108 0.161101006631065
T109 0.158067397046713
T110 0.171906145965499
T111 0.186031887319551
T112 0.200157630907024
T113 0.214283372261076
T114 0.228409115848549
T115 0.2425348572026
T116 0.257129561245816
T117 0.257129561245816
T118 0.257129561245816
T119 0.257129561245816
T120 0.257129561245816
T121 0.257129561245816
T122 0.238585663155648
T123 0.220543911931977
T124 0.202502160708305
T125 0.184828517557036
T126 0.181130045179438
T127 0.177791872832517
T128 0.174453698252173
T129 0.171115525905252
T130 0.16777735355833
T131 0.164439181211408
T132 0.161101006631065
T133 0.158067397046713
T134 0.171906145965499
T135 0.186031887319551
T136 0.200157630907024
T137 0.214283372261076
T138 0.228409115848549
T139 0.2425348572026
T140 0.257129561245816
T141 0.257129561245816
T142 0.257129561245816
T143 0.257129561245816
T144 0.257129561245816
T145 0.257129561245816
T146 0.238585663155648
T147 0.220543911931977
T148 0.202502160708305
T149 0.184828517557036
T150 0.181130045179438
T151 0.177791872832517
T152 0.174453698252173
T153 0.171115525905252
T154 0.16777735355833
T155 0.164439181211408
T156 0.161101006631065
T157 0.158067397046713
T158 0.171906145965499
T159 0.186031887319551
T160 0.200157630907024
T161 0.214283372261076
T162 0.228409115848549
T163 0.2425348572026
T164 0.257129561245816
T165 0.257129561245816
T166 0.257129561245816
T167 0.257129561245816
T168 0.257129561245816
T169 0.257129561245816
T170 0.238585663155648
T171 0.220543911931977
T172 0.202502160708305
T173 0.184828517557036
T174 0.181130045179438
T175 0.177791872832517
T176 0.174453698252173
T177 0.171115525905252
T178 0.16777735355833
T179 0.164439181211408
T180 0.161101006631065
T181 0.158067397046713
T182 0.171906145965499
T183 0.186031887319551
T184 0.200157630907024
T185 0.214283372261076
T186 0.228409115848549
T187 0.2425348572026
T188 0.257129561245816
T189 0.257129561245816
T190 0.257129561245816
T191 0.257129561245816
T192 0.257129561245816
T193 0.257129561245816
T194 0.238585663155648
T195 0.220543911931977
T196 0.202502160708305
T197 0.184828517557036
T198 0.181130045179438
T199 0.177791872832517
T200 0.174453698252173
T201 0.171115525905252
T202 0.16777735355833
T203 0.164439181211408
T204 0.161101006631065
T205 0.158067397046713
T206 0.171906145965499
T207 0.186031887319551
T208 0.200157630907024
T209 0.214283372261076
T210 0.228409115848549
T211 0.2425348572026
T212 0.257129561245816
T213 0.257129561245816
T214 0.257129561245816
T215 0.257129561245816
T216 0.257129561245816
T217 0.257129561245816
T218 0.238585663155648
T219 0.220543911931977
T220 0.202502160708305
T221 0.184828517557036
T222 0.181130045179438
T223 0.177791872832517
T224 0.174453698252173
T225 0.171115525905252
T226 0.16777735355833
T227 0.164439181211408
T228 0.161101006631065
T229 0.158067397046713
T230 0.171906145965499
T231 0.186031887319551
T232 0.200157630907024
T233 0.214283372261076
T234 0.228409115848549
T235 0.2425348572026
T236 0.257129561245816
T237 0.257129561245816
T238 0.257129561245816
T239 0.257129561245816
T240 0.257129561245816
T241 0.257129561245816
T242 0.238585663155648
T243 0.220543911931977
T244 0.202502160708305
T245 0.184828517557036
T246 0.181130045179438
T247 0.177791872832517
T248 0.174453698252173
T249 0.171115525905252
T250 0.16777735355833
T251 0.164439181211408
T252 0.161101006631065
T253 0.158067397046713
T254 0.171906145965499
T255 0.186031887319551
T256 0.200157630907024
T257 0.214283372261076
T258 0.228409115848549
T259 0.2425348572026
T260 0.257129561245816
T261 0.257129561245816
T262 0.257129561245816
T263 0.257129561245816
T264 0.257129561245816
T265 0.257129561245816
T266 0.238585663155648
T267 0.220543911931977
T268 0.202502160708305
T269 0.184828517557036
T270 0.181130045179438
T271 0.177791872832517
T272 0.174453698252173
T273 0.171115525905252
T274 0.16777735355833
T275 0.164439181211408
T276 0.161101006631065
T277 0.158067397046713
T278 0.171906145965499
T279 0.186031887319551
T280 0.200157630907024
T281 0.214283372261076
T282 0.228409115848549
T283 0.2425348572026
T284 0.257129561245816
T285 0.257129561245816
T286 0.257129561245816
T287 0.257129561245816
T288 0.257129561245816
T289 0.257129561245816
T290 0.238585663155648
T291 0.220543911931977
T292 0.202502160708305
T293 0.184828517557036
T294 0.181130045179438
T295 0.177791872832517
T296 0.174453698252173
T297 0.171115525905252
T298 0.16777735355833
T299 0.164439181211408
T300 0.161101006631065
T301 0.158067397046713
T302 0.171906145965499
T303 0.186031887319551
T304 0.200157630907024
T305 0.214283372261076
T306 0.228409115848549
T307 0.2425348572026
T308 0.257129561245816
T309 0.257129561245816
T310 0.257129561245816
T311 0.257129561245816
T312 0.257129561245816
T313 0.257129561245816
T314 0.238585663155648
T315 0.220543911931977
T316 0.202502160708305
T317 0.184828517557036
T318 0.181130045179438
T319 0.177791872832517
T320 0.174453698252173
T321 0.171115525905252
T322 0.16777735355833
T323 0.164439181211408
T324 0.161101006631065
T325 0.158067397046713
T326 0.171906145965499
T327 0.186031887319551
T328 0.200157630907024
T329 0.214283372261076
T330 0.228409115848549
T331 0.2425348572026
T332 0.257129561245816
T333 0.257129561245816
T334 0.257129561245816
T335 0.257129561245816
T336 0.257129561245816
T337 0.257129561245816
T338 0.238585663155648
T339 0.220543911931977
T340 0.202502160708305
T341 0.184828517557036
T342 0.181130045179438
T343 0.177791872832517
T344 0.174453698252173
T345 0.171115525905252
T346 0.16777735355833
T347 0.164439181211408
T348 0.161101006631065
T349 0.158067397046713
T350 0.171906145965499
T351 0.186031887319551
T352 0.200157630907024
T353 0.214283372261076
T354 0.228409115848549
T355 0.2425348572026
T356 0.257129561245816
T357 0.257129561245816
T358 0.257129561245816
T359 0.257129561245816
T360 0.257129561245816
T361 0.257129561245816
T362 0.238585663155648
T363 0.220543911931977
T364 0.202502160708305
T365 0.184828517557036
T366 0.181130045179438
T367 0.177791872832517
T368 0.174453698252173
T369 0.171115525905252
T370 0.16777735355833
T371 0.164439181211408
T372 0.161101006631065
T373 0.158067397046713
T374 0.171906145965499
T375 0.186031887319551
T376 0.200157630907024
T377 0.214283372261076
T378 0.228409115848549
T379 0.2425348572026
T380 0.257129561245816
T381 0.257129561245816
T382 0.257129561245816
T383 0.257129561245816
T384 0.257129561245816
T385 0.257129561245816
T386 0.238585663155648
T387 0.220543911931977
T388 0.202502160708305
T389 0.184828517557036
T390 0.181130045179438
T391 0.177791872832517
T392 0.174453698252173
T393 0.171115525905252
T394 0.16777735355833
T395 0.164439181211408
T396 0.161101006631065
T397 0.158067397046713
T398 0.171906145965499
T399 0.186031887319551
T400 0.200157630907024
T401 0.214283372261076
T402 0.228409115848549
T403 0.2425348572026
T404 0.257129561245816
T405 0.257129561245816
T406 0.257129561245816
T407 0.257129561245816
T408 0.257129561245816
T409 0.257129561245816
T410 0.238585663155648
T411 0.220543911931977
T412 0.202502160708305
T413 0.184828517557036
T414 0.181130045179438
T415 0.177791872832517
T416 0.174453698252173
T417 0.171115525905252
T418 0.16777735355833
T419 0.164439181211408
T420 0.161101006631065
T421 0.158067397046713
T422 0.171906145965499
T423 0.186031887319551
T424 0.200157630907024
T425 0.214283372261076
T426 0.228409115848549
T427 0.2425348572026
T428 0.257129561245816
T429 0.257129561245816
T430 0.257129561245816
T431 0.257129561245816
T432 0.257129561245816
T433 0.257129561245816
T434 0.238585663155648
T435 0.220543911931977
T436 0.202502160708305
T437 0.184828517557036
T438 0.181130045179438
T439 0.177791872832517
T440 0.174453698252173
T441 0.171115525905252
T442 0.16777735355833
T443 0.164439181211408
T444 0.161101006631065
T445 0.158067397046713
T446 0.171906145965499
T447 0.186031887319551
T448 0.200157630907024
T449 0.214283372261076
T450 0.228409115848549
T451 0.2425348572026
T452 0.257129561245816
T453 0.257129561245816
T454 0.257129561245816
T455 0.257129561245816
T456 0.257129561245816
T457 0.257129561245816
T458 0.238585663155648
T459 0.220543911931977
T460 0.202502160708305
T461 0.184828517557036
T462 0.181130045179438
T463 0.177791872832517
T464 0.174453698252173
T465 0.171115525905252
T466 0.16777735355833
T467 0.164439181211408
T468 0.161101006631065
T469 0.158067397046713
T470 0.171906145965499
T471 0.186031887319551
T472 0.200157630907024
T473 0.214283372261076
T474 0.228409115848549
T475 0.2425348572026
T476 0.257129561245816
T477 0.257129561245816
T478 0.257129561245816
T479 0.257129561245816
T480 0.257129561245816
T481 0.257129561245816
T482 0.238585663155648
T483 0.220543911931977
T484 0.202502160708305
T485 0.184828517557036
T486 0.181130045179438
T487 0.177791872832517
T488 0.174453698252173
T489 0.171115525905252
T490 0.16777735355833
T491 0.164439181211408
T492 0.161101006631065
T493 0.158067397046713
T494 0.171906145965499
T495 0.186031887319551
T496 0.200157630907024
T497 0.214283372261076
T498 0.228409115848549
T499 0.2425348572026
T500 0.257129561245816
T501 0.257129561245816
T502 0.257129561245816
T503 0.257129561245816
T504 0.257129561245816
T505 0.257129561245816
T506 0.238585663155648
T507 0.220543911931977
T508 0.202502160708305
T509 0.184828517557036
T510 0.181130045179438
T511 0.177791872832517
T512 0.174453698252173
T513 0.171115525905252
T514 0.16777735355833
T515 0.164439181211408
T516 0.161101006631065
T517 0.158067397046713
T518 0.171906145965499
T519 0.186031887319551
T520 0.200157630907024
T521 0.214283372261076
T522 0.228409115848549
T523 0.2425348572026
T524 0.257129561245816
T525 0.257129561245816
T526 0.257129561245816
T527 0.257129561245816
T528 0.257129561245816
T529 0.257129561245816
T530 0.238585663155648
T531 0.220543911931977
T532 0.202502160708305
T533 0.184828517557036
T534 0.181130045179438
T535 0.177791872832517
T536 0.174453698252173
T537 0.171115525905252
T538 0.16777735355833
T539 0.164439181211408
T540 0.161101006631065
T541 0.158067397046713
T542 0.171906145965499
T543 0.186031887319551
T544 0.200157630907024
T545 0.214283372261076
T546 0.228409115848549
T547 0.2425348572026
T548 0.257129561245816
T549 0.257129561245816
T550 0.257129561245816
T551 0.257129561245816
T552 0.257129561245816
T553 0.257129561245816
T554 0.238585663155648
T555 0.220543911931977
T556 0.202502160708305
T557 0.184828517557036
T558 0.181130045179438
T559 0.177791872832517
T560 0.174453698252173
T561 0.171115525905252
T562 0.16777735355833
T563 0.164439181211408
T564 0.161101006631065
T565 0.158067397046713
T566 0.171906145965499
T567 0.186031887319551
T568 0.200157630907024
T569 0.214283372261076
T570 0.228409115848549
T571 0.2425348572026
T572 0.257129561245816
T573 0.257129561245816
T574 0.257129561245816
T575 0.257129561245816
T576 0.257129561245816
T577 0.257129561245816
T578 0.238585663155648
T579 0.220543911931977
T580 0.202502160708305
T581 0.184828517557036
T582 0.181130045179438
T583 0.177791872832517
T584 0.174453698252173
T585 0.171115525905252
T586 0.16777735355833
T587 0.164439181211408
T588 0.161101006631065
T589 0.158067397046713
T590 0.171906145965499
T591 0.186031887319551
T592 0.200157630907024
T593 0.214283372261076
T594 0.228409115848549
T595 0.2425348572026
T596 0.257129561245816
T597 0.257129561245816
T598 0.257129561245816
T599 0.257129561245816
T600 0.257129561245816
T601 0.257129561245816
T602 0.238585663155648
T603 0.220543911931977
T604 0.202502160708305
T605 0.184828517557036
T606 0.181130045179438
T607 0.177791872832517
T608 0.174453698252173
T609 0.171115525905252
T610 0.16777735355833
T611 0.164439181211408
T612 0.161101006631065
T613 0.158067397046713
T614 0.171906145965499
T615 0.186031887319551
T616 0.200157630907024
T617 0.214283372261076
T618 0.228409115848549
T619 0.2425348572026
T620 0.257129561245816
T621 0.257129561245816
T622 0.257129561245816
T623 0.257129561245816
T624 0.257129561245816
T625 0.257129561245816
T626 0.238585663155648
T627 0.220543911931977
T628 0.202502160708305
T629 0.184828517557036
T630 0.181130045179438
T631 0.177791872832517
T632 0.174453698252173
T633 0.171115525905252
T634 0.16777735355833
T635 0.164439181211408
T636 0.161101006631065
T637 0.158067397046713
T638 0.171906145965499
T639 0.186031887319551
T640 0.200157630907024
T641 0.214283372261076
T642 0.228409115848549
T643 0.2425348572026
T644 0.257129561245816
T645 0.257129561245816
T646 0.257129561245816
T647 0.257129561245816
T648 0.257129561245816
T649 0.257129561245816
T650 0.238585663155648
T651 0.220543911931977
T652 0.202502160708305
T653 0.184828517557036
T654 0.181130045179438
T655 0.177791872832517
T656 0.174453698252173
T657 0.171115525905252
T658 0.16777735355833
T659 0.164439181211408
T660 0.161101006631065
T661 0.158067397046713
T662 0.171906145965499
T663 0.186031887319551
T664 0.200157630907024
T665 0.214283372261076
T666 0.228409115848549
T667 0.2425348572026
T668 0.257129561245816
T669 0.257129561245816
T670 0.257129561245816
T671 0.257129561245816
T672 0.257129561245816
T673 0.257129561245816
T674 0.238585663155648
T675 0.220543911931977
T676 0.202502160708305
T677 0.184828517557036
T678 0.181130045179438
T679 0.177791872832517
T680 0.174453698252173
T681 0.171115525905252
T682 0.16777735355833
T683 0.164439181211408
T684 0.161101006631065
T685 0.158067397046713
T686 0.171906145965499
T687 0.186031887319551
T688 0.200157630907024
T689 0.214283372261076
T690 0.228409115848549
T691 0.2425348572026
T692 0.257129561245816
T693 0.257129561245816
T694 0.257129561245816
T695 0.257129561245816
T696 0.257129561245816
T697 0.257129561245816
T698 0.238585663155648
T699 0.220543911931977
T700 0.202502160708305
T701 0.184828517557036
T702 0.181130045179438
T703 0.177791872832517
T704 0.174453698252173
T705 0.171115525905252
T706 0.16777735355833
T707 0.164439181211408
T708 0.161101006631065
T709 0.158067397046713
T710 0.171906145965499
T711 0.186031887319551
T712 0.200157630907024
T713 0.214283372261076
T714 0.228409115848549
T715 0.2425348572026
T716 0.257129561245816
T717 0.257129561245816
T718 0.257129561245816
T719 0.257129561245816
T720 0.257129561245816
T721 0.257129561245816
T722 0.238585663155648
T723 0.220543911931977
T724 0.202502160708305
T725 0.184828517557036
T726 0.181130045179438
T727 0.177791872832517
T728 0.174453698252173
T729 0.171115525905252
T730 0.16777735355833
T731 0.164439181211408
T732 0.161101006631065
T733 0.158067397046713
T734 0.171906145965499
T735 0.186031887319551
T736 0.200157630907024
T737 0.214283372261076
T738 0.228409115848549
T739 0.2425348572026
T740 0.257129561245816
T741 0.257129561245816
T742 0.257129561245816
T743 0.257129561245816
T744 0.257129561245816
T745 0.257129561245816
T746 0.238585663155648
T747 0.220543911931977
T748 0.202502160708305
T749 0.184828517557036
T750 0.181130045179438
T751 0.177791872832517
T752 0.174453698252173
T753 0.171115525905252
T754 0.16777735355833
T755 0.164439181211408
T756 0.161101006631065
T757 0.158067397046713
T758 0.171906145965499
T759 0.186031887319551
T760 0.200157630907024
T761 0.214283372261076
T762 0.228409115848549
T763 0.2425348572026
T764 0.257129561245816
T765 0.257129561245816
T766 0.257129561245816
T767 0.257129561245816
T768 0.257129561245816
T769 0.257129561245816
T770 0.238585663155648
T771 0.220543911931977
T772 0.202502160708305
T773 0.184828517557036
T774 0.181130045179438
T775 0.177791872832517
T776 0.174453698252173
T777 0.171115525905252
T778 0.16777735355833
T779 0.164439181211408
T780 0.161101006631065
T781 0.158067397046713
T782 0.171906145965499
T783 0.186031887319551
T784 0.200157630907024
T785 0.214283372261076
T786 0.228409115848549
T787 0.2425348572026
T788 0.257129561245816
T789 0.257129561245816
T790 0.257129561245816
T791 0.257129561245816
T792 0.257129561245816
T793 0.257129561245816
T794 0.238585663155648
T795 0.220543911931977
T796 0.202502160708305
T797 0.184828517557036
T798 0.181130045179438
T799 0.177791872832517
T800 0.174453698252173
T801 0.171115525905252
T802 0.16777735355833
T803 0.164439181211408
T804 0.161101006631065
T805 0.158067397046713
T806 0.171906145965499
T807 0.186031887319551
T808 0.200157630907024
T809 0.214283372261076
T810 0.228409115848549
T811 0.2425348572026
T812 0.257129561245816
T813 0.257129561245816
T814 0.257129561245816
T815 0.257129561245816
T816 0.257129561245816
T817 0.257129561245816
T818 0.238585663155648
T819 0.220543911931977
T820 0.202502160708305
T821 0.184828517557036
T822 0.181130045179438
T823 0.177791872832517
T824 0.174453698252173
T825 0.171115525905252
T826 0.16777735355833
T827 0.164439181211408
T828 0.161101006631065
T829 0.158067397046713
T830 0.171906145965499
T831 0.186031887319551
T832 0.200157630907024
T833 0.214283372261076
T834 0.228409115848549
T835 0.2425348572026
T836 0.257129561245816
T837 0.257129561245816
T838 0.257129561245816
T839 0.257129561245816
T840 0.257129561245816
T841 0.257129561245816
T842 0.238585663155648
T843 0.220543911931977
T844 0.202502160708305
T845 0.184828517557036
T846 0.181130045179438
T847 0.177791872832517
T848 0.174453698252173
T849 0.171115525905252
T850 0.16777735355833
T851 0.164439181211408
T852 0.161101006631065
T853 0.158067397046713
T854 0.171906145965499
T855 0.186031887319551
T856 0.200157630907024
T857 0.214283372261076
T858 0.228409115848549
T859 0.2425348572026
T860 0.257129561245816
T861 0.257129561245816
T862 0.257129561245816
T863 0.257129561245816
T864 0.257129561245816
T865 0.257129561245816
T866 0.238585663155648
T867 0.220543911931977
T868 0.202502160708305
T869 0.184828517557036
T870 0.181130045179438
T871 0.177791872832517
T872 0.174453698252173
T873 0.171115525905252
T874 0.16777735355833
T875 0.164439181211408
T876 0.161101006631065
T877 0.158067397046713
T878 0.171906145965499
T879 0.186031887319551
T880 0.200157630907024
T881 0.214283372261076
T882 0.228409115848549
T883 0.2425348572026
T884 0.257129561245816
T885 0.257129561245816
T886 0.257129561245816
T887 0.257129561245816
T888 0.257129561245816
T889 0.257129561245816
T890 0.238585663155648
T891 0.220543911931977
T892 0.202502160708305
T893 0.184828517557036
T894 0.181130045179438
T895 0.177791872832517
T896 0.174453698252173
T897 0.171115525905252
T898 0.16777735355833
T899 0.164439181211408
T900 0.161101006631065
T901 0.158067397046713
T902 0.171906145965499
T903 0.186031887319551
T904 0.200157630907024
T905 0.214283372261076
T906 0.228409115848549
T907 0.2425348572026
T908 0.257129561245816
T909 0.257129561245816
T910 0.257129561245816
T911 0.257129561245816
T912 0.257129561245816
T913 0.257129561245816
T914 0.238585663155648
T915 0.220543911931977
T916 0.202502160708305
T917 0.184828517557036
T918 0.181130045179438
T919 0.177791872832517
T920 0.174453698252173
T921 0.171115525905252
T922 0.16777735355833
T923 0.164439181211408
T924 0.161101006631065
T925 0.158067397046713
T926 0.171906145965499
T927 0.186031887319551
T928 0.200157630907024
T929 0.214283372261076
T930 0.228409115848549
T931 0.2425348572026
T932 0.257129561245816
T933 0.257129561245816
T934 0.257129561245816
T935 0.257129561245816
T936 0.257129561245816
T937 0.257129561245816
T938 0.238585663155648
T939 0.220543911931977
T940 0.202502160708305
T941 0.184828517557036
T942 0.181130045179438
T943 0.177791872832517
T944 0.174453698252173
T945 0.171115525905252
T946 0.16777735355833
T947 0.164439181211408
T948 0.161101006631065
T949 0.158067397046713
T950 0.171906145965499
T951 0.186031887319551
T952 0.200157630907024
T953 0.214283372261076
T954 0.228409115848549
T955 0.2425348572026
T956 0.257129561245816
T957 0.257129561245816
T958 0.257129561245816
T959 0.257129561245816
T960 0.257129561245816
T961 0.257129561245816
T962 0.238585663155648
T963 0.220543911931977
T964 0.202502160708305
T965 0.184828517557036
T966 0.181130045179438
T967 0.177791872832517
T968 0.174453698252173
T969 0.171115525905252
T970 0.16777735355833
T971 0.164439181211408
T972 0.161101006631065
T973 0.158067397046713
T974 0.171906145965499
T975 0.186031887319551
T976 0.200157630907024
T977 0.214283372261076
T978 0.228409115848549
T979 0.2425348572026
T980 0.257129561245816
T981 0.257129561245816
T982 0.257129561245816
T983 0.257129561245816
T984 0.257129561245816
T985 0.257129561245816
T986 0.238585663155648
T987 0.220543911931977
T988 0.202502160708305
T989 0.184828517557036
T990 0.181130045179438
T991 0.177791872832517
T992 0.174453698252173
T993 0.171115525905252
T994 0.16777735355833
T995 0.164439181211408
T996 0.161101006631065
T997 0.158067397046713
T998 0.171906145965499
T999 0.186031887319551
T1000 0.200157630907024
T1001 0.214283372261076
T1002 0.228409115848549
T1003 0.2425348572026
T1004 0.257129561245816
T1005 0.257129561245816
T1006 0.257129561245816
T1007 0.257129561245816
T1008 0.257129561245816
T1009 0.257129561245816
T1010 0.238585663155648
T1011 0.220543911931977
T1012 0.202502160708305
T1013 0.184828517557036
T1014 0.181130045179438
T1015 0.177791872832517
T1016 0.174453698252173
T1017 0.171115525905252
T1018 0.16777735355833
T1019 0.164439181211408
T1020 0.161101006631065
T1021 0.158067397046713
T1022 0.171906145965499
T1023 0.186031887319551
T1024 0.200157630907024
T1025 0.214283372261076
T1026 0.228409115848549
T1027 0.2425348572026
T1028 0.257129561245816
T1029 0.257129561245816
T1030 0.257129561245816
T1031 0.257129561245816
T1032 0.257129561245816
T1033 0.257129561245816
T1034 0.242199089074188
T1035 0.227768811758625
T1036 0.213338534443063
T1037 0.198908257127501
T1038 0.184828517557036
T1039 0.180657625153721
T1040 0.17684312876022
T1041 0.173028630133297
T1042 0.169214133739795
T1043 0.165399637346294
T1044 0.161585140952792
T1045 0.158067397046713
T1046 0.171906145965499
T1047 0.186031887319551
T1048 0.200157630907024
T1049 0.214283372261076
T1050 0.228409115848549
T1051 0.2425348572026
T1052 0.257129561245816
T1053 0.257129561245816
T1054 0.257129561245816
T1055 0.257129561245816
T1056 0.257129561245816
T1057 0.257129561245816
T1058 0.242199089074188
T1059 0.227768811758625
T1060 0.213338534443063
T1061 0.198908257127501
T1062 0.184828517557036
T1063 0.180657625153721
T1064 0.17684312876022
T1065 0.173028630133297
T1066 0.169214133739795
T1067 0.165399637346294
T1068 0.161585140952792
T1069 0.158067397046713
T1070 0.171831708258786
T1071 0.185884126383476
T1072 0.199926337771699
T1073 0.213958344656879
T1074 0.227980144805592
T1075 0.241991738217838
T1076 0.256460865901197
T1077 0.256367973432247
T1078 0.256275080963298
T1079 0.25618219072777
T1080 0.25608929825882
T1081 0.25599640578987
T1082 0.2410442336945
T1083 0.226600477679906
T1084 0.21216714727709
T1085 0.197744244719473
T1086 0.183680127932724
T1087 0.179469884875187
T1088 0.175616578315477
T1089 0.171766030031377
T1090 0.167918235556043
T1091 0.164073197122897
T1092 0.160230916965361
T1093 0.15668555233502
T1094 0.170341216522556
T1095 0.184271158276495
T1096 0.19819089552739
T1097 0.212100426041819
T1098 0.225999749819781
T1099 0.239888869094699
T1100 0.254231455580093
T1101 0.254138563111143
T1102 0.254045670642194
T1103 0.253952778173244
T1104 0.253859885704294
T1105 0.253766995468766
T1106 0.238944274719635
T1107 0.224625634980059
T1108 0.210317420852262
T1109 0.196019634569663
T1110 0.182077594371208
T1111 0.177903514875347
T1112 0.174083283055314
T1113 0.170265805044049
T1114 0.166451085308393
T1115 0.162639119381503
T1116 0.158829911730223
T1117 0.155315046704517
T1118 0.168850724786327
T1119 0.182658192402937
T1120 0.196455453283081
T1121 0.210242507426759
T1122 0.224019357067392
T1123 0.23778599997156
T1124 0.252002045258989
T1125 0.251909152790039
T1126 0.25181626032109
T1127 0.25172336785214
T1128 0.25163047538319
T1129 0.251537582914241
T1130 0.23684431574477
T1131 0.222650792280213
T1132 0.208467694427433
T1133 0.194295024419853
T1134 0.180475063043113
T1135 0.176337144875506
T1136 0.17254998556173
T1137 0.168765582290142
T1138 0.164983935060742
T1139 0.161205041640109
T1140 0.157428906495085
T1141 0.153944543307435
T1142 0.167360233050097
T1143 0.181045224295957
T1144 0.194720011038772
T1145 0.208384591045121
T1146 0.222038964315004
T1147 0.23568313084842
T1148 0.249772632704463
T1149 0.249679740235514
T1150 0.249586849999986
T1151 0.249493957531036
T1152 0.249401065062086
T1153 0.249308172593137
T1154 0.234744359003327
T1155 0.220675949580366
T1156 0.206617968002605
T1157 0.192570414270043
T1158 0.178872529481597
T1159 0.174770774875666
T1160 0.171016688068146
T1161 0.167265357302814
T1162 0.163516782579671
T1163 0.159770963898715
T1164 0.156027903493368
T1165 0.152574037676932
T1166 0.165869741313867
T1167 0.179432258422398
T1168 0.192984568794462
T1169 0.206526672430061
T1170 0.220058569329193
T1171 0.233580261725281
T1172 0.247543222383359
T1173 0.247450329914409
T1174 0.24735743744546
T1175 0.24726454497651
T1176 0.247171654740982
T1177 0.247078762272033
T1178 0.232644400028462
T1179 0.218701109113941
T1180 0.204768243811198
T1181 0.190845804120233
T1182 0.17726999592008
T1183 0.173204404875826
T1184 0.169483390574562
T1185 0.165765134548908
T1186 0.16204963233202
T1187 0.158336888390742
T1188 0.15462689825823
T1189 0.15120353427985
T1190 0.164379249577638
T1191 0.177819290315418
T1192 0.191249124316732
T1193 0.204668753815001
T1194 0.218078176576804
T1195 0.23147739036872
T1196 0.245313812062255
T1197 0.245220919593305
T1198 0.245128027124356
T1199 0.245035134655406
T1200 0.244942242186457
T1201 0.244849349717507
T1202 0.230544443287019
T1203 0.216726266414095
T1204 0.20291851738637
T1205 0.189121193970422
T1206 0.175667462358564
T1207 0.171638034875985
T1208 0.167950093080978
T1209 0.16426490956158
T1210 0.16058248208437
T1211 0.156902810649348
T1212 0.153225893023092
T1213 0.149833030882769
T1214 0.162888757841408
T1215 0.176206324441859
T1216 0.189513682072422
T1217 0.202810835199941
T1218 0.216097781590994
T1219 0.22937452124558
T1220 0.243084399507729
T1221 0.242991509272201
T1222 0.242898616803252
T1223 0.242805724334302
T1224 0.242712831865353
T1225 0.242619939396403
T1226 0.228444484312154
T1227 0.214751423714248
T1228 0.201068790961541
T1229 0.187396583820612
T1230 0.174064928797048
T1231 0.170071662642724
T1232 0.166416795587394
T1233 0.162764684574252
T1234 0.159115329603298
T1235 0.155468732907954
T1236 0.151824890021376
T1237 0.148462525252266
T1238 0.161398266105178
T1239 0.174593356334879
T1240 0.187778239828113
T1241 0.200952916584881
T1242 0.214117388838605
T1243 0.227271652122441
T1244 0.240854989186625
T1245 0.240762096717676
T1246 0.240669204248726
T1247 0.240576314013198
T1248 0.240483421544249
T1249 0.240390529075299
T1250 0.22634452533729
T1251 0.212776581014402
T1252 0.199219064536713
T1253 0.185671973670802
T1254 0.172462395235531
T1255 0.168505292642883
T1256 0.164883500327231
T1257 0.161264461820346
T1258 0.157648179355648
T1259 0.15403465516656
T1260 0.150423884786238
T1261 0.147092021855184
T1262 0.159907774368949
T1263 0.172980388227899
T1264 0.186042797583804
T1265 0.199094997969822
T1266 0.212136993852795
T1267 0.225168782999302
T1268 0.238625578865521
T1269 0.238532686396572
T1270 0.238439793927622
T1271 0.238346901458673
T1272 0.238254008989723
T1273 0.238161118754195
T1274 0.224244568595847
T1275 0.210801740547977
T1276 0.197369338111885
T1277 0.183947363520992
T1278 0.170859861674015
T1279 0.166938922643043
T1280 0.163350202833647
T1281 0.159764236833018
T1282 0.156181029107997
T1283 0.152600577425166
T1284 0.1490228795511
T1285 0.145721516224681
T1286 0.158417282632719
T1287 0.17136742235434
T1288 0.184307355339495
T1289 0.197237081588183
T1290 0.210156601100406
T1291 0.223065913876162
T1292 0.236396168544417
T1293 0.236303276075468
T1294 0.236210383606518
T1295 0.236117491137568
T1296 0.236024598668619
T1297 0.235931706199669
T1298 0.222144609620982
T1299 0.20882689784813
T1300 0.195519611687056
T1301 0.182222753371182
T1302 0.169257328112499
T1303 0.165372552643203
T1304 0.161816905340063
T1305 0.158264014079111
T1306 0.154713878860347
T1307 0.151166499683771
T1308 0.147621876549384
T1309 0.1443510128276
T1310 0.15692679089649
T1311 0.16975445424736
T1312 0.182571910861764
T1313 0.195379162973124
T1314 0.208176206114596
T1315 0.220963044753023
T1316 0.234166755989892
T1317 0.234073863520942
T1318 0.233980973285414
T1319 0.233888080816464
T1320 0.233795188347515
T1321 0.233702295878565
T1322 0.220044652879539
T1323 0.206852055148284
T1324 0.193669885262228
T1325 0.180498143221372
T1326 0.167654794550982
T1327 0.163806182643363
T1328 0.160283607846479
T1329 0.156763789091783
T1330 0.153246726379275
T1331 0.149732421942377
T1332 0.146220871314246
T1333 0.142980507197097
T1334 0.15543629916026
T1335 0.168141488373801
T1336 0.180836468617455
T1337 0.193521244358064
T1338 0.206195813362207
T1339 0.218860175629883
T1340 0.231937345668788
T1341 0.231844453199838
T1342 0.231751560730888
T1343 0.231658668261939
T1344 0.231565778026411
T1345 0.231472885557461
T1346 0.217944693904674
T1347 0.204877214681859
T1348 0.1918201588374
T1349 0.178773533071561
T1350 0.166052260989466
T1351 0.162239812643522
T1352 0.158750310352895
T1353 0.155263566337877
T1354 0.151779576131625
T1355 0.148298344200983
T1356 0.144819866079108
T1357 0.141610003800015
T1358 0.153945809657452
T1359 0.166528520266821
T1360 0.179101026373146
T1361 0.191663325743004
T1362 0.204215418376396
T1363 0.216757306506744
T1364 0.229707935347683
T1365 0.229615042878734
T1366 0.229522150409784
T1367 0.229429257940835
T1368 0.229336365471885
T1369 0.229243473002936
T1370 0.215844734929809
T1371 0.202902371982012
T1372 0.189970434645993
T1373 0.177048922921751
T1374 0.16444972742795
T1375 0.160673442643682
T1376 0.157217012859311
T1377 0.153763341350549
T1378 0.150312425883975
T1379 0.146864266459589
T1380 0.143418863077391
T1381 0.140239500402934
T1382 0.152455317921222
T1383 0.164915554393262
T1384 0.177365584128836
T1385 0.189805407127944
T1386 0.202235025624007
T1387 0.214654437383605
T1388 0.227478522793158
T1389 0.22738563255763
T1390 0.22729274008868
T1391 0.227199847619731
T1392 0.227106955150781
T1393 0.227014062681831
T1394 0.213744778188366
T1395 0.200927529282166
T1396 0.188120708221165
T1397 0.175324312771941
T1398 0.162847193866433
T1399 0.159107072643842
T1400 0.155683717599148
T1401 0.152263118596642
T1402 0.148845275636325
T1403 0.145430188718195
T1404 0.142017857842253
T1405 0.138868994772431
T1406 0.150964826184993
T1407 0.163302586286282
T1408 0.175630141884527
T1409 0.187947488512884
T1410 0.200254630638197
T1411 0.212551568260465
T1412 0.225249112472054
T1413 0.225156220003104
T1414 0.225063327534155
T1415 0.224970437298627
T1416 0.224877544829677
T1417 0.224784652360727
T1418 0.211644819213501
T1419 0.198952686582319
T1420 0.186270981796336
T1421 0.173599702622131
T1422 0.161244660304917
T1423 0.157540702644002
T1424 0.154150420105564
T1425 0.150762893609314
T1426 0.147378123155253
T1427 0.143996110976801
T1428 0.140616852607115
T1429 0.137498491375349
T1430 0.151523112335475
T1431 0.165783779151976
T1432 0.180032537364792
T1433 0.194269389207346
T1434 0.208494332446215
T1435 0.223112594619899
T1436 0.22301970215095
T1437 0.222926809682
T1438 0.222833917213051
T1439 0.222741024744101
T1440 0.222648132275151
T1441 0.222555242039623
T1442 0.209544862472058
T1443 0.196977846115894
T1444 0.184421255371508
T1445 0.171875092472321
T1446 0.159642126743401
T1447 0.15597433041074
T1448 0.15261712261198
T1449 0.149262670855408
T1450 0.145910972907602
T1451 0.142562033235407
T1452 0.139215847371977
T1453 0.136127985744846
T1454 0.150012191492362
T1455 0.164129970698602
T1456 0.178235839067735
T1457 0.192329803300027
T1458 0.206411858928635
T1459 0.220883182065374
T1460 0.220790291829846
T1461 0.220697399360896
T1462 0.220604506891946
T1463 0.220511614422997
T1464 0.220418721954047
T1465 0.220325829485098
T1466 0.207444903497194
T1467 0.195003003416048
T1468 0.18257152894668
T1469 0.170150482322511
T1470 0.158039593181884
T1471 0.154407960410899
T1472 0.151083825118396
T1473 0.14776244586808
T1474 0.144443822659952
T1475 0.141127955494012
T1476 0.137814844370261
T1477 0.134757482347764
T1478 0.148501270649249
T1479 0.162476160011806
T1480 0.1764391430041
T1481 0.190390217392709
T1482 0.204329385411056
T1483 0.21865377174427
T1484 0.21856087927532
T1485 0.218467986806371
T1486 0.218375096570842
T1487 0.218282204101893
T1488 0.218189311632943
T1489 0.218096419163994
T1490 0.205344944522329
T1491 0.193028160716201
T1492 0.180721802521851
T1493 0.1684258721727
T1494 0.156437059620368
T1495 0.152841590411059
T1496 0.149550527624812
T1497 0.146262223114173
T1498 0.142976672412302
T1499 0.139693877752618
T1500 0.136413839135123
T1501 0.133386976717261
T1502 0.146990349806137
T1503 0.160822351558432
T1504 0.174642444707043
T1505 0.188450631485391
T1506 0.202246911893476
T1507 0.216424361423166
T1508 0.216331468954216
T1509 0.216238576485266
T1510 0.216145684016317
T1511 0.216052791547367
T1512 0.215959901311839
T1513 0.21586700884289
T1514 0.203244987780886
T1515 0.191053318016355
T1516 0.178872076097023
T1517 0.16670126202289
T1518 0.154834526058851
T1519 0.151275220411219
T1520 0.148017232364649
T1521 0.144761998126845
T1522 0.14150951993123
T1523 0.138259800011224
T1524 0.135012833899985
T1525 0.13201647332018
T1526 0.145479428963024
T1527 0.159168543105058
T1528 0.172845748643407
T1529 0.186511045578073
T1530 0.200164438375897
T1531 0.214194951102062
T1532 0.214102058633112
T1533 0.214009166164162
T1534 0.213916273695213
T1535 0.213823381226263
T1536 0.213730488757314
T1537 0.213637596288364
T1538 0.201145028806021
T1539 0.18907847754993
T1540 0.177022351905616
T1541 0.16497665187308
T1542 0.153231992497335
T1543 0.149708850411379
T1544 0.146483934871065
T1545 0.143261773139518
T1546 0.14004236968358
T1547 0.13682572226983
T1548 0.133611830898268
T1549 0.130645967689677
T1550 0.143968508119911
T1551 0.157514732418262
T1552 0.171049050346351
T1553 0.184571461904176
T1554 0.198081964858317
T1555 0.211965538547536
T1556 0.211872646078586
T1557 0.211779755843058
T1558 0.211686863374109
T1559 0.211593970905159
T1560 0.21150107843621
T1561 0.21140818596726
T1562 0.199045072064578
T1563 0.187103634850083
T1564 0.175172625480788
T1565 0.16325204172327
T1566 0.151629458935819
T1567 0.148142480411538
T1568 0.144950637377481
T1569 0.141761550385611
T1570 0.138575219435929
T1571 0.135391644528436
T1572 0.13221082566313
T1573 0.129275464292595
T1574 0.142457587276798
T1575 0.155860923964888
T1576 0.169252354282715
T1577 0.182631875996858
T1578 0.195999489107316
T1579 0.209736128226432
T1580 0.209643235757482
T1581 0.209550343288533
T1582 0.209457450819583
T1583 0.209364560584055
T1584 0.209271668115105
T1585 0.209178775646156
T1586 0.196945113089713
T1587 0.185128792150237
T1588 0.173322899055959
T1589 0.16152743157346
T1590 0.150026925374302
T1591 0.146576110411698
T1592 0.143417339883897
T1593 0.140261325398283
T1594 0.137108069188279
T1595 0.133957566787042
T1596 0.130809820427992
T1597 0.127904960895514
T1598 0.140946666433686
T1599 0.154207115511514
T1600 0.167455655985658
T1601 0.18069229008954
T1602 0.193917015589737
T1603 0.207506717905328
T1604 0.207413825436378
T1605 0.207320932967429
T1606 0.207228040498479
T1607 0.207135148029529
T1608 0.20704225556058
T1609 0.206949365325052
T1610 0.194845154114848
T1611 0.183153951683812
T1612 0.171473172631131
T1613 0.15980282142365
T1614 0.148424391812786
T1615 0.145009740411858
T1616 0.141884042390312
T1617 0.138761102644377
T1618 0.135640916707207
T1619 0.132523489045648
T1620 0.129408817426276
T1621 0.126534455265011
T1622 0.139435745590573
T1623 0.152553304824719
T1624 0.165658957688601
T1625 0.178752704182222
T1626 0.191834542072157
T1627 0.205277305350802
T1628 0.205184415115274
T1629 0.205091522646325
T1630 0.204998630177375
T1631 0.204905737708425
T1632 0.204812845239476
T1633 0.204719952770526
T1634 0.192745197373405
T1635 0.181179108983965
T1636 0.169623446206303
T1637 0.15807821127384
T1638 0.146821860484691
T1639 0.143443370412018
T1640 0.140350744896728
T1641 0.137260877657049
T1642 0.134173766459557
T1643 0.131089411304253
T1644 0.128007812191138
T1645 0.125163951867929
T1646 0.137924822514039
T1647 0.150899496371345
T1648 0.163862261624966
T1649 0.176813118274903
T1650 0.189752068554578
T1651 0.203047895029698
T1652 0.202955002560749
T1653 0.202862110091799
T1654 0.202769219856271
T1655 0.202676327387321
T1656 0.202583434918372
T1657 0.202490542449422
T1658 0.190645238398541
T1659 0.179204266284119
T1660 0.167773719781474
T1661 0.156353601124029
T1662 0.145219326923175
T1663 0.141877000412177
T1664 0.138817449636566
T1665 0.135760654903142
T1666 0.132706616211907
T1667 0.129655333562859
T1668 0.126606806956
T1669 0.123793446237426
T1670 0.136413901670926
T1671 0.149245685684549
T1672 0.162065563327909
T1673 0.174873532367585
T1674 0.187669595036998
T1675 0.200818484708594
T1676 0.200725592239644
T1677 0.200632699770695
T1678 0.200539807301745
T1679 0.200446914832796
T1680 0.200354024597268
T1681 0.200261132128318
T1682 0.188545281657097
T1683 0.177229423584272
T1684 0.165923993356646
T1685 0.154628990974219
T1686 0.143616793361659
T1687 0.140310628178915
T1688 0.137284152142982
T1689 0.134260429915814
T1690 0.131239465964256
T1691 0.128221255821465
T1692 0.125205803954283
T1693 0.122422942840344
T1694 0.134902980827813
T1695 0.147591877231175
T1696 0.160268867264274
T1697 0.172933948693689
T1698 0.185587121519419
T1699 0.19858907438749
T1700 0.19849618191854
T1701 0.198403289449591
T1702 0.198310396980641
T1703 0.198217504511692
T1704 0.198124612042742
T1705 0.198031721807214
T1706 0.186445322682233
T1707 0.175254583117847
T1708 0.164074269165239
T1709 0.152904380824409
T1710 0.142014259800142
T1711 0.138744258179075
T1712 0.135750854649398
T1713 0.132760207161908
T1714 0.129772313483185
T1715 0.126787178080071
T1716 0.123804798719145
T1717 0.121052437209841
T1718 0.1333920599847
T1719 0.145938068777801
T1720 0.158472168967217
T1721 0.17099436278637
T1722 0.183504648001839
T1723 0.196359661832964
T1724 0.196266769364015
T1725 0.196173879128487
T1726 0.196080986659537
T1727 0.195988094190588
T1728 0.195895201721638
T1729 0.195802309252688
T1730 0.184345363707368
T1731 0.173279740418001
T1732 0.162224542740411
T1733 0.151179770674599
T1734 0.140411726238626
T1735 0.137177888179235
T1736 0.134217557155813
T1737 0.13125998217458
T1738 0.128305163235534
T1739 0.125353100338677
T1740 0.122403793484007
T1741 0.11968193381276
T1742 0.131881139141588
T1743 0.144284258091005
T1744 0.15667547067016
T1745 0.169054776879052
T1746 0.18142217448426
T1747 0.19413025151186
T1748 0.194037359042911
T1749 0.193944466573961
T1750 0.193851574105012
T1751 0.193758683869484
T1752 0.193665791400534
T1753 0.193572898931584
T1754 0.182245406965925
T1755 0.171304897718154
T1756 0.160374816315583
T1757 0.149455160524789
T1758 0.138809192677109
T1759 0.135611518179395
T1760 0.132684259662229
T1761 0.129759759420673
T1762 0.126838012987884
T1763 0.123919022597283
T1764 0.121002790482291
T1765 0.118311428182257
T1766 0.130621317416071
T1767 0.143186955751141
T1768 0.155789356204862
T1769 0.168428521010654
T1770 0.181104447935097
T1771 0.194169796473757
T1772 0.194456594601348
T1773 0.194743392728939
T1774 0.19503019085653
T1775 0.19531698898412
T1776 0.195603787111711
T1777 0.195890585239302
T1778 0.184786156250569
T1779 0.174030605574726
T1780 0.163242862360715
T1781 0.152422928841959
T1782 0.141839813943433
T1783 0.138840518647716
T1784 0.136106216585035
T1785 0.133363405186263
T1786 0.130612086684821
T1787 0.127852256613866
T1788 0.125083919440242
T1789 0.122537122050051
T1790 0.135286182363024
T1791 0.148292977289008
T1792 0.161336536567063
T1793 0.174416857963769
T1794 0.187533943712547
T1795 0.201052951535936
T1796 0.201339749663527
T1797 0.201626547791117
T1798 0.201913345918708
T1799 0.202200144046299
T1800 0.202486939940468
T1801 0.202773738068059
T1802 0.19126963382679
T1803 0.180127795027159
T1804 0.168953765922782
T1805 0.157747544280238
T1806 0.146787526095261
T1807 0.143676579823029
T1808 0.140840167960677
T1809 0.137995244528812
T1810 0.135141813994278
T1811 0.132279874123653
T1812 0.129409424916936
T1813 0.126768459774092
T1814 0.139951049543399
T1815 0.153399001060295
T1816 0.166883716929264
T1817 0.180405197150305
T1818 0.193963437256575
T1819 0.207936104364693
T1820 0.208222902492283
T1821 0.208509700619874
T1822 0.208796498747465
T1823 0.209083296875056
T1824 0.209370095002647
T1825 0.209656893130237
T1826 0.197753111403012
T1827 0.186224984479592
T1828 0.174664667251428
T1829 0.163072159718517
T1830 0.15173523824709
T1831 0.148512640998341
T1832 0.145574117102897
T1833 0.142627083871361
T1834 0.139671541303735
T1835 0.136707491633439
T1836 0.13373493039363
T1837 0.130999799731555
T1838 0.144615914490352
T1839 0.158505024831583
T1840 0.172430897291465
T1841 0.186393534103419
T1842 0.200392933034024
T1843 0.214819259426871
T1844 0.215106057554462
T1845 0.215392855682053
T1846 0.215679653809643
T1847 0.215966451937234
T1848 0.216253250064825
T1849 0.216540048192416
T1850 0.204236588979233
T1851 0.192322176165447
T1852 0.180375570813495
T1853 0.168396777390218
T1854 0.156682950398918
T1855 0.153348702173653
T1856 0.150308066245117
T1857 0.14725892321391
T1858 0.144201270846613
T1859 0.141135106909803
T1860 0.138060435870324
T1861 0.135231137455597
T1862 0.149280779437304
T1863 0.163611048602871
T1864 0.177978077653666
T1865 0.192381871056534
T1866 0.206822428811473
T1867 0.221702412255628
T1868 0.221989210383219
T1869 0.22227600851081
T1870 0.2225628066384
T1871 0.222849604765991
T1872 0.223136402893582
T1873 0.223423201021173
T1874 0.210720066555454
T1875 0.19841936561788
T1876 0.186086474375562
T1877 0.173721392828497
T1878 0.161630664784168
T1879 0.158184763348966
T1880 0.155042017620758
T1881 0.15189076255646
T1882 0.14873099815607
T1883 0.145562724419589
T1884 0.142385941347018
T1885 0.139462475179638
T1886 0.153945646617679
T1887 0.168717070140737
T1888 0.183525258015868
T1889 0.19837021024307
T1890 0.213251924588923
T1891 0.228585567317806
T1892 0.228872365445397
T1893 0.229159163572988
T1894 0.229445961700579
T1895 0.22973275982817
T1896 0.23001955795576
T1897 0.230306356083351
T1898 0.217203541898253
T1899 0.204516555070314
T1900 0.191797377937629
T1901 0.179046008266776
T1902 0.166578376935997
T1903 0.163020824524278
T1904 0.159775966762978
T1905 0.156522601899009
T1906 0.153260725465527
T1907 0.149990341929376
T1908 0.146711446823712
T1909 0.143693815137101
T1910 0.158610511564632
T1911 0.173823093912025
T1912 0.189072438378069
T1913 0.204358547196185
T1914 0.219681418132951
T1915 0.235468720146563
T1916 0.235755518274154
T1917 0.236042316401745
T1918 0.236329114529336
T1919 0.236615912656926
T1920 0.236902710784517
T1921 0.237189508912108
T1922 0.223687019474475
T1923 0.210613744522747
T1924 0.197508279266274
T1925 0.184370623705056
T1926 0.171526089087825
T1927 0.16785688569959
T1928 0.164509915905198
T1929 0.161154439008137
T1930 0.157790452774984
T1931 0.15441795720574
T1932 0.151036952300406
T1933 0.147925152861142
T1934 0.163275376511585
T1935 0.178929117683313
T1936 0.19461961874027
T1937 0.210346886382721
T1938 0.2261109139104
T1939 0.242351875208742
T1940 0.242638673336333
T1941 0.242925471463923
T1942 0.243212269591514
T1943 0.243499067719105
T1944 0.243785865846696
T1945 0.244072663974286
T1946 0.230170497050696
T1947 0.216710936208602
T1948 0.203219182828341
T1949 0.189695241376756
T1950 0.176473801239654
T1951 0.172692946874903
T1952 0.16924386728084
T1953 0.165786278350686
T1954 0.162320182317862
T1955 0.158845574715526
T1956 0.155362460010521
T1957 0.152156492818605
T1958 0.167940243691959
T1959 0.184035139221179
T1960 0.200166799102471
T1961 0.216335223335835
T1962 0.23254040968785
T1963 0.249235028037499
T1964 0.249521826165089
T1965 0.24980862429268
T1966 0.250095422420271
T1967 0.250382220547862
T1968 0.250669018675452
T1969 0.250955816803043
T1970 0.239003958443614
T1971 0.227513455739562
T1972 0.215996131876162
T1973 0.204451980153148
T1974 0.192881002803944
T1975 0.181627669367304
T1976 0.177102500471223
T1977 0.172919545358137
T1978 0.168726660452857
T1979 0.164523847988803
T1980 0.160311105732556
T1981 0.156387830542646
T1982 0.172605108638912
T1983 0.189141162992467
T1984 0.205713979464672
T1985 0.22232356028895
T1986 0.238969905465299
T1987 0.256118183099677
T1988 0.256404981227268
T1989 0.256691779354859
T1990 0.256978577482449
T1991 0.25726537561004
T1992 0.257552173737631
T1993 0.257838971865222
T1994 0.245551816629326
T1995 0.233739408644398
T1996 0.221900177266701
T1997 0.210034120262812
T1998 0.198141237632732
T1999 0.186575381519133
T2000 0.181921473738285
T2001 0.177619370052553
T2002 0.173307338808047
T2003 0.168985380004769
T2004 0.164653491409296
T2005 0.160619168266688
T2006 0.177269973585865
T2007 0.194247186763755
T2008 0.211261159826873
T2009 0.228311899475486
T2010 0.245399399009327
T2011 0.263001335928434
T2012 0.263288134056025
T2013 0.263574932183615
T2014 0.263861730311206
T2015 0.264148528438797
T2016 0.264435326566388
T2017 0.264722124693979
T2018 0.252099674815038
T2019 0.239965361549235
T2020 0.227804224890662
T2021 0.215616260372476
T2022 0.20340147246152
T2023 0.191523093670961
T2024 0.186740444771926
T2025 0.18231919698039
T2026 0.177888019396659
T2027 0.173446912020734
T2028 0.168995874852614
T2029 0.164850508224151
T2030 0.181934840766239
T2031 0.199353208301621
T2032 0.216808340189075
T2033 0.2343002364286
T2034 0.251828894786776
T2035 0.269884490990612
T2036 0.270171289118203
T2037 0.270458087245794
T2038 0.270744885373385
T2039 0.271031683500976
T2040 0.271318481628566
T2041 0.271605279756157
T2042 0.25864753300075
T2043 0.246191314454071
T2044 0.233708270281201
T2045 0.22119840048214
T2046 0.208661707290309
T2047 0.19647080582279
T2048 0.191559418038989
T2049 0.187019021674805
T2050 0.182468697751849
T2051 0.177908444036699
T2052 0.173338260529354
T2053 0.169081845948192
T2054 0.186599705713192
T2055 0.204459232072909
T2056 0.222355522784697
T2057 0.240288573381715
T2058 0.258258390564226
T2059 0.276767646052791
T2060 0.27705444194696
T2061 0.277341240074551
T2062 0.277628038202142
T2063 0.277914836329732
T2064 0.278201634457323
T2065 0.278488432584914
T2066 0.265195391186462
T2067 0.252417267358908
T2068 0.239612317905162
T2069 0.226780542825225
T2070 0.213921942119097
T2071 0.20141852020804
T2072 0.196378391306051
T2073 0.191718848602643
T2074 0.18704937610704
T2075 0.182369976052664
T2076 0.177680646206094
T2077 0.173313185905655
T2078 0.191264570660145
T2079 0.209565255844197
T2080 0.227902703146899
T2081 0.246276912568251
T2082 0.264687886341675
T2083 0.283650798881548
T2084 0.283937597009138
T2085 0.284224395136729
T2086 0.28451119326432
T2087 0.284797991391911
T2088 0.285084789519502
T2089 0.285371587647092
T2090 0.271743249372174
T2091 0.258643218030323
T2092 0.245516363295702
T2093 0.232362682934889
T2094 0.219182176947885
T2095 0.206366232359868
T2096 0.201197364573113
T2097 0.196418673297058
T2098 0.19163005446223
T2099 0.186831508068629
T2100 0.182023029649413
T2101 0.177544523629696
T2102 0.19592943784052
T2103 0.214671277382063
T2104 0.2334498835091
T2105 0.252265249521365
T2106 0.271117379885703
T2107 0.290533953943726
T2108 0.290820752071317
T2109 0.291107550198908
T2110 0.291394348326498
T2111 0.291681146454089
T2112 0.291967942348258
T2113 0.292254740475849
T2114 0.278291107557885
T2115 0.264869170935159
T2116 0.251420410919662
T2117 0.237944823044553
T2118 0.224442411776674
T2119 0.211313944511696
T2120 0.206016337840175
T2121 0.201118500224895
T2122 0.196210735050842
T2123 0.191293040084595
T2124 0.186365415326153
T2125 0.181775861353738
T2126 0.204382958493685
T2127 0.227366454166813
T2128 0.250394064382321
T2129 0.27346578914021
T2130 0.297130308644892
T2131 0.297417106772483
T2132 0.297703904900074
T2133 0.297990703027665
T2134 0.298277501155255
T2135 0.298564299282846
T2136 0.298851097410437
T2137 0.299137895538028
T2138 0.284838965743597
T2139 0.271095123839995
T2140 0.257324456310202
T2141 0.243526963154217
T2142 0.229702646605462
T2143 0.216261656663525
T2144 0.210835311107238
T2145 0.205818327152732
T2146 0.200791413406033
T2147 0.19575457210056
T2148 0.190707801002893
T2149 0.186007201311201
T2150 0.209135929687214
T2151 0.232648795402065
T2152 0.256205773425876
T2153 0.279806863758646
T2154 0.304013463707071
T2155 0.304300261834662
T2156 0.304587059962252
T2157 0.304873858089843
T2158 0.305160656217434
T2159 0.305447454345025
T2160 0.305734252472615
T2161 0.306021050600206
T2162 0.291386823929309
T2163 0.277321076744832
T2164 0.263228503934163
T2165 0.249109105497302
T2166 0.23496288143425
T2167 0.221209368815353
T2168 0.215654282140879
T2169 0.210518151847148
T2170 0.205372091761223
T2171 0.200216104116525
T2172 0.195050184446211
T2173 0.190238539035242
T2174 0.213888903114164
T2175 0.237931134403896
T2176 0.262017480236009
T2177 0.286147940610503
T2178 0.310896616535828
T2179 0.311183414663418
T2180 0.311470212791009
T2181 0.3117570109186
T2182 0.312043809046191
T2183 0.312330607173781
T2184 0.312617405301372
T2185 0.312904203428963
T2186 0.297934682115021
T2187 0.283547029649668
T2188 0.269132549324702
T2189 0.254691245606966
T2190 0.240223116263039
T2191 0.226157083200603
T2192 0.220473255407941
T2193 0.215217978774985
T2194 0.209952770116413
T2195 0.20467763613249
T2196 0.199392570122951
T2197 0.194469878992705
T2198 0.218641874307693
T2199 0.243213473405727
T2200 0.267829187046142
T2201 0.292489015228938
T2202 0.317779771598006
T2203 0.318066569725597
T2204 0.318353367853188
T2205 0.318640165980778
T2206 0.318926964108369
T2207 0.31921376223596
T2208 0.319500560363551
T2209 0.319787358491141
T2210 0.304482540300733
T2211 0.289772980321083
T2212 0.275036596948663
T2213 0.26027338571663
T2214 0.245483351091827
T2215 0.231104795352432
T2216 0.225292228675003
T2217 0.219917803469401
T2218 0.214533450705025
T2219 0.209139165915034
T2220 0.203734955799691
T2221 0.198701216716746
T2222 0.223394845501222
T2223 0.24849581464098
T2224 0.273640896089697
T2225 0.298830092080795
T2226 0.324662924426763
T2227 0.324949722554354
T2228 0.325236520681944
T2229 0.325523318809535
T2230 0.325810116937126
T2231 0.326096915064717
T2232 0.326383713192308
T2233 0.326670511319898
T2234 0.311030398486445
T2235 0.295998933225919
T2236 0.280940642339202
T2237 0.265855525826294
T2238 0.250743585920615
T2239 0.23605250750426
T2240 0.230111201942066
T2241 0.224617630397238
T2242 0.219114129060216
T2243 0.213600697930999
T2244 0.20807733924301
T2245 0.202932556674209
T2246 0.228147816694751
T2247 0.253778153642811
T2248 0.27945260289983
T2249 0.30517116669923
T2250 0.331546079488941
T2251 0.331832877616532
T2252 0.332119675744123
T2253 0.332406473871714
T2254 0.332693271999304
T2255 0.332980070126895
T2256 0.333266868254486
T2257 0.333553666382077
T2258 0.317578256672157
T2259 0.302224886130756
T2260 0.286844689963163
T2261 0.271437668169379
T2262 0.256003820749404
T2263 0.241000219656089
T2264 0.234930175209128
T2265 0.229317455091653
T2266 0.223694807415406
T2267 0.218062229946964
T2268 0.21241972491975
T2269 0.207163894398251
T2270 0.232900790121702
T2271 0.259060492644642
T2272 0.285264309709964
T2273 0.311512241317666
T2274 0.338429232317698
T2275 0.338716030445289
T2276 0.33900282857288
T2277 0.339289626700471
T2278 0.339576424828061
T2279 0.339863222955652
T2280 0.340150021083243
T2281 0.340436819210834
T2282 0.324126114857869
T2283 0.308450839035592
T2284 0.292748735353703
T2285 0.277019808279043
T2286 0.261264055578192
T2287 0.245947931807917
T2288 0.23974914847619
T2289 0.234017282019491
T2290 0.228275485770597
T2291 0.22252376196293
T2292 0.21676211059649
T2293 0.211395232122292
T2294 0.237653761315231
T2295 0.264342833879895
T2296 0.291076018753518
T2297 0.317853318169522
T2298 0.345312387379877
T2299 0.345599185507467
T2300 0.345885983635058
T2301 0.346172781762649
T2302 0.34645957989024
T2303 0.34674637801783
T2304 0.347033176145421
T2305 0.347319974273012
T2306 0.330673973043581
T2307 0.314676791940429
T2308 0.298652782977664
T2309 0.282601948388707
T2310 0.266524290406981
T2311 0.250895646193167
T2312 0.244568119509831
T2313 0.238717106713906
T2314 0.232856166359208
T2315 0.226985293978895
T2316 0.221104494039808
T2317 0.215626572079755
T2318 0.24240673250876
T2319 0.269625172881726
T2320 0.296887725563652
T2321 0.324194392787958
T2322 0.352195540208634
T2323 0.352482338336224
T2324 0.352769136463815
T2325 0.353055934591406
T2326 0.353342732718997
T2327 0.353629530846587
T2328 0.353916328974178
T2329 0.354203127101769
T2330 0.337221833462714
T2331 0.320902742611843
T2332 0.304556828368203
T2333 0.288184088498371
T2334 0.271784525235769
T2335 0.255843358344995
T2336 0.249387092776893
T2337 0.243416933641743
T2338 0.237436844714399
T2339 0.23144682599486
T2340 0.225446879716548
T2341 0.219857909803796
T2342 0.247159703702289
T2343 0.274907511883557
T2344 0.302699434607206
T2345 0.330535469639815
T2346 0.359078695270812
T2347 0.359365493398403
T2348 0.359652291525993
T2349 0.359939089653584
T2350 0.360225887781175
T2351 0.360512685908766
T2352 0.360799484036357
T2353 0.361086282163947
T2354 0.343769691648426
T2355 0.32712869551668
T2356 0.310460875992164
T2357 0.293766230841456
T2358 0.277044760064557
T2359 0.260791070496824
T2360 0.254206066043956
T2361 0.248116758336159
T2362 0.242017523069589
T2363 0.235908358010825
T2364 0.229789265393288
T2365 0.224089249761259
T2366 0.251912677129239
T2367 0.280189850885388
T2368 0.30851114141734
T2369 0.33687654425825
T2370 0.36596185033299
T2371 0.366248648460581
T2372 0.36653544435475
T2373 0.366822242482341
T2374 0.367109040609932
T2375 0.367395838737523
T2376 0.367682636865113
T2377 0.367969434992704
T2378 0.350317549834138
T2379 0.333354648421516
T2380 0.316364921382703
T2381 0.29934837095112
T2382 0.282304994893346
T2383 0.265738782648652
T2384 0.259025039311018
T2385 0.252816585263996
T2386 0.24659820142478
T2387 0.24036989002679
T2388 0.234131648836607
T2389 0.228320587485301
T2390 0.256665648322768
T2391 0.285472192120641
T2392 0.314322848227473
T2393 0.343217621110107
T2394 0.372845003161747
T2395 0.373131801289338
T2396 0.373418599416929
T2397 0.37370539754452
T2398 0.37399219567211
T2399 0.374278993799701
T2400 0.374565791927292
T2401 0.374852590054883
T2402 0.35686540801985
T2403 0.339580601326353
T2404 0.322268969006664
T2405 0.304930511060784
T2406 0.287565227488712
T2407 0.270686494800481
T2408 0.26384401257808
T2409 0.257516412191833
T2410 0.251178882013392
T2411 0.244831422042756
T2412 0.238474034513347
T2413 0.232551925209342
T2414 0.261418619516297
T2415 0.290754531122472
T2416 0.320134557271028
T2417 0.349558695728542
T2418 0.379728158223926
T2419 0.380014956351517
T2420 0.380301754479107
T2421 0.380588552606698
T2422 0.380875350734289
T2423 0.38116214886188
T2424 0.38144894698947
T2425 0.38173574288364
T2426 0.363413266205562
T2427 0.345806554231189
T2428 0.328173014397203
T2429 0.310512651170448
T2430 0.292825462317501
T2431 0.275634209185731
T2432 0.268662985845143
T2433 0.262216236886249
T2434 0.255759560368582
T2435 0.249292954058721
T2436 0.242816420190087
T2437 0.236783265166805
T2438 0.266171590709826
T2439 0.296036870124303
T2440 0.325946264081161
T2441 0.355899772580399
T2442 0.386611311052683
T2443 0.386898109180273
T2444 0.387184907307864
T2445 0.387471705435455
T2446 0.387758503563046
T2447 0.388045301690636
T2448 0.388332099818227
T2449 0.388618897945818
T2450 0.369961124391274
T2451 0.352032504902604
T2452 0.334077062021164
T2453 0.316094793513533
T2454 0.298085697146289
T2455 0.280581921337559
T2456 0.273481959112205
T2457 0.266916063814086
T2458 0.260340238723772
T2459 0.253754486074686
T2460 0.247158805866827
T2461 0.241014602890846
T2462 0.270924564136777
T2463 0.301319211359556
T2464 0.331757970891294
T2465 0.362240847198834
T2466 0.393494466114861
T2467 0.393781264242452
T2468 0.394068062370043
T2469 0.394354860497633
T2470 0.394641658625224
T2471 0.394928456752815
T2472 0.395215254880406
T2473 0.395502053007996
T2474 0.376508982576986
T2475 0.35825845780744
T2476 0.339981109645125
T2477 0.321676933623197
T2478 0.303345931975077
T2479 0.285529633489388
T2480 0.278300930145846
T2481 0.271615888508501
T2482 0.264920917078963
T2483 0.258216018090651
T2484 0.251501189310145
T2485 0.245245942848309
T2486 0.275677535330306
T2487 0.306601550361387
T2488 0.337569679934849
T2489 0.36858192181727
T2490 0.400377618943618
T2491 0.400664417071209
T2492 0.400951215198799
T2493 0.40123801332639
T2494 0.401524811453981
T2495 0.401811609581572
T2496 0.402098407709163
T2497 0.402385205836753
T2498 0.383056840762698
T2499 0.364484410712277
T2500 0.345885155035665
T2501 0.327259073732861
T2502 0.308606166803866
T2503 0.290477345641216
T2504 0.283119903412908
T2505 0.276315715436339
T2506 0.269501597667575
T2507 0.262677550106617
T2508 0.255843574986885
T2509 0.24947728057235
T2510 0.280430506523835
T2511 0.311883889363218
T2512 0.343381386744982
T2513 0.374922998669127
T2514 0.407260774005796
T2515 0.407547572133387
T2516 0.407834370260978
T2517 0.408121168388569
T2518 0.408407966516159
T2519 0.40869476464375
T2520 0.408981562771341
T2521 0.409268360898932
T2522 0.389604698948409
T2523 0.370710363617113
T2524 0.351789202659625
T2525 0.332841213842525
T2526 0.313866401632654
T2527 0.295425057793045
T2528 0.28793887667997
T2529 0.281015540130754
T2530 0.274082276022765
T2531 0.267139082122582
T2532 0.260185960663626
T2533 0.253708620529813
T2534 0.285183477717364
T2535 0.317166230598471
T2536 0.349193095788537
T2537 0.381264073287562
T2538 0.414143926834553
T2539 0.414430724962144
T2540 0.414717523089735
T2541 0.415004321217326
T2542 0.415291119344916
T2543 0.415577917472507
T2544 0.415864715600098
T2545 0.416151513727689
T2546 0.396152557134121
T2547 0.37693631652195
T2548 0.357693248050165
T2549 0.33842335618561
T2550 0.319126636461443
T2551 0.300372772178295
T2552 0.292757849947033
T2553 0.285715367058591
T2554 0.278662954377956
T2555 0.271600614138547
T2556 0.264528344106944
T2557 0.257939958253855
T2558 0.289936451144314
T2559 0.322448569600302
T2560 0.35500480259867
T2561 0.387605150139419
T2562 0.421027081896732
T2563 0.421313880024322
T2564 0.421600678151913
T2565 0.421887476279504
T2566 0.422174274407095
T2567 0.422461072534686
T2568 0.422747870662276
T2569 0.423034668789867
T2570 0.402700415319833
T2571 0.383162267193364
T2572 0.363597295674126
T2573 0.344005496295274
T2574 0.324386871290231
T2575 0.305320484330123
T2576 0.297576823214095
T2577 0.290415191753007
T2578 0.283243634966568
T2579 0.276062146154512
T2580 0.268870729783684
T2581 0.262171295977896
T2582 0.294689422337843
T2583 0.327730908602133
T2584 0.360816509408803
T2585 0.393946224757854
T2586 0.427910234725489
T2587 0.428197032853079
T2588 0.42848383098067
T2589 0.428770629108261
T2590 0.429057427235852
T2591 0.429344225363442
T2592 0.429631023491033
T2593 0.429917821618624
T2594 0.409248273505545
T2595 0.389388220098201
T2596 0.369501341064665
T2597 0.349587636404938
T2598 0.329647106119019
T2599 0.310268196481951
T2600 0.302395796481157
T2601 0.295115018680844
T2602 0.287824313321758
T2603 0.280523678170477
T2604 0.273213115460424
T2605 0.266402635935359
T2606 0.299442393531372
T2607 0.333013249837386
T2608 0.366628218452358
T2609 0.400287301609711
T2610 0.434793389787667
T2611 0.435080187915258
T2612 0.435366986042849
T2613 0.435653784170439
T2614 0.43594058229803
T2615 0.436227380425621
T2616 0.436514178553212
T2617 0.436800976680802
T2618 0.415796131691257
T2619 0.395614173003037
T2620 0.375405388688626
T2621 0.355169776514602
T2622 0.334907340947808
T2623 0.31521590863378
T2624 0.307214767514798
T2625 0.29981484337526
T2626 0.292404991676948
T2627 0.284985210186443
T2628 0.277555498903743
T2629 0.270674271284358
T2630 0.304042589757455
T2631 0.337905700439896
T2632 0.371768808888916
T2633 0.405631919571358
T2634 0.440308105134273
T2635 0.440308105134273
T2636 0.440308105134273
T2637 0.440308105134273
T2638 0.440308105134273
T2639 0.440308105134273
T2640 0.440308105134273
T2641 0.440308105134273
T2642 0.418859593187996
T2643 0.398267611805217
T2644 0.377675632655859
T2645 0.357083653506502
T2646 0.336491672123722
T2647 0.316499956282808
T2648 0.308264614113648
T2649 0.300642906747729
T2650 0.293021201615231
T2651 0.285399494249312
T2652 0.277777786883393
T2653 0.270674271284358
T2654 0.304042589757455
T2655 0.337905700439896
T2656 0.371768808888916
T2657 0.405631919571358
T2658 0.440308105134273
T2659 0.440308105134273
T2660 0.440308105134273
T2661 0.440308105134273
T2662 0.440308105134273
T2663 0.440308105134273
T2664 0.440308105134273
T2665 0.440308105134273
T2666 0.418859593187996
T2667 0.398267611805217
T2668 0.377675632655859
T2669 0.357083653506502
T2670 0.336491672123722
T2671 0.316499956282808
T2672 0.308264614113648
T2673 0.300642906747729
T2674 0.293021201615231
T2675 0.285399494249312
T2676 0.277777786883393
T2677 0.270674271284358
T2678 0.304042589757455
T2679 0.337905700439896
T2680 0.371768808888916
T2681 0.405631919571358
T2682 0.440308105134273
T2683 0.440308105134273
T2684 0.440308105134273
T2685 0.440308105134273
T2686 0.440308105134273
T2687 0.440308105134273
T2688 0.440308105134273
T2689 0.440308105134273
T2690 0.418859593187996
T2691 0.398267611805217
T2692 0.377675632655859
T2693 0.357083653506502
T2694 0.336491672123722
T2695 0.316499956282808
T2696 0.308264614113648
T2697 0.300642906747729
T2698 0.293021201615231
T2699 0.285399494249312
T2700 0.277777786883393
T2701 0.270674271284358
T2702 0.304042589757455
T2703 0.337905700439896
T2704 0.371768808888916
T2705 0.405631919571358
T2706 0.440308105134273
T2707 0.440308105134273
T2708 0.440308105134273
T2709 0.440308105134273
T2710 0.440308105134273
T2711 0.440308105134273
T2712 0.440308105134273
T2713 0.440308105134273
T2714 0.418859593187996
T2715 0.398267611805217
T2716 0.377675632655859
T2717 0.357083653506502
T2718 0.336491672123722
T2719 0.316499956282808
T2720 0.308264614113648
T2721 0.300642906747729
T2722 0.293021201615231
T2723 0.285399494249312
T2724 0.277777786883393
T2725 0.270674271284358
T2726 0.304042589757455
T2727 0.337905700439896
T2728 0.371768808888916
T2729 0.405631919571358
T2730 0.440308105134273
T2731 0.440308105134273
T2732 0.440308105134273
T2733 0.440308105134273
T2734 0.440308105134273
T2735 0.440308105134273
T2736 0.440308105134273
T2737 0.440308105134273
T2738 0.418859593187996
T2739 0.398267611805217
T2740 0.377675632655859
T2741 0.357083653506502
T2742 0.336491672123722
T2743 0.316499956282808
T2744 0.308264614113648
T2745 0.300642906747729
T2746 0.293021201615231
T2747 0.285399494249312
T2748 0.277777786883393
T2749 0.270674271284358
T2750 0.304042589757455
T2751 0.337905700439896
T2752 0.371768808888916
T2753 0.405631919571358
T2754 0.440308105134273
T2755 0.440308105134273
T2756 0.440308105134273
T2757 0.440308105134273
T2758 0.440308105134273
T2759 0.440308105134273
T2760 0.440308105134273
T2761 0.440308105134273
T2762 0.418859593187996
T2763 0.398267611805217
T2764 0.377675632655859
T2765 0.357083653506502
T2766 0.336491672123722
T2767 0.316499956282808
T2768 0.308264614113648
T2769 0.300642906747729
T2770 0.293021201615231
T2771 0.285399494249312
T2772 0.277777786883393
T2773 0.270674271284358
T2774 0.312493325333951
T2775 0.354820540854265
T2776 0.397147756374579
T2777 0.440308105134273
T2778 0.440308105134273
T2779 0.440308105134273
T2780 0.440308105134273
T2781 0.440308105134273
T2782 0.440308105134273
T2783 0.440308105134273
T2784 0.440308105134273
T2785 0.440308105134273
T2786 0.418859593187996
T2787 0.398267611805217
T2788 0.377675632655859
T2789 0.357083653506502
T2790 0.336491672123722
T2791 0.316499956282808
T2792 0.308264614113648
T2793 0.300642906747729
T2794 0.293021201615231
T2795 0.285399494249312
T2796 0.277777786883393
T2797 0.270674271284358
T2798 0.312493325333951
T2799 0.354820540854265
T2800 0.397147756374579
T2801 0.440308105134273
T2802 0.440308105134273
T2803 0.440308105134273
T2804 0.440308105134273
T2805 0.440308105134273
T2806 0.440308105134273
T2807 0.440308105134273
T2808 0.440308105134273
