# Supplementary material for: FishMORPH - An agent-based model to predict salmonid growth and distribution responses under natural and low flows
Source: Sci Rep. 2016 Jul 19;6:29414. doi: 10.1038/srep29414 (PMC4949470; doi:10.1038/srep29414)
Supplement: Supplementary Information 2 [file srep29414-s2.zip › SR_FishMORPH_Files/Parameters/Baseline_Resource6_Density_Stretch1.var]

Resource6Density Strech1
T1 0
T2 0
T3 0
T4 0
T5 0.572868745205122
T6 0.572868745205122
T7 0.572868745205122
T8 0.572868745205122
T9 0.572868745205122
T10 0.572868745205122
T11 0.572868745205122
T12 0.572868745205122
T13 0.572868745205122
T14 0.572868745205122
T15 0.572868745205122
T16 0.572868745205122
T17 0.572868745205122
T18 0.572868745205122
T19 0.572868745205122
T20 0.572868745205122
T21 0
T22 0
T23 0
T24 0
T25 0
T26 0
T27 0
T28 0
T29 0.572868745205122
T30 0.572868745205122
T31 0.572868745205122
T32 0.572868745205122
T33 0.572868745205122
T34 0.572868745205122
T35 0.572868745205122
T36 0.572868745205122
T37 0.572868745205122
T38 0.572868745205122
T39 0.572868745205122
T40 0.572868745205122
T41 0.572868745205122
T42 0.572868745205122
T43 0.572868745205122
T44 0.572868745205122
T45 0
T46 0
T47 0
T48 0
T49 0
T50 0
T51 0
T52 0
T53 0.572868745205122
T54 0.572868745205122
T55 0.572868745205122
T56 0.572868745205122
T57 0.572868745205122
T58 0.572868745205122
T59 0.572868745205122
T60 0.572868745205122
T61 0.572868745205122
T62 0.572868745205122
T63 0.572868745205122
T64 0.572868745205122
T65 0.572868745205122
T66 0.572868745205122
T67 0.572868745205122
T68 0.572868745205122
T69 0
T70 0
T71 0
T72 0
T73 0
T74 0
T75 0
T76 0
T77 0.572868745205122
T78 0.572868745205122
T79 0.572868745205122
T80 0.572868745205122
T81 0.572868745205122
T82 0.572868745205122
T83 0.572868745205122
T84 0.572868745205122
T85 0.572868745205122
T86 0.572868745205122
T87 0.572868745205122
T88 0.572868745205122
T89 0.572868745205122
T90 0.572868745205122
T91 0.572868745205122
T92 0.572868745205122
T93 0
T94 0
T95 0
T96 0
T97 0
T98 0
T99 0
T100 0
T101 0.572868745205122
T102 0.572868745205122
T103 0.572868745205122
T104 0.572868745205122
T105 0.572868745205122
T106 0.572868745205122
T107 0.572868745205122
T108 0.572868745205122
T109 0.572868745205122
T110 0.572868745205122
T111 0.572868745205122
T112 0.572868745205122
T113 0.572868745205122
T114 0.572868745205122
T115 0.572868745205122
T116 0.572868745205122
T117 0
T118 0
T119 0
T120 0
T121 0
T122 0
T123 0
T124 0
T125 0.572868745205122
T126 0.572868745205122
T127 0.572868745205122
T128 0.572868745205122
T129 0.572868745205122
T130 0.572868745205122
T131 0.572868745205122
T132 0.572868745205122
T133 0.572868745205122
T134 0.572868745205122
T135 0.572868745205122
T136 0.572868745205122
T137 0.572868745205122
T138 0.572868745205122
T139 0.572868745205122
T140 0.572868745205122
T141 0
T142 0
T143 0
T144 0
T145 0
T146 0
T147 0
T148 0
T149 0.572868745205122
T150 0.572868745205122
T151 0.572868745205122
T152 0.572868745205122
T153 0.572868745205122
T154 0.572868745205122
T155 0.572868745205122
T156 0.572868745205122
T157 0.572868745205122
T158 0.572868745205122
T159 0.572868745205122
T160 0.572868745205122
T161 0.572868745205122
T162 0.572868745205122
T163 0.572868745205122
T164 0.572868745205122
T165 0
T166 0
T167 0
T168 0
T169 0
T170 0
T171 0
T172 0
T173 0.572868745205122
T174 0.572868745205122
T175 0.572868745205122
T176 0.572868745205122
T177 0.572868745205122
T178 0.572868745205122
T179 0.572868745205122
T180 0.572868745205122
T181 0.572868745205122
T182 0.572868745205122
T183 0.572868745205122
T184 0.572868745205122
T185 0.572868745205122
T186 0.572868745205122
T187 0.572868745205122
T188 0.572868745205122
T189 0
T190 0
T191 0
T192 0
T193 0
T194 0
T195 0
T196 0
T197 0.572868745205122
T198 0.572868745205122
T199 0.572868745205122
T200 0.572868745205122
T201 0.572868745205122
T202 0.572868745205122
T203 0.572868745205122
T204 0.572868745205122
T205 0.572868745205122
T206 0.572868745205122
T207 0.572868745205122
T208 0.572868745205122
T209 0.572868745205122
T210 0.572868745205122
T211 0.572868745205122
T212 0.572868745205122
T213 0
T214 0
T215 0
T216 0
T217 0
T218 0
T219 0
T220 0
T221 0.572868745205122
T222 0.572868745205122
T223 0.572868745205122
T224 0.572868745205122
T225 0.572868745205122
T226 0.572868745205122
T227 0.572868745205122
T228 0.572868745205122
T229 0.572868745205122
T230 0.572868745205122
T231 0.572868745205122
T232 0.572868745205122
T233 0.572868745205122
T234 0.572868745205122
T235 0.572868745205122
T236 0.572868745205122
T237 0
T238 0
T239 0
T240 0
T241 0
T242 0
T243 0
T244 0
T245 0.572868745205122
T246 0.572868745205122
T247 0.572868745205122
T248 0.572868745205122
T249 0.572868745205122
T250 0.572868745205122
T251 0.572868745205122
T252 0.572868745205122
T253 0.572868745205122
T254 0.572868745205122
T255 0.572868745205122
T256 0.572868745205122
T257 0.572868745205122
T258 0.572868745205122
T259 0.572868745205122
T260 0.572868745205122
T261 0
T262 0
T263 0
T264 0
T265 0
T266 0
T267 0
T268 0
T269 0.572868745205122
T270 0.572868745205122
T271 0.572868745205122
T272 0.572868745205122
T273 0.572868745205122
T274 0.572868745205122
T275 0.572868745205122
T276 0.572868745205122
T277 0.572868745205122
T278 0.572868745205122
T279 0.572868745205122
T280 0.572868745205122
T281 0.572868745205122
T282 0.572868745205122
T283 0.572868745205122
T284 0.572868745205122
T285 0
T286 0
T287 0
T288 0
T289 0
T290 0
T291 0
T292 0
T293 0.572868745205122
T294 0.572868745205122
T295 0.572868745205122
T296 0.572868745205122
T297 0.572868745205122
T298 0.572868745205122
T299 0.572868745205122
T300 0.572868745205122
T301 0.572868745205122
T302 0.572868745205122
T303 0.572868745205122
T304 0.572868745205122
T305 0.572868745205122
T306 0.572868745205122
T307 0.572868745205122
T308 0.572868745205122
T309 0
T310 0
T311 0
T312 0
T313 0
T314 0
T315 0
T316 0
T317 0.572868745205122
T318 0.572868745205122
T319 0.572868745205122
T320 0.572868745205122
T321 0.572868745205122
T322 0.572868745205122
T323 0.572868745205122
T324 0.572868745205122
T325 0.572868745205122
T326 0.572868745205122
T327 0.572868745205122
T328 0.572868745205122
T329 0.572868745205122
T330 0.572868745205122
T331 0.572868745205122
T332 0.572868745205122
T333 0
T334 0
T335 0
T336 0
T337 0
T338 0
T339 0
T340 0
T341 0.572868745205122
T342 0.572868745205122
T343 0.572868745205122
T344 0.572868745205122
T345 0.572868745205122
T346 0.572868745205122
T347 0.572868745205122
T348 0.572868745205122
T349 0.572868745205122
T350 0.572868745205122
T351 0.572868745205122
T352 0.572868745205122
T353 0.572868745205122
T354 0.572868745205122
T355 0.572868745205122
T356 0.572868745205122
T357 0
T358 0
T359 0
T360 0
T361 0
T362 0
T363 0
T364 0
T365 0.572868745205122
T366 0.572868745205122
T367 0.572868745205122
T368 0.572868745205122
T369 0.572868745205122
T370 0.572868745205122
T371 0.572868745205122
T372 0.572868745205122
T373 0.572868745205122
T374 0.572868745205122
T375 0.572868745205122
T376 0.572868745205122
T377 0.572868745205122
T378 0.572868745205122
T379 0.572868745205122
T380 0.572868745205122
T381 0
T382 0
T383 0
T384 0
T385 0
T386 0
T387 0
T388 0
T389 0.572868745205122
T390 0.572868745205122
T391 0.572868745205122
T392 0.572868745205122
T393 0.572868745205122
T394 0.572868745205122
T395 0.572868745205122
T396 0.572868745205122
T397 0.572868745205122
T398 0.572868745205122
T399 0.572868745205122
T400 0.572868745205122
T401 0.572868745205122
T402 0.572868745205122
T403 0.572868745205122
T404 0.572868745205122
T405 0
T406 0
T407 0
T408 0
T409 0
T410 0
T411 0
T412 0
T413 0.572868745205122
T414 0.572868745205122
T415 0.572868745205122
T416 0.572868745205122
T417 0.572868745205122
T418 0.572868745205122
T419 0.572868745205122
T420 0.572868745205122
T421 0.572868745205122
T422 0.572868745205122
T423 0.572868745205122
T424 0.572868745205122
T425 0.572868745205122
T426 0.572868745205122
T427 0.572868745205122
T428 0.572868745205122
T429 0
T430 0
T431 0
T432 0
T433 0
T434 0
T435 0
T436 0
T437 0.572868745205122
T438 0.572868745205122
T439 0.572868745205122
T440 0.572868745205122
T441 0.572868745205122
T442 0.572868745205122
T443 0.572868745205122
T444 0.572868745205122
T445 0.572868745205122
T446 0.572868745205122
T447 0.572868745205122
T448 0.572868745205122
T449 0.572868745205122
T450 0.572868745205122
T451 0.572868745205122
T452 0.572868745205122
T453 0
T454 0
T455 0
T456 0
T457 0
T458 0
T459 0
T460 0
T461 0.572868745205122
T462 0.572868745205122
T463 0.572868745205122
T464 0.572868745205122
T465 0.572868745205122
T466 0.572868745205122
T467 0.572868745205122
T468 0.572868745205122
T469 0.572868745205122
T470 0.572868745205122
T471 0.572868745205122
T472 0.572868745205122
T473 0.572868745205122
T474 0.572868745205122
T475 0.572868745205122
T476 0.572868745205122
T477 0
T478 0
T479 0
T480 0
T481 0
T482 0
T483 0
T484 0
T485 0.572868745205122
T486 0.572868745205122
T487 0.572868745205122
T488 0.572868745205122
T489 0.572868745205122
T490 0.572868745205122
T491 0.572868745205122
T492 0.572868745205122
T493 0.572868745205122
T494 0.572868745205122
T495 0.572868745205122
T496 0.572868745205122
T497 0.572868745205122
T498 0.572868745205122
T499 0.572868745205122
T500 0.572868745205122
T501 0
T502 0
T503 0
T504 0
T505 0
T506 0
T507 0
T508 0
T509 0.572868745205122
T510 0.572868745205122
T511 0.572868745205122
T512 0.572868745205122
T513 0.572868745205122
T514 0.572868745205122
T515 0.572868745205122
T516 0.572868745205122
T517 0.572868745205122
T518 0.572868745205122
T519 0.572868745205122
T520 0.572868745205122
T521 0.572868745205122
T522 0.572868745205122
T523 0.572868745205122
T524 0.572868745205122
T525 0
T526 0
T527 0
T528 0
T529 0
T530 0
T531 0
T532 0
T533 0.572868745205122
T534 0.572868745205122
T535 0.572868745205122
T536 0.572868745205122
T537 0.572868745205122
T538 0.572868745205122
T539 0.572868745205122
T540 0.572868745205122
T541 0.572868745205122
T542 0.572868745205122
T543 0.572868745205122
T544 0.572868745205122
T545 0.572868745205122
T546 0.572868745205122
T547 0.572868745205122
T548 0.572868745205122
T549 0
T550 0
T551 0
T552 0
T553 0
T554 0
T555 0
T556 0
T557 0.572868745205122
T558 0.572868745205122
T559 0.572868745205122
T560 0.572868745205122
T561 0.572868745205122
T562 0.572868745205122
T563 0.572868745205122
T564 0.572868745205122
T565 0.572868745205122
T566 0.572868745205122
T567 0.572868745205122
T568 0.572868745205122
T569 0.572868745205122
T570 0.572868745205122
T571 0.572868745205122
T572 0.572868745205122
T573 0
T574 0
T575 0
T576 0
T577 0
T578 0
T579 0
T580 0
T581 0.572868745205122
T582 0.572868745205122
T583 0.572868745205122
T584 0.572868745205122
T585 0.572868745205122
T586 0.572868745205122
T587 0.572868745205122
T588 0.572868745205122
T589 0.572868745205122
T590 0.572868745205122
T591 0.572868745205122
T592 0.572868745205122
T593 0.572868745205122
T594 0.572868745205122
T595 0.572868745205122
T596 0.572868745205122
T597 0
T598 0
T599 0
T600 0
T601 0
T602 0
T603 0
T604 0
T605 0.572868745205122
T606 0.572868745205122
T607 0.572868745205122
T608 0.572868745205122
T609 0.572868745205122
T610 0.572868745205122
T611 0.572868745205122
T612 0.572868745205122
T613 0.572868745205122
T614 0.572868745205122
T615 0.572868745205122
T616 0.572868745205122
T617 0.572868745205122
T618 0.572868745205122
T619 0.572868745205122
T620 0.572868745205122
T621 0
T622 0
T623 0
T624 0
T625 0
T626 0
T627 0
T628 0
T629 0.572868745205122
T630 0.572868745205122
T631 0.572868745205122
T632 0.572868745205122
T633 0.572868745205122
T634 0.572868745205122
T635 0.572868745205122
T636 0.572868745205122
T637 0.572868745205122
T638 0.572868745205122
T639 0.572868745205122
T640 0.572868745205122
T641 0.572868745205122
T642 0.572868745205122
T643 0.572868745205122
T644 0.572868745205122
T645 0
T646 0
T647 0
T648 0
T649 0
T650 0
T651 0
T652 0
T653 0.572868745205122
T654 0.572868745205122
T655 0.572868745205122
T656 0.572868745205122
T657 0.572868745205122
T658 0.572868745205122
T659 0.572868745205122
T660 0.572868745205122
T661 0.572868745205122
T662 0.572868745205122
T663 0.572868745205122
T664 0.572868745205122
T665 0.572868745205122
T666 0.572868745205122
T667 0.572868745205122
T668 0.572868745205122
T669 0
T670 0
T671 0
T672 0
T673 0
T674 0
T675 0
T676 0
T677 0.572868745205122
T678 0.572868745205122
T679 0.572868745205122
T680 0.572868745205122
T681 0.572868745205122
T682 0.572868745205122
T683 0.572868745205122
T684 0.572868745205122
T685 0.572868745205122
T686 0.572868745205122
T687 0.572868745205122
T688 0.572868745205122
T689 0.572868745205122
T690 0.572868745205122
T691 0.572868745205122
T692 0.572868745205122
T693 0
T694 0
T695 0
T696 0
T697 0
T698 0
T699 0
T700 0
T701 0.572868745205122
T702 0.572868745205122
T703 0.572868745205122
T704 0.572868745205122
T705 0.572868745205122
T706 0.572868745205122
T707 0.572868745205122
T708 0.572868745205122
T709 0.572868745205122
T710 0.572868745205122
T711 0.572868745205122
T712 0.572868745205122
T713 0.572868745205122
T714 0.572868745205122
T715 0.572868745205122
T716 0.572868745205122
T717 0
T718 0
T719 0
T720 0
T721 0
T722 0
T723 0
T724 0
T725 0.572868745205122
T726 0.572868745205122
T727 0.572868745205122
T728 0.572868745205122
T729 0.572868745205122
T730 0.572868745205122
T731 0.572868745205122
T732 0.572868745205122
T733 0.572868745205122
T734 0.572868745205122
T735 0.572868745205122
T736 0.572868745205122
T737 0.572868745205122
T738 0.572868745205122
T739 0.572868745205122
T740 0.572868745205122
T741 0
T742 0
T743 0
T744 0
T745 0
T746 0
T747 0
T748 0
T749 0.572868745205122
T750 0.572868745205122
T751 0.572868745205122
T752 0.572868745205122
T753 0.572868745205122
T754 0.572868745205122
T755 0.572868745205122
T756 0.572868745205122
T757 0.572868745205122
T758 0.572868745205122
T759 0.572868745205122
T760 0.572868745205122
T761 0.572868745205122
T762 0.572868745205122
T763 0.572868745205122
T764 0.572868745205122
T765 0
T766 0
T767 0
T768 0
T769 0
T770 0
T771 0
T772 0
T773 0.572868745205122
T774 0.572868745205122
T775 0.572868745205122
T776 0.572868745205122
T777 0.572868745205122
T778 0.572868745205122
T779 0.572868745205122
T780 0.572868745205122
T781 0.572868745205122
T782 0.572868745205122
T783 0.572868745205122
T784 0.572868745205122
T785 0.572868745205122
T786 0.572868745205122
T787 0.572868745205122
T788 0.572868745205122
T789 0
T790 0
T791 0
T792 0
T793 0
T794 0
T795 0
T796 0
T797 0.572868745205122
T798 0.572868745205122
T799 0.572868745205122
T800 0.572868745205122
T801 0.572868745205122
T802 0.572868745205122
T803 0.572868745205122
T804 0.572868745205122
T805 0.572868745205122
T806 0.572868745205122
T807 0.572868745205122
T808 0.572868745205122
T809 0.572868745205122
T810 0.572868745205122
T811 0.572868745205122
T812 0.572868745205122
T813 0
T814 0
T815 0
T816 0
T817 0
T818 0
T819 0
T820 0
T821 0.572868745205122
T822 0.572868745205122
T823 0.572868745205122
T824 0.572868745205122
T825 0.572868745205122
T826 0.572868745205122
T827 0.572868745205122
T828 0.572868745205122
T829 0.572868745205122
T830 0.572868745205122
T831 0.572868745205122
T832 0.572868745205122
T833 0.572868745205122
T834 0.572868745205122
T835 0.572868745205122
T836 0.572868745205122
T837 0
T838 0
T839 0
T840 0
T841 0
T842 0
T843 0
T844 0
T845 0.572868745205122
T846 0.572868745205122
T847 0.572868745205122
T848 0.572868745205122
T849 0.572868745205122
T850 0.572868745205122
T851 0.572868745205122
T852 0.572868745205122
T853 0.572868745205122
T854 0.572868745205122
T855 0.572868745205122
T856 0.572868745205122
T857 0.572868745205122
T858 0.572868745205122
T859 0.572868745205122
T860 0.572868745205122
T861 0
T862 0
T863 0
T864 0
T865 0
T866 0
T867 0
T868 0
T869 0.572868745205122
T870 0.572868745205122
T871 0.572868745205122
T872 0.572868745205122
T873 0.572868745205122
T874 0.572868745205122
T875 0.572868745205122
T876 0.572868745205122
T877 0.572868745205122
T878 0.572868745205122
T879 0.572868745205122
T880 0.572868745205122
T881 0.572868745205122
T882 0.572868745205122
T883 0.572868745205122
T884 0.572868745205122
T885 0
T886 0
T887 0
T888 0
T889 0
T890 0
T891 0
T892 0
T893 0.572868745205122
T894 0.572868745205122
T895 0.572868745205122
T896 0.572868745205122
T897 0.572868745205122
T898 0.572868745205122
T899 0.572868745205122
T900 0.572868745205122
T901 0.572868745205122
T902 0.572868745205122
T903 0.572868745205122
T904 0.572868745205122
T905 0.572868745205122
T906 0.572868745205122
T907 0.572868745205122
T908 0.572868745205122
T909 0
T910 0
T911 0
T912 0
T913 0
T914 0
T915 0
T916 0
T917 0.572868745205122
T918 0.572868745205122
T919 0.572868745205122
T920 0.572868745205122
T921 0.572868745205122
T922 0.572868745205122
T923 0.572868745205122
T924 0.572868745205122
T925 0.572868745205122
T926 0.572868745205122
T927 0.572868745205122
T928 0.572868745205122
T929 0.572868745205122
T930 0.572868745205122
T931 0.572868745205122
T932 0.572868745205122
T933 0
T934 0
T935 0
T936 0
T937 0
T938 0
T939 0
T940 0
T941 0.572868745205122
T942 0.572868745205122
T943 0.572868745205122
T944 0.572868745205122
T945 0.572868745205122
T946 0.572868745205122
T947 0.572868745205122
T948 0.572868745205122
T949 0.572868745205122
T950 0.572868745205122
T951 0.572868745205122
T952 0.572868745205122
T953 0.572868745205122
T954 0.572868745205122
T955 0.572868745205122
T956 0.572868745205122
T957 0
T958 0
T959 0
T960 0
T961 0
T962 0
T963 0
T964 0
T965 0.572868745205122
T966 0.572868745205122
T967 0.572868745205122
T968 0.572868745205122
T969 0.572868745205122
T970 0.572868745205122
T971 0.572868745205122
T972 0.572868745205122
T973 0.572868745205122
T974 0.572868745205122
T975 0.572868745205122
T976 0.572868745205122
T977 0.572868745205122
T978 0.572868745205122
T979 0.572868745205122
T980 0.572868745205122
T981 0
T982 0
T983 0
T984 0
T985 0
T986 0
T987 0
T988 0
T989 0.572868745205122
T990 0.572868745205122
T991 0.572868745205122
T992 0.572868745205122
T993 0.572868745205122
T994 0.572868745205122
T995 0.572868745205122
T996 0.572868745205122
T997 0.572868745205122
T998 0.572868745205122
T999 0.572868745205122
T1000 0.572868745205122
T1001 0.572868745205122
T1002 0.572868745205122
T1003 0.572868745205122
T1004 0.572868745205122
T1005 0
T1006 0
T1007 0
T1008 0
T1009 0
T1010 0
T1011 0
T1012 0
T1013 0.572868745205122
T1014 0.572868745205122
T1015 0.572868745205122
T1016 0.572868745205122
T1017 0.572868745205122
T1018 0.572868745205122
T1019 0.572868745205122
T1020 0.572868745205122
T1021 0.572868745205122
T1022 0.572868745205122
T1023 0.572868745205122
T1024 0.572868745205122
T1025 0.572868745205122
T1026 0.572868745205122
T1027 0.572868745205122
T1028 0.572868745205122
T1029 0
T1030 0
T1031 0
T1032 0
T1033 0
T1034 0
T1035 0
T1036 0
T1037 0
T1038 0.572868745205122
T1039 0.572868745205122
T1040 0.572868745205122
T1041 0.572868745205122
T1042 0.572868745205122
T1043 0.572868745205122
T1044 0.572868745205122
T1045 0.572868745205122
T1046 0.572868745205122
T1047 0.572868745205122
T1048 0.572868745205122
T1049 0.572868745205122
T1050 0.572868745205122
T1051 0.572868745205122
T1052 0.572868745205122
T1053 0
T1054 0
T1055 0
T1056 0
T1057 0
T1058 0
T1059 0
T1060 0
T1061 0
T1062 0.572868745205122
T1063 0.572868745205122
T1064 0.572868745205122
T1065 0.572868745205122
T1066 0.572868745205122
T1067 0.572868745205122
T1068 0.572868745205122
T1069 0.572868745205122
T1070 0.572426765446429
T1071 0.571984784664104
T1072 0.571542804905411
T1073 0.571100824123086
T1074 0.570658844364393
T1075 0.5702168646057
T1076 0.569774883823375
T1077 0
T1078 0
T1079 0
T1080 0
T1081 0
T1082 0
T1083 0
T1084 0
T1085 0
T1086 0.565355082141919
T1087 0.564913101359594
T1088 0.564471121600901
T1089 0.564029141842208
T1090 0.563587161059883
T1091 0.56314518130119
T1092 0.562703200518865
T1093 0.562261220760173
T1094 0.56181924100148
T1095 0.561377260219155
T1096 0.560935280460462
T1097 0.560493299678137
T1098 0.560051319919444
T1099 0.559609339137119
T1100 0.559167359378426
T1101 0
T1102 0
T1103 0
T1104 0
T1105 0
T1106 0
T1107 0
T1108 0
T1109 0
T1110 0.55474755769697
T1111 0.554305576914645
T1112 0.553863597155952
T1113 0.553421617397259
T1114 0.552979636614934
T1115 0.552537656856241
T1116 0.552095676073917
T1117 0.551653696315224
T1118 0.551211715532899
T1119 0.550769735774206
T1120 0.550327756015513
T1121 0.549885775233188
T1122 0.549443795474495
T1123 0.54900181469217
T1124 0.548559834933478
T1125 0
T1126 0
T1127 0
T1128 0
T1129 0
T1130 0
T1131 0
T1132 0
T1133 0
T1134 0.544140033252021
T1135 0.543698052469696
T1136 0.543256072711003
T1137 0.542814091928678
T1138 0.542372112169985
T1139 0.541930132411292
T1140 0.541488151628968
T1141 0.541046171870275
T1142 0.54060419108795
T1143 0.540162211329257
T1144 0.539720231570564
T1145 0.539278250788239
T1146 0.538836271029546
T1147 0.538394290247222
T1148 0.537952310488529
T1149 0
T1150 0
T1151 0
T1152 0
T1153 0
T1154 0
T1155 0
T1156 0
T1157 0
T1158 0.533532508807072
T1159 0.533090528024747
T1160 0.532648548266054
T1161 0.532206567483729
T1162 0.531764587725036
T1163 0.531322607966344
T1164 0.530880627184019
T1165 0.530438647425326
T1166 0.529996666643001
T1167 0.529554686884308
T1168 0.529112706101983
T1169 0.52867072634329
T1170 0.528228746584598
T1171 0.527786765802272
T1172 0.52734478604358
T1173 0
T1174 0
T1175 0
T1176 0
T1177 0
T1178 0
T1179 0
T1180 0
T1181 0
T1182 0.522924984362123
T1183 0.522483003579798
T1184 0.522041023821105
T1185 0.52159904303878
T1186 0.521157063280087
T1187 0.520715082497763
T1188 0.52027310273907
T1189 0.519831122980377
T1190 0.519389142198052
T1191 0.518947162439359
T1192 0.518505181657034
T1193 0.518063201898341
T1194 0.517621222139649
T1195 0.517179241357324
T1196 0.516737261598631
T1197 0
T1198 0
T1199 0
T1200 0
T1201 0
T1202 0
T1203 0
T1204 0
T1205 0
T1206 0.512317458893542
T1207 0.511875479134849
T1208 0.511433499376156
T1209 0.510991518593831
T1210 0.510549538835139
T1211 0.510107558052814
T1212 0.509665578294121
T1213 0.509223598535428
T1214 0.508781617753103
T1215 0.50833963799441
T1216 0.507897657212085
T1217 0.507455677453392
T1218 0.507013696671068
T1219 0.506571716912375
T1220 0.506129737153682
T1221 0
T1222 0
T1223 0
T1224 0
T1225 0
T1226 0
T1227 0
T1228 0
T1229 0
T1230 0.501709934448593
T1231 0.5012679546899
T1232 0.500825974931207
T1233 0.500383994148882
T1234 0.49994201439019
T1235 0.499500033607865
T1236 0.499058053849172
T1237 0.498616073066847
T1238 0.498174093308154
T1239 0.497732113549461
T1240 0.497290132767136
T1241 0.496848153008443
T1242 0.496406172226119
T1243 0.495964192467426
T1244 0.495522212708733
T1245 0
T1246 0
T1247 0
T1248 0
T1249 0
T1250 0
T1251 0
T1252 0
T1253 0
T1254 0.491102410003644
T1255 0.490660430244951
T1256 0.490218450486258
T1257 0.489776469703934
T1258 0.489334489945241
T1259 0.488892509162916
T1260 0.488450529404223
T1261 0.488008548621898
T1262 0.487566568863205
T1263 0.487124589104512
T1264 0.486682608322187
T1265 0.486240628563495
T1266 0.48579864778117
T1267 0.485356668022477
T1268 0.484914687240152
T1269 0
T1270 0
T1271 0
T1272 0
T1273 0
T1274 0
T1275 0
T1276 0
T1277 0
T1278 0.480494885558695
T1279 0.480052905800002
T1280 0.479610925017677
T1281 0.479168945258985
T1282 0.478726965500292
T1283 0.478284984717967
T1284 0.477843004959274
T1285 0.477401024176949
T1286 0.476959044418256
T1287 0.476517063635931
T1288 0.476075083877239
T1289 0.475633104118546
T1290 0.475191123336221
T1291 0.474749143577528
T1292 0.474307162795203
T1293 0
T1294 0
T1295 0
T1296 0
T1297 0
T1298 0
T1299 0
T1300 0
T1301 0
T1302 0.469887361113746
T1303 0.469445381355053
T1304 0.469003400572729
T1305 0.468561420814036
T1306 0.468119441055343
T1307 0.467677460273018
T1308 0.467235480514325
T1309 0.466793499732
T1310 0.466351519973307
T1311 0.465909539190982
T1312 0.46546755943229
T1313 0.465025579673597
T1314 0.464583598891272
T1315 0.464141619132579
T1316 0.463699638350254
T1317 0
T1318 0
T1319 0
T1320 0
T1321 0
T1322 0
T1323 0
T1324 0
T1325 0
T1326 0.459279836668797
T1327 0.458837856910105
T1328 0.45839587612778
T1329 0.457953896369087
T1330 0.457511915586762
T1331 0.457069935828069
T1332 0.456627956069376
T1333 0.456185975287051
T1334 0.455743995528358
T1335 0.455302014746033
T1336 0.454860034987341
T1337 0.454418054205016
T1338 0.453976074446323
T1339 0.45353409468763
T1340 0.453092113905305
T1341 0
T1342 0
T1343 0
T1344 0
T1345 0
T1346 0
T1347 0
T1348 0
T1349 0
T1350 0.448672312223848
T1351 0.448230332465156
T1352 0.447788351682831
T1353 0.447346371924138
T1354 0.446904391141813
T1355 0.44646241138312
T1356 0.446020431624427
T1357 0.445578450842102
T1358 0.445136471083409
T1359 0.444694490301085
T1360 0.444252510542392
T1361 0.443810529760067
T1362 0.443368550001374
T1363 0.442926570242681
T1364 0.442484589460356
T1365 0
T1366 0
T1367 0
T1368 0
T1369 0
T1370 0
T1371 0
T1372 0
T1373 0
T1374 0.4380647877789
T1375 0.437622808020207
T1376 0.437180827237882
T1377 0.436738847479189
T1378 0.436296866696864
T1379 0.435854886938171
T1380 0.435412906155846
T1381 0.434970926397153
T1382 0.434528946638461
T1383 0.434086965856136
T1384 0.433644986097443
T1385 0.433203005315118
T1386 0.432761025556425
T1387 0.4323190447741
T1388 0.431877065015407
T1389 0
T1390 0
T1391 0
T1392 0
T1393 0
T1394 0
T1395 0
T1396 0
T1397 0
T1398 0.427457263333951
T1399 0.427015282551626
T1400 0.426573302792933
T1401 0.42613132303424
T1402 0.425689342251915
T1403 0.425247362493222
T1404 0.424805381710897
T1405 0.424363401952205
T1406 0.423921422193512
T1407 0.423479441411187
T1408 0.423037461652494
T1409 0.422595480870169
T1410 0.422153501111476
T1411 0.421711520329151
T1412 0.421269540570458
T1413 0
T1414 0
T1415 0
T1416 0
T1417 0
T1418 0
T1419 0
T1420 0
T1421 0
T1422 0.416849738889002
T1423 0.416407758106677
T1424 0.415965778347984
T1425 0.415523798589291
T1426 0.415081817806966
T1427 0.414639838048273
T1428 0.414197857265948
T1429 0.413755877507256
T1430 0.413313896724931
T1431 0.412871916966238
T1432 0.412429937207545
T1433 0.41198795642522
T1434 0.411545976666527
T1435 0.411103995884202
T1436 0
T1437 0
T1438 0
T1439 0
T1440 0
T1441 0
T1442 0
T1443 0
T1444 0
T1445 0
T1446 0.406242214444053
T1447 0.405800233661728
T1448 0.405358253903035
T1449 0.40491627312071
T1450 0.404474293362017
T1451 0.404032313603324
T1452 0.403590332820999
T1453 0.403148353062307
T1454 0.402706372279982
T1455 0.402264392521289
T1456 0.401822412762596
T1457 0.401380431980271
T1458 0.400938452221578
T1459 0.400496471439253
T1460 0
T1461 0
T1462 0
T1463 0
T1464 0
T1465 0
T1466 0
T1467 0
T1468 0
T1469 0
T1470 0.395634689999104
T1471 0.395192709216779
T1472 0.394750729458086
T1473 0.394308748675761
T1474 0.393866768917068
T1475 0.393424789158375
T1476 0.392982808376051
T1477 0.392540828617358
T1478 0.392098847835033
T1479 0.39165686807634
T1480 0.391214887294015
T1481 0.390772907535322
T1482 0.390330927776629
T1483 0.389888946994304
T1484 0
T1485 0
T1486 0
T1487 0
T1488 0
T1489 0
T1490 0
T1491 0
T1492 0
T1493 0
T1494 0.385027165554155
T1495 0.38458518477183
T1496 0.384143205013137
T1497 0.383701224230812
T1498 0.383259244472119
T1499 0.382817263689795
T1500 0.382375283931102
T1501 0.381933304172409
T1502 0.381491323390084
T1503 0.381049343631391
T1504 0.380607362849066
T1505 0.380165383090373
T1506 0.37972340333168
T1507 0.379281422549356
T1508 0
T1509 0
T1510 0
T1511 0
T1512 0
T1513 0
T1514 0
T1515 0
T1516 0
T1517 0
T1518 0.374419640085574
T1519 0.373977660326881
T1520 0.373535680568188
T1521 0.373093699785863
T1522 0.37265172002717
T1523 0.372209739244846
T1524 0.371767759486153
T1525 0.37132577972746
T1526 0.370883798945135
T1527 0.370441819186442
T1528 0.369999838404117
T1529 0.369557858645424
T1530 0.369115877863099
T1531 0.368673898104407
T1532 0
T1533 0
T1534 0
T1535 0
T1536 0
T1537 0
T1538 0
T1539 0
T1540 0
T1541 0
T1542 0.363812115640625
T1543 0.363370135881932
T1544 0.362928156123239
T1545 0.362486175340914
T1546 0.362044195582222
T1547 0.361602214799897
T1548 0.361160235041204
T1549 0.360718254258879
T1550 0.360276274500186
T1551 0.359834294741493
T1552 0.359392313959168
T1553 0.358950334200475
T1554 0.358508353418151
T1555 0.358066373659458
T1556 0
T1557 0
T1558 0
T1559 0
T1560 0
T1561 0
T1562 0
T1563 0
T1564 0
T1565 0
T1566 0.353204591195676
T1567 0.352762611436983
T1568 0.352320630654658
T1569 0.351878650895965
T1570 0.351436671137273
T1571 0.350994690354948
T1572 0.350552710596255
T1573 0.35011072981393
T1574 0.349668750055237
T1575 0.349226770296544
T1576 0.348784789514219
T1577 0.348342809755527
T1578 0.347900828973202
T1579 0.347458849214509
T1580 0
T1581 0
T1582 0
T1583 0
T1584 0
T1585 0
T1586 0
T1587 0
T1588 0
T1589 0
T1590 0.342597066750727
T1591 0.342155086992034
T1592 0.341713106209709
T1593 0.341271126451017
T1594 0.340829146692324
T1595 0.340387165909999
T1596 0.339945186151306
T1597 0.339503205368981
T1598 0.339061225610288
T1599 0.338619244827963
T1600 0.33817726506927
T1601 0.337735285310578
T1602 0.337293304528253
T1603 0.33685132476956
T1604 0
T1605 0
T1606 0
T1607 0
T1608 0
T1609 0
T1610 0
T1611 0
T1612 0
T1613 0
T1614 0.331989542305778
T1615 0.331547562547085
T1616 0.33110558176476
T1617 0.330663602006068
T1618 0.330221622247375
T1619 0.32977964146505
T1620 0.329337661706357
T1621 0.328895680924032
T1622 0.328453701165339
T1623 0.328011720383014
T1624 0.327569740624322
T1625 0.327127760865629
T1626 0.326685780083304
T1627 0.326243800324611
T1628 0
T1629 0
T1630 0
T1631 0
T1632 0
T1633 0
T1634 0
T1635 0
T1636 0
T1637 0
T1638 0.321382017860829
T1639 0.320940038102136
T1640 0.320498057319812
T1641 0.320056077561119
T1642 0.319614096778794
T1643 0.319172117020101
T1644 0.318730137261408
T1645 0.318288156479083
T1646 0.31784617672039
T1647 0.317404195938065
T1648 0.316962216179373
T1649 0.316520235397048
T1650 0.316078255638355
T1651 0.315636275879662
T1652 0
T1653 0
T1654 0
T1655 0
T1656 0
T1657 0
T1658 0
T1659 0
T1660 0
T1661 0
T1662 0.31077449341588
T1663 0.310332513657188
T1664 0.309890532874863
T1665 0.30944855311617
T1666 0.309006572333845
T1667 0.308564592575152
T1668 0.308122612816459
T1669 0.307680632034134
T1670 0.307238652275441
T1671 0.306796671493117
T1672 0.306354691734424
T1673 0.305912710952099
T1674 0.305470731193406
T1675 0.305028751434713
T1676 0
T1677 0
T1678 0
T1679 0
T1680 0
T1681 0
T1682 0
T1683 0
T1684 0
T1685 0
T1686 0.300166968970931
T1687 0.299724989212239
T1688 0.299283008429914
T1689 0.298841028671221
T1690 0.298399047888896
T1691 0.297957068130203
T1692 0.297515087347878
T1693 0.297073107589185
T1694 0.296631127830492
T1695 0.296189147048168
T1696 0.295747167289475
T1697 0.29530518650715
T1698 0.294863206748457
T1699 0.294421225966132
T1700 0
T1701 0
T1702 0
T1703 0
T1704 0
T1705 0
T1706 0
T1707 0
T1708 0
T1709 0
T1710 0.289559444525982
T1711 0.289117463743658
T1712 0.288675483984965
T1713 0.288233504226272
T1714 0.287791523443947
T1715 0.287349543685254
T1716 0.286907562902929
T1717 0.286465583144236
T1718 0.286023603385544
T1719 0.285581622603219
T1720 0.285139642844526
T1721 0.284697662062201
T1722 0.284255682303508
T1723 0.283813701521183
T1724 0
T1725 0
T1726 0
T1727 0
T1728 0
T1729 0
T1730 0
T1731 0
T1732 0
T1733 0
T1734 0.278951920081034
T1735 0.278509939298709
T1736 0.278067959540016
T1737 0.277625979781323
T1738 0.277183998998998
T1739 0.276742019240305
T1740 0.27630003845798
T1741 0.275858058699287
T1742 0.275416077916963
T1743 0.27497409815827
T1744 0.274532118399577
T1745 0.274090137617252
T1746 0.273648157858559
T1747 0.273206177076234
T1748 0
T1749 0
T1750 0
T1751 0
T1752 0
T1753 0
T1754 0
T1755 0
T1756 0
T1757 0
T1758 0.268344395636085
T1759 0.26790241485376
T1760 0.267460435095067
T1761 0.267018454312742
T1762 0.266576474554049
T1763 0.266134494795356
T1764 0.265692514013031
T1765 0.265250534254339
T1766 0.2658524769959
T1767 0.266454420761093
T1768 0.267056363502654
T1769 0.267658307267847
T1770 0.268260250009408
T1771 0.268862193774601
T1772 0
T1773 0
T1774 0
T1775 0
T1776 0
T1777 0
T1778 0
T1779 0
T1780 0
T1781 0
T1782 0.275483569049934
T1783 0.276085511791495
T1784 0.276687455556688
T1785 0.277289398298249
T1786 0.277891342063443
T1787 0.278493284805004
T1788 0.279095228570197
T1789 0.279697171311758
T1790 0.280299115076951
T1791 0.280901057818512
T1792 0.281503001583706
T1793 0.282104944325267
T1794 0.28270688809046
T1795 0.283308830832021
T1796 0
T1797 0
T1798 0
T1799 0
T1800 0
T1801 0
T1802 0
T1803 0
T1804 0
T1805 0
T1806 0.289930206107354
T1807 0.290532149872547
T1808 0.291134092614108
T1809 0.291736036379301
T1810 0.292337979120862
T1811 0.292939922886055
T1812 0.293541865627616
T1813 0.29414380939281
T1814 0.294745752134371
T1815 0.295347695899564
T1816 0.295949638641125
T1817 0.296551582406318
T1818 0.297153525147879
T1819 0.297755468913073
T1820 0
T1821 0
T1822 0
T1823 0
T1824 0
T1825 0
T1826 0
T1827 0
T1828 0
T1829 0
T1830 0.304376844188405
T1831 0.304978786929966
T1832 0.305580730695159
T1833 0.306182673436721
T1834 0.306784617201914
T1835 0.307386559943475
T1836 0.307988503708668
T1837 0.308590446450229
T1838 0.309192390215422
T1839 0.309794332956983
T1840 0.310396276722177
T1841 0.310998219463738
T1842 0.311600163228931
T1843 0.312202105970492
T1844 0
T1845 0
T1846 0
T1847 0
T1848 0
T1849 0
T1850 0
T1851 0
T1852 0
T1853 0
T1854 0.318823481245825
T1855 0.319425425011018
T1856 0.320027367752579
T1857 0.320629311517772
T1858 0.321231254259333
T1859 0.321833198024526
T1860 0.322435140766088
T1861 0.323037084531281
T1862 0.323639027272842
T1863 0.324240971038035
T1864 0.324842913779596
T1865 0.325444857544789
T1866 0.32604680028635
T1867 0.326648744051544
T1868 0
T1869 0
T1870 0
T1871 0
T1872 0
T1873 0
T1874 0
T1875 0
T1876 0
T1877 0
T1878 0.333270119326876
T1879 0.333872062068437
T1880 0.334474005833631
T1881 0.335075948575192
T1882 0.335677892340385
T1883 0.336279835081946
T1884 0.336881778847139
T1885 0.3374837215887
T1886 0.338085665353893
T1887 0.338687608095455
T1888 0.339289551860648
T1889 0.339891494602209
T1890 0.340493438367402
T1891 0.341095381108963
T1892 0
T1893 0
T1894 0
T1895 0
T1896 0
T1897 0
T1898 0
T1899 0
T1900 0
T1901 0
T1902 0.347716756384296
T1903 0.348318700149489
T1904 0.34892064289105
T1905 0.349522586656243
T1906 0.350124529397804
T1907 0.350726473162997
T1908 0.351328415904559
T1909 0.351930359669752
T1910 0.352532302411313
T1911 0.353134246176506
T1912 0.353736188918067
T1913 0.35433813268326
T1914 0.354940075424821
T1915 0.355542019190015
T1916 0
T1917 0
T1918 0
T1919 0
T1920 0
T1921 0
T1922 0
T1923 0
T1924 0
T1925 0
T1926 0.362163394465347
T1927 0.362765337206908
T1928 0.363367280972102
T1929 0.363969223713663
T1930 0.364571167478856
T1931 0.365173110220417
T1932 0.36577505398561
T1933 0.366376996727171
T1934 0.366978940492364
T1935 0.367580883233926
T1936 0.368182826999119
T1937 0.36878476974068
T1938 0.369386713505873
T1939 0.369988656247434
T1940 0
T1941 0
T1942 0
T1943 0
T1944 0
T1945 0
T1946 0
T1947 0
T1948 0
T1949 0
T1950 0.376610031522767
T1951 0.37721197528796
T1952 0.377813918029521
T1953 0.378415861794714
T1954 0.379017804536275
T1955 0.379619748301469
T1956 0.38022169104303
T1957 0.380823634808223
T1958 0.381425577549784
T1959 0.382027521314977
T1960 0.382629464056538
T1961 0.383231407821731
T1962 0.383833350563293
T1963 0.384435294328486
T1964 0
T1965 0
T1966 0
T1967 0
T1968 0
T1969 0
T1970 0
T1971 0
T1972 0
T1973 0
T1974 0
T1975 0.391658612345379
T1976 0.392260556110573
T1977 0.392862498852134
T1978 0.393464442617327
T1979 0.394066385358888
T1980 0.394668329124081
T1981 0.395270271865642
T1982 0.395872215630836
T1983 0.396474158372397
T1984 0.39707610213759
T1985 0.397678044879151
T1986 0.398279988644344
T1987 0.398881931385905
T1988 0
T1989 0
T1990 0
T1991 0
T1992 0
T1993 0
T1994 0
T1995 0
T1996 0
T1997 0
T1998 0
T1999 0.406105250426431
T2000 0.406707193167992
T2001 0.407309136933185
T2002 0.407911079674746
T2003 0.40851302343994
T2004 0.409114966181501
T2005 0.409716909946694
T2006 0.410318852688255
T2007 0.410920796453448
T2008 0.411522739195009
T2009 0.412124682960203
T2010 0.412726625701764
T2011 0.413328569466957
T2012 0
T2013 0
T2014 0
T2015 0
T2016 0
T2017 0
T2018 0
T2019 0
T2020 0
T2021 0
T2022 0
T2023 0.420551887483851
T2024 0.421153831249044
T2025 0.421755773990605
T2026 0.422357717755798
T2027 0.422959660497359
T2028 0.423561604262552
T2029 0.424163547004113
T2030 0.424765490769307
T2031 0.425367433510868
T2032 0.425969377276061
T2033 0.426571320017622
T2034 0.427173263782815
T2035 0.427775206524376
T2036 0
T2037 0
T2038 0
T2039 0
T2040 0
T2041 0
T2042 0
T2043 0
T2044 0
T2045 0
T2046 0
T2047 0.434998525564902
T2048 0.435600468306463
T2049 0.436202412071656
T2050 0.436804354813218
T2051 0.437406298578411
T2052 0.438008241319972
T2053 0.438610185085165
T2054 0.439212127826726
T2055 0.439814071591919
T2056 0.44041601433348
T2057 0.441017958098674
T2058 0.441619900840235
T2059 0.442221844605428
T2060 0
T2061 0
T2062 0
T2063 0
T2064 0
T2065 0
T2066 0
T2067 0
T2068 0
T2069 0
T2070 0
T2071 0.449445162622322
T2072 0.450047106387515
T2073 0.450649049129076
T2074 0.451250992894269
T2075 0.45185293563583
T2076 0.452454879401023
T2077 0.453056822142585
T2078 0.453658765907778
T2079 0.454260708649339
T2080 0.454862652414532
T2081 0.455464595156093
T2082 0.456066538921286
T2083 0.456668481662847
T2084 0
T2085 0
T2086 0
T2087 0
T2088 0
T2089 0
T2090 0
T2091 0
T2092 0
T2093 0
T2094 0
T2095 0.463891800703373
T2096 0.464493743444934
T2097 0.465095687210128
T2098 0.465697629951689
T2099 0.466299573716882
T2100 0.466901516458443
T2101 0.467503460223636
T2102 0.468105402965197
T2103 0.46870734673039
T2104 0.469309289471952
T2105 0.469911233237145
T2106 0.470513175978706
T2107 0.471115118720267
T2108 0
T2109 0
T2110 0
T2111 0
T2112 0
T2113 0
T2114 0
T2115 0
T2116 0
T2117 0
T2118 0
T2119 0.478338437760793
T2120 0.478940381525986
T2121 0.479542324267547
T2122 0.48014426803274
T2123 0.480746210774301
T2124 0.481348154539495
T2125 0.481950097281056
T2126 0.482552041046249
T2127 0.48315398378781
T2128 0.483755927553003
T2129 0.484357870294564
T2130 0.484959813036125
T2131 0
T2132 0
T2133 0
T2134 0
T2135 0
T2136 0
T2137 0
T2138 0
T2139 0
T2140 0
T2141 0
T2142 0
T2143 0.492785075841844
T2144 0.493387018583405
T2145 0.493988962348599
T2146 0.49459090509016
T2147 0.495192848855353
T2148 0.495794791596914
T2149 0.496396735362107
T2150 0.496998678103668
T2151 0.497600621868862
T2152 0.498202564610423
T2153 0.498804508375616
T2154 0.499406451117177
T2155 0
T2156 0
T2157 0
T2158 0
T2159 0
T2160 0
T2161 0
T2162 0
T2163 0
T2164 0
T2165 0
T2166 0
T2167 0.507231712899264
T2168 0.507833656664457
T2169 0.508435599406018
T2170 0.509037543171211
T2171 0.509639485912772
T2172 0.510241429677966
T2173 0.510843372419527
T2174 0.51144531618472
T2175 0.512047258926281
T2176 0.512649202691474
T2177 0.513251145433035
T2178 0.513853088174596
T2179 0
T2180 0
T2181 0
T2182 0
T2183 0
T2184 0
T2185 0
T2186 0
T2187 0
T2188 0
T2189 0
T2190 0
T2191 0.521678350980315
T2192 0.522280293721876
T2193 0.52288223748707
T2194 0.523484180228631
T2195 0.524086123993824
T2196 0.524688066735385
T2197 0.525290010500578
T2198 0.525891953242139
T2199 0.526493897007333
T2200 0.527095839748894
T2201 0.527697782490455
T2202 0.528299726255648
T2203 0
T2204 0
T2205 0
T2206 0
T2207 0
T2208 0
T2209 0
T2210 0
T2211 0
T2212 0
T2213 0
T2214 0
T2215 0.536124988037735
T2216 0.536726931802928
T2217 0.537328874544489
T2218 0.537930818309682
T2219 0.538532761051243
T2220 0.539134704816437
T2221 0.539736647557998
T2222 0.540338591323191
T2223 0.540940534064752
T2224 0.541542476806313
T2225 0.542144420571506
T2226 0.542746363313068
T2227 0
T2228 0
T2229 0
T2230 0
T2231 0
T2232 0
T2233 0
T2234 0
T2235 0
T2236 0
T2237 0
T2238 0
T2239 0.550571626118787
T2240 0.551173568860348
T2241 0.551775512625541
T2242 0.552377455367102
T2243 0.552979399132295
T2244 0.553581341873856
T2245 0.554183285639049
T2246 0.554785228380611
T2247 0.555387172145804
T2248 0.555989114887365
T2249 0.556591057628926
T2250 0.557193001394119
T2251 0
T2252 0
T2253 0
T2254 0
T2255 0
T2256 0
T2257 0
T2258 0
T2259 0
T2260 0
T2261 0
T2262 0
T2263 0.565018263176206
T2264 0.565620206941399
T2265 0.56622214968296
T2266 0.566824093448153
T2267 0.567426036189715
T2268 0.568027979954908
T2269 0.568629922696469
T2270 0.569231866461662
T2271 0.569833809203223
T2272 0.570435751944784
T2273 0.571037695709977
T2274 0.571639638451539
T2275 0
T2276 0
T2277 0
T2278 0
T2279 0
T2280 0
T2281 0
T2282 0
T2283 0
T2284 0
T2285 0
T2286 0
T2287 0.579464901257258
T2288 0.580066843998819
T2289 0.580668787764012
T2290 0.581270730505573
T2291 0.581872674270766
T2292 0.582474617012327
T2293 0.58307656077752
T2294 0.583678503519082
T2295 0.584280446260643
T2296 0.584882390025836
T2297 0.585484332767397
T2298 0.58608627653259
T2299 0
T2300 0
T2301 0
T2302 0
T2303 0
T2304 0
T2305 0
T2306 0
T2307 0
T2308 0
T2309 0
T2310 0
T2311 0.593911538314677
T2312 0.59451348207987
T2313 0.595115424821431
T2314 0.595717368586625
T2315 0.596319311328186
T2316 0.596921255093379
T2317 0.59752319783494
T2318 0.598125140576501
T2319 0.598727084341694
T2320 0.599329027083255
T2321 0.599930970848448
T2322 0.60053291359001
T2323 0
T2324 0
T2325 0
T2326 0
T2327 0
T2328 0
T2329 0
T2330 0
T2331 0
T2332 0
T2333 0
T2334 0
T2335 0.608358176395729
T2336 0.60896011913729
T2337 0.609562062902483
T2338 0.610164005644044
T2339 0.610765949409237
T2340 0.611367892150798
T2341 0.611969834892359
T2342 0.612571778657553
T2343 0.613173721399114
T2344 0.613775665164307
T2345 0.614377607905868
T2346 0.614979551671061
T2347 0
T2348 0
T2349 0
T2350 0
T2351 0
T2352 0
T2353 0
T2354 0
T2355 0
T2356 0
T2357 0
T2358 0
T2359 0.622804813453148
T2360 0.623406757218341
T2361 0.624008699959902
T2362 0.624610643725096
T2363 0.625212586466657
T2364 0.62581453023185
T2365 0.626416472973411
T2366 0.627018415714972
T2367 0.627620359480165
T2368 0.628222302221726
T2369 0.62882424598692
T2370 0.629426188728481
T2371 0
T2372 0
T2373 0
T2374 0
T2375 0
T2376 0
T2377 0
T2378 0
T2379 0
T2380 0
T2381 0
T2382 0
T2383 0.6372514515342
T2384 0.637853394275761
T2385 0.638455338040954
T2386 0.639057280782515
T2387 0.639659224547708
T2388 0.64026116728927
T2389 0.640863110030831
T2390 0.641465053796024
T2391 0.642066996537585
T2392 0.642668940302778
T2393 0.643270883044339
T2394 0.643872826809532
T2395 0
T2396 0
T2397 0
T2398 0
T2399 0
T2400 0
T2401 0
T2402 0
T2403 0
T2404 0
T2405 0
T2406 0
T2407 0.651698088591619
T2408 0.652300032356812
T2409 0.652901975098374
T2410 0.653503918863567
T2411 0.654105861605128
T2412 0.654707804346689
T2413 0.655309748111882
T2414 0.655911690853443
T2415 0.656513634618636
T2416 0.657115577360198
T2417 0.657717521125391
T2418 0.658319463866952
T2419 0
T2420 0
T2421 0
T2422 0
T2423 0
T2424 0
T2425 0
T2426 0
T2427 0
T2428 0
T2429 0
T2430 0
T2431 0.666144726672671
T2432 0.666746669414232
T2433 0.667348613179425
T2434 0.667950555920986
T2435 0.668552498662547
T2436 0.669154442427741
T2437 0.669756385169302
T2438 0.670358328934495
T2439 0.670960271676056
T2440 0.671562215441249
T2441 0.67216415818281
T2442 0.672766101948003
T2443 0
T2444 0
T2445 0
T2446 0
T2447 0
T2448 0
T2449 0
T2450 0
T2451 0
T2452 0
T2453 0
T2454 0
T2455 0.68059136373009
T2456 0.681193307495284
T2457 0.681795250236845
T2458 0.682397194002038
T2459 0.682999136743599
T2460 0.68360107948516
T2461 0.684203023250353
T2462 0.684804965991914
T2463 0.685406909757107
T2464 0.686008852498669
T2465 0.686610796263862
T2466 0.687212739005423
T2467 0
T2468 0
T2469 0
T2470 0
T2471 0
T2472 0
T2473 0
T2474 0
T2475 0
T2476 0
T2477 0
T2478 0
T2479 0.695038001811142
T2480 0.695639944552703
T2481 0.696241888317896
T2482 0.696843831059457
T2483 0.697445773801018
T2484 0.698047717566212
T2485 0.698649660307773
T2486 0.699251604072966
T2487 0.699853546814527
T2488 0.70045549057972
T2489 0.701057433321281
T2490 0.701659377086475
T2491 0
T2492 0
T2493 0
T2494 0
T2495 0
T2496 0
T2497 0
T2498 0
T2499 0
T2500 0
T2501 0
T2502 0
T2503 0.709484638868561
T2504 0.710086582633755
T2505 0.710688525375316
T2506 0.711290468116877
T2507 0.71189241188207
T2508 0.712494354623631
T2509 0.713096298388824
T2510 0.713698241130385
T2511 0.714300184895579
T2512 0.71490212763714
T2513 0.715504071402333
T2514 0.716106014143894
T2515 0
T2516 0
T2517 0
T2518 0
T2519 0
T2520 0
T2521 0
T2522 0
T2523 0
T2524 0
T2525 0
T2526 0
T2527 0.723931276949613
T2528 0.724533219691174
T2529 0.725135162432735
T2530 0.725737106197928
T2531 0.72633904893949
T2532 0.726940992704683
T2533 0.727542935446244
T2534 0.728144879211437
T2535 0.728746821952998
T2536 0.729348765718191
T2537 0.729950708459752
T2538 0.730552652224946
T2539 0
T2540 0
T2541 0
T2542 0
T2543 0
T2544 0
T2545 0
T2546 0
T2547 0
T2548 0
T2549 0
T2550 0
T2551 0.738377914007032
T2552 0.738979857772226
T2553 0.739581800513787
T2554 0.740183743255348
T2555 0.740785687020541
T2556 0.741387629762102
T2557 0.741989573527295
T2558 0.742591516268856
T2559 0.74319346003405
T2560 0.743795402775611
T2561 0.744397346540804
T2562 0.744999289282365
T2563 0
T2564 0
T2565 0
T2566 0
T2567 0
T2568 0
T2569 0
T2570 0
T2571 0
T2572 0
T2573 0
T2574 0
T2575 0.752824552088084
T2576 0.753426494829645
T2577 0.754028437571206
T2578 0.754630381336399
T2579 0.755232324077961
T2580 0.755834267843154
T2581 0.756436210584715
T2582 0.757038154349908
T2583 0.757640097091469
T2584 0.758242040856662
T2585 0.758843983598223
T2586 0.759445927363417
T2587 0
T2588 0
T2589 0
T2590 0
T2591 0
T2592 0
T2593 0
T2594 0
T2595 0
T2596 0
T2597 0
T2598 0
T2599 0.767271189145504
T2600 0.767873131887065
T2601 0.768475075652258
T2602 0.769077018393819
T2603 0.769678962159012
T2604 0.770280904900573
T2605 0.770882848665767
T2606 0.771484791407328
T2607 0.772086735172521
T2608 0.772688677914082
T2609 0.773290621679275
T2610 0.773892564420836
T2611 0
T2612 0
T2613 0
T2614 0
T2615 0
T2616 0
T2617 0
T2618 0
T2619 0
T2620 0
T2621 0
T2622 0
T2623 0.781717826202923
T2624 0.782319769968116
T2625 0.782921712709677
T2626 0.783523656474871
T2627 0.784125599216432
T2628 0.784727542981625
T2629 0.785329485723186
T2630 0.785329485723186
T2631 0.785329485723186
T2632 0.785329485723186
T2633 0.785329485723186
T2634 0.785329485723186
T2635 0
T2636 0
T2637 0
T2638 0
T2639 0
T2640 0
T2641 0
T2642 0
T2643 0
T2644 0
T2645 0
T2646 0
T2647 0.785329485723186
T2648 0.785329485723186
T2649 0.785329485723186
T2650 0.785329485723186
T2651 0.785329485723186
T2652 0.785329485723186
T2653 0.785329485723186
T2654 0.785329485723186
T2655 0.785329485723186
T2656 0.785329485723186
T2657 0.785329485723186
T2658 0.785329485723186
T2659 0
T2660 0
T2661 0
T2662 0
T2663 0
T2664 0
T2665 0
T2666 0
T2667 0
T2668 0
T2669 0
T2670 0
T2671 0.785329485723186
T2672 0.785329485723186
T2673 0.785329485723186
T2674 0.785329485723186
T2675 0.785329485723186
T2676 0.785329485723186
T2677 0.785329485723186
T2678 0.785329485723186
T2679 0.785329485723186
T2680 0.785329485723186
T2681 0.785329485723186
T2682 0.785329485723186
T2683 0
T2684 0
T2685 0
T2686 0
T2687 0
T2688 0
T2689 0
T2690 0
T2691 0
T2692 0
T2693 0
T2694 0
T2695 0.785329485723186
T2696 0.785329485723186
T2697 0.785329485723186
T2698 0.785329485723186
T2699 0.785329485723186
T2700 0.785329485723186
T2701 0.785329485723186
T2702 0.785329485723186
T2703 0.785329485723186
T2704 0.785329485723186
T2705 0.785329485723186
T2706 0.785329485723186
T2707 0
T2708 0
T2709 0
T2710 0
T2711 0
T2712 0
T2713 0
T2714 0
T2715 0
T2716 0
T2717 0
T2718 0
T2719 0.785329485723186
T2720 0.785329485723186
T2721 0.785329485723186
T2722 0.785329485723186
T2723 0.785329485723186
T2724 0.785329485723186
T2725 0.785329485723186
T2726 0.785329485723186
T2727 0.785329485723186
T2728 0.785329485723186
T2729 0.785329485723186
T2730 0.785329485723186
T2731 0
T2732 0
T2733 0
T2734 0
T2735 0
T2736 0
T2737 0
T2738 0
T2739 0
T2740 0
T2741 0
T2742 0
T2743 0.785329485723186
T2744 0.785329485723186
T2745 0.785329485723186
T2746 0.785329485723186
T2747 0.785329485723186
T2748 0.785329485723186
T2749 0.785329485723186
T2750 0.785329485723186
T2751 0.785329485723186
T2752 0.785329485723186
T2753 0.785329485723186
T2754 0.785329485723186
T2755 0
T2756 0
T2757 0
T2758 0
T2759 0
T2760 0
T2761 0
T2762 0
T2763 0
T2764 0
T2765 0
T2766 0
T2767 0.785329485723186
T2768 0.785329485723186
T2769 0.785329485723186
T2770 0.785329485723186
T2771 0.785329485723186
T2772 0.785329485723186
T2773 0.785329485723186
T2774 0.785329485723186
T2775 0.785329485723186
T2776 0.785329485723186
T2777 0.785329485723186
T2778 0
T2779 0
T2780 0
T2781 0
T2782 0
T2783 0
T2784 0
T2785 0
T2786 0
T2787 0
T2788 0
T2789 0
T2790 0
T2791 0.785329485723186
T2792 0.785329485723186
T2793 0.785329485723186
T2794 0.785329485723186
T2795 0.785329485723186
T2796 0.785329485723186
T2797 0.785329485723186
T2798 0.785329485723186
T2799 0.785329485723186
T2800 0.785329485723186
T2801 0.785329485723186
T2802 0
T2803 0
T2804 0
T2805 0
T2806 0
T2807 0
T2808 0
