# Supplementary material for: FishMORPH - An agent-based model to predict salmonid growth and distribution responses under natural and low flows
Source: Sci Rep. 2016 Jul 19;6:29414. doi: 10.1038/srep29414 (PMC4949470; doi:10.1038/srep29414)
Supplement: Supplementary Information 2 [file srep29414-s2.zip › SR_FishMORPH_Files/Parameters/Baseline_Resource6_Density_Stretch3.var]

Resource6Density Strech3
T1 0
T2 0
T3 0
T4 0
T5 0.622785893424403
T6 0.622785893424403
T7 0.622785893424403
T8 0.622785893424403
T9 0.622785893424403
T10 0.622785893424403
T11 0.622785893424403
T12 0.622785893424403
T13 0.622785893424403
T14 0.622785893424403
T15 0.622785893424403
T16 0.622785893424403
T17 0.622785893424403
T18 0.622785893424403
T19 0.622785893424403
T20 0.622785893424403
T21 0
T22 0
T23 0
T24 0
T25 0
T26 0
T27 0
T28 0
T29 0.622785893424403
T30 0.622785893424403
T31 0.622785893424403
T32 0.622785893424403
T33 0.622785893424403
T34 0.622785893424403
T35 0.622785893424403
T36 0.622785893424403
T37 0.622785893424403
T38 0.622785893424403
T39 0.622785893424403
T40 0.622785893424403
T41 0.622785893424403
T42 0.622785893424403
T43 0.622785893424403
T44 0.622785893424403
T45 0
T46 0
T47 0
T48 0
T49 0
T50 0
T51 0
T52 0
T53 0.622785893424403
T54 0.622785893424403
T55 0.622785893424403
T56 0.622785893424403
T57 0.622785893424403
T58 0.622785893424403
T59 0.622785893424403
T60 0.622785893424403
T61 0.622785893424403
T62 0.622785893424403
T63 0.622785893424403
T64 0.622785893424403
T65 0.622785893424403
T66 0.622785893424403
T67 0.622785893424403
T68 0.622785893424403
T69 0
T70 0
T71 0
T72 0
T73 0
T74 0
T75 0
T76 0
T77 0.622785893424403
T78 0.622785893424403
T79 0.622785893424403
T80 0.622785893424403
T81 0.622785893424403
T82 0.622785893424403
T83 0.622785893424403
T84 0.622785893424403
T85 0.622785893424403
T86 0.622785893424403
T87 0.622785893424403
T88 0.622785893424403
T89 0.622785893424403
T90 0.622785893424403
T91 0.622785893424403
T92 0.622785893424403
T93 0
T94 0
T95 0
T96 0
T97 0
T98 0
T99 0
T100 0
T101 0.622785893424403
T102 0.622785893424403
T103 0.622785893424403
T104 0.622785893424403
T105 0.622785893424403
T106 0.622785893424403
T107 0.622785893424403
T108 0.622785893424403
T109 0.622785893424403
T110 0.622785893424403
T111 0.622785893424403
T112 0.622785893424403
T113 0.622785893424403
T114 0.622785893424403
T115 0.622785893424403
T116 0.622785893424403
T117 0
T118 0
T119 0
T120 0
T121 0
T122 0
T123 0
T124 0
T125 0.622785893424403
T126 0.622785893424403
T127 0.622785893424403
T128 0.622785893424403
T129 0.622785893424403
T130 0.622785893424403
T131 0.622785893424403
T132 0.622785893424403
T133 0.622785893424403
T134 0.622785893424403
T135 0.622785893424403
T136 0.622785893424403
T137 0.622785893424403
T138 0.622785893424403
T139 0.622785893424403
T140 0.622785893424403
T141 0
T142 0
T143 0
T144 0
T145 0
T146 0
T147 0
T148 0
T149 0.622785893424403
T150 0.622785893424403
T151 0.622785893424403
T152 0.622785893424403
T153 0.622785893424403
T154 0.622785893424403
T155 0.622785893424403
T156 0.622785893424403
T157 0.622785893424403
T158 0.622785893424403
T159 0.622785893424403
T160 0.622785893424403
T161 0.622785893424403
T162 0.622785893424403
T163 0.622785893424403
T164 0.622785893424403
T165 0
T166 0
T167 0
T168 0
T169 0
T170 0
T171 0
T172 0
T173 0.622785893424403
T174 0.622785893424403
T175 0.622785893424403
T176 0.622785893424403
T177 0.622785893424403
T178 0.622785893424403
T179 0.622785893424403
T180 0.622785893424403
T181 0.622785893424403
T182 0.622785893424403
T183 0.622785893424403
T184 0.622785893424403
T185 0.622785893424403
T186 0.622785893424403
T187 0.622785893424403
T188 0.622785893424403
T189 0
T190 0
T191 0
T192 0
T193 0
T194 0
T195 0
T196 0
T197 0.622785893424403
T198 0.622785893424403
T199 0.622785893424403
T200 0.622785893424403
T201 0.622785893424403
T202 0.622785893424403
T203 0.622785893424403
T204 0.622785893424403
T205 0.622785893424403
T206 0.622785893424403
T207 0.622785893424403
T208 0.622785893424403
T209 0.622785893424403
T210 0.622785893424403
T211 0.622785893424403
T212 0.622785893424403
T213 0
T214 0
T215 0
T216 0
T217 0
T218 0
T219 0
T220 0
T221 0.622785893424403
T222 0.622785893424403
T223 0.622785893424403
T224 0.622785893424403
T225 0.622785893424403
T226 0.622785893424403
T227 0.622785893424403
T228 0.622785893424403
T229 0.622785893424403
T230 0.622785893424403
T231 0.622785893424403
T232 0.622785893424403
T233 0.622785893424403
T234 0.622785893424403
T235 0.622785893424403
T236 0.622785893424403
T237 0
T238 0
T239 0
T240 0
T241 0
T242 0
T243 0
T244 0
T245 0.622785893424403
T246 0.622785893424403
T247 0.622785893424403
T248 0.622785893424403
T249 0.622785893424403
T250 0.622785893424403
T251 0.622785893424403
T252 0.622785893424403
T253 0.622785893424403
T254 0.622785893424403
T255 0.622785893424403
T256 0.622785893424403
T257 0.622785893424403
T258 0.622785893424403
T259 0.622785893424403
T260 0.622785893424403
T261 0
T262 0
T263 0
T264 0
T265 0
T266 0
T267 0
T268 0
T269 0.622785893424403
T270 0.622785893424403
T271 0.622785893424403
T272 0.622785893424403
T273 0.622785893424403
T274 0.622785893424403
T275 0.622785893424403
T276 0.622785893424403
T277 0.622785893424403
T278 0.622785893424403
T279 0.622785893424403
T280 0.622785893424403
T281 0.622785893424403
T282 0.622785893424403
T283 0.622785893424403
T284 0.622785893424403
T285 0
T286 0
T287 0
T288 0
T289 0
T290 0
T291 0
T292 0
T293 0.622785893424403
T294 0.622785893424403
T295 0.622785893424403
T296 0.622785893424403
T297 0.622785893424403
T298 0.622785893424403
T299 0.622785893424403
T300 0.622785893424403
T301 0.622785893424403
T302 0.622785893424403
T303 0.622785893424403
T304 0.622785893424403
T305 0.622785893424403
T306 0.622785893424403
T307 0.622785893424403
T308 0.622785893424403
T309 0
T310 0
T311 0
T312 0
T313 0
T314 0
T315 0
T316 0
T317 0.622785893424403
T318 0.622785893424403
T319 0.622785893424403
T320 0.622785893424403
T321 0.622785893424403
T322 0.622785893424403
T323 0.622785893424403
T324 0.622785893424403
T325 0.622785893424403
T326 0.622785893424403
T327 0.622785893424403
T328 0.622785893424403
T329 0.622785893424403
T330 0.622785893424403
T331 0.622785893424403
T332 0.622785893424403
T333 0
T334 0
T335 0
T336 0
T337 0
T338 0
T339 0
T340 0
T341 0.622785893424403
T342 0.622785893424403
T343 0.622785893424403
T344 0.622785893424403
T345 0.622785893424403
T346 0.622785893424403
T347 0.622785893424403
T348 0.622785893424403
T349 0.622785893424403
T350 0.622785893424403
T351 0.622785893424403
T352 0.622785893424403
T353 0.622785893424403
T354 0.622785893424403
T355 0.622785893424403
T356 0.622785893424403
T357 0
T358 0
T359 0
T360 0
T361 0
T362 0
T363 0
T364 0
T365 0.622785893424403
T366 0.622785893424403
T367 0.622785893424403
T368 0.622785893424403
T369 0.622785893424403
T370 0.622785893424403
T371 0.622785893424403
T372 0.622785893424403
T373 0.622785893424403
T374 0.622785893424403
T375 0.622785893424403
T376 0.622785893424403
T377 0.622785893424403
T378 0.622785893424403
T379 0.622785893424403
T380 0.622785893424403
T381 0
T382 0
T383 0
T384 0
T385 0
T386 0
T387 0
T388 0
T389 0.622785893424403
T390 0.622785893424403
T391 0.622785893424403
T392 0.622785893424403
T393 0.622785893424403
T394 0.622785893424403
T395 0.622785893424403
T396 0.622785893424403
T397 0.622785893424403
T398 0.622785893424403
T399 0.622785893424403
T400 0.622785893424403
T401 0.622785893424403
T402 0.622785893424403
T403 0.622785893424403
T404 0.622785893424403
T405 0
T406 0
T407 0
T408 0
T409 0
T410 0
T411 0
T412 0
T413 0.622785893424403
T414 0.622785893424403
T415 0.622785893424403
T416 0.622785893424403
T417 0.622785893424403
T418 0.622785893424403
T419 0.622785893424403
T420 0.622785893424403
T421 0.622785893424403
T422 0.622785893424403
T423 0.622785893424403
T424 0.622785893424403
T425 0.622785893424403
T426 0.622785893424403
T427 0.622785893424403
T428 0.622785893424403
T429 0
T430 0
T431 0
T432 0
T433 0
T434 0
T435 0
T436 0
T437 0.622785893424403
T438 0.622785893424403
T439 0.622785893424403
T440 0.622785893424403
T441 0.622785893424403
T442 0.622785893424403
T443 0.622785893424403
T444 0.622785893424403
T445 0.622785893424403
T446 0.622785893424403
T447 0.622785893424403
T448 0.622785893424403
T449 0.622785893424403
T450 0.622785893424403
T451 0.622785893424403
T452 0.622785893424403
T453 0
T454 0
T455 0
T456 0
T457 0
T458 0
T459 0
T460 0
T461 0.622785893424403
T462 0.622785893424403
T463 0.622785893424403
T464 0.622785893424403
T465 0.622785893424403
T466 0.622785893424403
T467 0.622785893424403
T468 0.622785893424403
T469 0.622785893424403
T470 0.622785893424403
T471 0.622785893424403
T472 0.622785893424403
T473 0.622785893424403
T474 0.622785893424403
T475 0.622785893424403
T476 0.622785893424403
T477 0
T478 0
T479 0
T480 0
T481 0
T482 0
T483 0
T484 0
T485 0.622785893424403
T486 0.622785893424403
T487 0.622785893424403
T488 0.622785893424403
T489 0.622785893424403
T490 0.622785893424403
T491 0.622785893424403
T492 0.622785893424403
T493 0.622785893424403
T494 0.622785893424403
T495 0.622785893424403
T496 0.622785893424403
T497 0.622785893424403
T498 0.622785893424403
T499 0.622785893424403
T500 0.622785893424403
T501 0
T502 0
T503 0
T504 0
T505 0
T506 0
T507 0
T508 0
T509 0.622785893424403
T510 0.622785893424403
T511 0.622785893424403
T512 0.622785893424403
T513 0.622785893424403
T514 0.622785893424403
T515 0.622785893424403
T516 0.622785893424403
T517 0.622785893424403
T518 0.622785893424403
T519 0.622785893424403
T520 0.622785893424403
T521 0.622785893424403
T522 0.622785893424403
T523 0.622785893424403
T524 0.622785893424403
T525 0
T526 0
T527 0
T528 0
T529 0
T530 0
T531 0
T532 0
T533 0.622785893424403
T534 0.622785893424403
T535 0.622785893424403
T536 0.622785893424403
T537 0.622785893424403
T538 0.622785893424403
T539 0.622785893424403
T540 0.622785893424403
T541 0.622785893424403
T542 0.622785893424403
T543 0.622785893424403
T544 0.622785893424403
T545 0.622785893424403
T546 0.622785893424403
T547 0.622785893424403
T548 0.622785893424403
T549 0
T550 0
T551 0
T552 0
T553 0
T554 0
T555 0
T556 0
T557 0.622785893424403
T558 0.622785893424403
T559 0.622785893424403
T560 0.622785893424403
T561 0.622785893424403
T562 0.622785893424403
T563 0.622785893424403
T564 0.622785893424403
T565 0.622785893424403
T566 0.622785893424403
T567 0.622785893424403
T568 0.622785893424403
T569 0.622785893424403
T570 0.622785893424403
T571 0.622785893424403
T572 0.622785893424403
T573 0
T574 0
T575 0
T576 0
T577 0
T578 0
T579 0
T580 0
T581 0.622785893424403
T582 0.622785893424403
T583 0.622785893424403
T584 0.622785893424403
T585 0.622785893424403
T586 0.622785893424403
T587 0.622785893424403
T588 0.622785893424403
T589 0.622785893424403
T590 0.622785893424403
T591 0.622785893424403
T592 0.622785893424403
T593 0.622785893424403
T594 0.622785893424403
T595 0.622785893424403
T596 0.622785893424403
T597 0
T598 0
T599 0
T600 0
T601 0
T602 0
T603 0
T604 0
T605 0.622785893424403
T606 0.622785893424403
T607 0.622785893424403
T608 0.622785893424403
T609 0.622785893424403
T610 0.622785893424403
T611 0.622785893424403
T612 0.622785893424403
T613 0.622785893424403
T614 0.622785893424403
T615 0.622785893424403
T616 0.622785893424403
T617 0.622785893424403
T618 0.622785893424403
T619 0.622785893424403
T620 0.622785893424403
T621 0
T622 0
T623 0
T624 0
T625 0
T626 0
T627 0
T628 0
T629 0.622785893424403
T630 0.622785893424403
T631 0.622785893424403
T632 0.622785893424403
T633 0.622785893424403
T634 0.622785893424403
T635 0.622785893424403
T636 0.622785893424403
T637 0.622785893424403
T638 0.622785893424403
T639 0.622785893424403
T640 0.622785893424403
T641 0.622785893424403
T642 0.622785893424403
T643 0.622785893424403
T644 0.622785893424403
T645 0
T646 0
T647 0
T648 0
T649 0
T650 0
T651 0
T652 0
T653 0.622785893424403
T654 0.622785893424403
T655 0.622785893424403
T656 0.622785893424403
T657 0.622785893424403
T658 0.622785893424403
T659 0.622785893424403
T660 0.622785893424403
T661 0.622785893424403
T662 0.622785893424403
T663 0.622785893424403
T664 0.622785893424403
T665 0.622785893424403
T666 0.622785893424403
T667 0.622785893424403
T668 0.622785893424403
T669 0
T670 0
T671 0
T672 0
T673 0
T674 0
T675 0
T676 0
T677 0.622785893424403
T678 0.622785893424403
T679 0.622785893424403
T680 0.622785893424403
T681 0.622785893424403
T682 0.622785893424403
T683 0.622785893424403
T684 0.622785893424403
T685 0.622785893424403
T686 0.622785893424403
T687 0.622785893424403
T688 0.622785893424403
T689 0.622785893424403
T690 0.622785893424403
T691 0.622785893424403
T692 0.622785893424403
T693 0
T694 0
T695 0
T696 0
T697 0
T698 0
T699 0
T700 0
T701 0.622785893424403
T702 0.622785893424403
T703 0.622785893424403
T704 0.622785893424403
T705 0.622785893424403
T706 0.622785893424403
T707 0.622785893424403
T708 0.622785893424403
T709 0.622785893424403
T710 0.622785893424403
T711 0.622785893424403
T712 0.622785893424403
T713 0.622785893424403
T714 0.622785893424403
T715 0.622785893424403
T716 0.622785893424403
T717 0
T718 0
T719 0
T720 0
T721 0
T722 0
T723 0
T724 0
T725 0.622785893424403
T726 0.622785893424403
T727 0.622785893424403
T728 0.622785893424403
T729 0.622785893424403
T730 0.622785893424403
T731 0.622785893424403
T732 0.622785893424403
T733 0.622785893424403
T734 0.622785893424403
T735 0.622785893424403
T736 0.622785893424403
T737 0.622785893424403
T738 0.622785893424403
T739 0.622785893424403
T740 0.622785893424403
T741 0
T742 0
T743 0
T744 0
T745 0
T746 0
T747 0
T748 0
T749 0.622785893424403
T750 0.622785893424403
T751 0.622785893424403
T752 0.622785893424403
T753 0.622785893424403
T754 0.622785893424403
T755 0.622785893424403
T756 0.622785893424403
T757 0.622785893424403
T758 0.622785893424403
T759 0.622785893424403
T760 0.622785893424403
T761 0.622785893424403
T762 0.622785893424403
T763 0.622785893424403
T764 0.622785893424403
T765 0
T766 0
T767 0
T768 0
T769 0
T770 0
T771 0
T772 0
T773 0.622785893424403
T774 0.622785893424403
T775 0.622785893424403
T776 0.622785893424403
T777 0.622785893424403
T778 0.622785893424403
T779 0.622785893424403
T780 0.622785893424403
T781 0.622785893424403
T782 0.622785893424403
T783 0.622785893424403
T784 0.622785893424403
T785 0.622785893424403
T786 0.622785893424403
T787 0.622785893424403
T788 0.622785893424403
T789 0
T790 0
T791 0
T792 0
T793 0
T794 0
T795 0
T796 0
T797 0.622785893424403
T798 0.622785893424403
T799 0.622785893424403
T800 0.622785893424403
T801 0.622785893424403
T802 0.622785893424403
T803 0.622785893424403
T804 0.622785893424403
T805 0.622785893424403
T806 0.622785893424403
T807 0.622785893424403
T808 0.622785893424403
T809 0.622785893424403
T810 0.622785893424403
T811 0.622785893424403
T812 0.622785893424403
T813 0
T814 0
T815 0
T816 0
T817 0
T818 0
T819 0
T820 0
T821 0.622785893424403
T822 0.622785893424403
T823 0.622785893424403
T824 0.622785893424403
T825 0.622785893424403
T826 0.622785893424403
T827 0.622785893424403
T828 0.622785893424403
T829 0.622785893424403
T830 0.622785893424403
T831 0.622785893424403
T832 0.622785893424403
T833 0.622785893424403
T834 0.622785893424403
T835 0.622785893424403
T836 0.622785893424403
T837 0
T838 0
T839 0
T840 0
T841 0
T842 0
T843 0
T844 0
T845 0.622785893424403
T846 0.622785893424403
T847 0.622785893424403
T848 0.622785893424403
T849 0.622785893424403
T850 0.622785893424403
T851 0.622785893424403
T852 0.622785893424403
T853 0.622785893424403
T854 0.622785893424403
T855 0.622785893424403
T856 0.622785893424403
T857 0.622785893424403
T858 0.622785893424403
T859 0.622785893424403
T860 0.622785893424403
T861 0
T862 0
T863 0
T864 0
T865 0
T866 0
T867 0
T868 0
T869 0.622785893424403
T870 0.622785893424403
T871 0.622785893424403
T872 0.622785893424403
T873 0.622785893424403
T874 0.622785893424403
T875 0.622785893424403
T876 0.622785893424403
T877 0.622785893424403
T878 0.622785893424403
T879 0.622785893424403
T880 0.622785893424403
T881 0.622785893424403
T882 0.622785893424403
T883 0.622785893424403
T884 0.622785893424403
T885 0
T886 0
T887 0
T888 0
T889 0
T890 0
T891 0
T892 0
T893 0.622785893424403
T894 0.622785893424403
T895 0.622785893424403
T896 0.622785893424403
T897 0.622785893424403
T898 0.622785893424403
T899 0.622785893424403
T900 0.622785893424403
T901 0.622785893424403
T902 0.622785893424403
T903 0.622785893424403
T904 0.622785893424403
T905 0.622785893424403
T906 0.622785893424403
T907 0.622785893424403
T908 0.622785893424403
T909 0
T910 0
T911 0
T912 0
T913 0
T914 0
T915 0
T916 0
T917 0.622785893424403
T918 0.622785893424403
T919 0.622785893424403
T920 0.622785893424403
T921 0.622785893424403
T922 0.622785893424403
T923 0.622785893424403
T924 0.622785893424403
T925 0.622785893424403
T926 0.622785893424403
T927 0.622785893424403
T928 0.622785893424403
T929 0.622785893424403
T930 0.622785893424403
T931 0.622785893424403
T932 0.622785893424403
T933 0
T934 0
T935 0
T936 0
T937 0
T938 0
T939 0
T940 0
T941 0.622785893424403
T942 0.622785893424403
T943 0.622785893424403
T944 0.622785893424403
T945 0.622785893424403
T946 0.622785893424403
T947 0.622785893424403
T948 0.622785893424403
T949 0.622785893424403
T950 0.622785893424403
T951 0.622785893424403
T952 0.622785893424403
T953 0.622785893424403
T954 0.622785893424403
T955 0.622785893424403
T956 0.622785893424403
T957 0
T958 0
T959 0
T960 0
T961 0
T962 0
T963 0
T964 0
T965 0.622785893424403
T966 0.622785893424403
T967 0.622785893424403
T968 0.622785893424403
T969 0.622785893424403
T970 0.622785893424403
T971 0.622785893424403
T972 0.622785893424403
T973 0.622785893424403
T974 0.622785893424403
T975 0.622785893424403
T976 0.622785893424403
T977 0.622785893424403
T978 0.622785893424403
T979 0.622785893424403
T980 0.622785893424403
T981 0
T982 0
T983 0
T984 0
T985 0
T986 0
T987 0
T988 0
T989 0.622785893424403
T990 0.622785893424403
T991 0.622785893424403
T992 0.622785893424403
T993 0.622785893424403
T994 0.622785893424403
T995 0.622785893424403
T996 0.622785893424403
T997 0.622785893424403
T998 0.622785893424403
T999 0.622785893424403
T1000 0.622785893424403
T1001 0.622785893424403
T1002 0.622785893424403
T1003 0.622785893424403
T1004 0.622785893424403
T1005 0
T1006 0
T1007 0
T1008 0
T1009 0
T1010 0
T1011 0
T1012 0
T1013 0.622785893424403
T1014 0.622785893424403
T1015 0.622785893424403
T1016 0.622785893424403
T1017 0.622785893424403
T1018 0.622785893424403
T1019 0.622785893424403
T1020 0.622785893424403
T1021 0.622785893424403
T1022 0.622785893424403
T1023 0.622785893424403
T1024 0.622785893424403
T1025 0.622785893424403
T1026 0.622785893424403
T1027 0.622785893424403
T1028 0.622785893424403
T1029 0
T1030 0
T1031 0
T1032 0
T1033 0
T1034 0
T1035 0
T1036 0
T1037 0
T1038 0.622785893424403
T1039 0.622785893424403
T1040 0.622785893424403
T1041 0.622785893424403
T1042 0.622785893424403
T1043 0.622785893424403
T1044 0.622785893424403
T1045 0.622785893424403
T1046 0.622785893424403
T1047 0.622785893424403
T1048 0.622785893424403
T1049 0.622785893424403
T1050 0.622785893424403
T1051 0.622785893424403
T1052 0.622785893424403
T1053 0
T1054 0
T1055 0
T1056 0
T1057 0
T1058 0
T1059 0
T1060 0
T1061 0
T1062 0.622785893424403
T1063 0.622785893424403
T1064 0.622785893424403
T1065 0.622785893424403
T1066 0.622785893424403
T1067 0.622785893424403
T1068 0.622785893424403
T1069 0.622785893424403
T1070 0.622305400910759
T1071 0.621824908397115
T1072 0.621344415883471
T1073 0.620863923369827
T1074 0.620383430856183
T1075 0.619902939745551
T1076 0.619422447231907
T1077 0
T1078 0
T1079 0
T1080 0
T1081 0
T1082 0
T1083 0
T1084 0
T1085 0
T1086 0.614617523498478
T1087 0.614137030984834
T1088 0.61365653847119
T1089 0.613176047360558
T1090 0.612695554846914
T1091 0.61221506233327
T1092 0.611734569819626
T1093 0.611254077305982
T1094 0.610773584792337
T1095 0.610293092278693
T1096 0.609812601168062
T1097 0.609332108654418
T1098 0.608851616140773
T1099 0.608371123627129
T1100 0.607890631113485
T1101 0
T1102 0
T1103 0
T1104 0
T1105 0
T1106 0
T1107 0
T1108 0
T1109 0
T1110 0.603085708783069
T1111 0.602605216269425
T1112 0.602124723755781
T1113 0.601644231242136
T1114 0.601163738728492
T1115 0.600683246214848
T1116 0.600202753701204
T1117 0.599722262590572
T1118 0.599241770076928
T1119 0.598761277563284
T1120 0.59828078504964
T1121 0.597800292535996
T1122 0.597319800022352
T1123 0.59683930891172
T1124 0.596358816398076
T1125 0
T1126 0
T1127 0
T1128 0
T1129 0
T1130 0
T1131 0
T1132 0
T1133 0
T1134 0.591553892664647
T1135 0.591073400151003
T1136 0.590592907637359
T1137 0.590112416526727
T1138 0.589631924013083
T1139 0.589151431499439
T1140 0.588670938985795
T1141 0.588190446472151
T1142 0.587709953958506
T1143 0.587229461444862
T1144 0.586748970334231
T1145 0.586268477820586
T1146 0.585787985306942
T1147 0.585307492793298
T1148 0.584827000279654
T1149 0
T1150 0
T1151 0
T1152 0
T1153 0
T1154 0
T1155 0
T1156 0
T1157 0
T1158 0.580022077949238
T1159 0.579541585435594
T1160 0.579061092921949
T1161 0.578580600408305
T1162 0.578100107894661
T1163 0.577619615381017
T1164 0.577139122867373
T1165 0.576658631756741
T1166 0.576178139243097
T1167 0.575697646729453
T1168 0.575217154215809
T1169 0.574736661702165
T1170 0.574256169188521
T1171 0.573775676674876
T1172 0.573295185564245
T1173 0
T1174 0
T1175 0
T1176 0
T1177 0
T1178 0
T1179 0
T1180 0
T1181 0
T1182 0.568490261830816
T1183 0.568009769317172
T1184 0.567529276803528
T1185 0.567048785692896
T1186 0.566568293179252
T1187 0.566087800665608
T1188 0.565607308151964
T1189 0.565126815638319
T1190 0.564646323124675
T1191 0.564165830611031
T1192 0.5636853395004
T1193 0.563204846986755
T1194 0.562724354473111
T1195 0.562243861959467
T1196 0.561763369445823
T1197 0
T1198 0
T1199 0
T1200 0
T1201 0
T1202 0
T1203 0
T1204 0
T1205 0
T1206 0.556958447115407
T1207 0.556477954601763
T1208 0.555997462088118
T1209 0.555516969574474
T1210 0.55503647706083
T1211 0.554555984547186
T1212 0.554075492033542
T1213 0.55359500092291
T1214 0.553114508409266
T1215 0.552634015895622
T1216 0.552153523381978
T1217 0.551673030868334
T1218 0.55119253835469
T1219 0.550712045841045
T1220 0.550231554730414
T1221 0
T1222 0
T1223 0
T1224 0
T1225 0
T1226 0
T1227 0
T1228 0
T1229 0
T1230 0.545426630996985
T1231 0.544946138483341
T1232 0.544465645969697
T1233 0.543985154859065
T1234 0.543504662345421
T1235 0.543024169831777
T1236 0.542543677318133
T1237 0.542063184804488
T1238 0.541582692290844
T1239 0.5411021997772
T1240 0.540621708666568
T1241 0.540141216152924
T1242 0.53966072363928
T1243 0.539180231125636
T1244 0.538699738611992
T1245 0
T1246 0
T1247 0
T1248 0
T1249 0
T1250 0
T1251 0
T1252 0
T1253 0
T1254 0.533894816281576
T1255 0.533414323767932
T1256 0.532933831254287
T1257 0.532453338740643
T1258 0.531972846226999
T1259 0.531492353713355
T1260 0.531011861199711
T1261 0.530531370089079
T1262 0.530050877575435
T1263 0.529570385061791
T1264 0.529089892548147
T1265 0.528609400034503
T1266 0.528128907520859
T1267 0.527648415007214
T1268 0.527167923896583
T1269 0
T1270 0
T1271 0
T1272 0
T1273 0
T1274 0
T1275 0
T1276 0
T1277 0
T1278 0.522363000163154
T1279 0.52188250764951
T1280 0.521402015135865
T1281 0.520921524025234
T1282 0.52044103151159
T1283 0.519960538997946
T1284 0.519480046484302
T1285 0.518999553970657
T1286 0.518519061457013
T1287 0.518038568943369
T1288 0.517558077832737
T1289 0.517077585319093
T1290 0.516597092805449
T1291 0.516116600291805
T1292 0.515636107778161
T1293 0
T1294 0
T1295 0
T1296 0
T1297 0
T1298 0
T1299 0
T1300 0
T1301 0
T1302 0.510831185447745
T1303 0.5103506929341
T1304 0.509870200420456
T1305 0.509389707906812
T1306 0.508909215393168
T1307 0.508428722879524
T1308 0.50794823036588
T1309 0.507467739255248
T1310 0.506987246741604
T1311 0.50650675422796
T1312 0.506026261714316
T1313 0.505545769200672
T1314 0.505065276687027
T1315 0.504584784173383
T1316 0.504104293062752
T1317 0
T1318 0
T1319 0
T1320 0
T1321 0
T1322 0
T1323 0
T1324 0
T1325 0
T1326 0.499299369329323
T1327 0.498818876815679
T1328 0.498338384302034
T1329 0.497857893191403
T1330 0.497377400677759
T1331 0.496896908164115
T1332 0.49641641565047
T1333 0.495935923136826
T1334 0.495455430623182
T1335 0.494974938109538
T1336 0.494494446998906
T1337 0.494013954485262
T1338 0.493533461971618
T1339 0.493052969457974
T1340 0.49257247694433
T1341 0
T1342 0
T1343 0
T1344 0
T1345 0
T1346 0
T1347 0
T1348 0
T1349 0
T1350 0.487767554613913
T1351 0.487287062100269
T1352 0.486806569586625
T1353 0.486326077072981
T1354 0.485845584559337
T1355 0.485365092045693
T1356 0.484884599532049
T1357 0.484404108421417
T1358 0.483923615907773
T1359 0.483443123394129
T1360 0.482962630880485
T1361 0.48248213836684
T1362 0.482001645853196
T1363 0.481521153339552
T1364 0.481040662228921
T1365 0
T1366 0
T1367 0
T1368 0
T1369 0
T1370 0
T1371 0
T1372 0
T1373 0
T1374 0.476235738495492
T1375 0.475755245981848
T1376 0.475274753468203
T1377 0.474794260954559
T1378 0.474313769843928
T1379 0.473833277330284
T1380 0.473352784816639
T1381 0.472872292302995
T1382 0.472391799789351
T1383 0.471911307275707
T1384 0.471430816165075
T1385 0.470950323651431
T1386 0.470469831137787
T1387 0.469989338624143
T1388 0.469508846110499
T1389 0
T1390 0
T1391 0
T1392 0
T1393 0
T1394 0
T1395 0
T1396 0
T1397 0
T1398 0.464703923780082
T1399 0.464223431266438
T1400 0.463742938752794
T1401 0.46326244623915
T1402 0.462781953725506
T1403 0.462301461211862
T1404 0.461820968698218
T1405 0.461340477587586
T1406 0.460859985073942
T1407 0.460379492560298
T1408 0.459899000046654
T1409 0.459418507533009
T1410 0.458938015019365
T1411 0.458457522505721
T1412 0.457977031395089
T1413 0
T1414 0
T1415 0
T1416 0
T1417 0
T1418 0
T1419 0
T1420 0
T1421 0
T1422 0.453172107661661
T1423 0.452691615148016
T1424 0.452211122634372
T1425 0.451730630120728
T1426 0.451250139010097
T1427 0.450769646496452
T1428 0.450289153982808
T1429 0.449808661469164
T1430 0.44932816895552
T1431 0.448847676441876
T1432 0.448367183928232
T1433 0.4478866928176
T1434 0.447406200303956
T1435 0.446925707790312
T1436 0
T1437 0
T1438 0
T1439 0
T1440 0
T1441 0
T1442 0
T1443 0
T1444 0
T1445 0
T1446 0.441640292946251
T1447 0.441159800432607
T1448 0.440679307918963
T1449 0.440198815405319
T1450 0.439718322891675
T1451 0.439237830378031
T1452 0.438757337864387
T1453 0.438276846753755
T1454 0.437796354240111
T1455 0.437315861726467
T1456 0.436835369212822
T1457 0.436354876699178
T1458 0.435874384185534
T1459 0.43539389167189
T1460 0
T1461 0
T1462 0
T1463 0
T1464 0
T1465 0
T1466 0
T1467 0
T1468 0
T1469 0
T1470 0.43010847682783
T1471 0.429627984314185
T1472 0.429147491800541
T1473 0.428666999286897
T1474 0.428186508176266
T1475 0.427706015662621
T1476 0.427225523148977
T1477 0.426745030635333
T1478 0.426264538121689
T1479 0.425784045608045
T1480 0.425303553094401
T1481 0.424823061983769
T1482 0.424342569470125
T1483 0.423862076956481
T1484 0
T1485 0
T1486 0
T1487 0
T1488 0
T1489 0
T1490 0
T1491 0
T1492 0
T1493 0
T1494 0.41857666211242
T1495 0.418096169598776
T1496 0.417615677085132
T1497 0.417135184571488
T1498 0.416654692057844
T1499 0.4161741995442
T1500 0.415693707030555
T1501 0.415213215919924
T1502 0.41473272340628
T1503 0.414252230892636
T1504 0.413771738378991
T1505 0.413291245865347
T1506 0.412810753351703
T1507 0.412330260838059
T1508 0
T1509 0
T1510 0
T1511 0
T1512 0
T1513 0
T1514 0
T1515 0
T1516 0
T1517 0
T1518 0.407044845993998
T1519 0.406564353480354
T1520 0.40608386096671
T1521 0.405603368453066
T1522 0.405122877342435
T1523 0.40464238482879
T1524 0.404161892315146
T1525 0.403681399801502
T1526 0.403200907287858
T1527 0.402720414774214
T1528 0.40223992226057
T1529 0.401759431149938
T1530 0.401278938636294
T1531 0.40079844612265
T1532 0
T1533 0
T1534 0
T1535 0
T1536 0
T1537 0
T1538 0
T1539 0
T1540 0
T1541 0
T1542 0.395513031278589
T1543 0.395032538764945
T1544 0.394552046251301
T1545 0.394071553737657
T1546 0.393591061224013
T1547 0.393110568710369
T1548 0.392630076196724
T1549 0.392149585086093
T1550 0.391669092572449
T1551 0.391188600058805
T1552 0.39070810754516
T1553 0.390227615031516
T1554 0.389747122517872
T1555 0.389266630004228
T1556 0
T1557 0
T1558 0
T1559 0
T1560 0
T1561 0
T1562 0
T1563 0
T1564 0
T1565 0
T1566 0.383981215160167
T1567 0.383500722646523
T1568 0.383020230132879
T1569 0.382539737619235
T1570 0.382059246508603
T1571 0.381578753994959
T1572 0.381098261481315
T1573 0.380617768967671
T1574 0.380137276454027
T1575 0.379656783940383
T1576 0.379176291426739
T1577 0.378695800316107
T1578 0.378215307802463
T1579 0.377734815288819
T1580 0
T1581 0
T1582 0
T1583 0
T1584 0
T1585 0
T1586 0
T1587 0
T1588 0
T1589 0
T1590 0.372449400444758
T1591 0.371968907931114
T1592 0.37148841541747
T1593 0.371007922903826
T1594 0.370527430390182
T1595 0.370046937876537
T1596 0.369566445362893
T1597 0.369085954252262
T1598 0.368605461738618
T1599 0.368124969224973
T1600 0.367644476711329
T1601 0.367163984197685
T1602 0.366683491684041
T1603 0.366202999170397
T1604 0
T1605 0
T1606 0
T1607 0
T1608 0
T1609 0
T1610 0
T1611 0
T1612 0
T1613 0
T1614 0.360917584326336
T1615 0.360437091812692
T1616 0.359956599299048
T1617 0.359476106785404
T1618 0.358995615674772
T1619 0.358515123161128
T1620 0.358034630647484
T1621 0.35755413813384
T1622 0.357073645620196
T1623 0.356593153106552
T1624 0.356112660592908
T1625 0.355632169482276
T1626 0.355151676968632
T1627 0.354671184454988
T1628 0
T1629 0
T1630 0
T1631 0
T1632 0
T1633 0
T1634 0
T1635 0
T1636 0
T1637 0
T1638 0.349385768207915
T1639 0.348905277097283
T1640 0.348424784583639
T1641 0.347944292069995
T1642 0.347463799556351
T1643 0.346983307042706
T1644 0.346502814529062
T1645 0.346022323418431
T1646 0.345541830904787
T1647 0.345061338391142
T1648 0.344580845877498
T1649 0.344100353363854
T1650 0.34361986085021
T1651 0.343139368336566
T1652 0
T1653 0
T1654 0
T1655 0
T1656 0
T1657 0
T1658 0
T1659 0
T1660 0
T1661 0
T1662 0.337853953492505
T1663 0.337373460978861
T1664 0.336892968465217
T1665 0.336412475951573
T1666 0.335931984840941
T1667 0.335451492327297
T1668 0.334970999813653
T1669 0.334490507300009
T1670 0.334010014786365
T1671 0.333529522272721
T1672 0.333049029759076
T1673 0.332568538648445
T1674 0.332088046134801
T1675 0.331607553621157
T1676 0
T1677 0
T1678 0
T1679 0
T1680 0
T1681 0
T1682 0
T1683 0
T1684 0
T1685 0
T1686 0.326322137374084
T1687 0.325841646263452
T1688 0.325361153749808
T1689 0.324880661236164
T1690 0.324400168722519
T1691 0.323919676208875
T1692 0.323439183695231
T1693 0.3229586925846
T1694 0.322478200070956
T1695 0.321997707557311
T1696 0.321517215043667
T1697 0.321036722530023
T1698 0.320556230016379
T1699 0.320075737502735
T1700 0
T1701 0
T1702 0
T1703 0
T1704 0
T1705 0
T1706 0
T1707 0
T1708 0
T1709 0
T1710 0.314790322658674
T1711 0.31430983014503
T1712 0.313829337631386
T1713 0.313348845117742
T1714 0.31286835400711
T1715 0.312387861493466
T1716 0.311907368979822
T1717 0.311426876466178
T1718 0.310946383952534
T1719 0.31046589143889
T1720 0.309985398925245
T1721 0.309504907814614
T1722 0.30902441530097
T1723 0.308543922787326
T1724 0
T1725 0
T1726 0
T1727 0
T1728 0
T1729 0
T1730 0
T1731 0
T1732 0
T1733 0
T1734 0.303258506540252
T1735 0.302778015429621
T1736 0.302297522915977
T1737 0.301817030402333
T1738 0.301336537888688
T1739 0.300856045375044
T1740 0.3003755528614
T1741 0.299895060347756
T1742 0.299414569237124
T1743 0.29893407672348
T1744 0.298453584209836
T1745 0.297973091696192
T1746 0.297492599182548
T1747 0.297012106668904
T1748 0
T1749 0
T1750 0
T1751 0
T1752 0
T1753 0
T1754 0
T1755 0
T1756 0
T1757 0
T1758 0.291726691824843
T1759 0.291246199311199
T1760 0.290765706797555
T1761 0.290285214283911
T1762 0.289804723173279
T1763 0.289324230659635
T1764 0.288843738145991
T1765 0.288363245632347
T1766 0.289017638745401
T1767 0.289672033261468
T1768 0.290326426374522
T1769 0.290980820890589
T1770 0.291635214003643
T1771 0.29228960851971
T1772 0
T1773 0
T1774 0
T1775 0
T1776 0
T1777 0
T1778 0
T1779 0
T1780 0
T1781 0
T1782 0.299487939778369
T1783 0.300142334294435
T1784 0.30079672740749
T1785 0.301451121923556
T1786 0.302105515036611
T1787 0.302759909552677
T1788 0.303414302665732
T1789 0.304068697181798
T1790 0.304723090294853
T1791 0.305377484810919
T1792 0.306031877923974
T1793 0.30668627244004
T1794 0.307340665553095
T1795 0.307995060069161
T1796 0
T1797 0
T1798 0
T1799 0
T1800 0
T1801 0
T1802 0
T1803 0
T1804 0
T1805 0
T1806 0.31519339132782
T1807 0.315847784440875
T1808 0.316502178956941
T1809 0.317156572069996
T1810 0.317810966586062
T1811 0.318465359699117
T1812 0.319119754215183
T1813 0.319774147328238
T1814 0.320428541844304
T1815 0.321082934957358
T1816 0.321737329473425
T1817 0.322391722586479
T1818 0.323046117102546
T1819 0.3237005102156
T1820 0
T1821 0
T1822 0
T1823 0
T1824 0
T1825 0
T1826 0
T1827 0
T1828 0
T1829 0
T1830 0.330898842877272
T1831 0.331553235990326
T1832 0.332207630506393
T1833 0.332862023619447
T1834 0.333516418135514
T1835 0.334170811248568
T1836 0.334825205764635
T1837 0.335479598877689
T1838 0.336133993393756
T1839 0.33678838650681
T1840 0.337442781022877
T1841 0.338097174135931
T1842 0.338751567248985
T1843 0.339405961765052
T1844 0
T1845 0
T1846 0
T1847 0
T1848 0
T1849 0
T1850 0
T1851 0
T1852 0
T1853 0
T1854 0.346604293023711
T1855 0.347258687539778
T1856 0.347913080652832
T1857 0.348567475168899
T1858 0.349221868281953
T1859 0.34987626279802
T1860 0.350530655911074
T1861 0.351185050427141
T1862 0.351839443540195
T1863 0.352493838056262
T1864 0.353148231169316
T1865 0.353802625685383
T1866 0.354457018798437
T1867 0.355111413314504
T1868 0
T1869 0
T1870 0
T1871 0
T1872 0
T1873 0
T1874 0
T1875 0
T1876 0
T1877 0
T1878 0.362309744573163
T1879 0.362964137686217
T1880 0.363618532202284
T1881 0.364272925315338
T1882 0.364927319831405
T1883 0.365581712944459
T1884 0.366236107460526
T1885 0.36689050057358
T1886 0.367544895089647
T1887 0.368199288202701
T1888 0.368853682718768
T1889 0.369508075831822
T1890 0.370162470347889
T1891 0.370816863460943
T1892 0
T1893 0
T1894 0
T1895 0
T1896 0
T1897 0
T1898 0
T1899 0
T1900 0
T1901 0
T1902 0.378015196122614
T1903 0.378669589235669
T1904 0.379323983751735
T1905 0.37997837686479
T1906 0.380632771380856
T1907 0.381287164493911
T1908 0.381941559009977
T1909 0.382595952123031
T1910 0.383250346639098
T1911 0.383904739752152
T1912 0.384559134268219
T1913 0.385213527381273
T1914 0.38586792189734
T1915 0.386522315010394
T1916 0
T1917 0
T1918 0
T1919 0
T1920 0
T1921 0
T1922 0
T1923 0
T1924 0
T1925 0
T1926 0.393720646269053
T1927 0.39437504078512
T1928 0.395029433898174
T1929 0.395683828414241
T1930 0.396338221527295
T1931 0.396992616043362
T1932 0.397647009156416
T1933 0.398301403672483
T1934 0.398955796785537
T1935 0.399610191301604
T1936 0.400264584414658
T1937 0.400918978930725
T1938 0.401573372043779
T1939 0.402227766559846
T1940 0
T1941 0
T1942 0
T1943 0
T1944 0
T1945 0
T1946 0
T1947 0
T1948 0
T1949 0
T1950 0.409426097818505
T1951 0.410080492334572
T1952 0.410734885447626
T1953 0.411389279963693
T1954 0.412043673076747
T1955 0.412698067592814
T1956 0.413352460705868
T1957 0.414006853818922
T1958 0.414661248334989
T1959 0.415315641448043
T1960 0.41597003596411
T1961 0.416624429077164
T1962 0.417278823593231
T1963 0.417933216706285
T1964 0
T1965 0
T1966 0
T1967 0
T1968 0
T1969 0
T1970 0
T1971 0
T1972 0
T1973 0
T1974 0
T1975 0.425785942481011
T1976 0.426440336997078
T1977 0.427094730110132
T1978 0.427749124626199
T1979 0.428403517739253
T1980 0.42905791225532
T1981 0.429712305368374
T1982 0.430366699884441
T1983 0.431021092997495
T1984 0.431675487513562
T1985 0.432329880626616
T1986 0.432984275142683
T1987 0.433638668255737
T1988 0
T1989 0
T1990 0
T1991 0
T1992 0
T1993 0
T1994 0
T1995 0
T1996 0
T1997 0
T1998 0
T1999 0.441491394030463
T2000 0.442145787143517
T2001 0.442800181659584
T2002 0.443454574772638
T2003 0.444108969288705
T2004 0.444763362401759
T2005 0.445417756917825
T2006 0.44607215003088
T2007 0.446726544546946
T2008 0.447380937660001
T2009 0.448035332176067
T2010 0.448689725289122
T2011 0.449344119805188
T2012 0
T2013 0
T2014 0
T2015 0
T2016 0
T2017 0
T2018 0
T2019 0
T2020 0
T2021 0
T2022 0
T2023 0.457196845579914
T2024 0.457851238692968
T2025 0.458505633209035
T2026 0.459160026322089
T2027 0.459814420838156
T2028 0.46046881395121
T2029 0.461123208467277
T2030 0.461777601580331
T2031 0.462431996096398
T2032 0.463086389209452
T2033 0.463740782322507
T2034 0.464395176838573
T2035 0.465049569951627
T2036 0
T2037 0
T2038 0
T2039 0
T2040 0
T2041 0
T2042 0
T2043 0
T2044 0
T2045 0
T2046 0
T2047 0.472902295726353
T2048 0.47355669024242
T2049 0.474211083355474
T2050 0.474865477871541
T2051 0.475519870984595
T2052 0.476174265500662
T2053 0.476828658613716
T2054 0.477483053129783
T2055 0.478137446242837
T2056 0.478791840758904
T2057 0.479446233871958
T2058 0.480100628388025
T2059 0.480755021501079
T2060 0
T2061 0
T2062 0
T2063 0
T2064 0
T2065 0
T2066 0
T2067 0
T2068 0
T2069 0
T2070 0
T2071 0.488607747275805
T2072 0.489262140388859
T2073 0.489916534904926
T2074 0.49057092801798
T2075 0.491225322534047
T2076 0.491879715647101
T2077 0.492534110163168
T2078 0.493188503276222
T2079 0.493842897792289
T2080 0.494497290905343
T2081 0.49515168542141
T2082 0.495806078534464
T2083 0.496460473050531
T2084 0
T2085 0
T2086 0
T2087 0
T2088 0
T2089 0
T2090 0
T2091 0
T2092 0
T2093 0
T2094 0
T2095 0.504313198825257
T2096 0.504967591938311
T2097 0.505621986454378
T2098 0.506276379567432
T2099 0.506930774083499
T2100 0.507585167196553
T2101 0.508239561712619
T2102 0.508893954825674
T2103 0.50954834934174
T2104 0.510202742454795
T2105 0.510857136970861
T2106 0.511511530083916
T2107 0.512165924599982
T2108 0
T2109 0
T2110 0
T2111 0
T2112 0
T2113 0
T2114 0
T2115 0
T2116 0
T2117 0
T2118 0
T2119 0.520018648971696
T2120 0.520673043487762
T2121 0.521327436600817
T2122 0.521981831116883
T2123 0.522636224229938
T2124 0.523290618746004
T2125 0.523945011859059
T2126 0.524599406375125
T2127 0.52525379948818
T2128 0.525908194004246
T2129 0.526562587117301
T2130 0.527216981633367
T2131 0
T2132 0
T2133 0
T2134 0
T2135 0
T2136 0
T2137 0
T2138 0
T2139 0
T2140 0
T2141 0
T2142 0
T2143 0.535724100521147
T2144 0.536378495037214
T2145 0.537032888150268
T2146 0.537687282666335
T2147 0.538341675779389
T2148 0.538996068892443
T2149 0.53965046340851
T2150 0.540304856521564
T2151 0.540959251037631
T2152 0.541613644150685
T2153 0.542268038666752
T2154 0.542922431779806
T2155 0
T2156 0
T2157 0
T2158 0
T2159 0
T2160 0
T2161 0
T2162 0
T2163 0
T2164 0
T2165 0
T2166 0
T2167 0.551429552070599
T2168 0.552083945183653
T2169 0.55273833969972
T2170 0.553392732812774
T2171 0.554047127328841
T2172 0.554701520441895
T2173 0.555355914957962
T2174 0.556010308071016
T2175 0.556664702587083
T2176 0.557319095700137
T2177 0.557973490216204
T2178 0.558627883329258
T2179 0
T2180 0
T2181 0
T2182 0
T2183 0
T2184 0
T2185 0
T2186 0
T2187 0
T2188 0
T2189 0
T2190 0
T2191 0.567135002217038
T2192 0.567789396733105
T2193 0.568443789846159
T2194 0.569098184362226
T2195 0.56975257747528
T2196 0.570406971991347
T2197 0.571061365104401
T2198 0.571715759620468
T2199 0.572370152733522
T2200 0.573024547249589
T2201 0.573678940362643
T2202 0.57433333487871
T2203 0
T2204 0
T2205 0
T2206 0
T2207 0
T2208 0
T2209 0
T2210 0
T2211 0
T2212 0
T2213 0
T2214 0
T2215 0.58284045376649
T2216 0.583494848282556
T2217 0.584149241395611
T2218 0.584803635911677
T2219 0.585458029024732
T2220 0.586112423540798
T2221 0.586766816653853
T2222 0.587421211169919
T2223 0.588075604282974
T2224 0.58872999879904
T2225 0.589384391912094
T2226 0.590038785025149
T2227 0
T2228 0
T2229 0
T2230 0
T2231 0
T2232 0
T2233 0
T2234 0
T2235 0
T2236 0
T2237 0
T2238 0
T2239 0.598545905315941
T2240 0.599200298428995
T2241 0.599854692945062
T2242 0.600509086058116
T2243 0.601163480574183
T2244 0.601817873687237
T2245 0.602472268203304
T2246 0.603126661316358
T2247 0.603781055832425
T2248 0.604435448945479
T2249 0.605089843461546
T2250 0.6057442365746
T2251 0
T2252 0
T2253 0
T2254 0
T2255 0
T2256 0
T2257 0
T2258 0
T2259 0
T2260 0
T2261 0
T2262 0
T2263 0.61425135546238
T2264 0.614905749978447
T2265 0.615560143091501
T2266 0.616214537607568
T2267 0.616868930720622
T2268 0.617523325236689
T2269 0.618177718349743
T2270 0.61883211286581
T2271 0.619486505978864
T2272 0.620140900494931
T2273 0.620795293607985
T2274 0.621449688124052
T2275 0
T2276 0
T2277 0
T2278 0
T2279 0
T2280 0
T2281 0
T2282 0
T2283 0
T2284 0
T2285 0
T2286 0
T2287 0.629956807011832
T2288 0.630611201527899
T2289 0.631265594640953
T2290 0.63191998915702
T2291 0.632574382270074
T2292 0.633228776786141
T2293 0.633883169899195
T2294 0.634537564415262
T2295 0.635191957528316
T2296 0.635846352044383
T2297 0.636500745157437
T2298 0.637155139673504
T2299 0
T2300 0
T2301 0
T2302 0
T2303 0
T2304 0
T2305 0
T2306 0
T2307 0
T2308 0
T2309 0
T2310 0
T2311 0.645662258561284
T2312 0.646316651674338
T2313 0.646971046190405
T2314 0.647625439303459
T2315 0.648279833819526
T2316 0.64893422693258
T2317 0.649588621448646
T2318 0.650243014561701
T2319 0.650897409077767
T2320 0.651551802190822
T2321 0.652206196706889
T2322 0.652860589819943
T2323 0
T2324 0
T2325 0
T2326 0
T2327 0
T2328 0
T2329 0
T2330 0
T2331 0
T2332 0
T2333 0
T2334 0
T2335 0.661367710110735
T2336 0.66202210322379
T2337 0.662676497739856
T2338 0.66333089085291
T2339 0.663985285368977
T2340 0.664639678482031
T2341 0.665294071595086
T2342 0.665948466111152
T2343 0.666602859224207
T2344 0.667257253740273
T2345 0.667911646853327
T2346 0.668566041369394
T2347 0
T2348 0
T2349 0
T2350 0
T2351 0
T2352 0
T2353 0
T2354 0
T2355 0
T2356 0
T2357 0
T2358 0
T2359 0.677073160257174
T2360 0.677727554773241
T2361 0.678381947886295
T2362 0.679036342402362
T2363 0.679690735515416
T2364 0.680345130031483
T2365 0.680999523144537
T2366 0.681653917660604
T2367 0.682308310773658
T2368 0.682962705289725
T2369 0.683617098402779
T2370 0.684271492918846
T2371 0
T2372 0
T2373 0
T2374 0
T2375 0
T2376 0
T2377 0
T2378 0
T2379 0
T2380 0
T2381 0
T2382 0
T2383 0.692778611806626
T2384 0.69343300491968
T2385 0.694087399435747
T2386 0.694741792548801
T2387 0.695396187064868
T2388 0.696050580177922
T2389 0.696704974693989
T2390 0.697359367807043
T2391 0.69801376232311
T2392 0.698668155436164
T2393 0.699322549952231
T2394 0.699976943065285
T2395 0
T2396 0
T2397 0
T2398 0
T2399 0
T2400 0
T2401 0
T2402 0
T2403 0
T2404 0
T2405 0
T2406 0
T2407 0.708484063356078
T2408 0.709138456469132
T2409 0.709792850985199
T2410 0.710447244098253
T2411 0.71110163861432
T2412 0.711756031727374
T2413 0.712410426243441
T2414 0.713064819356495
T2415 0.713719213872562
T2416 0.714373606985616
T2417 0.71502800009867
T2418 0.715682394614737
T2419 0
T2420 0
T2421 0
T2422 0
T2423 0
T2424 0
T2425 0
T2426 0
T2427 0
T2428 0
T2429 0
T2430 0
T2431 0.724189513502517
T2432 0.724843908018584
T2433 0.725498301131638
T2434 0.726152695647704
T2435 0.726807088760759
T2436 0.727461483276825
T2437 0.72811587638988
T2438 0.728770270905946
T2439 0.729424664019001
T2440 0.730079058535067
T2441 0.730733451648122
T2442 0.731387846164188
T2443 0
T2444 0
T2445 0
T2446 0
T2447 0
T2448 0
T2449 0
T2450 0
T2451 0
T2452 0
T2453 0
T2454 0
T2455 0.739894965051968
T2456 0.740549358165022
T2457 0.741203752681089
T2458 0.741858145794143
T2459 0.74251254031021
T2460 0.743166933423264
T2461 0.743821327939331
T2462 0.744475721052385
T2463 0.745130115568452
T2464 0.745784508681506
T2465 0.746438903197573
T2466 0.747093296310627
T2467 0
T2468 0
T2469 0
T2470 0
T2471 0
T2472 0
T2473 0
T2474 0
T2475 0
T2476 0
T2477 0
T2478 0
T2479 0.75560041660142
T2480 0.756254809714474
T2481 0.756909204230541
T2482 0.757563597343595
T2483 0.758217991859662
T2484 0.758872384972716
T2485 0.759526779488783
T2486 0.760181172601837
T2487 0.760835567117904
T2488 0.761489960230958
T2489 0.762144354747025
T2490 0.762798747860079
T2491 0
T2492 0
T2493 0
T2494 0
T2495 0
T2496 0
T2497 0
T2498 0
T2499 0
T2500 0
T2501 0
T2502 0
T2503 0.771305866747859
T2504 0.771960261263926
T2505 0.77261465437698
T2506 0.773269048893047
T2507 0.773923442006101
T2508 0.774577836522168
T2509 0.775232229635222
T2510 0.775886624151289
T2511 0.776541017264343
T2512 0.77719541178041
T2513 0.777849804893464
T2514 0.778504199409531
T2515 0
T2516 0
T2517 0
T2518 0
T2519 0
T2520 0
T2521 0
T2522 0
T2523 0
T2524 0
T2525 0
T2526 0
T2527 0.787011318297311
T2528 0.787665712813377
T2529 0.788320105926432
T2530 0.788974500442499
T2531 0.789628893555553
T2532 0.790283286668607
T2533 0.790937681184674
T2534 0.791592074297728
T2535 0.792246468813795
T2536 0.792900861926849
T2537 0.793555256442915
T2538 0.79420964955597
T2539 0
T2540 0
T2541 0
T2542 0
T2543 0
T2544 0
T2545 0
T2546 0
T2547 0
T2548 0
T2549 0
T2550 0
T2551 0.802716769846762
T2552 0.803371162959817
T2553 0.804025557475883
T2554 0.804679950588937
T2555 0.805334345105004
T2556 0.805988738218058
T2557 0.806643132734125
T2558 0.807297525847179
T2559 0.807951920363246
T2560 0.8086063134763
T2561 0.809260707992367
T2562 0.809915101105421
T2563 0
T2564 0
T2565 0
T2566 0
T2567 0
T2568 0
T2569 0
T2570 0
T2571 0
T2572 0
T2573 0
T2574 0
T2575 0.818422219993201
T2576 0.819076614509268
T2577 0.819731007622322
T2578 0.820385402138389
T2579 0.821039795251443
T2580 0.82169418976751
T2581 0.822348582880564
T2582 0.823002977396631
T2583 0.823657370509685
T2584 0.824311765025752
T2585 0.824966158138806
T2586 0.825620552654873
T2587 0
T2588 0
T2589 0
T2590 0
T2591 0
T2592 0
T2593 0
T2594 0
T2595 0
T2596 0
T2597 0
T2598 0
T2599 0.834127671542653
T2600 0.83478206605872
T2601 0.835436459171774
T2602 0.836090853687841
T2603 0.836745246800895
T2604 0.837399641316962
T2605 0.838054034430016
T2606 0.838708428946083
T2607 0.839362822059137
T2608 0.840017215172191
T2609 0.840671609688258
T2610 0.841326002801312
T2611 0
T2612 0
T2613 0
T2614 0
T2615 0
T2616 0
T2617 0
T2618 0
T2619 0
T2620 0
T2621 0
T2622 0
T2623 0.849833123092105
T2624 0.850487516205159
T2625 0.851141910721226
T2626 0.85179630383428
T2627 0.852450698350347
T2628 0.853105091463401
T2629 0.853759485979468
T2630 0.853759485979468
T2631 0.853759485979468
T2632 0.853759485979468
T2633 0.853759485979468
T2634 0.853759485979468
T2635 0
T2636 0
T2637 0
T2638 0
T2639 0
T2640 0
T2641 0
T2642 0
T2643 0
T2644 0
T2645 0
T2646 0
T2647 0.853759485979468
T2648 0.853759485979468
T2649 0.853759485979468
T2650 0.853759485979468
T2651 0.853759485979468
T2652 0.853759485979468
T2653 0.853759485979468
T2654 0.853759485979468
T2655 0.853759485979468
T2656 0.853759485979468
T2657 0.853759485979468
T2658 0.853759485979468
T2659 0
T2660 0
T2661 0
T2662 0
T2663 0
T2664 0
T2665 0
T2666 0
T2667 0
T2668 0
T2669 0
T2670 0
T2671 0.853759485979468
T2672 0.853759485979468
T2673 0.853759485979468
T2674 0.853759485979468
T2675 0.853759485979468
T2676 0.853759485979468
T2677 0.853759485979468
T2678 0.853759485979468
T2679 0.853759485979468
T2680 0.853759485979468
T2681 0.853759485979468
T2682 0.853759485979468
T2683 0
T2684 0
T2685 0
T2686 0
T2687 0
T2688 0
T2689 0
T2690 0
T2691 0
T2692 0
T2693 0
T2694 0
T2695 0.853759485979468
T2696 0.853759485979468
T2697 0.853759485979468
T2698 0.853759485979468
T2699 0.853759485979468
T2700 0.853759485979468
T2701 0.853759485979468
T2702 0.853759485979468
T2703 0.853759485979468
T2704 0.853759485979468
T2705 0.853759485979468
T2706 0.853759485979468
T2707 0
T2708 0
T2709 0
T2710 0
T2711 0
T2712 0
T2713 0
T2714 0
T2715 0
T2716 0
T2717 0
T2718 0
T2719 0.853759485979468
T2720 0.853759485979468
T2721 0.853759485979468
T2722 0.853759485979468
T2723 0.853759485979468
T2724 0.853759485979468
T2725 0.853759485979468
T2726 0.853759485979468
T2727 0.853759485979468
T2728 0.853759485979468
T2729 0.853759485979468
T2730 0.853759485979468
T2731 0
T2732 0
T2733 0
T2734 0
T2735 0
T2736 0
T2737 0
T2738 0
T2739 0
T2740 0
T2741 0
T2742 0
T2743 0.853759485979468
T2744 0.853759485979468
T2745 0.853759485979468
T2746 0.853759485979468
T2747 0.853759485979468
T2748 0.853759485979468
T2749 0.853759485979468
T2750 0.853759485979468
T2751 0.853759485979468
T2752 0.853759485979468
T2753 0.853759485979468
T2754 0.853759485979468
T2755 0
T2756 0
T2757 0
T2758 0
T2759 0
T2760 0
T2761 0
T2762 0
T2763 0
T2764 0
T2765 0
T2766 0
T2767 0.853759485979468
T2768 0.853759485979468
T2769 0.853759485979468
T2770 0.853759485979468
T2771 0.853759485979468
T2772 0.853759485979468
T2773 0.853759485979468
T2774 0.853759485979468
T2775 0.853759485979468
T2776 0.853759485979468
T2777 0.853759485979468
T2778 0
T2779 0
T2780 0
T2781 0
T2782 0
T2783 0
T2784 0
T2785 0
T2786 0
T2787 0
T2788 0
T2789 0
T2790 0
T2791 0.853759485979468
T2792 0.853759485979468
T2793 0.853759485979468
T2794 0.853759485979468
T2795 0.853759485979468
T2796 0.853759485979468
T2797 0.853759485979468
T2798 0.853759485979468
T2799 0.853759485979468
T2800 0.853759485979468
T2801 0.853759485979468
T2802 0
T2803 0
T2804 0
T2805 0
T2806 0
T2807 0
T2808 0
