# Supplementary material for: FishMORPH - An agent-based model to predict salmonid growth and distribution responses under natural and low flows
Source: Sci Rep. 2016 Jul 19;6:29414. doi: 10.1038/srep29414 (PMC4949470; doi:10.1038/srep29414)
Supplement: Supplementary Information 2 [file srep29414-s2.zip › SR_FishMORPH_Files/Parameters/Baseline_Resource6_Density_Stretch4.var]

Resource6Density Strech4
T1 0
T2 0
T3 0
T4 0
T5 0.277060350363999
T6 0.277060350363999
T7 0.277060350363999
T8 0.277060350363999
T9 0.277060350363999
T10 0.277060350363999
T11 0.277060350363999
T12 0.277060350363999
T13 0.277060350363999
T14 0.277060350363999
T15 0.277060350363999
T16 0.277060350363999
T17 0.277060350363999
T18 0.277060350363999
T19 0.277060350363999
T20 0.277060350363999
T21 0
T22 0
T23 0
T24 0
T25 0
T26 0
T27 0
T28 0
T29 0.277060350363999
T30 0.277060350363999
T31 0.277060350363999
T32 0.277060350363999
T33 0.277060350363999
T34 0.277060350363999
T35 0.277060350363999
T36 0.277060350363999
T37 0.277060350363999
T38 0.277060350363999
T39 0.277060350363999
T40 0.277060350363999
T41 0.277060350363999
T42 0.277060350363999
T43 0.277060350363999
T44 0.277060350363999
T45 0
T46 0
T47 0
T48 0
T49 0
T50 0
T51 0
T52 0
T53 0.277060350363999
T54 0.277060350363999
T55 0.277060350363999
T56 0.277060350363999
T57 0.277060350363999
T58 0.277060350363999
T59 0.277060350363999
T60 0.277060350363999
T61 0.277060350363999
T62 0.277060350363999
T63 0.277060350363999
T64 0.277060350363999
T65 0.277060350363999
T66 0.277060350363999
T67 0.277060350363999
T68 0.277060350363999
T69 0
T70 0
T71 0
T72 0
T73 0
T74 0
T75 0
T76 0
T77 0.277060350363999
T78 0.277060350363999
T79 0.277060350363999
T80 0.277060350363999
T81 0.277060350363999
T82 0.277060350363999
T83 0.277060350363999
T84 0.277060350363999
T85 0.277060350363999
T86 0.277060350363999
T87 0.277060350363999
T88 0.277060350363999
T89 0.277060350363999
T90 0.277060350363999
T91 0.277060350363999
T92 0.277060350363999
T93 0
T94 0
T95 0
T96 0
T97 0
T98 0
T99 0
T100 0
T101 0.277060350363999
T102 0.277060350363999
T103 0.277060350363999
T104 0.277060350363999
T105 0.277060350363999
T106 0.277060350363999
T107 0.277060350363999
T108 0.277060350363999
T109 0.277060350363999
T110 0.277060350363999
T111 0.277060350363999
T112 0.277060350363999
T113 0.277060350363999
T114 0.277060350363999
T115 0.277060350363999
T116 0.277060350363999
T117 0
T118 0
T119 0
T120 0
T121 0
T122 0
T123 0
T124 0
T125 0.277060350363999
T126 0.277060350363999
T127 0.277060350363999
T128 0.277060350363999
T129 0.277060350363999
T130 0.277060350363999
T131 0.277060350363999
T132 0.277060350363999
T133 0.277060350363999
T134 0.277060350363999
T135 0.277060350363999
T136 0.277060350363999
T137 0.277060350363999
T138 0.277060350363999
T139 0.277060350363999
T140 0.277060350363999
T141 0
T142 0
T143 0
T144 0
T145 0
T146 0
T147 0
T148 0
T149 0.277060350363999
T150 0.277060350363999
T151 0.277060350363999
T152 0.277060350363999
T153 0.277060350363999
T154 0.277060350363999
T155 0.277060350363999
T156 0.277060350363999
T157 0.277060350363999
T158 0.277060350363999
T159 0.277060350363999
T160 0.277060350363999
T161 0.277060350363999
T162 0.277060350363999
T163 0.277060350363999
T164 0.277060350363999
T165 0
T166 0
T167 0
T168 0
T169 0
T170 0
T171 0
T172 0
T173 0.277060350363999
T174 0.277060350363999
T175 0.277060350363999
T176 0.277060350363999
T177 0.277060350363999
T178 0.277060350363999
T179 0.277060350363999
T180 0.277060350363999
T181 0.277060350363999
T182 0.277060350363999
T183 0.277060350363999
T184 0.277060350363999
T185 0.277060350363999
T186 0.277060350363999
T187 0.277060350363999
T188 0.277060350363999
T189 0
T190 0
T191 0
T192 0
T193 0
T194 0
T195 0
T196 0
T197 0.277060350363999
T198 0.277060350363999
T199 0.277060350363999
T200 0.277060350363999
T201 0.277060350363999
T202 0.277060350363999
T203 0.277060350363999
T204 0.277060350363999
T205 0.277060350363999
T206 0.277060350363999
T207 0.277060350363999
T208 0.277060350363999
T209 0.277060350363999
T210 0.277060350363999
T211 0.277060350363999
T212 0.277060350363999
T213 0
T214 0
T215 0
T216 0
T217 0
T218 0
T219 0
T220 0
T221 0.277060350363999
T222 0.277060350363999
T223 0.277060350363999
T224 0.277060350363999
T225 0.277060350363999
T226 0.277060350363999
T227 0.277060350363999
T228 0.277060350363999
T229 0.277060350363999
T230 0.277060350363999
T231 0.277060350363999
T232 0.277060350363999
T233 0.277060350363999
T234 0.277060350363999
T235 0.277060350363999
T236 0.277060350363999
T237 0
T238 0
T239 0
T240 0
T241 0
T242 0
T243 0
T244 0
T245 0.277060350363999
T246 0.277060350363999
T247 0.277060350363999
T248 0.277060350363999
T249 0.277060350363999
T250 0.277060350363999
T251 0.277060350363999
T252 0.277060350363999
T253 0.277060350363999
T254 0.277060350363999
T255 0.277060350363999
T256 0.277060350363999
T257 0.277060350363999
T258 0.277060350363999
T259 0.277060350363999
T260 0.277060350363999
T261 0
T262 0
T263 0
T264 0
T265 0
T266 0
T267 0
T268 0
T269 0.277060350363999
T270 0.277060350363999
T271 0.277060350363999
T272 0.277060350363999
T273 0.277060350363999
T274 0.277060350363999
T275 0.277060350363999
T276 0.277060350363999
T277 0.277060350363999
T278 0.277060350363999
T279 0.277060350363999
T280 0.277060350363999
T281 0.277060350363999
T282 0.277060350363999
T283 0.277060350363999
T284 0.277060350363999
T285 0
T286 0
T287 0
T288 0
T289 0
T290 0
T291 0
T292 0
T293 0.277060350363999
T294 0.277060350363999
T295 0.277060350363999
T296 0.277060350363999
T297 0.277060350363999
T298 0.277060350363999
T299 0.277060350363999
T300 0.277060350363999
T301 0.277060350363999
T302 0.277060350363999
T303 0.277060350363999
T304 0.277060350363999
T305 0.277060350363999
T306 0.277060350363999
T307 0.277060350363999
T308 0.277060350363999
T309 0
T310 0
T311 0
T312 0
T313 0
T314 0
T315 0
T316 0
T317 0.277060350363999
T318 0.277060350363999
T319 0.277060350363999
T320 0.277060350363999
T321 0.277060350363999
T322 0.277060350363999
T323 0.277060350363999
T324 0.277060350363999
T325 0.277060350363999
T326 0.277060350363999
T327 0.277060350363999
T328 0.277060350363999
T329 0.277060350363999
T330 0.277060350363999
T331 0.277060350363999
T332 0.277060350363999
T333 0
T334 0
T335 0
T336 0
T337 0
T338 0
T339 0
T340 0
T341 0.277060350363999
T342 0.277060350363999
T343 0.277060350363999
T344 0.277060350363999
T345 0.277060350363999
T346 0.277060350363999
T347 0.277060350363999
T348 0.277060350363999
T349 0.277060350363999
T350 0.277060350363999
T351 0.277060350363999
T352 0.277060350363999
T353 0.277060350363999
T354 0.277060350363999
T355 0.277060350363999
T356 0.277060350363999
T357 0
T358 0
T359 0
T360 0
T361 0
T362 0
T363 0
T364 0
T365 0.277060350363999
T366 0.277060350363999
T367 0.277060350363999
T368 0.277060350363999
T369 0.277060350363999
T370 0.277060350363999
T371 0.277060350363999
T372 0.277060350363999
T373 0.277060350363999
T374 0.277060350363999
T375 0.277060350363999
T376 0.277060350363999
T377 0.277060350363999
T378 0.277060350363999
T379 0.277060350363999
T380 0.277060350363999
T381 0
T382 0
T383 0
T384 0
T385 0
T386 0
T387 0
T388 0
T389 0.277060350363999
T390 0.277060350363999
T391 0.277060350363999
T392 0.277060350363999
T393 0.277060350363999
T394 0.277060350363999
T395 0.277060350363999
T396 0.277060350363999
T397 0.277060350363999
T398 0.277060350363999
T399 0.277060350363999
T400 0.277060350363999
T401 0.277060350363999
T402 0.277060350363999
T403 0.277060350363999
T404 0.277060350363999
T405 0
T406 0
T407 0
T408 0
T409 0
T410 0
T411 0
T412 0
T413 0.277060350363999
T414 0.277060350363999
T415 0.277060350363999
T416 0.277060350363999
T417 0.277060350363999
T418 0.277060350363999
T419 0.277060350363999
T420 0.277060350363999
T421 0.277060350363999
T422 0.277060350363999
T423 0.277060350363999
T424 0.277060350363999
T425 0.277060350363999
T426 0.277060350363999
T427 0.277060350363999
T428 0.277060350363999
T429 0
T430 0
T431 0
T432 0
T433 0
T434 0
T435 0
T436 0
T437 0.277060350363999
T438 0.277060350363999
T439 0.277060350363999
T440 0.277060350363999
T441 0.277060350363999
T442 0.277060350363999
T443 0.277060350363999
T444 0.277060350363999
T445 0.277060350363999
T446 0.277060350363999
T447 0.277060350363999
T448 0.277060350363999
T449 0.277060350363999
T450 0.277060350363999
T451 0.277060350363999
T452 0.277060350363999
T453 0
T454 0
T455 0
T456 0
T457 0
T458 0
T459 0
T460 0
T461 0.277060350363999
T462 0.277060350363999
T463 0.277060350363999
T464 0.277060350363999
T465 0.277060350363999
T466 0.277060350363999
T467 0.277060350363999
T468 0.277060350363999
T469 0.277060350363999
T470 0.277060350363999
T471 0.277060350363999
T472 0.277060350363999
T473 0.277060350363999
T474 0.277060350363999
T475 0.277060350363999
T476 0.277060350363999
T477 0
T478 0
T479 0
T480 0
T481 0
T482 0
T483 0
T484 0
T485 0.277060350363999
T486 0.277060350363999
T487 0.277060350363999
T488 0.277060350363999
T489 0.277060350363999
T490 0.277060350363999
T491 0.277060350363999
T492 0.277060350363999
T493 0.277060350363999
T494 0.277060350363999
T495 0.277060350363999
T496 0.277060350363999
T497 0.277060350363999
T498 0.277060350363999
T499 0.277060350363999
T500 0.277060350363999
T501 0
T502 0
T503 0
T504 0
T505 0
T506 0
T507 0
T508 0
T509 0.277060350363999
T510 0.277060350363999
T511 0.277060350363999
T512 0.277060350363999
T513 0.277060350363999
T514 0.277060350363999
T515 0.277060350363999
T516 0.277060350363999
T517 0.277060350363999
T518 0.277060350363999
T519 0.277060350363999
T520 0.277060350363999
T521 0.277060350363999
T522 0.277060350363999
T523 0.277060350363999
T524 0.277060350363999
T525 0
T526 0
T527 0
T528 0
T529 0
T530 0
T531 0
T532 0
T533 0.277060350363999
T534 0.277060350363999
T535 0.277060350363999
T536 0.277060350363999
T537 0.277060350363999
T538 0.277060350363999
T539 0.277060350363999
T540 0.277060350363999
T541 0.277060350363999
T542 0.277060350363999
T543 0.277060350363999
T544 0.277060350363999
T545 0.277060350363999
T546 0.277060350363999
T547 0.277060350363999
T548 0.277060350363999
T549 0
T550 0
T551 0
T552 0
T553 0
T554 0
T555 0
T556 0
T557 0.277060350363999
T558 0.277060350363999
T559 0.277060350363999
T560 0.277060350363999
T561 0.277060350363999
T562 0.277060350363999
T563 0.277060350363999
T564 0.277060350363999
T565 0.277060350363999
T566 0.277060350363999
T567 0.277060350363999
T568 0.277060350363999
T569 0.277060350363999
T570 0.277060350363999
T571 0.277060350363999
T572 0.277060350363999
T573 0
T574 0
T575 0
T576 0
T577 0
T578 0
T579 0
T580 0
T581 0.277060350363999
T582 0.277060350363999
T583 0.277060350363999
T584 0.277060350363999
T585 0.277060350363999
T586 0.277060350363999
T587 0.277060350363999
T588 0.277060350363999
T589 0.277060350363999
T590 0.277060350363999
T591 0.277060350363999
T592 0.277060350363999
T593 0.277060350363999
T594 0.277060350363999
T595 0.277060350363999
T596 0.277060350363999
T597 0
T598 0
T599 0
T600 0
T601 0
T602 0
T603 0
T604 0
T605 0.277060350363999
T606 0.277060350363999
T607 0.277060350363999
T608 0.277060350363999
T609 0.277060350363999
T610 0.277060350363999
T611 0.277060350363999
T612 0.277060350363999
T613 0.277060350363999
T614 0.277060350363999
T615 0.277060350363999
T616 0.277060350363999
T617 0.277060350363999
T618 0.277060350363999
T619 0.277060350363999
T620 0.277060350363999
T621 0
T622 0
T623 0
T624 0
T625 0
T626 0
T627 0
T628 0
T629 0.277060350363999
T630 0.277060350363999
T631 0.277060350363999
T632 0.277060350363999
T633 0.277060350363999
T634 0.277060350363999
T635 0.277060350363999
T636 0.277060350363999
T637 0.277060350363999
T638 0.277060350363999
T639 0.277060350363999
T640 0.277060350363999
T641 0.277060350363999
T642 0.277060350363999
T643 0.277060350363999
T644 0.277060350363999
T645 0
T646 0
T647 0
T648 0
T649 0
T650 0
T651 0
T652 0
T653 0.277060350363999
T654 0.277060350363999
T655 0.277060350363999
T656 0.277060350363999
T657 0.277060350363999
T658 0.277060350363999
T659 0.277060350363999
T660 0.277060350363999
T661 0.277060350363999
T662 0.277060350363999
T663 0.277060350363999
T664 0.277060350363999
T665 0.277060350363999
T666 0.277060350363999
T667 0.277060350363999
T668 0.277060350363999
T669 0
T670 0
T671 0
T672 0
T673 0
T674 0
T675 0
T676 0
T677 0.277060350363999
T678 0.277060350363999
T679 0.277060350363999
T680 0.277060350363999
T681 0.277060350363999
T682 0.277060350363999
T683 0.277060350363999
T684 0.277060350363999
T685 0.277060350363999
T686 0.277060350363999
T687 0.277060350363999
T688 0.277060350363999
T689 0.277060350363999
T690 0.277060350363999
T691 0.277060350363999
T692 0.277060350363999
T693 0
T694 0
T695 0
T696 0
T697 0
T698 0
T699 0
T700 0
T701 0.277060350363999
T702 0.277060350363999
T703 0.277060350363999
T704 0.277060350363999
T705 0.277060350363999
T706 0.277060350363999
T707 0.277060350363999
T708 0.277060350363999
T709 0.277060350363999
T710 0.277060350363999
T711 0.277060350363999
T712 0.277060350363999
T713 0.277060350363999
T714 0.277060350363999
T715 0.277060350363999
T716 0.277060350363999
T717 0
T718 0
T719 0
T720 0
T721 0
T722 0
T723 0
T724 0
T725 0.277060350363999
T726 0.277060350363999
T727 0.277060350363999
T728 0.277060350363999
T729 0.277060350363999
T730 0.277060350363999
T731 0.277060350363999
T732 0.277060350363999
T733 0.277060350363999
T734 0.277060350363999
T735 0.277060350363999
T736 0.277060350363999
T737 0.277060350363999
T738 0.277060350363999
T739 0.277060350363999
T740 0.277060350363999
T741 0
T742 0
T743 0
T744 0
T745 0
T746 0
T747 0
T748 0
T749 0.277060350363999
T750 0.277060350363999
T751 0.277060350363999
T752 0.277060350363999
T753 0.277060350363999
T754 0.277060350363999
T755 0.277060350363999
T756 0.277060350363999
T757 0.277060350363999
T758 0.277060350363999
T759 0.277060350363999
T760 0.277060350363999
T761 0.277060350363999
T762 0.277060350363999
T763 0.277060350363999
T764 0.277060350363999
T765 0
T766 0
T767 0
T768 0
T769 0
T770 0
T771 0
T772 0
T773 0.277060350363999
T774 0.277060350363999
T775 0.277060350363999
T776 0.277060350363999
T777 0.277060350363999
T778 0.277060350363999
T779 0.277060350363999
T780 0.277060350363999
T781 0.277060350363999
T782 0.277060350363999
T783 0.277060350363999
T784 0.277060350363999
T785 0.277060350363999
T786 0.277060350363999
T787 0.277060350363999
T788 0.277060350363999
T789 0
T790 0
T791 0
T792 0
T793 0
T794 0
T795 0
T796 0
T797 0.277060350363999
T798 0.277060350363999
T799 0.277060350363999
T800 0.277060350363999
T801 0.277060350363999
T802 0.277060350363999
T803 0.277060350363999
T804 0.277060350363999
T805 0.277060350363999
T806 0.277060350363999
T807 0.277060350363999
T808 0.277060350363999
T809 0.277060350363999
T810 0.277060350363999
T811 0.277060350363999
T812 0.277060350363999
T813 0
T814 0
T815 0
T816 0
T817 0
T818 0
T819 0
T820 0
T821 0.277060350363999
T822 0.277060350363999
T823 0.277060350363999
T824 0.277060350363999
T825 0.277060350363999
T826 0.277060350363999
T827 0.277060350363999
T828 0.277060350363999
T829 0.277060350363999
T830 0.277060350363999
T831 0.277060350363999
T832 0.277060350363999
T833 0.277060350363999
T834 0.277060350363999
T835 0.277060350363999
T836 0.277060350363999
T837 0
T838 0
T839 0
T840 0
T841 0
T842 0
T843 0
T844 0
T845 0.277060350363999
T846 0.277060350363999
T847 0.277060350363999
T848 0.277060350363999
T849 0.277060350363999
T850 0.277060350363999
T851 0.277060350363999
T852 0.277060350363999
T853 0.277060350363999
T854 0.277060350363999
T855 0.277060350363999
T856 0.277060350363999
T857 0.277060350363999
T858 0.277060350363999
T859 0.277060350363999
T860 0.277060350363999
T861 0
T862 0
T863 0
T864 0
T865 0
T866 0
T867 0
T868 0
T869 0.277060350363999
T870 0.277060350363999
T871 0.277060350363999
T872 0.277060350363999
T873 0.277060350363999
T874 0.277060350363999
T875 0.277060350363999
T876 0.277060350363999
T877 0.277060350363999
T878 0.277060350363999
T879 0.277060350363999
T880 0.277060350363999
T881 0.277060350363999
T882 0.277060350363999
T883 0.277060350363999
T884 0.277060350363999
T885 0
T886 0
T887 0
T888 0
T889 0
T890 0
T891 0
T892 0
T893 0.277060350363999
T894 0.277060350363999
T895 0.277060350363999
T896 0.277060350363999
T897 0.277060350363999
T898 0.277060350363999
T899 0.277060350363999
T900 0.277060350363999
T901 0.277060350363999
T902 0.277060350363999
T903 0.277060350363999
T904 0.277060350363999
T905 0.277060350363999
T906 0.277060350363999
T907 0.277060350363999
T908 0.277060350363999
T909 0
T910 0
T911 0
T912 0
T913 0
T914 0
T915 0
T916 0
T917 0.277060350363999
T918 0.277060350363999
T919 0.277060350363999
T920 0.277060350363999
T921 0.277060350363999
T922 0.277060350363999
T923 0.277060350363999
T924 0.277060350363999
T925 0.277060350363999
T926 0.277060350363999
T927 0.277060350363999
T928 0.277060350363999
T929 0.277060350363999
T930 0.277060350363999
T931 0.277060350363999
T932 0.277060350363999
T933 0
T934 0
T935 0
T936 0
T937 0
T938 0
T939 0
T940 0
T941 0.277060350363999
T942 0.277060350363999
T943 0.277060350363999
T944 0.277060350363999
T945 0.277060350363999
T946 0.277060350363999
T947 0.277060350363999
T948 0.277060350363999
T949 0.277060350363999
T950 0.277060350363999
T951 0.277060350363999
T952 0.277060350363999
T953 0.277060350363999
T954 0.277060350363999
T955 0.277060350363999
T956 0.277060350363999
T957 0
T958 0
T959 0
T960 0
T961 0
T962 0
T963 0
T964 0
T965 0.277060350363999
T966 0.277060350363999
T967 0.277060350363999
T968 0.277060350363999
T969 0.277060350363999
T970 0.277060350363999
T971 0.277060350363999
T972 0.277060350363999
T973 0.277060350363999
T974 0.277060350363999
T975 0.277060350363999
T976 0.277060350363999
T977 0.277060350363999
T978 0.277060350363999
T979 0.277060350363999
T980 0.277060350363999
T981 0
T982 0
T983 0
T984 0
T985 0
T986 0
T987 0
T988 0
T989 0.277060350363999
T990 0.277060350363999
T991 0.277060350363999
T992 0.277060350363999
T993 0.277060350363999
T994 0.277060350363999
T995 0.277060350363999
T996 0.277060350363999
T997 0.277060350363999
T998 0.277060350363999
T999 0.277060350363999
T1000 0.277060350363999
T1001 0.277060350363999
T1002 0.277060350363999
T1003 0.277060350363999
T1004 0.277060350363999
T1005 0
T1006 0
T1007 0
T1008 0
T1009 0
T1010 0
T1011 0
T1012 0
T1013 0.277060350363999
T1014 0.277060350363999
T1015 0.277060350363999
T1016 0.277060350363999
T1017 0.277060350363999
T1018 0.277060350363999
T1019 0.277060350363999
T1020 0.277060350363999
T1021 0.277060350363999
T1022 0.277060350363999
T1023 0.277060350363999
T1024 0.277060350363999
T1025 0.277060350363999
T1026 0.277060350363999
T1027 0.277060350363999
T1028 0.277060350363999
T1029 0
T1030 0
T1031 0
T1032 0
T1033 0
T1034 0
T1035 0
T1036 0
T1037 0
T1038 0.277060350363999
T1039 0.277060350363999
T1040 0.277060350363999
T1041 0.277060350363999
T1042 0.277060350363999
T1043 0.277060350363999
T1044 0.277060350363999
T1045 0.277060350363999
T1046 0.277060350363999
T1047 0.277060350363999
T1048 0.277060350363999
T1049 0.277060350363999
T1050 0.277060350363999
T1051 0.277060350363999
T1052 0.277060350363999
T1053 0
T1054 0
T1055 0
T1056 0
T1057 0
T1058 0
T1059 0
T1060 0
T1061 0
T1062 0.277060350363999
T1063 0.277060350363999
T1064 0.277060350363999
T1065 0.277060350363999
T1066 0.277060350363999
T1067 0.277060350363999
T1068 0.277060350363999
T1069 0.277060350363999
T1070 0.276846592690871
T1071 0.276632835017744
T1072 0.276419077344616
T1073 0.276205318934176
T1074 0.275991561261049
T1075 0.275777803587921
T1076 0.275564045914793
T1077 0
T1078 0
T1079 0
T1080 0
T1081 0
T1082 0
T1083 0
T1084 0
T1085 0
T1086 0.27342646697158
T1087 0.273212709298452
T1088 0.272998951625324
T1089 0.272785193952196
T1090 0.272571435541757
T1091 0.272357677868629
T1092 0.272143920195501
T1093 0.271930162522373
T1094 0.271716404849246
T1095 0.271502646438806
T1096 0.271288888765678
T1097 0.27107513109255
T1098 0.270861373419423
T1099 0.270647615008983
T1100 0.270433857335855
T1101 0
T1102 0
T1103 0
T1104 0
T1105 0
T1106 0
T1107 0
T1108 0
T1109 0
T1110 0.268296279129954
T1111 0.268082521456826
T1112 0.267868763046387
T1113 0.267655005373259
T1114 0.267441247700131
T1115 0.267227490027003
T1116 0.267013732353875
T1117 0.266799973943436
T1118 0.266586216270308
T1119 0.26637245859718
T1120 0.266158700924052
T1121 0.265944942513613
T1122 0.265731184840485
T1123 0.265517427167357
T1124 0.26530366949423
T1125 0
T1126 0
T1127 0
T1128 0
T1129 0
T1130 0
T1131 0
T1132 0
T1133 0
T1134 0.263166090551016
T1135 0.262952332877889
T1136 0.262738575204761
T1137 0.262524817531633
T1138 0.262311059858505
T1139 0.262097301448066
T1140 0.261883543774938
T1141 0.26166978610181
T1142 0.261456028428682
T1143 0.261242270018243
T1144 0.261028512345115
T1145 0.260814754671987
T1146 0.260600996998859
T1147 0.26038723858842
T1148 0.260173480915292
T1149 0
T1150 0
T1151 0
T1152 0
T1153 0
T1154 0
T1155 0
T1156 0
T1157 0
T1158 0.258035902709391
T1159 0.257822145036263
T1160 0.257608387363135
T1161 0.257394628952695
T1162 0.257180871279568
T1163 0.25696711360644
T1164 0.256753355933312
T1165 0.256539597522873
T1166 0.256325839849745
T1167 0.256112082176617
T1168 0.255898324503489
T1169 0.255684566830361
T1170 0.255470808419922
T1171 0.255257050746794
T1172 0.255043293073666
T1173 0
T1174 0
T1175 0
T1176 0
T1177 0
T1178 0
T1179 0
T1180 0
T1181 0
T1182 0.252905714867765
T1183 0.252691956457325
T1184 0.252478198784197
T1185 0.25226444111107
T1186 0.252050683437942
T1187 0.251836925027502
T1188 0.251623167354375
T1189 0.251409409681247
T1190 0.251195652008119
T1191 0.250981894334991
T1192 0.250768135924552
T1193 0.250554378251424
T1194 0.250340620578296
T1195 0.250126862905168
T1196 0.249913104494729
T1197 0
T1198 0
T1199 0
T1200 0
T1201 0
T1202 0
T1203 0
T1204 0
T1205 0
T1206 0.247775526288827
T1207 0.247561768615699
T1208 0.247348010942572
T1209 0.247134252532132
T1210 0.246920494859004
T1211 0.246706737185876
T1212 0.246492979512749
T1213 0.246279221839621
T1214 0.246065463429181
T1215 0.245851705756054
T1216 0.245637948082926
T1217 0.245424190409798
T1218 0.245210431999359
T1219 0.244996674326231
T1220 0.244782916653103
T1221 0
T1222 0
T1223 0
T1224 0
T1225 0
T1226 0
T1227 0
T1228 0
T1229 0
T1230 0.242645338447201
T1231 0.242431580036762
T1232 0.242217822363634
T1233 0.242004064690506
T1234 0.241790307017378
T1235 0.241576549344251
T1236 0.241362790933811
T1237 0.241149033260683
T1238 0.240935275587556
T1239 0.240721517914428
T1240 0.240507759503988
T1241 0.24029400183086
T1242 0.240080244157733
T1243 0.239866486484605
T1244 0.239652728074165
T1245 0
T1246 0
T1247 0
T1248 0
T1249 0
T1250 0
T1251 0
T1252 0
T1253 0
T1254 0.237515149868264
T1255 0.237301392195136
T1256 0.237087634522008
T1257 0.23687387684888
T1258 0.236660118438441
T1259 0.236446360765313
T1260 0.236232603092185
T1261 0.236018845419057
T1262 0.235805087008618
T1263 0.23559132933549
T1264 0.235377571662362
T1265 0.235163813989235
T1266 0.234950055578795
T1267 0.234736297905667
T1268 0.23452254023254
T1269 0
T1270 0
T1271 0
T1272 0
T1273 0
T1274 0
T1275 0
T1276 0
T1277 0
T1278 0.232384962026638
T1279 0.23217120435351
T1280 0.231957445943071
T1281 0.231743688269943
T1282 0.231529930596815
T1283 0.231316172923687
T1284 0.231102414513248
T1285 0.23088865684012
T1286 0.230674899166992
T1287 0.230461141493864
T1288 0.230247383083425
T1289 0.230033625410297
T1290 0.229819867737169
T1291 0.229606110064041
T1292 0.229392352390914
T1293 0
T1294 0
T1295 0
T1296 0
T1297 0
T1298 0
T1299 0
T1300 0
T1301 0
T1302 0.227254773447701
T1303 0.227041015774573
T1304 0.226827258101445
T1305 0.226613500428317
T1306 0.226399742017878
T1307 0.22618598434475
T1308 0.225972226671622
T1309 0.225758468998494
T1310 0.225544710588055
T1311 0.225330952914927
T1312 0.225117195241799
T1313 0.224903437568671
T1314 0.224689679895543
T1315 0.224475921485104
T1316 0.224262163811976
T1317 0
T1318 0
T1319 0
T1320 0
T1321 0
T1322 0
T1323 0
T1324 0
T1325 0
T1326 0.222124585606075
T1327 0.221910827932947
T1328 0.221697069522507
T1329 0.22148331184938
T1330 0.221269554176252
T1331 0.221055796503124
T1332 0.220842038092685
T1333 0.220628280419557
T1334 0.220414522746429
T1335 0.220200765073301
T1336 0.219987007400173
T1337 0.219773248989734
T1338 0.219559491316606
T1339 0.219345733643478
T1340 0.21913197597035
T1341 0
T1342 0
T1343 0
T1344 0
T1345 0
T1346 0
T1347 0
T1348 0
T1349 0
T1350 0.216994397027137
T1351 0.216780639354009
T1352 0.216566881680882
T1353 0.216353124007754
T1354 0.216139365597314
T1355 0.215925607924186
T1356 0.215711850251059
T1357 0.215498092577931
T1358 0.215284334904803
T1359 0.215070576494364
T1360 0.214856818821236
T1361 0.214643061148108
T1362 0.21442930347498
T1363 0.214215545064541
T1364 0.214001787391413
T1365 0
T1366 0
T1367 0
T1368 0
T1369 0
T1370 0
T1371 0
T1372 0
T1373 0
T1374 0.211864209185511
T1375 0.211650451512384
T1376 0.211436693101944
T1377 0.211222935428816
T1378 0.211009177755688
T1379 0.210795420082561
T1380 0.210581662409433
T1381 0.210367903998993
T1382 0.210154146325866
T1383 0.209940388652738
T1384 0.20972663097961
T1385 0.209512872569171
T1386 0.209299114896043
T1387 0.209085357222915
T1388 0.208871599549787
T1389 0
T1390 0
T1391 0
T1392 0
T1393 0
T1394 0
T1395 0
T1396 0
T1397 0
T1398 0.206734020606574
T1399 0.206520262933446
T1400 0.206306505260318
T1401 0.20609274758719
T1402 0.205878989914063
T1403 0.205665231503623
T1404 0.205451473830495
T1405 0.205237716157367
T1406 0.20502395848424
T1407 0.2048102000738
T1408 0.204596442400672
T1409 0.204382684727545
T1410 0.204168927054417
T1411 0.203955169381289
T1412 0.20374141097085
T1413 0
T1414 0
T1415 0
T1416 0
T1417 0
T1418 0
T1419 0
T1420 0
T1421 0
T1422 0.201603832764948
T1423 0.20139007509182
T1424 0.201176317418692
T1425 0.200962559008253
T1426 0.200748801335125
T1427 0.200535043661997
T1428 0.200321285988869
T1429 0.20010752757843
T1430 0.199893769905302
T1431 0.199680012232174
T1432 0.199466254559047
T1433 0.199252496885919
T1434 0.199038738475479
T1435 0.198824980802352
T1436 0
T1437 0
T1438 0
T1439 0
T1440 0
T1441 0
T1442 0
T1443 0
T1444 0
T1445 0
T1446 0.196473644923322
T1447 0.196259886512883
T1448 0.196046128839755
T1449 0.195832371166627
T1450 0.195618613493499
T1451 0.19540485508306
T1452 0.195191097409932
T1453 0.194977339736804
T1454 0.194763582063676
T1455 0.194549824390548
T1456 0.194336065980109
T1457 0.194122308306981
T1458 0.193908550633853
T1459 0.193694792960726
T1460 0
T1461 0
T1462 0
T1463 0
T1464 0
T1465 0
T1466 0
T1467 0
T1468 0
T1469 0
T1470 0.191343456344385
T1471 0.191129698671257
T1472 0.190915940998129
T1473 0.19070218258769
T1474 0.190488424914562
T1475 0.190274667241434
T1476 0.190060909568306
T1477 0.189847151895178
T1478 0.189633393484739
T1479 0.189419635811611
T1480 0.189205878138483
T1481 0.188992120465355
T1482 0.188778362054916
T1483 0.188564604381788
T1484 0
T1485 0
T1486 0
T1487 0
T1488 0
T1489 0
T1490 0
T1491 0
T1492 0
T1493 0
T1494 0.186213268502759
T1495 0.185999510092319
T1496 0.185785752419192
T1497 0.185571994746064
T1498 0.185358237072936
T1499 0.185144479399808
T1500 0.184930720989369
T1501 0.184716963316241
T1502 0.184503205643113
T1503 0.184289447969985
T1504 0.184075689559546
T1505 0.183861931886418
T1506 0.18364817421329
T1507 0.183434416540162
T1508 0
T1509 0
T1510 0
T1511 0
T1512 0
T1513 0
T1514 0
T1515 0
T1516 0
T1517 0
T1518 0.181083079923821
T1519 0.180869322250694
T1520 0.180655564577566
T1521 0.180441806904438
T1522 0.180228048493998
T1523 0.180014290820871
T1524 0.179800533147743
T1525 0.179586775474615
T1526 0.179373017064176
T1527 0.179159259391048
T1528 0.17894550171792
T1529 0.178731744044792
T1530 0.178517985634353
T1531 0.178304227961225
T1532 0
T1533 0
T1534 0
T1535 0
T1536 0
T1537 0
T1538 0
T1539 0
T1540 0
T1541 0
T1542 0.175952892082196
T1543 0.175739134409068
T1544 0.175525375998628
T1545 0.1753116183255
T1546 0.175097860652373
T1547 0.174884102979245
T1548 0.174670344568805
T1549 0.174456586895678
T1550 0.17424282922255
T1551 0.174029071549422
T1552 0.173815313138982
T1553 0.173601555465855
T1554 0.173387797792727
T1555 0.173174040119599
T1556 0
T1557 0
T1558 0
T1559 0
T1560 0
T1561 0
T1562 0
T1563 0
T1564 0
T1565 0
T1566 0.170822703503258
T1567 0.17060894583013
T1568 0.170395188157002
T1569 0.170181430483875
T1570 0.169967672073435
T1571 0.169753914400307
T1572 0.169540156727179
T1573 0.169326399054052
T1574 0.169112640643612
T1575 0.168898882970484
T1576 0.168685125297357
T1577 0.168471367624229
T1578 0.168257609951101
T1579 0.168043851540662
T1580 0
T1581 0
T1582 0
T1583 0
T1584 0
T1585 0
T1586 0
T1587 0
T1588 0
T1589 0
T1590 0.165692515661632
T1591 0.165478757988504
T1592 0.165264999578065
T1593 0.165051241904937
T1594 0.164837484231809
T1595 0.164623726558681
T1596 0.164409968148242
T1597 0.164196210475114
T1598 0.163982452801986
T1599 0.163768695128859
T1600 0.163554937455731
T1601 0.163341179045291
T1602 0.163127421372163
T1603 0.162913663699036
T1604 0
T1605 0
T1606 0
T1607 0
T1608 0
T1609 0
T1610 0
T1611 0
T1612 0
T1613 0
T1614 0.160562327082695
T1615 0.160348569409567
T1616 0.160134811736439
T1617 0.159921054063311
T1618 0.159707295652872
T1619 0.159493537979744
T1620 0.159279780306616
T1621 0.159066022633488
T1622 0.15885226496036
T1623 0.158638506549921
T1624 0.158424748876793
T1625 0.158210991203665
T1626 0.157997233530538
T1627 0.157783475120098
T1628 0
T1629 0
T1630 0
T1631 0
T1632 0
T1633 0
T1634 0
T1635 0
T1636 0
T1637 0
T1638 0.155432139241069
T1639 0.155218381567941
T1640 0.155004623157502
T1641 0.154790865484374
T1642 0.154577107811246
T1643 0.154363350138118
T1644 0.15414959246499
T1645 0.153935834054551
T1646 0.153722076381423
T1647 0.153508318708295
T1648 0.153294561035167
T1649 0.153080802624728
T1650 0.1528670449516
T1651 0.152653287278472
T1652 0
T1653 0
T1654 0
T1655 0
T1656 0
T1657 0
T1658 0
T1659 0
T1660 0
T1661 0
T1662 0.150301950662131
T1663 0.150088192989004
T1664 0.149874435315876
T1665 0.149660677642748
T1666 0.14944691996962
T1667 0.149233161559181
T1668 0.149019403886053
T1669 0.148805646212925
T1670 0.148591888539797
T1671 0.148378130129358
T1672 0.14816437245623
T1673 0.147950614783102
T1674 0.147736857109974
T1675 0.147523099436846
T1676 0
T1677 0
T1678 0
T1679 0
T1680 0
T1681 0
T1682 0
T1683 0
T1684 0
T1685 0
T1686 0.145171762820506
T1687 0.144958005147378
T1688 0.14474424747425
T1689 0.14453048906381
T1690 0.144316731390683
T1691 0.144102973717555
T1692 0.143889216044427
T1693 0.143675457633988
T1694 0.14346169996086
T1695 0.143247942287732
T1696 0.143034184614604
T1697 0.142820426941476
T1698 0.142606668531037
T1699 0.142392910857909
T1700 0
T1701 0
T1702 0
T1703 0
T1704 0
T1705 0
T1706 0
T1707 0
T1708 0
T1709 0
T1710 0.14004157497888
T1711 0.13982781656844
T1712 0.139614058895312
T1713 0.139400301222185
T1714 0.139186543549057
T1715 0.138972785138617
T1716 0.13875902746549
T1717 0.138545269792362
T1718 0.138331512119234
T1719 0.138117754446106
T1720 0.137903996035667
T1721 0.137690238362539
T1722 0.137476480689411
T1723 0.137262723016283
T1724 0
T1725 0
T1726 0
T1727 0
T1728 0
T1729 0
T1730 0
T1731 0
T1732 0
T1733 0
T1734 0.134911386399942
T1735 0.134697628726814
T1736 0.134483871053687
T1737 0.134270112643247
T1738 0.134056354970119
T1739 0.133842597296991
T1740 0.133628839623864
T1741 0.133415081950736
T1742 0.133201323540296
T1743 0.132987565867169
T1744 0.132773808194041
T1745 0.132560050520913
T1746 0.132346292110473
T1747 0.132132534437346
T1748 0
T1749 0
T1750 0
T1751 0
T1752 0
T1753 0
T1754 0
T1755 0
T1756 0
T1757 0
T1758 0.129781198558316
T1759 0.129567440147877
T1760 0.129353682474749
T1761 0.129139924801621
T1762 0.128926167128493
T1763 0.128712409455366
T1764 0.128498651044926
T1765 0.128284893371798
T1766 0.128576014932163
T1767 0.128867137229839
T1768 0.129158258790204
T1769 0.12944938108788
T1770 0.129740502648245
T1771 0.13003162420861
T1772 0
T1773 0
T1774 0
T1775 0
T1776 0
T1777 0
T1778 0
T1779 0
T1780 0
T1781 0
T1782 0.13323396505918
T1783 0.133525086619544
T1784 0.133816208179909
T1785 0.134107330477585
T1786 0.13439845203795
T1787 0.134689573598315
T1788 0.134980695895991
T1789 0.135271817456356
T1790 0.135562939754032
T1791 0.135854061314397
T1792 0.136145182874762
T1793 0.136436305172438
T1794 0.136727426732803
T1795 0.137018548293167
T1796 0
T1797 0
T1798 0
T1799 0
T1800 0
T1801 0
T1802 0
T1803 0
T1804 0
T1805 0
T1806 0.140220889143737
T1807 0.140512010704102
T1808 0.140803132264467
T1809 0.141094254562143
T1810 0.141385376122508
T1811 0.141676497682872
T1812 0.141967619980549
T1813 0.142258741540913
T1814 0.14254986383859
T1815 0.142840985398954
T1816 0.143132106959319
T1817 0.143423229256996
T1818 0.14371435081736
T1819 0.144005473115037
T1820 0
T1821 0
T1822 0
T1823 0
T1824 0
T1825 0
T1826 0
T1827 0
T1828 0
T1829 0
T1830 0.147207813228295
T1831 0.14749893478866
T1832 0.147790056349024
T1833 0.148081178646701
T1834 0.148372300207065
T1835 0.148663422504742
T1836 0.148954544065106
T1837 0.149245665625471
T1838 0.149536787923147
T1839 0.149827909483512
T1840 0.150119031043877
T1841 0.150410153341553
T1842 0.150701274901918
T1843 0.150992397199594
T1844 0
T1845 0
T1846 0
T1847 0
T1848 0
T1849 0
T1850 0
T1851 0
T1852 0
T1853 0
T1854 0.154194737312852
T1855 0.154485858873217
T1856 0.154776981170893
T1857 0.155068102731258
T1858 0.155359224291623
T1859 0.155650346589299
T1860 0.155941468149664
T1861 0.156232589710029
T1862 0.156523712007705
T1863 0.15681483356807
T1864 0.157105955865746
T1865 0.157397077426111
T1866 0.157688198986475
T1867 0.157979321284152
T1868 0
T1869 0
T1870 0
T1871 0
T1872 0
T1873 0
T1874 0
T1875 0
T1876 0
T1877 0
T1878 0.16118166139741
T1879 0.161472782957775
T1880 0.161763905255451
T1881 0.162055026815816
T1882 0.16234614837618
T1883 0.162637270673857
T1884 0.162928392234221
T1885 0.163219513794586
T1886 0.163510636092262
T1887 0.163801757652627
T1888 0.164092879950303
T1889 0.164384001510668
T1890 0.164675123071033
T1891 0.164966245368709
T1892 0
T1893 0
T1894 0
T1895 0
T1896 0
T1897 0
T1898 0
T1899 0
T1900 0
T1901 0
T1902 0.168168585481968
T1903 0.168459707042332
T1904 0.168750829340009
T1905 0.169041950900373
T1906 0.169333072460738
T1907 0.169624194758414
T1908 0.169915316318779
T1909 0.170206438616455
T1910 0.17049756017682
T1911 0.170788681737185
T1912 0.171079804034861
T1913 0.171370925595226
T1914 0.171662047155591
T1915 0.171953169453267
T1916 0
T1917 0
T1918 0
T1919 0
T1920 0
T1921 0
T1922 0
T1923 0
T1924 0
T1925 0
T1926 0.175155509566525
T1927 0.17544663112689
T1928 0.175737753424566
T1929 0.176028874984931
T1930 0.176319996545296
T1931 0.176611118842972
T1932 0.176902240403337
T1933 0.177193362701013
T1934 0.177484484261378
T1935 0.177775605821742
T1936 0.178066728119419
T1937 0.178357849679783
T1938 0.17864897197746
T1939 0.178940093537824
T1940 0
T1941 0
T1942 0
T1943 0
T1944 0
T1945 0
T1946 0
T1947 0
T1948 0
T1949 0
T1950 0.182142433651083
T1951 0.182433555211447
T1952 0.182724677509124
T1953 0.183015799069488
T1954 0.183306921367165
T1955 0.183598042927529
T1956 0.183889164487894
T1957 0.18418028678557
T1958 0.184471408345935
T1959 0.1847625299063
T1960 0.185053652203976
T1961 0.185344773764341
T1962 0.185635896062017
T1963 0.185927017622382
T1964 0
T1965 0
T1966 0
T1967 0
T1968 0
T1969 0
T1970 0
T1971 0
T1972 0
T1973 0
T1974 0
T1975 0.189420480033316
T1976 0.189711601593681
T1977 0.190002723154046
T1978 0.190293845451722
T1979 0.190584967012087
T1980 0.190876088572452
T1981 0.191167210870128
T1982 0.191458332430493
T1983 0.191749454728169
T1984 0.192040576288534
T1985 0.192331697848899
T1986 0.192622820146575
T1987 0.19291394170694
T1988 0
T1989 0
T1990 0
T1991 0
T1992 0
T1993 0
T1994 0
T1995 0
T1996 0
T1997 0
T1998 0
T1999 0.196407404117874
T2000 0.196698525678239
T2001 0.196989647238604
T2002 0.19728076953628
T2003 0.197571891096645
T2004 0.197863012657009
T2005 0.198154134954686
T2006 0.19844525651505
T2007 0.198736378812727
T2008 0.199027500373091
T2009 0.199318621933456
T2010 0.199609744231132
T2011 0.199900865791497
T2012 0
T2013 0
T2014 0
T2015 0
T2016 0
T2017 0
T2018 0
T2019 0
T2020 0
T2021 0
T2022 0
T2023 0.203394328202432
T2024 0.203685449762796
T2025 0.203976571323161
T2026 0.204267693620837
T2027 0.204558815181202
T2028 0.204849937478878
T2029 0.205141059039243
T2030 0.205432180599608
T2031 0.205723302897284
T2032 0.206014424457649
T2033 0.206305546018014
T2034 0.20659666831569
T2035 0.206887789876055
T2036 0
T2037 0
T2038 0
T2039 0
T2040 0
T2041 0
T2042 0
T2043 0
T2044 0
T2045 0
T2046 0
T2047 0.210381252286989
T2048 0.210672373847354
T2049 0.210963495407719
T2050 0.211254617705395
T2051 0.21154573926576
T2052 0.211836861563436
T2053 0.212127983123801
T2054 0.212419104684165
T2055 0.212710226981842
T2056 0.213001348542206
T2057 0.213292470839883
T2058 0.213583592400248
T2059 0.213874713960612
T2060 0
T2061 0
T2062 0
T2063 0
T2064 0
T2065 0
T2066 0
T2067 0
T2068 0
T2069 0
T2070 0
T2071 0.217368176371547
T2072 0.217659297931912
T2073 0.217950420229588
T2074 0.218241541789953
T2075 0.218532663350317
T2076 0.218823785647994
T2077 0.219114907208358
T2078 0.219406028768723
T2079 0.219697151066399
T2080 0.219988272626764
T2081 0.22027939492444
T2082 0.220570516484805
T2083 0.22086163804517
T2084 0
T2085 0
T2086 0
T2087 0
T2088 0
T2089 0
T2090 0
T2091 0
T2092 0
T2093 0
T2094 0
T2095 0.224355100456104
T2096 0.224646222016469
T2097 0.224937344314145
T2098 0.22522846587451
T2099 0.225519587434875
T2100 0.225810709732551
T2101 0.226101831292916
T2102 0.226392953590592
T2103 0.226684075150957
T2104 0.226975196711322
T2105 0.227266319008998
T2106 0.227557440569363
T2107 0.227848562129727
T2108 0
T2109 0
T2110 0
T2111 0
T2112 0
T2113 0
T2114 0
T2115 0
T2116 0
T2117 0
T2118 0
T2119 0.231342024540662
T2120 0.231633146101027
T2121 0.231924268398703
T2122 0.232215389959068
T2123 0.232506511519432
T2124 0.232797633817109
T2125 0.233088755377473
T2126 0.23337987767515
T2127 0.233670999235514
T2128 0.233962120795879
T2129 0.234253243093555
T2130 0.23454436465392
T2131 0
T2132 0
T2133 0
T2134 0
T2135 0
T2136 0
T2137 0
T2138 0
T2139 0
T2140 0
T2141 0
T2142 0
T2143 0.238328948625219
T2144 0.238620070185584
T2145 0.238911192483261
T2146 0.239202314043625
T2147 0.239493436341302
T2148 0.239784557901666
T2149 0.240075679462031
T2150 0.240366801759707
T2151 0.240657923320072
T2152 0.240949044880437
T2153 0.241240167178113
T2154 0.241531288738478
T2155 0
T2156 0
T2157 0
T2158 0
T2159 0
T2160 0
T2161 0
T2162 0
T2163 0
T2164 0
T2165 0
T2166 0
T2167 0.245315872709777
T2168 0.245606994270142
T2169 0.245898116567818
T2170 0.246189238128183
T2171 0.246480360425859
T2172 0.246771481986224
T2173 0.247062603546589
T2174 0.247353725844265
T2175 0.24764484740463
T2176 0.247935969702306
T2177 0.248227091262671
T2178 0.248518212823035
T2179 0
T2180 0
T2181 0
T2182 0
T2183 0
T2184 0
T2185 0
T2186 0
T2187 0
T2188 0
T2189 0
T2190 0
T2191 0.252302796794335
T2192 0.252593919092011
T2193 0.252885040652376
T2194 0.25317616221274
T2195 0.253467284510417
T2196 0.253758406070781
T2197 0.254049527631146
T2198 0.254340649928822
T2199 0.254631771489187
T2200 0.254922893786863
T2201 0.255214015347228
T2202 0.255505136907593
T2203 0
T2204 0
T2205 0
T2206 0
T2207 0
T2208 0
T2209 0
T2210 0
T2211 0
T2212 0
T2213 0
T2214 0
T2215 0.259289720878892
T2216 0.259580843176568
T2217 0.259871964736933
T2218 0.260163086297298
T2219 0.260454208594974
T2220 0.260745330155339
T2221 0.261036452453015
T2222 0.26132757401338
T2223 0.261618695573745
T2224 0.261909817871421
T2225 0.262200939431786
T2226 0.26249206099215
T2227 0
T2228 0
T2229 0
T2230 0
T2231 0
T2232 0
T2233 0
T2234 0
T2235 0
T2236 0
T2237 0
T2238 0
T2239 0.26627664496345
T2240 0.266567767261126
T2241 0.266858888821491
T2242 0.267150010381856
T2243 0.267441132679532
T2244 0.267732254239897
T2245 0.268023376537573
T2246 0.268314498097938
T2247 0.268605619658302
T2248 0.268896741955979
T2249 0.269187863516343
T2250 0.26947898581402
T2251 0
T2252 0
T2253 0
T2254 0
T2255 0
T2256 0
T2257 0
T2258 0
T2259 0
T2260 0
T2261 0
T2262 0
T2263 0.273263569048007
T2264 0.273554691345684
T2265 0.273845812906048
T2266 0.274136935203725
T2267 0.274428056764089
T2268 0.274719178324454
T2269 0.27501030062213
T2270 0.275301422182495
T2271 0.27559254374286
T2272 0.275883666040536
T2273 0.276174787600901
T2274 0.276465909898577
T2275 0
T2276 0
T2277 0
T2278 0
T2279 0
T2280 0
T2281 0
T2282 0
T2283 0
T2284 0
T2285 0
T2286 0
T2287 0.280250493869876
T2288 0.280541615430241
T2289 0.280832736990606
T2290 0.281123859288282
T2291 0.281414980848647
T2292 0.281706102409012
T2293 0.281997224706688
T2294 0.282288346267053
T2295 0.282579468564729
T2296 0.282870590125094
T2297 0.283161711685458
T2298 0.283452833983135
T2299 0
T2300 0
T2301 0
T2302 0
T2303 0
T2304 0
T2305 0
T2306 0
T2307 0
T2308 0
T2309 0
T2310 0
T2311 0.287237417954434
T2312 0.287528539514799
T2313 0.287819661075163
T2314 0.28811078337284
T2315 0.288401904933205
T2316 0.288693026493569
T2317 0.288984148791246
T2318 0.28927527035161
T2319 0.289566392649287
T2320 0.289857514209651
T2321 0.290148635770016
T2322 0.290439758067692
T2323 0
T2324 0
T2325 0
T2326 0
T2327 0
T2328 0
T2329 0
T2330 0
T2331 0
T2332 0
T2333 0
T2334 0
T2335 0.294224342038992
T2336 0.294515463599356
T2337 0.294806585159721
T2338 0.295097707457397
T2339 0.295388829017762
T2340 0.295679951315438
T2341 0.295971072875803
T2342 0.296262194436168
T2343 0.296553316733844
T2344 0.296844438294209
T2345 0.297135559854574
T2346 0.29742668215225
T2347 0
T2348 0
T2349 0
T2350 0
T2351 0
T2352 0
T2353 0
T2354 0
T2355 0
T2356 0
T2357 0
T2358 0
T2359 0.301211266123549
T2360 0.301502387683914
T2361 0.301793509244279
T2362 0.302084631541955
T2363 0.30237575310232
T2364 0.302666875399996
T2365 0.302957996960361
T2366 0.303249118520725
T2367 0.303540240818402
T2368 0.303831362378766
T2369 0.304122484676443
T2370 0.304413606236807
T2371 0
T2372 0
T2373 0
T2374 0
T2375 0
T2376 0
T2377 0
T2378 0
T2379 0
T2380 0
T2381 0
T2382 0
T2383 0.308198190208107
T2384 0.308489311768471
T2385 0.308780434066148
T2386 0.309071555626513
T2387 0.309362677186877
T2388 0.309653799484554
T2389 0.309944921044918
T2390 0.310236042605283
T2391 0.310527164902959
T2392 0.310818286463324
T2393 0.311109408761
T2394 0.311400530321365
T2395 0
T2396 0
T2397 0
T2398 0
T2399 0
T2400 0
T2401 0
T2402 0
T2403 0
T2404 0
T2405 0
T2406 0
T2407 0.315185114292664
T2408 0.315476235853029
T2409 0.315767358150705
T2410 0.31605847971107
T2411 0.316349601271435
T2412 0.316640723569111
T2413 0.316931845129476
T2414 0.317222967427152
T2415 0.317514088987517
T2416 0.317805210547882
T2417 0.318096332845558
T2418 0.318387454405923
T2419 0
T2420 0
T2421 0
T2422 0
T2423 0
T2424 0
T2425 0
T2426 0
T2427 0
T2428 0
T2429 0
T2430 0
T2431 0.322172038377222
T2432 0.322463159937587
T2433 0.322754282235263
T2434 0.323045403795628
T2435 0.323336525355992
T2436 0.323627647653669
T2437 0.323918769214033
T2438 0.32420989151171
T2439 0.324501013072074
T2440 0.324792134632439
T2441 0.325083256930115
T2442 0.32537437849048
T2443 0
T2444 0
T2445 0
T2446 0
T2447 0
T2448 0
T2449 0
T2450 0
T2451 0
T2452 0
T2453 0
T2454 0
T2455 0.32915896246178
T2456 0.329450084022144
T2457 0.32974120631982
T2458 0.330032327880185
T2459 0.330323450177861
T2460 0.330614571738226
T2461 0.330905693298591
T2462 0.331196815596267
T2463 0.331487937156632
T2464 0.331779058716997
T2465 0.332070181014673
T2466 0.332361302575038
T2467 0
T2468 0
T2469 0
T2470 0
T2471 0
T2472 0
T2473 0
T2474 0
T2475 0
T2476 0
T2477 0
T2478 0
T2479 0.336145886546337
T2480 0.336437008106702
T2481 0.336728130404378
T2482 0.337019251964743
T2483 0.337310374262419
T2484 0.337601495822784
T2485 0.337892617383149
T2486 0.338183739680825
T2487 0.33847486124119
T2488 0.338765983538866
T2489 0.339057105099231
T2490 0.339348226659595
T2491 0
T2492 0
T2493 0
T2494 0
T2495 0
T2496 0
T2497 0
T2498 0
T2499 0
T2500 0
T2501 0
T2502 0
T2503 0.343132810630895
T2504 0.343423932928571
T2505 0.343715054488936
T2506 0.3440061760493
T2507 0.344297298346977
T2508 0.344588419907341
T2509 0.344879541467706
T2510 0.345170663765382
T2511 0.345461785325747
T2512 0.345752907623423
T2513 0.346044029183788
T2514 0.346335150744153
T2515 0
T2516 0
T2517 0
T2518 0
T2519 0
T2520 0
T2521 0
T2522 0
T2523 0
T2524 0
T2525 0
T2526 0
T2527 0.350119734715452
T2528 0.350410857013128
T2529 0.350701978573493
T2530 0.350993100133858
T2531 0.351284222431534
T2532 0.351575343991899
T2533 0.351866466289575
T2534 0.35215758784994
T2535 0.352448709410305
T2536 0.352739831707981
T2537 0.353030953268346
T2538 0.35332207482871
T2539 0
T2540 0
T2541 0
T2542 0
T2543 0
T2544 0
T2545 0
T2546 0
T2547 0
T2548 0
T2549 0
T2550 0
T2551 0.35710665880001
T2552 0.357397781097686
T2553 0.357688902658051
T2554 0.357980024218416
T2555 0.358271146516092
T2556 0.358562268076457
T2557 0.358853390374133
T2558 0.359144511934498
T2559 0.359435633494862
T2560 0.359726755792539
T2561 0.360017877352903
T2562 0.36030899965058
T2563 0
T2564 0
T2565 0
T2566 0
T2567 0
T2568 0
T2569 0
T2570 0
T2571 0
T2572 0
T2573 0
T2574 0
T2575 0.364093582884567
T2576 0.364384705182244
T2577 0.364675826742608
T2578 0.364966949040285
T2579 0.365258070600649
T2580 0.365549192161014
T2581 0.36584031445869
T2582 0.366131436019055
T2583 0.36642255757942
T2584 0.366713679877096
T2585 0.367004801437461
T2586 0.367295923735137
T2587 0
T2588 0
T2589 0
T2590 0
T2591 0
T2592 0
T2593 0
T2594 0
T2595 0
T2596 0
T2597 0
T2598 0
T2599 0.371080506969125
T2600 0.371371629266801
T2601 0.371662750827166
T2602 0.371953873124842
T2603 0.372244994685207
T2604 0.372536116245572
T2605 0.372827238543248
T2606 0.373118360103613
T2607 0.373409482401289
T2608 0.373700603961654
T2609 0.373991725522018
T2610 0.374282847819695
T2611 0
T2612 0
T2613 0
T2614 0
T2615 0
T2616 0
T2617 0
T2618 0
T2619 0
T2620 0
T2621 0
T2622 0
T2623 0.378067431790994
T2624 0.378358553351359
T2625 0.378649674911723
T2626 0.3789407972094
T2627 0.379231918769765
T2628 0.379523040330129
T2629 0.379814162627806
T2630 0.379814162627806
T2631 0.379814162627806
T2632 0.379814162627806
T2633 0.379814162627806
T2634 0.379814162627806
T2635 0
T2636 0
T2637 0
T2638 0
T2639 0
T2640 0
T2641 0
T2642 0
T2643 0
T2644 0
T2645 0
T2646 0
T2647 0.379814162627806
T2648 0.379814162627806
T2649 0.379814162627806
T2650 0.379814162627806
T2651 0.379814162627806
T2652 0.379814162627806
T2653 0.379814162627806
T2654 0.379814162627806
T2655 0.379814162627806
T2656 0.379814162627806
T2657 0.379814162627806
T2658 0.379814162627806
T2659 0
T2660 0
T2661 0
T2662 0
T2663 0
T2664 0
T2665 0
T2666 0
T2667 0
T2668 0
T2669 0
T2670 0
T2671 0.379814162627806
T2672 0.379814162627806
T2673 0.379814162627806
T2674 0.379814162627806
T2675 0.379814162627806
T2676 0.379814162627806
T2677 0.379814162627806
T2678 0.379814162627806
T2679 0.379814162627806
T2680 0.379814162627806
T2681 0.379814162627806
T2682 0.379814162627806
T2683 0
T2684 0
T2685 0
T2686 0
T2687 0
T2688 0
T2689 0
T2690 0
T2691 0
T2692 0
T2693 0
T2694 0
T2695 0.379814162627806
T2696 0.379814162627806
T2697 0.379814162627806
T2698 0.379814162627806
T2699 0.379814162627806
T2700 0.379814162627806
T2701 0.379814162627806
T2702 0.379814162627806
T2703 0.379814162627806
T2704 0.379814162627806
T2705 0.379814162627806
T2706 0.379814162627806
T2707 0
T2708 0
T2709 0
T2710 0
T2711 0
T2712 0
T2713 0
T2714 0
T2715 0
T2716 0
T2717 0
T2718 0
T2719 0.379814162627806
T2720 0.379814162627806
T2721 0.379814162627806
T2722 0.379814162627806
T2723 0.379814162627806
T2724 0.379814162627806
T2725 0.379814162627806
T2726 0.379814162627806
T2727 0.379814162627806
T2728 0.379814162627806
T2729 0.379814162627806
T2730 0.379814162627806
T2731 0
T2732 0
T2733 0
T2734 0
T2735 0
T2736 0
T2737 0
T2738 0
T2739 0
T2740 0
T2741 0
T2742 0
T2743 0.379814162627806
T2744 0.379814162627806
T2745 0.379814162627806
T2746 0.379814162627806
T2747 0.379814162627806
T2748 0.379814162627806
T2749 0.379814162627806
T2750 0.379814162627806
T2751 0.379814162627806
T2752 0.379814162627806
T2753 0.379814162627806
T2754 0.379814162627806
T2755 0
T2756 0
T2757 0
T2758 0
T2759 0
T2760 0
T2761 0
T2762 0
T2763 0
T2764 0
T2765 0
T2766 0
T2767 0.379814162627806
T2768 0.379814162627806
T2769 0.379814162627806
T2770 0.379814162627806
T2771 0.379814162627806
T2772 0.379814162627806
T2773 0.379814162627806
T2774 0.379814162627806
T2775 0.379814162627806
T2776 0.379814162627806
T2777 0.379814162627806
T2778 0
T2779 0
T2780 0
T2781 0
T2782 0
T2783 0
T2784 0
T2785 0
T2786 0
T2787 0
T2788 0
T2789 0
T2790 0
T2791 0.379814162627806
T2792 0.379814162627806
T2793 0.379814162627806
T2794 0.379814162627806
T2795 0.379814162627806
T2796 0.379814162627806
T2797 0.379814162627806
T2798 0.379814162627806
T2799 0.379814162627806
T2800 0.379814162627806
T2801 0.379814162627806
T2802 0
T2803 0
T2804 0
T2805 0
T2806 0
T2807 0
T2808 0
