# Supplementary material for: FishMORPH - An agent-based model to predict salmonid growth and distribution responses under natural and low flows
Source: Sci Rep. 2016 Jul 19;6:29414. doi: 10.1038/srep29414 (PMC4949470; doi:10.1038/srep29414)
Supplement: Supplementary Information 2 [file srep29414-s2.zip › SR_FishMORPH_Files/Parameters/Baseline_Resource6_Density_Stretch5.var]

Resource6Density Strech5
T1 0
T2 0
T3 0
T4 0
T5 0.0969052052132229
T6 0.0969052052132229
T7 0.0969052052132229
T8 0.0969052052132229
T9 0.0969052052132229
T10 0.0969052052132229
T11 0.0969052052132229
T12 0.0969052052132229
T13 0.0969052052132229
T14 0.0969052052132229
T15 0.0969052052132229
T16 0.0969052052132229
T17 0.0969052052132229
T18 0.0969052052132229
T19 0.0969052052132229
T20 0.0969052052132229
T21 0
T22 0
T23 0
T24 0
T25 0
T26 0
T27 0
T28 0
T29 0.0969052052132229
T30 0.0969052052132229
T31 0.0969052052132229
T32 0.0969052052132229
T33 0.0969052052132229
T34 0.0969052052132229
T35 0.0969052052132229
T36 0.0969052052132229
T37 0.0969052052132229
T38 0.0969052052132229
T39 0.0969052052132229
T40 0.0969052052132229
T41 0.0969052052132229
T42 0.0969052052132229
T43 0.0969052052132229
T44 0.0969052052132229
T45 0
T46 0
T47 0
T48 0
T49 0
T50 0
T51 0
T52 0
T53 0.0969052052132229
T54 0.0969052052132229
T55 0.0969052052132229
T56 0.0969052052132229
T57 0.0969052052132229
T58 0.0969052052132229
T59 0.0969052052132229
T60 0.0969052052132229
T61 0.0969052052132229
T62 0.0969052052132229
T63 0.0969052052132229
T64 0.0969052052132229
T65 0.0969052052132229
T66 0.0969052052132229
T67 0.0969052052132229
T68 0.0969052052132229
T69 0
T70 0
T71 0
T72 0
T73 0
T74 0
T75 0
T76 0
T77 0.0969052052132229
T78 0.0969052052132229
T79 0.0969052052132229
T80 0.0969052052132229
T81 0.0969052052132229
T82 0.0969052052132229
T83 0.0969052052132229
T84 0.0969052052132229
T85 0.0969052052132229
T86 0.0969052052132229
T87 0.0969052052132229
T88 0.0969052052132229
T89 0.0969052052132229
T90 0.0969052052132229
T91 0.0969052052132229
T92 0.0969052052132229
T93 0
T94 0
T95 0
T96 0
T97 0
T98 0
T99 0
T100 0
T101 0.0969052052132229
T102 0.0969052052132229
T103 0.0969052052132229
T104 0.0969052052132229
T105 0.0969052052132229
T106 0.0969052052132229
T107 0.0969052052132229
T108 0.0969052052132229
T109 0.0969052052132229
T110 0.0969052052132229
T111 0.0969052052132229
T112 0.0969052052132229
T113 0.0969052052132229
T114 0.0969052052132229
T115 0.0969052052132229
T116 0.0969052052132229
T117 0
T118 0
T119 0
T120 0
T121 0
T122 0
T123 0
T124 0
T125 0.0969052052132229
T126 0.0969052052132229
T127 0.0969052052132229
T128 0.0969052052132229
T129 0.0969052052132229
T130 0.0969052052132229
T131 0.0969052052132229
T132 0.0969052052132229
T133 0.0969052052132229
T134 0.0969052052132229
T135 0.0969052052132229
T136 0.0969052052132229
T137 0.0969052052132229
T138 0.0969052052132229
T139 0.0969052052132229
T140 0.0969052052132229
T141 0
T142 0
T143 0
T144 0
T145 0
T146 0
T147 0
T148 0
T149 0.0969052052132229
T150 0.0969052052132229
T151 0.0969052052132229
T152 0.0969052052132229
T153 0.0969052052132229
T154 0.0969052052132229
T155 0.0969052052132229
T156 0.0969052052132229
T157 0.0969052052132229
T158 0.0969052052132229
T159 0.0969052052132229
T160 0.0969052052132229
T161 0.0969052052132229
T162 0.0969052052132229
T163 0.0969052052132229
T164 0.0969052052132229
T165 0
T166 0
T167 0
T168 0
T169 0
T170 0
T171 0
T172 0
T173 0.0969052052132229
T174 0.0969052052132229
T175 0.0969052052132229
T176 0.0969052052132229
T177 0.0969052052132229
T178 0.0969052052132229
T179 0.0969052052132229
T180 0.0969052052132229
T181 0.0969052052132229
T182 0.0969052052132229
T183 0.0969052052132229
T184 0.0969052052132229
T185 0.0969052052132229
T186 0.0969052052132229
T187 0.0969052052132229
T188 0.0969052052132229
T189 0
T190 0
T191 0
T192 0
T193 0
T194 0
T195 0
T196 0
T197 0.0969052052132229
T198 0.0969052052132229
T199 0.0969052052132229
T200 0.0969052052132229
T201 0.0969052052132229
T202 0.0969052052132229
T203 0.0969052052132229
T204 0.0969052052132229
T205 0.0969052052132229
T206 0.0969052052132229
T207 0.0969052052132229
T208 0.0969052052132229
T209 0.0969052052132229
T210 0.0969052052132229
T211 0.0969052052132229
T212 0.0969052052132229
T213 0
T214 0
T215 0
T216 0
T217 0
T218 0
T219 0
T220 0
T221 0.0969052052132229
T222 0.0969052052132229
T223 0.0969052052132229
T224 0.0969052052132229
T225 0.0969052052132229
T226 0.0969052052132229
T227 0.0969052052132229
T228 0.0969052052132229
T229 0.0969052052132229
T230 0.0969052052132229
T231 0.0969052052132229
T232 0.0969052052132229
T233 0.0969052052132229
T234 0.0969052052132229
T235 0.0969052052132229
T236 0.0969052052132229
T237 0
T238 0
T239 0
T240 0
T241 0
T242 0
T243 0
T244 0
T245 0.0969052052132229
T246 0.0969052052132229
T247 0.0969052052132229
T248 0.0969052052132229
T249 0.0969052052132229
T250 0.0969052052132229
T251 0.0969052052132229
T252 0.0969052052132229
T253 0.0969052052132229
T254 0.0969052052132229
T255 0.0969052052132229
T256 0.0969052052132229
T257 0.0969052052132229
T258 0.0969052052132229
T259 0.0969052052132229
T260 0.0969052052132229
T261 0
T262 0
T263 0
T264 0
T265 0
T266 0
T267 0
T268 0
T269 0.0969052052132229
T270 0.0969052052132229
T271 0.0969052052132229
T272 0.0969052052132229
T273 0.0969052052132229
T274 0.0969052052132229
T275 0.0969052052132229
T276 0.0969052052132229
T277 0.0969052052132229
T278 0.0969052052132229
T279 0.0969052052132229
T280 0.0969052052132229
T281 0.0969052052132229
T282 0.0969052052132229
T283 0.0969052052132229
T284 0.0969052052132229
T285 0
T286 0
T287 0
T288 0
T289 0
T290 0
T291 0
T292 0
T293 0.0969052052132229
T294 0.0969052052132229
T295 0.0969052052132229
T296 0.0969052052132229
T297 0.0969052052132229
T298 0.0969052052132229
T299 0.0969052052132229
T300 0.0969052052132229
T301 0.0969052052132229
T302 0.0969052052132229
T303 0.0969052052132229
T304 0.0969052052132229
T305 0.0969052052132229
T306 0.0969052052132229
T307 0.0969052052132229
T308 0.0969052052132229
T309 0
T310 0
T311 0
T312 0
T313 0
T314 0
T315 0
T316 0
T317 0.0969052052132229
T318 0.0969052052132229
T319 0.0969052052132229
T320 0.0969052052132229
T321 0.0969052052132229
T322 0.0969052052132229
T323 0.0969052052132229
T324 0.0969052052132229
T325 0.0969052052132229
T326 0.0969052052132229
T327 0.0969052052132229
T328 0.0969052052132229
T329 0.0969052052132229
T330 0.0969052052132229
T331 0.0969052052132229
T332 0.0969052052132229
T333 0
T334 0
T335 0
T336 0
T337 0
T338 0
T339 0
T340 0
T341 0.0969052052132229
T342 0.0969052052132229
T343 0.0969052052132229
T344 0.0969052052132229
T345 0.0969052052132229
T346 0.0969052052132229
T347 0.0969052052132229
T348 0.0969052052132229
T349 0.0969052052132229
T350 0.0969052052132229
T351 0.0969052052132229
T352 0.0969052052132229
T353 0.0969052052132229
T354 0.0969052052132229
T355 0.0969052052132229
T356 0.0969052052132229
T357 0
T358 0
T359 0
T360 0
T361 0
T362 0
T363 0
T364 0
T365 0.0969052052132229
T366 0.0969052052132229
T367 0.0969052052132229
T368 0.0969052052132229
T369 0.0969052052132229
T370 0.0969052052132229
T371 0.0969052052132229
T372 0.0969052052132229
T373 0.0969052052132229
T374 0.0969052052132229
T375 0.0969052052132229
T376 0.0969052052132229
T377 0.0969052052132229
T378 0.0969052052132229
T379 0.0969052052132229
T380 0.0969052052132229
T381 0
T382 0
T383 0
T384 0
T385 0
T386 0
T387 0
T388 0
T389 0.0969052052132229
T390 0.0969052052132229
T391 0.0969052052132229
T392 0.0969052052132229
T393 0.0969052052132229
T394 0.0969052052132229
T395 0.0969052052132229
T396 0.0969052052132229
T397 0.0969052052132229
T398 0.0969052052132229
T399 0.0969052052132229
T400 0.0969052052132229
T401 0.0969052052132229
T402 0.0969052052132229
T403 0.0969052052132229
T404 0.0969052052132229
T405 0
T406 0
T407 0
T408 0
T409 0
T410 0
T411 0
T412 0
T413 0.0969052052132229
T414 0.0969052052132229
T415 0.0969052052132229
T416 0.0969052052132229
T417 0.0969052052132229
T418 0.0969052052132229
T419 0.0969052052132229
T420 0.0969052052132229
T421 0.0969052052132229
T422 0.0969052052132229
T423 0.0969052052132229
T424 0.0969052052132229
T425 0.0969052052132229
T426 0.0969052052132229
T427 0.0969052052132229
T428 0.0969052052132229
T429 0
T430 0
T431 0
T432 0
T433 0
T434 0
T435 0
T436 0
T437 0.0969052052132229
T438 0.0969052052132229
T439 0.0969052052132229
T440 0.0969052052132229
T441 0.0969052052132229
T442 0.0969052052132229
T443 0.0969052052132229
T444 0.0969052052132229
T445 0.0969052052132229
T446 0.0969052052132229
T447 0.0969052052132229
T448 0.0969052052132229
T449 0.0969052052132229
T450 0.0969052052132229
T451 0.0969052052132229
T452 0.0969052052132229
T453 0
T454 0
T455 0
T456 0
T457 0
T458 0
T459 0
T460 0
T461 0.0969052052132229
T462 0.0969052052132229
T463 0.0969052052132229
T464 0.0969052052132229
T465 0.0969052052132229
T466 0.0969052052132229
T467 0.0969052052132229
T468 0.0969052052132229
T469 0.0969052052132229
T470 0.0969052052132229
T471 0.0969052052132229
T472 0.0969052052132229
T473 0.0969052052132229
T474 0.0969052052132229
T475 0.0969052052132229
T476 0.0969052052132229
T477 0
T478 0
T479 0
T480 0
T481 0
T482 0
T483 0
T484 0
T485 0.0969052052132229
T486 0.0969052052132229
T487 0.0969052052132229
T488 0.0969052052132229
T489 0.0969052052132229
T490 0.0969052052132229
T491 0.0969052052132229
T492 0.0969052052132229
T493 0.0969052052132229
T494 0.0969052052132229
T495 0.0969052052132229
T496 0.0969052052132229
T497 0.0969052052132229
T498 0.0969052052132229
T499 0.0969052052132229
T500 0.0969052052132229
T501 0
T502 0
T503 0
T504 0
T505 0
T506 0
T507 0
T508 0
T509 0.0969052052132229
T510 0.0969052052132229
T511 0.0969052052132229
T512 0.0969052052132229
T513 0.0969052052132229
T514 0.0969052052132229
T515 0.0969052052132229
T516 0.0969052052132229
T517 0.0969052052132229
T518 0.0969052052132229
T519 0.0969052052132229
T520 0.0969052052132229
T521 0.0969052052132229
T522 0.0969052052132229
T523 0.0969052052132229
T524 0.0969052052132229
T525 0
T526 0
T527 0
T528 0
T529 0
T530 0
T531 0
T532 0
T533 0.0969052052132229
T534 0.0969052052132229
T535 0.0969052052132229
T536 0.0969052052132229
T537 0.0969052052132229
T538 0.0969052052132229
T539 0.0969052052132229
T540 0.0969052052132229
T541 0.0969052052132229
T542 0.0969052052132229
T543 0.0969052052132229
T544 0.0969052052132229
T545 0.0969052052132229
T546 0.0969052052132229
T547 0.0969052052132229
T548 0.0969052052132229
T549 0
T550 0
T551 0
T552 0
T553 0
T554 0
T555 0
T556 0
T557 0.0969052052132229
T558 0.0969052052132229
T559 0.0969052052132229
T560 0.0969052052132229
T561 0.0969052052132229
T562 0.0969052052132229
T563 0.0969052052132229
T564 0.0969052052132229
T565 0.0969052052132229
T566 0.0969052052132229
T567 0.0969052052132229
T568 0.0969052052132229
T569 0.0969052052132229
T570 0.0969052052132229
T571 0.0969052052132229
T572 0.0969052052132229
T573 0
T574 0
T575 0
T576 0
T577 0
T578 0
T579 0
T580 0
T581 0.0969052052132229
T582 0.0969052052132229
T583 0.0969052052132229
T584 0.0969052052132229
T585 0.0969052052132229
T586 0.0969052052132229
T587 0.0969052052132229
T588 0.0969052052132229
T589 0.0969052052132229
T590 0.0969052052132229
T591 0.0969052052132229
T592 0.0969052052132229
T593 0.0969052052132229
T594 0.0969052052132229
T595 0.0969052052132229
T596 0.0969052052132229
T597 0
T598 0
T599 0
T600 0
T601 0
T602 0
T603 0
T604 0
T605 0.0969052052132229
T606 0.0969052052132229
T607 0.0969052052132229
T608 0.0969052052132229
T609 0.0969052052132229
T610 0.0969052052132229
T611 0.0969052052132229
T612 0.0969052052132229
T613 0.0969052052132229
T614 0.0969052052132229
T615 0.0969052052132229
T616 0.0969052052132229
T617 0.0969052052132229
T618 0.0969052052132229
T619 0.0969052052132229
T620 0.0969052052132229
T621 0
T622 0
T623 0
T624 0
T625 0
T626 0
T627 0
T628 0
T629 0.0969052052132229
T630 0.0969052052132229
T631 0.0969052052132229
T632 0.0969052052132229
T633 0.0969052052132229
T634 0.0969052052132229
T635 0.0969052052132229
T636 0.0969052052132229
T637 0.0969052052132229
T638 0.0969052052132229
T639 0.0969052052132229
T640 0.0969052052132229
T641 0.0969052052132229
T642 0.0969052052132229
T643 0.0969052052132229
T644 0.0969052052132229
T645 0
T646 0
T647 0
T648 0
T649 0
T650 0
T651 0
T652 0
T653 0.0969052052132229
T654 0.0969052052132229
T655 0.0969052052132229
T656 0.0969052052132229
T657 0.0969052052132229
T658 0.0969052052132229
T659 0.0969052052132229
T660 0.0969052052132229
T661 0.0969052052132229
T662 0.0969052052132229
T663 0.0969052052132229
T664 0.0969052052132229
T665 0.0969052052132229
T666 0.0969052052132229
T667 0.0969052052132229
T668 0.0969052052132229
T669 0
T670 0
T671 0
T672 0
T673 0
T674 0
T675 0
T676 0
T677 0.0969052052132229
T678 0.0969052052132229
T679 0.0969052052132229
T680 0.0969052052132229
T681 0.0969052052132229
T682 0.0969052052132229
T683 0.0969052052132229
T684 0.0969052052132229
T685 0.0969052052132229
T686 0.0969052052132229
T687 0.0969052052132229
T688 0.0969052052132229
T689 0.0969052052132229
T690 0.0969052052132229
T691 0.0969052052132229
T692 0.0969052052132229
T693 0
T694 0
T695 0
T696 0
T697 0
T698 0
T699 0
T700 0
T701 0.0969052052132229
T702 0.0969052052132229
T703 0.0969052052132229
T704 0.0969052052132229
T705 0.0969052052132229
T706 0.0969052052132229
T707 0.0969052052132229
T708 0.0969052052132229
T709 0.0969052052132229
T710 0.0969052052132229
T711 0.0969052052132229
T712 0.0969052052132229
T713 0.0969052052132229
T714 0.0969052052132229
T715 0.0969052052132229
T716 0.0969052052132229
T717 0
T718 0
T719 0
T720 0
T721 0
T722 0
T723 0
T724 0
T725 0.0969052052132229
T726 0.0969052052132229
T727 0.0969052052132229
T728 0.0969052052132229
T729 0.0969052052132229
T730 0.0969052052132229
T731 0.0969052052132229
T732 0.0969052052132229
T733 0.0969052052132229
T734 0.0969052052132229
T735 0.0969052052132229
T736 0.0969052052132229
T737 0.0969052052132229
T738 0.0969052052132229
T739 0.0969052052132229
T740 0.0969052052132229
T741 0
T742 0
T743 0
T744 0
T745 0
T746 0
T747 0
T748 0
T749 0.0969052052132229
T750 0.0969052052132229
T751 0.0969052052132229
T752 0.0969052052132229
T753 0.0969052052132229
T754 0.0969052052132229
T755 0.0969052052132229
T756 0.0969052052132229
T757 0.0969052052132229
T758 0.0969052052132229
T759 0.0969052052132229
T760 0.0969052052132229
T761 0.0969052052132229
T762 0.0969052052132229
T763 0.0969052052132229
T764 0.0969052052132229
T765 0
T766 0
T767 0
T768 0
T769 0
T770 0
T771 0
T772 0
T773 0.0969052052132229
T774 0.0969052052132229
T775 0.0969052052132229
T776 0.0969052052132229
T777 0.0969052052132229
T778 0.0969052052132229
T779 0.0969052052132229
T780 0.0969052052132229
T781 0.0969052052132229
T782 0.0969052052132229
T783 0.0969052052132229
T784 0.0969052052132229
T785 0.0969052052132229
T786 0.0969052052132229
T787 0.0969052052132229
T788 0.0969052052132229
T789 0
T790 0
T791 0
T792 0
T793 0
T794 0
T795 0
T796 0
T797 0.0969052052132229
T798 0.0969052052132229
T799 0.0969052052132229
T800 0.0969052052132229
T801 0.0969052052132229
T802 0.0969052052132229
T803 0.0969052052132229
T804 0.0969052052132229
T805 0.0969052052132229
T806 0.0969052052132229
T807 0.0969052052132229
T808 0.0969052052132229
T809 0.0969052052132229
T810 0.0969052052132229
T811 0.0969052052132229
T812 0.0969052052132229
T813 0
T814 0
T815 0
T816 0
T817 0
T818 0
T819 0
T820 0
T821 0.0969052052132229
T822 0.0969052052132229
T823 0.0969052052132229
T824 0.0969052052132229
T825 0.0969052052132229
T826 0.0969052052132229
T827 0.0969052052132229
T828 0.0969052052132229
T829 0.0969052052132229
T830 0.0969052052132229
T831 0.0969052052132229
T832 0.0969052052132229
T833 0.0969052052132229
T834 0.0969052052132229
T835 0.0969052052132229
T836 0.0969052052132229
T837 0
T838 0
T839 0
T840 0
T841 0
T842 0
T843 0
T844 0
T845 0.0969052052132229
T846 0.0969052052132229
T847 0.0969052052132229
T848 0.0969052052132229
T849 0.0969052052132229
T850 0.0969052052132229
T851 0.0969052052132229
T852 0.0969052052132229
T853 0.0969052052132229
T854 0.0969052052132229
T855 0.0969052052132229
T856 0.0969052052132229
T857 0.0969052052132229
T858 0.0969052052132229
T859 0.0969052052132229
T860 0.0969052052132229
T861 0
T862 0
T863 0
T864 0
T865 0
T866 0
T867 0
T868 0
T869 0.0969052052132229
T870 0.0969052052132229
T871 0.0969052052132229
T872 0.0969052052132229
T873 0.0969052052132229
T874 0.0969052052132229
T875 0.0969052052132229
T876 0.0969052052132229
T877 0.0969052052132229
T878 0.0969052052132229
T879 0.0969052052132229
T880 0.0969052052132229
T881 0.0969052052132229
T882 0.0969052052132229
T883 0.0969052052132229
T884 0.0969052052132229
T885 0
T886 0
T887 0
T888 0
T889 0
T890 0
T891 0
T892 0
T893 0.0969052052132229
T894 0.0969052052132229
T895 0.0969052052132229
T896 0.0969052052132229
T897 0.0969052052132229
T898 0.0969052052132229
T899 0.0969052052132229
T900 0.0969052052132229
T901 0.0969052052132229
T902 0.0969052052132229
T903 0.0969052052132229
T904 0.0969052052132229
T905 0.0969052052132229
T906 0.0969052052132229
T907 0.0969052052132229
T908 0.0969052052132229
T909 0
T910 0
T911 0
T912 0
T913 0
T914 0
T915 0
T916 0
T917 0.0969052052132229
T918 0.0969052052132229
T919 0.0969052052132229
T920 0.0969052052132229
T921 0.0969052052132229
T922 0.0969052052132229
T923 0.0969052052132229
T924 0.0969052052132229
T925 0.0969052052132229
T926 0.0969052052132229
T927 0.0969052052132229
T928 0.0969052052132229
T929 0.0969052052132229
T930 0.0969052052132229
T931 0.0969052052132229
T932 0.0969052052132229
T933 0
T934 0
T935 0
T936 0
T937 0
T938 0
T939 0
T940 0
T941 0.0969052052132229
T942 0.0969052052132229
T943 0.0969052052132229
T944 0.0969052052132229
T945 0.0969052052132229
T946 0.0969052052132229
T947 0.0969052052132229
T948 0.0969052052132229
T949 0.0969052052132229
T950 0.0969052052132229
T951 0.0969052052132229
T952 0.0969052052132229
T953 0.0969052052132229
T954 0.0969052052132229
T955 0.0969052052132229
T956 0.0969052052132229
T957 0
T958 0
T959 0
T960 0
T961 0
T962 0
T963 0
T964 0
T965 0.0969052052132229
T966 0.0969052052132229
T967 0.0969052052132229
T968 0.0969052052132229
T969 0.0969052052132229
T970 0.0969052052132229
T971 0.0969052052132229
T972 0.0969052052132229
T973 0.0969052052132229
T974 0.0969052052132229
T975 0.0969052052132229
T976 0.0969052052132229
T977 0.0969052052132229
T978 0.0969052052132229
T979 0.0969052052132229
T980 0.0969052052132229
T981 0
T982 0
T983 0
T984 0
T985 0
T986 0
T987 0
T988 0
T989 0.0969052052132229
T990 0.0969052052132229
T991 0.0969052052132229
T992 0.0969052052132229
T993 0.0969052052132229
T994 0.0969052052132229
T995 0.0969052052132229
T996 0.0969052052132229
T997 0.0969052052132229
T998 0.0969052052132229
T999 0.0969052052132229
T1000 0.0969052052132229
T1001 0.0969052052132229
T1002 0.0969052052132229
T1003 0.0969052052132229
T1004 0.0969052052132229
T1005 0
T1006 0
T1007 0
T1008 0
T1009 0
T1010 0
T1011 0
T1012 0
T1013 0.0969052052132229
T1014 0.0969052052132229
T1015 0.0969052052132229
T1016 0.0969052052132229
T1017 0.0969052052132229
T1018 0.0969052052132229
T1019 0.0969052052132229
T1020 0.0969052052132229
T1021 0.0969052052132229
T1022 0.0969052052132229
T1023 0.0969052052132229
T1024 0.0969052052132229
T1025 0.0969052052132229
T1026 0.0969052052132229
T1027 0.0969052052132229
T1028 0.0969052052132229
T1029 0
T1030 0
T1031 0
T1032 0
T1033 0
T1034 0
T1035 0
T1036 0
T1037 0
T1038 0.0969052052132229
T1039 0.0969052052132229
T1040 0.0969052052132229
T1041 0.0969052052132229
T1042 0.0969052052132229
T1043 0.0969052052132229
T1044 0.0969052052132229
T1045 0.0969052052132229
T1046 0.0969052052132229
T1047 0.0969052052132229
T1048 0.0969052052132229
T1049 0.0969052052132229
T1050 0.0969052052132229
T1051 0.0969052052132229
T1052 0.0969052052132229
T1053 0
T1054 0
T1055 0
T1056 0
T1057 0
T1058 0
T1059 0
T1060 0
T1061 0
T1062 0.0969052052132229
T1063 0.0969052052132229
T1064 0.0969052052132229
T1065 0.0969052052132229
T1066 0.0969052052132229
T1067 0.0969052052132229
T1068 0.0969052052132229
T1069 0.0969052052132229
T1070 0.0968304408239758
T1071 0.0967556764347286
T1072 0.0966809120454814
T1073 0.0966061476562342
T1074 0.096531383266987
T1075 0.0964566188777398
T1076 0.0963818544884926
T1077 0
T1078 0
T1079 0
T1080 0
T1081 0
T1082 0
T1083 0
T1084 0
T1085 0
T1086 0.0956342105960206
T1087 0.0955594462067734
T1088 0.0954846818175262
T1089 0.095409917428279
T1090 0.0953351530390318
T1091 0.0952603886497846
T1092 0.0951856242605374
T1093 0.0951108598712903
T1094 0.095036095482043
T1095 0.0949613310927959
T1096 0.0948865667035487
T1097 0.0948118023143015
T1098 0.0947370379250543
T1099 0.0946622735358071
T1100 0.0945875091465599
T1101 0
T1102 0
T1103 0
T1104 0
T1105 0
T1106 0
T1107 0
T1108 0
T1109 0
T1110 0.0938398652540879
T1111 0.0937651008648407
T1112 0.0936903364755935
T1113 0.0936155720863463
T1114 0.0935408076970991
T1115 0.0934660433078519
T1116 0.0933912789186047
T1117 0.0933165145293575
T1118 0.0932417501401103
T1119 0.0931669857508632
T1120 0.093092221361616
T1121 0.0930174569723688
T1122 0.092942692782833
T1123 0.0928679283935858
T1124 0.0927931640043387
T1125 0
T1126 0
T1127 0
T1128 0
T1129 0
T1130 0
T1131 0
T1132 0
T1133 0
T1134 0.0920455201118667
T1135 0.0919707557226195
T1136 0.0918959913333723
T1137 0.0918212269441251
T1138 0.0917464625548779
T1139 0.0916716981656307
T1140 0.0915969337763835
T1141 0.0915221693871363
T1142 0.0914474049978891
T1143 0.0913726406086419
T1144 0.0912978762193947
T1145 0.0912231118301475
T1146 0.0911483474409003
T1147 0.0910735830516532
T1148 0.0909988186624059
T1149 0
T1150 0
T1151 0
T1152 0
T1153 0
T1154 0
T1155 0
T1156 0
T1157 0
T1158 0.090251174769934
T1159 0.0901764103806868
T1160 0.0901016459914396
T1161 0.0900268816021924
T1162 0.0899521172129452
T1163 0.089877352823698
T1164 0.0898025884344508
T1165 0.0897278240452036
T1166 0.0896530596559564
T1167 0.0895782952667092
T1168 0.089503530877462
T1169 0.0894287664882148
T1170 0.0893540020989676
T1171 0.0892792377097204
T1172 0.0892044733204732
T1173 0
T1174 0
T1175 0
T1176 0
T1177 0
T1178 0
T1179 0
T1180 0
T1181 0
T1182 0.0884568294280013
T1183 0.0883820650387541
T1184 0.0883073006495069
T1185 0.0882325362602597
T1186 0.0881577718710125
T1187 0.0880830074817653
T1188 0.0880082430925181
T1189 0.0879334787032709
T1190 0.0878587143140237
T1191 0.0877839499247765
T1192 0.0877091855355293
T1193 0.0876344211462821
T1194 0.0875596567570349
T1195 0.0874848923677877
T1196 0.0874101279785405
T1197 0
T1198 0
T1199 0
T1200 0
T1201 0
T1202 0
T1203 0
T1204 0
T1205 0
T1206 0.0866624840860686
T1207 0.0865877196968214
T1208 0.0865129553075742
T1209 0.086438190918327
T1210 0.0863634265290798
T1211 0.0862886621398326
T1212 0.0862138977505854
T1213 0.0861391333613382
T1214 0.086064368972091
T1215 0.0859896045828438
T1216 0.0859148401935966
T1217 0.0858400758043494
T1218 0.0857653114151022
T1219 0.085690547025855
T1220 0.0856157826366078
T1221 0
T1222 0
T1223 0
T1224 0
T1225 0
T1226 0
T1227 0
T1228 0
T1229 0
T1230 0.0848681387441359
T1231 0.0847933743548887
T1232 0.0847186099656415
T1233 0.0846438455763943
T1234 0.0845690811871471
T1235 0.0844943167978999
T1236 0.0844195524086527
T1237 0.0843447880194055
T1238 0.0842700238298698
T1239 0.0841952594406226
T1240 0.0841204950513754
T1241 0.0840457306621282
T1242 0.083970966272881
T1243 0.0838962018836338
T1244 0.0838214374943866
T1245 0
T1246 0
T1247 0
T1248 0
T1249 0
T1250 0
T1251 0
T1252 0
T1253 0
T1254 0.0830737936019147
T1255 0.0829990292126675
T1256 0.0829242648234203
T1257 0.0828495004341731
T1258 0.0827747360449259
T1259 0.0826999716556787
T1260 0.0826252072664315
T1261 0.0825504428771843
T1262 0.0824756784879371
T1263 0.0824009140986899
T1264 0.0823261497094427
T1265 0.0822513853201955
T1266 0.0821766209309483
T1267 0.0821018565417011
T1268 0.0820270921524539
T1269 0
T1270 0
T1271 0
T1272 0
T1273 0
T1274 0
T1275 0
T1276 0
T1277 0
T1278 0.081279448259982
T1279 0.0812046838707348
T1280 0.0811299194814876
T1281 0.0810551550922404
T1282 0.0809803907029932
T1283 0.080905626313746
T1284 0.0808308619244988
T1285 0.0807560975352516
T1286 0.0806813331460044
T1287 0.0806065687567572
T1288 0.08053180436751
T1289 0.0804570399782628
T1290 0.0803822755890156
T1291 0.0803075111997684
T1292 0.0802327468105212
T1293 0
T1294 0
T1295 0
T1296 0
T1297 0
T1298 0
T1299 0
T1300 0
T1301 0
T1302 0.0794851029180492
T1303 0.0794103385288021
T1304 0.0793355741395549
T1305 0.0792608097503077
T1306 0.0791860453610605
T1307 0.0791112809718133
T1308 0.0790365165825661
T1309 0.0789617521933189
T1310 0.0788869878040717
T1311 0.0788122234148245
T1312 0.0787374590255773
T1313 0.0786626946363301
T1314 0.0785879302470829
T1315 0.0785131658578357
T1316 0.0784384014685885
T1317 0
T1318 0
T1319 0
T1320 0
T1321 0
T1322 0
T1323 0
T1324 0
T1325 0
T1326 0.0776907575761166
T1327 0.0776159931868694
T1328 0.0775412287976222
T1329 0.077466464408375
T1330 0.0773917000191278
T1331 0.0773169356298806
T1332 0.0772421712406334
T1333 0.0771674068513862
T1334 0.077092642462139
T1335 0.0770178780728918
T1336 0.0769431136836446
T1337 0.0768683492943974
T1338 0.0767935849051502
T1339 0.076718820515903
T1340 0.0766440561266558
T1341 0
T1342 0
T1343 0
T1344 0
T1345 0
T1346 0
T1347 0
T1348 0
T1349 0
T1350 0.0758964122341838
T1351 0.0758216478449367
T1352 0.0757468834556895
T1353 0.0756721190664423
T1354 0.0755973548769066
T1355 0.0755225904876593
T1356 0.0754478260984121
T1357 0.075373061709165
T1358 0.0752982973199178
T1359 0.0752235329306706
T1360 0.0751487685414234
T1361 0.0750740041521762
T1362 0.074999239762929
T1363 0.0749244753736818
T1364 0.0748497109844346
T1365 0
T1366 0
T1367 0
T1368 0
T1369 0
T1370 0
T1371 0
T1372 0
T1373 0
T1374 0.0741020670919626
T1375 0.0740273027027154
T1376 0.0739525383134682
T1377 0.073877773924221
T1378 0.0738030095349738
T1379 0.0737282451457267
T1380 0.0736534807564795
T1381 0.0735787163672323
T1382 0.0735039519779851
T1383 0.0734291875887379
T1384 0.0733544231994907
T1385 0.0732796588102435
T1386 0.0732048944209963
T1387 0.0731301300317491
T1388 0.0730553656425019
T1389 0
T1390 0
T1391 0
T1392 0
T1393 0
T1394 0
T1395 0
T1396 0
T1397 0
T1398 0.0723077217500299
T1399 0.0722329573607827
T1400 0.0721581929715355
T1401 0.0720834285822883
T1402 0.0720086641930412
T1403 0.0719338998037939
T1404 0.0718591354145467
T1405 0.0717843710252996
T1406 0.0717096066360524
T1407 0.0716348422468052
T1408 0.071560077857558
T1409 0.0714853134683108
T1410 0.0714105490790636
T1411 0.0713357846898164
T1412 0.0712610203005692
T1413 0
T1414 0
T1415 0
T1416 0
T1417 0
T1418 0
T1419 0
T1420 0
T1421 0
T1422 0.0705133764080972
T1423 0.07043861201885
T1424 0.0703638476296028
T1425 0.0702890832403556
T1426 0.0702143188511084
T1427 0.0701395544618612
T1428 0.070064790072614
T1429 0.0699900256833668
T1430 0.0699152612941197
T1431 0.0698404969048725
T1432 0.0697657325156253
T1433 0.0696909681263781
T1434 0.0696162037371309
T1435 0.0695414393478837
T1436 0
T1437 0
T1438 0
T1439 0
T1440 0
T1441 0
T1442 0
T1443 0
T1444 0
T1445 0
T1446 0.0687190310661645
T1447 0.0686442666769173
T1448 0.0685695022876701
T1449 0.0684947378984229
T1450 0.0684199735091757
T1451 0.0683452091199285
T1452 0.0682704447306813
T1453 0.0681956803414342
T1454 0.0681209159521869
T1455 0.0680461515629398
T1456 0.0679713871736926
T1457 0.0678966227844454
T1458 0.0678218583951982
T1459 0.067747094005951
T1460 0
T1461 0
T1462 0
T1463 0
T1464 0
T1465 0
T1466 0
T1467 0
T1468 0
T1469 0
T1470 0.0669246857242318
T1471 0.0668499215346961
T1472 0.0667751571454489
T1473 0.0667003927562017
T1474 0.0666256283669545
T1475 0.0665508639777073
T1476 0.0664760995884601
T1477 0.0664013351992129
T1478 0.0663265708099657
T1479 0.0662518064207185
T1480 0.0661770420314713
T1481 0.0661022776422241
T1482 0.0660275132529769
T1483 0.0659527488637297
T1484 0
T1485 0
T1486 0
T1487 0
T1488 0
T1489 0
T1490 0
T1491 0
T1492 0
T1493 0
T1494 0.0651303405820106
T1495 0.0650555761927634
T1496 0.0649808118035162
T1497 0.064906047414269
T1498 0.0648312830250218
T1499 0.0647565186357746
T1500 0.0646817542465274
T1501 0.0646069898572802
T1502 0.064532225468033
T1503 0.0644574610787858
T1504 0.0643826966895386
T1505 0.0643079323002914
T1506 0.0642331679110442
T1507 0.0641584035217971
T1508 0
T1509 0
T1510 0
T1511 0
T1512 0
T1513 0
T1514 0
T1515 0
T1516 0
T1517 0
T1518 0.0633359952400779
T1519 0.0632612308508307
T1520 0.0631864664615835
T1521 0.0631117020723363
T1522 0.0630369376830891
T1523 0.0629621732938419
T1524 0.0628874089045947
T1525 0.0628126445153475
T1526 0.0627378801261003
T1527 0.0626631157368531
T1528 0.0625883513476059
T1529 0.0625135869583587
T1530 0.0624388225691115
T1531 0.0623640581798643
T1532 0
T1533 0
T1534 0
T1535 0
T1536 0
T1537 0
T1538 0
T1539 0
T1540 0
T1541 0
T1542 0.0615416498981452
T1543 0.061466885508898
T1544 0.0613921211196508
T1545 0.0613173567304036
T1546 0.0612425923411564
T1547 0.0611678279519092
T1548 0.061093063562662
T1549 0.0610182991734148
T1550 0.0609435347841676
T1551 0.0608687703949204
T1552 0.0607940060056732
T1553 0.060719241616426
T1554 0.0606444772271788
T1555 0.0605697128379316
T1556 0
T1557 0
T1558 0
T1559 0
T1560 0
T1561 0
T1562 0
T1563 0
T1564 0
T1565 0
T1566 0.0597473045562125
T1567 0.0596725401669653
T1568 0.0595977757777181
T1569 0.0595230113884709
T1570 0.0594482469992237
T1571 0.0593734826099765
T1572 0.0592987182207293
T1573 0.0592239538314821
T1574 0.0591491894422349
T1575 0.0590744250529877
T1576 0.0589996606637405
T1577 0.0589248962744933
T1578 0.0588501318852461
T1579 0.0587753674959989
T1580 0
T1581 0
T1582 0
T1583 0
T1584 0
T1585 0
T1586 0
T1587 0
T1588 0
T1589 0
T1590 0.0579529594139913
T1591 0.0578781950247441
T1592 0.0578034306354969
T1593 0.0577286662462497
T1594 0.0576539018570025
T1595 0.0575791374677553
T1596 0.0575043730785081
T1597 0.0574296086892609
T1598 0.0573548443000137
T1599 0.0572800799107665
T1600 0.0572053155215193
T1601 0.0571305511322721
T1602 0.0570557867430249
T1603 0.0569810223537777
T1604 0
T1605 0
T1606 0
T1607 0
T1608 0
T1609 0
T1610 0
T1611 0
T1612 0
T1613 0
T1614 0.0561586140720586
T1615 0.0560838496828114
T1616 0.0560090852935642
T1617 0.055934320904317
T1618 0.0558595565150698
T1619 0.0557847921258226
T1620 0.0557100277365754
T1621 0.0556352633473282
T1622 0.055560498958081
T1623 0.0554857345688338
T1624 0.0554109701795866
T1625 0.0553362057903394
T1626 0.0552614414010922
T1627 0.055186677011845
T1628 0
T1629 0
T1630 0
T1631 0
T1632 0
T1633 0
T1634 0
T1635 0
T1636 0
T1637 0
T1638 0.0543642687301259
T1639 0.0542895043408787
T1640 0.0542147399516315
T1641 0.0541399755623843
T1642 0.0540652111731371
T1643 0.0539904467838899
T1644 0.0539156823946427
T1645 0.0538409180053955
T1646 0.0537661536161483
T1647 0.0536913892269011
T1648 0.0536166248376539
T1649 0.0535418604484067
T1650 0.0534670960591595
T1651 0.0533923316699123
T1652 0
T1653 0
T1654 0
T1655 0
T1656 0
T1657 0
T1658 0
T1659 0
T1660 0
T1661 0
T1662 0.0525699233881932
T1663 0.052495158998946
T1664 0.0524203946096988
T1665 0.0523456302204516
T1666 0.0522708658312044
T1667 0.0521961014419572
T1668 0.05212133705271
T1669 0.0520465726634628
T1670 0.0519718082742156
T1671 0.0518970438849684
T1672 0.0518222794957212
T1673 0.051747515106474
T1674 0.0516727507172268
T1675 0.0515979863279796
T1676 0
T1677 0
T1678 0
T1679 0
T1680 0
T1681 0
T1682 0
T1683 0
T1684 0
T1685 0
T1686 0.0507755780462604
T1687 0.0507008136570133
T1688 0.0506260492677661
T1689 0.0505512848785189
T1690 0.0504765204892717
T1691 0.0504017561000245
T1692 0.0503269917107773
T1693 0.0502522273215301
T1694 0.0501774629322829
T1695 0.0501026985430357
T1696 0.0500279341537885
T1697 0.0499531697645413
T1698 0.0498784053752941
T1699 0.0498036409860469
T1700 0
T1701 0
T1702 0
T1703 0
T1704 0
T1705 0
T1706 0
T1707 0
T1708 0
T1709 0
T1710 0.0489812329040392
T1711 0.048906468514792
T1712 0.0488317041255448
T1713 0.0487569397362976
T1714 0.0486821753470505
T1715 0.0486074109578033
T1716 0.0485326465685561
T1717 0.0484578821793089
T1718 0.0483831177900617
T1719 0.0483083534008145
T1720 0.0482335890115673
T1721 0.0481588246223201
T1722 0.0480840602330729
T1723 0.0480092958438257
T1724 0
T1725 0
T1726 0
T1727 0
T1728 0
T1729 0
T1730 0
T1731 0
T1732 0
T1733 0
T1734 0.0471868875621065
T1735 0.0471121231728593
T1736 0.0470373587836121
T1737 0.0469625943943649
T1738 0.0468878300051177
T1739 0.0468130656158705
T1740 0.0467383012266234
T1741 0.0466635368373762
T1742 0.046588772448129
T1743 0.0465140080588818
T1744 0.0464392436696346
T1745 0.0463644792803874
T1746 0.0462897148911402
T1747 0.046214950501893
T1748 0
T1749 0
T1750 0
T1751 0
T1752 0
T1753 0
T1754 0
T1755 0
T1756 0
T1757 0
T1758 0.0453925422201738
T1759 0.0453177778309266
T1760 0.0452430134416794
T1761 0.0451682490524322
T1762 0.045093484663185
T1763 0.0450187202739378
T1764 0.0449439558846906
T1765 0.0448691914954435
T1766 0.0449710147931779
T1767 0.0450728382906238
T1768 0.0451746615883583
T1769 0.0452764850858042
T1770 0.0453783083835386
T1771 0.0454801318809845
T1772 0
T1773 0
T1774 0
T1775 0
T1776 0
T1777 0
T1778 0
T1779 0
T1780 0
T1781 0
T1782 0.0466001889549093
T1783 0.0467020124523553
T1784 0.0468038357500897
T1785 0.0469056590478241
T1786 0.0470074825452701
T1787 0.0471093058430045
T1788 0.0472111293404504
T1789 0.0473129526381849
T1790 0.0474147759359193
T1791 0.0475165994333652
T1792 0.0476184227310997
T1793 0.0477202462285456
T1794 0.0478220695262801
T1795 0.047923893023726
T1796 0
T1797 0
T1798 0
T1799 0
T1800 0
T1801 0
T1802 0
T1803 0
T1804 0
T1805 0
T1806 0.0490439500976508
T1807 0.0491457735950967
T1808 0.0492475968928311
T1809 0.0493494201905656
T1810 0.0494512436880115
T1811 0.0495530669857459
T1812 0.0496548904831919
T1813 0.0497567137809263
T1814 0.0498585370786607
T1815 0.0499603605761067
T1816 0.0500621838738411
T1817 0.050164007371287
T1818 0.0502658306690215
T1819 0.0503676539667559
T1820 0
T1821 0
T1822 0
T1823 0
T1824 0
T1825 0
T1826 0
T1827 0
T1828 0
T1829 0
T1830 0.0514877112403922
T1831 0.0515895345381266
T1832 0.0516913580355726
T1833 0.051793181333307
T1834 0.0518950048307529
T1835 0.0519968281284874
T1836 0.0520986516259333
T1837 0.0522004749236677
T1838 0.0523022982214022
T1839 0.0524041217188481
T1840 0.0525059450165825
T1841 0.0526077685140285
T1842 0.0527095918117629
T1843 0.0528114151094973
T1844 0
T1845 0
T1846 0
T1847 0
T1848 0
T1849 0
T1850 0
T1851 0
T1852 0
T1853 0
T1854 0.0539314723831336
T1855 0.0540332956808681
T1856 0.054135119178314
T1857 0.0542369424760484
T1858 0.0543387659734943
T1859 0.0544405892712288
T1860 0.0545424127686747
T1861 0.0546442360664092
T1862 0.0547460593641436
T1863 0.0548478828615895
T1864 0.054949706159324
T1865 0.0550515296567699
T1866 0.0551533529545043
T1867 0.0552551762522388
T1868 0
T1869 0
T1870 0
T1871 0
T1872 0
T1873 0
T1874 0
T1875 0
T1876 0
T1877 0
T1878 0.056375233525875
T1879 0.0564770568236095
T1880 0.0565788803210554
T1881 0.0566807036187898
T1882 0.0567825271162358
T1883 0.0568843504139702
T1884 0.0569861739114161
T1885 0.0570879972091506
T1886 0.057189820506885
T1887 0.0572916440043309
T1888 0.0573934673020654
T1889 0.0574952907995113
T1890 0.0575971140972458
T1891 0.0576989373949802
T1892 0
T1893 0
T1894 0
T1895 0
T1896 0
T1897 0
T1898 0
T1899 0
T1900 0
T1901 0
T1902 0.0588189946686165
T1903 0.0589208179663509
T1904 0.0590226414637968
T1905 0.0591244647615313
T1906 0.0592262882589772
T1907 0.0593281115567116
T1908 0.0594299350541576
T1909 0.059531758351892
T1910 0.0596335816496264
T1911 0.0597354051470724
T1912 0.0598372284448068
T1913 0.0599390519422527
T1914 0.0600408752399872
T1915 0.0601426985377216
T1916 0
T1917 0
T1918 0
T1919 0
T1920 0
T1921 0
T1922 0
T1923 0
T1924 0
T1925 0
T1926 0.0612627558113579
T1927 0.0613645791090923
T1928 0.0614664026065382
T1929 0.0615682259042727
T1930 0.0616700494017186
T1931 0.0617718726994531
T1932 0.0618736959971875
T1933 0.0619755194946334
T1934 0.0620773427923679
T1935 0.0621791662898138
T1936 0.0622809895875482
T1937 0.0623828130849942
T1938 0.0624846363827286
T1939 0.062586459680463
T1940 0
T1941 0
T1942 0
T1943 0
T1944 0
T1945 0
T1946 0
T1947 0
T1948 0
T1949 0
T1950 0.0637065169540993
T1951 0.0638083402518337
T1952 0.0639101637492797
T1953 0.0640119870470141
T1954 0.06411381054446
T1955 0.0642156338421945
T1956 0.0643174571399289
T1957 0.0644192806373748
T1958 0.0645211039351093
T1959 0.0646229274325552
T1960 0.0647247507302896
T1961 0.0648265742277356
T1962 0.06492839752547
T1963 0.0650302208232045
T1964 0
T1965 0
T1966 0
T1967 0
T1968 0
T1969 0
T1970 0
T1971 0
T1972 0
T1973 0
T1974 0
T1975 0.0662521013945752
T1976 0.0663539248920211
T1977 0.0664557481897555
T1978 0.0665575716872015
T1979 0.0666593949849359
T1980 0.0667612182826703
T1981 0.0668630417801163
T1982 0.0669648650778507
T1983 0.0670666885752966
T1984 0.0671685118730311
T1985 0.067270335370477
T1986 0.0673721586682114
T1987 0.0674739819659459
T1988 0
T1989 0
T1990 0
T1991 0
T1992 0
T1993 0
T1994 0
T1995 0
T1996 0
T1997 0
T1998 0
T1999 0.0686958625373166
T2000 0.0687976860347625
T2001 0.068899509332497
T2002 0.0690013328299429
T2003 0.0691031561276773
T2004 0.0692049794254118
T2005 0.0693068029228577
T2006 0.0694086262205921
T2007 0.069510449718038
T2008 0.0696122730157725
T2009 0.0697140965132184
T2010 0.0698159198109529
T2011 0.0699177431086873
T2012 0
T2013 0
T2014 0
T2015 0
T2016 0
T2017 0
T2018 0
T2019 0
T2020 0
T2021 0
T2022 0
T2023 0.071139623680058
T2024 0.0712414471775039
T2025 0.0713432704752384
T2026 0.0714450939726843
T2027 0.0715469172704188
T2028 0.0716487405681532
T2029 0.0717505640655991
T2030 0.0718523873633335
T2031 0.0719542108607795
T2032 0.0720560341585139
T2033 0.0721578574562484
T2034 0.0722596809536943
T2035 0.0723615042514287
T2036 0
T2037 0
T2038 0
T2039 0
T2040 0
T2041 0
T2042 0
T2043 0
T2044 0
T2045 0
T2046 0
T2047 0.0735833848227994
T2048 0.0736852083202454
T2049 0.0737870316179798
T2050 0.0738888551154257
T2051 0.0739906784131602
T2052 0.0740925017108946
T2053 0.0741943252083405
T2054 0.074296148506075
T2055 0.0743979720035209
T2056 0.0744997953012553
T2057 0.0746016185989898
T2058 0.0747034420964357
T2059 0.0748052653941702
T2060 0
T2061 0
T2062 0
T2063 0
T2064 0
T2065 0
T2066 0
T2067 0
T2068 0
T2069 0
T2070 0
T2071 0.0760271459655409
T2072 0.0761289694629868
T2073 0.0762307927607212
T2074 0.0763326162581672
T2075 0.0764344395559016
T2076 0.076536262853636
T2077 0.076638086351082
T2078 0.0767399096488164
T2079 0.0768417331462623
T2080 0.0769435564439968
T2081 0.0770453797417312
T2082 0.0771472032391771
T2083 0.0772490265369116
T2084 0
T2085 0
T2086 0
T2087 0
T2088 0
T2089 0
T2090 0
T2091 0
T2092 0
T2093 0
T2094 0
T2095 0.0784709071082823
T2096 0.0785727306057282
T2097 0.0786745539034627
T2098 0.0787763774009086
T2099 0.078878200698643
T2100 0.0789800239963775
T2101 0.0790818474938234
T2102 0.0791836707915578
T2103 0.0792854942890037
T2104 0.0793873175867382
T2105 0.0794891408844726
T2106 0.0795909643819186
T2107 0.079692787679653
T2108 0
T2109 0
T2110 0
T2111 0
T2112 0
T2113 0
T2114 0
T2115 0
T2116 0
T2117 0
T2118 0
T2119 0.0809146682510237
T2120 0.0810164917484696
T2121 0.0811183150462041
T2122 0.0812201383439385
T2123 0.0813219618413844
T2124 0.0814237851391189
T2125 0.0815256086365648
T2126 0.0816274319342992
T2127 0.0817292554317452
T2128 0.0818310787294796
T2129 0.0819329020272141
T2130 0.08203472552466
T2131 0
T2132 0
T2133 0
T2134 0
T2135 0
T2136 0
T2137 0
T2138 0
T2139 0
T2140 0
T2141 0
T2142 0
T2143 0.0833584293937651
T2144 0.083460252891211
T2145 0.0835620761889455
T2146 0.0836638994866799
T2147 0.0837657229841259
T2148 0.0838675462818603
T2149 0.0839693697793062
T2150 0.0840711930770407
T2151 0.0841730165744866
T2152 0.084274839872221
T2153 0.0843766631699555
T2154 0.0844784866674014
T2155 0
T2156 0
T2157 0
T2158 0
T2159 0
T2160 0
T2161 0
T2162 0
T2163 0
T2164 0
T2165 0
T2166 0
T2167 0.0858021905365066
T2168 0.0859040140339525
T2169 0.0860058373316869
T2170 0.0861076606294214
T2171 0.0862094841268673
T2172 0.0863113074246017
T2173 0.0864131309220477
T2174 0.0865149542197821
T2175 0.086616777717228
T2176 0.0867186010149625
T2177 0.0868204243126969
T2178 0.0869222478101428
T2179 0
T2180 0
T2181 0
T2182 0
T2183 0
T2184 0
T2185 0
T2186 0
T2187 0
T2188 0
T2189 0
T2190 0
T2191 0.088245951679248
T2192 0.0883477751766939
T2193 0.0884495984744283
T2194 0.0885514217721628
T2195 0.0886532452696087
T2196 0.0887550685673432
T2197 0.0888568920647891
T2198 0.0889587153625235
T2199 0.0890605388599694
T2200 0.0891623621577039
T2201 0.0892641854554383
T2202 0.0893660089528843
T2203 0
T2204 0
T2205 0
T2206 0
T2207 0
T2208 0
T2209 0
T2210 0
T2211 0
T2212 0
T2213 0
T2214 0
T2215 0.0906897128219894
T2216 0.0907915363194353
T2217 0.0908933596171698
T2218 0.0909951829149042
T2219 0.0910970064123501
T2220 0.0911988297100846
T2221 0.0913006532075305
T2222 0.0914024765052649
T2223 0.0915043000027109
T2224 0.0916061233004453
T2225 0.0917079465981798
T2226 0.0918097700956257
T2227 0
T2228 0
T2229 0
T2230 0
T2231 0
T2232 0
T2233 0
T2234 0
T2235 0
T2236 0
T2237 0
T2238 0
T2239 0.0931334739647308
T2240 0.0932352974621767
T2241 0.0933371207599112
T2242 0.0934389440576456
T2243 0.0935407675550916
T2244 0.093642590852826
T2245 0.0937444143502719
T2246 0.0938462376480064
T2247 0.0939480609457408
T2248 0.0940498844431867
T2249 0.0941517077409212
T2250 0.0942535312383671
T2251 0
T2252 0
T2253 0
T2254 0
T2255 0
T2256 0
T2257 0
T2258 0
T2259 0
T2260 0
T2261 0
T2262 0
T2263 0.0955772351074722
T2264 0.0956790586049182
T2265 0.0957808819026526
T2266 0.0958827052003871
T2267 0.095984528697833
T2268 0.0960863519955674
T2269 0.0961881754930134
T2270 0.0962899987907478
T2271 0.0963918220884822
T2272 0.0964936455859282
T2273 0.0965954688836626
T2274 0.0966972923811085
T2275 0
T2276 0
T2277 0
T2278 0
T2279 0
T2280 0
T2281 0
T2282 0
T2283 0
T2284 0
T2285 0
T2286 0
T2287 0.0980209962502137
T2288 0.0981228197476596
T2289 0.098224643045394
T2290 0.0983264663431285
T2291 0.0984282898405744
T2292 0.0985301131383089
T2293 0.0986319366357548
T2294 0.0987337599334892
T2295 0.0988355832312237
T2296 0.0989374067286696
T2297 0.099039230026404
T2298 0.0991410535238499
T2299 0
T2300 0
T2301 0
T2302 0
T2303 0
T2304 0
T2305 0
T2306 0
T2307 0
T2308 0
T2309 0
T2310 0
T2311 0.100464757392955
T2312 0.100566580890401
T2313 0.100668404188135
T2314 0.10077022748587
T2315 0.100872050983316
T2316 0.10097387428105
T2317 0.101075697778496
T2318 0.101177521076231
T2319 0.101279344373965
T2320 0.101381167871411
T2321 0.101482991169145
T2322 0.101584814666591
T2323 0
T2324 0
T2325 0
T2326 0
T2327 0
T2328 0
T2329 0
T2330 0
T2331 0
T2332 0
T2333 0
T2334 0
T2335 0.102908518535697
T2336 0.103010341833431
T2337 0.103112165330877
T2338 0.103213988628611
T2339 0.103315812126057
T2340 0.103417635423792
T2341 0.103519458921238
T2342 0.103621282218972
T2343 0.103723105516707
T2344 0.103824929014152
T2345 0.103926752311887
T2346 0.104028575809333
T2347 0
T2348 0
T2349 0
T2350 0
T2351 0
T2352 0
T2353 0
T2354 0
T2355 0
T2356 0
T2357 0
T2358 0
T2359 0.105352279678438
T2360 0.105454102976172
T2361 0.105555926473618
T2362 0.105657749771353
T2363 0.105759573268799
T2364 0.105861396566533
T2365 0.105963220063979
T2366 0.106065043361713
T2367 0.106166866659448
T2368 0.106268690156894
T2369 0.106370513454628
T2370 0.106472336952074
T2371 0
T2372 0
T2373 0
T2374 0
T2375 0
T2376 0
T2377 0
T2378 0
T2379 0
T2380 0
T2381 0
T2382 0
T2383 0.107796040821179
T2384 0.107897864118914
T2385 0.10799968761636
T2386 0.108101510914094
T2387 0.10820333441154
T2388 0.108305157709275
T2389 0.10840698120672
T2390 0.108508804504455
T2391 0.108610627802189
T2392 0.108712451299635
T2393 0.10881427459737
T2394 0.108916098094816
T2395 0
T2396 0
T2397 0
T2398 0
T2399 0
T2400 0
T2401 0
T2402 0
T2403 0
T2404 0
T2405 0
T2406 0
T2407 0.110239801963921
T2408 0.110341625261655
T2409 0.110443448759101
T2410 0.110545272056836
T2411 0.110647095554282
T2412 0.110748918852016
T2413 0.110850742349462
T2414 0.110952565647196
T2415 0.111054388944931
T2416 0.111156212442377
T2417 0.111258035740111
T2418 0.111359859237557
T2419 0
T2420 0
T2421 0
T2422 0
T2423 0
T2424 0
T2425 0
T2426 0
T2427 0
T2428 0
T2429 0
T2430 0
T2431 0.112683563106662
T2432 0.112785386404397
T2433 0.112887209901843
T2434 0.112989033199577
T2435 0.113090856697023
T2436 0.113192679994757
T2437 0.113294503292492
T2438 0.113396326789938
T2439 0.113498150087672
T2440 0.113599973585118
T2441 0.113701796882853
T2442 0.113803620380298
T2443 0
T2444 0
T2445 0
T2446 0
T2447 0
T2448 0
T2449 0
T2450 0
T2451 0
T2452 0
T2453 0
T2454 0
T2455 0.115127324249404
T2456 0.115229147547138
T2457 0.115330971044584
T2458 0.115432794342318
T2459 0.115534617839764
T2460 0.115636441137499
T2461 0.115738264435233
T2462 0.115840087932679
T2463 0.115941911230414
T2464 0.11604373472786
T2465 0.116145558025594
T2466 0.11624738152304
T2467 0
T2468 0
T2469 0
T2470 0
T2471 0
T2472 0
T2473 0
T2474 0
T2475 0
T2476 0
T2477 0
T2478 0
T2479 0.117571085392145
T2480 0.11767290868988
T2481 0.117774732187325
T2482 0.11787655548506
T2483 0.117978378982506
T2484 0.11808020228024
T2485 0.118182025577975
T2486 0.118283849075421
T2487 0.118385672373155
T2488 0.118487495870601
T2489 0.118589319168335
T2490 0.118691142665781
T2491 0
T2492 0
T2493 0
T2494 0
T2495 0
T2496 0
T2497 0
T2498 0
T2499 0
T2500 0
T2501 0
T2502 0
T2503 0.120014846534886
T2504 0.120116669832621
T2505 0.120218493330067
T2506 0.120320316627801
T2507 0.120422140125247
T2508 0.120523963422982
T2509 0.120625786720716
T2510 0.120727610218162
T2511 0.120829433515896
T2512 0.120931257013342
T2513 0.121033080311077
T2514 0.121134903808523
T2515 0
T2516 0
T2517 0
T2518 0
T2519 0
T2520 0
T2521 0
T2522 0
T2523 0
T2524 0
T2525 0
T2526 0
T2527 0.122458607677628
T2528 0.122560430975362
T2529 0.122662254472808
T2530 0.122764077770543
T2531 0.122865901267989
T2532 0.122967724565723
T2533 0.123069547863458
T2534 0.123171371360903
T2535 0.123273194658638
T2536 0.123375018156084
T2537 0.123476841453818
T2538 0.123578664951264
T2539 0
T2540 0
T2541 0
T2542 0
T2543 0
T2544 0
T2545 0
T2546 0
T2547 0
T2548 0
T2549 0
T2550 0
T2551 0.124902368820369
T2552 0.125004192118104
T2553 0.12510601561555
T2554 0.125207838913284
T2555 0.12530966241073
T2556 0.125411485708464
T2557 0.125513309006199
T2558 0.125615132503645
T2559 0.125716955801379
T2560 0.125818779298825
T2561 0.12592060259656
T2562 0.126022425894294
T2563 0
T2564 0
T2565 0
T2566 0
T2567 0
T2568 0
T2569 0
T2570 0
T2571 0
T2572 0
T2573 0
T2574 0
T2575 0.127346129963111
T2576 0.127447953260845
T2577 0.127549776758291
T2578 0.127651600056026
T2579 0.127753423553471
T2580 0.127855246851206
T2581 0.12795707014894
T2582 0.128058893646386
T2583 0.128160716944121
T2584 0.128262540441567
T2585 0.128364363739301
T2586 0.128466187037036
T2587 0
T2588 0
T2589 0
T2590 0
T2591 0
T2592 0
T2593 0
T2594 0
T2595 0
T2596 0
T2597 0
T2598 0
T2599 0.129789891105852
T2600 0.129891714403587
T2601 0.129993537901033
T2602 0.130095361198767
T2603 0.130197184696213
T2604 0.130299007993947
T2605 0.130400831291682
T2606 0.130502654789128
T2607 0.130604478086862
T2608 0.130706301584308
T2609 0.130808124882043
T2610 0.130909948179777
T2611 0
T2612 0
T2613 0
T2614 0
T2615 0
T2616 0
T2617 0
T2618 0
T2619 0
T2620 0
T2621 0
T2622 0
T2623 0.132233652248594
T2624 0.132335475546328
T2625 0.132437299043774
T2626 0.132539122341508
T2627 0.132640945838954
T2628 0.132742769136689
T2629 0.132844592434423
T2630 0.132844592434423
T2631 0.132844592434423
T2632 0.132844592434423
T2633 0.132844592434423
T2634 0.132844592434423
T2635 0
T2636 0
T2637 0
T2638 0
T2639 0
T2640 0
T2641 0
T2642 0
T2643 0
T2644 0
T2645 0
T2646 0
T2647 0.132844592434423
T2648 0.132844592434423
T2649 0.132844592434423
T2650 0.132844592434423
T2651 0.132844592434423
T2652 0.132844592434423
T2653 0.132844592434423
T2654 0.132844592434423
T2655 0.132844592434423
T2656 0.132844592434423
T2657 0.132844592434423
T2658 0.132844592434423
T2659 0
T2660 0
T2661 0
T2662 0
T2663 0
T2664 0
T2665 0
T2666 0
T2667 0
T2668 0
T2669 0
T2670 0
T2671 0.132844592434423
T2672 0.132844592434423
T2673 0.132844592434423
T2674 0.132844592434423
T2675 0.132844592434423
T2676 0.132844592434423
T2677 0.132844592434423
T2678 0.132844592434423
T2679 0.132844592434423
T2680 0.132844592434423
T2681 0.132844592434423
T2682 0.132844592434423
T2683 0
T2684 0
T2685 0
T2686 0
T2687 0
T2688 0
T2689 0
T2690 0
T2691 0
T2692 0
T2693 0
T2694 0
T2695 0.132844592434423
T2696 0.132844592434423
T2697 0.132844592434423
T2698 0.132844592434423
T2699 0.132844592434423
T2700 0.132844592434423
T2701 0.132844592434423
T2702 0.132844592434423
T2703 0.132844592434423
T2704 0.132844592434423
T2705 0.132844592434423
T2706 0.132844592434423
T2707 0
T2708 0
T2709 0
T2710 0
T2711 0
T2712 0
T2713 0
T2714 0
T2715 0
T2716 0
T2717 0
T2718 0
T2719 0.132844592434423
T2720 0.132844592434423
T2721 0.132844592434423
T2722 0.132844592434423
T2723 0.132844592434423
T2724 0.132844592434423
T2725 0.132844592434423
T2726 0.132844592434423
T2727 0.132844592434423
T2728 0.132844592434423
T2729 0.132844592434423
T2730 0.132844592434423
T2731 0
T2732 0
T2733 0
T2734 0
T2735 0
T2736 0
T2737 0
T2738 0
T2739 0
T2740 0
T2741 0
T2742 0
T2743 0.132844592434423
T2744 0.132844592434423
T2745 0.132844592434423
T2746 0.132844592434423
T2747 0.132844592434423
T2748 0.132844592434423
T2749 0.132844592434423
T2750 0.132844592434423
T2751 0.132844592434423
T2752 0.132844592434423
T2753 0.132844592434423
T2754 0.132844592434423
T2755 0
T2756 0
T2757 0
T2758 0
T2759 0
T2760 0
T2761 0
T2762 0
T2763 0
T2764 0
T2765 0
T2766 0
T2767 0.132844592434423
T2768 0.132844592434423
T2769 0.132844592434423
T2770 0.132844592434423
T2771 0.132844592434423
T2772 0.132844592434423
T2773 0.132844592434423
T2774 0.132844592434423
T2775 0.132844592434423
T2776 0.132844592434423
T2777 0.132844592434423
T2778 0
T2779 0
T2780 0
T2781 0
T2782 0
T2783 0
T2784 0
T2785 0
T2786 0
T2787 0
T2788 0
T2789 0
T2790 0
T2791 0.132844592434423
T2792 0.132844592434423
T2793 0.132844592434423
T2794 0.132844592434423
T2795 0.132844592434423
T2796 0.132844592434423
T2797 0.132844592434423
T2798 0.132844592434423
T2799 0.132844592434423
T2800 0.132844592434423
T2801 0.132844592434423
T2802 0
T2803 0
T2804 0
T2805 0
T2806 0
T2807 0
T2808 0
