# Supplementary material for: FishMORPH - An agent-based model to predict salmonid growth and distribution responses under natural and low flows
Source: Sci Rep. 2016 Jul 19;6:29414. doi: 10.1038/srep29414 (PMC4949470; doi:10.1038/srep29414)
Supplement: Supplementary Information 2 [file srep29414-s2.zip › SR_FishMORPH_Files/Parameters/Baseline_Resource6_Density_Stretch6.var]

Resource6Density Strech6
T1 0
T2 0
T3 0
T4 0
T5 0.169778009054876
T6 0.169778009054876
T7 0.169778009054876
T8 0.169778009054876
T9 0.169778009054876
T10 0.169778009054876
T11 0.169778009054876
T12 0.169778009054876
T13 0.169778009054876
T14 0.169778009054876
T15 0.169778009054876
T16 0.169778009054876
T17 0.169778009054876
T18 0.169778009054876
T19 0.169778009054876
T20 0.169778009054876
T21 0
T22 0
T23 0
T24 0
T25 0
T26 0
T27 0
T28 0
T29 0.169778009054876
T30 0.169778009054876
T31 0.169778009054876
T32 0.169778009054876
T33 0.169778009054876
T34 0.169778009054876
T35 0.169778009054876
T36 0.169778009054876
T37 0.169778009054876
T38 0.169778009054876
T39 0.169778009054876
T40 0.169778009054876
T41 0.169778009054876
T42 0.169778009054876
T43 0.169778009054876
T44 0.169778009054876
T45 0
T46 0
T47 0
T48 0
T49 0
T50 0
T51 0
T52 0
T53 0.169778009054876
T54 0.169778009054876
T55 0.169778009054876
T56 0.169778009054876
T57 0.169778009054876
T58 0.169778009054876
T59 0.169778009054876
T60 0.169778009054876
T61 0.169778009054876
T62 0.169778009054876
T63 0.169778009054876
T64 0.169778009054876
T65 0.169778009054876
T66 0.169778009054876
T67 0.169778009054876
T68 0.169778009054876
T69 0
T70 0
T71 0
T72 0
T73 0
T74 0
T75 0
T76 0
T77 0.169778009054876
T78 0.169778009054876
T79 0.169778009054876
T80 0.169778009054876
T81 0.169778009054876
T82 0.169778009054876
T83 0.169778009054876
T84 0.169778009054876
T85 0.169778009054876
T86 0.169778009054876
T87 0.169778009054876
T88 0.169778009054876
T89 0.169778009054876
T90 0.169778009054876
T91 0.169778009054876
T92 0.169778009054876
T93 0
T94 0
T95 0
T96 0
T97 0
T98 0
T99 0
T100 0
T101 0.169778009054876
T102 0.169778009054876
T103 0.169778009054876
T104 0.169778009054876
T105 0.169778009054876
T106 0.169778009054876
T107 0.169778009054876
T108 0.169778009054876
T109 0.169778009054876
T110 0.169778009054876
T111 0.169778009054876
T112 0.169778009054876
T113 0.169778009054876
T114 0.169778009054876
T115 0.169778009054876
T116 0.169778009054876
T117 0
T118 0
T119 0
T120 0
T121 0
T122 0
T123 0
T124 0
T125 0.169778009054876
T126 0.169778009054876
T127 0.169778009054876
T128 0.169778009054876
T129 0.169778009054876
T130 0.169778009054876
T131 0.169778009054876
T132 0.169778009054876
T133 0.169778009054876
T134 0.169778009054876
T135 0.169778009054876
T136 0.169778009054876
T137 0.169778009054876
T138 0.169778009054876
T139 0.169778009054876
T140 0.169778009054876
T141 0
T142 0
T143 0
T144 0
T145 0
T146 0
T147 0
T148 0
T149 0.169778009054876
T150 0.169778009054876
T151 0.169778009054876
T152 0.169778009054876
T153 0.169778009054876
T154 0.169778009054876
T155 0.169778009054876
T156 0.169778009054876
T157 0.169778009054876
T158 0.169778009054876
T159 0.169778009054876
T160 0.169778009054876
T161 0.169778009054876
T162 0.169778009054876
T163 0.169778009054876
T164 0.169778009054876
T165 0
T166 0
T167 0
T168 0
T169 0
T170 0
T171 0
T172 0
T173 0.169778009054876
T174 0.169778009054876
T175 0.169778009054876
T176 0.169778009054876
T177 0.169778009054876
T178 0.169778009054876
T179 0.169778009054876
T180 0.169778009054876
T181 0.169778009054876
T182 0.169778009054876
T183 0.169778009054876
T184 0.169778009054876
T185 0.169778009054876
T186 0.169778009054876
T187 0.169778009054876
T188 0.169778009054876
T189 0
T190 0
T191 0
T192 0
T193 0
T194 0
T195 0
T196 0
T197 0.169778009054876
T198 0.169778009054876
T199 0.169778009054876
T200 0.169778009054876
T201 0.169778009054876
T202 0.169778009054876
T203 0.169778009054876
T204 0.169778009054876
T205 0.169778009054876
T206 0.169778009054876
T207 0.169778009054876
T208 0.169778009054876
T209 0.169778009054876
T210 0.169778009054876
T211 0.169778009054876
T212 0.169778009054876
T213 0
T214 0
T215 0
T216 0
T217 0
T218 0
T219 0
T220 0
T221 0.169778009054876
T222 0.169778009054876
T223 0.169778009054876
T224 0.169778009054876
T225 0.169778009054876
T226 0.169778009054876
T227 0.169778009054876
T228 0.169778009054876
T229 0.169778009054876
T230 0.169778009054876
T231 0.169778009054876
T232 0.169778009054876
T233 0.169778009054876
T234 0.169778009054876
T235 0.169778009054876
T236 0.169778009054876
T237 0
T238 0
T239 0
T240 0
T241 0
T242 0
T243 0
T244 0
T245 0.169778009054876
T246 0.169778009054876
T247 0.169778009054876
T248 0.169778009054876
T249 0.169778009054876
T250 0.169778009054876
T251 0.169778009054876
T252 0.169778009054876
T253 0.169778009054876
T254 0.169778009054876
T255 0.169778009054876
T256 0.169778009054876
T257 0.169778009054876
T258 0.169778009054876
T259 0.169778009054876
T260 0.169778009054876
T261 0
T262 0
T263 0
T264 0
T265 0
T266 0
T267 0
T268 0
T269 0.169778009054876
T270 0.169778009054876
T271 0.169778009054876
T272 0.169778009054876
T273 0.169778009054876
T274 0.169778009054876
T275 0.169778009054876
T276 0.169778009054876
T277 0.169778009054876
T278 0.169778009054876
T279 0.169778009054876
T280 0.169778009054876
T281 0.169778009054876
T282 0.169778009054876
T283 0.169778009054876
T284 0.169778009054876
T285 0
T286 0
T287 0
T288 0
T289 0
T290 0
T291 0
T292 0
T293 0.169778009054876
T294 0.169778009054876
T295 0.169778009054876
T296 0.169778009054876
T297 0.169778009054876
T298 0.169778009054876
T299 0.169778009054876
T300 0.169778009054876
T301 0.169778009054876
T302 0.169778009054876
T303 0.169778009054876
T304 0.169778009054876
T305 0.169778009054876
T306 0.169778009054876
T307 0.169778009054876
T308 0.169778009054876
T309 0
T310 0
T311 0
T312 0
T313 0
T314 0
T315 0
T316 0
T317 0.169778009054876
T318 0.169778009054876
T319 0.169778009054876
T320 0.169778009054876
T321 0.169778009054876
T322 0.169778009054876
T323 0.169778009054876
T324 0.169778009054876
T325 0.169778009054876
T326 0.169778009054876
T327 0.169778009054876
T328 0.169778009054876
T329 0.169778009054876
T330 0.169778009054876
T331 0.169778009054876
T332 0.169778009054876
T333 0
T334 0
T335 0
T336 0
T337 0
T338 0
T339 0
T340 0
T341 0.169778009054876
T342 0.169778009054876
T343 0.169778009054876
T344 0.169778009054876
T345 0.169778009054876
T346 0.169778009054876
T347 0.169778009054876
T348 0.169778009054876
T349 0.169778009054876
T350 0.169778009054876
T351 0.169778009054876
T352 0.169778009054876
T353 0.169778009054876
T354 0.169778009054876
T355 0.169778009054876
T356 0.169778009054876
T357 0
T358 0
T359 0
T360 0
T361 0
T362 0
T363 0
T364 0
T365 0.169778009054876
T366 0.169778009054876
T367 0.169778009054876
T368 0.169778009054876
T369 0.169778009054876
T370 0.169778009054876
T371 0.169778009054876
T372 0.169778009054876
T373 0.169778009054876
T374 0.169778009054876
T375 0.169778009054876
T376 0.169778009054876
T377 0.169778009054876
T378 0.169778009054876
T379 0.169778009054876
T380 0.169778009054876
T381 0
T382 0
T383 0
T384 0
T385 0
T386 0
T387 0
T388 0
T389 0.169778009054876
T390 0.169778009054876
T391 0.169778009054876
T392 0.169778009054876
T393 0.169778009054876
T394 0.169778009054876
T395 0.169778009054876
T396 0.169778009054876
T397 0.169778009054876
T398 0.169778009054876
T399 0.169778009054876
T400 0.169778009054876
T401 0.169778009054876
T402 0.169778009054876
T403 0.169778009054876
T404 0.169778009054876
T405 0
T406 0
T407 0
T408 0
T409 0
T410 0
T411 0
T412 0
T413 0.169778009054876
T414 0.169778009054876
T415 0.169778009054876
T416 0.169778009054876
T417 0.169778009054876
T418 0.169778009054876
T419 0.169778009054876
T420 0.169778009054876
T421 0.169778009054876
T422 0.169778009054876
T423 0.169778009054876
T424 0.169778009054876
T425 0.169778009054876
T426 0.169778009054876
T427 0.169778009054876
T428 0.169778009054876
T429 0
T430 0
T431 0
T432 0
T433 0
T434 0
T435 0
T436 0
T437 0.169778009054876
T438 0.169778009054876
T439 0.169778009054876
T440 0.169778009054876
T441 0.169778009054876
T442 0.169778009054876
T443 0.169778009054876
T444 0.169778009054876
T445 0.169778009054876
T446 0.169778009054876
T447 0.169778009054876
T448 0.169778009054876
T449 0.169778009054876
T450 0.169778009054876
T451 0.169778009054876
T452 0.169778009054876
T453 0
T454 0
T455 0
T456 0
T457 0
T458 0
T459 0
T460 0
T461 0.169778009054876
T462 0.169778009054876
T463 0.169778009054876
T464 0.169778009054876
T465 0.169778009054876
T466 0.169778009054876
T467 0.169778009054876
T468 0.169778009054876
T469 0.169778009054876
T470 0.169778009054876
T471 0.169778009054876
T472 0.169778009054876
T473 0.169778009054876
T474 0.169778009054876
T475 0.169778009054876
T476 0.169778009054876
T477 0
T478 0
T479 0
T480 0
T481 0
T482 0
T483 0
T484 0
T485 0.169778009054876
T486 0.169778009054876
T487 0.169778009054876
T488 0.169778009054876
T489 0.169778009054876
T490 0.169778009054876
T491 0.169778009054876
T492 0.169778009054876
T493 0.169778009054876
T494 0.169778009054876
T495 0.169778009054876
T496 0.169778009054876
T497 0.169778009054876
T498 0.169778009054876
T499 0.169778009054876
T500 0.169778009054876
T501 0
T502 0
T503 0
T504 0
T505 0
T506 0
T507 0
T508 0
T509 0.169778009054876
T510 0.169778009054876
T511 0.169778009054876
T512 0.169778009054876
T513 0.169778009054876
T514 0.169778009054876
T515 0.169778009054876
T516 0.169778009054876
T517 0.169778009054876
T518 0.169778009054876
T519 0.169778009054876
T520 0.169778009054876
T521 0.169778009054876
T522 0.169778009054876
T523 0.169778009054876
T524 0.169778009054876
T525 0
T526 0
T527 0
T528 0
T529 0
T530 0
T531 0
T532 0
T533 0.169778009054876
T534 0.169778009054876
T535 0.169778009054876
T536 0.169778009054876
T537 0.169778009054876
T538 0.169778009054876
T539 0.169778009054876
T540 0.169778009054876
T541 0.169778009054876
T542 0.169778009054876
T543 0.169778009054876
T544 0.169778009054876
T545 0.169778009054876
T546 0.169778009054876
T547 0.169778009054876
T548 0.169778009054876
T549 0
T550 0
T551 0
T552 0
T553 0
T554 0
T555 0
T556 0
T557 0.169778009054876
T558 0.169778009054876
T559 0.169778009054876
T560 0.169778009054876
T561 0.169778009054876
T562 0.169778009054876
T563 0.169778009054876
T564 0.169778009054876
T565 0.169778009054876
T566 0.169778009054876
T567 0.169778009054876
T568 0.169778009054876
T569 0.169778009054876
T570 0.169778009054876
T571 0.169778009054876
T572 0.169778009054876
T573 0
T574 0
T575 0
T576 0
T577 0
T578 0
T579 0
T580 0
T581 0.169778009054876
T582 0.169778009054876
T583 0.169778009054876
T584 0.169778009054876
T585 0.169778009054876
T586 0.169778009054876
T587 0.169778009054876
T588 0.169778009054876
T589 0.169778009054876
T590 0.169778009054876
T591 0.169778009054876
T592 0.169778009054876
T593 0.169778009054876
T594 0.169778009054876
T595 0.169778009054876
T596 0.169778009054876
T597 0
T598 0
T599 0
T600 0
T601 0
T602 0
T603 0
T604 0
T605 0.169778009054876
T606 0.169778009054876
T607 0.169778009054876
T608 0.169778009054876
T609 0.169778009054876
T610 0.169778009054876
T611 0.169778009054876
T612 0.169778009054876
T613 0.169778009054876
T614 0.169778009054876
T615 0.169778009054876
T616 0.169778009054876
T617 0.169778009054876
T618 0.169778009054876
T619 0.169778009054876
T620 0.169778009054876
T621 0
T622 0
T623 0
T624 0
T625 0
T626 0
T627 0
T628 0
T629 0.169778009054876
T630 0.169778009054876
T631 0.169778009054876
T632 0.169778009054876
T633 0.169778009054876
T634 0.169778009054876
T635 0.169778009054876
T636 0.169778009054876
T637 0.169778009054876
T638 0.169778009054876
T639 0.169778009054876
T640 0.169778009054876
T641 0.169778009054876
T642 0.169778009054876
T643 0.169778009054876
T644 0.169778009054876
T645 0
T646 0
T647 0
T648 0
T649 0
T650 0
T651 0
T652 0
T653 0.169778009054876
T654 0.169778009054876
T655 0.169778009054876
T656 0.169778009054876
T657 0.169778009054876
T658 0.169778009054876
T659 0.169778009054876
T660 0.169778009054876
T661 0.169778009054876
T662 0.169778009054876
T663 0.169778009054876
T664 0.169778009054876
T665 0.169778009054876
T666 0.169778009054876
T667 0.169778009054876
T668 0.169778009054876
T669 0
T670 0
T671 0
T672 0
T673 0
T674 0
T675 0
T676 0
T677 0.169778009054876
T678 0.169778009054876
T679 0.169778009054876
T680 0.169778009054876
T681 0.169778009054876
T682 0.169778009054876
T683 0.169778009054876
T684 0.169778009054876
T685 0.169778009054876
T686 0.169778009054876
T687 0.169778009054876
T688 0.169778009054876
T689 0.169778009054876
T690 0.169778009054876
T691 0.169778009054876
T692 0.169778009054876
T693 0
T694 0
T695 0
T696 0
T697 0
T698 0
T699 0
T700 0
T701 0.169778009054876
T702 0.169778009054876
T703 0.169778009054876
T704 0.169778009054876
T705 0.169778009054876
T706 0.169778009054876
T707 0.169778009054876
T708 0.169778009054876
T709 0.169778009054876
T710 0.169778009054876
T711 0.169778009054876
T712 0.169778009054876
T713 0.169778009054876
T714 0.169778009054876
T715 0.169778009054876
T716 0.169778009054876
T717 0
T718 0
T719 0
T720 0
T721 0
T722 0
T723 0
T724 0
T725 0.169778009054876
T726 0.169778009054876
T727 0.169778009054876
T728 0.169778009054876
T729 0.169778009054876
T730 0.169778009054876
T731 0.169778009054876
T732 0.169778009054876
T733 0.169778009054876
T734 0.169778009054876
T735 0.169778009054876
T736 0.169778009054876
T737 0.169778009054876
T738 0.169778009054876
T739 0.169778009054876
T740 0.169778009054876
T741 0
T742 0
T743 0
T744 0
T745 0
T746 0
T747 0
T748 0
T749 0.169778009054876
T750 0.169778009054876
T751 0.169778009054876
T752 0.169778009054876
T753 0.169778009054876
T754 0.169778009054876
T755 0.169778009054876
T756 0.169778009054876
T757 0.169778009054876
T758 0.169778009054876
T759 0.169778009054876
T760 0.169778009054876
T761 0.169778009054876
T762 0.169778009054876
T763 0.169778009054876
T764 0.169778009054876
T765 0
T766 0
T767 0
T768 0
T769 0
T770 0
T771 0
T772 0
T773 0.169778009054876
T774 0.169778009054876
T775 0.169778009054876
T776 0.169778009054876
T777 0.169778009054876
T778 0.169778009054876
T779 0.169778009054876
T780 0.169778009054876
T781 0.169778009054876
T782 0.169778009054876
T783 0.169778009054876
T784 0.169778009054876
T785 0.169778009054876
T786 0.169778009054876
T787 0.169778009054876
T788 0.169778009054876
T789 0
T790 0
T791 0
T792 0
T793 0
T794 0
T795 0
T796 0
T797 0.169778009054876
T798 0.169778009054876
T799 0.169778009054876
T800 0.169778009054876
T801 0.169778009054876
T802 0.169778009054876
T803 0.169778009054876
T804 0.169778009054876
T805 0.169778009054876
T806 0.169778009054876
T807 0.169778009054876
T808 0.169778009054876
T809 0.169778009054876
T810 0.169778009054876
T811 0.169778009054876
T812 0.169778009054876
T813 0
T814 0
T815 0
T816 0
T817 0
T818 0
T819 0
T820 0
T821 0.169778009054876
T822 0.169778009054876
T823 0.169778009054876
T824 0.169778009054876
T825 0.169778009054876
T826 0.169778009054876
T827 0.169778009054876
T828 0.169778009054876
T829 0.169778009054876
T830 0.169778009054876
T831 0.169778009054876
T832 0.169778009054876
T833 0.169778009054876
T834 0.169778009054876
T835 0.169778009054876
T836 0.169778009054876
T837 0
T838 0
T839 0
T840 0
T841 0
T842 0
T843 0
T844 0
T845 0.169778009054876
T846 0.169778009054876
T847 0.169778009054876
T848 0.169778009054876
T849 0.169778009054876
T850 0.169778009054876
T851 0.169778009054876
T852 0.169778009054876
T853 0.169778009054876
T854 0.169778009054876
T855 0.169778009054876
T856 0.169778009054876
T857 0.169778009054876
T858 0.169778009054876
T859 0.169778009054876
T860 0.169778009054876
T861 0
T862 0
T863 0
T864 0
T865 0
T866 0
T867 0
T868 0
T869 0.169778009054876
T870 0.169778009054876
T871 0.169778009054876
T872 0.169778009054876
T873 0.169778009054876
T874 0.169778009054876
T875 0.169778009054876
T876 0.169778009054876
T877 0.169778009054876
T878 0.169778009054876
T879 0.169778009054876
T880 0.169778009054876
T881 0.169778009054876
T882 0.169778009054876
T883 0.169778009054876
T884 0.169778009054876
T885 0
T886 0
T887 0
T888 0
T889 0
T890 0
T891 0
T892 0
T893 0.169778009054876
T894 0.169778009054876
T895 0.169778009054876
T896 0.169778009054876
T897 0.169778009054876
T898 0.169778009054876
T899 0.169778009054876
T900 0.169778009054876
T901 0.169778009054876
T902 0.169778009054876
T903 0.169778009054876
T904 0.169778009054876
T905 0.169778009054876
T906 0.169778009054876
T907 0.169778009054876
T908 0.169778009054876
T909 0
T910 0
T911 0
T912 0
T913 0
T914 0
T915 0
T916 0
T917 0.169778009054876
T918 0.169778009054876
T919 0.169778009054876
T920 0.169778009054876
T921 0.169778009054876
T922 0.169778009054876
T923 0.169778009054876
T924 0.169778009054876
T925 0.169778009054876
T926 0.169778009054876
T927 0.169778009054876
T928 0.169778009054876
T929 0.169778009054876
T930 0.169778009054876
T931 0.169778009054876
T932 0.169778009054876
T933 0
T934 0
T935 0
T936 0
T937 0
T938 0
T939 0
T940 0
T941 0.169778009054876
T942 0.169778009054876
T943 0.169778009054876
T944 0.169778009054876
T945 0.169778009054876
T946 0.169778009054876
T947 0.169778009054876
T948 0.169778009054876
T949 0.169778009054876
T950 0.169778009054876
T951 0.169778009054876
T952 0.169778009054876
T953 0.169778009054876
T954 0.169778009054876
T955 0.169778009054876
T956 0.169778009054876
T957 0
T958 0
T959 0
T960 0
T961 0
T962 0
T963 0
T964 0
T965 0.169778009054876
T966 0.169778009054876
T967 0.169778009054876
T968 0.169778009054876
T969 0.169778009054876
T970 0.169778009054876
T971 0.169778009054876
T972 0.169778009054876
T973 0.169778009054876
T974 0.169778009054876
T975 0.169778009054876
T976 0.169778009054876
T977 0.169778009054876
T978 0.169778009054876
T979 0.169778009054876
T980 0.169778009054876
T981 0
T982 0
T983 0
T984 0
T985 0
T986 0
T987 0
T988 0
T989 0.169778009054876
T990 0.169778009054876
T991 0.169778009054876
T992 0.169778009054876
T993 0.169778009054876
T994 0.169778009054876
T995 0.169778009054876
T996 0.169778009054876
T997 0.169778009054876
T998 0.169778009054876
T999 0.169778009054876
T1000 0.169778009054876
T1001 0.169778009054876
T1002 0.169778009054876
T1003 0.169778009054876
T1004 0.169778009054876
T1005 0
T1006 0
T1007 0
T1008 0
T1009 0
T1010 0
T1011 0
T1012 0
T1013 0.169778009054876
T1014 0.169778009054876
T1015 0.169778009054876
T1016 0.169778009054876
T1017 0.169778009054876
T1018 0.169778009054876
T1019 0.169778009054876
T1020 0.169778009054876
T1021 0.169778009054876
T1022 0.169778009054876
T1023 0.169778009054876
T1024 0.169778009054876
T1025 0.169778009054876
T1026 0.169778009054876
T1027 0.169778009054876
T1028 0.169778009054876
T1029 0
T1030 0
T1031 0
T1032 0
T1033 0
T1034 0
T1035 0
T1036 0
T1037 0
T1038 0.169778009054876
T1039 0.169778009054876
T1040 0.169778009054876
T1041 0.169778009054876
T1042 0.169778009054876
T1043 0.169778009054876
T1044 0.169778009054876
T1045 0.169778009054876
T1046 0.169778009054876
T1047 0.169778009054876
T1048 0.169778009054876
T1049 0.169778009054876
T1050 0.169778009054876
T1051 0.169778009054876
T1052 0.169778009054876
T1053 0
T1054 0
T1055 0
T1056 0
T1057 0
T1058 0
T1059 0
T1060 0
T1061 0
T1062 0.169778009054876
T1063 0.169778009054876
T1064 0.169778009054876
T1065 0.169778009054876
T1066 0.169778009054876
T1067 0.169778009054876
T1068 0.169778009054876
T1069 0.169778009054876
T1070 0.16964702074114
T1071 0.169516033567841
T1072 0.169385046394543
T1073 0.169254059221244
T1074 0.169123072047945
T1075 0.168992084874647
T1076 0.168861097701348
T1077 0
T1078 0
T1079 0
T1080 0
T1081 0
T1082 0
T1083 0
T1084 0
T1085 0
T1086 0.167551224827925
T1087 0.167420237654626
T1088 0.167289250481327
T1089 0.167158263308029
T1090 0.16702727613473
T1091 0.166896288961431
T1092 0.166765300647696
T1093 0.166634313474397
T1094 0.166503326301098
T1095 0.1663723391278
T1096 0.166241351954501
T1097 0.166110364781202
T1098 0.165979377607904
T1099 0.165848390434605
T1100 0.165717403261306
T1101 0
T1102 0
T1103 0
T1104 0
T1105 0
T1106 0
T1107 0
T1108 0
T1109 0
T1110 0.164407530387883
T1111 0.164276543214584
T1112 0.164145556041286
T1113 0.164014568867987
T1114 0.163883580554251
T1115 0.163752593380953
T1116 0.163621606207654
T1117 0.163490619034355
T1118 0.163359631861057
T1119 0.163228644687758
T1120 0.163097657514459
T1121 0.162966670341161
T1122 0.162835683167862
T1123 0.162704695994563
T1124 0.162573708821265
T1125 0
T1126 0
T1127 0
T1128 0
T1129 0
T1130 0
T1131 0
T1132 0
T1133 0
T1134 0.161263835947841
T1135 0.161132848774542
T1136 0.161001860460807
T1137 0.160870873287508
T1138 0.16073988611421
T1139 0.160608898940911
T1140 0.160477911767612
T1141 0.160346924594314
T1142 0.160215937421015
T1143 0.160084950247716
T1144 0.159953963074418
T1145 0.159822975901119
T1146 0.15969198872782
T1147 0.159561001554522
T1148 0.159430013240786
T1149 0
T1150 0
T1151 0
T1152 0
T1153 0
T1154 0
T1155 0
T1156 0
T1157 0
T1158 0.158120141507799
T1159 0.157989153194064
T1160 0.157858166020765
T1161 0.157727178847466
T1162 0.157596191674168
T1163 0.157465204500869
T1164 0.15733421732757
T1165 0.157203230154272
T1166 0.157072242980973
T1167 0.156941255807675
T1168 0.156810268634376
T1169 0.156679281461077
T1170 0.156548293147342
T1171 0.156417305974043
T1172 0.156286318800744
T1173 0
T1174 0
T1175 0
T1176 0
T1177 0
T1178 0
T1179 0
T1180 0
T1181 0
T1182 0.154976445927321
T1183 0.154845458754022
T1184 0.154714471580723
T1185 0.154583484407425
T1186 0.154452497234126
T1187 0.154321510060827
T1188 0.154190522887529
T1189 0.15405953571423
T1190 0.153928548540931
T1191 0.153797561367633
T1192 0.153666573053897
T1193 0.153535585880598
T1194 0.1534045987073
T1195 0.153273611534001
T1196 0.153142624360702
T1197 0
T1198 0
T1199 0
T1200 0
T1201 0
T1202 0
T1203 0
T1204 0
T1205 0
T1206 0.151832751487279
T1207 0.15170176431398
T1208 0.151570777140682
T1209 0.151439789967383
T1210 0.151308802794084
T1211 0.151177815620786
T1212 0.151046828447487
T1213 0.150915841274188
T1214 0.150784852960453
T1215 0.150653865787154
T1216 0.150522878613855
T1217 0.150391891440557
T1218 0.150260904267258
T1219 0.150129917093959
T1220 0.149998929920661
T1221 0
T1222 0
T1223 0
T1224 0
T1225 0
T1226 0
T1227 0
T1228 0
T1229 0
T1230 0.148689057047237
T1231 0.148558069873938
T1232 0.14842708270064
T1233 0.148296095527341
T1234 0.148165108354043
T1235 0.148034121180744
T1236 0.147903134007445
T1237 0.14777214569371
T1238 0.147641158520411
T1239 0.147510171347112
T1240 0.147379184173814
T1241 0.147248197000515
T1242 0.147117209827216
T1243 0.146986222653918
T1244 0.146855235480619
T1245 0
T1246 0
T1247 0
T1248 0
T1249 0
T1250 0
T1251 0
T1252 0
T1253 0
T1254 0.145545362607195
T1255 0.145414375433897
T1256 0.145283388260598
T1257 0.145152401087299
T1258 0.145021413914001
T1259 0.144890425600265
T1260 0.144759438426966
T1261 0.144628451253668
T1262 0.144497464080369
T1263 0.144366476907071
T1264 0.144235489733772
T1265 0.144104502560473
T1266 0.143973515387175
T1267 0.143842528213876
T1268 0.143711541040577
T1269 0
T1270 0
T1271 0
T1272 0
T1273 0
T1274 0
T1275 0
T1276 0
T1277 0
T1278 0.142401668167154
T1279 0.142270680993855
T1280 0.142139693820556
T1281 0.142008705506821
T1282 0.141877718333522
T1283 0.141746731160223
T1284 0.141615743986925
T1285 0.141484756813626
T1286 0.141353769640327
T1287 0.141222782467029
T1288 0.14109179529373
T1289 0.140960808120431
T1290 0.140829820947133
T1291 0.140698833773834
T1292 0.140567846600535
T1293 0
T1294 0
T1295 0
T1296 0
T1297 0
T1298 0
T1299 0
T1300 0
T1301 0
T1302 0.139257973727112
T1303 0.139126986553813
T1304 0.138995998240078
T1305 0.138865011066779
T1306 0.13873402389348
T1307 0.138603036720182
T1308 0.138472049546883
T1309 0.138341062373584
T1310 0.138210075200286
T1311 0.138079088026987
T1312 0.137948100853688
T1313 0.13781711368039
T1314 0.137686126507091
T1315 0.137555138193355
T1316 0.137424151020057
T1317 0
T1318 0
T1319 0
T1320 0
T1321 0
T1322 0
T1323 0
T1324 0
T1325 0
T1326 0.136114278146633
T1327 0.135983290973335
T1328 0.135852303800036
T1329 0.135721316626737
T1330 0.135590329453439
T1331 0.13545934228014
T1332 0.135328355106841
T1333 0.135197367933543
T1334 0.135066380760244
T1335 0.134935393586945
T1336 0.134804406413647
T1337 0.134673418099911
T1338 0.134542430926612
T1339 0.134411443753314
T1340 0.134280456580015
T1341 0
T1342 0
T1343 0
T1344 0
T1345 0
T1346 0
T1347 0
T1348 0
T1349 0
T1350 0.132970583706591
T1351 0.132839596533293
T1352 0.132708609359994
T1353 0.132577622186695
T1354 0.132446635013397
T1355 0.132315647840098
T1356 0.132184660666799
T1357 0.132053673493501
T1358 0.131922686320202
T1359 0.131791698006467
T1360 0.131660710833168
T1361 0.131529723659869
T1362 0.131398736486571
T1363 0.131267749313272
T1364 0.131136762139973
T1365 0
T1366 0
T1367 0
T1368 0
T1369 0
T1370 0
T1371 0
T1372 0
T1373 0
T1374 0.12982688926655
T1375 0.129695902093251
T1376 0.129564914919952
T1377 0.129433927746654
T1378 0.129302940573355
T1379 0.129171953400056
T1380 0.129040966226758
T1381 0.128909979053459
T1382 0.128778990739723
T1383 0.128648003566425
T1384 0.128517016393126
T1385 0.128386029219827
T1386 0.128255042046529
T1387 0.12812405487323
T1388 0.127993067699931
T1389 0
T1390 0
T1391 0
T1392 0
T1393 0
T1394 0
T1395 0
T1396 0
T1397 0
T1398 0.126683194826508
T1399 0.126552207653209
T1400 0.126421220479911
T1401 0.126290233306612
T1402 0.126159246133313
T1403 0.126028258960015
T1404 0.125897270646279
T1405 0.12576628347298
T1406 0.125635296299682
T1407 0.125504309126383
T1408 0.125373321953084
T1409 0.125242334779786
T1410 0.125111347606487
T1411 0.124980360433188
T1412 0.12484937325989
T1413 0
T1414 0
T1415 0
T1416 0
T1417 0
T1418 0
T1419 0
T1420 0
T1421 0
T1422 0.123539500386466
T1423 0.123408513213168
T1424 0.123277526039869
T1425 0.12314653886657
T1426 0.123015550552835
T1427 0.122884563379536
T1428 0.122753576206237
T1429 0.122622589032939
T1430 0.12249160185964
T1431 0.122360614686341
T1432 0.122229627513043
T1433 0.122098640339744
T1434 0.121967653166445
T1435 0.121836665993147
T1436 0
T1437 0
T1438 0
T1439 0
T1440 0
T1441 0
T1442 0
T1443 0
T1444 0
T1445 0
T1446 0.120395805946424
T1447 0.120264818773126
T1448 0.120133831599827
T1449 0.120002843286091
T1450 0.119871856112793
T1451 0.119740868939494
T1452 0.119609881766196
T1453 0.119478894592897
T1454 0.119347907419598
T1455 0.1192169202463
T1456 0.119085933073001
T1457 0.118954945899702
T1458 0.118823958726404
T1459 0.118692971553105
T1460 0
T1461 0
T1462 0
T1463 0
T1464 0
T1465 0
T1466 0
T1467 0
T1468 0
T1469 0
T1470 0.117252111506383
T1471 0.117121123192647
T1472 0.116990136019348
T1473 0.11685914884605
T1474 0.116728161672751
T1475 0.116597174499452
T1476 0.116466187326154
T1477 0.116335200152855
T1478 0.116204212979556
T1479 0.116073225806258
T1480 0.115942238632959
T1481 0.11581125145966
T1482 0.115680263145925
T1483 0.115549275972626
T1484 0
T1485 0
T1486 0
T1487 0
T1488 0
T1489 0
T1490 0
T1491 0
T1492 0
T1493 0
T1494 0.114108415925904
T1495 0.113977428752605
T1496 0.113846441579307
T1497 0.113715454406008
T1498 0.113584467232709
T1499 0.113453480059411
T1500 0.113322492886112
T1501 0.113191505712813
T1502 0.113060518539515
T1503 0.112929531366216
T1504 0.11279854305248
T1505 0.112667555879182
T1506 0.112536568705883
T1507 0.112405581532584
T1508 0
T1509 0
T1510 0
T1511 0
T1512 0
T1513 0
T1514 0
T1515 0
T1516 0
T1517 0
T1518 0.110964721485862
T1519 0.110833734312564
T1520 0.110702747139265
T1521 0.110571759965966
T1522 0.110440772792668
T1523 0.110309785619369
T1524 0.11017879844607
T1525 0.110047811272772
T1526 0.109916824099473
T1527 0.109785835785737
T1528 0.109654848612439
T1529 0.10952386143914
T1530 0.109392874265841
T1531 0.109261887092543
T1532 0
T1533 0
T1534 0
T1535 0
T1536 0
T1537 0
T1538 0
T1539 0
T1540 0
T1541 0
T1542 0.10782102704582
T1543 0.107690039872522
T1544 0.107559052699223
T1545 0.107428065525925
T1546 0.107297078352626
T1547 0.107166091179327
T1548 0.107035104006029
T1549 0.106904115692293
T1550 0.106773128518994
T1551 0.106642141345696
T1552 0.106511154172397
T1553 0.106380166999098
T1554 0.1062491798258
T1555 0.106118192652501
T1556 0
T1557 0
T1558 0
T1559 0
T1560 0
T1561 0
T1562 0
T1563 0
T1564 0
T1565 0
T1566 0.104677332605779
T1567 0.10454634543248
T1568 0.104415358259181
T1569 0.104284371085883
T1570 0.104153383912584
T1571 0.104022395598848
T1572 0.10389140842555
T1573 0.103760421252251
T1574 0.103629434078952
T1575 0.103498446905654
T1576 0.103367459732355
T1577 0.103236472559057
T1578 0.103105485385758
T1579 0.102974498212459
T1580 0
T1581 0
T1582 0
T1583 0
T1584 0
T1585 0
T1586 0
T1587 0
T1588 0
T1589 0
T1590 0.101533638165737
T1591 0.101402650992438
T1592 0.10127166381914
T1593 0.101140676645841
T1594 0.101009688332105
T1595 0.100878701158807
T1596 0.100747713985508
T1597 0.100616726812209
T1598 0.100485739638911
T1599 0.100354752465612
T1600 0.100223765292313
T1601 0.100092778119015
T1602 0.0999617909457161
T1603 0.0998308037724174
T1604 0
T1605 0
T1606 0
T1607 0
T1608 0
T1609 0
T1610 0
T1611 0
T1612 0
T1613 0
T1614 0.0983899437256952
T1615 0.0982589565523966
T1616 0.0981279682386609
T1617 0.0979969810653623
T1618 0.0978659938920636
T1619 0.0977350067187649
T1620 0.0976040195454663
T1621 0.0974730323721676
T1622 0.097342045198869
T1623 0.0972110580255703
T1624 0.0970800708522717
T1625 0.096949083678973
T1626 0.0968180965056744
T1627 0.0966871081919387
T1628 0
T1629 0
T1630 0
T1631 0
T1632 0
T1633 0
T1634 0
T1635 0
T1636 0
T1637 0
T1638 0.0952462481452165
T1639 0.0951152609719178
T1640 0.0949842737986192
T1641 0.0948532866253205
T1642 0.0947222994520219
T1643 0.0945913122787232
T1644 0.0944603251054245
T1645 0.0943293379321259
T1646 0.0941983507588272
T1647 0.0940673635855286
T1648 0.0939363764122299
T1649 0.0938053880984943
T1650 0.0936744009251956
T1651 0.093543413751897
T1652 0
T1653 0
T1654 0
T1655 0
T1656 0
T1657 0
T1658 0
T1659 0
T1660 0
T1661 0
T1662 0.0921025537051747
T1663 0.0919715665318761
T1664 0.0918405793585774
T1665 0.0917095921852788
T1666 0.0915786050119801
T1667 0.0914476178386815
T1668 0.0913166306653828
T1669 0.0911856434920841
T1670 0.0910546563187855
T1671 0.0909236691454868
T1672 0.0907926808317512
T1673 0.0906616936584525
T1674 0.0905307064851539
T1675 0.0903997193118552
T1676 0
T1677 0
T1678 0
T1679 0
T1680 0
T1681 0
T1682 0
T1683 0
T1684 0
T1685 0
T1686 0.088958859265133
T1687 0.0888278720918343
T1688 0.0886968849185357
T1689 0.088565897745237
T1690 0.0884349105719384
T1691 0.0883039233986397
T1692 0.0881729362253411
T1693 0.0880419490520424
T1694 0.0879109607383067
T1695 0.0877799735650081
T1696 0.0876489863917094
T1697 0.0875179992184108
T1698 0.0873870120451121
T1699 0.0872560248718135
T1700 0
T1701 0
T1702 0
T1703 0
T1704 0
T1705 0
T1706 0
T1707 0
T1708 0
T1709 0
T1710 0.0858151648250912
T1711 0.0856841776517926
T1712 0.0855531904784939
T1713 0.0854222033051953
T1714 0.0852912161318966
T1715 0.085160228958598
T1716 0.0850292406448623
T1717 0.0848982534715637
T1718 0.084767266298265
T1719 0.0846362791249663
T1720 0.0845052919516677
T1721 0.084374304778369
T1722 0.0842433176050704
T1723 0.0841123304317717
T1724 0
T1725 0
T1726 0
T1727 0
T1728 0
T1729 0
T1730 0
T1731 0
T1732 0
T1733 0
T1734 0.0826714703850495
T1735 0.0825404832117508
T1736 0.0824094960384522
T1737 0.0822785088651535
T1738 0.0821475216918549
T1739 0.0820165333781192
T1740 0.0818855462048206
T1741 0.0817545590315219
T1742 0.0816235718582232
T1743 0.0814925846849246
T1744 0.0813615975116259
T1745 0.0812306103383273
T1746 0.0810996231650286
T1747 0.08096863599173
T1748 0
T1749 0
T1750 0
T1751 0
T1752 0
T1753 0
T1754 0
T1755 0
T1756 0
T1757 0
T1758 0.0795277759450078
T1759 0.0793967887717091
T1760 0.0792658015984104
T1761 0.0791348132846748
T1762 0.0790038261113761
T1763 0.0788728389380775
T1764 0.0787418517647788
T1765 0.0786108645914802
T1766 0.0787892597311546
T1767 0.0789676537303921
T1768 0.0791460488700665
T1769 0.079324442869304
T1770 0.0795028380089784
T1771 0.0796812331486529
T1772 0
T1773 0
T1774 0
T1775 0
T1776 0
T1777 0
T1778 0
T1779 0
T1780 0
T1781 0
T1782 0.0816435739828868
T1783 0.0818219679821243
T1784 0.0820003631217987
T1785 0.0821787582614732
T1786 0.0823571522607106
T1787 0.0825355474003851
T1788 0.0827139413996225
T1789 0.082892336539297
T1790 0.0830707305385344
T1791 0.0832491256782089
T1792 0.0834275208178833
T1793 0.0836059148171208
T1794 0.0837843099567953
T1795 0.0839627039560327
T1796 0
T1797 0
T1798 0
T1799 0
T1800 0
T1801 0
T1802 0
T1803 0
T1804 0
T1805 0
T1806 0.0859250459307037
T1807 0.0861034399299411
T1808 0.0862818350696156
T1809 0.086460229068853
T1810 0.0866386242085275
T1811 0.0868170193482019
T1812 0.0869954133474394
T1813 0.0871738084871138
T1814 0.0873522024863513
T1815 0.0875305976260257
T1816 0.0877089916252632
T1817 0.0878873867649376
T1818 0.0880657819046121
T1819 0.0882441759038495
T1820 0
T1821 0
T1822 0
T1823 0
T1824 0
T1825 0
T1826 0
T1827 0
T1828 0
T1829 0
T1830 0.0902065178785205
T1831 0.0903849118777579
T1832 0.0905633070174324
T1833 0.0907417010166698
T1834 0.0909200961563443
T1835 0.0910984901555817
T1836 0.0912768852952562
T1837 0.0914552804349306
T1838 0.0916336744341681
T1839 0.0918120695738426
T1840 0.09199046357308
T1841 0.0921688587127545
T1842 0.0923472527119919
T1843 0.0925256478516664
T1844 0
T1845 0
T1846 0
T1847 0
T1848 0
T1849 0
T1850 0
T1851 0
T1852 0
T1853 0
T1854 0.0944879886859003
T1855 0.0946663838255748
T1856 0.0948447789652492
T1857 0.0950231729644867
T1858 0.0952015681041611
T1859 0.0953799621033986
T1860 0.095558357243073
T1861 0.0957367512423105
T1862 0.0959151463819849
T1863 0.0960935415216594
T1864 0.0962719355208968
T1865 0.0964503306605713
T1866 0.0966287246598087
T1867 0.0968071197994832
T1868 0
T1869 0
T1870 0
T1871 0
T1872 0
T1873 0
T1874 0
T1875 0
T1876 0
T1877 0
T1878 0.0987694606337172
T1879 0.0989478557733916
T1880 0.099126249772629
T1881 0.0993046449123035
T1882 0.0994830400519779
T1883 0.0996614340512154
T1884 0.0998398291908899
T1885 0.100018223190127
T1886 0.100196618329802
T1887 0.100375012329039
T1888 0.100553407468714
T1889 0.100731802608388
T1890 0.100910196607626
T1891 0.1010885917473
T1892 0
T1893 0
T1894 0
T1895 0
T1896 0
T1897 0
T1898 0
T1899 0
T1900 0
T1901 0
T1902 0.103050932581534
T1903 0.103229327721208
T1904 0.103407721720446
T1905 0.10358611686012
T1906 0.103764510859358
T1907 0.103942905999032
T1908 0.104121301138707
T1909 0.104299695137944
T1910 0.104478090277619
T1911 0.104656484276856
T1912 0.10483487941653
T1913 0.105013273415768
T1914 0.105191668555442
T1915 0.105370063695117
T1916 0
T1917 0
T1918 0
T1919 0
T1920 0
T1921 0
T1922 0
T1923 0
T1924 0
T1925 0
T1926 0.107332404529351
T1927 0.107510798528588
T1928 0.107689193668263
T1929 0.107867588807937
T1930 0.108045982807175
T1931 0.108224377946849
T1932 0.108402771946087
T1933 0.108581167085761
T1934 0.108759562225435
T1935 0.108937956224673
T1936 0.109116351364347
T1937 0.109294745363585
T1938 0.109473140503259
T1939 0.109651534502497
T1940 0
T1941 0
T1942 0
T1943 0
T1944 0
T1945 0
T1946 0
T1947 0
T1948 0
T1949 0
T1950 0.111613876477168
T1951 0.111792270476405
T1952 0.11197066561608
T1953 0.112149059615317
T1954 0.112327454754991
T1955 0.112505849894666
T1956 0.112684243893903
T1957 0.112862639033578
T1958 0.113041033032815
T1959 0.11321942817249
T1960 0.113397822171727
T1961 0.113576217311402
T1962 0.113754612451076
T1963 0.113933006450313
T1964 0
T1965 0
T1966 0
T1967 0
T1968 0
T1969 0
T1970 0
T1971 0
T1972 0
T1973 0
T1974 0
T1975 0.116073742424222
T1976 0.116252137563896
T1977 0.116430531563134
T1978 0.116608926702808
T1979 0.116787320702046
T1980 0.11696571584172
T1981 0.117144110981395
T1982 0.117322504980632
T1983 0.117500900120307
T1984 0.117679294119544
T1985 0.117857689259218
T1986 0.118036083258456
T1987 0.11821447839813
T1988 0
T1989 0
T1990 0
T1991 0
T1992 0
T1993 0
T1994 0
T1995 0
T1996 0
T1997 0
T1998 0
T1999 0.120355214372039
T2000 0.120533609511713
T2001 0.120712003510951
T2002 0.120890398650625
T2003 0.121068792649863
T2004 0.121247187789537
T2005 0.121425581788774
T2006 0.121603976928449
T2007 0.121782372068123
T2008 0.121960766067361
T2009 0.122139161207035
T2010 0.122317555206273
T2011 0.122495950345947
T2012 0
T2013 0
T2014 0
T2015 0
T2016 0
T2017 0
T2018 0
T2019 0
T2020 0
T2021 0
T2022 0
T2023 0.124636686319856
T2024 0.124815080319093
T2025 0.124993475458767
T2026 0.125171870598442
T2027 0.125350264597679
T2028 0.125528659737354
T2029 0.125707053736591
T2030 0.125885448876266
T2031 0.126063842875503
T2032 0.126242238015178
T2033 0.126420633154852
T2034 0.12659902715409
T2035 0.126777422293764
T2036 0
T2037 0
T2038 0
T2039 0
T2040 0
T2041 0
T2042 0
T2043 0
T2044 0
T2045 0
T2046 0
T2047 0.128918158267672
T2048 0.12909655226691
T2049 0.129274947406584
T2050 0.129453341405822
T2051 0.129631736545496
T2052 0.129810131685171
T2053 0.129988525684408
T2054 0.130166920824083
T2055 0.13034531482332
T2056 0.130523709962994
T2057 0.130702103962232
T2058 0.130880499101906
T2059 0.131058894241581
T2060 0
T2061 0
T2062 0
T2063 0
T2064 0
T2065 0
T2066 0
T2067 0
T2068 0
T2069 0
T2070 0
T2071 0.133199629075052
T2072 0.133378024214727
T2073 0.133556419354401
T2074 0.133734813353639
T2075 0.133913208493313
T2076 0.13409160249255
T2077 0.134269997632225
T2078 0.134448392771899
T2079 0.134626786771137
T2080 0.134805181910811
T2081 0.134983575910049
T2082 0.135161971049723
T2083 0.135340365048961
T2084 0
T2085 0
T2086 0
T2087 0
T2088 0
T2089 0
T2090 0
T2091 0
T2092 0
T2093 0
T2094 0
T2095 0.137481101022869
T2096 0.137659496162543
T2097 0.137837890161781
T2098 0.138016285301455
T2099 0.13819468044113
T2100 0.138373074440367
T2101 0.138551469580042
T2102 0.138729863579279
T2103 0.138908258718954
T2104 0.139086652718191
T2105 0.139265047857866
T2106 0.13944344299754
T2107 0.139621836996777
T2108 0
T2109 0
T2110 0
T2111 0
T2112 0
T2113 0
T2114 0
T2115 0
T2116 0
T2117 0
T2118 0
T2119 0.141762572970686
T2120 0.14194096811036
T2121 0.142119362109598
T2122 0.142297757249272
T2123 0.14247615124851
T2124 0.142654546388184
T2125 0.142832941527859
T2126 0.143011335527096
T2127 0.14318973066677
T2128 0.143368124666008
T2129 0.143546519805682
T2130 0.14372491380492
T2131 0
T2132 0
T2133 0
T2134 0
T2135 0
T2136 0
T2137 0
T2138 0
T2139 0
T2140 0
T2141 0
T2142 0
T2143 0.146044044918503
T2144 0.146222440058177
T2145 0.146400834057415
T2146 0.146579229197089
T2147 0.146757623196327
T2148 0.146936018336001
T2149 0.147114412335238
T2150 0.147292807474913
T2151 0.147471202614587
T2152 0.147649596613825
T2153 0.147827991753499
T2154 0.148006385752737
T2155 0
T2156 0
T2157 0
T2158 0
T2159 0
T2160 0
T2161 0
T2162 0
T2163 0
T2164 0
T2165 0
T2166 0
T2167 0.15032551686632
T2168 0.150503910865557
T2169 0.150682306005231
T2170 0.150860701144906
T2171 0.151039095144143
T2172 0.151217490283818
T2173 0.151395884283055
T2174 0.15157427942273
T2175 0.151752673421967
T2176 0.151931068561642
T2177 0.152109463701316
T2178 0.152287857700554
T2179 0
T2180 0
T2181 0
T2182 0
T2183 0
T2184 0
T2185 0
T2186 0
T2187 0
T2188 0
T2189 0
T2190 0
T2191 0.154606988814136
T2192 0.154785382813374
T2193 0.154963777953048
T2194 0.155142171952286
T2195 0.15532056709196
T2196 0.155498962231635
T2197 0.155677356230872
T2198 0.155855751370547
T2199 0.156034145369784
T2200 0.156212540509458
T2201 0.156390934508696
T2202 0.15656932964837
T2203 0
T2204 0
T2205 0
T2206 0
T2207 0
T2208 0
T2209 0
T2210 0
T2211 0
T2212 0
T2213 0
T2214 0
T2215 0.158888459621516
T2216 0.159066854761191
T2217 0.159245249900865
T2218 0.159423643900103
T2219 0.159602039039777
T2220 0.159780433039014
T2221 0.159958828178689
T2222 0.160137223318363
T2223 0.160315617317601
T2224 0.160494012457275
T2225 0.160672406456513
T2226 0.160850801596187
T2227 0
T2228 0
T2229 0
T2230 0
T2231 0
T2232 0
T2233 0
T2234 0
T2235 0
T2236 0
T2237 0
T2238 0
T2239 0.163169931569333
T2240 0.163348326709007
T2241 0.163526720708245
T2242 0.163705115847919
T2243 0.163883510987594
T2244 0.164061904986831
T2245 0.164240300126506
T2246 0.164418694125743
T2247 0.164597089265418
T2248 0.164775483264655
T2249 0.16495387840433
T2250 0.165132273544004
T2251 0
T2252 0
T2253 0
T2254 0
T2255 0
T2256 0
T2257 0
T2258 0
T2259 0
T2260 0
T2261 0
T2262 0
T2263 0.16745140351715
T2264 0.167629798656824
T2265 0.167808192656062
T2266 0.167986587795736
T2267 0.168164981794974
T2268 0.168343376934648
T2269 0.168521772074323
T2270 0.16870016607356
T2271 0.168878561213234
T2272 0.169056955212472
T2273 0.169235350352146
T2274 0.169413744351384
T2275 0
T2276 0
T2277 0
T2278 0
T2279 0
T2280 0
T2281 0
T2282 0
T2283 0
T2284 0
T2285 0
T2286 0
T2287 0.171732875464967
T2288 0.171911270604641
T2289 0.172089664603879
T2290 0.172268059743553
T2291 0.17244645374279
T2292 0.172624848882465
T2293 0.172803242881702
T2294 0.172981638021377
T2295 0.173160033161051
T2296 0.173338427160289
T2297 0.173516822299963
T2298 0.173695216299201
T2299 0
T2300 0
T2301 0
T2302 0
T2303 0
T2304 0
T2305 0
T2306 0
T2307 0
T2308 0
T2309 0
T2310 0
T2311 0.176014347412784
T2312 0.176192741412021
T2313 0.176371136551695
T2314 0.17654953169137
T2315 0.176727925690607
T2316 0.176906320830282
T2317 0.177084714829519
T2318 0.177263109969194
T2319 0.177441503968431
T2320 0.177619899108106
T2321 0.17779829424778
T2322 0.177976688247017
T2323 0
T2324 0
T2325 0
T2326 0
T2327 0
T2328 0
T2329 0
T2330 0
T2331 0
T2332 0
T2333 0
T2334 0
T2335 0.1802958193606
T2336 0.180474213359838
T2337 0.180652608499512
T2338 0.18083100249875
T2339 0.181009397638424
T2340 0.181187792778099
T2341 0.181366186777336
T2342 0.181544581917011
T2343 0.181722975916248
T2344 0.181901371055922
T2345 0.18207976505516
T2346 0.182258160194834
T2347 0
T2348 0
T2349 0
T2350 0
T2351 0
T2352 0
T2353 0
T2354 0
T2355 0
T2356 0
T2357 0
T2358 0
T2359 0.18457729016798
T2360 0.184755685307655
T2361 0.184934080447329
T2362 0.185112474446567
T2363 0.185290869586241
T2364 0.185469263585478
T2365 0.185647658725153
T2366 0.185826053864827
T2367 0.186004447864065
T2368 0.186182843003739
T2369 0.186361237002977
T2370 0.186539632142651
T2371 0
T2372 0
T2373 0
T2374 0
T2375 0
T2376 0
T2377 0
T2378 0
T2379 0
T2380 0
T2381 0
T2382 0
T2383 0.188858762115797
T2384 0.189037157255471
T2385 0.189215551254709
T2386 0.189393946394383
T2387 0.189572341534058
T2388 0.189750735533295
T2389 0.18992913067297
T2390 0.190107524672207
T2391 0.190285919811882
T2392 0.190464313811119
T2393 0.190642708950794
T2394 0.190821104090468
T2395 0
T2396 0
T2397 0
T2398 0
T2399 0
T2400 0
T2401 0
T2402 0
T2403 0
T2404 0
T2405 0
T2406 0
T2407 0.193140234063614
T2408 0.193318629203288
T2409 0.193497023202526
T2410 0.1936754183422
T2411 0.193853812341438
T2412 0.194032207481112
T2413 0.194210602620787
T2414 0.194388996620024
T2415 0.194567391759698
T2416 0.194745785758936
T2417 0.19492418089861
T2418 0.195102574897848
T2419 0
T2420 0
T2421 0
T2422 0
T2423 0
T2424 0
T2425 0
T2426 0
T2427 0
T2428 0
T2429 0
T2430 0
T2431 0.197421706011431
T2432 0.197600101151105
T2433 0.197778495150343
T2434 0.197956890290017
T2435 0.198135284289254
T2436 0.198313679428929
T2437 0.198492073428166
T2438 0.198670468567841
T2439 0.198848863707515
T2440 0.199027257706753
T2441 0.199205652846427
T2442 0.199384046845665
T2443 0
T2444 0
T2445 0
T2446 0
T2447 0
T2448 0
T2449 0
T2450 0
T2451 0
T2452 0
T2453 0
T2454 0
T2455 0.201703177959247
T2456 0.201881571958485
T2457 0.202059967098159
T2458 0.202238362237834
T2459 0.202416756237071
T2460 0.202595151376746
T2461 0.202773545375983
T2462 0.202951940515658
T2463 0.203130334514895
T2464 0.20330872965457
T2465 0.203487124794244
T2466 0.203665518793481
T2467 0
T2468 0
T2469 0
T2470 0
T2471 0
T2472 0
T2473 0
T2474 0
T2475 0
T2476 0
T2477 0
T2478 0
T2479 0.205984649907064
T2480 0.206163043906302
T2481 0.206341439045976
T2482 0.206519833045214
T2483 0.206698228184888
T2484 0.206876623324563
T2485 0.2070550173238
T2486 0.207233412463474
T2487 0.207411806462712
T2488 0.207590201602386
T2489 0.207768595601624
T2490 0.207946990741298
T2491 0
T2492 0
T2493 0
T2494 0
T2495 0
T2496 0
T2497 0
T2498 0
T2499 0
T2500 0
T2501 0
T2502 0
T2503 0.210266120714444
T2504 0.210444515854119
T2505 0.210622910993793
T2506 0.210801304993031
T2507 0.210979700132705
T2508 0.211158094131942
T2509 0.211336489271617
T2510 0.211514884411291
T2511 0.211693278410529
T2512 0.211871673550203
T2513 0.212050067549441
T2514 0.212228462689115
T2515 0
T2516 0
T2517 0
T2518 0
T2519 0
T2520 0
T2521 0
T2522 0
T2523 0
T2524 0
T2525 0
T2526 0
T2527 0.214547592662261
T2528 0.214725987801935
T2529 0.214904381801173
T2530 0.215082776940847
T2531 0.215261172080522
T2532 0.215439566079759
T2533 0.215617961219434
T2534 0.215796355218671
T2535 0.215974750358346
T2536 0.216153144357583
T2537 0.216331539497257
T2538 0.216509934636932
T2539 0
T2540 0
T2541 0
T2542 0
T2543 0
T2544 0
T2545 0
T2546 0
T2547 0
T2548 0
T2549 0
T2550 0
T2551 0.218829064610078
T2552 0.219007459749752
T2553 0.21918585374899
T2554 0.219364248888664
T2555 0.219542642887902
T2556 0.219721038027576
T2557 0.21989943316725
T2558 0.220077827166488
T2559 0.220256222306162
T2560 0.2204346163054
T2561 0.220613011445074
T2562 0.220791405444312
T2563 0
T2564 0
T2565 0
T2566 0
T2567 0
T2568 0
T2569 0
T2570 0
T2571 0
T2572 0
T2573 0
T2574 0
T2575 0.223110536557895
T2576 0.223288931697569
T2577 0.223467325696807
T2578 0.223645720836481
T2579 0.223824114835718
T2580 0.224002509975393
T2581 0.22418090397463
T2582 0.224359299114305
T2583 0.224537694253979
T2584 0.224716088253217
T2585 0.224894483392891
T2586 0.225072877392129
T2587 0
T2588 0
T2589 0
T2590 0
T2591 0
T2592 0
T2593 0
T2594 0
T2595 0
T2596 0
T2597 0
T2598 0
T2599 0.227392008505711
T2600 0.227570402504949
T2601 0.227748797644623
T2602 0.227927192784298
T2603 0.228105586783535
T2604 0.22828398192321
T2605 0.228462375922447
T2606 0.228640771062122
T2607 0.228819165061359
T2608 0.228997560201034
T2609 0.229175955340708
T2610 0.229354349339945
T2611 0
T2612 0
T2613 0
T2614 0
T2615 0
T2616 0
T2617 0
T2618 0
T2619 0
T2620 0
T2621 0
T2622 0
T2623 0.231673480453528
T2624 0.231851874452766
T2625 0.23203026959244
T2626 0.232208663591678
T2627 0.232387058731352
T2628 0.232565453871027
T2629 0.232743847870264
T2630 0.232743847870264
T2631 0.232743847870264
T2632 0.232743847870264
T2633 0.232743847870264
T2634 0.232743847870264
T2635 0
T2636 0
T2637 0
T2638 0
T2639 0
T2640 0
T2641 0
T2642 0
T2643 0
T2644 0
T2645 0
T2646 0
T2647 0.232743847870264
T2648 0.232743847870264
T2649 0.232743847870264
T2650 0.232743847870264
T2651 0.232743847870264
T2652 0.232743847870264
T2653 0.232743847870264
T2654 0.232743847870264
T2655 0.232743847870264
T2656 0.232743847870264
T2657 0.232743847870264
T2658 0.232743847870264
T2659 0
T2660 0
T2661 0
T2662 0
T2663 0
T2664 0
T2665 0
T2666 0
T2667 0
T2668 0
T2669 0
T2670 0
T2671 0.232743847870264
T2672 0.232743847870264
T2673 0.232743847870264
T2674 0.232743847870264
T2675 0.232743847870264
T2676 0.232743847870264
T2677 0.232743847870264
T2678 0.232743847870264
T2679 0.232743847870264
T2680 0.232743847870264
T2681 0.232743847870264
T2682 0.232743847870264
T2683 0
T2684 0
T2685 0
T2686 0
T2687 0
T2688 0
T2689 0
T2690 0
T2691 0
T2692 0
T2693 0
T2694 0
T2695 0.232743847870264
T2696 0.232743847870264
T2697 0.232743847870264
T2698 0.232743847870264
T2699 0.232743847870264
T2700 0.232743847870264
T2701 0.232743847870264
T2702 0.232743847870264
T2703 0.232743847870264
T2704 0.232743847870264
T2705 0.232743847870264
T2706 0.232743847870264
T2707 0
T2708 0
T2709 0
T2710 0
T2711 0
T2712 0
T2713 0
T2714 0
T2715 0
T2716 0
T2717 0
T2718 0
T2719 0.232743847870264
T2720 0.232743847870264
T2721 0.232743847870264
T2722 0.232743847870264
T2723 0.232743847870264
T2724 0.232743847870264
T2725 0.232743847870264
T2726 0.232743847870264
T2727 0.232743847870264
T2728 0.232743847870264
T2729 0.232743847870264
T2730 0.232743847870264
T2731 0
T2732 0
T2733 0
T2734 0
T2735 0
T2736 0
T2737 0
T2738 0
T2739 0
T2740 0
T2741 0
T2742 0
T2743 0.232743847870264
T2744 0.232743847870264
T2745 0.232743847870264
T2746 0.232743847870264
T2747 0.232743847870264
T2748 0.232743847870264
T2749 0.232743847870264
T2750 0.232743847870264
T2751 0.232743847870264
T2752 0.232743847870264
T2753 0.232743847870264
T2754 0.232743847870264
T2755 0
T2756 0
T2757 0
T2758 0
T2759 0
T2760 0
T2761 0
T2762 0
T2763 0
T2764 0
T2765 0
T2766 0
T2767 0.232743847870264
T2768 0.232743847870264
T2769 0.232743847870264
T2770 0.232743847870264
T2771 0.232743847870264
T2772 0.232743847870264
T2773 0.232743847870264
T2774 0.232743847870264
T2775 0.232743847870264
T2776 0.232743847870264
T2777 0.232743847870264
T2778 0
T2779 0
T2780 0
T2781 0
T2782 0
T2783 0
T2784 0
T2785 0
T2786 0
T2787 0
T2788 0
T2789 0
T2790 0
T2791 0.232743847870264
T2792 0.232743847870264
T2793 0.232743847870264
T2794 0.232743847870264
T2795 0.232743847870264
T2796 0.232743847870264
T2797 0.232743847870264
T2798 0.232743847870264
T2799 0.232743847870264
T2800 0.232743847870264
T2801 0.232743847870264
T2802 0
T2803 0
T2804 0
T2805 0
T2806 0
T2807 0
T2808 0
