# Supplementary material for: FishMORPH - An agent-based model to predict salmonid growth and distribution responses under natural and low flows
Source: Sci Rep. 2016 Jul 19;6:29414. doi: 10.1038/srep29414 (PMC4949470; doi:10.1038/srep29414)
Supplement: Supplementary Information 2 [file srep29414-s2.zip › SR_FishMORPH_Files/Parameters/Baseline_Resource6_Density_Stretch7.var]

Resource6Density Strech7
T1 0
T2 0
T3 0
T4 0
T5 8.21813653055962
T6 8.21813653055962
T7 8.21813653055962
T8 8.21813653055962
T9 8.21813653055962
T10 8.21813653055962
T11 8.21813653055962
T12 8.21813653055962
T13 8.21813653055962
T14 8.21813653055962
T15 8.21813653055962
T16 8.21813653055962
T17 8.21813653055962
T18 8.21813653055962
T19 8.21813653055962
T20 8.21813653055962
T21 0
T22 0
T23 0
T24 0
T25 0
T26 0
T27 0
T28 0
T29 8.21813653055962
T30 8.21813653055962
T31 8.21813653055962
T32 8.21813653055962
T33 8.21813653055962
T34 8.21813653055962
T35 8.21813653055962
T36 8.21813653055962
T37 8.21813653055962
T38 8.21813653055962
T39 8.21813653055962
T40 8.21813653055962
T41 8.21813653055962
T42 8.21813653055962
T43 8.21813653055962
T44 8.21813653055962
T45 0
T46 0
T47 0
T48 0
T49 0
T50 0
T51 0
T52 0
T53 8.21813653055962
T54 8.21813653055962
T55 8.21813653055962
T56 8.21813653055962
T57 8.21813653055962
T58 8.21813653055962
T59 8.21813653055962
T60 8.21813653055962
T61 8.21813653055962
T62 8.21813653055962
T63 8.21813653055962
T64 8.21813653055962
T65 8.21813653055962
T66 8.21813653055962
T67 8.21813653055962
T68 8.21813653055962
T69 0
T70 0
T71 0
T72 0
T73 0
T74 0
T75 0
T76 0
T77 8.21813653055962
T78 8.21813653055962
T79 8.21813653055962
T80 8.21813653055962
T81 8.21813653055962
T82 8.21813653055962
T83 8.21813653055962
T84 8.21813653055962
T85 8.21813653055962
T86 8.21813653055962
T87 8.21813653055962
T88 8.21813653055962
T89 8.21813653055962
T90 8.21813653055962
T91 8.21813653055962
T92 8.21813653055962
T93 0
T94 0
T95 0
T96 0
T97 0
T98 0
T99 0
T100 0
T101 8.21813653055962
T102 8.21813653055962
T103 8.21813653055962
T104 8.21813653055962
T105 8.21813653055962
T106 8.21813653055962
T107 8.21813653055962
T108 8.21813653055962
T109 8.21813653055962
T110 8.21813653055962
T111 8.21813653055962
T112 8.21813653055962
T113 8.21813653055962
T114 8.21813653055962
T115 8.21813653055962
T116 8.21813653055962
T117 0
T118 0
T119 0
T120 0
T121 0
T122 0
T123 0
T124 0
T125 8.21813653055962
T126 8.21813653055962
T127 8.21813653055962
T128 8.21813653055962
T129 8.21813653055962
T130 8.21813653055962
T131 8.21813653055962
T132 8.21813653055962
T133 8.21813653055962
T134 8.21813653055962
T135 8.21813653055962
T136 8.21813653055962
T137 8.21813653055962
T138 8.21813653055962
T139 8.21813653055962
T140 8.21813653055962
T141 0
T142 0
T143 0
T144 0
T145 0
T146 0
T147 0
T148 0
T149 8.21813653055962
T150 8.21813653055962
T151 8.21813653055962
T152 8.21813653055962
T153 8.21813653055962
T154 8.21813653055962
T155 8.21813653055962
T156 8.21813653055962
T157 8.21813653055962
T158 8.21813653055962
T159 8.21813653055962
T160 8.21813653055962
T161 8.21813653055962
T162 8.21813653055962
T163 8.21813653055962
T164 8.21813653055962
T165 0
T166 0
T167 0
T168 0
T169 0
T170 0
T171 0
T172 0
T173 8.21813653055962
T174 8.21813653055962
T175 8.21813653055962
T176 8.21813653055962
T177 8.21813653055962
T178 8.21813653055962
T179 8.21813653055962
T180 8.21813653055962
T181 8.21813653055962
T182 8.21813653055962
T183 8.21813653055962
T184 8.21813653055962
T185 8.21813653055962
T186 8.21813653055962
T187 8.21813653055962
T188 8.21813653055962
T189 0
T190 0
T191 0
T192 0
T193 0
T194 0
T195 0
T196 0
T197 8.21813653055962
T198 8.21813653055962
T199 8.21813653055962
T200 8.21813653055962
T201 8.21813653055962
T202 8.21813653055962
T203 8.21813653055962
T204 8.21813653055962
T205 8.21813653055962
T206 8.21813653055962
T207 8.21813653055962
T208 8.21813653055962
T209 8.21813653055962
T210 8.21813653055962
T211 8.21813653055962
T212 8.21813653055962
T213 0
T214 0
T215 0
T216 0
T217 0
T218 0
T219 0
T220 0
T221 8.21813653055962
T222 8.21813653055962
T223 8.21813653055962
T224 8.21813653055962
T225 8.21813653055962
T226 8.21813653055962
T227 8.21813653055962
T228 8.21813653055962
T229 8.21813653055962
T230 8.21813653055962
T231 8.21813653055962
T232 8.21813653055962
T233 8.21813653055962
T234 8.21813653055962
T235 8.21813653055962
T236 8.21813653055962
T237 0
T238 0
T239 0
T240 0
T241 0
T242 0
T243 0
T244 0
T245 8.21813653055962
T246 8.21813653055962
T247 8.21813653055962
T248 8.21813653055962
T249 8.21813653055962
T250 8.21813653055962
T251 8.21813653055962
T252 8.21813653055962
T253 8.21813653055962
T254 8.21813653055962
T255 8.21813653055962
T256 8.21813653055962
T257 8.21813653055962
T258 8.21813653055962
T259 8.21813653055962
T260 8.21813653055962
T261 0
T262 0
T263 0
T264 0
T265 0
T266 0
T267 0
T268 0
T269 8.21813653055962
T270 8.21813653055962
T271 8.21813653055962
T272 8.21813653055962
T273 8.21813653055962
T274 8.21813653055962
T275 8.21813653055962
T276 8.21813653055962
T277 8.21813653055962
T278 8.21813653055962
T279 8.21813653055962
T280 8.21813653055962
T281 8.21813653055962
T282 8.21813653055962
T283 8.21813653055962
T284 8.21813653055962
T285 0
T286 0
T287 0
T288 0
T289 0
T290 0
T291 0
T292 0
T293 8.21813653055962
T294 8.21813653055962
T295 8.21813653055962
T296 8.21813653055962
T297 8.21813653055962
T298 8.21813653055962
T299 8.21813653055962
T300 8.21813653055962
T301 8.21813653055962
T302 8.21813653055962
T303 8.21813653055962
T304 8.21813653055962
T305 8.21813653055962
T306 8.21813653055962
T307 8.21813653055962
T308 8.21813653055962
T309 0
T310 0
T311 0
T312 0
T313 0
T314 0
T315 0
T316 0
T317 8.21813653055962
T318 8.21813653055962
T319 8.21813653055962
T320 8.21813653055962
T321 8.21813653055962
T322 8.21813653055962
T323 8.21813653055962
T324 8.21813653055962
T325 8.21813653055962
T326 8.21813653055962
T327 8.21813653055962
T328 8.21813653055962
T329 8.21813653055962
T330 8.21813653055962
T331 8.21813653055962
T332 8.21813653055962
T333 0
T334 0
T335 0
T336 0
T337 0
T338 0
T339 0
T340 0
T341 8.21813653055962
T342 8.21813653055962
T343 8.21813653055962
T344 8.21813653055962
T345 8.21813653055962
T346 8.21813653055962
T347 8.21813653055962
T348 8.21813653055962
T349 8.21813653055962
T350 8.21813653055962
T351 8.21813653055962
T352 8.21813653055962
T353 8.21813653055962
T354 8.21813653055962
T355 8.21813653055962
T356 8.21813653055962
T357 0
T358 0
T359 0
T360 0
T361 0
T362 0
T363 0
T364 0
T365 8.21813653055962
T366 8.21813653055962
T367 8.21813653055962
T368 8.21813653055962
T369 8.21813653055962
T370 8.21813653055962
T371 8.21813653055962
T372 8.21813653055962
T373 8.21813653055962
T374 8.21813653055962
T375 8.21813653055962
T376 8.21813653055962
T377 8.21813653055962
T378 8.21813653055962
T379 8.21813653055962
T380 8.21813653055962
T381 0
T382 0
T383 0
T384 0
T385 0
T386 0
T387 0
T388 0
T389 8.21813653055962
T390 8.21813653055962
T391 8.21813653055962
T392 8.21813653055962
T393 8.21813653055962
T394 8.21813653055962
T395 8.21813653055962
T396 8.21813653055962
T397 8.21813653055962
T398 8.21813653055962
T399 8.21813653055962
T400 8.21813653055962
T401 8.21813653055962
T402 8.21813653055962
T403 8.21813653055962
T404 8.21813653055962
T405 0
T406 0
T407 0
T408 0
T409 0
T410 0
T411 0
T412 0
T413 8.21813653055962
T414 8.21813653055962
T415 8.21813653055962
T416 8.21813653055962
T417 8.21813653055962
T418 8.21813653055962
T419 8.21813653055962
T420 8.21813653055962
T421 8.21813653055962
T422 8.21813653055962
T423 8.21813653055962
T424 8.21813653055962
T425 8.21813653055962
T426 8.21813653055962
T427 8.21813653055962
T428 8.21813653055962
T429 0
T430 0
T431 0
T432 0
T433 0
T434 0
T435 0
T436 0
T437 8.21813653055962
T438 8.21813653055962
T439 8.21813653055962
T440 8.21813653055962
T441 8.21813653055962
T442 8.21813653055962
T443 8.21813653055962
T444 8.21813653055962
T445 8.21813653055962
T446 8.21813653055962
T447 8.21813653055962
T448 8.21813653055962
T449 8.21813653055962
T450 8.21813653055962
T451 8.21813653055962
T452 8.21813653055962
T453 0
T454 0
T455 0
T456 0
T457 0
T458 0
T459 0
T460 0
T461 8.21813653055962
T462 8.21813653055962
T463 8.21813653055962
T464 8.21813653055962
T465 8.21813653055962
T466 8.21813653055962
T467 8.21813653055962
T468 8.21813653055962
T469 8.21813653055962
T470 8.21813653055962
T471 8.21813653055962
T472 8.21813653055962
T473 8.21813653055962
T474 8.21813653055962
T475 8.21813653055962
T476 8.21813653055962
T477 0
T478 0
T479 0
T480 0
T481 0
T482 0
T483 0
T484 0
T485 8.21813653055962
T486 8.21813653055962
T487 8.21813653055962
T488 8.21813653055962
T489 8.21813653055962
T490 8.21813653055962
T491 8.21813653055962
T492 8.21813653055962
T493 8.21813653055962
T494 8.21813653055962
T495 8.21813653055962
T496 8.21813653055962
T497 8.21813653055962
T498 8.21813653055962
T499 8.21813653055962
T500 8.21813653055962
T501 0
T502 0
T503 0
T504 0
T505 0
T506 0
T507 0
T508 0
T509 8.21813653055962
T510 8.21813653055962
T511 8.21813653055962
T512 8.21813653055962
T513 8.21813653055962
T514 8.21813653055962
T515 8.21813653055962
T516 8.21813653055962
T517 8.21813653055962
T518 8.21813653055962
T519 8.21813653055962
T520 8.21813653055962
T521 8.21813653055962
T522 8.21813653055962
T523 8.21813653055962
T524 8.21813653055962
T525 0
T526 0
T527 0
T528 0
T529 0
T530 0
T531 0
T532 0
T533 8.21813653055962
T534 8.21813653055962
T535 8.21813653055962
T536 8.21813653055962
T537 8.21813653055962
T538 8.21813653055962
T539 8.21813653055962
T540 8.21813653055962
T541 8.21813653055962
T542 8.21813653055962
T543 8.21813653055962
T544 8.21813653055962
T545 8.21813653055962
T546 8.21813653055962
T547 8.21813653055962
T548 8.21813653055962
T549 0
T550 0
T551 0
T552 0
T553 0
T554 0
T555 0
T556 0
T557 8.21813653055962
T558 8.21813653055962
T559 8.21813653055962
T560 8.21813653055962
T561 8.21813653055962
T562 8.21813653055962
T563 8.21813653055962
T564 8.21813653055962
T565 8.21813653055962
T566 8.21813653055962
T567 8.21813653055962
T568 8.21813653055962
T569 8.21813653055962
T570 8.21813653055962
T571 8.21813653055962
T572 8.21813653055962
T573 0
T574 0
T575 0
T576 0
T577 0
T578 0
T579 0
T580 0
T581 8.21813653055962
T582 8.21813653055962
T583 8.21813653055962
T584 8.21813653055962
T585 8.21813653055962
T586 8.21813653055962
T587 8.21813653055962
T588 8.21813653055962
T589 8.21813653055962
T590 8.21813653055962
T591 8.21813653055962
T592 8.21813653055962
T593 8.21813653055962
T594 8.21813653055962
T595 8.21813653055962
T596 8.21813653055962
T597 0
T598 0
T599 0
T600 0
T601 0
T602 0
T603 0
T604 0
T605 8.21813653055962
T606 8.21813653055962
T607 8.21813653055962
T608 8.21813653055962
T609 8.21813653055962
T610 8.21813653055962
T611 8.21813653055962
T612 8.21813653055962
T613 8.21813653055962
T614 8.21813653055962
T615 8.21813653055962
T616 8.21813653055962
T617 8.21813653055962
T618 8.21813653055962
T619 8.21813653055962
T620 8.21813653055962
T621 0
T622 0
T623 0
T624 0
T625 0
T626 0
T627 0
T628 0
T629 8.21813653055962
T630 8.21813653055962
T631 8.21813653055962
T632 8.21813653055962
T633 8.21813653055962
T634 8.21813653055962
T635 8.21813653055962
T636 8.21813653055962
T637 8.21813653055962
T638 8.21813653055962
T639 8.21813653055962
T640 8.21813653055962
T641 8.21813653055962
T642 8.21813653055962
T643 8.21813653055962
T644 8.21813653055962
T645 0
T646 0
T647 0
T648 0
T649 0
T650 0
T651 0
T652 0
T653 8.21813653055962
T654 8.21813653055962
T655 8.21813653055962
T656 8.21813653055962
T657 8.21813653055962
T658 8.21813653055962
T659 8.21813653055962
T660 8.21813653055962
T661 8.21813653055962
T662 8.21813653055962
T663 8.21813653055962
T664 8.21813653055962
T665 8.21813653055962
T666 8.21813653055962
T667 8.21813653055962
T668 8.21813653055962
T669 0
T670 0
T671 0
T672 0
T673 0
T674 0
T675 0
T676 0
T677 8.21813653055962
T678 8.21813653055962
T679 8.21813653055962
T680 8.21813653055962
T681 8.21813653055962
T682 8.21813653055962
T683 8.21813653055962
T684 8.21813653055962
T685 8.21813653055962
T686 8.21813653055962
T687 8.21813653055962
T688 8.21813653055962
T689 8.21813653055962
T690 8.21813653055962
T691 8.21813653055962
T692 8.21813653055962
T693 0
T694 0
T695 0
T696 0
T697 0
T698 0
T699 0
T700 0
T701 8.21813653055962
T702 8.21813653055962
T703 8.21813653055962
T704 8.21813653055962
T705 8.21813653055962
T706 8.21813653055962
T707 8.21813653055962
T708 8.21813653055962
T709 8.21813653055962
T710 8.21813653055962
T711 8.21813653055962
T712 8.21813653055962
T713 8.21813653055962
T714 8.21813653055962
T715 8.21813653055962
T716 8.21813653055962
T717 0
T718 0
T719 0
T720 0
T721 0
T722 0
T723 0
T724 0
T725 8.21813653055962
T726 8.21813653055962
T727 8.21813653055962
T728 8.21813653055962
T729 8.21813653055962
T730 8.21813653055962
T731 8.21813653055962
T732 8.21813653055962
T733 8.21813653055962
T734 8.21813653055962
T735 8.21813653055962
T736 8.21813653055962
T737 8.21813653055962
T738 8.21813653055962
T739 8.21813653055962
T740 8.21813653055962
T741 0
T742 0
T743 0
T744 0
T745 0
T746 0
T747 0
T748 0
T749 8.21813653055962
T750 8.21813653055962
T751 8.21813653055962
T752 8.21813653055962
T753 8.21813653055962
T754 8.21813653055962
T755 8.21813653055962
T756 8.21813653055962
T757 8.21813653055962
T758 8.21813653055962
T759 8.21813653055962
T760 8.21813653055962
T761 8.21813653055962
T762 8.21813653055962
T763 8.21813653055962
T764 8.21813653055962
T765 0
T766 0
T767 0
T768 0
T769 0
T770 0
T771 0
T772 0
T773 8.21813653055962
T774 8.21813653055962
T775 8.21813653055962
T776 8.21813653055962
T777 8.21813653055962
T778 8.21813653055962
T779 8.21813653055962
T780 8.21813653055962
T781 8.21813653055962
T782 8.21813653055962
T783 8.21813653055962
T784 8.21813653055962
T785 8.21813653055962
T786 8.21813653055962
T787 8.21813653055962
T788 8.21813653055962
T789 0
T790 0
T791 0
T792 0
T793 0
T794 0
T795 0
T796 0
T797 8.21813653055962
T798 8.21813653055962
T799 8.21813653055962
T800 8.21813653055962
T801 8.21813653055962
T802 8.21813653055962
T803 8.21813653055962
T804 8.21813653055962
T805 8.21813653055962
T806 8.21813653055962
T807 8.21813653055962
T808 8.21813653055962
T809 8.21813653055962
T810 8.21813653055962
T811 8.21813653055962
T812 8.21813653055962
T813 0
T814 0
T815 0
T816 0
T817 0
T818 0
T819 0
T820 0
T821 8.21813653055962
T822 8.21813653055962
T823 8.21813653055962
T824 8.21813653055962
T825 8.21813653055962
T826 8.21813653055962
T827 8.21813653055962
T828 8.21813653055962
T829 8.21813653055962
T830 8.21813653055962
T831 8.21813653055962
T832 8.21813653055962
T833 8.21813653055962
T834 8.21813653055962
T835 8.21813653055962
T836 8.21813653055962
T837 0
T838 0
T839 0
T840 0
T841 0
T842 0
T843 0
T844 0
T845 8.21813653055962
T846 8.21813653055962
T847 8.21813653055962
T848 8.21813653055962
T849 8.21813653055962
T850 8.21813653055962
T851 8.21813653055962
T852 8.21813653055962
T853 8.21813653055962
T854 8.21813653055962
T855 8.21813653055962
T856 8.21813653055962
T857 8.21813653055962
T858 8.21813653055962
T859 8.21813653055962
T860 8.21813653055962
T861 0
T862 0
T863 0
T864 0
T865 0
T866 0
T867 0
T868 0
T869 8.21813653055962
T870 8.21813653055962
T871 8.21813653055962
T872 8.21813653055962
T873 8.21813653055962
T874 8.21813653055962
T875 8.21813653055962
T876 8.21813653055962
T877 8.21813653055962
T878 8.21813653055962
T879 8.21813653055962
T880 8.21813653055962
T881 8.21813653055962
T882 8.21813653055962
T883 8.21813653055962
T884 8.21813653055962
T885 0
T886 0
T887 0
T888 0
T889 0
T890 0
T891 0
T892 0
T893 8.21813653055962
T894 8.21813653055962
T895 8.21813653055962
T896 8.21813653055962
T897 8.21813653055962
T898 8.21813653055962
T899 8.21813653055962
T900 8.21813653055962
T901 8.21813653055962
T902 8.21813653055962
T903 8.21813653055962
T904 8.21813653055962
T905 8.21813653055962
T906 8.21813653055962
T907 8.21813653055962
T908 8.21813653055962
T909 0
T910 0
T911 0
T912 0
T913 0
T914 0
T915 0
T916 0
T917 8.21813653055962
T918 8.21813653055962
T919 8.21813653055962
T920 8.21813653055962
T921 8.21813653055962
T922 8.21813653055962
T923 8.21813653055962
T924 8.21813653055962
T925 8.21813653055962
T926 8.21813653055962
T927 8.21813653055962
T928 8.21813653055962
T929 8.21813653055962
T930 8.21813653055962
T931 8.21813653055962
T932 8.21813653055962
T933 0
T934 0
T935 0
T936 0
T937 0
T938 0
T939 0
T940 0
T941 8.21813653055962
T942 8.21813653055962
T943 8.21813653055962
T944 8.21813653055962
T945 8.21813653055962
T946 8.21813653055962
T947 8.21813653055962
T948 8.21813653055962
T949 8.21813653055962
T950 8.21813653055962
T951 8.21813653055962
T952 8.21813653055962
T953 8.21813653055962
T954 8.21813653055962
T955 8.21813653055962
T956 8.21813653055962
T957 0
T958 0
T959 0
T960 0
T961 0
T962 0
T963 0
T964 0
T965 8.21813653055962
T966 8.21813653055962
T967 8.21813653055962
T968 8.21813653055962
T969 8.21813653055962
T970 8.21813653055962
T971 8.21813653055962
T972 8.21813653055962
T973 8.21813653055962
T974 8.21813653055962
T975 8.21813653055962
T976 8.21813653055962
T977 8.21813653055962
T978 8.21813653055962
T979 8.21813653055962
T980 8.21813653055962
T981 0
T982 0
T983 0
T984 0
T985 0
T986 0
T987 0
T988 0
T989 8.21813653055962
T990 8.21813653055962
T991 8.21813653055962
T992 8.21813653055962
T993 8.21813653055962
T994 8.21813653055962
T995 8.21813653055962
T996 8.21813653055962
T997 8.21813653055962
T998 8.21813653055962
T999 8.21813653055962
T1000 8.21813653055962
T1001 8.21813653055962
T1002 8.21813653055962
T1003 8.21813653055962
T1004 8.21813653055962
T1005 0
T1006 0
T1007 0
T1008 0
T1009 0
T1010 0
T1011 0
T1012 0
T1013 8.21813653055962
T1014 8.21813653055962
T1015 8.21813653055962
T1016 8.21813653055962
T1017 8.21813653055962
T1018 8.21813653055962
T1019 8.21813653055962
T1020 8.21813653055962
T1021 8.21813653055962
T1022 8.21813653055962
T1023 8.21813653055962
T1024 8.21813653055962
T1025 8.21813653055962
T1026 8.21813653055962
T1027 8.21813653055962
T1028 8.21813653055962
T1029 0
T1030 0
T1031 0
T1032 0
T1033 0
T1034 0
T1035 0
T1036 0
T1037 0
T1038 8.21813653055962
T1039 8.21813653055962
T1040 8.21813653055962
T1041 8.21813653055962
T1042 8.21813653055962
T1043 8.21813653055962
T1044 8.21813653055962
T1045 8.21813653055962
T1046 8.21813653055962
T1047 8.21813653055962
T1048 8.21813653055962
T1049 8.21813653055962
T1050 8.21813653055962
T1051 8.21813653055962
T1052 8.21813653055962
T1053 0
T1054 0
T1055 0
T1056 0
T1057 0
T1058 0
T1059 0
T1060 0
T1061 0
T1062 8.21813653055962
T1063 8.21813653055962
T1064 8.21813653055962
T1065 8.21813653055962
T1066 8.21813653055962
T1067 8.21813653055962
T1068 8.21813653055962
T1069 8.21813653055962
T1070 8.21179606566526
T1071 8.20545560300433
T1072 8.19911513810998
T1073 8.19277467544905
T1074 8.1864342105547
T1075 8.18009374789376
T1076 8.17375328299941
T1077 0
T1078 0
T1079 0
T1080 0
T1081 0
T1082 0
T1083 0
T1084 0
T1085 0
T1086 8.11034864522299
T1087 8.10400818256205
T1088 8.0976677176677
T1089 8.09132725500677
T1090 8.08498679011242
T1091 8.07864632745149
T1092 8.07230586255713
T1093 8.0659653998962
T1094 8.05962493500185
T1095 8.05328447234091
T1096 8.04694400744656
T1097 8.04060354478563
T1098 8.03426307989128
T1099 8.02792261723035
T1100 8.02158215233599
T1101 0
T1102 0
T1103 0
T1104 0
T1105 0
T1106 0
T1107 0
T1108 0
T1109 0
T1110 7.95817751455957
T1111 7.95183705189863
T1112 7.94549658700428
T1113 7.93915612434335
T1114 7.932815659449
T1115 7.92647519678807
T1116 7.92013473189371
T1117 7.91379426923278
T1118 7.90745380433843
T1119 7.9011133416775
T1120 7.89477287678314
T1121 7.88843241412221
T1122 7.88209194922786
T1123 7.8757514843335
T1124 7.86941102167257
T1125 0
T1126 0
T1127 0
T1128 0
T1129 0
T1130 0
T1131 0
T1132 0
T1133 0
T1134 7.80600638389615
T1135 7.79966591900179
T1136 7.79332545634086
T1137 7.78698499144651
T1138 7.78064452878558
T1139 7.77430406389123
T1140 7.76796360123029
T1141 7.76162313633594
T1142 7.75528267367501
T1143 7.74894220878066
T1144 7.74260174611972
T1145 7.73626128122537
T1146 7.72992081856444
T1147 7.72358035367009
T1148 7.71723989100915
T1149 0
T1150 0
T1151 0
T1152 0
T1153 0
T1154 0
T1155 0
T1156 0
T1157 0
T1158 7.65383525323273
T1159 7.64749478833838
T1160 7.64115432567745
T1161 7.63481386078309
T1162 7.62847339812216
T1163 7.62213293322781
T1164 7.61579247056688
T1165 7.60945200567252
T1166 7.60311154301159
T1167 7.59677107811724
T1168 7.5904306154563
T1169 7.58409015056195
T1170 7.57774968790102
T1171 7.57140922300667
T1172 7.56506876034573
T1173 0
T1174 0
T1175 0
T1176 0
T1177 0
T1178 0
T1179 0
T1180 0
T1181 0
T1182 7.50166412256931
T1183 7.49532365767496
T1184 7.48898319501403
T1185 7.48264273011967
T1186 7.47630226745874
T1187 7.46996180256439
T1188 7.46362133990346
T1189 7.4572808750091
T1190 7.45094041234817
T1191 7.44459994745382
T1192 7.43825948479289
T1193 7.43191901989853
T1194 7.4255785572376
T1195 7.41923809234325
T1196 7.41289762968232
T1197 0
T1198 0
T1199 0
T1200 0
T1201 0
T1202 0
T1203 0
T1204 0
T1205 0
T1206 7.34949299190589
T1207 7.34315252701154
T1208 7.33681206435061
T1209 7.33047159945625
T1210 7.32413113679532
T1211 7.31779067190097
T1212 7.31145020924004
T1213 7.30510974434568
T1214 7.29876928168475
T1215 7.2924288167904
T1216 7.28608835412947
T1217 7.27974788923511
T1218 7.27340742657418
T1219 7.26706696167983
T1220 7.2607264990189
T1221 0
T1222 0
T1223 0
T1224 0
T1225 0
T1226 0
T1227 0
T1228 0
T1229 0
T1230 7.19732186124247
T1231 7.19098139634812
T1232 7.18464093368719
T1233 7.17830046879283
T1234 7.1719600061319
T1235 7.16561954123755
T1236 7.15927907857662
T1237 7.15293861368226
T1238 7.14659815102133
T1239 7.14025768612698
T1240 7.13391722346605
T1241 7.12757675857169
T1242 7.12123629591076
T1243 7.11489583101641
T1244 7.10855536835548
T1245 0
T1246 0
T1247 0
T1248 0
T1249 0
T1250 0
T1251 0
T1252 0
T1253 0
T1254 7.04515073057905
T1255 7.0388102656847
T1256 7.03246980302377
T1257 7.02612933812942
T1258 7.01978887546848
T1259 7.01344841057413
T1260 7.0071079479132
T1261 7.00076748301885
T1262 6.99442702035791
T1263 6.98808655546356
T1264 6.98174609280263
T1265 6.97540562790828
T1266 6.96906516524734
T1267 6.96272470035299
T1268 6.95638423769206
T1269 0
T1270 0
T1271 0
T1272 0
T1273 0
T1274 0
T1275 0
T1276 0
T1277 0
T1278 6.89297959768221
T1279 6.88663913502128
T1280 6.88029867012693
T1281 6.873958207466
T1282 6.86761774257164
T1283 6.86127727991071
T1284 6.85493681501636
T1285 6.84859635235543
T1286 6.84225588746107
T1287 6.83591542480014
T1288 6.82957495990579
T1289 6.82323449724486
T1290 6.8168940323505
T1291 6.81055356968957
T1292 6.80421310479522
T1293 0
T1294 0
T1295 0
T1296 0
T1297 0
T1298 0
T1299 0
T1300 0
T1301 0
T1302 6.74080846701879
T1303 6.73446800435786
T1304 6.72812753946351
T1305 6.72178707680258
T1306 6.71544661190822
T1307 6.70910614924729
T1308 6.70276568435294
T1309 6.69642522169201
T1310 6.69008475679765
T1311 6.68374429413672
T1312 6.67740382924237
T1313 6.67106336658144
T1314 6.66472290168709
T1315 6.65838243902615
T1316 6.6520419741318
T1317 0
T1318 0
T1319 0
T1320 0
T1321 0
T1322 0
T1323 0
T1324 0
T1325 0
T1326 6.58863733635538
T1327 6.58229687369444
T1328 6.57595640880009
T1329 6.56961594613916
T1330 6.56327548124481
T1331 6.55693501858387
T1332 6.55059455368952
T1333 6.54425409102859
T1334 6.53791362613424
T1335 6.5315731634733
T1336 6.52523269857895
T1337 6.51889223591802
T1338 6.51255177102367
T1339 6.50621130836273
T1340 6.49987084346838
T1341 0
T1342 0
T1343 0
T1344 0
T1345 0
T1346 0
T1347 0
T1348 0
T1349 0
T1350 6.43646620569196
T1351 6.43012574303102
T1352 6.42378527813667
T1353 6.41744481547574
T1354 6.41110435058139
T1355 6.40476388792045
T1356 6.3984234230261
T1357 6.39208296036517
T1358 6.38574249547082
T1359 6.37940203280989
T1360 6.37306156791553
T1361 6.3667211052546
T1362 6.36038064036025
T1363 6.35404017769932
T1364 6.34769971280496
T1365 0
T1366 0
T1367 0
T1368 0
T1369 0
T1370 0
T1371 0
T1372 0
T1373 0
T1374 6.28429507502854
T1375 6.27795461236761
T1376 6.27161414747325
T1377 6.26527368481232
T1378 6.25893321991797
T1379 6.25259275725704
T1380 6.24625229236268
T1381 6.23991182970175
T1382 6.2335713648074
T1383 6.22723090214647
T1384 6.22089043725211
T1385 6.21454997459118
T1386 6.20820950969683
T1387 6.2018690470359
T1388 6.19552858214154
T1389 0
T1390 0
T1391 0
T1392 0
T1393 0
T1394 0
T1395 0
T1396 0
T1397 0
T1398 6.13212394436512
T1399 6.12578348170419
T1400 6.11944301680983
T1401 6.1131025541489
T1402 6.10676208925455
T1403 6.10042162659362
T1404 6.09408116169926
T1405 6.08774069903833
T1406 6.08140023414398
T1407 6.07505977148305
T1408 6.06871930658869
T1409 6.06237884392776
T1410 6.05603837903341
T1411 6.04969791637248
T1412 6.04335745147813
T1413 0
T1414 0
T1415 0
T1416 0
T1417 0
T1418 0
T1419 0
T1420 0
T1421 0
T1422 5.9799528137017
T1423 5.97361235104077
T1424 5.96727188614642
T1425 5.96093142348548
T1426 5.95459095859113
T1427 5.9482504959302
T1428 5.94191003103585
T1429 5.93556956837491
T1430 5.92922910348056
T1431 5.92288863858621
T1432 5.91654817592528
T1433 5.91020771103092
T1434 5.90386724836999
T1435 5.89752678347564
T1436 0
T1437 0
T1438 0
T1439 0
T1440 0
T1441 0
T1442 0
T1443 0
T1444 0
T1445 0
T1446 5.82778168303828
T1447 5.82144121814393
T1448 5.815100755483
T1449 5.80876029058864
T1450 5.80241982792771
T1451 5.79607936303336
T1452 5.78973890037243
T1453 5.78339843547807
T1454 5.77705797281714
T1455 5.77071750792279
T1456 5.76437704526186
T1457 5.7580365803675
T1458 5.75169611770657
T1459 5.74535565281222
T1460 0
T1461 0
T1462 0
T1463 0
T1464 0
T1465 0
T1466 0
T1467 0
T1468 0
T1469 0
T1470 5.67561055237486
T1471 5.66927008748051
T1472 5.66292962481958
T1473 5.65658915992522
T1474 5.65024869726429
T1475 5.64390823236994
T1476 5.63756776970901
T1477 5.63122730481465
T1478 5.62488684215372
T1479 5.61854637725937
T1480 5.61220591459844
T1481 5.60586544970408
T1482 5.59952498704315
T1483 5.5931845221488
T1484 0
T1485 0
T1486 0
T1487 0
T1488 0
T1489 0
T1490 0
T1491 0
T1492 0
T1493 0
T1494 5.52343942171144
T1495 5.51709895681709
T1496 5.51075849415616
T1497 5.5044180292618
T1498 5.49807756660087
T1499 5.49173710170652
T1500 5.48539663904559
T1501 5.47905617415124
T1502 5.4727157114903
T1503 5.46637524659595
T1504 5.46003478393502
T1505 5.45369431904067
T1506 5.44735385637973
T1507 5.44101339148538
T1508 0
T1509 0
T1510 0
T1511 0
T1512 0
T1513 0
T1514 0
T1515 0
T1516 0
T1517 0
T1518 5.37126829104802
T1519 5.36492782615367
T1520 5.35858736349274
T1521 5.35224689859839
T1522 5.34590643593746
T1523 5.3395659710431
T1524 5.33322550838217
T1525 5.32688504348782
T1526 5.32054458082689
T1527 5.31420411593253
T1528 5.3078636532716
T1529 5.30152318837725
T1530 5.29518272571632
T1531 5.28884226082196
T1532 0
T1533 0
T1534 0
T1535 0
T1536 0
T1537 0
T1538 0
T1539 0
T1540 0
T1541 0
T1542 5.21909716038461
T1543 5.21275669549025
T1544 5.20641623282932
T1545 5.20007576793497
T1546 5.19373530527404
T1547 5.18739484037968
T1548 5.18105437771875
T1549 5.1747139128244
T1550 5.16837345016347
T1551 5.16203298526911
T1552 5.15569252260818
T1553 5.14935205771383
T1554 5.1430115950529
T1555 5.13667113015854
T1556 0
T1557 0
T1558 0
T1559 0
T1560 0
T1561 0
T1562 0
T1563 0
T1564 0
T1565 0
T1566 5.06692602972119
T1567 5.06058556482683
T1568 5.0542451021659
T1569 5.04790463727155
T1570 5.04156417461062
T1571 5.03522370971626
T1572 5.02888324705533
T1573 5.02254278216098
T1574 5.01620231950005
T1575 5.00986185460569
T1576 5.00352139194476
T1577 4.99718092705041
T1578 4.99084046438948
T1579 4.98449999949512
T1580 0
T1581 0
T1582 0
T1583 0
T1584 0
T1585 0
T1586 0
T1587 0
T1588 0
T1589 0
T1590 4.91475489682435
T1591 4.90841443416342
T1592 4.90207396926906
T1593 4.89573350660813
T1594 4.88939304171378
T1595 4.88305257905284
T1596 4.87671211415849
T1597 4.87037165149756
T1598 4.86403118660321
T1599 4.85769072394227
T1600 4.85135025904792
T1601 4.84500979638699
T1602 4.83866933149264
T1603 4.8323288688317
T1604 0
T1605 0
T1606 0
T1607 0
T1608 0
T1609 0
T1610 0
T1611 0
T1612 0
T1613 0
T1614 4.76258376616093
T1615 4.7562433035
T1616 4.74990283860564
T1617 4.74356237594471
T1618 4.73722191105036
T1619 4.73088144838943
T1620 4.72454098349507
T1621 4.71820052083414
T1622 4.71186005593979
T1623 4.70551959327886
T1624 4.6991791283845
T1625 4.69283866572357
T1626 4.68649820082922
T1627 4.68015773816829
T1628 0
T1629 0
T1630 0
T1631 0
T1632 0
T1633 0
T1634 0
T1635 0
T1636 0
T1637 0
T1638 4.61041263549751
T1639 4.60407217283658
T1640 4.59773170794222
T1641 4.59139124528129
T1642 4.58505078038694
T1643 4.57871031772601
T1644 4.57236985283165
T1645 4.56602939017072
T1646 4.55968892527637
T1647 4.55334846261544
T1648 4.54700799772108
T1649 4.54066753506015
T1650 4.5343270701658
T1651 4.52798660750487
T1652 0
T1653 0
T1654 0
T1655 0
T1656 0
T1657 0
T1658 0
T1659 0
T1660 0
T1661 0
T1662 4.45824150483409
T1663 4.45190104217316
T1664 4.4455605772788
T1665 4.43922011461787
T1666 4.43287964972352
T1667 4.42653918706259
T1668 4.42019872216824
T1669 4.4138582595073
T1670 4.40751779461295
T1671 4.40117733195202
T1672 4.39483686705766
T1673 4.38849640439673
T1674 4.38215593950238
T1675 4.37581547684145
T1676 0
T1677 0
T1678 0
T1679 0
T1680 0
T1681 0
T1682 0
T1683 0
T1684 0
T1685 0
T1686 4.30607037417067
T1687 4.29972991150974
T1688 4.29338944661539
T1689 4.28704898395445
T1690 4.2807085190601
T1691 4.27436805639917
T1692 4.26802759150482
T1693 4.26168712884388
T1694 4.25534666394953
T1695 4.2490062012886
T1696 4.24266573639425
T1697 4.23632527373332
T1698 4.22998480883896
T1699 4.22364434617803
T1700 0
T1701 0
T1702 0
T1703 0
T1704 0
T1705 0
T1706 0
T1707 0
T1708 0
T1709 0
T1710 4.15389924350725
T1711 4.14755878084632
T1712 4.14121831595197
T1713 4.13487785329104
T1714 4.12853738839668
T1715 4.12219692573575
T1716 4.1158564608414
T1717 4.10951599818047
T1718 4.10317553328611
T1719 4.09683507062518
T1720 4.09049460573083
T1721 4.0841541430699
T1722 4.07781367817554
T1723 4.07147321551461
T1724 0
T1725 0
T1726 0
T1727 0
T1728 0
T1729 0
T1730 0
T1731 0
T1732 0
T1733 0
T1734 4.00172811284383
T1735 3.9953876501829
T1736 3.98904718528855
T1737 3.98270672039419
T1738 3.97636625773326
T1739 3.97002579283891
T1740 3.96368533017798
T1741 3.95734486528362
T1742 3.95100440262269
T1743 3.94466393772834
T1744 3.93832347506741
T1745 3.93198301017306
T1746 3.92564254751212
T1747 3.91930208261777
T1748 0
T1749 0
T1750 0
T1751 0
T1752 0
T1753 0
T1754 0
T1755 0
T1756 0
T1757 0
T1758 3.84955698218041
T1759 3.84321651728606
T1760 3.83687605462513
T1761 3.83053558973078
T1762 3.82419512706984
T1763 3.81785466217549
T1764 3.81151419951456
T1765 3.80517373462021
T1766 3.81380896198353
T1767 3.82244418934685
T1768 3.83107941671017
T1769 3.83971464407349
T1770 3.84834987143681
T1771 3.85698509656671
T1772 0
T1773 0
T1774 0
T1775 0
T1776 0
T1777 0
T1778 0
T1779 0
T1780 0
T1781 0
T1782 3.95197259532981
T1783 3.96060782269313
T1784 3.96924304782303
T1785 3.97787827518636
T1786 3.98651350254968
T1787 3.995148729913
T1788 4.00378395727632
T1789 4.01241918463964
T1790 4.02105440976954
T1791 4.02968963713286
T1792 4.03832486449618
T1793 4.0469600918595
T1794 4.05559531922282
T1795 4.06423054658614
T1796 0
T1797 0
T1798 0
T1799 0
T1800 0
T1801 0
T1802 0
T1803 0
T1804 0
T1805 0
T1806 4.15921804311582
T1807 4.16785327047915
T1808 4.17648849784247
T1809 4.18512372297236
T1810 4.19375895033569
T1811 4.20239417769901
T1812 4.21102940506233
T1813 4.21966463242565
T1814 4.22829985978897
T1815 4.23693508491887
T1816 4.24557031228219
T1817 4.25420553964551
T1818 4.26284076700883
T1819 4.27147599437215
T1820 0
T1821 0
T1822 0
T1823 0
T1824 0
T1825 0
T1826 0
T1827 0
T1828 0
T1829 0
T1830 4.36646349090184
T1831 4.37509871826516
T1832 4.38373394562848
T1833 4.3923691729918
T1834 4.4010043981217
T1835 4.40963962548502
T1836 4.41827485284834
T1837 4.42691008021166
T1838 4.43554530757498
T1839 4.4441805349383
T1840 4.4528157600682
T1841 4.46145098743152
T1842 4.47008621479484
T1843 4.47872144215816
T1844 0
T1845 0
T1846 0
T1847 0
T1848 0
T1849 0
T1850 0
T1851 0
T1852 0
T1853 0
T1854 4.57370893868785
T1855 4.58234416605116
T1856 4.59097939341449
T1857 4.59961462077781
T1858 4.60824984814113
T1859 4.61688507327103
T1860 4.62552030063435
T1861 4.63415552799767
T1862 4.64279075536099
T1863 4.65142598272431
T1864 4.66006121008763
T1865 4.66869643521753
T1866 4.67733166258085
T1867 4.68596688994417
T1868 0
T1869 0
T1870 0
T1871 0
T1872 0
T1873 0
T1874 0
T1875 0
T1876 0
T1877 0
T1878 4.78095438647386
T1879 4.78958961383718
T1880 4.7982248412005
T1881 4.80686006856382
T1882 4.81549529592714
T1883 4.82413052329046
T1884 4.83276574842036
T1885 4.84140097578368
T1886 4.850036203147
T1887 4.85867143051032
T1888 4.86730665787364
T1889 4.87594188523696
T1890 4.88457711036686
T1891 4.89321233773018
T1892 0
T1893 0
T1894 0
T1895 0
T1896 0
T1897 0
T1898 0
T1899 0
T1900 0
T1901 0
T1902 4.98819983649329
T1903 4.99683506162319
T1904 5.00547028898651
T1905 5.01410551634983
T1906 5.02274074371315
T1907 5.03137597107647
T1908 5.04001119843979
T1909 5.04864642356969
T1910 5.05728165093301
T1911 5.06591687829633
T1912 5.07455210565965
T1913 5.08318733302297
T1914 5.09182256038629
T1915 5.10045778551619
T1916 0
T1917 0
T1918 0
T1919 0
T1920 0
T1921 0
T1922 0
T1923 0
T1924 0
T1925 0
T1926 5.1954452842793
T1927 5.20408051164262
T1928 5.21271573677252
T1929 5.22135096413584
T1930 5.22998619149916
T1931 5.23862141886248
T1932 5.2472566462258
T1933 5.25589187358912
T1934 5.26452709871902
T1935 5.27316232608234
T1936 5.28179755344566
T1937 5.29043278080898
T1938 5.2990680081723
T1939 5.30770323553562
T1940 0
T1941 0
T1942 0
T1943 0
T1944 0
T1945 0
T1946 0
T1947 0
T1948 0
T1949 0
T1950 5.40269073206531
T1951 5.41132595942863
T1952 5.41996118679195
T1953 5.42859641192185
T1954 5.43723163928517
T1955 5.44586686664849
T1956 5.45450209401181
T1957 5.46313732137513
T1958 5.47177254873845
T1959 5.48040777386835
T1960 5.48904300123167
T1961 5.49767822859499
T1962 5.50631345595831
T1963 5.51494868332163
T1964 0
T1965 0
T1966 0
T1967 0
T1968 0
T1969 0
T1970 0
T1971 0
T1972 0
T1973 0
T1974 0
T1975 5.61857140721464
T1976 5.62720663457796
T1977 5.63584186194128
T1978 5.64447708707118
T1979 5.6531123144345
T1980 5.66174754179782
T1981 5.67038276916114
T1982 5.67901799652446
T1983 5.68765322388778
T1984 5.69628844901768
T1985 5.704923676381
T1986 5.71355890374432
T1987 5.72219413110764
T1988 0
T1989 0
T1990 0
T1991 0
T1992 0
T1993 0
T1994 0
T1995 0
T1996 0
T1997 0
T1998 0
T1999 5.82581685500065
T2000 5.83445208236397
T2001 5.84308730972729
T2002 5.85172253709061
T2003 5.86035776222051
T2004 5.86899298958383
T2005 5.87762821694715
T2006 5.88626344431047
T2007 5.89489867167379
T2008 5.90353389903711
T2009 5.91216912416701
T2010 5.92080435153033
T2011 5.92943957889365
T2012 0
T2013 0
T2014 0
T2015 0
T2016 0
T2017 0
T2018 0
T2019 0
T2020 0
T2021 0
T2022 0
T2023 6.03306230278666
T2024 6.04169753014998
T2025 6.0503327575133
T2026 6.05896798487662
T2027 6.06760321223994
T2028 6.07623843736984
T2029 6.08487366473316
T2030 6.09350889209648
T2031 6.1021441194598
T2032 6.11077934682312
T2033 6.11941457418644
T2034 6.12804979931634
T2035 6.13668502667966
T2036 0
T2037 0
T2038 0
T2039 0
T2040 0
T2041 0
T2042 0
T2043 0
T2044 0
T2045 0
T2046 0
T2047 6.24030775057267
T2048 6.24894297793599
T2049 6.25757820529931
T2050 6.26621343266263
T2051 6.27484866002595
T2052 6.28348388738927
T2053 6.29211911251917
T2054 6.30075433988249
T2055 6.30938956724581
T2056 6.31802479460913
T2057 6.32666002197245
T2058 6.33529524933577
T2059 6.34393047446567
T2060 0
T2061 0
T2062 0
T2063 0
T2064 0
T2065 0
T2066 0
T2067 0
T2068 0
T2069 0
T2070 0
T2071 6.4475532005921
T2072 6.456188425722
T2073 6.46482365308532
T2074 6.47345888044864
T2075 6.48209410781196
T2076 6.49072933517528
T2077 6.4993645625386
T2078 6.5079997876685
T2079 6.51663501503182
T2080 6.52527024239514
T2081 6.53390546975846
T2082 6.54254069712178
T2083 6.55117592448511
T2084 0
T2085 0
T2086 0
T2087 0
T2088 0
T2089 0
T2090 0
T2091 0
T2092 0
T2093 0
T2094 0
T2095 6.65479864837811
T2096 6.66343387574143
T2097 6.67206910087133
T2098 6.68070432823465
T2099 6.68933955559797
T2100 6.69797478296129
T2101 6.70661001032461
T2102 6.71524523768793
T2103 6.72388046281783
T2104 6.73251569018115
T2105 6.74115091754447
T2106 6.74978614490779
T2107 6.75842137227111
T2108 0
T2109 0
T2110 0
T2111 0
T2112 0
T2113 0
T2114 0
T2115 0
T2116 0
T2117 0
T2118 0
T2119 6.86204409616412
T2120 6.87067932352744
T2121 6.87931455089076
T2122 6.88794977602066
T2123 6.89658500338398
T2124 6.9052202307473
T2125 6.91385545811062
T2126 6.92249068547394
T2127 6.93112591283726
T2128 6.93976113796716
T2129 6.94839636533048
T2130 6.9570315926938
T2131 0
T2132 0
T2133 0
T2134 0
T2135 0
T2136 0
T2137 0
T2138 0
T2139 0
T2140 0
T2141 0
T2142 0
T2143 7.06928954395013
T2144 7.07792477131345
T2145 7.08655999867677
T2146 7.09519522604009
T2147 7.10383045116999
T2148 7.11246567853331
T2149 7.12110090589663
T2150 7.12973613325995
T2151 7.13837136062327
T2152 7.14700658798659
T2153 7.15564181311649
T2154 7.16427704047981
T2155 0
T2156 0
T2157 0
T2158 0
T2159 0
T2160 0
T2161 0
T2162 0
T2163 0
T2164 0
T2165 0
T2166 0
T2167 7.27653499173614
T2168 7.28517021909946
T2169 7.29380544646278
T2170 7.3024406738261
T2171 7.31107590118942
T2172 7.31971112631932
T2173 7.32834635368264
T2174 7.33698158104596
T2175 7.34561680840928
T2176 7.35425203577261
T2177 7.36288726313593
T2178 7.37152248826582
T2179 0
T2180 0
T2181 0
T2182 0
T2183 0
T2184 0
T2185 0
T2186 0
T2187 0
T2188 0
T2189 0
T2190 0
T2191 7.48378043952215
T2192 7.49241566688547
T2193 7.50105089424879
T2194 7.50968612161211
T2195 7.51832134897543
T2196 7.52695657633875
T2197 7.53559180146865
T2198 7.54422702883197
T2199 7.55286225619529
T2200 7.56149748355862
T2201 7.57013271092193
T2202 7.57876793828526
T2203 0
T2204 0
T2205 0
T2206 0
T2207 0
T2208 0
T2209 0
T2210 0
T2211 0
T2212 0
T2213 0
T2214 0
T2215 7.69102588954158
T2216 7.69966111467148
T2217 7.7082963420348
T2218 7.71693156939812
T2219 7.72556679676144
T2220 7.73420202412476
T2221 7.74283725148808
T2222 7.75147247661798
T2223 7.7601077039813
T2224 7.76874293134463
T2225 7.77737815870795
T2226 7.78601338607127
T2227 0
T2228 0
T2229 0
T2230 0
T2231 0
T2232 0
T2233 0
T2234 0
T2235 0
T2236 0
T2237 0
T2238 0
T2239 7.89827133732759
T2240 7.90690656469091
T2241 7.91554178982081
T2242 7.92417701718413
T2243 7.93281224454745
T2244 7.94144747191077
T2245 7.95008269927409
T2246 7.95871792663741
T2247 7.96735315176731
T2248 7.97598837913064
T2249 7.98462360649396
T2250 7.99325883385728
T2251 0
T2252 0
T2253 0
T2254 0
T2255 0
T2256 0
T2257 0
T2258 0
T2259 0
T2260 0
T2261 0
T2262 0
T2263 8.1055167851136
T2264 8.11415201247692
T2265 8.12278723984024
T2266 8.13142246497014
T2267 8.14005769233346
T2268 8.14869291969678
T2269 8.1573281470601
T2270 8.16596337442343
T2271 8.17459860178675
T2272 8.18323382691664
T2273 8.19186905427997
T2274 8.20050428164329
T2275 0
T2276 0
T2277 0
T2278 0
T2279 0
T2280 0
T2281 0
T2282 0
T2283 0
T2284 0
T2285 0
T2286 0
T2287 8.31276223289961
T2288 8.32139746026293
T2289 8.33003268762625
T2290 8.33866791498957
T2291 8.34730314011947
T2292 8.35593836748279
T2293 8.36457359484612
T2294 8.37320882220944
T2295 8.38184404957276
T2296 8.39047927693608
T2297 8.39911450206598
T2298 8.4077497294293
T2299 0
T2300 0
T2301 0
T2302 0
T2303 0
T2304 0
T2305 0
T2306 0
T2307 0
T2308 0
T2309 0
T2310 0
T2311 8.52000768068562
T2312 8.52864290804894
T2313 8.53727813541226
T2314 8.54591336277558
T2315 8.55454859013891
T2316 8.5631838152688
T2317 8.57181904263213
T2318 8.58045426999545
T2319 8.58908949735877
T2320 8.59772472472209
T2321 8.60635995208541
T2322 8.61499517944873
T2323 0
T2324 0
T2325 0
T2326 0
T2327 0
T2328 0
T2329 0
T2330 0
T2331 0
T2332 0
T2333 0
T2334 0
T2335 8.72725312847163
T2336 8.73588835583495
T2337 8.74452358319827
T2338 8.75315881056159
T2339 8.76179403792491
T2340 8.77042926528824
T2341 8.77906449041814
T2342 8.78769971778146
T2343 8.79633494514478
T2344 8.8049701725081
T2345 8.81360539987142
T2346 8.82224062723474
T2347 0
T2348 0
T2349 0
T2350 0
T2351 0
T2352 0
T2353 0
T2354 0
T2355 0
T2356 0
T2357 0
T2358 0
T2359 8.93449857849106
T2360 8.94313380362096
T2361 8.95176903098428
T2362 8.96040425834761
T2363 8.96903948571092
T2364 8.97767471307425
T2365 8.98630994043757
T2366 8.99494516556747
T2367 9.00358039293079
T2368 9.01221562029411
T2369 9.02085084765743
T2370 9.02948607502075
T2371 0
T2372 0
T2373 0
T2374 0
T2375 0
T2376 0
T2377 0
T2378 0
T2379 0
T2380 0
T2381 0
T2382 0
T2383 9.14174402627707
T2384 9.15037925364039
T2385 9.15901447877029
T2386 9.16764970613361
T2387 9.17628493349694
T2388 9.18492016086026
T2389 9.19355538822358
T2390 9.2021906155869
T2391 9.2108258407168
T2392 9.21946106808012
T2393 9.22809629544344
T2394 9.23673152280676
T2395 0
T2396 0
T2397 0
T2398 0
T2399 0
T2400 0
T2401 0
T2402 0
T2403 0
T2404 0
T2405 0
T2406 0
T2407 9.34898947406308
T2408 9.35762470142641
T2409 9.36625992878973
T2410 9.37489515391963
T2411 9.38353038128295
T2412 9.39216560864627
T2413 9.40080083600959
T2414 9.40943606337291
T2415 9.41807129073623
T2416 9.42670651586613
T2417 9.43534174322945
T2418 9.44397697059277
T2419 0
T2420 0
T2421 0
T2422 0
T2423 0
T2424 0
T2425 0
T2426 0
T2427 0
T2428 0
T2429 0
T2430 0
T2431 9.55623492184909
T2432 9.56487014921242
T2433 9.57350537657574
T2434 9.58214060393906
T2435 9.59077582906896
T2436 9.59941105643228
T2437 9.6080462837956
T2438 9.61668151115892
T2439 9.62531673852224
T2440 9.63395196588556
T2441 9.64258719324888
T2442 9.65122241837878
T2443 0
T2444 0
T2445 0
T2446 0
T2447 0
T2448 0
T2449 0
T2450 0
T2451 0
T2452 0
T2453 0
T2454 0
T2455 9.7634803696351
T2456 9.77211559699843
T2457 9.78075082436175
T2458 9.78938605172507
T2459 9.79802127908839
T2460 9.80665650421829
T2461 9.81529173158161
T2462 9.82392695894493
T2463 9.83256218630825
T2464 9.84119741367157
T2465 9.84983264103489
T2466 9.85846786839821
T2467 0
T2468 0
T2469 0
T2470 0
T2471 0
T2472 0
T2473 0
T2474 0
T2475 0
T2476 0
T2477 0
T2478 0
T2479 9.97072581742112
T2480 9.97936104478443
T2481 9.98799627214776
T2482 9.99663149951108
T2483 10.0052667268744
T2484 10.0139019542377
T2485 10.0225371793676
T2486 10.0311724067309
T2487 10.0398076340943
T2488 10.0484428614576
T2489 10.0570780888209
T2490 10.0657133161842
T2491 0
T2492 0
T2493 0
T2494 0
T2495 0
T2496 0
T2497 0
T2498 0
T2499 0
T2500 0
T2501 0
T2502 0
T2503 10.1779712674405
T2504 10.1866064925704
T2505 10.1952417199338
T2506 10.2038769472971
T2507 10.2125121746604
T2508 10.2211474020237
T2509 10.229782629387
T2510 10.2384178545169
T2511 10.2470530818803
T2512 10.2556883092436
T2513 10.2643235366069
T2514 10.2729587639702
T2515 0
T2516 0
T2517 0
T2518 0
T2519 0
T2520 0
T2521 0
T2522 0
T2523 0
T2524 0
T2525 0
T2526 0
T2527 10.3852167152266
T2528 10.3938519425899
T2529 10.4024871677198
T2530 10.4111223950831
T2531 10.4197576224464
T2532 10.4283928498097
T2533 10.4370280771731
T2534 10.4456633045364
T2535 10.4542985318997
T2536 10.4629337570296
T2537 10.4715689843929
T2538 10.4802042117562
T2539 0
T2540 0
T2541 0
T2542 0
T2543 0
T2544 0
T2545 0
T2546 0
T2547 0
T2548 0
T2549 0
T2550 0
T2551 10.5924621630126
T2552 10.6010973903759
T2553 10.6097326177392
T2554 10.6183678428691
T2555 10.6270030702324
T2556 10.6356382975957
T2557 10.6442735249591
T2558 10.6529087523224
T2559 10.6615439796857
T2560 10.670179207049
T2561 10.6788144321789
T2562 10.6874496595423
T2563 0
T2564 0
T2565 0
T2566 0
T2567 0
T2568 0
T2569 0
T2570 0
T2571 0
T2572 0
T2573 0
T2574 0
T2575 10.7997076107986
T2576 10.8083428381619
T2577 10.8169780655252
T2578 10.8256132928885
T2579 10.8342485180184
T2580 10.8428837453818
T2581 10.8515189727451
T2582 10.8601542001084
T2583 10.8687894274717
T2584 10.877424654835
T2585 10.8860598821984
T2586 10.8946951073283
T2587 0
T2588 0
T2589 0
T2590 0
T2591 0
T2592 0
T2593 0
T2594 0
T2595 0
T2596 0
T2597 0
T2598 0
T2599 11.0069530585846
T2600 11.0155882859479
T2601 11.0242235133112
T2602 11.0328587406745
T2603 11.0414939680379
T2604 11.0501291931678
T2605 11.0587644205311
T2606 11.0673996478944
T2607 11.0760348752577
T2608 11.0846701026211
T2609 11.0933053299844
T2610 11.1019405573477
T2611 0
T2612 0
T2613 0
T2614 0
T2615 0
T2616 0
T2617 0
T2618 0
T2619 0
T2620 0
T2621 0
T2622 0
T2623 11.2141985063706
T2624 11.2228337337339
T2625 11.2314689610972
T2626 11.2401041884606
T2627 11.2487394158239
T2628 11.2573746431872
T2629 11.2660098683171
T2630 11.2660098683171
T2631 11.2660098683171
T2632 11.2660098683171
T2633 11.2660098683171
T2634 11.2660098683171
T2635 0
T2636 0
T2637 0
T2638 0
T2639 0
T2640 0
T2641 0
T2642 0
T2643 0
T2644 0
T2645 0
T2646 0
T2647 11.2660098683171
T2648 11.2660098683171
T2649 11.2660098683171
T2650 11.2660098683171
T2651 11.2660098683171
T2652 11.2660098683171
T2653 11.2660098683171
T2654 11.2660098683171
T2655 11.2660098683171
T2656 11.2660098683171
T2657 11.2660098683171
T2658 11.2660098683171
T2659 0
T2660 0
T2661 0
T2662 0
T2663 0
T2664 0
T2665 0
T2666 0
T2667 0
T2668 0
T2669 0
T2670 0
T2671 11.2660098683171
T2672 11.2660098683171
T2673 11.2660098683171
T2674 11.2660098683171
T2675 11.2660098683171
T2676 11.2660098683171
T2677 11.2660098683171
T2678 11.2660098683171
T2679 11.2660098683171
T2680 11.2660098683171
T2681 11.2660098683171
T2682 11.2660098683171
T2683 0
T2684 0
T2685 0
T2686 0
T2687 0
T2688 0
T2689 0
T2690 0
T2691 0
T2692 0
T2693 0
T2694 0
T2695 11.2660098683171
T2696 11.2660098683171
T2697 11.2660098683171
T2698 11.2660098683171
T2699 11.2660098683171
T2700 11.2660098683171
T2701 11.2660098683171
T2702 11.2660098683171
T2703 11.2660098683171
T2704 11.2660098683171
T2705 11.2660098683171
T2706 11.2660098683171
T2707 0
T2708 0
T2709 0
T2710 0
T2711 0
T2712 0
T2713 0
T2714 0
T2715 0
T2716 0
T2717 0
T2718 0
T2719 11.2660098683171
T2720 11.2660098683171
T2721 11.2660098683171
T2722 11.2660098683171
T2723 11.2660098683171
T2724 11.2660098683171
T2725 11.2660098683171
T2726 11.2660098683171
T2727 11.2660098683171
T2728 11.2660098683171
T2729 11.2660098683171
T2730 11.2660098683171
T2731 0
T2732 0
T2733 0
T2734 0
T2735 0
T2736 0
T2737 0
T2738 0
T2739 0
T2740 0
T2741 0
T2742 0
T2743 11.2660098683171
T2744 11.2660098683171
T2745 11.2660098683171
T2746 11.2660098683171
T2747 11.2660098683171
T2748 11.2660098683171
T2749 11.2660098683171
T2750 11.2660098683171
T2751 11.2660098683171
T2752 11.2660098683171
T2753 11.2660098683171
T2754 11.2660098683171
T2755 0
T2756 0
T2757 0
T2758 0
T2759 0
T2760 0
T2761 0
T2762 0
T2763 0
T2764 0
T2765 0
T2766 0
T2767 11.2660098683171
T2768 11.2660098683171
T2769 11.2660098683171
T2770 11.2660098683171
T2771 11.2660098683171
T2772 11.2660098683171
T2773 11.2660098683171
T2774 11.2660098683171
T2775 11.2660098683171
T2776 11.2660098683171
T2777 11.2660098683171
T2778 0
T2779 0
T2780 0
T2781 0
T2782 0
T2783 0
T2784 0
T2785 0
T2786 0
T2787 0
T2788 0
T2789 0
T2790 0
T2791 11.2660098683171
T2792 11.2660098683171
T2793 11.2660098683171
T2794 11.2660098683171
T2795 11.2660098683171
T2796 11.2660098683171
T2797 11.2660098683171
T2798 11.2660098683171
T2799 11.2660098683171
T2800 11.2660098683171
T2801 11.2660098683171
T2802 0
T2803 0
T2804 0
T2805 0
T2806 0
T2807 0
T2808 0
