# Supplementary material for: FishMORPH - An agent-based model to predict salmonid growth and distribution responses under natural and low flows
Source: Sci Rep. 2016 Jul 19;6:29414. doi: 10.1038/srep29414 (PMC4949470; doi:10.1038/srep29414)
Supplement: Supplementary Information 2 [file srep29414-s2.zip › SR_FishMORPH_Files/Parameters/Baseline_Resource7_Density_Stretch1.var]

Resource7Density Strech1
T1 0
T2 0
T3 0
T4 0
T5 0.255695216563949
T6 0.255695216563949
T7 0.255695216563949
T8 0.255695216563949
T9 0.255695216563949
T10 0.255695216563949
T11 0.255695216563949
T12 0.255695216563949
T13 0.255695216563949
T14 0.255695216563949
T15 0.255695216563949
T16 0.255695216563949
T17 0.255695216563949
T18 0.255695216563949
T19 0.255695216563949
T20 0.255695216563949
T21 0
T22 0
T23 0
T24 0
T25 0
T26 0
T27 0
T28 0
T29 0.255695216563949
T30 0.255695216563949
T31 0.255695216563949
T32 0.255695216563949
T33 0.255695216563949
T34 0.255695216563949
T35 0.255695216563949
T36 0.255695216563949
T37 0.255695216563949
T38 0.255695216563949
T39 0.255695216563949
T40 0.255695216563949
T41 0.255695216563949
T42 0.255695216563949
T43 0.255695216563949
T44 0.255695216563949
T45 0
T46 0
T47 0
T48 0
T49 0
T50 0
T51 0
T52 0
T53 0.255695216563949
T54 0.255695216563949
T55 0.255695216563949
T56 0.255695216563949
T57 0.255695216563949
T58 0.255695216563949
T59 0.255695216563949
T60 0.255695216563949
T61 0.255695216563949
T62 0.255695216563949
T63 0.255695216563949
T64 0.255695216563949
T65 0.255695216563949
T66 0.255695216563949
T67 0.255695216563949
T68 0.255695216563949
T69 0
T70 0
T71 0
T72 0
T73 0
T74 0
T75 0
T76 0
T77 0.255695216563949
T78 0.255695216563949
T79 0.255695216563949
T80 0.255695216563949
T81 0.255695216563949
T82 0.255695216563949
T83 0.255695216563949
T84 0.255695216563949
T85 0.255695216563949
T86 0.255695216563949
T87 0.255695216563949
T88 0.255695216563949
T89 0.255695216563949
T90 0.255695216563949
T91 0.255695216563949
T92 0.255695216563949
T93 0
T94 0
T95 0
T96 0
T97 0
T98 0
T99 0
T100 0
T101 0.255695216563949
T102 0.255695216563949
T103 0.255695216563949
T104 0.255695216563949
T105 0.255695216563949
T106 0.255695216563949
T107 0.255695216563949
T108 0.255695216563949
T109 0.255695216563949
T110 0.255695216563949
T111 0.255695216563949
T112 0.255695216563949
T113 0.255695216563949
T114 0.255695216563949
T115 0.255695216563949
T116 0.255695216563949
T117 0
T118 0
T119 0
T120 0
T121 0
T122 0
T123 0
T124 0
T125 0.255695216563949
T126 0.255695216563949
T127 0.255695216563949
T128 0.255695216563949
T129 0.255695216563949
T130 0.255695216563949
T131 0.255695216563949
T132 0.255695216563949
T133 0.255695216563949
T134 0.255695216563949
T135 0.255695216563949
T136 0.255695216563949
T137 0.255695216563949
T138 0.255695216563949
T139 0.255695216563949
T140 0.255695216563949
T141 0
T142 0
T143 0
T144 0
T145 0
T146 0
T147 0
T148 0
T149 0.255695216563949
T150 0.255695216563949
T151 0.255695216563949
T152 0.255695216563949
T153 0.255695216563949
T154 0.255695216563949
T155 0.255695216563949
T156 0.255695216563949
T157 0.255695216563949
T158 0.255695216563949
T159 0.255695216563949
T160 0.255695216563949
T161 0.255695216563949
T162 0.255695216563949
T163 0.255695216563949
T164 0.255695216563949
T165 0
T166 0
T167 0
T168 0
T169 0
T170 0
T171 0
T172 0
T173 0.255695216563949
T174 0.255695216563949
T175 0.255695216563949
T176 0.255695216563949
T177 0.255695216563949
T178 0.255695216563949
T179 0.255695216563949
T180 0.255695216563949
T181 0.255695216563949
T182 0.255695216563949
T183 0.255695216563949
T184 0.255695216563949
T185 0.255695216563949
T186 0.255695216563949
T187 0.255695216563949
T188 0.255695216563949
T189 0
T190 0
T191 0
T192 0
T193 0
T194 0
T195 0
T196 0
T197 0.255695216563949
T198 0.255695216563949
T199 0.255695216563949
T200 0.255695216563949
T201 0.255695216563949
T202 0.255695216563949
T203 0.255695216563949
T204 0.255695216563949
T205 0.255695216563949
T206 0.255695216563949
T207 0.255695216563949
T208 0.255695216563949
T209 0.255695216563949
T210 0.255695216563949
T211 0.255695216563949
T212 0.255695216563949
T213 0
T214 0
T215 0
T216 0
T217 0
T218 0
T219 0
T220 0
T221 0.255695216563949
T222 0.255695216563949
T223 0.255695216563949
T224 0.255695216563949
T225 0.255695216563949
T226 0.255695216563949
T227 0.255695216563949
T228 0.255695216563949
T229 0.255695216563949
T230 0.255695216563949
T231 0.255695216563949
T232 0.255695216563949
T233 0.255695216563949
T234 0.255695216563949
T235 0.255695216563949
T236 0.255695216563949
T237 0
T238 0
T239 0
T240 0
T241 0
T242 0
T243 0
T244 0
T245 0.255695216563949
T246 0.255695216563949
T247 0.255695216563949
T248 0.255695216563949
T249 0.255695216563949
T250 0.255695216563949
T251 0.255695216563949
T252 0.255695216563949
T253 0.255695216563949
T254 0.255695216563949
T255 0.255695216563949
T256 0.255695216563949
T257 0.255695216563949
T258 0.255695216563949
T259 0.255695216563949
T260 0.255695216563949
T261 0
T262 0
T263 0
T264 0
T265 0
T266 0
T267 0
T268 0
T269 0.255695216563949
T270 0.255695216563949
T271 0.255695216563949
T272 0.255695216563949
T273 0.255695216563949
T274 0.255695216563949
T275 0.255695216563949
T276 0.255695216563949
T277 0.255695216563949
T278 0.255695216563949
T279 0.255695216563949
T280 0.255695216563949
T281 0.255695216563949
T282 0.255695216563949
T283 0.255695216563949
T284 0.255695216563949
T285 0
T286 0
T287 0
T288 0
T289 0
T290 0
T291 0
T292 0
T293 0.255695216563949
T294 0.255695216563949
T295 0.255695216563949
T296 0.255695216563949
T297 0.255695216563949
T298 0.255695216563949
T299 0.255695216563949
T300 0.255695216563949
T301 0.255695216563949
T302 0.255695216563949
T303 0.255695216563949
T304 0.255695216563949
T305 0.255695216563949
T306 0.255695216563949
T307 0.255695216563949
T308 0.255695216563949
T309 0
T310 0
T311 0
T312 0
T313 0
T314 0
T315 0
T316 0
T317 0.255695216563949
T318 0.255695216563949
T319 0.255695216563949
T320 0.255695216563949
T321 0.255695216563949
T322 0.255695216563949
T323 0.255695216563949
T324 0.255695216563949
T325 0.255695216563949
T326 0.255695216563949
T327 0.255695216563949
T328 0.255695216563949
T329 0.255695216563949
T330 0.255695216563949
T331 0.255695216563949
T332 0.255695216563949
T333 0
T334 0
T335 0
T336 0
T337 0
T338 0
T339 0
T340 0
T341 0.255695216563949
T342 0.255695216563949
T343 0.255695216563949
T344 0.255695216563949
T345 0.255695216563949
T346 0.255695216563949
T347 0.255695216563949
T348 0.255695216563949
T349 0.255695216563949
T350 0.255695216563949
T351 0.255695216563949
T352 0.255695216563949
T353 0.255695216563949
T354 0.255695216563949
T355 0.255695216563949
T356 0.255695216563949
T357 0
T358 0
T359 0
T360 0
T361 0
T362 0
T363 0
T364 0
T365 0.255695216563949
T366 0.255695216563949
T367 0.255695216563949
T368 0.255695216563949
T369 0.255695216563949
T370 0.255695216563949
T371 0.255695216563949
T372 0.255695216563949
T373 0.255695216563949
T374 0.255695216563949
T375 0.255695216563949
T376 0.255695216563949
T377 0.255695216563949
T378 0.255695216563949
T379 0.255695216563949
T380 0.255695216563949
T381 0
T382 0
T383 0
T384 0
T385 0
T386 0
T387 0
T388 0
T389 0.255695216563949
T390 0.255695216563949
T391 0.255695216563949
T392 0.255695216563949
T393 0.255695216563949
T394 0.255695216563949
T395 0.255695216563949
T396 0.255695216563949
T397 0.255695216563949
T398 0.255695216563949
T399 0.255695216563949
T400 0.255695216563949
T401 0.255695216563949
T402 0.255695216563949
T403 0.255695216563949
T404 0.255695216563949
T405 0
T406 0
T407 0
T408 0
T409 0
T410 0
T411 0
T412 0
T413 0.255695216563949
T414 0.255695216563949
T415 0.255695216563949
T416 0.255695216563949
T417 0.255695216563949
T418 0.255695216563949
T419 0.255695216563949
T420 0.255695216563949
T421 0.255695216563949
T422 0.255695216563949
T423 0.255695216563949
T424 0.255695216563949
T425 0.255695216563949
T426 0.255695216563949
T427 0.255695216563949
T428 0.255695216563949
T429 0
T430 0
T431 0
T432 0
T433 0
T434 0
T435 0
T436 0
T437 0.255695216563949
T438 0.255695216563949
T439 0.255695216563949
T440 0.255695216563949
T441 0.255695216563949
T442 0.255695216563949
T443 0.255695216563949
T444 0.255695216563949
T445 0.255695216563949
T446 0.255695216563949
T447 0.255695216563949
T448 0.255695216563949
T449 0.255695216563949
T450 0.255695216563949
T451 0.255695216563949
T452 0.255695216563949
T453 0
T454 0
T455 0
T456 0
T457 0
T458 0
T459 0
T460 0
T461 0.255695216563949
T462 0.255695216563949
T463 0.255695216563949
T464 0.255695216563949
T465 0.255695216563949
T466 0.255695216563949
T467 0.255695216563949
T468 0.255695216563949
T469 0.255695216563949
T470 0.255695216563949
T471 0.255695216563949
T472 0.255695216563949
T473 0.255695216563949
T474 0.255695216563949
T475 0.255695216563949
T476 0.255695216563949
T477 0
T478 0
T479 0
T480 0
T481 0
T482 0
T483 0
T484 0
T485 0.255695216563949
T486 0.255695216563949
T487 0.255695216563949
T488 0.255695216563949
T489 0.255695216563949
T490 0.255695216563949
T491 0.255695216563949
T492 0.255695216563949
T493 0.255695216563949
T494 0.255695216563949
T495 0.255695216563949
T496 0.255695216563949
T497 0.255695216563949
T498 0.255695216563949
T499 0.255695216563949
T500 0.255695216563949
T501 0
T502 0
T503 0
T504 0
T505 0
T506 0
T507 0
T508 0
T509 0.255695216563949
T510 0.255695216563949
T511 0.255695216563949
T512 0.255695216563949
T513 0.255695216563949
T514 0.255695216563949
T515 0.255695216563949
T516 0.255695216563949
T517 0.255695216563949
T518 0.255695216563949
T519 0.255695216563949
T520 0.255695216563949
T521 0.255695216563949
T522 0.255695216563949
T523 0.255695216563949
T524 0.255695216563949
T525 0
T526 0
T527 0
T528 0
T529 0
T530 0
T531 0
T532 0
T533 0.255695216563949
T534 0.255695216563949
T535 0.255695216563949
T536 0.255695216563949
T537 0.255695216563949
T538 0.255695216563949
T539 0.255695216563949
T540 0.255695216563949
T541 0.255695216563949
T542 0.255695216563949
T543 0.255695216563949
T544 0.255695216563949
T545 0.255695216563949
T546 0.255695216563949
T547 0.255695216563949
T548 0.255695216563949
T549 0
T550 0
T551 0
T552 0
T553 0
T554 0
T555 0
T556 0
T557 0.255695216563949
T558 0.255695216563949
T559 0.255695216563949
T560 0.255695216563949
T561 0.255695216563949
T562 0.255695216563949
T563 0.255695216563949
T564 0.255695216563949
T565 0.255695216563949
T566 0.255695216563949
T567 0.255695216563949
T568 0.255695216563949
T569 0.255695216563949
T570 0.255695216563949
T571 0.255695216563949
T572 0.255695216563949
T573 0
T574 0
T575 0
T576 0
T577 0
T578 0
T579 0
T580 0
T581 0.255695216563949
T582 0.255695216563949
T583 0.255695216563949
T584 0.255695216563949
T585 0.255695216563949
T586 0.255695216563949
T587 0.255695216563949
T588 0.255695216563949
T589 0.255695216563949
T590 0.255695216563949
T591 0.255695216563949
T592 0.255695216563949
T593 0.255695216563949
T594 0.255695216563949
T595 0.255695216563949
T596 0.255695216563949
T597 0
T598 0
T599 0
T600 0
T601 0
T602 0
T603 0
T604 0
T605 0.255695216563949
T606 0.255695216563949
T607 0.255695216563949
T608 0.255695216563949
T609 0.255695216563949
T610 0.255695216563949
T611 0.255695216563949
T612 0.255695216563949
T613 0.255695216563949
T614 0.255695216563949
T615 0.255695216563949
T616 0.255695216563949
T617 0.255695216563949
T618 0.255695216563949
T619 0.255695216563949
T620 0.255695216563949
T621 0
T622 0
T623 0
T624 0
T625 0
T626 0
T627 0
T628 0
T629 0.255695216563949
T630 0.255695216563949
T631 0.255695216563949
T632 0.255695216563949
T633 0.255695216563949
T634 0.255695216563949
T635 0.255695216563949
T636 0.255695216563949
T637 0.255695216563949
T638 0.255695216563949
T639 0.255695216563949
T640 0.255695216563949
T641 0.255695216563949
T642 0.255695216563949
T643 0.255695216563949
T644 0.255695216563949
T645 0
T646 0
T647 0
T648 0
T649 0
T650 0
T651 0
T652 0
T653 0.255695216563949
T654 0.255695216563949
T655 0.255695216563949
T656 0.255695216563949
T657 0.255695216563949
T658 0.255695216563949
T659 0.255695216563949
T660 0.255695216563949
T661 0.255695216563949
T662 0.255695216563949
T663 0.255695216563949
T664 0.255695216563949
T665 0.255695216563949
T666 0.255695216563949
T667 0.255695216563949
T668 0.255695216563949
T669 0
T670 0
T671 0
T672 0
T673 0
T674 0
T675 0
T676 0
T677 0.255695216563949
T678 0.255695216563949
T679 0.255695216563949
T680 0.255695216563949
T681 0.255695216563949
T682 0.255695216563949
T683 0.255695216563949
T684 0.255695216563949
T685 0.255695216563949
T686 0.255695216563949
T687 0.255695216563949
T688 0.255695216563949
T689 0.255695216563949
T690 0.255695216563949
T691 0.255695216563949
T692 0.255695216563949
T693 0
T694 0
T695 0
T696 0
T697 0
T698 0
T699 0
T700 0
T701 0.255695216563949
T702 0.255695216563949
T703 0.255695216563949
T704 0.255695216563949
T705 0.255695216563949
T706 0.255695216563949
T707 0.255695216563949
T708 0.255695216563949
T709 0.255695216563949
T710 0.255695216563949
T711 0.255695216563949
T712 0.255695216563949
T713 0.255695216563949
T714 0.255695216563949
T715 0.255695216563949
T716 0.255695216563949
T717 0
T718 0
T719 0
T720 0
T721 0
T722 0
T723 0
T724 0
T725 0.255695216563949
T726 0.255695216563949
T727 0.255695216563949
T728 0.255695216563949
T729 0.255695216563949
T730 0.255695216563949
T731 0.255695216563949
T732 0.255695216563949
T733 0.255695216563949
T734 0.255695216563949
T735 0.255695216563949
T736 0.255695216563949
T737 0.255695216563949
T738 0.255695216563949
T739 0.255695216563949
T740 0.255695216563949
T741 0
T742 0
T743 0
T744 0
T745 0
T746 0
T747 0
T748 0
T749 0.255695216563949
T750 0.255695216563949
T751 0.255695216563949
T752 0.255695216563949
T753 0.255695216563949
T754 0.255695216563949
T755 0.255695216563949
T756 0.255695216563949
T757 0.255695216563949
T758 0.255695216563949
T759 0.255695216563949
T760 0.255695216563949
T761 0.255695216563949
T762 0.255695216563949
T763 0.255695216563949
T764 0.255695216563949
T765 0
T766 0
T767 0
T768 0
T769 0
T770 0
T771 0
T772 0
T773 0.255695216563949
T774 0.255695216563949
T775 0.255695216563949
T776 0.255695216563949
T777 0.255695216563949
T778 0.255695216563949
T779 0.255695216563949
T780 0.255695216563949
T781 0.255695216563949
T782 0.255695216563949
T783 0.255695216563949
T784 0.255695216563949
T785 0.255695216563949
T786 0.255695216563949
T787 0.255695216563949
T788 0.255695216563949
T789 0
T790 0
T791 0
T792 0
T793 0
T794 0
T795 0
T796 0
T797 0.255695216563949
T798 0.255695216563949
T799 0.255695216563949
T800 0.255695216563949
T801 0.255695216563949
T802 0.255695216563949
T803 0.255695216563949
T804 0.255695216563949
T805 0.255695216563949
T806 0.255695216563949
T807 0.255695216563949
T808 0.255695216563949
T809 0.255695216563949
T810 0.255695216563949
T811 0.255695216563949
T812 0.255695216563949
T813 0
T814 0
T815 0
T816 0
T817 0
T818 0
T819 0
T820 0
T821 0.255695216563949
T822 0.255695216563949
T823 0.255695216563949
T824 0.255695216563949
T825 0.255695216563949
T826 0.255695216563949
T827 0.255695216563949
T828 0.255695216563949
T829 0.255695216563949
T830 0.255695216563949
T831 0.255695216563949
T832 0.255695216563949
T833 0.255695216563949
T834 0.255695216563949
T835 0.255695216563949
T836 0.255695216563949
T837 0
T838 0
T839 0
T840 0
T841 0
T842 0
T843 0
T844 0
T845 0.255695216563949
T846 0.255695216563949
T847 0.255695216563949
T848 0.255695216563949
T849 0.255695216563949
T850 0.255695216563949
T851 0.255695216563949
T852 0.255695216563949
T853 0.255695216563949
T854 0.255695216563949
T855 0.255695216563949
T856 0.255695216563949
T857 0.255695216563949
T858 0.255695216563949
T859 0.255695216563949
T860 0.255695216563949
T861 0
T862 0
T863 0
T864 0
T865 0
T866 0
T867 0
T868 0
T869 0.255695216563949
T870 0.255695216563949
T871 0.255695216563949
T872 0.255695216563949
T873 0.255695216563949
T874 0.255695216563949
T875 0.255695216563949
T876 0.255695216563949
T877 0.255695216563949
T878 0.255695216563949
T879 0.255695216563949
T880 0.255695216563949
T881 0.255695216563949
T882 0.255695216563949
T883 0.255695216563949
T884 0.255695216563949
T885 0
T886 0
T887 0
T888 0
T889 0
T890 0
T891 0
T892 0
T893 0.255695216563949
T894 0.255695216563949
T895 0.255695216563949
T896 0.255695216563949
T897 0.255695216563949
T898 0.255695216563949
T899 0.255695216563949
T900 0.255695216563949
T901 0.255695216563949
T902 0.255695216563949
T903 0.255695216563949
T904 0.255695216563949
T905 0.255695216563949
T906 0.255695216563949
T907 0.255695216563949
T908 0.255695216563949
T909 0
T910 0
T911 0
T912 0
T913 0
T914 0
T915 0
T916 0
T917 0.255695216563949
T918 0.255695216563949
T919 0.255695216563949
T920 0.255695216563949
T921 0.255695216563949
T922 0.255695216563949
T923 0.255695216563949
T924 0.255695216563949
T925 0.255695216563949
T926 0.255695216563949
T927 0.255695216563949
T928 0.255695216563949
T929 0.255695216563949
T930 0.255695216563949
T931 0.255695216563949
T932 0.255695216563949
T933 0
T934 0
T935 0
T936 0
T937 0
T938 0
T939 0
T940 0
T941 0.255695216563949
T942 0.255695216563949
T943 0.255695216563949
T944 0.255695216563949
T945 0.255695216563949
T946 0.255695216563949
T947 0.255695216563949
T948 0.255695216563949
T949 0.255695216563949
T950 0.255695216563949
T951 0.255695216563949
T952 0.255695216563949
T953 0.255695216563949
T954 0.255695216563949
T955 0.255695216563949
T956 0.255695216563949
T957 0
T958 0
T959 0
T960 0
T961 0
T962 0
T963 0
T964 0
T965 0.255695216563949
T966 0.255695216563949
T967 0.255695216563949
T968 0.255695216563949
T969 0.255695216563949
T970 0.255695216563949
T971 0.255695216563949
T972 0.255695216563949
T973 0.255695216563949
T974 0.255695216563949
T975 0.255695216563949
T976 0.255695216563949
T977 0.255695216563949
T978 0.255695216563949
T979 0.255695216563949
T980 0.255695216563949
T981 0
T982 0
T983 0
T984 0
T985 0
T986 0
T987 0
T988 0
T989 0.255695216563949
T990 0.255695216563949
T991 0.255695216563949
T992 0.255695216563949
T993 0.255695216563949
T994 0.255695216563949
T995 0.255695216563949
T996 0.255695216563949
T997 0.255695216563949
T998 0.255695216563949
T999 0.255695216563949
T1000 0.255695216563949
T1001 0.255695216563949
T1002 0.255695216563949
T1003 0.255695216563949
T1004 0.255695216563949
T1005 0
T1006 0
T1007 0
T1008 0
T1009 0
T1010 0
T1011 0
T1012 0
T1013 0.255695216563949
T1014 0.255695216563949
T1015 0.255695216563949
T1016 0.255695216563949
T1017 0.255695216563949
T1018 0.255695216563949
T1019 0.255695216563949
T1020 0.255695216563949
T1021 0.255695216563949
T1022 0.255695216563949
T1023 0.255695216563949
T1024 0.255695216563949
T1025 0.255695216563949
T1026 0.255695216563949
T1027 0.255695216563949
T1028 0.255695216563949
T1029 0
T1030 0
T1031 0
T1032 0
T1033 0
T1034 0
T1035 0
T1036 0
T1037 0
T1038 0.255695216563949
T1039 0.255695216563949
T1040 0.255695216563949
T1041 0.255695216563949
T1042 0.255695216563949
T1043 0.255695216563949
T1044 0.255695216563949
T1045 0.255695216563949
T1046 0.255695216563949
T1047 0.255695216563949
T1048 0.255695216563949
T1049 0.255695216563949
T1050 0.255695216563949
T1051 0.255695216563949
T1052 0.255695216563949
T1053 0
T1054 0
T1055 0
T1056 0
T1057 0
T1058 0
T1059 0
T1060 0
T1061 0
T1062 0.255695216563949
T1063 0.255695216563949
T1064 0.255695216563949
T1065 0.255695216563949
T1066 0.255695216563949
T1067 0.255695216563949
T1068 0.255695216563949
T1069 0.255695216563949
T1070 0.255688581380901
T1071 0.255681946197853
T1072 0.255675311014805
T1073 0.255668675831756
T1074 0.255662040648708
T1075 0.255655406489292
T1076 0.255648771306244
T1077 0
T1078 0
T1079 0
T1080 0
T1081 0
T1082 0
T1083 0
T1084 0
T1085 0
T1086 0.255582419475761
T1087 0.255575785316345
T1088 0.255569150133296
T1089 0.255562514950248
T1090 0.2555558797672
T1091 0.255549244584152
T1092 0.255542609401103
T1093 0.255535974218055
T1094 0.255529339035007
T1095 0.255522703851959
T1096 0.25551606866891
T1097 0.255509433485862
T1098 0.255502799326446
T1099 0.255496164143398
T1100 0.255489528960349
T1101 0
T1102 0
T1103 0
T1104 0
T1105 0
T1106 0
T1107 0
T1108 0
T1109 0
T1110 0.255423178153499
T1111 0.255416542970451
T1112 0.255409907787402
T1113 0.255403272604354
T1114 0.255396637421306
T1115 0.255390002238257
T1116 0.255383367055209
T1117 0.255376731872161
T1118 0.255370096689113
T1119 0.255363461506064
T1120 0.255356826323016
T1121 0.2553501921636
T1122 0.255343556980552
T1123 0.255336921797503
T1124 0.255330286614455
T1125 0
T1126 0
T1127 0
T1128 0
T1129 0
T1130 0
T1131 0
T1132 0
T1133 0
T1134 0.255263935807605
T1135 0.255257300624556
T1136 0.255250665441508
T1137 0.25524403025846
T1138 0.255237395075411
T1139 0.255230759892363
T1140 0.255224124709315
T1141 0.255217489526267
T1142 0.255210854343218
T1143 0.25520421916017
T1144 0.255197585000754
T1145 0.255190949817706
T1146 0.255184314634657
T1147 0.255177679451609
T1148 0.255171044268561
T1149 0
T1150 0
T1151 0
T1152 0
T1153 0
T1154 0
T1155 0
T1156 0
T1157 0
T1158 0.25510469346171
T1159 0.255098058278662
T1160 0.255091423095614
T1161 0.255084787912566
T1162 0.255078152729517
T1163 0.255071517546469
T1164 0.255064882363421
T1165 0.255058247180373
T1166 0.255051611997324
T1167 0.255044977837908
T1168 0.25503834265486
T1169 0.255031707471812
T1170 0.255025072288763
T1171 0.255018437105715
T1172 0.255011801922667
T1173 0
T1174 0
T1175 0
T1176 0
T1177 0
T1178 0
T1179 0
T1180 0
T1181 0
T1182 0.254945451115816
T1183 0.254938815932768
T1184 0.25493218074972
T1185 0.254925545566671
T1186 0.254918910383623
T1187 0.254912275200575
T1188 0.254905640017527
T1189 0.25489900585811
T1190 0.254892370675062
T1191 0.254885735492014
T1192 0.254879100308966
T1193 0.254872465125917
T1194 0.254865829942869
T1195 0.254859194759821
T1196 0.254852559576773
T1197 0
T1198 0
T1199 0
T1200 0
T1201 0
T1202 0
T1203 0
T1204 0
T1205 0
T1206 0.254786208769922
T1207 0.254779573586874
T1208 0.254772938403825
T1209 0.254766303220777
T1210 0.254759668037729
T1211 0.254753032854681
T1212 0.254746398695264
T1213 0.254739763512216
T1214 0.254733128329168
T1215 0.25472649314612
T1216 0.254719857963071
T1217 0.254713222780023
T1218 0.254706587596975
T1219 0.254699952413927
T1220 0.254693317230878
T1221 0
T1222 0
T1223 0
T1224 0
T1225 0
T1226 0
T1227 0
T1228 0
T1229 0
T1230 0.254626966424028
T1231 0.25462033124098
T1232 0.254613696057931
T1233 0.254607060874883
T1234 0.254600425691835
T1235 0.254593791532419
T1236 0.25458715634937
T1237 0.254580521166322
T1238 0.254573885983274
T1239 0.254567250800225
T1240 0.254560615617177
T1241 0.254553980434129
T1242 0.254547345251081
T1243 0.254540710068032
T1244 0.254534074884984
T1245 0
T1246 0
T1247 0
T1248 0
T1249 0
T1250 0
T1251 0
T1252 0
T1253 0
T1254 0.254467724078134
T1255 0.254461088895085
T1256 0.254454453712037
T1257 0.254447818528989
T1258 0.254441184369573
T1259 0.254434549186524
T1260 0.254427914003476
T1261 0.254421278820428
T1262 0.25441464363738
T1263 0.254408008454331
T1264 0.254401373271283
T1265 0.254394738088235
T1266 0.254388102905186
T1267 0.254381467722138
T1268 0.25437483253909
T1269 0
T1270 0
T1271 0
T1272 0
T1273 0
T1274 0
T1275 0
T1276 0
T1277 0
T1278 0.254308481732239
T1279 0.254301846549191
T1280 0.254295211366143
T1281 0.254288577206727
T1282 0.254281942023678
T1283 0.25427530684063
T1284 0.254268671657582
T1285 0.254262036474534
T1286 0.254255401291485
T1287 0.254248766108437
T1288 0.254242130925389
T1289 0.254235495742341
T1290 0.254228860559292
T1291 0.254222225376244
T1292 0.254215591216828
T1293 0
T1294 0
T1295 0
T1296 0
T1297 0
T1298 0
T1299 0
T1300 0
T1301 0
T1302 0.254149239386345
T1303 0.254142604203297
T1304 0.254135970043881
T1305 0.254129334860833
T1306 0.254122699677784
T1307 0.254116064494736
T1308 0.254109429311688
T1309 0.254102794128639
T1310 0.254096158945591
T1311 0.254089523762543
T1312 0.254082888579495
T1313 0.254076253396446
T1314 0.254069618213398
T1315 0.254062984053982
T1316 0.254056348870934
T1317 0
T1318 0
T1319 0
T1320 0
T1321 0
T1322 0
T1323 0
T1324 0
T1325 0
T1326 0.253989998064083
T1327 0.253983362881035
T1328 0.253976727697987
T1329 0.253970092514938
T1330 0.25396345733189
T1331 0.253956822148842
T1332 0.253950186965794
T1333 0.253943551782745
T1334 0.253936916599697
T1335 0.253930281416649
T1336 0.2539236462336
T1337 0.253917011050552
T1338 0.253910376891136
T1339 0.253903741708088
T1340 0.253897106525039
T1341 0
T1342 0
T1343 0
T1344 0
T1345 0
T1346 0
T1347 0
T1348 0
T1349 0
T1350 0.253830755718189
T1351 0.253824120535141
T1352 0.253817485352092
T1353 0.253810850169044
T1354 0.253804214985996
T1355 0.253797579802948
T1356 0.253790944619899
T1357 0.253784309436851
T1358 0.253777674253803
T1359 0.253771039070755
T1360 0.253764403887706
T1361 0.25375776972829
T1362 0.253751134545242
T1363 0.253744499362194
T1364 0.253737864179145
T1365 0
T1366 0
T1367 0
T1368 0
T1369 0
T1370 0
T1371 0
T1372 0
T1373 0
T1374 0.253671513372295
T1375 0.253664878189246
T1376 0.253658243006198
T1377 0.25365160782315
T1378 0.253644972640102
T1379 0.253638337457053
T1380 0.253631702274005
T1381 0.253625067090957
T1382 0.253618431907909
T1383 0.25361179672486
T1384 0.253605162565444
T1385 0.253598527382396
T1386 0.253591892199348
T1387 0.253585257016299
T1388 0.253578621833251
T1389 0
T1390 0
T1391 0
T1392 0
T1393 0
T1394 0
T1395 0
T1396 0
T1397 0
T1398 0.253512271026401
T1399 0.253505635843352
T1400 0.253499000660304
T1401 0.253492365477256
T1402 0.253485730294207
T1403 0.253479095111159
T1404 0.253472459928111
T1405 0.253465824745063
T1406 0.253459190585646
T1407 0.253452555402598
T1408 0.25344592021955
T1409 0.253439285036502
T1410 0.253432649853453
T1411 0.253426014670405
T1412 0.253419379487357
T1413 0
T1414 0
T1415 0
T1416 0
T1417 0
T1418 0
T1419 0
T1420 0
T1421 0
T1422 0.253353028680506
T1423 0.253346393497458
T1424 0.25333975831441
T1425 0.253333123131362
T1426 0.253326487948313
T1427 0.253319852765265
T1428 0.253313217582217
T1429 0.253306583422801
T1430 0.253299948239752
T1431 0.253293313056704
T1432 0.253286677873656
T1433 0.253280042690607
T1434 0.253273407507559
T1435 0.253266772324511
T1436 0
T1437 0
T1438 0
T1439 0
T1440 0
T1441 0
T1442 0
T1443 0
T1444 0
T1445 0
T1446 0.253193786334612
T1447 0.253187151151564
T1448 0.253180515968516
T1449 0.253173880785467
T1450 0.253167245602419
T1451 0.253160610419371
T1452 0.253153976259955
T1453 0.253147341076906
T1454 0.253140705893858
T1455 0.25313407071081
T1456 0.253127435527762
T1457 0.253120800344713
T1458 0.253114165161665
T1459 0.253107529978617
T1460 0
T1461 0
T1462 0
T1463 0
T1464 0
T1465 0
T1466 0
T1467 0
T1468 0
T1469 0
T1470 0.253034543988718
T1471 0.25302790880567
T1472 0.253021273622621
T1473 0.253014638439573
T1474 0.253008003256525
T1475 0.253001369097109
T1476 0.25299473391406
T1477 0.252988098731012
T1478 0.252981463547964
T1479 0.252974828364916
T1480 0.252968193181867
T1481 0.252961557998819
T1482 0.252954922815771
T1483 0.252948287632723
T1484 0
T1485 0
T1486 0
T1487 0
T1488 0
T1489 0
T1490 0
T1491 0
T1492 0
T1493 0
T1494 0.252875301642824
T1495 0.252868666459775
T1496 0.252862031276727
T1497 0.252855396093679
T1498 0.252848761934263
T1499 0.252842126751214
T1500 0.252835491568166
T1501 0.252828856385118
T1502 0.25282222120207
T1503 0.252815586019021
T1504 0.252808950835973
T1505 0.252802315652925
T1506 0.252795680469877
T1507 0.252789045286828
T1508 0
T1509 0
T1510 0
T1511 0
T1512 0
T1513 0
T1514 0
T1515 0
T1516 0
T1517 0
T1518 0.25271605929693
T1519 0.252709424113881
T1520 0.252702788930833
T1521 0.252696154771417
T1522 0.252689519588369
T1523 0.25268288440532
T1524 0.252676249222272
T1525 0.252669614039224
T1526 0.252662978856176
T1527 0.252656343673127
T1528 0.252649708490079
T1529 0.252643073307031
T1530 0.252636438123982
T1531 0.252629802940934
T1532 0
T1533 0
T1534 0
T1535 0
T1536 0
T1537 0
T1538 0
T1539 0
T1540 0
T1541 0
T1542 0.252556816951035
T1543 0.252550182791619
T1544 0.252543547608571
T1545 0.252536912425523
T1546 0.252530277242474
T1547 0.252523642059426
T1548 0.252517006876378
T1549 0.25251037169333
T1550 0.252503736510281
T1551 0.252497101327233
T1552 0.252490466144185
T1553 0.252483830961137
T1554 0.252477195778088
T1555 0.252470561618672
T1556 0
T1557 0
T1558 0
T1559 0
T1560 0
T1561 0
T1562 0
T1563 0
T1564 0
T1565 0
T1566 0.252397575628773
T1567 0.252390940445725
T1568 0.252384305262677
T1569 0.252377670079628
T1570 0.25237103489658
T1571 0.252364399713532
T1572 0.252357764530484
T1573 0.252351129347435
T1574 0.252344494164387
T1575 0.252337858981339
T1576 0.252331223798291
T1577 0.252324588615242
T1578 0.252317954455826
T1579 0.252311319272778
T1580 0
T1581 0
T1582 0
T1583 0
T1584 0
T1585 0
T1586 0
T1587 0
T1588 0
T1589 0
T1590 0.252238333282879
T1591 0.252231698099831
T1592 0.252225062916782
T1593 0.252218427733734
T1594 0.252211792550686
T1595 0.252205157367638
T1596 0.252198522184589
T1597 0.252191887001541
T1598 0.252185251818493
T1599 0.252178616635445
T1600 0.252171981452396
T1601 0.25216534729298
T1602 0.252158712109932
T1603 0.252152076926884
T1604 0
T1605 0
T1606 0
T1607 0
T1608 0
T1609 0
T1610 0
T1611 0
T1612 0
T1613 0
T1614 0.252079090936985
T1615 0.252072455753937
T1616 0.252065820570888
T1617 0.25205918538784
T1618 0.252052550204792
T1619 0.252045915021744
T1620 0.252039279838695
T1621 0.252032644655647
T1622 0.252026009472599
T1623 0.252019375313183
T1624 0.252012740130134
T1625 0.252006104947086
T1626 0.251999469764038
T1627 0.251992834580989
T1628 0
T1629 0
T1630 0
T1631 0
T1632 0
T1633 0
T1634 0
T1635 0
T1636 0
T1637 0
T1638 0.251919848591091
T1639 0.251913213408042
T1640 0.251906578224994
T1641 0.251899943041946
T1642 0.251893307858898
T1643 0.251886672675849
T1644 0.251880037492801
T1645 0.251873402309753
T1646 0.251866768150337
T1647 0.251860132967288
T1648 0.25185349778424
T1649 0.251846862601192
T1650 0.251840227418144
T1651 0.251833592235095
T1652 0
T1653 0
T1654 0
T1655 0
T1656 0
T1657 0
T1658 0
T1659 0
T1660 0
T1661 0
T1662 0.251760606245196
T1663 0.251753971062148
T1664 0.2517473358791
T1665 0.251740700696052
T1666 0.251734065513003
T1667 0.251727430329955
T1668 0.251720795146907
T1669 0.251714160987491
T1670 0.251707525804442
T1671 0.251700890621394
T1672 0.251694255438346
T1673 0.251687620255298
T1674 0.251680985072249
T1675 0.251674349889201
T1676 0
T1677 0
T1678 0
T1679 0
T1680 0
T1681 0
T1682 0
T1683 0
T1684 0
T1685 0
T1686 0.251601363899302
T1687 0.251594728716254
T1688 0.251588093533206
T1689 0.251581458350157
T1690 0.251574823167109
T1691 0.251568187984061
T1692 0.251561553824645
T1693 0.251554918641596
T1694 0.251548283458548
T1695 0.2515416482755
T1696 0.251535013092452
T1697 0.251528377909403
T1698 0.251521742726355
T1699 0.251515107543307
T1700 0
T1701 0
T1702 0
T1703 0
T1704 0
T1705 0
T1706 0
T1707 0
T1708 0
T1709 0
T1710 0.251442121553408
T1711 0.25143548637036
T1712 0.251428851187312
T1713 0.251422216004263
T1714 0.251415580821215
T1715 0.251408946661799
T1716 0.251402311478751
T1717 0.251395676295702
T1718 0.251389041112654
T1719 0.251382405929606
T1720 0.251375770746557
T1721 0.251369135563509
T1722 0.251362500380461
T1723 0.251355865197413
T1724 0
T1725 0
T1726 0
T1727 0
T1728 0
T1729 0
T1730 0
T1731 0
T1732 0
T1733 0
T1734 0.251282879207514
T1735 0.251276244024466
T1736 0.251269608841417
T1737 0.251262973658369
T1738 0.251256339498953
T1739 0.251249704315905
T1740 0.251243069132856
T1741 0.251236433949808
T1742 0.25122979876676
T1743 0.251223163583712
T1744 0.251216528400663
T1745 0.251209893217615
T1746 0.251203258034567
T1747 0.251196622851519
T1748 0
T1749 0
T1750 0
T1751 0
T1752 0
T1753 0
T1754 0
T1755 0
T1756 0
T1757 0
T1758 0.25112363686162
T1759 0.251117001678571
T1760 0.251110367519155
T1761 0.251103732336107
T1762 0.251097097153059
T1763 0.25109046197001
T1764 0.251083826786962
T1765 0.251077191603914
T1766 0.250819868928036
T1767 0.250562546252159
T1768 0.250305223576281
T1769 0.250047900900404
T1770 0.249790579248158
T1771 0.24953325657228
T1772 0
T1773 0
T1774 0
T1775 0
T1776 0
T1777 0
T1778 0
T1779 0
T1780 0
T1781 0
T1782 0.246702708161259
T1783 0.246445385485381
T1784 0.246188062809504
T1785 0.245930740133626
T1786 0.245673417457749
T1787 0.245416094781871
T1788 0.245158773129625
T1789 0.244901450453748
T1790 0.24464412777787
T1791 0.244386805101993
T1792 0.244129482426115
T1793 0.243872159750237
T1794 0.24361483707436
T1795 0.243357514398482
T1796 0
T1797 0
T1798 0
T1799 0
T1800 0
T1801 0
T1802 0
T1803 0
T1804 0
T1805 0
T1806 0.240526967011093
T1807 0.240269644335215
T1808 0.240012321659338
T1809 0.23975499898346
T1810 0.239497676307582
T1811 0.239240353631705
T1812 0.238983030955827
T1813 0.23872570827995
T1814 0.238468385604072
T1815 0.238211063951827
T1816 0.237953741275949
T1817 0.237696418600071
T1818 0.237439095924194
T1819 0.237181773248316
T1820 0
T1821 0
T1822 0
T1823 0
T1824 0
T1825 0
T1826 0
T1827 0
T1828 0
T1829 0
T1830 0.234351224837295
T1831 0.234093902161417
T1832 0.233836579485539
T1833 0.233579257833294
T1834 0.233321935157416
T1835 0.233064612481539
T1836 0.232807289805661
T1837 0.232549967129784
T1838 0.232292644453906
T1839 0.232035321778028
T1840 0.231777999102151
T1841 0.231520677449905
T1842 0.231263354774028
T1843 0.23100603209815
T1844 0
T1845 0
T1846 0
T1847 0
T1848 0
T1849 0
T1850 0
T1851 0
T1852 0
T1853 0
T1854 0.228175483687129
T1855 0.227918161011251
T1856 0.227660838335373
T1857 0.227403515659496
T1858 0.227146192983618
T1859 0.226888871331373
T1860 0.226631548655495
T1861 0.226374225979617
T1862 0.22611690330374
T1863 0.225859580627862
T1864 0.225602257951985
T1865 0.225344935276107
T1866 0.225087612600229
T1867 0.224830289924352
T1868 0
T1869 0
T1870 0
T1871 0
T1872 0
T1873 0
T1874 0
T1875 0
T1876 0
T1877 0
T1878 0.221999742536962
T1879 0.221742419861085
T1880 0.221485097185207
T1881 0.22122777450933
T1882 0.220970451833452
T1883 0.220713129157574
T1884 0.220455806481697
T1885 0.220198483805819
T1886 0.219941162153574
T1887 0.219683839477696
T1888 0.219426516801819
T1889 0.219169194125941
T1890 0.218911871450063
T1891 0.218654548774186
T1892 0
T1893 0
T1894 0
T1895 0
T1896 0
T1897 0
T1898 0
T1899 0
T1900 0
T1901 0
T1902 0.215824000363164
T1903 0.215566677687287
T1904 0.215309356035041
T1905 0.215052033359164
T1906 0.214794710683286
T1907 0.214537388007408
T1908 0.214280065331531
T1909 0.214022742655653
T1910 0.213765419979776
T1911 0.213508097303898
T1912 0.213250775651652
T1913 0.212993452975775
T1914 0.212736130299897
T1915 0.21247880762402
T1916 0
T1917 0
T1918 0
T1919 0
T1920 0
T1921 0
T1922 0
T1923 0
T1924 0
T1925 0
T1926 0.209648259212998
T1927 0.209390936537121
T1928 0.209133613861243
T1929 0.208876291185365
T1930 0.20861896953312
T1931 0.208361646857242
T1932 0.208104324181365
T1933 0.207847001505487
T1934 0.20758967882961
T1935 0.207332356153732
T1936 0.207075033477854
T1937 0.206817710801977
T1938 0.206560388126099
T1939 0.206303066473854
T1940 0
T1941 0
T1942 0
T1943 0
T1944 0
T1945 0
T1946 0
T1947 0
T1948 0
T1949 0
T1950 0.203472518062832
T1951 0.203215195386955
T1952 0.202957872711077
T1953 0.202700550035199
T1954 0.202443227359322
T1955 0.202185904683444
T1956 0.201928582007567
T1957 0.201671260355321
T1958 0.201413937679443
T1959 0.201156615003566
T1960 0.200899292327688
T1961 0.200641969651811
T1962 0.200384646975933
T1963 0.200127324300055
T1964 0
T1965 0
T1966 0
T1967 0
T1968 0
T1969 0
T1970 0
T1971 0
T1972 0
T1973 0
T1974 0
T1975 0.197039454236788
T1976 0.196782131560911
T1977 0.196524808885033
T1978 0.196267486209156
T1979 0.196010163533278
T1980 0.1957528408574
T1981 0.195495518181523
T1982 0.195238195505645
T1983 0.194980872829768
T1984 0.194723551177522
T1985 0.194466228501645
T1986 0.194208905825767
T1987 0.193951583149889
T1988 0
T1989 0
T1990 0
T1991 0
T1992 0
T1993 0
T1994 0
T1995 0
T1996 0
T1997 0
T1998 0
T1999 0.19086371206299
T2000 0.190606389387113
T2001 0.190349067734867
T2002 0.19009174505899
T2003 0.189834422383112
T2004 0.189577099707234
T2005 0.189319777031357
T2006 0.189062454355479
T2007 0.188805131679602
T2008 0.188547809003724
T2009 0.188290486327846
T2010 0.188033164675601
T2011 0.187775841999723
T2012 0
T2013 0
T2014 0
T2015 0
T2016 0
T2017 0
T2018 0
T2019 0
T2020 0
T2021 0
T2022 0
T2023 0.184687970912824
T2024 0.184430648236947
T2025 0.184173325561069
T2026 0.183916002885191
T2027 0.183658680209314
T2028 0.183401358557068
T2029 0.183144035881191
T2030 0.182886713205313
T2031 0.182629390529435
T2032 0.182372067853558
T2033 0.18211474517768
T2034 0.181857422501803
T2035 0.181600099825925
T2036 0
T2037 0
T2038 0
T2039 0
T2040 0
T2041 0
T2042 0
T2043 0
T2044 0
T2045 0
T2046 0
T2047 0.178512229762658
T2048 0.17825490708678
T2049 0.177997584410903
T2050 0.177740261735025
T2051 0.177482939059148
T2052 0.17722561638327
T2053 0.176968293707392
T2054 0.176710971031515
T2055 0.176453649379269
T2056 0.176196326703392
T2057 0.175939004027514
T2058 0.175681681351637
T2059 0.175424358675759
T2060 0
T2061 0
T2062 0
T2063 0
T2064 0
T2065 0
T2066 0
T2067 0
T2068 0
T2069 0
T2070 0
T2071 0.17233648758886
T2072 0.172079165936614
T2073 0.171821843260737
T2074 0.171564520584859
T2075 0.171307197908982
T2076 0.171049875233104
T2077 0.170792552557226
T2078 0.170535229881349
T2079 0.170277907205471
T2080 0.170020584529594
T2081 0.169763262877348
T2082 0.169505940201471
T2083 0.169248617525593
T2084 0
T2085 0
T2086 0
T2087 0
T2088 0
T2089 0
T2090 0
T2091 0
T2092 0
T2093 0
T2094 0
T2095 0.166160746438694
T2096 0.165903423762816
T2097 0.165646101086939
T2098 0.165388778411061
T2099 0.165131456758815
T2100 0.164874134082938
T2101 0.16461681140706
T2102 0.164359488731183
T2103 0.164102166055305
T2104 0.163844843379428
T2105 0.16358752070355
T2106 0.163330198027672
T2107 0.163072875351795
T2108 0
T2109 0
T2110 0
T2111 0
T2112 0
T2113 0
T2114 0
T2115 0
T2116 0
T2117 0
T2118 0
T2119 0.159985005288528
T2120 0.15972768261265
T2121 0.159470359936773
T2122 0.159213037260895
T2123 0.158955714585017
T2124 0.15869839190914
T2125 0.158441069233262
T2126 0.158183747581017
T2127 0.157926424905139
T2128 0.157669102229261
T2129 0.157411779553384
T2130 0.157154456877506
T2131 0
T2132 0
T2133 0
T2134 0
T2135 0
T2136 0
T2137 0
T2138 0
T2139 0
T2140 0
T2141 0
T2142 0
T2143 0.153809264138362
T2144 0.153551941462484
T2145 0.153294618786606
T2146 0.153037296110729
T2147 0.152779973434851
T2148 0.152522650758974
T2149 0.152265328083096
T2150 0.152008005407218
T2151 0.151750682731341
T2152 0.151493361079095
T2153 0.151236038403218
T2154 0.15097871572734
T2155 0
T2156 0
T2157 0
T2158 0
T2159 0
T2160 0
T2161 0
T2162 0
T2163 0
T2164 0
T2165 0
T2166 0
T2167 0.147633521964563
T2168 0.147376199288686
T2169 0.147118876612808
T2170 0.146861554960563
T2171 0.146604232284685
T2172 0.146346909608808
T2173 0.14608958693293
T2174 0.145832264257052
T2175 0.145574941581175
T2176 0.145317618905297
T2177 0.14506029622942
T2178 0.144802973553542
T2179 0
T2180 0
T2181 0
T2182 0
T2183 0
T2184 0
T2185 0
T2186 0
T2187 0
T2188 0
T2189 0
T2190 0
T2191 0.141457780814397
T2192 0.14120045813852
T2193 0.140943135462642
T2194 0.140685812786765
T2195 0.140428490110887
T2196 0.140171167435009
T2197 0.139913845782764
T2198 0.139656523106886
T2199 0.139399200431009
T2200 0.139141877755131
T2201 0.138884555079253
T2202 0.138627232403376
T2203 0
T2204 0
T2205 0
T2206 0
T2207 0
T2208 0
T2209 0
T2210 0
T2211 0
T2212 0
T2213 0
T2214 0
T2215 0.135282039664231
T2216 0.135024716988354
T2217 0.134767394312476
T2218 0.134510071636599
T2219 0.134252748960721
T2220 0.133995426284843
T2221 0.133738103608966
T2222 0.133480780933088
T2223 0.133223459280843
T2224 0.132966136604965
T2225 0.132708813929087
T2226 0.13245149125321
T2227 0
T2228 0
T2229 0
T2230 0
T2231 0
T2232 0
T2233 0
T2234 0
T2235 0
T2236 0
T2237 0
T2238 0
T2239 0.129106297490433
T2240 0.128848974814556
T2241 0.12859165316231
T2242 0.128334330486432
T2243 0.128077007810555
T2244 0.127819685134677
T2245 0.1275623624588
T2246 0.127305039782922
T2247 0.127047717107044
T2248 0.126790394431167
T2249 0.126533071755289
T2250 0.126275750103044
T2251 0
T2252 0
T2253 0
T2254 0
T2255 0
T2256 0
T2257 0
T2258 0
T2259 0
T2260 0
T2261 0
T2262 0
T2263 0.122930556340267
T2264 0.122673233664389
T2265 0.122415910988512
T2266 0.122158588312634
T2267 0.121901265636757
T2268 0.121643943984511
T2269 0.121386621308634
T2270 0.121129298632756
T2271 0.120871975956878
T2272 0.120614653281001
T2273 0.120357330605123
T2274 0.120100007929246
T2275 0
T2276 0
T2277 0
T2278 0
T2279 0
T2280 0
T2281 0
T2282 0
T2283 0
T2284 0
T2285 0
T2286 0
T2287 0.116754815190101
T2288 0.116497492514223
T2289 0.116240169838346
T2290 0.115982847162468
T2291 0.115725524486591
T2292 0.115468201810713
T2293 0.115210879134835
T2294 0.11495355748259
T2295 0.114696234806712
T2296 0.114438912130835
T2297 0.114181589454957
T2298 0.113924266779079
T2299 0
T2300 0
T2301 0
T2302 0
T2303 0
T2304 0
T2305 0
T2306 0
T2307 0
T2308 0
T2309 0
T2310 0
T2311 0.110579073016303
T2312 0.110321751364057
T2313 0.11006442868818
T2314 0.109807106012302
T2315 0.109549783336424
T2316 0.109292460660547
T2317 0.109035137984669
T2318 0.108777815308792
T2319 0.108520492632914
T2320 0.108263169957036
T2321 0.108005848304791
T2322 0.107748525628913
T2323 0
T2324 0
T2325 0
T2326 0
T2327 0
T2328 0
T2329 0
T2330 0
T2331 0
T2332 0
T2333 0
T2334 0
T2335 0.104403331866137
T2336 0.104146009190259
T2337 0.103888686514381
T2338 0.103631363838504
T2339 0.103374042186258
T2340 0.103116719510381
T2341 0.102859396834503
T2342 0.102602074158626
T2343 0.102344751482748
T2344 0.10208742880687
T2345 0.101830106130993
T2346 0.101572783455115
T2347 0
T2348 0
T2349 0
T2350 0
T2351 0
T2352 0
T2353 0
T2354 0
T2355 0
T2356 0
T2357 0
T2358 0
T2359 0.0982275907159706
T2360 0.097970268040093
T2361 0.0977129453642154
T2362 0.0974556226883378
T2363 0.0971983000124602
T2364 0.0969409773365826
T2365 0.0966836556843371
T2366 0.0964263330084595
T2367 0.0961690103325819
T2368 0.0959116876567043
T2369 0.0956543649808267
T2370 0.0953970423049491
T2371 0
T2372 0
T2373 0
T2374 0
T2375 0
T2376 0
T2377 0
T2378 0
T2379 0
T2380 0
T2381 0
T2382 0
T2383 0.0920518495658045
T2384 0.0917945268899269
T2385 0.0915372042140493
T2386 0.0912798815381717
T2387 0.0910225588622941
T2388 0.0907652361864165
T2389 0.0905079135105389
T2390 0.0902505908346613
T2391 0.0899932681587837
T2392 0.0897359465065382
T2393 0.0894786238306606
T2394 0.089221301154783
T2395 0
T2396 0
T2397 0
T2398 0
T2399 0
T2400 0
T2401 0
T2402 0
T2403 0
T2404 0
T2405 0
T2406 0
T2407 0.0858761073920063
T2408 0.0856187847161287
T2409 0.0853614620402511
T2410 0.0851041403880056
T2411 0.084846817712128
T2412 0.0845894950362504
T2413 0.0843321723603728
T2414 0.0840748496844952
T2415 0.0838175270086176
T2416 0.08356020433274
T2417 0.0833028816568624
T2418 0.0830455589809848
T2419 0
T2420 0
T2421 0
T2422 0
T2423 0
T2424 0
T2425 0
T2426 0
T2427 0
T2428 0
T2429 0
T2430 0
T2431 0.0797003662418402
T2432 0.0794430435659626
T2433 0.079185720890085
T2434 0.0789283982142074
T2435 0.0786710755383298
T2436 0.0784137538860843
T2437 0.0781564312102067
T2438 0.0778991085343291
T2439 0.0776417858584515
T2440 0.0773844631825739
T2441 0.0771271405066963
T2442 0.0768698178308187
T2443 0
T2444 0
T2445 0
T2446 0
T2447 0
T2448 0
T2449 0
T2450 0
T2451 0
T2452 0
T2453 0
T2454 0
T2455 0.0735246250916741
T2456 0.0732673024157965
T2457 0.0730099797399189
T2458 0.0727526570640413
T2459 0.0724953343881637
T2460 0.0722380117122861
T2461 0.0719806890364086
T2462 0.071723366360531
T2463 0.0714660447082854
T2464 0.0712087220324078
T2465 0.0709513993565302
T2466 0.0706940766806526
T2467 0
T2468 0
T2469 0
T2470 0
T2471 0
T2472 0
T2473 0
T2474 0
T2475 0
T2476 0
T2477 0
T2478 0
T2479 0.067348882917876
T2480 0.0670915602419984
T2481 0.0668342385897528
T2482 0.0665769159138753
T2483 0.0663195932379976
T2484 0.0660622705621201
T2485 0.0658049478862425
T2486 0.0655476252103649
T2487 0.0652903025344873
T2488 0.0650329798586097
T2489 0.0647756571827321
T2490 0.0645183355304866
T2491 0
T2492 0
T2493 0
T2494 0
T2495 0
T2496 0
T2497 0
T2498 0
T2499 0
T2500 0
T2501 0
T2502 0
T2503 0.0611731417677099
T2504 0.0609158190918323
T2505 0.0606584964159547
T2506 0.0604011737400771
T2507 0.0601438520878316
T2508 0.059886529411954
T2509 0.0596292067360764
T2510 0.0593718840601988
T2511 0.0591145613843212
T2512 0.0588572387084436
T2513 0.058599916032566
T2514 0.0583425933566884
T2515 0
T2516 0
T2517 0
T2518 0
T2519 0
T2520 0
T2521 0
T2522 0
T2523 0
T2524 0
T2525 0
T2526 0
T2527 0.0549974006175438
T2528 0.0547400779416662
T2529 0.0544827552657886
T2530 0.054225432589911
T2531 0.0539681099140334
T2532 0.0537107872381558
T2533 0.0534534645622782
T2534 0.0531961429100327
T2535 0.0529388202341551
T2536 0.0526814975582775
T2537 0.0524241748823999
T2538 0.0521668522065223
T2539 0
T2540 0
T2541 0
T2542 0
T2543 0
T2544 0
T2545 0
T2546 0
T2547 0
T2548 0
T2549 0
T2550 0
T2551 0.0488216584437456
T2552 0.0485643367915001
T2553 0.0483070141156225
T2554 0.0480496914397449
T2555 0.0477923687638673
T2556 0.0475350460879897
T2557 0.0472777234121121
T2558 0.0470204007362345
T2559 0.0467630780603569
T2560 0.0465057553844793
T2561 0.0462484337322338
T2562 0.0459911110563562
T2563 0
T2564 0
T2565 0
T2566 0
T2567 0
T2568 0
T2569 0
T2570 0
T2571 0
T2572 0
T2573 0
T2574 0
T2575 0.0426459172935795
T2576 0.0423885946177019
T2577 0.0421312719418243
T2578 0.0418739502895788
T2579 0.0416166276137012
T2580 0.0413593049378236
T2581 0.041101982261946
T2582 0.0408446595860684
T2583 0.0405873369101908
T2584 0.0403300142343132
T2585 0.0400726915584356
T2586 0.039815368882558
T2587 0
T2588 0
T2589 0
T2590 0
T2591 0
T2592 0
T2593 0
T2594 0
T2595 0
T2596 0
T2597 0
T2598 0
T2599 0.0364701761434134
T2600 0.0362128534675358
T2601 0.0359555307916582
T2602 0.0356982081157806
T2603 0.035440885439903
T2604 0.0351835627640254
T2605 0.0349262411117799
T2606 0.0346689184359023
T2607 0.0344115957600247
T2608 0.0341542730841471
T2609 0.0338969504082695
T2610 0.0336396277323919
T2611 0
T2612 0
T2613 0
T2614 0
T2615 0
T2616 0
T2617 0
T2618 0
T2619 0
T2620 0
T2621 0
T2622 0
T2623 0.0302944349932473
T2624 0.0300371123173697
T2625 0.0297797896414921
T2626 0.0295224669656145
T2627 0.0292651442897369
T2628 0.0290078216138594
T2629 0.0287504989379818
T2630 0.0287504989379818
T2631 0.0287504989379818
T2632 0.0287504989379818
T2633 0.0287504989379818
T2634 0.0287504989379818
T2635 0
T2636 0
T2637 0
T2638 0
T2639 0
T2640 0
T2641 0
T2642 0
T2643 0
T2644 0
T2645 0
T2646 0
T2647 0.0287504989379818
T2648 0.0287504989379818
T2649 0.0287504989379818
T2650 0.0287504989379818
T2651 0.0287504989379818
T2652 0.0287504989379818
T2653 0.0287504989379818
T2654 0.0287504989379818
T2655 0.0287504989379818
T2656 0.0287504989379818
T2657 0.0287504989379818
T2658 0.0287504989379818
T2659 0
T2660 0
T2661 0
T2662 0
T2663 0
T2664 0
T2665 0
T2666 0
T2667 0
T2668 0
T2669 0
T2670 0
T2671 0.0287504989379818
T2672 0.0287504989379818
T2673 0.0287504989379818
T2674 0.0287504989379818
T2675 0.0287504989379818
T2676 0.0287504989379818
T2677 0.0287504989379818
T2678 0.0287504989379818
T2679 0.0287504989379818
T2680 0.0287504989379818
T2681 0.0287504989379818
T2682 0.0287504989379818
T2683 0
T2684 0
T2685 0
T2686 0
T2687 0
T2688 0
T2689 0
T2690 0
T2691 0
T2692 0
T2693 0
T2694 0
T2695 0.0287504989379818
T2696 0.0287504989379818
T2697 0.0287504989379818
T2698 0.0287504989379818
T2699 0.0287504989379818
T2700 0.0287504989379818
T2701 0.0287504989379818
T2702 0.0287504989379818
T2703 0.0287504989379818
T2704 0.0287504989379818
T2705 0.0287504989379818
T2706 0.0287504989379818
T2707 0
T2708 0
T2709 0
T2710 0
T2711 0
T2712 0
T2713 0
T2714 0
T2715 0
T2716 0
T2717 0
T2718 0
T2719 0.0287504989379818
T2720 0.0287504989379818
T2721 0.0287504989379818
T2722 0.0287504989379818
T2723 0.0287504989379818
T2724 0.0287504989379818
T2725 0.0287504989379818
T2726 0.0287504989379818
T2727 0.0287504989379818
T2728 0.0287504989379818
T2729 0.0287504989379818
T2730 0.0287504989379818
T2731 0
T2732 0
T2733 0
T2734 0
T2735 0
T2736 0
T2737 0
T2738 0
T2739 0
T2740 0
T2741 0
T2742 0
T2743 0.0287504989379818
T2744 0.0287504989379818
T2745 0.0287504989379818
T2746 0.0287504989379818
T2747 0.0287504989379818
T2748 0.0287504989379818
T2749 0.0287504989379818
T2750 0.0287504989379818
T2751 0.0287504989379818
T2752 0.0287504989379818
T2753 0.0287504989379818
T2754 0.0287504989379818
T2755 0
T2756 0
T2757 0
T2758 0
T2759 0
T2760 0
T2761 0
T2762 0
T2763 0
T2764 0
T2765 0
T2766 0
T2767 0.0287504989379818
T2768 0.0287504989379818
T2769 0.0287504989379818
T2770 0.0287504989379818
T2771 0.0287504989379818
T2772 0.0287504989379818
T2773 0.0287504989379818
T2774 0.0287504989379818
T2775 0.0287504989379818
T2776 0.0287504989379818
T2777 0.0287504989379818
T2778 0
T2779 0
T2780 0
T2781 0
T2782 0
T2783 0
T2784 0
T2785 0
T2786 0
T2787 0
T2788 0
T2789 0
T2790 0
T2791 0.0287504989379818
T2792 0.0287504989379818
T2793 0.0287504989379818
T2794 0.0287504989379818
T2795 0.0287504989379818
T2796 0.0287504989379818
T2797 0.0287504989379818
T2798 0.0287504989379818
T2799 0.0287504989379818
T2800 0.0287504989379818
T2801 0.0287504989379818
T2802 0
T2803 0
T2804 0
T2805 0
T2806 0
T2807 0
T2808 0
