# Supplementary material for: FishMORPH - An agent-based model to predict salmonid growth and distribution responses under natural and low flows
Source: Sci Rep. 2016 Jul 19;6:29414. doi: 10.1038/srep29414 (PMC4949470; doi:10.1038/srep29414)
Supplement: Supplementary Information 2 [file srep29414-s2.zip › SR_FishMORPH_Files/Parameters/Baseline_Resource7_Density_Stretch3.var]

Resource7Density Strech3
T1 0
T2 0
T3 0
T4 0
T5 0.277975321078175
T6 0.277975321078175
T7 0.277975321078175
T8 0.277975321078175
T9 0.277975321078175
T10 0.277975321078175
T11 0.277975321078175
T12 0.277975321078175
T13 0.277975321078175
T14 0.277975321078175
T15 0.277975321078175
T16 0.277975321078175
T17 0.277975321078175
T18 0.277975321078175
T19 0.277975321078175
T20 0.277975321078175
T21 0
T22 0
T23 0
T24 0
T25 0
T26 0
T27 0
T28 0
T29 0.277975321078175
T30 0.277975321078175
T31 0.277975321078175
T32 0.277975321078175
T33 0.277975321078175
T34 0.277975321078175
T35 0.277975321078175
T36 0.277975321078175
T37 0.277975321078175
T38 0.277975321078175
T39 0.277975321078175
T40 0.277975321078175
T41 0.277975321078175
T42 0.277975321078175
T43 0.277975321078175
T44 0.277975321078175
T45 0
T46 0
T47 0
T48 0
T49 0
T50 0
T51 0
T52 0
T53 0.277975321078175
T54 0.277975321078175
T55 0.277975321078175
T56 0.277975321078175
T57 0.277975321078175
T58 0.277975321078175
T59 0.277975321078175
T60 0.277975321078175
T61 0.277975321078175
T62 0.277975321078175
T63 0.277975321078175
T64 0.277975321078175
T65 0.277975321078175
T66 0.277975321078175
T67 0.277975321078175
T68 0.277975321078175
T69 0
T70 0
T71 0
T72 0
T73 0
T74 0
T75 0
T76 0
T77 0.277975321078175
T78 0.277975321078175
T79 0.277975321078175
T80 0.277975321078175
T81 0.277975321078175
T82 0.277975321078175
T83 0.277975321078175
T84 0.277975321078175
T85 0.277975321078175
T86 0.277975321078175
T87 0.277975321078175
T88 0.277975321078175
T89 0.277975321078175
T90 0.277975321078175
T91 0.277975321078175
T92 0.277975321078175
T93 0
T94 0
T95 0
T96 0
T97 0
T98 0
T99 0
T100 0
T101 0.277975321078175
T102 0.277975321078175
T103 0.277975321078175
T104 0.277975321078175
T105 0.277975321078175
T106 0.277975321078175
T107 0.277975321078175
T108 0.277975321078175
T109 0.277975321078175
T110 0.277975321078175
T111 0.277975321078175
T112 0.277975321078175
T113 0.277975321078175
T114 0.277975321078175
T115 0.277975321078175
T116 0.277975321078175
T117 0
T118 0
T119 0
T120 0
T121 0
T122 0
T123 0
T124 0
T125 0.277975321078175
T126 0.277975321078175
T127 0.277975321078175
T128 0.277975321078175
T129 0.277975321078175
T130 0.277975321078175
T131 0.277975321078175
T132 0.277975321078175
T133 0.277975321078175
T134 0.277975321078175
T135 0.277975321078175
T136 0.277975321078175
T137 0.277975321078175
T138 0.277975321078175
T139 0.277975321078175
T140 0.277975321078175
T141 0
T142 0
T143 0
T144 0
T145 0
T146 0
T147 0
T148 0
T149 0.277975321078175
T150 0.277975321078175
T151 0.277975321078175
T152 0.277975321078175
T153 0.277975321078175
T154 0.277975321078175
T155 0.277975321078175
T156 0.277975321078175
T157 0.277975321078175
T158 0.277975321078175
T159 0.277975321078175
T160 0.277975321078175
T161 0.277975321078175
T162 0.277975321078175
T163 0.277975321078175
T164 0.277975321078175
T165 0
T166 0
T167 0
T168 0
T169 0
T170 0
T171 0
T172 0
T173 0.277975321078175
T174 0.277975321078175
T175 0.277975321078175
T176 0.277975321078175
T177 0.277975321078175
T178 0.277975321078175
T179 0.277975321078175
T180 0.277975321078175
T181 0.277975321078175
T182 0.277975321078175
T183 0.277975321078175
T184 0.277975321078175
T185 0.277975321078175
T186 0.277975321078175
T187 0.277975321078175
T188 0.277975321078175
T189 0
T190 0
T191 0
T192 0
T193 0
T194 0
T195 0
T196 0
T197 0.277975321078175
T198 0.277975321078175
T199 0.277975321078175
T200 0.277975321078175
T201 0.277975321078175
T202 0.277975321078175
T203 0.277975321078175
T204 0.277975321078175
T205 0.277975321078175
T206 0.277975321078175
T207 0.277975321078175
T208 0.277975321078175
T209 0.277975321078175
T210 0.277975321078175
T211 0.277975321078175
T212 0.277975321078175
T213 0
T214 0
T215 0
T216 0
T217 0
T218 0
T219 0
T220 0
T221 0.277975321078175
T222 0.277975321078175
T223 0.277975321078175
T224 0.277975321078175
T225 0.277975321078175
T226 0.277975321078175
T227 0.277975321078175
T228 0.277975321078175
T229 0.277975321078175
T230 0.277975321078175
T231 0.277975321078175
T232 0.277975321078175
T233 0.277975321078175
T234 0.277975321078175
T235 0.277975321078175
T236 0.277975321078175
T237 0
T238 0
T239 0
T240 0
T241 0
T242 0
T243 0
T244 0
T245 0.277975321078175
T246 0.277975321078175
T247 0.277975321078175
T248 0.277975321078175
T249 0.277975321078175
T250 0.277975321078175
T251 0.277975321078175
T252 0.277975321078175
T253 0.277975321078175
T254 0.277975321078175
T255 0.277975321078175
T256 0.277975321078175
T257 0.277975321078175
T258 0.277975321078175
T259 0.277975321078175
T260 0.277975321078175
T261 0
T262 0
T263 0
T264 0
T265 0
T266 0
T267 0
T268 0
T269 0.277975321078175
T270 0.277975321078175
T271 0.277975321078175
T272 0.277975321078175
T273 0.277975321078175
T274 0.277975321078175
T275 0.277975321078175
T276 0.277975321078175
T277 0.277975321078175
T278 0.277975321078175
T279 0.277975321078175
T280 0.277975321078175
T281 0.277975321078175
T282 0.277975321078175
T283 0.277975321078175
T284 0.277975321078175
T285 0
T286 0
T287 0
T288 0
T289 0
T290 0
T291 0
T292 0
T293 0.277975321078175
T294 0.277975321078175
T295 0.277975321078175
T296 0.277975321078175
T297 0.277975321078175
T298 0.277975321078175
T299 0.277975321078175
T300 0.277975321078175
T301 0.277975321078175
T302 0.277975321078175
T303 0.277975321078175
T304 0.277975321078175
T305 0.277975321078175
T306 0.277975321078175
T307 0.277975321078175
T308 0.277975321078175
T309 0
T310 0
T311 0
T312 0
T313 0
T314 0
T315 0
T316 0
T317 0.277975321078175
T318 0.277975321078175
T319 0.277975321078175
T320 0.277975321078175
T321 0.277975321078175
T322 0.277975321078175
T323 0.277975321078175
T324 0.277975321078175
T325 0.277975321078175
T326 0.277975321078175
T327 0.277975321078175
T328 0.277975321078175
T329 0.277975321078175
T330 0.277975321078175
T331 0.277975321078175
T332 0.277975321078175
T333 0
T334 0
T335 0
T336 0
T337 0
T338 0
T339 0
T340 0
T341 0.277975321078175
T342 0.277975321078175
T343 0.277975321078175
T344 0.277975321078175
T345 0.277975321078175
T346 0.277975321078175
T347 0.277975321078175
T348 0.277975321078175
T349 0.277975321078175
T350 0.277975321078175
T351 0.277975321078175
T352 0.277975321078175
T353 0.277975321078175
T354 0.277975321078175
T355 0.277975321078175
T356 0.277975321078175
T357 0
T358 0
T359 0
T360 0
T361 0
T362 0
T363 0
T364 0
T365 0.277975321078175
T366 0.277975321078175
T367 0.277975321078175
T368 0.277975321078175
T369 0.277975321078175
T370 0.277975321078175
T371 0.277975321078175
T372 0.277975321078175
T373 0.277975321078175
T374 0.277975321078175
T375 0.277975321078175
T376 0.277975321078175
T377 0.277975321078175
T378 0.277975321078175
T379 0.277975321078175
T380 0.277975321078175
T381 0
T382 0
T383 0
T384 0
T385 0
T386 0
T387 0
T388 0
T389 0.277975321078175
T390 0.277975321078175
T391 0.277975321078175
T392 0.277975321078175
T393 0.277975321078175
T394 0.277975321078175
T395 0.277975321078175
T396 0.277975321078175
T397 0.277975321078175
T398 0.277975321078175
T399 0.277975321078175
T400 0.277975321078175
T401 0.277975321078175
T402 0.277975321078175
T403 0.277975321078175
T404 0.277975321078175
T405 0
T406 0
T407 0
T408 0
T409 0
T410 0
T411 0
T412 0
T413 0.277975321078175
T414 0.277975321078175
T415 0.277975321078175
T416 0.277975321078175
T417 0.277975321078175
T418 0.277975321078175
T419 0.277975321078175
T420 0.277975321078175
T421 0.277975321078175
T422 0.277975321078175
T423 0.277975321078175
T424 0.277975321078175
T425 0.277975321078175
T426 0.277975321078175
T427 0.277975321078175
T428 0.277975321078175
T429 0
T430 0
T431 0
T432 0
T433 0
T434 0
T435 0
T436 0
T437 0.277975321078175
T438 0.277975321078175
T439 0.277975321078175
T440 0.277975321078175
T441 0.277975321078175
T442 0.277975321078175
T443 0.277975321078175
T444 0.277975321078175
T445 0.277975321078175
T446 0.277975321078175
T447 0.277975321078175
T448 0.277975321078175
T449 0.277975321078175
T450 0.277975321078175
T451 0.277975321078175
T452 0.277975321078175
T453 0
T454 0
T455 0
T456 0
T457 0
T458 0
T459 0
T460 0
T461 0.277975321078175
T462 0.277975321078175
T463 0.277975321078175
T464 0.277975321078175
T465 0.277975321078175
T466 0.277975321078175
T467 0.277975321078175
T468 0.277975321078175
T469 0.277975321078175
T470 0.277975321078175
T471 0.277975321078175
T472 0.277975321078175
T473 0.277975321078175
T474 0.277975321078175
T475 0.277975321078175
T476 0.277975321078175
T477 0
T478 0
T479 0
T480 0
T481 0
T482 0
T483 0
T484 0
T485 0.277975321078175
T486 0.277975321078175
T487 0.277975321078175
T488 0.277975321078175
T489 0.277975321078175
T490 0.277975321078175
T491 0.277975321078175
T492 0.277975321078175
T493 0.277975321078175
T494 0.277975321078175
T495 0.277975321078175
T496 0.277975321078175
T497 0.277975321078175
T498 0.277975321078175
T499 0.277975321078175
T500 0.277975321078175
T501 0
T502 0
T503 0
T504 0
T505 0
T506 0
T507 0
T508 0
T509 0.277975321078175
T510 0.277975321078175
T511 0.277975321078175
T512 0.277975321078175
T513 0.277975321078175
T514 0.277975321078175
T515 0.277975321078175
T516 0.277975321078175
T517 0.277975321078175
T518 0.277975321078175
T519 0.277975321078175
T520 0.277975321078175
T521 0.277975321078175
T522 0.277975321078175
T523 0.277975321078175
T524 0.277975321078175
T525 0
T526 0
T527 0
T528 0
T529 0
T530 0
T531 0
T532 0
T533 0.277975321078175
T534 0.277975321078175
T535 0.277975321078175
T536 0.277975321078175
T537 0.277975321078175
T538 0.277975321078175
T539 0.277975321078175
T540 0.277975321078175
T541 0.277975321078175
T542 0.277975321078175
T543 0.277975321078175
T544 0.277975321078175
T545 0.277975321078175
T546 0.277975321078175
T547 0.277975321078175
T548 0.277975321078175
T549 0
T550 0
T551 0
T552 0
T553 0
T554 0
T555 0
T556 0
T557 0.277975321078175
T558 0.277975321078175
T559 0.277975321078175
T560 0.277975321078175
T561 0.277975321078175
T562 0.277975321078175
T563 0.277975321078175
T564 0.277975321078175
T565 0.277975321078175
T566 0.277975321078175
T567 0.277975321078175
T568 0.277975321078175
T569 0.277975321078175
T570 0.277975321078175
T571 0.277975321078175
T572 0.277975321078175
T573 0
T574 0
T575 0
T576 0
T577 0
T578 0
T579 0
T580 0
T581 0.277975321078175
T582 0.277975321078175
T583 0.277975321078175
T584 0.277975321078175
T585 0.277975321078175
T586 0.277975321078175
T587 0.277975321078175
T588 0.277975321078175
T589 0.277975321078175
T590 0.277975321078175
T591 0.277975321078175
T592 0.277975321078175
T593 0.277975321078175
T594 0.277975321078175
T595 0.277975321078175
T596 0.277975321078175
T597 0
T598 0
T599 0
T600 0
T601 0
T602 0
T603 0
T604 0
T605 0.277975321078175
T606 0.277975321078175
T607 0.277975321078175
T608 0.277975321078175
T609 0.277975321078175
T610 0.277975321078175
T611 0.277975321078175
T612 0.277975321078175
T613 0.277975321078175
T614 0.277975321078175
T615 0.277975321078175
T616 0.277975321078175
T617 0.277975321078175
T618 0.277975321078175
T619 0.277975321078175
T620 0.277975321078175
T621 0
T622 0
T623 0
T624 0
T625 0
T626 0
T627 0
T628 0
T629 0.277975321078175
T630 0.277975321078175
T631 0.277975321078175
T632 0.277975321078175
T633 0.277975321078175
T634 0.277975321078175
T635 0.277975321078175
T636 0.277975321078175
T637 0.277975321078175
T638 0.277975321078175
T639 0.277975321078175
T640 0.277975321078175
T641 0.277975321078175
T642 0.277975321078175
T643 0.277975321078175
T644 0.277975321078175
T645 0
T646 0
T647 0
T648 0
T649 0
T650 0
T651 0
T652 0
T653 0.277975321078175
T654 0.277975321078175
T655 0.277975321078175
T656 0.277975321078175
T657 0.277975321078175
T658 0.277975321078175
T659 0.277975321078175
T660 0.277975321078175
T661 0.277975321078175
T662 0.277975321078175
T663 0.277975321078175
T664 0.277975321078175
T665 0.277975321078175
T666 0.277975321078175
T667 0.277975321078175
T668 0.277975321078175
T669 0
T670 0
T671 0
T672 0
T673 0
T674 0
T675 0
T676 0
T677 0.277975321078175
T678 0.277975321078175
T679 0.277975321078175
T680 0.277975321078175
T681 0.277975321078175
T682 0.277975321078175
T683 0.277975321078175
T684 0.277975321078175
T685 0.277975321078175
T686 0.277975321078175
T687 0.277975321078175
T688 0.277975321078175
T689 0.277975321078175
T690 0.277975321078175
T691 0.277975321078175
T692 0.277975321078175
T693 0
T694 0
T695 0
T696 0
T697 0
T698 0
T699 0
T700 0
T701 0.277975321078175
T702 0.277975321078175
T703 0.277975321078175
T704 0.277975321078175
T705 0.277975321078175
T706 0.277975321078175
T707 0.277975321078175
T708 0.277975321078175
T709 0.277975321078175
T710 0.277975321078175
T711 0.277975321078175
T712 0.277975321078175
T713 0.277975321078175
T714 0.277975321078175
T715 0.277975321078175
T716 0.277975321078175
T717 0
T718 0
T719 0
T720 0
T721 0
T722 0
T723 0
T724 0
T725 0.277975321078175
T726 0.277975321078175
T727 0.277975321078175
T728 0.277975321078175
T729 0.277975321078175
T730 0.277975321078175
T731 0.277975321078175
T732 0.277975321078175
T733 0.277975321078175
T734 0.277975321078175
T735 0.277975321078175
T736 0.277975321078175
T737 0.277975321078175
T738 0.277975321078175
T739 0.277975321078175
T740 0.277975321078175
T741 0
T742 0
T743 0
T744 0
T745 0
T746 0
T747 0
T748 0
T749 0.277975321078175
T750 0.277975321078175
T751 0.277975321078175
T752 0.277975321078175
T753 0.277975321078175
T754 0.277975321078175
T755 0.277975321078175
T756 0.277975321078175
T757 0.277975321078175
T758 0.277975321078175
T759 0.277975321078175
T760 0.277975321078175
T761 0.277975321078175
T762 0.277975321078175
T763 0.277975321078175
T764 0.277975321078175
T765 0
T766 0
T767 0
T768 0
T769 0
T770 0
T771 0
T772 0
T773 0.277975321078175
T774 0.277975321078175
T775 0.277975321078175
T776 0.277975321078175
T777 0.277975321078175
T778 0.277975321078175
T779 0.277975321078175
T780 0.277975321078175
T781 0.277975321078175
T782 0.277975321078175
T783 0.277975321078175
T784 0.277975321078175
T785 0.277975321078175
T786 0.277975321078175
T787 0.277975321078175
T788 0.277975321078175
T789 0
T790 0
T791 0
T792 0
T793 0
T794 0
T795 0
T796 0
T797 0.277975321078175
T798 0.277975321078175
T799 0.277975321078175
T800 0.277975321078175
T801 0.277975321078175
T802 0.277975321078175
T803 0.277975321078175
T804 0.277975321078175
T805 0.277975321078175
T806 0.277975321078175
T807 0.277975321078175
T808 0.277975321078175
T809 0.277975321078175
T810 0.277975321078175
T811 0.277975321078175
T812 0.277975321078175
T813 0
T814 0
T815 0
T816 0
T817 0
T818 0
T819 0
T820 0
T821 0.277975321078175
T822 0.277975321078175
T823 0.277975321078175
T824 0.277975321078175
T825 0.277975321078175
T826 0.277975321078175
T827 0.277975321078175
T828 0.277975321078175
T829 0.277975321078175
T830 0.277975321078175
T831 0.277975321078175
T832 0.277975321078175
T833 0.277975321078175
T834 0.277975321078175
T835 0.277975321078175
T836 0.277975321078175
T837 0
T838 0
T839 0
T840 0
T841 0
T842 0
T843 0
T844 0
T845 0.277975321078175
T846 0.277975321078175
T847 0.277975321078175
T848 0.277975321078175
T849 0.277975321078175
T850 0.277975321078175
T851 0.277975321078175
T852 0.277975321078175
T853 0.277975321078175
T854 0.277975321078175
T855 0.277975321078175
T856 0.277975321078175
T857 0.277975321078175
T858 0.277975321078175
T859 0.277975321078175
T860 0.277975321078175
T861 0
T862 0
T863 0
T864 0
T865 0
T866 0
T867 0
T868 0
T869 0.277975321078175
T870 0.277975321078175
T871 0.277975321078175
T872 0.277975321078175
T873 0.277975321078175
T874 0.277975321078175
T875 0.277975321078175
T876 0.277975321078175
T877 0.277975321078175
T878 0.277975321078175
T879 0.277975321078175
T880 0.277975321078175
T881 0.277975321078175
T882 0.277975321078175
T883 0.277975321078175
T884 0.277975321078175
T885 0
T886 0
T887 0
T888 0
T889 0
T890 0
T891 0
T892 0
T893 0.277975321078175
T894 0.277975321078175
T895 0.277975321078175
T896 0.277975321078175
T897 0.277975321078175
T898 0.277975321078175
T899 0.277975321078175
T900 0.277975321078175
T901 0.277975321078175
T902 0.277975321078175
T903 0.277975321078175
T904 0.277975321078175
T905 0.277975321078175
T906 0.277975321078175
T907 0.277975321078175
T908 0.277975321078175
T909 0
T910 0
T911 0
T912 0
T913 0
T914 0
T915 0
T916 0
T917 0.277975321078175
T918 0.277975321078175
T919 0.277975321078175
T920 0.277975321078175
T921 0.277975321078175
T922 0.277975321078175
T923 0.277975321078175
T924 0.277975321078175
T925 0.277975321078175
T926 0.277975321078175
T927 0.277975321078175
T928 0.277975321078175
T929 0.277975321078175
T930 0.277975321078175
T931 0.277975321078175
T932 0.277975321078175
T933 0
T934 0
T935 0
T936 0
T937 0
T938 0
T939 0
T940 0
T941 0.277975321078175
T942 0.277975321078175
T943 0.277975321078175
T944 0.277975321078175
T945 0.277975321078175
T946 0.277975321078175
T947 0.277975321078175
T948 0.277975321078175
T949 0.277975321078175
T950 0.277975321078175
T951 0.277975321078175
T952 0.277975321078175
T953 0.277975321078175
T954 0.277975321078175
T955 0.277975321078175
T956 0.277975321078175
T957 0
T958 0
T959 0
T960 0
T961 0
T962 0
T963 0
T964 0
T965 0.277975321078175
T966 0.277975321078175
T967 0.277975321078175
T968 0.277975321078175
T969 0.277975321078175
T970 0.277975321078175
T971 0.277975321078175
T972 0.277975321078175
T973 0.277975321078175
T974 0.277975321078175
T975 0.277975321078175
T976 0.277975321078175
T977 0.277975321078175
T978 0.277975321078175
T979 0.277975321078175
T980 0.277975321078175
T981 0
T982 0
T983 0
T984 0
T985 0
T986 0
T987 0
T988 0
T989 0.277975321078175
T990 0.277975321078175
T991 0.277975321078175
T992 0.277975321078175
T993 0.277975321078175
T994 0.277975321078175
T995 0.277975321078175
T996 0.277975321078175
T997 0.277975321078175
T998 0.277975321078175
T999 0.277975321078175
T1000 0.277975321078175
T1001 0.277975321078175
T1002 0.277975321078175
T1003 0.277975321078175
T1004 0.277975321078175
T1005 0
T1006 0
T1007 0
T1008 0
T1009 0
T1010 0
T1011 0
T1012 0
T1013 0.277975321078175
T1014 0.277975321078175
T1015 0.277975321078175
T1016 0.277975321078175
T1017 0.277975321078175
T1018 0.277975321078175
T1019 0.277975321078175
T1020 0.277975321078175
T1021 0.277975321078175
T1022 0.277975321078175
T1023 0.277975321078175
T1024 0.277975321078175
T1025 0.277975321078175
T1026 0.277975321078175
T1027 0.277975321078175
T1028 0.277975321078175
T1029 0
T1030 0
T1031 0
T1032 0
T1033 0
T1034 0
T1035 0
T1036 0
T1037 0
T1038 0.277975321078175
T1039 0.277975321078175
T1040 0.277975321078175
T1041 0.277975321078175
T1042 0.277975321078175
T1043 0.277975321078175
T1044 0.277975321078175
T1045 0.277975321078175
T1046 0.277975321078175
T1047 0.277975321078175
T1048 0.277975321078175
T1049 0.277975321078175
T1050 0.277975321078175
T1051 0.277975321078175
T1052 0.277975321078175
T1053 0
T1054 0
T1055 0
T1056 0
T1057 0
T1058 0
T1059 0
T1060 0
T1061 0
T1062 0.277975321078175
T1063 0.277975321078175
T1064 0.277975321078175
T1065 0.277975321078175
T1066 0.277975321078175
T1067 0.277975321078175
T1068 0.277975321078175
T1069 0.277975321078175
T1070 0.277968108190661
T1071 0.277960895303147
T1072 0.277953682415633
T1073 0.277946468125107
T1074 0.277939255237593
T1075 0.277932042350079
T1076 0.277924829462565
T1077 0
T1078 0
T1079 0
T1080 0
T1081 0
T1082 0
T1083 0
T1084 0
T1085 0
T1086 0.277852696378389
T1087 0.277845483490875
T1088 0.277838270603361
T1089 0.277831056312835
T1090 0.277823843425321
T1091 0.277816630537807
T1092 0.277809417650293
T1093 0.277802203359767
T1094 0.277794990472253
T1095 0.277787777584739
T1096 0.277780564697225
T1097 0.277773350406699
T1098 0.277766137519185
T1099 0.277758924631671
T1100 0.277751711744157
T1101 0
T1102 0
T1103 0
T1104 0
T1105 0
T1106 0
T1107 0
T1108 0
T1109 0
T1110 0.277679578659981
T1111 0.277672365772467
T1112 0.277665152884953
T1113 0.277657938594427
T1114 0.277650725706913
T1115 0.277643512819399
T1116 0.277636298528873
T1117 0.277629085641359
T1118 0.277621872753845
T1119 0.277614659866331
T1120 0.277607445575805
T1121 0.277600232688291
T1122 0.277593019800777
T1123 0.277585806913263
T1124 0.277578592622737
T1125 0
T1126 0
T1127 0
T1128 0
T1129 0
T1130 0
T1131 0
T1132 0
T1133 0
T1134 0.277506460941573
T1135 0.27749924805406
T1136 0.277492033763533
T1137 0.277484820876019
T1138 0.277477607988505
T1139 0.277470395100992
T1140 0.277463180810465
T1141 0.277455967922951
T1142 0.277448755035437
T1143 0.277441542147924
T1144 0.277434327857397
T1145 0.277427114969883
T1146 0.277419902082369
T1147 0.277412689194856
T1148 0.277405474904329
T1149 0
T1150 0
T1151 0
T1152 0
T1153 0
T1154 0
T1155 0
T1156 0
T1157 0
T1158 0.277333343223166
T1159 0.277326130335652
T1160 0.277318916045125
T1161 0.277311703157611
T1162 0.277304490270098
T1163 0.277297277382584
T1164 0.277290063092057
T1165 0.277282850204544
T1166 0.27727563731703
T1167 0.277268424429516
T1168 0.277261210138989
T1169 0.277253997251476
T1170 0.277246784363962
T1171 0.277239570073435
T1172 0.277232357185921
T1173 0
T1174 0
T1175 0
T1176 0
T1177 0
T1178 0
T1179 0
T1180 0
T1181 0
T1182 0.277160225504758
T1183 0.277153011214231
T1184 0.277145798326718
T1185 0.277138585439204
T1186 0.27713137255169
T1187 0.277124158261163
T1188 0.27711694537365
T1189 0.277109732486136
T1190 0.277102519598622
T1191 0.277095305308095
T1192 0.277088092420582
T1193 0.277080879533068
T1194 0.277073666645554
T1195 0.277066452355028
T1196 0.277059239467514
T1197 0
T1198 0
T1199 0
T1200 0
T1201 0
T1202 0
T1203 0
T1204 0
T1205 0
T1206 0.27698710778635
T1207 0.276979893495824
T1208 0.27697268060831
T1209 0.276965467720796
T1210 0.276958254833282
T1211 0.276951040542756
T1212 0.276943827655242
T1213 0.276936614767728
T1214 0.276929401880214
T1215 0.276922187589688
T1216 0.276914974702174
T1217 0.27690776181466
T1218 0.276900548927146
T1219 0.27689333463662
T1220 0.276886121749106
T1221 0
T1222 0
T1223 0
T1224 0
T1225 0
T1226 0
T1227 0
T1228 0
T1229 0
T1230 0.27681398866493
T1231 0.276806775777416
T1232 0.276799562889902
T1233 0.276792350002388
T1234 0.276785135711862
T1235 0.276777922824348
T1236 0.276770709936834
T1237 0.27676349704932
T1238 0.276756282758794
T1239 0.27674906987128
T1240 0.276741856983766
T1241 0.276734644096252
T1242 0.276727429805726
T1243 0.276720216918212
T1244 0.276713004030698
T1245 0
T1246 0
T1247 0
T1248 0
T1249 0
T1250 0
T1251 0
T1252 0
T1253 0
T1254 0.276640870946522
T1255 0.276633658059008
T1256 0.276626445171494
T1257 0.27661923228398
T1258 0.276612017993454
T1259 0.27660480510594
T1260 0.276597592218426
T1261 0.276590379330912
T1262 0.276583165040386
T1263 0.276575952152872
T1264 0.276568739265358
T1265 0.276561526377844
T1266 0.276554312087318
T1267 0.276547099199804
T1268 0.27653988631229
T1269 0
T1270 0
T1271 0
T1272 0
T1273 0
T1274 0
T1275 0
T1276 0
T1277 0
T1278 0.276467753228114
T1279 0.2764605403406
T1280 0.276453327453086
T1281 0.27644611316256
T1282 0.276438900275046
T1283 0.276431687387532
T1284 0.276424474500018
T1285 0.276417260209492
T1286 0.276410047321978
T1287 0.276402834434464
T1288 0.27639562154695
T1289 0.276388407256424
T1290 0.27638119436891
T1291 0.276373981481396
T1292 0.276366768593883
T1293 0
T1294 0
T1295 0
T1296 0
T1297 0
T1298 0
T1299 0
T1300 0
T1301 0
T1302 0.276294635509706
T1303 0.276287422622192
T1304 0.276280209734679
T1305 0.276272995444152
T1306 0.276265782556638
T1307 0.276258569669124
T1308 0.276251356781611
T1309 0.276244142491084
T1310 0.27623692960357
T1311 0.276229716716057
T1312 0.276222503828543
T1313 0.276215289538016
T1314 0.276208076650502
T1315 0.276200863762989
T1316 0.276193650875475
T1317 0
T1318 0
T1319 0
T1320 0
T1321 0
T1322 0
T1323 0
T1324 0
T1325 0
T1326 0.276121517791299
T1327 0.276114304903785
T1328 0.276107090613258
T1329 0.276099877725744
T1330 0.276092664838231
T1331 0.276085451950717
T1332 0.27607823766019
T1333 0.276071024772676
T1334 0.276063811885163
T1335 0.276056598997649
T1336 0.276049384707122
T1337 0.276042171819608
T1338 0.276034958932095
T1339 0.276027746044581
T1340 0.276020531754054
T1341 0
T1342 0
T1343 0
T1344 0
T1345 0
T1346 0
T1347 0
T1348 0
T1349 0
T1350 0.275948400072891
T1351 0.275941187185377
T1352 0.27593397289485
T1353 0.275926760007337
T1354 0.275919547119823
T1355 0.275912334232309
T1356 0.275905119941783
T1357 0.275897907054269
T1358 0.275890694166755
T1359 0.275883481279241
T1360 0.275876266988715
T1361 0.275869054101201
T1362 0.275861841213687
T1363 0.275854628326173
T1364 0.275847414035647
T1365 0
T1366 0
T1367 0
T1368 0
T1369 0
T1370 0
T1371 0
T1372 0
T1373 0
T1374 0.275775282354483
T1375 0.275768069466969
T1376 0.275760855176443
T1377 0.275753642288929
T1378 0.275746429401415
T1379 0.275739215110889
T1380 0.275732002223375
T1381 0.275724789335861
T1382 0.275717576448347
T1383 0.275710362157821
T1384 0.275703149270307
T1385 0.275695936382793
T1386 0.275688723495279
T1387 0.275681509204753
T1388 0.275674296317239
T1389 0
T1390 0
T1391 0
T1392 0
T1393 0
T1394 0
T1395 0
T1396 0
T1397 0
T1398 0.275602164636075
T1399 0.275594950345549
T1400 0.275587737458035
T1401 0.275580524570521
T1402 0.275573311683007
T1403 0.275566097392481
T1404 0.275558884504967
T1405 0.275551671617453
T1406 0.275544458729939
T1407 0.275537244439413
T1408 0.275530031551899
T1409 0.275522818664385
T1410 0.275515605776871
T1411 0.275508391486345
T1412 0.275501178598831
T1413 0
T1414 0
T1415 0
T1416 0
T1417 0
T1418 0
T1419 0
T1420 0
T1421 0
T1422 0.275429046917667
T1423 0.275421832627141
T1424 0.275414619739627
T1425 0.275407406852113
T1426 0.275400193964599
T1427 0.275392979674073
T1428 0.275385766786559
T1429 0.275378553899045
T1430 0.275371341011531
T1431 0.275364126721005
T1432 0.275356913833491
T1433 0.275349700945977
T1434 0.275342486655451
T1435 0.275335273767937
T1436 0
T1437 0
T1438 0
T1439 0
T1440 0
T1441 0
T1442 0
T1443 0
T1444 0
T1445 0
T1446 0.275255927796247
T1447 0.275248714908733
T1448 0.275241502021219
T1449 0.275234289133706
T1450 0.275227074843179
T1451 0.275219861955665
T1452 0.275212649068151
T1453 0.275205436180638
T1454 0.275198221890111
T1455 0.275191009002597
T1456 0.275183796115083
T1457 0.27517658322757
T1458 0.275169368937043
T1459 0.275162156049529
T1460 0
T1461 0
T1462 0
T1463 0
T1464 0
T1465 0
T1466 0
T1467 0
T1468 0
T1469 0
T1470 0.275082810077839
T1471 0.275075597190325
T1472 0.275068384302812
T1473 0.275061171415298
T1474 0.275053957124771
T1475 0.275046744237258
T1476 0.275039531349744
T1477 0.27503231846223
T1478 0.275025104171703
T1479 0.27501789128419
T1480 0.275010678396676
T1481 0.275003465509162
T1482 0.274996251218635
T1483 0.274989038331122
T1484 0
T1485 0
T1486 0
T1487 0
T1488 0
T1489 0
T1490 0
T1491 0
T1492 0
T1493 0
T1494 0.274909692359432
T1495 0.274902479471918
T1496 0.274895266584404
T1497 0.274888052293877
T1498 0.274880839406364
T1499 0.27487362651885
T1500 0.274866413631336
T1501 0.274859199340809
T1502 0.274851986453296
T1503 0.274844773565782
T1504 0.274837560678268
T1505 0.274830346387741
T1506 0.274823133500228
T1507 0.274815920612714
T1508 0
T1509 0
T1510 0
T1511 0
T1512 0
T1513 0
T1514 0
T1515 0
T1516 0
T1517 0
T1518 0.274736574641024
T1519 0.27472936175351
T1520 0.274722148865996
T1521 0.27471493457547
T1522 0.274707721687956
T1523 0.274700508800442
T1524 0.274693295912928
T1525 0.274686081622402
T1526 0.274678868734888
T1527 0.274671655847374
T1528 0.27466444295986
T1529 0.274657228669334
T1530 0.27465001578182
T1531 0.274642802894306
T1532 0
T1533 0
T1534 0
T1535 0
T1536 0
T1537 0
T1538 0
T1539 0
T1540 0
T1541 0
T1542 0.274563456922616
T1543 0.274556244035102
T1544 0.274549029744576
T1545 0.274541816857062
T1546 0.274534603969548
T1547 0.274527391082034
T1548 0.274520176791508
T1549 0.274512963903994
T1550 0.27450575101648
T1551 0.274498538128966
T1552 0.27449132383844
T1553 0.274484110950926
T1554 0.274476898063412
T1555 0.274469685175898
T1556 0
T1557 0
T1558 0
T1559 0
T1560 0
T1561 0
T1562 0
T1563 0
T1564 0
T1565 0
T1566 0.274390339204208
T1567 0.274383126316694
T1568 0.274375912026168
T1569 0.274368699138654
T1570 0.27436148625114
T1571 0.274354273363626
T1572 0.2743470590731
T1573 0.274339846185586
T1574 0.274332633298072
T1575 0.274325420410558
T1576 0.274318206120032
T1577 0.274310993232518
T1578 0.274303780345004
T1579 0.27429656745749
T1580 0
T1581 0
T1582 0
T1583 0
T1584 0
T1585 0
T1586 0
T1587 0
T1588 0
T1589 0
T1590 0.2742172214858
T1591 0.274210007195274
T1592 0.27420279430776
T1593 0.274195581420246
T1594 0.274188368532732
T1595 0.274181154242206
T1596 0.274173941354692
T1597 0.274166728467178
T1598 0.274159515579664
T1599 0.274152301289138
T1600 0.274145088401624
T1601 0.27413787551411
T1602 0.274130662626596
T1603 0.27412344833607
T1604 0
T1605 0
T1606 0
T1607 0
T1608 0
T1609 0
T1610 0
T1611 0
T1612 0
T1613 0
T1614 0.274044103767393
T1615 0.274036889476866
T1616 0.274029676589352
T1617 0.274022463701838
T1618 0.274015250814325
T1619 0.274008036523798
T1620 0.274000823636284
T1621 0.27399361074877
T1622 0.273986397861257
T1623 0.27397918357073
T1624 0.273971970683216
T1625 0.273964757795703
T1626 0.273957544908189
T1627 0.273950330617662
T1628 0
T1629 0
T1630 0
T1631 0
T1632 0
T1633 0
T1634 0
T1635 0
T1636 0
T1637 0
T1638 0.273870986048985
T1639 0.273863771758458
T1640 0.273856558870945
T1641 0.273849345983431
T1642 0.273842131692904
T1643 0.27383491880539
T1644 0.273827705917877
T1645 0.273820493030363
T1646 0.273813278739836
T1647 0.273806065852322
T1648 0.273798852964809
T1649 0.273791640077295
T1650 0.273784425786768
T1651 0.273777212899254
T1652 0
T1653 0
T1654 0
T1655 0
T1656 0
T1657 0
T1658 0
T1659 0
T1660 0
T1661 0
T1662 0.273697866927564
T1663 0.273690654040051
T1664 0.273683441152537
T1665 0.273676228265023
T1666 0.273669013974497
T1667 0.273661801086983
T1668 0.273654588199469
T1669 0.273647375311955
T1670 0.273640161021429
T1671 0.273632948133915
T1672 0.273625735246401
T1673 0.273618522358887
T1674 0.273611308068361
T1675 0.273604095180847
T1676 0
T1677 0
T1678 0
T1679 0
T1680 0
T1681 0
T1682 0
T1683 0
T1684 0
T1685 0
T1686 0.273524749209157
T1687 0.273517536321643
T1688 0.273510323434129
T1689 0.273503110546615
T1690 0.273495896256089
T1691 0.273488683368575
T1692 0.273481470481061
T1693 0.273474257593547
T1694 0.273467043303021
T1695 0.273459830415507
T1696 0.273452617527993
T1697 0.273445403237467
T1698 0.273438190349953
T1699 0.273430977462439
T1700 0
T1701 0
T1702 0
T1703 0
T1704 0
T1705 0
T1706 0
T1707 0
T1708 0
T1709 0
T1710 0.273351631490749
T1711 0.273344418603235
T1712 0.273337205715721
T1713 0.273329991425195
T1714 0.273322778537681
T1715 0.273315565650167
T1716 0.273308352762653
T1717 0.273301138472127
T1718 0.273293925584613
T1719 0.273286712697099
T1720 0.273279499809585
T1721 0.273272285519059
T1722 0.273265072631545
T1723 0.273257859744031
T1724 0
T1725 0
T1726 0
T1727 0
T1728 0
T1729 0
T1730 0
T1731 0
T1732 0
T1733 0
T1734 0.273178513772341
T1735 0.273171300884827
T1736 0.273164087997313
T1737 0.273156873706787
T1738 0.273149660819273
T1739 0.273142447931759
T1740 0.273135235044245
T1741 0.273128020753719
T1742 0.273120807866205
T1743 0.273113594978691
T1744 0.273106382091177
T1745 0.273099167800651
T1746 0.273091954913137
T1747 0.273084742025623
T1748 0
T1749 0
T1750 0
T1751 0
T1752 0
T1753 0
T1754 0
T1755 0
T1756 0
T1757 0
T1758 0.273005396053933
T1759 0.272998183166419
T1760 0.272990968875893
T1761 0.272983755988379
T1762 0.272976543100865
T1763 0.272969330213352
T1764 0.272962115922825
T1765 0.272954903035311
T1766 0.272675159169213
T1767 0.272395413900102
T1768 0.272115670034003
T1769 0.271835924764892
T1770 0.271556180898794
T1771 0.271276437032695
T1772 0
T1773 0
T1774 0
T1775 0
T1776 0
T1777 0
T1778 0
T1779 0
T1780 0
T1781 0
T1782 0.268199247490549
T1783 0.267919502221438
T1784 0.26763975835534
T1785 0.267360014489241
T1786 0.26708026922013
T1787 0.266800525354032
T1788 0.266520780084921
T1789 0.266241036218822
T1790 0.265961290949711
T1791 0.265681547083613
T1792 0.265401803217514
T1793 0.265122057948403
T1794 0.264842314082305
T1795 0.264562568813194
T1796 0
T1797 0
T1798 0
T1799 0
T1800 0
T1801 0
T1802 0
T1803 0
T1804 0
T1805 0
T1806 0.26148538067406
T1807 0.261205635404949
T1808 0.260925891538851
T1809 0.26064614626974
T1810 0.260366402403641
T1811 0.260086658537543
T1812 0.259806913268432
T1813 0.259527169402333
T1814 0.259247424133222
T1815 0.258967680267124
T1816 0.258687934998013
T1817 0.258408191131914
T1818 0.258128447265816
T1819 0.257848701996705
T1820 0
T1821 0
T1822 0
T1823 0
T1824 0
T1825 0
T1826 0
T1827 0
T1828 0
T1829 0
T1830 0.254771512454559
T1831 0.25449176858846
T1832 0.254212024722362
T1833 0.253932279453251
T1834 0.253652535587152
T1835 0.253372790318041
T1836 0.253093046451943
T1837 0.252813301182832
T1838 0.252533557316733
T1839 0.252253813450635
T1840 0.251974068181524
T1841 0.251694324315425
T1842 0.251414579046314
T1843 0.251134835180216
T1844 0
T1845 0
T1846 0
T1847 0
T1848 0
T1849 0
T1850 0
T1851 0
T1852 0
T1853 0
T1854 0.24805764563807
T1855 0.247777901771971
T1856 0.24749815650286
T1857 0.247218412636762
T1858 0.246938667367651
T1859 0.246658923501552
T1860 0.246379179635454
T1861 0.246099434366343
T1862 0.245819690500244
T1863 0.245539945231133
T1864 0.245260201365035
T1865 0.244980456095924
T1866 0.244700712229825
T1867 0.244420968363727
T1868 0
T1869 0
T1870 0
T1871 0
T1872 0
T1873 0
T1874 0
T1875 0
T1876 0
T1877 0
T1878 0.241343778821581
T1879 0.24106403355247
T1880 0.240784289686371
T1881 0.240504545820273
T1882 0.240224800551162
T1883 0.239945056685063
T1884 0.239665311415952
T1885 0.239385567549854
T1886 0.239105823683755
T1887 0.238826078414644
T1888 0.238546334548546
T1889 0.238266589279435
T1890 0.237986845413336
T1891 0.237707100144225
T1892 0
T1893 0
T1894 0
T1895 0
T1896 0
T1897 0
T1898 0
T1899 0
T1900 0
T1901 0
T1902 0.234629912005092
T1903 0.234350166735981
T1904 0.234070422869882
T1905 0.233790677600771
T1906 0.233510933734673
T1907 0.233231189868574
T1908 0.232951444599463
T1909 0.232671700733365
T1910 0.232391955464254
T1911 0.232112211598155
T1912 0.231832466329044
T1913 0.231552722462946
T1914 0.231272978596847
T1915 0.230993233327736
T1916 0
T1917 0
T1918 0
T1919 0
T1920 0
T1921 0
T1922 0
T1923 0
T1924 0
T1925 0
T1926 0.22791604378559
T1927 0.227636299919492
T1928 0.227356556053393
T1929 0.227076810784282
T1930 0.226797066918184
T1931 0.226517321649073
T1932 0.226237577782974
T1933 0.225957832513863
T1934 0.225678088647765
T1935 0.225398344781666
T1936 0.225118599512555
T1937 0.224838855646457
T1938 0.224559110377346
T1939 0.224279366511247
T1940 0
T1941 0
T1942 0
T1943 0
T1944 0
T1945 0
T1946 0
T1947 0
T1948 0
T1949 0
T1950 0.221202176969101
T1951 0.220922433103003
T1952 0.220642687833892
T1953 0.220362943967793
T1954 0.220083198698682
T1955 0.219803454832584
T1956 0.219523710966485
T1957 0.219243965697374
T1958 0.218964221831276
T1959 0.218684476562165
T1960 0.218404732696066
T1961 0.218124987426955
T1962 0.217845243560857
T1963 0.217565499694758
T1964 0
T1965 0
T1966 0
T1967 0
T1968 0
T1969 0
T1970 0
T1971 0
T1972 0
T1973 0
T1974 0
T1975 0.214208566286514
T1976 0.213928821017403
T1977 0.213649077151304
T1978 0.213369331882193
T1979 0.213089588016095
T1980 0.212809842746984
T1981 0.212530098880885
T1982 0.212250355014787
T1983 0.211970609745676
T1984 0.211690865879577
T1985 0.211411120610466
T1986 0.211131376744368
T1987 0.210851631475257
T1988 0
T1989 0
T1990 0
T1991 0
T1992 0
T1993 0
T1994 0
T1995 0
T1996 0
T1997 0
T1998 0
T1999 0.207494698067012
T2000 0.207214954200914
T2001 0.206935208931803
T2002 0.206655465065704
T2003 0.206375721199606
T2004 0.206095975930495
T2005 0.205816232064396
T2006 0.205536486795285
T2007 0.205256742929187
T2008 0.204976997660076
T2009 0.204697253793977
T2010 0.204417509927879
T2011 0.204137764658768
T2012 0
T2013 0
T2014 0
T2015 0
T2016 0
T2017 0
T2018 0
T2019 0
T2020 0
T2021 0
T2022 0
T2023 0.200780831250523
T2024 0.200501087384425
T2025 0.200221342115314
T2026 0.199941598249215
T2027 0.199661852980104
T2028 0.199382109114006
T2029 0.199102363844895
T2030 0.198822619978796
T2031 0.198542876112698
T2032 0.198263130843587
T2033 0.197983386977488
T2034 0.197703641708377
T2035 0.197423897842279
T2036 0
T2037 0
T2038 0
T2039 0
T2040 0
T2041 0
T2042 0
T2043 0
T2044 0
T2045 0
T2046 0
T2047 0.194066964434034
T2048 0.193787219164923
T2049 0.193507475298825
T2050 0.193227730029714
T2051 0.192947986163615
T2052 0.192668242297517
T2053 0.192388497028406
T2054 0.192108753162307
T2055 0.191829007893196
T2056 0.191549264027098
T2057 0.191269520160999
T2058 0.190989774891888
T2059 0.19071003102579
T2060 0
T2061 0
T2062 0
T2063 0
T2064 0
T2065 0
T2066 0
T2067 0
T2068 0
T2069 0
T2070 0
T2071 0.187353097617545
T2072 0.187073352348434
T2073 0.186793608482336
T2074 0.186513863213225
T2075 0.186234119347126
T2076 0.185954374078015
T2077 0.185674630211917
T2078 0.185394886345818
T2079 0.185115141076707
T2080 0.184835397210609
T2081 0.184555651941498
T2082 0.184275908075399
T2083 0.183996162806288
T2084 0
T2085 0
T2086 0
T2087 0
T2088 0
T2089 0
T2090 0
T2091 0
T2092 0
T2093 0
T2094 0
T2095 0.180639229398044
T2096 0.180359485531945
T2097 0.180079740262834
T2098 0.179799996396736
T2099 0.179520252530637
T2100 0.179240507261526
T2101 0.178960763395428
T2102 0.178681018126317
T2103 0.178401274260218
T2104 0.178121528991107
T2105 0.177841785125009
T2106 0.17756204125891
T2107 0.177282295989799
T2108 0
T2109 0
T2110 0
T2111 0
T2112 0
T2113 0
T2114 0
T2115 0
T2116 0
T2117 0
T2118 0
T2119 0.173925362581555
T2120 0.173645618715456
T2121 0.173365873446345
T2122 0.173086129580247
T2123 0.172806384311136
T2124 0.172526640445037
T2125 0.172246895175926
T2126 0.171967151309828
T2127 0.171687407443729
T2128 0.171407662174618
T2129 0.17112791830852
T2130 0.170848173039409
T2131 0
T2132 0
T2133 0
T2134 0
T2135 0
T2136 0
T2137 0
T2138 0
T2139 0
T2140 0
T2141 0
T2142 0
T2143 0.167211495765066
T2144 0.166931750495955
T2145 0.166652006629856
T2146 0.166372262763758
T2147 0.166092517494647
T2148 0.165812773628548
T2149 0.165533028359437
T2150 0.165253284493339
T2151 0.164973539224228
T2152 0.164693795358129
T2153 0.164414051492031
T2154 0.16413430622292
T2155 0
T2156 0
T2157 0
T2158 0
T2159 0
T2160 0
T2161 0
T2162 0
T2163 0
T2164 0
T2165 0
T2166 0
T2167 0.160497628948577
T2168 0.160217883679466
T2169 0.159938139813367
T2170 0.159658394544256
T2171 0.159378650678158
T2172 0.159098905409047
T2173 0.158819161542948
T2174 0.15853941767685
T2175 0.158259672407738
T2176 0.15797992854164
T2177 0.157700183272529
T2178 0.157420439406431
T2179 0
T2180 0
T2181 0
T2182 0
T2183 0
T2184 0
T2185 0
T2186 0
T2187 0
T2188 0
T2189 0
T2190 0
T2191 0.153783760729075
T2192 0.153504016862977
T2193 0.153224271593865
T2194 0.152944527727767
T2195 0.152664783861669
T2196 0.152385038592558
T2197 0.152105294726459
T2198 0.151825549457348
T2199 0.15154580559125
T2200 0.151266060322138
T2201 0.15098631645604
T2202 0.150706572589942
T2203 0
T2204 0
T2205 0
T2206 0
T2207 0
T2208 0
T2209 0
T2210 0
T2211 0
T2212 0
T2213 0
T2214 0
T2215 0.147069893912586
T2216 0.146790150046488
T2217 0.146510404777376
T2218 0.146230660911278
T2219 0.145950915642167
T2220 0.145671171776069
T2221 0.145391426506957
T2222 0.145111682640859
T2223 0.144831938774761
T2224 0.144552193505649
T2225 0.144272449639551
T2226 0.14399270437044
T2227 0
T2228 0
T2229 0
T2230 0
T2231 0
T2232 0
T2233 0
T2234 0
T2235 0
T2236 0
T2237 0
T2238 0
T2239 0.140356027096097
T2240 0.140076281826986
T2241 0.139796537960887
T2242 0.139516794094789
T2243 0.139237048825678
T2244 0.13895730495958
T2245 0.138677559690468
T2246 0.13839781582437
T2247 0.138118070555259
T2248 0.13783832668916
T2249 0.137558582823062
T2250 0.137278837553951
T2251 0
T2252 0
T2253 0
T2254 0
T2255 0
T2256 0
T2257 0
T2258 0
T2259 0
T2260 0
T2261 0
T2262 0
T2263 0.133642160279608
T2264 0.133362415010497
T2265 0.133082671144398
T2266 0.132802925875287
T2267 0.132523182009189
T2268 0.132243436740078
T2269 0.131963692873979
T2270 0.131683949007881
T2271 0.13140420373877
T2272 0.131124459872671
T2273 0.13084471460356
T2274 0.130564970737462
T2275 0
T2276 0
T2277 0
T2278 0
T2279 0
T2280 0
T2281 0
T2282 0
T2283 0
T2284 0
T2285 0
T2286 0
T2287 0.126928292060106
T2288 0.126648548194008
T2289 0.126368802924897
T2290 0.126089059058798
T2291 0.1258093151927
T2292 0.125529569923589
T2293 0.12524982605749
T2294 0.124970080788379
T2295 0.124690336922281
T2296 0.12441059165317
T2297 0.124130847787071
T2298 0.123851103920973
T2299 0
T2300 0
T2301 0
T2302 0
T2303 0
T2304 0
T2305 0
T2306 0
T2307 0
T2308 0
T2309 0
T2310 0
T2311 0.120214425243617
T2312 0.119934681377519
T2313 0.119654936108408
T2314 0.119375192242309
T2315 0.119095446973198
T2316 0.1188157031071
T2317 0.118535959241001
T2318 0.11825621397189
T2319 0.117976470105792
T2320 0.117696724836681
T2321 0.117416980970582
T2322 0.117137235701471
T2323 0
T2324 0
T2325 0
T2326 0
T2327 0
T2328 0
T2329 0
T2330 0
T2331 0
T2332 0
T2333 0
T2334 0
T2335 0.113500558427128
T2336 0.113220813158017
T2337 0.112941069291919
T2338 0.11266132542582
T2339 0.112381580156709
T2340 0.112101836290611
T2341 0.1118220910215
T2342 0.111542347155401
T2343 0.11126260188629
T2344 0.110982858020192
T2345 0.110703114154093
T2346 0.110423368884982
T2347 0
T2348 0
T2349 0
T2350 0
T2351 0
T2352 0
T2353 0
T2354 0
T2355 0
T2356 0
T2357 0
T2358 0
T2359 0.106786691610639
T2360 0.106506946341528
T2361 0.10622720247543
T2362 0.105947457206319
T2363 0.10566771334022
T2364 0.105387968071109
T2365 0.105108224205011
T2366 0.104828480338912
T2367 0.104548735069801
T2368 0.104268991203703
T2369 0.103989245934592
T2370 0.103709502068493
T2371 0
T2372 0
T2373 0
T2374 0
T2375 0
T2376 0
T2377 0
T2378 0
T2379 0
T2380 0
T2381 0
T2382 0
T2383 0.100072823391138
T2384 0.0997930795250394
T2385 0.0995133342559284
T2386 0.0992335903898299
T2387 0.0989538465237314
T2388 0.0986741012546204
T2389 0.0983943573885219
T2390 0.0981146121194109
T2391 0.0978348682533124
T2392 0.0975551229842014
T2393 0.0972753791181029
T2394 0.0969956352520044
T2395 0
T2396 0
T2397 0
T2398 0
T2399 0
T2400 0
T2401 0
T2402 0
T2403 0
T2404 0
T2405 0
T2406 0
T2407 0.0933589565746489
T2408 0.0930792127085504
T2409 0.0927994674394394
T2410 0.0925197235733409
T2411 0.0922399783042299
T2412 0.0919602344381314
T2413 0.0916804905720329
T2414 0.0914007453029219
T2415 0.0911210014368234
T2416 0.0908412561677124
T2417 0.0905615123016139
T2418 0.0902817670325029
T2419 0
T2420 0
T2421 0
T2422 0
T2423 0
T2424 0
T2425 0
T2426 0
T2427 0
T2428 0
T2429 0
T2430 0
T2431 0.0866450897581599
T2432 0.0863653444890489
T2433 0.0860856006229504
T2434 0.0858058567568519
T2435 0.0855261114877409
T2436 0.0852463676216424
T2437 0.0849666223525314
T2438 0.0846868784864329
T2439 0.0844071332173219
T2440 0.0841273893512234
T2441 0.0838476454851249
T2442 0.0835679002160139
T2443 0
T2444 0
T2445 0
T2446 0
T2447 0
T2448 0
T2449 0
T2450 0
T2451 0
T2452 0
T2453 0
T2454 0
T2455 0.0799312229416709
T2456 0.0796514776725599
T2457 0.0793717338064614
T2458 0.0790919885373503
T2459 0.0788122446712519
T2460 0.0785324994021408
T2461 0.0782527555360424
T2462 0.0779730116699439
T2463 0.0776932664008328
T2464 0.0774135225347344
T2465 0.0771337772656233
T2466 0.0768540333995249
T2467 0
T2468 0
T2469 0
T2470 0
T2471 0
T2472 0
T2473 0
T2474 0
T2475 0
T2476 0
T2477 0
T2478 0
T2479 0.0732173547221693
T2480 0.0729376108560709
T2481 0.0726578655869598
T2482 0.0723781217208613
T2483 0.0720983778547629
T2484 0.0718186325856518
T2485 0.0715388887195534
T2486 0.0712591434504423
T2487 0.0709793995843438
T2488 0.0706996557182454
T2489 0.0704199104491343
T2490 0.0701401665830359
T2491 0
T2492 0
T2493 0
T2494 0
T2495 0
T2496 0
T2497 0
T2498 0
T2499 0
T2500 0
T2501 0
T2502 0
T2503 0.0665034879056803
T2504 0.0662237440395819
T2505 0.0659439987704708
T2506 0.0656642549043723
T2507 0.0653845096352613
T2508 0.0651047657691628
T2509 0.0648250219030644
T2510 0.0645452766339533
T2511 0.0642655327678548
T2512 0.0639857874987438
T2513 0.0637060436326453
T2514 0.0634262983635343
T2515 0
T2516 0
T2517 0
T2518 0
T2519 0
T2520 0
T2521 0
T2522 0
T2523 0
T2524 0
T2525 0
T2526 0
T2527 0.0597896210891913
T2528 0.0595098758200803
T2529 0.0592301319539818
T2530 0.0589503880878833
T2531 0.0586706428187723
T2532 0.0583908989526738
T2533 0.0581111536835628
T2534 0.0578314098174643
T2535 0.0575516645483533
T2536 0.0572719206822548
T2537 0.0569921768161563
T2538 0.0567124315470453
T2539 0
T2540 0
T2541 0
T2542 0
T2543 0
T2544 0
T2545 0
T2546 0
T2547 0
T2548 0
T2549 0
T2550 0
T2551 0.0530757542727023
T2552 0.0527960090035913
T2553 0.0525162651374928
T2554 0.0522365198683818
T2555 0.0519567760022833
T2556 0.0516770307331723
T2557 0.0513972868670738
T2558 0.0511175430009753
T2559 0.0508377977318643
T2560 0.0505580538657658
T2561 0.0502783085966548
T2562 0.0499985647305563
T2563 0
T2564 0
T2565 0
T2566 0
T2567 0
T2568 0
T2569 0
T2570 0
T2571 0
T2572 0
T2573 0
T2574 0
T2575 0.0463618860532008
T2576 0.0460821421871023
T2577 0.0458023983210038
T2578 0.0455226530518928
T2579 0.0452429091857943
T2580 0.0449631639166833
T2581 0.0446834200505848
T2582 0.0444036747814738
T2583 0.0441239309153753
T2584 0.0438441870492768
T2585 0.0435644417801658
T2586 0.0432846979140673
T2587 0
T2588 0
T2589 0
T2590 0
T2591 0
T2592 0
T2593 0
T2594 0
T2595 0
T2596 0
T2597 0
T2598 0
T2599 0.0396480192367118
T2600 0.0393682753706133
T2601 0.0390885301015023
T2602 0.0388087862354038
T2603 0.0385290409662928
T2604 0.0382492971001943
T2605 0.0379695532340958
T2606 0.0376898079649848
T2607 0.0374100640988863
T2608 0.0371303188297753
T2609 0.0368505749636768
T2610 0.0365708296945658
T2611 0
T2612 0
T2613 0
T2614 0
T2615 0
T2616 0
T2617 0
T2618 0
T2619 0
T2620 0
T2621 0
T2622 0
T2623 0.0329341524202228
T2624 0.0326544071511117
T2625 0.0323746632850133
T2626 0.0320949194189148
T2627 0.0318151741498038
T2628 0.0315354302837053
T2629 0.0312556850145942
T2630 0.0312556850145942
T2631 0.0312556850145942
T2632 0.0312556850145942
T2633 0.0312556850145942
T2634 0.0312556850145942
T2635 0
T2636 0
T2637 0
T2638 0
T2639 0
T2640 0
T2641 0
T2642 0
T2643 0
T2644 0
T2645 0
T2646 0
T2647 0.0312556850145942
T2648 0.0312556850145942
T2649 0.0312556850145942
T2650 0.0312556850145942
T2651 0.0312556850145942
T2652 0.0312556850145942
T2653 0.0312556850145942
T2654 0.0312556850145942
T2655 0.0312556850145942
T2656 0.0312556850145942
T2657 0.0312556850145942
T2658 0.0312556850145942
T2659 0
T2660 0
T2661 0
T2662 0
T2663 0
T2664 0
T2665 0
T2666 0
T2667 0
T2668 0
T2669 0
T2670 0
T2671 0.0312556850145942
T2672 0.0312556850145942
T2673 0.0312556850145942
T2674 0.0312556850145942
T2675 0.0312556850145942
T2676 0.0312556850145942
T2677 0.0312556850145942
T2678 0.0312556850145942
T2679 0.0312556850145942
T2680 0.0312556850145942
T2681 0.0312556850145942
T2682 0.0312556850145942
T2683 0
T2684 0
T2685 0
T2686 0
T2687 0
T2688 0
T2689 0
T2690 0
T2691 0
T2692 0
T2693 0
T2694 0
T2695 0.0312556850145942
T2696 0.0312556850145942
T2697 0.0312556850145942
T2698 0.0312556850145942
T2699 0.0312556850145942
T2700 0.0312556850145942
T2701 0.0312556850145942
T2702 0.0312556850145942
T2703 0.0312556850145942
T2704 0.0312556850145942
T2705 0.0312556850145942
T2706 0.0312556850145942
T2707 0
T2708 0
T2709 0
T2710 0
T2711 0
T2712 0
T2713 0
T2714 0
T2715 0
T2716 0
T2717 0
T2718 0
T2719 0.0312556850145942
T2720 0.0312556850145942
T2721 0.0312556850145942
T2722 0.0312556850145942
T2723 0.0312556850145942
T2724 0.0312556850145942
T2725 0.0312556850145942
T2726 0.0312556850145942
T2727 0.0312556850145942
T2728 0.0312556850145942
T2729 0.0312556850145942
T2730 0.0312556850145942
T2731 0
T2732 0
T2733 0
T2734 0
T2735 0
T2736 0
T2737 0
T2738 0
T2739 0
T2740 0
T2741 0
T2742 0
T2743 0.0312556850145942
T2744 0.0312556850145942
T2745 0.0312556850145942
T2746 0.0312556850145942
T2747 0.0312556850145942
T2748 0.0312556850145942
T2749 0.0312556850145942
T2750 0.0312556850145942
T2751 0.0312556850145942
T2752 0.0312556850145942
T2753 0.0312556850145942
T2754 0.0312556850145942
T2755 0
T2756 0
T2757 0
T2758 0
T2759 0
T2760 0
T2761 0
T2762 0
T2763 0
T2764 0
T2765 0
T2766 0
T2767 0.0312556850145942
T2768 0.0312556850145942
T2769 0.0312556850145942
T2770 0.0312556850145942
T2771 0.0312556850145942
T2772 0.0312556850145942
T2773 0.0312556850145942
T2774 0.0312556850145942
T2775 0.0312556850145942
T2776 0.0312556850145942
T2777 0.0312556850145942
T2778 0
T2779 0
T2780 0
T2781 0
T2782 0
T2783 0
T2784 0
T2785 0
T2786 0
T2787 0
T2788 0
T2789 0
T2790 0
T2791 0.0312556850145942
T2792 0.0312556850145942
T2793 0.0312556850145942
T2794 0.0312556850145942
T2795 0.0312556850145942
T2796 0.0312556850145942
T2797 0.0312556850145942
T2798 0.0312556850145942
T2799 0.0312556850145942
T2800 0.0312556850145942
T2801 0.0312556850145942
T2802 0
T2803 0
T2804 0
T2805 0
T2806 0
T2807 0
T2808 0
