# Supplementary material for: FishMORPH - An agent-based model to predict salmonid growth and distribution responses under natural and low flows
Source: Sci Rep. 2016 Jul 19;6:29414. doi: 10.1038/srep29414 (PMC4949470; doi:10.1038/srep29414)
Supplement: Supplementary Information 2 [file srep29414-s2.zip › SR_FishMORPH_Files/Parameters/Baseline_Resource7_Density_Stretch4.var]

Resource7Density Strech4
T1 0
T2 0
T3 0
T4 0
T5 0.123663591314536
T6 0.123663591314536
T7 0.123663591314536
T8 0.123663591314536
T9 0.123663591314536
T10 0.123663591314536
T11 0.123663591314536
T12 0.123663591314536
T13 0.123663591314536
T14 0.123663591314536
T15 0.123663591314536
T16 0.123663591314536
T17 0.123663591314536
T18 0.123663591314536
T19 0.123663591314536
T20 0.123663591314536
T21 0
T22 0
T23 0
T24 0
T25 0
T26 0
T27 0
T28 0
T29 0.123663591314536
T30 0.123663591314536
T31 0.123663591314536
T32 0.123663591314536
T33 0.123663591314536
T34 0.123663591314536
T35 0.123663591314536
T36 0.123663591314536
T37 0.123663591314536
T38 0.123663591314536
T39 0.123663591314536
T40 0.123663591314536
T41 0.123663591314536
T42 0.123663591314536
T43 0.123663591314536
T44 0.123663591314536
T45 0
T46 0
T47 0
T48 0
T49 0
T50 0
T51 0
T52 0
T53 0.123663591314536
T54 0.123663591314536
T55 0.123663591314536
T56 0.123663591314536
T57 0.123663591314536
T58 0.123663591314536
T59 0.123663591314536
T60 0.123663591314536
T61 0.123663591314536
T62 0.123663591314536
T63 0.123663591314536
T64 0.123663591314536
T65 0.123663591314536
T66 0.123663591314536
T67 0.123663591314536
T68 0.123663591314536
T69 0
T70 0
T71 0
T72 0
T73 0
T74 0
T75 0
T76 0
T77 0.123663591314536
T78 0.123663591314536
T79 0.123663591314536
T80 0.123663591314536
T81 0.123663591314536
T82 0.123663591314536
T83 0.123663591314536
T84 0.123663591314536
T85 0.123663591314536
T86 0.123663591314536
T87 0.123663591314536
T88 0.123663591314536
T89 0.123663591314536
T90 0.123663591314536
T91 0.123663591314536
T92 0.123663591314536
T93 0
T94 0
T95 0
T96 0
T97 0
T98 0
T99 0
T100 0
T101 0.123663591314536
T102 0.123663591314536
T103 0.123663591314536
T104 0.123663591314536
T105 0.123663591314536
T106 0.123663591314536
T107 0.123663591314536
T108 0.123663591314536
T109 0.123663591314536
T110 0.123663591314536
T111 0.123663591314536
T112 0.123663591314536
T113 0.123663591314536
T114 0.123663591314536
T115 0.123663591314536
T116 0.123663591314536
T117 0
T118 0
T119 0
T120 0
T121 0
T122 0
T123 0
T124 0
T125 0.123663591314536
T126 0.123663591314536
T127 0.123663591314536
T128 0.123663591314536
T129 0.123663591314536
T130 0.123663591314536
T131 0.123663591314536
T132 0.123663591314536
T133 0.123663591314536
T134 0.123663591314536
T135 0.123663591314536
T136 0.123663591314536
T137 0.123663591314536
T138 0.123663591314536
T139 0.123663591314536
T140 0.123663591314536
T141 0
T142 0
T143 0
T144 0
T145 0
T146 0
T147 0
T148 0
T149 0.123663591314536
T150 0.123663591314536
T151 0.123663591314536
T152 0.123663591314536
T153 0.123663591314536
T154 0.123663591314536
T155 0.123663591314536
T156 0.123663591314536
T157 0.123663591314536
T158 0.123663591314536
T159 0.123663591314536
T160 0.123663591314536
T161 0.123663591314536
T162 0.123663591314536
T163 0.123663591314536
T164 0.123663591314536
T165 0
T166 0
T167 0
T168 0
T169 0
T170 0
T171 0
T172 0
T173 0.123663591314536
T174 0.123663591314536
T175 0.123663591314536
T176 0.123663591314536
T177 0.123663591314536
T178 0.123663591314536
T179 0.123663591314536
T180 0.123663591314536
T181 0.123663591314536
T182 0.123663591314536
T183 0.123663591314536
T184 0.123663591314536
T185 0.123663591314536
T186 0.123663591314536
T187 0.123663591314536
T188 0.123663591314536
T189 0
T190 0
T191 0
T192 0
T193 0
T194 0
T195 0
T196 0
T197 0.123663591314536
T198 0.123663591314536
T199 0.123663591314536
T200 0.123663591314536
T201 0.123663591314536
T202 0.123663591314536
T203 0.123663591314536
T204 0.123663591314536
T205 0.123663591314536
T206 0.123663591314536
T207 0.123663591314536
T208 0.123663591314536
T209 0.123663591314536
T210 0.123663591314536
T211 0.123663591314536
T212 0.123663591314536
T213 0
T214 0
T215 0
T216 0
T217 0
T218 0
T219 0
T220 0
T221 0.123663591314536
T222 0.123663591314536
T223 0.123663591314536
T224 0.123663591314536
T225 0.123663591314536
T226 0.123663591314536
T227 0.123663591314536
T228 0.123663591314536
T229 0.123663591314536
T230 0.123663591314536
T231 0.123663591314536
T232 0.123663591314536
T233 0.123663591314536
T234 0.123663591314536
T235 0.123663591314536
T236 0.123663591314536
T237 0
T238 0
T239 0
T240 0
T241 0
T242 0
T243 0
T244 0
T245 0.123663591314536
T246 0.123663591314536
T247 0.123663591314536
T248 0.123663591314536
T249 0.123663591314536
T250 0.123663591314536
T251 0.123663591314536
T252 0.123663591314536
T253 0.123663591314536
T254 0.123663591314536
T255 0.123663591314536
T256 0.123663591314536
T257 0.123663591314536
T258 0.123663591314536
T259 0.123663591314536
T260 0.123663591314536
T261 0
T262 0
T263 0
T264 0
T265 0
T266 0
T267 0
T268 0
T269 0.123663591314536
T270 0.123663591314536
T271 0.123663591314536
T272 0.123663591314536
T273 0.123663591314536
T274 0.123663591314536
T275 0.123663591314536
T276 0.123663591314536
T277 0.123663591314536
T278 0.123663591314536
T279 0.123663591314536
T280 0.123663591314536
T281 0.123663591314536
T282 0.123663591314536
T283 0.123663591314536
T284 0.123663591314536
T285 0
T286 0
T287 0
T288 0
T289 0
T290 0
T291 0
T292 0
T293 0.123663591314536
T294 0.123663591314536
T295 0.123663591314536
T296 0.123663591314536
T297 0.123663591314536
T298 0.123663591314536
T299 0.123663591314536
T300 0.123663591314536
T301 0.123663591314536
T302 0.123663591314536
T303 0.123663591314536
T304 0.123663591314536
T305 0.123663591314536
T306 0.123663591314536
T307 0.123663591314536
T308 0.123663591314536
T309 0
T310 0
T311 0
T312 0
T313 0
T314 0
T315 0
T316 0
T317 0.123663591314536
T318 0.123663591314536
T319 0.123663591314536
T320 0.123663591314536
T321 0.123663591314536
T322 0.123663591314536
T323 0.123663591314536
T324 0.123663591314536
T325 0.123663591314536
T326 0.123663591314536
T327 0.123663591314536
T328 0.123663591314536
T329 0.123663591314536
T330 0.123663591314536
T331 0.123663591314536
T332 0.123663591314536
T333 0
T334 0
T335 0
T336 0
T337 0
T338 0
T339 0
T340 0
T341 0.123663591314536
T342 0.123663591314536
T343 0.123663591314536
T344 0.123663591314536
T345 0.123663591314536
T346 0.123663591314536
T347 0.123663591314536
T348 0.123663591314536
T349 0.123663591314536
T350 0.123663591314536
T351 0.123663591314536
T352 0.123663591314536
T353 0.123663591314536
T354 0.123663591314536
T355 0.123663591314536
T356 0.123663591314536
T357 0
T358 0
T359 0
T360 0
T361 0
T362 0
T363 0
T364 0
T365 0.123663591314536
T366 0.123663591314536
T367 0.123663591314536
T368 0.123663591314536
T369 0.123663591314536
T370 0.123663591314536
T371 0.123663591314536
T372 0.123663591314536
T373 0.123663591314536
T374 0.123663591314536
T375 0.123663591314536
T376 0.123663591314536
T377 0.123663591314536
T378 0.123663591314536
T379 0.123663591314536
T380 0.123663591314536
T381 0
T382 0
T383 0
T384 0
T385 0
T386 0
T387 0
T388 0
T389 0.123663591314536
T390 0.123663591314536
T391 0.123663591314536
T392 0.123663591314536
T393 0.123663591314536
T394 0.123663591314536
T395 0.123663591314536
T396 0.123663591314536
T397 0.123663591314536
T398 0.123663591314536
T399 0.123663591314536
T400 0.123663591314536
T401 0.123663591314536
T402 0.123663591314536
T403 0.123663591314536
T404 0.123663591314536
T405 0
T406 0
T407 0
T408 0
T409 0
T410 0
T411 0
T412 0
T413 0.123663591314536
T414 0.123663591314536
T415 0.123663591314536
T416 0.123663591314536
T417 0.123663591314536
T418 0.123663591314536
T419 0.123663591314536
T420 0.123663591314536
T421 0.123663591314536
T422 0.123663591314536
T423 0.123663591314536
T424 0.123663591314536
T425 0.123663591314536
T426 0.123663591314536
T427 0.123663591314536
T428 0.123663591314536
T429 0
T430 0
T431 0
T432 0
T433 0
T434 0
T435 0
T436 0
T437 0.123663591314536
T438 0.123663591314536
T439 0.123663591314536
T440 0.123663591314536
T441 0.123663591314536
T442 0.123663591314536
T443 0.123663591314536
T444 0.123663591314536
T445 0.123663591314536
T446 0.123663591314536
T447 0.123663591314536
T448 0.123663591314536
T449 0.123663591314536
T450 0.123663591314536
T451 0.123663591314536
T452 0.123663591314536
T453 0
T454 0
T455 0
T456 0
T457 0
T458 0
T459 0
T460 0
T461 0.123663591314536
T462 0.123663591314536
T463 0.123663591314536
T464 0.123663591314536
T465 0.123663591314536
T466 0.123663591314536
T467 0.123663591314536
T468 0.123663591314536
T469 0.123663591314536
T470 0.123663591314536
T471 0.123663591314536
T472 0.123663591314536
T473 0.123663591314536
T474 0.123663591314536
T475 0.123663591314536
T476 0.123663591314536
T477 0
T478 0
T479 0
T480 0
T481 0
T482 0
T483 0
T484 0
T485 0.123663591314536
T486 0.123663591314536
T487 0.123663591314536
T488 0.123663591314536
T489 0.123663591314536
T490 0.123663591314536
T491 0.123663591314536
T492 0.123663591314536
T493 0.123663591314536
T494 0.123663591314536
T495 0.123663591314536
T496 0.123663591314536
T497 0.123663591314536
T498 0.123663591314536
T499 0.123663591314536
T500 0.123663591314536
T501 0
T502 0
T503 0
T504 0
T505 0
T506 0
T507 0
T508 0
T509 0.123663591314536
T510 0.123663591314536
T511 0.123663591314536
T512 0.123663591314536
T513 0.123663591314536
T514 0.123663591314536
T515 0.123663591314536
T516 0.123663591314536
T517 0.123663591314536
T518 0.123663591314536
T519 0.123663591314536
T520 0.123663591314536
T521 0.123663591314536
T522 0.123663591314536
T523 0.123663591314536
T524 0.123663591314536
T525 0
T526 0
T527 0
T528 0
T529 0
T530 0
T531 0
T532 0
T533 0.123663591314536
T534 0.123663591314536
T535 0.123663591314536
T536 0.123663591314536
T537 0.123663591314536
T538 0.123663591314536
T539 0.123663591314536
T540 0.123663591314536
T541 0.123663591314536
T542 0.123663591314536
T543 0.123663591314536
T544 0.123663591314536
T545 0.123663591314536
T546 0.123663591314536
T547 0.123663591314536
T548 0.123663591314536
T549 0
T550 0
T551 0
T552 0
T553 0
T554 0
T555 0
T556 0
T557 0.123663591314536
T558 0.123663591314536
T559 0.123663591314536
T560 0.123663591314536
T561 0.123663591314536
T562 0.123663591314536
T563 0.123663591314536
T564 0.123663591314536
T565 0.123663591314536
T566 0.123663591314536
T567 0.123663591314536
T568 0.123663591314536
T569 0.123663591314536
T570 0.123663591314536
T571 0.123663591314536
T572 0.123663591314536
T573 0
T574 0
T575 0
T576 0
T577 0
T578 0
T579 0
T580 0
T581 0.123663591314536
T582 0.123663591314536
T583 0.123663591314536
T584 0.123663591314536
T585 0.123663591314536
T586 0.123663591314536
T587 0.123663591314536
T588 0.123663591314536
T589 0.123663591314536
T590 0.123663591314536
T591 0.123663591314536
T592 0.123663591314536
T593 0.123663591314536
T594 0.123663591314536
T595 0.123663591314536
T596 0.123663591314536
T597 0
T598 0
T599 0
T600 0
T601 0
T602 0
T603 0
T604 0
T605 0.123663591314536
T606 0.123663591314536
T607 0.123663591314536
T608 0.123663591314536
T609 0.123663591314536
T610 0.123663591314536
T611 0.123663591314536
T612 0.123663591314536
T613 0.123663591314536
T614 0.123663591314536
T615 0.123663591314536
T616 0.123663591314536
T617 0.123663591314536
T618 0.123663591314536
T619 0.123663591314536
T620 0.123663591314536
T621 0
T622 0
T623 0
T624 0
T625 0
T626 0
T627 0
T628 0
T629 0.123663591314536
T630 0.123663591314536
T631 0.123663591314536
T632 0.123663591314536
T633 0.123663591314536
T634 0.123663591314536
T635 0.123663591314536
T636 0.123663591314536
T637 0.123663591314536
T638 0.123663591314536
T639 0.123663591314536
T640 0.123663591314536
T641 0.123663591314536
T642 0.123663591314536
T643 0.123663591314536
T644 0.123663591314536
T645 0
T646 0
T647 0
T648 0
T649 0
T650 0
T651 0
T652 0
T653 0.123663591314536
T654 0.123663591314536
T655 0.123663591314536
T656 0.123663591314536
T657 0.123663591314536
T658 0.123663591314536
T659 0.123663591314536
T660 0.123663591314536
T661 0.123663591314536
T662 0.123663591314536
T663 0.123663591314536
T664 0.123663591314536
T665 0.123663591314536
T666 0.123663591314536
T667 0.123663591314536
T668 0.123663591314536
T669 0
T670 0
T671 0
T672 0
T673 0
T674 0
T675 0
T676 0
T677 0.123663591314536
T678 0.123663591314536
T679 0.123663591314536
T680 0.123663591314536
T681 0.123663591314536
T682 0.123663591314536
T683 0.123663591314536
T684 0.123663591314536
T685 0.123663591314536
T686 0.123663591314536
T687 0.123663591314536
T688 0.123663591314536
T689 0.123663591314536
T690 0.123663591314536
T691 0.123663591314536
T692 0.123663591314536
T693 0
T694 0
T695 0
T696 0
T697 0
T698 0
T699 0
T700 0
T701 0.123663591314536
T702 0.123663591314536
T703 0.123663591314536
T704 0.123663591314536
T705 0.123663591314536
T706 0.123663591314536
T707 0.123663591314536
T708 0.123663591314536
T709 0.123663591314536
T710 0.123663591314536
T711 0.123663591314536
T712 0.123663591314536
T713 0.123663591314536
T714 0.123663591314536
T715 0.123663591314536
T716 0.123663591314536
T717 0
T718 0
T719 0
T720 0
T721 0
T722 0
T723 0
T724 0
T725 0.123663591314536
T726 0.123663591314536
T727 0.123663591314536
T728 0.123663591314536
T729 0.123663591314536
T730 0.123663591314536
T731 0.123663591314536
T732 0.123663591314536
T733 0.123663591314536
T734 0.123663591314536
T735 0.123663591314536
T736 0.123663591314536
T737 0.123663591314536
T738 0.123663591314536
T739 0.123663591314536
T740 0.123663591314536
T741 0
T742 0
T743 0
T744 0
T745 0
T746 0
T747 0
T748 0
T749 0.123663591314536
T750 0.123663591314536
T751 0.123663591314536
T752 0.123663591314536
T753 0.123663591314536
T754 0.123663591314536
T755 0.123663591314536
T756 0.123663591314536
T757 0.123663591314536
T758 0.123663591314536
T759 0.123663591314536
T760 0.123663591314536
T761 0.123663591314536
T762 0.123663591314536
T763 0.123663591314536
T764 0.123663591314536
T765 0
T766 0
T767 0
T768 0
T769 0
T770 0
T771 0
T772 0
T773 0.123663591314536
T774 0.123663591314536
T775 0.123663591314536
T776 0.123663591314536
T777 0.123663591314536
T778 0.123663591314536
T779 0.123663591314536
T780 0.123663591314536
T781 0.123663591314536
T782 0.123663591314536
T783 0.123663591314536
T784 0.123663591314536
T785 0.123663591314536
T786 0.123663591314536
T787 0.123663591314536
T788 0.123663591314536
T789 0
T790 0
T791 0
T792 0
T793 0
T794 0
T795 0
T796 0
T797 0.123663591314536
T798 0.123663591314536
T799 0.123663591314536
T800 0.123663591314536
T801 0.123663591314536
T802 0.123663591314536
T803 0.123663591314536
T804 0.123663591314536
T805 0.123663591314536
T806 0.123663591314536
T807 0.123663591314536
T808 0.123663591314536
T809 0.123663591314536
T810 0.123663591314536
T811 0.123663591314536
T812 0.123663591314536
T813 0
T814 0
T815 0
T816 0
T817 0
T818 0
T819 0
T820 0
T821 0.123663591314536
T822 0.123663591314536
T823 0.123663591314536
T824 0.123663591314536
T825 0.123663591314536
T826 0.123663591314536
T827 0.123663591314536
T828 0.123663591314536
T829 0.123663591314536
T830 0.123663591314536
T831 0.123663591314536
T832 0.123663591314536
T833 0.123663591314536
T834 0.123663591314536
T835 0.123663591314536
T836 0.123663591314536
T837 0
T838 0
T839 0
T840 0
T841 0
T842 0
T843 0
T844 0
T845 0.123663591314536
T846 0.123663591314536
T847 0.123663591314536
T848 0.123663591314536
T849 0.123663591314536
T850 0.123663591314536
T851 0.123663591314536
T852 0.123663591314536
T853 0.123663591314536
T854 0.123663591314536
T855 0.123663591314536
T856 0.123663591314536
T857 0.123663591314536
T858 0.123663591314536
T859 0.123663591314536
T860 0.123663591314536
T861 0
T862 0
T863 0
T864 0
T865 0
T866 0
T867 0
T868 0
T869 0.123663591314536
T870 0.123663591314536
T871 0.123663591314536
T872 0.123663591314536
T873 0.123663591314536
T874 0.123663591314536
T875 0.123663591314536
T876 0.123663591314536
T877 0.123663591314536
T878 0.123663591314536
T879 0.123663591314536
T880 0.123663591314536
T881 0.123663591314536
T882 0.123663591314536
T883 0.123663591314536
T884 0.123663591314536
T885 0
T886 0
T887 0
T888 0
T889 0
T890 0
T891 0
T892 0
T893 0.123663591314536
T894 0.123663591314536
T895 0.123663591314536
T896 0.123663591314536
T897 0.123663591314536
T898 0.123663591314536
T899 0.123663591314536
T900 0.123663591314536
T901 0.123663591314536
T902 0.123663591314536
T903 0.123663591314536
T904 0.123663591314536
T905 0.123663591314536
T906 0.123663591314536
T907 0.123663591314536
T908 0.123663591314536
T909 0
T910 0
T911 0
T912 0
T913 0
T914 0
T915 0
T916 0
T917 0.123663591314536
T918 0.123663591314536
T919 0.123663591314536
T920 0.123663591314536
T921 0.123663591314536
T922 0.123663591314536
T923 0.123663591314536
T924 0.123663591314536
T925 0.123663591314536
T926 0.123663591314536
T927 0.123663591314536
T928 0.123663591314536
T929 0.123663591314536
T930 0.123663591314536
T931 0.123663591314536
T932 0.123663591314536
T933 0
T934 0
T935 0
T936 0
T937 0
T938 0
T939 0
T940 0
T941 0.123663591314536
T942 0.123663591314536
T943 0.123663591314536
T944 0.123663591314536
T945 0.123663591314536
T946 0.123663591314536
T947 0.123663591314536
T948 0.123663591314536
T949 0.123663591314536
T950 0.123663591314536
T951 0.123663591314536
T952 0.123663591314536
T953 0.123663591314536
T954 0.123663591314536
T955 0.123663591314536
T956 0.123663591314536
T957 0
T958 0
T959 0
T960 0
T961 0
T962 0
T963 0
T964 0
T965 0.123663591314536
T966 0.123663591314536
T967 0.123663591314536
T968 0.123663591314536
T969 0.123663591314536
T970 0.123663591314536
T971 0.123663591314536
T972 0.123663591314536
T973 0.123663591314536
T974 0.123663591314536
T975 0.123663591314536
T976 0.123663591314536
T977 0.123663591314536
T978 0.123663591314536
T979 0.123663591314536
T980 0.123663591314536
T981 0
T982 0
T983 0
T984 0
T985 0
T986 0
T987 0
T988 0
T989 0.123663591314536
T990 0.123663591314536
T991 0.123663591314536
T992 0.123663591314536
T993 0.123663591314536
T994 0.123663591314536
T995 0.123663591314536
T996 0.123663591314536
T997 0.123663591314536
T998 0.123663591314536
T999 0.123663591314536
T1000 0.123663591314536
T1001 0.123663591314536
T1002 0.123663591314536
T1003 0.123663591314536
T1004 0.123663591314536
T1005 0
T1006 0
T1007 0
T1008 0
T1009 0
T1010 0
T1011 0
T1012 0
T1013 0.123663591314536
T1014 0.123663591314536
T1015 0.123663591314536
T1016 0.123663591314536
T1017 0.123663591314536
T1018 0.123663591314536
T1019 0.123663591314536
T1020 0.123663591314536
T1021 0.123663591314536
T1022 0.123663591314536
T1023 0.123663591314536
T1024 0.123663591314536
T1025 0.123663591314536
T1026 0.123663591314536
T1027 0.123663591314536
T1028 0.123663591314536
T1029 0
T1030 0
T1031 0
T1032 0
T1033 0
T1034 0
T1035 0
T1036 0
T1037 0
T1038 0.123663591314536
T1039 0.123663591314536
T1040 0.123663591314536
T1041 0.123663591314536
T1042 0.123663591314536
T1043 0.123663591314536
T1044 0.123663591314536
T1045 0.123663591314536
T1046 0.123663591314536
T1047 0.123663591314536
T1048 0.123663591314536
T1049 0.123663591314536
T1050 0.123663591314536
T1051 0.123663591314536
T1052 0.123663591314536
T1053 0
T1054 0
T1055 0
T1056 0
T1057 0
T1058 0
T1059 0
T1060 0
T1061 0
T1062 0.123663591314536
T1063 0.123663591314536
T1064 0.123663591314536
T1065 0.123663591314536
T1066 0.123663591314536
T1067 0.123663591314536
T1068 0.123663591314536
T1069 0.123663591314536
T1070 0.123660382534744
T1071 0.12365717301764
T1072 0.123653964237848
T1073 0.123650755458056
T1074 0.123647546678264
T1075 0.12364433716116
T1076 0.123641128381368
T1077 0
T1078 0
T1079 0
T1080 0
T1081 0
T1082 0
T1083 0
T1084 0
T1085 0
T1086 0.123609038371511
T1087 0.123605829591719
T1088 0.123602620811927
T1089 0.123599412032135
T1090 0.123596202515031
T1091 0.123592993735239
T1092 0.123589784955447
T1093 0.123586576175654
T1094 0.123583366658551
T1095 0.123580157878758
T1096 0.123576949098966
T1097 0.123573739581863
T1098 0.12357053080207
T1099 0.123567322022278
T1100 0.123564113242486
T1101 0
T1102 0
T1103 0
T1104 0
T1105 0
T1106 0
T1107 0
T1108 0
T1109 0
T1110 0.123532023232629
T1111 0.123528814452837
T1112 0.123525604935734
T1113 0.123522396155941
T1114 0.123519187376149
T1115 0.123515978596357
T1116 0.123512769079253
T1117 0.123509560299461
T1118 0.123506351519669
T1119 0.123503142739877
T1120 0.123499933222773
T1121 0.123496724442981
T1122 0.123493515663189
T1123 0.123490306883396
T1124 0.123487097366293
T1125 0
T1126 0
T1127 0
T1128 0
T1129 0
T1130 0
T1131 0
T1132 0
T1133 0
T1134 0.123455008093748
T1135 0.123451798576644
T1136 0.123448589796852
T1137 0.12344538101706
T1138 0.123442172237267
T1139 0.123438962720164
T1140 0.123435753940372
T1141 0.123432545160579
T1142 0.123429336380787
T1143 0.123426126863683
T1144 0.123422918083891
T1145 0.123419709304099
T1146 0.123416500524307
T1147 0.123413291007203
T1148 0.123410082227411
T1149 0
T1150 0
T1151 0
T1152 0
T1153 0
T1154 0
T1155 0
T1156 0
T1157 0
T1158 0.123377992217554
T1159 0.123374783437762
T1160 0.12337157465797
T1161 0.123368365878178
T1162 0.123365156361074
T1163 0.123361947581282
T1164 0.12335873880149
T1165 0.123355529284386
T1166 0.123352320504594
T1167 0.123349111724802
T1168 0.12334590294501
T1169 0.123342693427906
T1170 0.123339484648114
T1171 0.123336275868321
T1172 0.123333067088529
T1173 0
T1174 0
T1175 0
T1176 0
T1177 0
T1178 0
T1179 0
T1180 0
T1181 0
T1182 0.123300977078673
T1183 0.123297768298881
T1184 0.123294558781777
T1185 0.123291350001985
T1186 0.123288141222192
T1187 0.1232849324424
T1188 0.123281722925297
T1189 0.123278514145504
T1190 0.123275305365712
T1191 0.12327209658592
T1192 0.123268887068816
T1193 0.123265678289024
T1194 0.123262469509232
T1195 0.12325926072944
T1196 0.123256051212336
T1197 0
T1198 0
T1199 0
T1200 0
T1201 0
T1202 0
T1203 0
T1204 0
T1205 0
T1206 0.123223961939791
T1207 0.123220752422687
T1208 0.123217543642895
T1209 0.123214334863103
T1210 0.123211126083311
T1211 0.123207916566207
T1212 0.123204707786415
T1213 0.123201499006623
T1214 0.12319829022683
T1215 0.123195080709727
T1216 0.123191871929935
T1217 0.123188663150142
T1218 0.123185453633039
T1219 0.123182244853246
T1220 0.123179036073454
T1221 0
T1222 0
T1223 0
T1224 0
T1225 0
T1226 0
T1227 0
T1228 0
T1229 0
T1230 0.123146946063598
T1231 0.123143737283806
T1232 0.123140528504013
T1233 0.123137319724221
T1234 0.123134110207117
T1235 0.123130901427325
T1236 0.123127692647533
T1237 0.123124483130429
T1238 0.123121274350637
T1239 0.123118065570845
T1240 0.123114856791053
T1241 0.123111647273949
T1242 0.123108438494157
T1243 0.123105229714365
T1244 0.123102020934573
T1245 0
T1246 0
T1247 0
T1248 0
T1249 0
T1250 0
T1251 0
T1252 0
T1253 0
T1254 0.123069930924716
T1255 0.123066722144924
T1256 0.12306351262782
T1257 0.123060303848028
T1258 0.123057095068236
T1259 0.123053886288444
T1260 0.12305067677134
T1261 0.123047467991548
T1262 0.123044259211755
T1263 0.123041050431963
T1264 0.12303784091486
T1265 0.123034632135067
T1266 0.123031423355275
T1267 0.123028214575483
T1268 0.123025005058379
T1269 0
T1270 0
T1271 0
T1272 0
T1273 0
T1274 0
T1275 0
T1276 0
T1277 0
T1278 0.122992915785834
T1279 0.122989706268731
T1280 0.122986497488938
T1281 0.122983288709146
T1282 0.122980079929354
T1283 0.12297687041225
T1284 0.122973661632458
T1285 0.122970452852666
T1286 0.122967244072874
T1287 0.12296403455577
T1288 0.122960825775978
T1289 0.122957616996186
T1290 0.122954407479082
T1291 0.12295119869929
T1292 0.122947989919498
T1293 0
T1294 0
T1295 0
T1296 0
T1297 0
T1298 0
T1299 0
T1300 0
T1301 0
T1302 0.122915899909641
T1303 0.122912691129849
T1304 0.122909482350057
T1305 0.122906272832953
T1306 0.122903064053161
T1307 0.122899855273369
T1308 0.122896646493576
T1309 0.122893436976473
T1310 0.12289022819668
T1311 0.122887019416888
T1312 0.122883810637096
T1313 0.122880601119992
T1314 0.1228773923402
T1315 0.122874183560408
T1316 0.122870974780616
T1317 0
T1318 0
T1319 0
T1320 0
T1321 0
T1322 0
T1323 0
T1324 0
T1325 0
T1326 0.122838884770759
T1327 0.122835675990967
T1328 0.122832466473863
T1329 0.122829257694071
T1330 0.122826048914279
T1331 0.122822840134487
T1332 0.122819630617383
T1333 0.122816421837591
T1334 0.122813213057799
T1335 0.122810004278007
T1336 0.122806794760903
T1337 0.122803585981111
T1338 0.122800377201318
T1339 0.122797167684215
T1340 0.122793958904423
T1341 0
T1342 0
T1343 0
T1344 0
T1345 0
T1346 0
T1347 0
T1348 0
T1349 0
T1350 0.122761869631878
T1351 0.122758660114774
T1352 0.122755451334982
T1353 0.122752242555189
T1354 0.122749033775397
T1355 0.122745824258294
T1356 0.122742615478501
T1357 0.122739406698709
T1358 0.122736197181605
T1359 0.122732988401813
T1360 0.122729779622021
T1361 0.122726570842229
T1362 0.122723361325125
T1363 0.122720152545333
T1364 0.122716943765541
T1365 0
T1366 0
T1367 0
T1368 0
T1369 0
T1370 0
T1371 0
T1372 0
T1373 0
T1374 0.122684853755684
T1375 0.122681644975892
T1376 0.1226784361961
T1377 0.122675226678996
T1378 0.122672017899204
T1379 0.122668809119412
T1380 0.12266560033962
T1381 0.122662390822516
T1382 0.122659182042724
T1383 0.122655973262932
T1384 0.122652764483139
T1385 0.122649554966036
T1386 0.122646346186243
T1387 0.122643137406451
T1388 0.122639928626659
T1389 0
T1390 0
T1391 0
T1392 0
T1393 0
T1394 0
T1395 0
T1396 0
T1397 0
T1398 0.122607838616803
T1399 0.12260462983701
T1400 0.122601420319907
T1401 0.122598211540115
T1402 0.122595002760322
T1403 0.12259179398053
T1404 0.122588584463426
T1405 0.122585375683634
T1406 0.122582166903842
T1407 0.12257895812405
T1408 0.122575748606946
T1409 0.122572539827154
T1410 0.122569331047362
T1411 0.122566121530258
T1412 0.122562912750466
T1413 0
T1414 0
T1415 0
T1416 0
T1417 0
T1418 0
T1419 0
T1420 0
T1421 0
T1422 0.122530823477921
T1423 0.122527613960817
T1424 0.122524405181025
T1425 0.122521196401233
T1426 0.122517986884129
T1427 0.122514778104337
T1428 0.122511569324545
T1429 0.122508360544752
T1430 0.122505151027649
T1431 0.122501942247857
T1432 0.122498733468064
T1433 0.122495524688272
T1434 0.122492315171169
T1435 0.122489106391376
T1436 0
T1437 0
T1438 0
T1439 0
T1440 0
T1441 0
T1442 0
T1443 0
T1444 0
T1445 0
T1446 0.122453807601728
T1447 0.122450598821935
T1448 0.122447390042143
T1449 0.12244418052504
T1450 0.122440971745247
T1451 0.122437762965455
T1452 0.122434554185663
T1453 0.122431344668559
T1454 0.122428135888767
T1455 0.122424927108975
T1456 0.122421718329183
T1457 0.122418508812079
T1458 0.122415300032287
T1459 0.122412091252495
T1460 0
T1461 0
T1462 0
T1463 0
T1464 0
T1465 0
T1466 0
T1467 0
T1468 0
T1469 0
T1470 0.122376792462846
T1471 0.122373583683054
T1472 0.12237037416595
T1473 0.122367165386158
T1474 0.122363956606366
T1475 0.122360747826573
T1476 0.12235753830947
T1477 0.122354329529678
T1478 0.122351120749885
T1479 0.122347911232782
T1480 0.122344702452989
T1481 0.122341493673197
T1482 0.122338284893405
T1483 0.122335075376301
T1484 0
T1485 0
T1486 0
T1487 0
T1488 0
T1489 0
T1490 0
T1491 0
T1492 0
T1493 0
T1494 0.122299777323964
T1495 0.12229656780686
T1496 0.122293359027068
T1497 0.122290150247276
T1498 0.122286940730172
T1499 0.12228373195038
T1500 0.122280523170588
T1501 0.122277314390796
T1502 0.122274104873692
T1503 0.1222708960939
T1504 0.122267687314108
T1505 0.122264478534316
T1506 0.122261269017212
T1507 0.12225806023742
T1508 0
T1509 0
T1510 0
T1511 0
T1512 0
T1513 0
T1514 0
T1515 0
T1516 0
T1517 0
T1518 0.122222761447771
T1519 0.122219552667979
T1520 0.122216343888187
T1521 0.122213134371083
T1522 0.122209925591291
T1523 0.122206716811498
T1524 0.122203508031706
T1525 0.122200298514603
T1526 0.12219708973481
T1527 0.122193880955018
T1528 0.122190672175226
T1529 0.122187462658122
T1530 0.12218425387833
T1531 0.122181045098538
T1532 0
T1533 0
T1534 0
T1535 0
T1536 0
T1537 0
T1538 0
T1539 0
T1540 0
T1541 0
T1542 0.122145746308889
T1543 0.122142537529097
T1544 0.122139328011993
T1545 0.122136119232201
T1546 0.122132910452409
T1547 0.122129701672617
T1548 0.122126492155513
T1549 0.122123283375721
T1550 0.122120074595929
T1551 0.122116865078825
T1552 0.122113656299033
T1553 0.122110447519241
T1554 0.122107238739448
T1555 0.122104029222345
T1556 0
T1557 0
T1558 0
T1559 0
T1560 0
T1561 0
T1562 0
T1563 0
T1564 0
T1565 0
T1566 0.122068730432696
T1567 0.122065521652904
T1568 0.122062312873112
T1569 0.122059104093319
T1570 0.122055894576216
T1571 0.122052685796423
T1572 0.122049477016631
T1573 0.122046268236839
T1574 0.122043058719735
T1575 0.122039849939943
T1576 0.122036641160151
T1577 0.122033432380359
T1578 0.122030222863255
T1579 0.122027014083463
T1580 0
T1581 0
T1582 0
T1583 0
T1584 0
T1585 0
T1586 0
T1587 0
T1588 0
T1589 0
T1590 0.121991715293814
T1591 0.121988506514022
T1592 0.12198529773423
T1593 0.121982088217126
T1594 0.121978879437334
T1595 0.121975670657542
T1596 0.12197246187775
T1597 0.121969252360646
T1598 0.121966043580854
T1599 0.121962834801061
T1600 0.121959625283958
T1601 0.121956416504166
T1602 0.121953207724373
T1603 0.121949998944581
T1604 0
T1605 0
T1606 0
T1607 0
T1608 0
T1609 0
T1610 0
T1611 0
T1612 0
T1613 0
T1614 0.121914700154932
T1615 0.12191149137514
T1616 0.121908281858037
T1617 0.121905073078244
T1618 0.121901864298452
T1619 0.121898654781348
T1620 0.121895446001556
T1621 0.121892237221764
T1622 0.121889028441972
T1623 0.121885818924868
T1624 0.121882610145076
T1625 0.121879401365284
T1626 0.121876192585492
T1627 0.121872983068388
T1628 0
T1629 0
T1630 0
T1631 0
T1632 0
T1633 0
T1634 0
T1635 0
T1636 0
T1637 0
T1638 0.121837684278739
T1639 0.121834475498947
T1640 0.121831266719155
T1641 0.121828057939363
T1642 0.121824848422259
T1643 0.121821639642467
T1644 0.121818430862675
T1645 0.121815222082882
T1646 0.121812012565779
T1647 0.121808803785986
T1648 0.121805595006194
T1649 0.121802386226402
T1650 0.121799176709298
T1651 0.121795967929506
T1652 0
T1653 0
T1654 0
T1655 0
T1656 0
T1657 0
T1658 0
T1659 0
T1660 0
T1661 0
T1662 0.121760669139857
T1663 0.121757460360065
T1664 0.121754251580273
T1665 0.121751042063169
T1666 0.121747833283377
T1667 0.121744624503585
T1668 0.121741415723793
T1669 0.121738206206689
T1670 0.121734997426897
T1671 0.121731788647105
T1672 0.121728579130001
T1673 0.121725370350209
T1674 0.121722161570417
T1675 0.121718952790624
T1676 0
T1677 0
T1678 0
T1679 0
T1680 0
T1681 0
T1682 0
T1683 0
T1684 0
T1685 0
T1686 0.121683654000976
T1687 0.121680445221184
T1688 0.12167723570408
T1689 0.121674026924288
T1690 0.121670818144495
T1691 0.121667608627392
T1692 0.1216643998476
T1693 0.121661191067807
T1694 0.121657982288015
T1695 0.121654772770911
T1696 0.121651563991119
T1697 0.121648355211327
T1698 0.121645146431535
T1699 0.121641936914431
T1700 0
T1701 0
T1702 0
T1703 0
T1704 0
T1705 0
T1706 0
T1707 0
T1708 0
T1709 0
T1710 0.121606638124783
T1711 0.12160342934499
T1712 0.121600220565198
T1713 0.121597011785406
T1714 0.121593802268302
T1715 0.12159059348851
T1716 0.121587384708718
T1717 0.121584175928926
T1718 0.121580966411822
T1719 0.12157775763203
T1720 0.121574548852238
T1721 0.121571340072445
T1722 0.121568130555342
T1723 0.121564921775549
T1724 0
T1725 0
T1726 0
T1727 0
T1728 0
T1729 0
T1730 0
T1731 0
T1732 0
T1733 0
T1734 0.121529622985901
T1735 0.121526414206109
T1736 0.121523205426316
T1737 0.121519995909213
T1738 0.12151678712942
T1739 0.121513578349628
T1740 0.121510368832525
T1741 0.121507160052732
T1742 0.12150395127294
T1743 0.121500742493148
T1744 0.121497532976044
T1745 0.121494324196252
T1746 0.12149111541646
T1747 0.121487906636668
T1748 0
T1749 0
T1750 0
T1751 0
T1752 0
T1753 0
T1754 0
T1755 0
T1756 0
T1757 0
T1758 0.121452607847019
T1759 0.121449398329915
T1760 0.121446189550123
T1761 0.121442980770331
T1762 0.121439771990539
T1763 0.121436562473435
T1764 0.121433353693643
T1765 0.121430144913851
T1766 0.121305694100173
T1767 0.121181243286496
T1768 0.12105679321013
T1769 0.120932342396453
T1770 0.120807891582776
T1771 0.120683440769099
T1772 0
T1773 0
T1774 0
T1775 0
T1776 0
T1777 0
T1778 0
T1779 0
T1780 0
T1781 0
T1782 0.119314484030583
T1783 0.119190033216906
T1784 0.119065582403228
T1785 0.118941132326863
T1786 0.118816681513185
T1787 0.118692230699508
T1788 0.118567779885831
T1789 0.118443329809465
T1790 0.118318878995788
T1791 0.118194428182111
T1792 0.118069977368433
T1793 0.117945527292068
T1794 0.11782107647839
T1795 0.117696625664713
T1796 0
T1797 0
T1798 0
T1799 0
T1800 0
T1801 0
T1802 0
T1803 0
T1804 0
T1805 0
T1806 0.116327668926198
T1807 0.11620321811252
T1808 0.116078767298843
T1809 0.115954317222477
T1810 0.1158298664088
T1811 0.115705415595123
T1812 0.115580964781445
T1813 0.11545651470508
T1814 0.115332063891402
T1815 0.115207613077725
T1816 0.115083162264048
T1817 0.114958712187682
T1818 0.114834261374005
T1819 0.114709810560327
T1820 0
T1821 0
T1822 0
T1823 0
T1824 0
T1825 0
T1826 0
T1827 0
T1828 0
T1829 0
T1830 0.113340853821812
T1831 0.113216403008135
T1832 0.113091952194457
T1833 0.11296750138078
T1834 0.112843051304414
T1835 0.112718600490737
T1836 0.11259414967706
T1837 0.112469698863383
T1838 0.112345248787017
T1839 0.11222079797334
T1840 0.112096347159662
T1841 0.111971896345985
T1842 0.111847446269619
T1843 0.111722995455942
T1844 0
T1845 0
T1846 0
T1847 0
T1848 0
T1849 0
T1850 0
T1851 0
T1852 0
T1853 0
T1854 0.110354038717426
T1855 0.110229587903749
T1856 0.110105137090072
T1857 0.109980686276395
T1858 0.109856235462717
T1859 0.109731785386352
T1860 0.109607334572674
T1861 0.109482883758997
T1862 0.10935843294532
T1863 0.109233982868954
T1864 0.109109532055277
T1865 0.108985081241599
T1866 0.108860630427922
T1867 0.108736180351556
T1868 0
T1869 0
T1870 0
T1871 0
T1872 0
T1873 0
T1874 0
T1875 0
T1876 0
T1877 0
T1878 0.107367222875729
T1879 0.107242772799364
T1880 0.107118321985686
T1881 0.106993871172009
T1882 0.106869420358332
T1883 0.106744970281966
T1884 0.106620519468289
T1885 0.106496068654612
T1886 0.106371617840934
T1887 0.106247167764569
T1888 0.106122716950891
T1889 0.105998266137214
T1890 0.105873815323537
T1891 0.105749364509859
T1892 0
T1893 0
T1894 0
T1895 0
T1896 0
T1897 0
T1898 0
T1899 0
T1900 0
T1901 0
T1902 0.104380407771344
T1903 0.104255956957667
T1904 0.104131506881301
T1905 0.104007056067624
T1906 0.103882605253946
T1907 0.103758154440269
T1908 0.103633704363903
T1909 0.103509253550226
T1910 0.103384802736549
T1911 0.103260351922871
T1912 0.103135901846506
T1913 0.103011451032828
T1914 0.102887000219151
T1915 0.102762549405474
T1916 0
T1917 0
T1918 0
T1919 0
T1920 0
T1921 0
T1922 0
T1923 0
T1924 0
T1925 0
T1926 0.101393592666958
T1927 0.101269141853281
T1928 0.101144691039604
T1929 0.101020240963238
T1930 0.100895790149561
T1931 0.100771339335884
T1932 0.100646888522206
T1933 0.10052243844584
T1934 0.100397987632163
T1935 0.100273536818486
T1936 0.100149086004809
T1937 0.100024635928443
T1938 0.0999001851147656
T1939 0.0997757343010884
T1940 0
T1941 0
T1942 0
T1943 0
T1944 0
T1945 0
T1946 0
T1947 0
T1948 0
T1949 0
T1950 0.0984067775625729
T1951 0.0982823267488956
T1952 0.0981578759352183
T1953 0.0980334258588526
T1954 0.0979089750451753
T1955 0.097784524231498
T1956 0.0976600734178207
T1957 0.097535623341455
T1958 0.0974111725277777
T1959 0.0972867217141004
T1960 0.0971622709004231
T1961 0.0970378208240574
T1962 0.0969133700103801
T1963 0.0967889191967028
T1964 0
T1965 0
T1966 0
T1967 0
T1968 0
T1969 0
T1970 0
T1971 0
T1972 0
T1973 0
T1974 0
T1975 0.0952955116445101
T1976 0.0951710608308328
T1977 0.0950466100171555
T1978 0.0949221599407898
T1979 0.0947977091271125
T1980 0.0946732583134352
T1981 0.0945488074997579
T1982 0.0944243574233922
T1983 0.0942999066097149
T1984 0.0941754557960376
T1985 0.0940510049823603
T1986 0.0939265549059946
T1987 0.0938021040923173
T1988 0
T1989 0
T1990 0
T1991 0
T1992 0
T1993 0
T1994 0
T1995 0
T1996 0
T1997 0
T1998 0
T1999 0.0923086965401246
T2000 0.0921842457264473
T2001 0.09205979491277
T2002 0.0919353440990927
T2003 0.091810894022727
T2004 0.0916864432090497
T2005 0.0915619923953724
T2006 0.0914375415816951
T2007 0.0913130915053294
T2008 0.0911886406916521
T2009 0.0910641898779748
T2010 0.0909397390642975
T2011 0.0908152889879318
T2012 0
T2013 0
T2014 0
T2015 0
T2016 0
T2017 0
T2018 0
T2019 0
T2020 0
T2021 0
T2022 0
T2023 0.089321881435739
T2024 0.0891974306220618
T2025 0.0890729798083845
T2026 0.0889485289947072
T2027 0.0888240789183414
T2028 0.0886996281046642
T2029 0.0885751772909869
T2030 0.0884507264773096
T2031 0.0883262764009439
T2032 0.0882018255872666
T2033 0.0880773747735893
T2034 0.087952923959912
T2035 0.0878284731462347
T2036 0
T2037 0
T2038 0
T2039 0
T2040 0
T2041 0
T2042 0
T2043 0
T2044 0
T2045 0
T2046 0
T2047 0.086335065594042
T2048 0.0862106155176762
T2049 0.0860861647039989
T2050 0.0859617138903217
T2051 0.0858372630766444
T2052 0.0857128130002786
T2053 0.0855883621866014
T2054 0.0854639113729241
T2055 0.0853394605592468
T2056 0.0852150104828811
T2057 0.0850905596692038
T2058 0.0849661088555265
T2059 0.0848416580418492
T2060 0
T2061 0
T2062 0
T2063 0
T2064 0
T2065 0
T2066 0
T2067 0
T2068 0
T2069 0
T2070 0
T2071 0.0833482504896565
T2072 0.0832237996759792
T2073 0.0830993495996134
T2074 0.0829748987859362
T2075 0.0828504479722589
T2076 0.0827259971585816
T2077 0.0826015470822158
T2078 0.0824770962685386
T2079 0.0823526454548613
T2080 0.082228194641184
T2081 0.0821037445648183
T2082 0.081979293751141
T2083 0.0818548429374637
T2084 0
T2085 0
T2086 0
T2087 0
T2088 0
T2089 0
T2090 0
T2091 0
T2092 0
T2093 0
T2094 0
T2095 0.0803614353852709
T2096 0.0802369845715937
T2097 0.0801125344952279
T2098 0.0799880836815506
T2099 0.0798636328678734
T2100 0.0797391820541961
T2101 0.0796147319778303
T2102 0.079490281164153
T2103 0.0793658303504758
T2104 0.0792413795367985
T2105 0.0791169294604327
T2106 0.0789924786467555
T2107 0.0788680278330782
T2108 0
T2109 0
T2110 0
T2111 0
T2112 0
T2113 0
T2114 0
T2115 0
T2116 0
T2117 0
T2118 0
T2119 0.0773746202808854
T2120 0.0772501694672081
T2121 0.0771257186535309
T2122 0.0770012685771651
T2123 0.0768768177634878
T2124 0.0767523669498106
T2125 0.0766279161361333
T2126 0.0765034660597675
T2127 0.0763790152460903
T2128 0.076254564432413
T2129 0.0761301136187357
T2130 0.0760056635423699
T2131 0
T2132 0
T2133 0
T2134 0
T2135 0
T2136 0
T2137 0
T2138 0
T2139 0
T2140 0
T2141 0
T2142 0
T2143 0.0743878051764999
T2144 0.0742633543628226
T2145 0.0741389035491453
T2146 0.0740144527354681
T2147 0.0738900026591023
T2148 0.073765551845425
T2149 0.0736411010317478
T2150 0.0735166502180705
T2151 0.0733922001417047
T2152 0.0732677493280275
T2153 0.0731432985143502
T2154 0.0730188477006729
T2155 0
T2156 0
T2157 0
T2158 0
T2159 0
T2160 0
T2161 0
T2162 0
T2163 0
T2164 0
T2165 0
T2166 0
T2167 0.0714009900721144
T2168 0.0712765392584371
T2169 0.0711520884447598
T2170 0.0710276376310825
T2171 0.0709031875547168
T2172 0.0707787367410395
T2173 0.0706542859273622
T2174 0.070529835113685
T2175 0.0704053850373192
T2176 0.0702809342236419
T2177 0.0701564834099647
T2178 0.0700320325962874
T2179 0
T2180 0
T2181 0
T2182 0
T2183 0
T2184 0
T2185 0
T2186 0
T2187 0
T2188 0
T2189 0
T2190 0
T2191 0.0684141742304173
T2192 0.0682897241540516
T2193 0.0681652733403743
T2194 0.068040822526697
T2195 0.0679163717130197
T2196 0.067791921636654
T2197 0.0676674708229767
T2198 0.0675430200092994
T2199 0.0674185691956222
T2200 0.0672941191192564
T2201 0.0671696683055791
T2202 0.0670452174919018
T2203 0
T2204 0
T2205 0
T2206 0
T2207 0
T2208 0
T2209 0
T2210 0
T2211 0
T2212 0
T2213 0
T2214 0
T2215 0.0654273591260318
T2216 0.0653029083123545
T2217 0.0651784582359888
T2218 0.0650540074223115
T2219 0.0649295566086342
T2220 0.0648051057949569
T2221 0.0646806557185912
T2222 0.0645562049049139
T2223 0.0644317540912366
T2224 0.0643073032775594
T2225 0.0641828532011936
T2226 0.0640584023875163
T2227 0
T2228 0
T2229 0
T2230 0
T2231 0
T2232 0
T2233 0
T2234 0
T2235 0
T2236 0
T2237 0
T2238 0
T2239 0.0624405440216463
T2240 0.062316093207969
T2241 0.0621916431316033
T2242 0.062067192317926
T2243 0.0619427415042487
T2244 0.0618182906905714
T2245 0.0616938406142057
T2246 0.0615693898005284
T2247 0.0614449389868511
T2248 0.0613204881731738
T2249 0.0611960373594966
T2250 0.0610715872831308
T2251 0
T2252 0
T2253 0
T2254 0
T2255 0
T2256 0
T2257 0
T2258 0
T2259 0
T2260 0
T2261 0
T2262 0
T2263 0.0594537289172608
T2264 0.0593292781035835
T2265 0.0592048272899062
T2266 0.0590803772135405
T2267 0.0589559263998632
T2268 0.0588314755861859
T2269 0.0587070247725086
T2270 0.0585825746961429
T2271 0.0584581238824656
T2272 0.0583336730687883
T2273 0.058209222255111
T2274 0.0580847721787453
T2275 0
T2276 0
T2277 0
T2278 0
T2279 0
T2280 0
T2281 0
T2282 0
T2283 0
T2284 0
T2285 0
T2286 0
T2287 0.0564669138128752
T2288 0.056342462999198
T2289 0.0562180121855207
T2290 0.0560935613718434
T2291 0.0559691112954777
T2292 0.0558446604818004
T2293 0.0557202096681231
T2294 0.0555957588544458
T2295 0.0554713087780801
T2296 0.0553468579644028
T2297 0.0552224071507255
T2298 0.0550979563370482
T2299 0
T2300 0
T2301 0
T2302 0
T2303 0
T2304 0
T2305 0
T2306 0
T2307 0
T2308 0
T2309 0
T2310 0
T2311 0.0534800987084897
T2312 0.0533556478948125
T2313 0.0532311970811352
T2314 0.0531067462674579
T2315 0.0529822961910922
T2316 0.0528578453774149
T2317 0.0527333945637376
T2318 0.0526089437500603
T2319 0.0524844936736946
T2320 0.0523600428600173
T2321 0.05223559204634
T2322 0.0521111412326627
T2323 0
T2324 0
T2325 0
T2326 0
T2327 0
T2328 0
T2329 0
T2330 0
T2331 0
T2332 0
T2333 0
T2334 0
T2335 0.0504932828667927
T2336 0.0503688327904269
T2337 0.0502443819767497
T2338 0.0501199311630724
T2339 0.0499954803493951
T2340 0.0498710302730293
T2341 0.0497465794593521
T2342 0.0496221286456748
T2343 0.0494976778319975
T2344 0.0493732277556318
T2345 0.0492487769419545
T2346 0.0491243261282772
T2347 0
T2348 0
T2349 0
T2350 0
T2351 0
T2352 0
T2353 0
T2354 0
T2355 0
T2356 0
T2357 0
T2358 0
T2359 0.0475064677624072
T2360 0.0473820169487299
T2361 0.0472575668723641
T2362 0.0471331160586869
T2363 0.0470086652450096
T2364 0.0468842144313323
T2365 0.0467597643549665
T2366 0.0466353135412893
T2367 0.046510862727612
T2368 0.0463864119139347
T2369 0.046261961837569
T2370 0.0461375110238917
T2371 0
T2372 0
T2373 0
T2374 0
T2375 0
T2376 0
T2377 0
T2378 0
T2379 0
T2380 0
T2381 0
T2382 0
T2383 0.0445196526580216
T2384 0.0443952018443444
T2385 0.0442707517679786
T2386 0.0441463009543013
T2387 0.0440218501406241
T2388 0.0438973993269468
T2389 0.043772949250581
T2390 0.0436484984369038
T2391 0.0435240476232265
T2392 0.0433995968095492
T2393 0.0432751459958719
T2394 0.0431506959195062
T2395 0
T2396 0
T2397 0
T2398 0
T2399 0
T2400 0
T2401 0
T2402 0
T2403 0
T2404 0
T2405 0
T2406 0
T2407 0.0415328375536361
T2408 0.0414083867399588
T2409 0.0412839359262816
T2410 0.0411594858499158
T2411 0.0410350350362385
T2412 0.0409105842225613
T2413 0.040786133408884
T2414 0.0406616833325182
T2415 0.0405372325188409
T2416 0.0404127817051637
T2417 0.0402883308914864
T2418 0.0401638808151206
T2419 0
T2420 0
T2421 0
T2422 0
T2423 0
T2424 0
T2425 0
T2426 0
T2427 0
T2428 0
T2429 0
T2430 0
T2431 0.0385460224492506
T2432 0.0384215716355733
T2433 0.038297120821896
T2434 0.0381726700082188
T2435 0.038048219931853
T2436 0.0379237691181757
T2437 0.0377993183044985
T2438 0.0376748674908212
T2439 0.0375504174144554
T2440 0.0374259666007781
T2441 0.0373015157871009
T2442 0.0371770649734236
T2443 0
T2444 0
T2445 0
T2446 0
T2447 0
T2448 0
T2449 0
T2450 0
T2451 0
T2452 0
T2453 0
T2454 0
T2455 0.0355592073448651
T2456 0.0354347565311878
T2457 0.0353103057175105
T2458 0.0351858549038332
T2459 0.0350614048274675
T2460 0.0349369540137902
T2461 0.0348125032001129
T2462 0.0346880523864357
T2463 0.0345636015727584
T2464 0.0344391514963926
T2465 0.0343147006827154
T2466 0.0341902498690381
T2467 0
T2468 0
T2469 0
T2470 0
T2471 0
T2472 0
T2473 0
T2474 0
T2475 0
T2476 0
T2477 0
T2478 0
T2479 0.032572391503168
T2480 0.0324479414268023
T2481 0.032323490613125
T2482 0.0321990397994477
T2483 0.0320745889857704
T2484 0.0319501389094047
T2485 0.0318256880957274
T2486 0.0317012372820501
T2487 0.0315767864683729
T2488 0.0314523363920071
T2489 0.0313278855783298
T2490 0.0312034347646526
T2491 0
T2492 0
T2493 0
T2494 0
T2495 0
T2496 0
T2497 0
T2498 0
T2499 0
T2500 0
T2501 0
T2502 0
T2503 0.0295855763987825
T2504 0.0294611255851052
T2505 0.0293366755087395
T2506 0.0292122246950622
T2507 0.0290877738813849
T2508 0.0289633230677076
T2509 0.0288388729913419
T2510 0.0287144221776646
T2511 0.0285899713639873
T2512 0.0284655205503101
T2513 0.0283410704739443
T2514 0.028216619660267
T2515 0
T2516 0
T2517 0
T2518 0
T2519 0
T2520 0
T2521 0
T2522 0
T2523 0
T2524 0
T2525 0
T2526 0
T2527 0.026598761294397
T2528 0.0264743104807197
T2529 0.026349860404354
T2530 0.0262254095906767
T2531 0.0261009587769994
T2532 0.0259765079633221
T2533 0.0258520578869564
T2534 0.0257276070732791
T2535 0.0256031562596018
T2536 0.0254787054459245
T2537 0.0253542546322473
T2538 0.0252298045558815
T2539 0
T2540 0
T2541 0
T2542 0
T2543 0
T2544 0
T2545 0
T2546 0
T2547 0
T2548 0
T2549 0
T2550 0
T2551 0.0236119461900115
T2552 0.0234874953763342
T2553 0.0233630445626569
T2554 0.0232385944862912
T2555 0.0231141436726139
T2556 0.0229896928589366
T2557 0.0228652420452593
T2558 0.0227407919688936
T2559 0.0226163411552163
T2560 0.022491890341539
T2561 0.0223674395278617
T2562 0.022242989451496
T2563 0
T2564 0
T2565 0
T2566 0
T2567 0
T2568 0
T2569 0
T2570 0
T2571 0
T2572 0
T2573 0
T2574 0
T2575 0.020625131085626
T2576 0.0205006802719487
T2577 0.0203762294582714
T2578 0.0202517786445941
T2579 0.0201273285682284
T2580 0.0200028777545511
T2581 0.0198784269408738
T2582 0.0197539761271965
T2583 0.0196295260508308
T2584 0.0195050752371535
T2585 0.0193806244234762
T2586 0.0192561736097989
T2587 0
T2588 0
T2589 0
T2590 0
T2591 0
T2592 0
T2593 0
T2594 0
T2595 0
T2596 0
T2597 0
T2598 0
T2599 0.0176383159812404
T2600 0.0175138651675632
T2601 0.0173894143538859
T2602 0.0172649635402086
T2603 0.0171405134638428
T2604 0.0170160626501656
T2605 0.0168916118364883
T2606 0.016767161022811
T2607 0.0166427102091337
T2608 0.016518260132768
T2609 0.0163938093190907
T2610 0.0162693585054134
T2611 0
T2612 0
T2613 0
T2614 0
T2615 0
T2616 0
T2617 0
T2618 0
T2619 0
T2620 0
T2621 0
T2622 0
T2623 0.0146515001395434
T2624 0.0145270500631776
T2625 0.0144025992495004
T2626 0.0142781484358231
T2627 0.0141536976221458
T2628 0.0140292475457801
T2629 0.0139047967321028
T2630 0.0139047967321028
T2631 0.0139047967321028
T2632 0.0139047967321028
T2633 0.0139047967321028
T2634 0.0139047967321028
T2635 0
T2636 0
T2637 0
T2638 0
T2639 0
T2640 0
T2641 0
T2642 0
T2643 0
T2644 0
T2645 0
T2646 0
T2647 0.0139047967321028
T2648 0.0139047967321028
T2649 0.0139047967321028
T2650 0.0139047967321028
T2651 0.0139047967321028
T2652 0.0139047967321028
T2653 0.0139047967321028
T2654 0.0139047967321028
T2655 0.0139047967321028
T2656 0.0139047967321028
T2657 0.0139047967321028
T2658 0.0139047967321028
T2659 0
T2660 0
T2661 0
T2662 0
T2663 0
T2664 0
T2665 0
T2666 0
T2667 0
T2668 0
T2669 0
T2670 0
T2671 0.0139047967321028
T2672 0.0139047967321028
T2673 0.0139047967321028
T2674 0.0139047967321028
T2675 0.0139047967321028
T2676 0.0139047967321028
T2677 0.0139047967321028
T2678 0.0139047967321028
T2679 0.0139047967321028
T2680 0.0139047967321028
T2681 0.0139047967321028
T2682 0.0139047967321028
T2683 0
T2684 0
T2685 0
T2686 0
T2687 0
T2688 0
T2689 0
T2690 0
T2691 0
T2692 0
T2693 0
T2694 0
T2695 0.0139047967321028
T2696 0.0139047967321028
T2697 0.0139047967321028
T2698 0.0139047967321028
T2699 0.0139047967321028
T2700 0.0139047967321028
T2701 0.0139047967321028
T2702 0.0139047967321028
T2703 0.0139047967321028
T2704 0.0139047967321028
T2705 0.0139047967321028
T2706 0.0139047967321028
T2707 0
T2708 0
T2709 0
T2710 0
T2711 0
T2712 0
T2713 0
T2714 0
T2715 0
T2716 0
T2717 0
T2718 0
T2719 0.0139047967321028
T2720 0.0139047967321028
T2721 0.0139047967321028
T2722 0.0139047967321028
T2723 0.0139047967321028
T2724 0.0139047967321028
T2725 0.0139047967321028
T2726 0.0139047967321028
T2727 0.0139047967321028
T2728 0.0139047967321028
T2729 0.0139047967321028
T2730 0.0139047967321028
T2731 0
T2732 0
T2733 0
T2734 0
T2735 0
T2736 0
T2737 0
T2738 0
T2739 0
T2740 0
T2741 0
T2742 0
T2743 0.0139047967321028
T2744 0.0139047967321028
T2745 0.0139047967321028
T2746 0.0139047967321028
T2747 0.0139047967321028
T2748 0.0139047967321028
T2749 0.0139047967321028
T2750 0.0139047967321028
T2751 0.0139047967321028
T2752 0.0139047967321028
T2753 0.0139047967321028
T2754 0.0139047967321028
T2755 0
T2756 0
T2757 0
T2758 0
T2759 0
T2760 0
T2761 0
T2762 0
T2763 0
T2764 0
T2765 0
T2766 0
T2767 0.0139047967321028
T2768 0.0139047967321028
T2769 0.0139047967321028
T2770 0.0139047967321028
T2771 0.0139047967321028
T2772 0.0139047967321028
T2773 0.0139047967321028
T2774 0.0139047967321028
T2775 0.0139047967321028
T2776 0.0139047967321028
T2777 0.0139047967321028
T2778 0
T2779 0
T2780 0
T2781 0
T2782 0
T2783 0
T2784 0
T2785 0
T2786 0
T2787 0
T2788 0
T2789 0
T2790 0
T2791 0.0139047967321028
T2792 0.0139047967321028
T2793 0.0139047967321028
T2794 0.0139047967321028
T2795 0.0139047967321028
T2796 0.0139047967321028
T2797 0.0139047967321028
T2798 0.0139047967321028
T2799 0.0139047967321028
T2800 0.0139047967321028
T2801 0.0139047967321028
T2802 0
T2803 0
T2804 0
T2805 0
T2806 0
T2807 0
T2808 0
