# Supplementary material for: FishMORPH - An agent-based model to predict salmonid growth and distribution responses under natural and low flows
Source: Sci Rep. 2016 Jul 19;6:29414. doi: 10.1038/srep29414 (PMC4949470; doi:10.1038/srep29414)
Supplement: Supplementary Information 2 [file srep29414-s2.zip › SR_FishMORPH_Files/Parameters/Baseline_Resource7_Density_Stretch5.var]

Resource7Density Strech5
T1 0
T2 0
T3 0
T4 0
T5 0.0432528352159508
T6 0.0432528352159508
T7 0.0432528352159508
T8 0.0432528352159508
T9 0.0432528352159508
T10 0.0432528352159508
T11 0.0432528352159508
T12 0.0432528352159508
T13 0.0432528352159508
T14 0.0432528352159508
T15 0.0432528352159508
T16 0.0432528352159508
T17 0.0432528352159508
T18 0.0432528352159508
T19 0.0432528352159508
T20 0.0432528352159508
T21 0
T22 0
T23 0
T24 0
T25 0
T26 0
T27 0
T28 0
T29 0.0432528352159508
T30 0.0432528352159508
T31 0.0432528352159508
T32 0.0432528352159508
T33 0.0432528352159508
T34 0.0432528352159508
T35 0.0432528352159508
T36 0.0432528352159508
T37 0.0432528352159508
T38 0.0432528352159508
T39 0.0432528352159508
T40 0.0432528352159508
T41 0.0432528352159508
T42 0.0432528352159508
T43 0.0432528352159508
T44 0.0432528352159508
T45 0
T46 0
T47 0
T48 0
T49 0
T50 0
T51 0
T52 0
T53 0.0432528352159508
T54 0.0432528352159508
T55 0.0432528352159508
T56 0.0432528352159508
T57 0.0432528352159508
T58 0.0432528352159508
T59 0.0432528352159508
T60 0.0432528352159508
T61 0.0432528352159508
T62 0.0432528352159508
T63 0.0432528352159508
T64 0.0432528352159508
T65 0.0432528352159508
T66 0.0432528352159508
T67 0.0432528352159508
T68 0.0432528352159508
T69 0
T70 0
T71 0
T72 0
T73 0
T74 0
T75 0
T76 0
T77 0.0432528352159508
T78 0.0432528352159508
T79 0.0432528352159508
T80 0.0432528352159508
T81 0.0432528352159508
T82 0.0432528352159508
T83 0.0432528352159508
T84 0.0432528352159508
T85 0.0432528352159508
T86 0.0432528352159508
T87 0.0432528352159508
T88 0.0432528352159508
T89 0.0432528352159508
T90 0.0432528352159508
T91 0.0432528352159508
T92 0.0432528352159508
T93 0
T94 0
T95 0
T96 0
T97 0
T98 0
T99 0
T100 0
T101 0.0432528352159508
T102 0.0432528352159508
T103 0.0432528352159508
T104 0.0432528352159508
T105 0.0432528352159508
T106 0.0432528352159508
T107 0.0432528352159508
T108 0.0432528352159508
T109 0.0432528352159508
T110 0.0432528352159508
T111 0.0432528352159508
T112 0.0432528352159508
T113 0.0432528352159508
T114 0.0432528352159508
T115 0.0432528352159508
T116 0.0432528352159508
T117 0
T118 0
T119 0
T120 0
T121 0
T122 0
T123 0
T124 0
T125 0.0432528352159508
T126 0.0432528352159508
T127 0.0432528352159508
T128 0.0432528352159508
T129 0.0432528352159508
T130 0.0432528352159508
T131 0.0432528352159508
T132 0.0432528352159508
T133 0.0432528352159508
T134 0.0432528352159508
T135 0.0432528352159508
T136 0.0432528352159508
T137 0.0432528352159508
T138 0.0432528352159508
T139 0.0432528352159508
T140 0.0432528352159508
T141 0
T142 0
T143 0
T144 0
T145 0
T146 0
T147 0
T148 0
T149 0.0432528352159508
T150 0.0432528352159508
T151 0.0432528352159508
T152 0.0432528352159508
T153 0.0432528352159508
T154 0.0432528352159508
T155 0.0432528352159508
T156 0.0432528352159508
T157 0.0432528352159508
T158 0.0432528352159508
T159 0.0432528352159508
T160 0.0432528352159508
T161 0.0432528352159508
T162 0.0432528352159508
T163 0.0432528352159508
T164 0.0432528352159508
T165 0
T166 0
T167 0
T168 0
T169 0
T170 0
T171 0
T172 0
T173 0.0432528352159508
T174 0.0432528352159508
T175 0.0432528352159508
T176 0.0432528352159508
T177 0.0432528352159508
T178 0.0432528352159508
T179 0.0432528352159508
T180 0.0432528352159508
T181 0.0432528352159508
T182 0.0432528352159508
T183 0.0432528352159508
T184 0.0432528352159508
T185 0.0432528352159508
T186 0.0432528352159508
T187 0.0432528352159508
T188 0.0432528352159508
T189 0
T190 0
T191 0
T192 0
T193 0
T194 0
T195 0
T196 0
T197 0.0432528352159508
T198 0.0432528352159508
T199 0.0432528352159508
T200 0.0432528352159508
T201 0.0432528352159508
T202 0.0432528352159508
T203 0.0432528352159508
T204 0.0432528352159508
T205 0.0432528352159508
T206 0.0432528352159508
T207 0.0432528352159508
T208 0.0432528352159508
T209 0.0432528352159508
T210 0.0432528352159508
T211 0.0432528352159508
T212 0.0432528352159508
T213 0
T214 0
T215 0
T216 0
T217 0
T218 0
T219 0
T220 0
T221 0.0432528352159508
T222 0.0432528352159508
T223 0.0432528352159508
T224 0.0432528352159508
T225 0.0432528352159508
T226 0.0432528352159508
T227 0.0432528352159508
T228 0.0432528352159508
T229 0.0432528352159508
T230 0.0432528352159508
T231 0.0432528352159508
T232 0.0432528352159508
T233 0.0432528352159508
T234 0.0432528352159508
T235 0.0432528352159508
T236 0.0432528352159508
T237 0
T238 0
T239 0
T240 0
T241 0
T242 0
T243 0
T244 0
T245 0.0432528352159508
T246 0.0432528352159508
T247 0.0432528352159508
T248 0.0432528352159508
T249 0.0432528352159508
T250 0.0432528352159508
T251 0.0432528352159508
T252 0.0432528352159508
T253 0.0432528352159508
T254 0.0432528352159508
T255 0.0432528352159508
T256 0.0432528352159508
T257 0.0432528352159508
T258 0.0432528352159508
T259 0.0432528352159508
T260 0.0432528352159508
T261 0
T262 0
T263 0
T264 0
T265 0
T266 0
T267 0
T268 0
T269 0.0432528352159508
T270 0.0432528352159508
T271 0.0432528352159508
T272 0.0432528352159508
T273 0.0432528352159508
T274 0.0432528352159508
T275 0.0432528352159508
T276 0.0432528352159508
T277 0.0432528352159508
T278 0.0432528352159508
T279 0.0432528352159508
T280 0.0432528352159508
T281 0.0432528352159508
T282 0.0432528352159508
T283 0.0432528352159508
T284 0.0432528352159508
T285 0
T286 0
T287 0
T288 0
T289 0
T290 0
T291 0
T292 0
T293 0.0432528352159508
T294 0.0432528352159508
T295 0.0432528352159508
T296 0.0432528352159508
T297 0.0432528352159508
T298 0.0432528352159508
T299 0.0432528352159508
T300 0.0432528352159508
T301 0.0432528352159508
T302 0.0432528352159508
T303 0.0432528352159508
T304 0.0432528352159508
T305 0.0432528352159508
T306 0.0432528352159508
T307 0.0432528352159508
T308 0.0432528352159508
T309 0
T310 0
T311 0
T312 0
T313 0
T314 0
T315 0
T316 0
T317 0.0432528352159508
T318 0.0432528352159508
T319 0.0432528352159508
T320 0.0432528352159508
T321 0.0432528352159508
T322 0.0432528352159508
T323 0.0432528352159508
T324 0.0432528352159508
T325 0.0432528352159508
T326 0.0432528352159508
T327 0.0432528352159508
T328 0.0432528352159508
T329 0.0432528352159508
T330 0.0432528352159508
T331 0.0432528352159508
T332 0.0432528352159508
T333 0
T334 0
T335 0
T336 0
T337 0
T338 0
T339 0
T340 0
T341 0.0432528352159508
T342 0.0432528352159508
T343 0.0432528352159508
T344 0.0432528352159508
T345 0.0432528352159508
T346 0.0432528352159508
T347 0.0432528352159508
T348 0.0432528352159508
T349 0.0432528352159508
T350 0.0432528352159508
T351 0.0432528352159508
T352 0.0432528352159508
T353 0.0432528352159508
T354 0.0432528352159508
T355 0.0432528352159508
T356 0.0432528352159508
T357 0
T358 0
T359 0
T360 0
T361 0
T362 0
T363 0
T364 0
T365 0.0432528352159508
T366 0.0432528352159508
T367 0.0432528352159508
T368 0.0432528352159508
T369 0.0432528352159508
T370 0.0432528352159508
T371 0.0432528352159508
T372 0.0432528352159508
T373 0.0432528352159508
T374 0.0432528352159508
T375 0.0432528352159508
T376 0.0432528352159508
T377 0.0432528352159508
T378 0.0432528352159508
T379 0.0432528352159508
T380 0.0432528352159508
T381 0
T382 0
T383 0
T384 0
T385 0
T386 0
T387 0
T388 0
T389 0.0432528352159508
T390 0.0432528352159508
T391 0.0432528352159508
T392 0.0432528352159508
T393 0.0432528352159508
T394 0.0432528352159508
T395 0.0432528352159508
T396 0.0432528352159508
T397 0.0432528352159508
T398 0.0432528352159508
T399 0.0432528352159508
T400 0.0432528352159508
T401 0.0432528352159508
T402 0.0432528352159508
T403 0.0432528352159508
T404 0.0432528352159508
T405 0
T406 0
T407 0
T408 0
T409 0
T410 0
T411 0
T412 0
T413 0.0432528352159508
T414 0.0432528352159508
T415 0.0432528352159508
T416 0.0432528352159508
T417 0.0432528352159508
T418 0.0432528352159508
T419 0.0432528352159508
T420 0.0432528352159508
T421 0.0432528352159508
T422 0.0432528352159508
T423 0.0432528352159508
T424 0.0432528352159508
T425 0.0432528352159508
T426 0.0432528352159508
T427 0.0432528352159508
T428 0.0432528352159508
T429 0
T430 0
T431 0
T432 0
T433 0
T434 0
T435 0
T436 0
T437 0.0432528352159508
T438 0.0432528352159508
T439 0.0432528352159508
T440 0.0432528352159508
T441 0.0432528352159508
T442 0.0432528352159508
T443 0.0432528352159508
T444 0.0432528352159508
T445 0.0432528352159508
T446 0.0432528352159508
T447 0.0432528352159508
T448 0.0432528352159508
T449 0.0432528352159508
T450 0.0432528352159508
T451 0.0432528352159508
T452 0.0432528352159508
T453 0
T454 0
T455 0
T456 0
T457 0
T458 0
T459 0
T460 0
T461 0.0432528352159508
T462 0.0432528352159508
T463 0.0432528352159508
T464 0.0432528352159508
T465 0.0432528352159508
T466 0.0432528352159508
T467 0.0432528352159508
T468 0.0432528352159508
T469 0.0432528352159508
T470 0.0432528352159508
T471 0.0432528352159508
T472 0.0432528352159508
T473 0.0432528352159508
T474 0.0432528352159508
T475 0.0432528352159508
T476 0.0432528352159508
T477 0
T478 0
T479 0
T480 0
T481 0
T482 0
T483 0
T484 0
T485 0.0432528352159508
T486 0.0432528352159508
T487 0.0432528352159508
T488 0.0432528352159508
T489 0.0432528352159508
T490 0.0432528352159508
T491 0.0432528352159508
T492 0.0432528352159508
T493 0.0432528352159508
T494 0.0432528352159508
T495 0.0432528352159508
T496 0.0432528352159508
T497 0.0432528352159508
T498 0.0432528352159508
T499 0.0432528352159508
T500 0.0432528352159508
T501 0
T502 0
T503 0
T504 0
T505 0
T506 0
T507 0
T508 0
T509 0.0432528352159508
T510 0.0432528352159508
T511 0.0432528352159508
T512 0.0432528352159508
T513 0.0432528352159508
T514 0.0432528352159508
T515 0.0432528352159508
T516 0.0432528352159508
T517 0.0432528352159508
T518 0.0432528352159508
T519 0.0432528352159508
T520 0.0432528352159508
T521 0.0432528352159508
T522 0.0432528352159508
T523 0.0432528352159508
T524 0.0432528352159508
T525 0
T526 0
T527 0
T528 0
T529 0
T530 0
T531 0
T532 0
T533 0.0432528352159508
T534 0.0432528352159508
T535 0.0432528352159508
T536 0.0432528352159508
T537 0.0432528352159508
T538 0.0432528352159508
T539 0.0432528352159508
T540 0.0432528352159508
T541 0.0432528352159508
T542 0.0432528352159508
T543 0.0432528352159508
T544 0.0432528352159508
T545 0.0432528352159508
T546 0.0432528352159508
T547 0.0432528352159508
T548 0.0432528352159508
T549 0
T550 0
T551 0
T552 0
T553 0
T554 0
T555 0
T556 0
T557 0.0432528352159508
T558 0.0432528352159508
T559 0.0432528352159508
T560 0.0432528352159508
T561 0.0432528352159508
T562 0.0432528352159508
T563 0.0432528352159508
T564 0.0432528352159508
T565 0.0432528352159508
T566 0.0432528352159508
T567 0.0432528352159508
T568 0.0432528352159508
T569 0.0432528352159508
T570 0.0432528352159508
T571 0.0432528352159508
T572 0.0432528352159508
T573 0
T574 0
T575 0
T576 0
T577 0
T578 0
T579 0
T580 0
T581 0.0432528352159508
T582 0.0432528352159508
T583 0.0432528352159508
T584 0.0432528352159508
T585 0.0432528352159508
T586 0.0432528352159508
T587 0.0432528352159508
T588 0.0432528352159508
T589 0.0432528352159508
T590 0.0432528352159508
T591 0.0432528352159508
T592 0.0432528352159508
T593 0.0432528352159508
T594 0.0432528352159508
T595 0.0432528352159508
T596 0.0432528352159508
T597 0
T598 0
T599 0
T600 0
T601 0
T602 0
T603 0
T604 0
T605 0.0432528352159508
T606 0.0432528352159508
T607 0.0432528352159508
T608 0.0432528352159508
T609 0.0432528352159508
T610 0.0432528352159508
T611 0.0432528352159508
T612 0.0432528352159508
T613 0.0432528352159508
T614 0.0432528352159508
T615 0.0432528352159508
T616 0.0432528352159508
T617 0.0432528352159508
T618 0.0432528352159508
T619 0.0432528352159508
T620 0.0432528352159508
T621 0
T622 0
T623 0
T624 0
T625 0
T626 0
T627 0
T628 0
T629 0.0432528352159508
T630 0.0432528352159508
T631 0.0432528352159508
T632 0.0432528352159508
T633 0.0432528352159508
T634 0.0432528352159508
T635 0.0432528352159508
T636 0.0432528352159508
T637 0.0432528352159508
T638 0.0432528352159508
T639 0.0432528352159508
T640 0.0432528352159508
T641 0.0432528352159508
T642 0.0432528352159508
T643 0.0432528352159508
T644 0.0432528352159508
T645 0
T646 0
T647 0
T648 0
T649 0
T650 0
T651 0
T652 0
T653 0.0432528352159508
T654 0.0432528352159508
T655 0.0432528352159508
T656 0.0432528352159508
T657 0.0432528352159508
T658 0.0432528352159508
T659 0.0432528352159508
T660 0.0432528352159508
T661 0.0432528352159508
T662 0.0432528352159508
T663 0.0432528352159508
T664 0.0432528352159508
T665 0.0432528352159508
T666 0.0432528352159508
T667 0.0432528352159508
T668 0.0432528352159508
T669 0
T670 0
T671 0
T672 0
T673 0
T674 0
T675 0
T676 0
T677 0.0432528352159508
T678 0.0432528352159508
T679 0.0432528352159508
T680 0.0432528352159508
T681 0.0432528352159508
T682 0.0432528352159508
T683 0.0432528352159508
T684 0.0432528352159508
T685 0.0432528352159508
T686 0.0432528352159508
T687 0.0432528352159508
T688 0.0432528352159508
T689 0.0432528352159508
T690 0.0432528352159508
T691 0.0432528352159508
T692 0.0432528352159508
T693 0
T694 0
T695 0
T696 0
T697 0
T698 0
T699 0
T700 0
T701 0.0432528352159508
T702 0.0432528352159508
T703 0.0432528352159508
T704 0.0432528352159508
T705 0.0432528352159508
T706 0.0432528352159508
T707 0.0432528352159508
T708 0.0432528352159508
T709 0.0432528352159508
T710 0.0432528352159508
T711 0.0432528352159508
T712 0.0432528352159508
T713 0.0432528352159508
T714 0.0432528352159508
T715 0.0432528352159508
T716 0.0432528352159508
T717 0
T718 0
T719 0
T720 0
T721 0
T722 0
T723 0
T724 0
T725 0.0432528352159508
T726 0.0432528352159508
T727 0.0432528352159508
T728 0.0432528352159508
T729 0.0432528352159508
T730 0.0432528352159508
T731 0.0432528352159508
T732 0.0432528352159508
T733 0.0432528352159508
T734 0.0432528352159508
T735 0.0432528352159508
T736 0.0432528352159508
T737 0.0432528352159508
T738 0.0432528352159508
T739 0.0432528352159508
T740 0.0432528352159508
T741 0
T742 0
T743 0
T744 0
T745 0
T746 0
T747 0
T748 0
T749 0.0432528352159508
T750 0.0432528352159508
T751 0.0432528352159508
T752 0.0432528352159508
T753 0.0432528352159508
T754 0.0432528352159508
T755 0.0432528352159508
T756 0.0432528352159508
T757 0.0432528352159508
T758 0.0432528352159508
T759 0.0432528352159508
T760 0.0432528352159508
T761 0.0432528352159508
T762 0.0432528352159508
T763 0.0432528352159508
T764 0.0432528352159508
T765 0
T766 0
T767 0
T768 0
T769 0
T770 0
T771 0
T772 0
T773 0.0432528352159508
T774 0.0432528352159508
T775 0.0432528352159508
T776 0.0432528352159508
T777 0.0432528352159508
T778 0.0432528352159508
T779 0.0432528352159508
T780 0.0432528352159508
T781 0.0432528352159508
T782 0.0432528352159508
T783 0.0432528352159508
T784 0.0432528352159508
T785 0.0432528352159508
T786 0.0432528352159508
T787 0.0432528352159508
T788 0.0432528352159508
T789 0
T790 0
T791 0
T792 0
T793 0
T794 0
T795 0
T796 0
T797 0.0432528352159508
T798 0.0432528352159508
T799 0.0432528352159508
T800 0.0432528352159508
T801 0.0432528352159508
T802 0.0432528352159508
T803 0.0432528352159508
T804 0.0432528352159508
T805 0.0432528352159508
T806 0.0432528352159508
T807 0.0432528352159508
T808 0.0432528352159508
T809 0.0432528352159508
T810 0.0432528352159508
T811 0.0432528352159508
T812 0.0432528352159508
T813 0
T814 0
T815 0
T816 0
T817 0
T818 0
T819 0
T820 0
T821 0.0432528352159508
T822 0.0432528352159508
T823 0.0432528352159508
T824 0.0432528352159508
T825 0.0432528352159508
T826 0.0432528352159508
T827 0.0432528352159508
T828 0.0432528352159508
T829 0.0432528352159508
T830 0.0432528352159508
T831 0.0432528352159508
T832 0.0432528352159508
T833 0.0432528352159508
T834 0.0432528352159508
T835 0.0432528352159508
T836 0.0432528352159508
T837 0
T838 0
T839 0
T840 0
T841 0
T842 0
T843 0
T844 0
T845 0.0432528352159508
T846 0.0432528352159508
T847 0.0432528352159508
T848 0.0432528352159508
T849 0.0432528352159508
T850 0.0432528352159508
T851 0.0432528352159508
T852 0.0432528352159508
T853 0.0432528352159508
T854 0.0432528352159508
T855 0.0432528352159508
T856 0.0432528352159508
T857 0.0432528352159508
T858 0.0432528352159508
T859 0.0432528352159508
T860 0.0432528352159508
T861 0
T862 0
T863 0
T864 0
T865 0
T866 0
T867 0
T868 0
T869 0.0432528352159508
T870 0.0432528352159508
T871 0.0432528352159508
T872 0.0432528352159508
T873 0.0432528352159508
T874 0.0432528352159508
T875 0.0432528352159508
T876 0.0432528352159508
T877 0.0432528352159508
T878 0.0432528352159508
T879 0.0432528352159508
T880 0.0432528352159508
T881 0.0432528352159508
T882 0.0432528352159508
T883 0.0432528352159508
T884 0.0432528352159508
T885 0
T886 0
T887 0
T888 0
T889 0
T890 0
T891 0
T892 0
T893 0.0432528352159508
T894 0.0432528352159508
T895 0.0432528352159508
T896 0.0432528352159508
T897 0.0432528352159508
T898 0.0432528352159508
T899 0.0432528352159508
T900 0.0432528352159508
T901 0.0432528352159508
T902 0.0432528352159508
T903 0.0432528352159508
T904 0.0432528352159508
T905 0.0432528352159508
T906 0.0432528352159508
T907 0.0432528352159508
T908 0.0432528352159508
T909 0
T910 0
T911 0
T912 0
T913 0
T914 0
T915 0
T916 0
T917 0.0432528352159508
T918 0.0432528352159508
T919 0.0432528352159508
T920 0.0432528352159508
T921 0.0432528352159508
T922 0.0432528352159508
T923 0.0432528352159508
T924 0.0432528352159508
T925 0.0432528352159508
T926 0.0432528352159508
T927 0.0432528352159508
T928 0.0432528352159508
T929 0.0432528352159508
T930 0.0432528352159508
T931 0.0432528352159508
T932 0.0432528352159508
T933 0
T934 0
T935 0
T936 0
T937 0
T938 0
T939 0
T940 0
T941 0.0432528352159508
T942 0.0432528352159508
T943 0.0432528352159508
T944 0.0432528352159508
T945 0.0432528352159508
T946 0.0432528352159508
T947 0.0432528352159508
T948 0.0432528352159508
T949 0.0432528352159508
T950 0.0432528352159508
T951 0.0432528352159508
T952 0.0432528352159508
T953 0.0432528352159508
T954 0.0432528352159508
T955 0.0432528352159508
T956 0.0432528352159508
T957 0
T958 0
T959 0
T960 0
T961 0
T962 0
T963 0
T964 0
T965 0.0432528352159508
T966 0.0432528352159508
T967 0.0432528352159508
T968 0.0432528352159508
T969 0.0432528352159508
T970 0.0432528352159508
T971 0.0432528352159508
T972 0.0432528352159508
T973 0.0432528352159508
T974 0.0432528352159508
T975 0.0432528352159508
T976 0.0432528352159508
T977 0.0432528352159508
T978 0.0432528352159508
T979 0.0432528352159508
T980 0.0432528352159508
T981 0
T982 0
T983 0
T984 0
T985 0
T986 0
T987 0
T988 0
T989 0.0432528352159508
T990 0.0432528352159508
T991 0.0432528352159508
T992 0.0432528352159508
T993 0.0432528352159508
T994 0.0432528352159508
T995 0.0432528352159508
T996 0.0432528352159508
T997 0.0432528352159508
T998 0.0432528352159508
T999 0.0432528352159508
T1000 0.0432528352159508
T1001 0.0432528352159508
T1002 0.0432528352159508
T1003 0.0432528352159508
T1004 0.0432528352159508
T1005 0
T1006 0
T1007 0
T1008 0
T1009 0
T1010 0
T1011 0
T1012 0
T1013 0.0432528352159508
T1014 0.0432528352159508
T1015 0.0432528352159508
T1016 0.0432528352159508
T1017 0.0432528352159508
T1018 0.0432528352159508
T1019 0.0432528352159508
T1020 0.0432528352159508
T1021 0.0432528352159508
T1022 0.0432528352159508
T1023 0.0432528352159508
T1024 0.0432528352159508
T1025 0.0432528352159508
T1026 0.0432528352159508
T1027 0.0432528352159508
T1028 0.0432528352159508
T1029 0
T1030 0
T1031 0
T1032 0
T1033 0
T1034 0
T1035 0
T1036 0
T1037 0
T1038 0.0432528352159508
T1039 0.0432528352159508
T1040 0.0432528352159508
T1041 0.0432528352159508
T1042 0.0432528352159508
T1043 0.0432528352159508
T1044 0.0432528352159508
T1045 0.0432528352159508
T1046 0.0432528352159508
T1047 0.0432528352159508
T1048 0.0432528352159508
T1049 0.0432528352159508
T1050 0.0432528352159508
T1051 0.0432528352159508
T1052 0.0432528352159508
T1053 0
T1054 0
T1055 0
T1056 0
T1057 0
T1058 0
T1059 0
T1060 0
T1061 0
T1062 0.0432528352159508
T1063 0.0432528352159508
T1064 0.0432528352159508
T1065 0.0432528352159508
T1066 0.0432528352159508
T1067 0.0432528352159508
T1068 0.0432528352159508
T1069 0.0432528352159508
T1070 0.0432517128374306
T1071 0.0432505904589104
T1072 0.0432494680803902
T1073 0.0432483457018701
T1074 0.0432472233233499
T1075 0.0432461009448297
T1076 0.0432449785663096
T1077 0
T1078 0
T1079 0
T1080 0
T1081 0
T1082 0
T1083 0
T1084 0
T1085 0
T1086 0.0432337547811078
T1087 0.0432326324025876
T1088 0.0432315100240675
T1089 0.0432303876455473
T1090 0.0432292652670271
T1091 0.0432281428885069
T1092 0.0432270205099868
T1093 0.0432258981314666
T1094 0.0432247757529464
T1095 0.0432236533744262
T1096 0.0432225309959061
T1097 0.0432214086173859
T1098 0.0432202862388657
T1099 0.0432191638603456
T1100 0.0432180414818254
T1101 0
T1102 0
T1103 0
T1104 0
T1105 0
T1106 0
T1107 0
T1108 0
T1109 0
T1110 0.0432068176966236
T1111 0.0432056953181035
T1112 0.0432045729395833
T1113 0.0432034505610631
T1114 0.043202328182543
T1115 0.0432012058040228
T1116 0.0432000834255026
T1117 0.0431989610469824
T1118 0.0431978386684623
T1119 0.0431967162899421
T1120 0.0431955939114219
T1121 0.0431944715329017
T1122 0.0431933491543816
T1123 0.0431922267758614
T1124 0.0431911043973412
T1125 0
T1126 0
T1127 0
T1128 0
T1129 0
T1130 0
T1131 0
T1132 0
T1133 0
T1134 0.0431798806121395
T1135 0.0431787582336193
T1136 0.0431776358550991
T1137 0.043176513476579
T1138 0.0431753910980588
T1139 0.0431742687195386
T1140 0.0431731463410184
T1141 0.0431720239624983
T1142 0.0431709015839781
T1143 0.0431697792054579
T1144 0.0431686568269377
T1145 0.0431675344484176
T1146 0.0431664120698974
T1147 0.0431652896913772
T1148 0.043164167312857
T1149 0
T1150 0
T1151 0
T1152 0
T1153 0
T1154 0
T1155 0
T1156 0
T1157 0
T1158 0.0431529435276553
T1159 0.0431518211491351
T1160 0.043150698770615
T1161 0.0431495763920948
T1162 0.0431484540135746
T1163 0.0431473316350544
T1164 0.0431462092565343
T1165 0.0431450868780141
T1166 0.0431439644994939
T1167 0.0431428421209737
T1168 0.0431417197424536
T1169 0.0431405973639334
T1170 0.0431394749854132
T1171 0.0431383526068931
T1172 0.0431372302283729
T1173 0
T1174 0
T1175 0
T1176 0
T1177 0
T1178 0
T1179 0
T1180 0
T1181 0
T1182 0.0431260064431711
T1183 0.043124884064651
T1184 0.0431237616861308
T1185 0.0431226393076106
T1186 0.0431215169290904
T1187 0.0431203945505703
T1188 0.0431192721720501
T1189 0.0431181497935299
T1190 0.0431170274150098
T1191 0.0431159052362011
T1192 0.0431147828576809
T1193 0.0431136604791607
T1194 0.0431125381006405
T1195 0.0431114157221204
T1196 0.0431102933436002
T1197 0
T1198 0
T1199 0
T1200 0
T1201 0
T1202 0
T1203 0
T1204 0
T1205 0
T1206 0.0430990695583985
T1207 0.0430979471798783
T1208 0.0430968248013581
T1209 0.0430957024228379
T1210 0.0430945800443178
T1211 0.0430934576657976
T1212 0.0430923352872774
T1213 0.0430912129087572
T1214 0.0430900905302371
T1215 0.0430889681517169
T1216 0.0430878457731967
T1217 0.0430867233946765
T1218 0.0430856010161564
T1219 0.0430844786376362
T1220 0.043083356259116
T1221 0
T1222 0
T1223 0
T1224 0
T1225 0
T1226 0
T1227 0
T1228 0
T1229 0
T1230 0.0430721324739143
T1231 0.0430710100953941
T1232 0.0430698877168739
T1233 0.0430687653383538
T1234 0.0430676429598336
T1235 0.0430665205813134
T1236 0.0430653982027932
T1237 0.0430642758242731
T1238 0.0430631534457529
T1239 0.0430620310672327
T1240 0.0430609086887126
T1241 0.0430597863101924
T1242 0.0430586639316722
T1243 0.043057541553152
T1244 0.0430564191746319
T1245 0
T1246 0
T1247 0
T1248 0
T1249 0
T1250 0
T1251 0
T1252 0
T1253 0
T1254 0.0430451953894301
T1255 0.0430440730109099
T1256 0.0430429506323898
T1257 0.0430418282538696
T1258 0.0430407058753494
T1259 0.0430395834968293
T1260 0.0430384611183091
T1261 0.0430373387397889
T1262 0.0430362163612687
T1263 0.0430350939827486
T1264 0.0430339716042284
T1265 0.0430328492257082
T1266 0.043031726847188
T1267 0.0430306044686679
T1268 0.0430294820901477
T1269 0
T1270 0
T1271 0
T1272 0
T1273 0
T1274 0
T1275 0
T1276 0
T1277 0
T1278 0.043018258304946
T1279 0.0430171359264258
T1280 0.0430160135479056
T1281 0.0430148911693854
T1282 0.0430137687908653
T1283 0.0430126464123451
T1284 0.0430115240338249
T1285 0.0430104016553047
T1286 0.0430092792767846
T1287 0.0430081568982644
T1288 0.0430070345197442
T1289 0.043005912141224
T1290 0.0430047897627039
T1291 0.0430036673841837
T1292 0.0430025450056635
T1293 0
T1294 0
T1295 0
T1296 0
T1297 0
T1298 0
T1299 0
T1300 0
T1301 0
T1302 0.0429913212204618
T1303 0.0429901988419416
T1304 0.0429890764634214
T1305 0.0429879540849013
T1306 0.0429868317063811
T1307 0.0429857093278609
T1308 0.0429845869493408
T1309 0.0429834645708206
T1310 0.0429823421923004
T1311 0.0429812198137802
T1312 0.0429800974352601
T1313 0.0429789750567399
T1314 0.0429778526782197
T1315 0.0429767302996995
T1316 0.0429756079211794
T1317 0
T1318 0
T1319 0
T1320 0
T1321 0
T1322 0
T1323 0
T1324 0
T1325 0
T1326 0.0429643841359776
T1327 0.0429632617574574
T1328 0.0429621393789373
T1329 0.0429610170004171
T1330 0.0429598946218969
T1331 0.0429587722433768
T1332 0.0429576498648566
T1333 0.0429565274863364
T1334 0.0429554051078162
T1335 0.0429542827292961
T1336 0.0429531603507759
T1337 0.0429520379722557
T1338 0.0429509155937355
T1339 0.0429497932152154
T1340 0.0429486708366952
T1341 0
T1342 0
T1343 0
T1344 0
T1345 0
T1346 0
T1347 0
T1348 0
T1349 0
T1350 0.0429374470514935
T1351 0.0429363246729733
T1352 0.0429352022944531
T1353 0.0429340799159329
T1354 0.0429329575374128
T1355 0.0429318351588926
T1356 0.0429307127803724
T1357 0.0429295904018522
T1358 0.0429284680233321
T1359 0.0429273456448119
T1360 0.0429262232662917
T1361 0.0429251008877715
T1362 0.0429239785092514
T1363 0.0429228561307312
T1364 0.042921733752211
T1365 0
T1366 0
T1367 0
T1368 0
T1369 0
T1370 0
T1371 0
T1372 0
T1373 0
T1374 0.0429105099670093
T1375 0.0429093875884891
T1376 0.0429082652099689
T1377 0.0429071428314488
T1378 0.0429060204529286
T1379 0.0429048980744084
T1380 0.0429037756958882
T1381 0.0429026533173681
T1382 0.0429015309388479
T1383 0.0429004085603277
T1384 0.0428992861818075
T1385 0.0428981638032874
T1386 0.0428970414247672
T1387 0.042895919046247
T1388 0.0428947966677269
T1389 0
T1390 0
T1391 0
T1392 0
T1393 0
T1394 0
T1395 0
T1396 0
T1397 0
T1398 0.0428835728825251
T1399 0.0428824505040049
T1400 0.0428813281254848
T1401 0.0428802057469646
T1402 0.0428790833684444
T1403 0.0428779609899243
T1404 0.0428768386114041
T1405 0.0428757162328839
T1406 0.0428745938543637
T1407 0.0428734714758436
T1408 0.0428723490973234
T1409 0.0428712267188032
T1410 0.042870104340283
T1411 0.0428689819617629
T1412 0.0428678595832427
T1413 0
T1414 0
T1415 0
T1416 0
T1417 0
T1418 0
T1419 0
T1420 0
T1421 0
T1422 0.0428566357980409
T1423 0.0428555134195208
T1424 0.0428543910410006
T1425 0.0428532686624804
T1426 0.0428521462839603
T1427 0.0428510241051516
T1428 0.0428499017266314
T1429 0.0428487793481112
T1430 0.042847656969591
T1431 0.0428465345910709
T1432 0.0428454122125507
T1433 0.0428442898340305
T1434 0.0428431674555103
T1435 0.0428420450769902
T1436 0
T1437 0
T1438 0
T1439 0
T1440 0
T1441 0
T1442 0
T1443 0
T1444 0
T1445 0
T1446 0.0428296989132683
T1447 0.0428285765347481
T1448 0.0428274541562279
T1449 0.0428263317777077
T1450 0.0428252093991876
T1451 0.0428240870206674
T1452 0.0428229646421472
T1453 0.042821842263627
T1454 0.0428207198851069
T1455 0.0428195975065867
T1456 0.0428184751280665
T1457 0.0428173527495464
T1458 0.0428162303710262
T1459 0.042815107992506
T1460 0
T1461 0
T1462 0
T1463 0
T1464 0
T1465 0
T1466 0
T1467 0
T1468 0
T1469 0
T1470 0.0428027618287841
T1471 0.0428016394502639
T1472 0.0428005170717438
T1473 0.0427993946932236
T1474 0.0427982723147034
T1475 0.0427971499361832
T1476 0.0427960275576631
T1477 0.0427949051791429
T1478 0.0427937828006227
T1479 0.0427926604221025
T1480 0.0427915380435824
T1481 0.0427904156650622
T1482 0.042789293286542
T1483 0.0427881709080218
T1484 0
T1485 0
T1486 0
T1487 0
T1488 0
T1489 0
T1490 0
T1491 0
T1492 0
T1493 0
T1494 0.0427758247442999
T1495 0.0427747023657798
T1496 0.0427735799872596
T1497 0.0427724576087394
T1498 0.0427713352302192
T1499 0.0427702128516991
T1500 0.0427690904731789
T1501 0.0427679680946587
T1502 0.0427668457161385
T1503 0.0427657233376184
T1504 0.0427646009590982
T1505 0.042763478580578
T1506 0.0427623562020579
T1507 0.0427612338235377
T1508 0
T1509 0
T1510 0
T1511 0
T1512 0
T1513 0
T1514 0
T1515 0
T1516 0
T1517 0
T1518 0.0427488876598158
T1519 0.0427477652812956
T1520 0.0427466429027754
T1521 0.0427455205242552
T1522 0.0427443981457351
T1523 0.0427432757672149
T1524 0.0427421533886947
T1525 0.0427410310101746
T1526 0.0427399086316544
T1527 0.0427387862531342
T1528 0.042737663874614
T1529 0.0427365414960939
T1530 0.0427354191175737
T1531 0.0427342967390535
T1532 0
T1533 0
T1534 0
T1535 0
T1536 0
T1537 0
T1538 0
T1539 0
T1540 0
T1541 0
T1542 0.0427219505753316
T1543 0.0427208281968114
T1544 0.0427197058182913
T1545 0.0427185834397711
T1546 0.0427174610612509
T1547 0.0427163386827307
T1548 0.0427152163042106
T1549 0.0427140939256904
T1550 0.0427129715471702
T1551 0.04271184916865
T1552 0.0427107267901299
T1553 0.0427096044116097
T1554 0.0427084820330895
T1555 0.0427073596545693
T1556 0
T1557 0
T1558 0
T1559 0
T1560 0
T1561 0
T1562 0
T1563 0
T1564 0
T1565 0
T1566 0.0426950134908474
T1567 0.0426938911123273
T1568 0.0426927687338071
T1569 0.0426916463552869
T1570 0.0426905239767667
T1571 0.0426894015982466
T1572 0.0426882792197264
T1573 0.0426871568412062
T1574 0.042686034462686
T1575 0.0426849120841659
T1576 0.0426837897056457
T1577 0.0426826673271255
T1578 0.0426815449486053
T1579 0.0426804225700852
T1580 0
T1581 0
T1582 0
T1583 0
T1584 0
T1585 0
T1586 0
T1587 0
T1588 0
T1589 0
T1590 0.0426680764063633
T1591 0.0426669540278431
T1592 0.0426658316493229
T1593 0.0426647092708027
T1594 0.0426635868922826
T1595 0.0426624645137624
T1596 0.0426613421352422
T1597 0.042660219756722
T1598 0.0426590973782019
T1599 0.0426579749996817
T1600 0.0426568526211615
T1601 0.0426557302426414
T1602 0.0426546078641212
T1603 0.042653485485601
T1604 0
T1605 0
T1606 0
T1607 0
T1608 0
T1609 0
T1610 0
T1611 0
T1612 0
T1613 0
T1614 0.0426411393218791
T1615 0.0426400169433589
T1616 0.0426388945648387
T1617 0.0426377721863186
T1618 0.0426366498077984
T1619 0.0426355274292782
T1620 0.0426344050507581
T1621 0.0426332826722379
T1622 0.0426321602937177
T1623 0.0426310379151975
T1624 0.0426299155366774
T1625 0.0426287931581572
T1626 0.042627670779637
T1627 0.0426265484011168
T1628 0
T1629 0
T1630 0
T1631 0
T1632 0
T1633 0
T1634 0
T1635 0
T1636 0
T1637 0
T1638 0.0426142022373949
T1639 0.0426130798588748
T1640 0.0426119574803546
T1641 0.0426108351018344
T1642 0.0426097127233142
T1643 0.0426085903447941
T1644 0.0426074679662739
T1645 0.0426063455877537
T1646 0.0426052232092335
T1647 0.0426041008307134
T1648 0.0426029784521932
T1649 0.042601856073673
T1650 0.0426007336951528
T1651 0.0425996113166327
T1652 0
T1653 0
T1654 0
T1655 0
T1656 0
T1657 0
T1658 0
T1659 0
T1660 0
T1661 0
T1662 0.0425872653526222
T1663 0.0425861429741021
T1664 0.0425850205955819
T1665 0.0425838982170617
T1666 0.0425827758385415
T1667 0.0425816534600214
T1668 0.0425805310815012
T1669 0.042579408702981
T1670 0.0425782863244609
T1671 0.0425771639459407
T1672 0.0425760415674205
T1673 0.0425749191889003
T1674 0.0425737968103802
T1675 0.04257267443186
T1676 0
T1677 0
T1678 0
T1679 0
T1680 0
T1681 0
T1682 0
T1683 0
T1684 0
T1685 0
T1686 0.0425603282681381
T1687 0.0425592058896179
T1688 0.0425580835110977
T1689 0.0425569611325776
T1690 0.0425558387540574
T1691 0.0425547163755372
T1692 0.042553593997017
T1693 0.0425524716184969
T1694 0.0425513492399767
T1695 0.0425502268614565
T1696 0.0425491044829363
T1697 0.0425479821044162
T1698 0.042546859725896
T1699 0.0425457373473758
T1700 0
T1701 0
T1702 0
T1703 0
T1704 0
T1705 0
T1706 0
T1707 0
T1708 0
T1709 0
T1710 0.0425333911836539
T1711 0.0425322688051337
T1712 0.0425311464266136
T1713 0.0425300240480934
T1714 0.0425289016695732
T1715 0.042527779291053
T1716 0.0425266569125329
T1717 0.0425255345340127
T1718 0.0425244121554925
T1719 0.0425232897769723
T1720 0.0425221673984522
T1721 0.042521045019932
T1722 0.0425199226414118
T1723 0.0425188002628916
T1724 0
T1725 0
T1726 0
T1727 0
T1728 0
T1729 0
T1730 0
T1731 0
T1732 0
T1733 0
T1734 0.0425064540991697
T1735 0.0425053317206496
T1736 0.0425042093421294
T1737 0.0425030869636092
T1738 0.042501964585089
T1739 0.0425008422065689
T1740 0.0424997198280487
T1741 0.0424985974495285
T1742 0.0424974750710084
T1743 0.0424963526924882
T1744 0.042495230313968
T1745 0.0424941079354478
T1746 0.0424929855569277
T1747 0.0424918631784075
T1748 0
T1749 0
T1750 0
T1751 0
T1752 0
T1753 0
T1754 0
T1755 0
T1756 0
T1757 0
T1758 0.0424795170146856
T1759 0.0424783946361654
T1760 0.0424772722576452
T1761 0.042476149879125
T1762 0.0424750275006049
T1763 0.0424739051220847
T1764 0.0424727827435645
T1765 0.0424716603650444
T1766 0.0424281322493211
T1767 0.0423846041335979
T1768 0.0423410760178747
T1769 0.0422975479021515
T1770 0.0422540197864283
T1771 0.0422104916707051
T1772 0
T1773 0
T1774 0
T1775 0
T1776 0
T1777 0
T1778 0
T1779 0
T1780 0
T1781 0
T1782 0.0417316823977498
T1783 0.0416881542820266
T1784 0.0416446261663034
T1785 0.0416010980505801
T1786 0.0415575699348569
T1787 0.0415140418191337
T1788 0.0414705137034105
T1789 0.0414269855876873
T1790 0.0413834574719641
T1791 0.0413399293562409
T1792 0.0412964012405177
T1793 0.0412528731247945
T1794 0.0412093450090713
T1795 0.041165816893348
T1796 0
T1797 0
T1798 0
T1799 0
T1800 0
T1801 0
T1802 0
T1803 0
T1804 0
T1805 0
T1806 0.0406870076203927
T1807 0.0406434795046695
T1808 0.0405999513889463
T1809 0.0405564234729346
T1810 0.0405128953572114
T1811 0.0404693672414881
T1812 0.0404258391257649
T1813 0.0403823110100417
T1814 0.0403387828943185
T1815 0.0402952547785953
T1816 0.0402517266628721
T1817 0.0402081985471489
T1818 0.0401646704314257
T1819 0.0401211423157025
T1820 0
T1821 0
T1822 0
T1823 0
T1824 0
T1825 0
T1826 0
T1827 0
T1828 0
T1829 0
T1830 0.0396423330427471
T1831 0.0395988049270239
T1832 0.0395552768113007
T1833 0.0395117486955775
T1834 0.0394682205798543
T1835 0.0394246924641311
T1836 0.0393811643484079
T1837 0.0393376362326847
T1838 0.0392941081169615
T1839 0.0392505800012382
T1840 0.039207051885515
T1841 0.0391635237697918
T1842 0.0391199956540686
T1843 0.0390764675383454
T1844 0
T1845 0
T1846 0
T1847 0
T1848 0
T1849 0
T1850 0
T1851 0
T1852 0
T1853 0
T1854 0.0385976582653901
T1855 0.0385541301496669
T1856 0.0385106020339437
T1857 0.0384670739182205
T1858 0.0384235458024972
T1859 0.038380017686774
T1860 0.0383364895710508
T1861 0.0382929614553276
T1862 0.0382494333396044
T1863 0.0382059052238812
T1864 0.038162377108158
T1865 0.0381188489924348
T1866 0.0380753208767116
T1867 0.0380317927609884
T1868 0
T1869 0
T1870 0
T1871 0
T1872 0
T1873 0
T1874 0
T1875 0
T1876 0
T1877 0
T1878 0.037552983488033
T1879 0.0375094553723098
T1880 0.0374659272565866
T1881 0.0374223991408634
T1882 0.0373788710251402
T1883 0.037335342909417
T1884 0.0372918147936938
T1885 0.037248286877682
T1886 0.0372047587619588
T1887 0.0371612306462356
T1888 0.0371177025305124
T1889 0.0370741744147892
T1890 0.037030646299066
T1891 0.0369871181833428
T1892 0
T1893 0
T1894 0
T1895 0
T1896 0
T1897 0
T1898 0
T1899 0
T1900 0
T1901 0
T1902 0.0365083089103875
T1903 0.0364647807946642
T1904 0.036421252678941
T1905 0.0363777245632178
T1906 0.0363341964474946
T1907 0.0362906683317714
T1908 0.0362471402160482
T1909 0.036203612100325
T1910 0.0361600839846018
T1911 0.0361165558688786
T1912 0.0360730277531554
T1913 0.0360294996374321
T1914 0.0359859715217089
T1915 0.0359424434059857
T1916 0
T1917 0
T1918 0
T1919 0
T1920 0
T1921 0
T1922 0
T1923 0
T1924 0
T1925 0
T1926 0.0354636341330304
T1927 0.0354201060173072
T1928 0.035376577901584
T1929 0.0353330497858608
T1930 0.0352895216701376
T1931 0.0352459935544144
T1932 0.0352024654386911
T1933 0.0351589373229679
T1934 0.0351154092072447
T1935 0.0350718810915215
T1936 0.0350283529757983
T1937 0.0349848248600751
T1938 0.0349412967443519
T1939 0.0348977686286287
T1940 0
T1941 0
T1942 0
T1943 0
T1944 0
T1945 0
T1946 0
T1947 0
T1948 0
T1949 0
T1950 0.0344189593556733
T1951 0.0343754312399501
T1952 0.0343319031242269
T1953 0.0342883750085037
T1954 0.0342448468927805
T1955 0.0342013187770573
T1956 0.0341577906613341
T1957 0.0341142625456109
T1958 0.0340707344298877
T1959 0.0340272063141644
T1960 0.0339836781984412
T1961 0.033940150082718
T1962 0.0338966221667063
T1963 0.0338530940509831
T1964 0
T1965 0
T1966 0
T1967 0
T1968 0
T1969 0
T1970 0
T1971 0
T1972 0
T1973 0
T1974 0
T1975 0.0333307566623046
T1976 0.0332872285465814
T1977 0.0332437004308581
T1978 0.0332001723151349
T1979 0.0331566441994117
T1980 0.0331131160836885
T1981 0.0330695879679653
T1982 0.0330260598522421
T1983 0.0329825317365189
T1984 0.0329390036207957
T1985 0.0328954755050725
T1986 0.0328519473893492
T1987 0.032808419273626
T1988 0
T1989 0
T1990 0
T1991 0
T1992 0
T1993 0
T1994 0
T1995 0
T1996 0
T1997 0
T1998 0
T1999 0.0322860818849475
T2000 0.0322425537692243
T2001 0.0321990256535011
T2002 0.0321554975377779
T2003 0.0321119694220547
T2004 0.0320684413063314
T2005 0.0320249131906082
T2006 0.031981385074885
T2007 0.0319378569591618
T2008 0.0318943288434386
T2009 0.0318508007277154
T2010 0.0318072726119922
T2011 0.031763744496269
T2012 0
T2013 0
T2014 0
T2015 0
T2016 0
T2017 0
T2018 0
T2019 0
T2020 0
T2021 0
T2022 0
T2023 0.0312414071075904
T2024 0.0311978789918672
T2025 0.031154350876144
T2026 0.0311108227604208
T2027 0.0310672946446976
T2028 0.0310237665289744
T2029 0.0309802384132512
T2030 0.030936710297528
T2031 0.0308931821818048
T2032 0.0308496540660816
T2033 0.0308061259503583
T2034 0.0307625978346351
T2035 0.0307190697189119
T2036 0
T2037 0
T2038 0
T2039 0
T2040 0
T2041 0
T2042 0
T2043 0
T2044 0
T2045 0
T2046 0
T2047 0.0301967325299449
T2048 0.0301532044142217
T2049 0.0301096762984985
T2050 0.0300661481827752
T2051 0.030022620067052
T2052 0.0299790919513288
T2053 0.0299355638356056
T2054 0.0298920357198824
T2055 0.0298485076041592
T2056 0.029804979488436
T2057 0.0297614513727128
T2058 0.0297179232569896
T2059 0.0296743951412663
T2060 0
T2061 0
T2062 0
T2063 0
T2064 0
T2065 0
T2066 0
T2067 0
T2068 0
T2069 0
T2070 0
T2071 0.0291520577525878
T2072 0.0291085296368646
T2073 0.0290650015211414
T2074 0.0290214734054182
T2075 0.028977945289695
T2076 0.0289344171739718
T2077 0.0288908890582486
T2078 0.0288473609425253
T2079 0.0288038328268021
T2080 0.0287603047110789
T2081 0.0287167765953557
T2082 0.0286732484796325
T2083 0.0286297203639093
T2084 0
T2085 0
T2086 0
T2087 0
T2088 0
T2089 0
T2090 0
T2091 0
T2092 0
T2093 0
T2094 0
T2095 0.0281073829752308
T2096 0.0280638548595076
T2097 0.0280203267437843
T2098 0.0279767986280611
T2099 0.0279332705123379
T2100 0.0278897423966147
T2101 0.0278462142808915
T2102 0.0278026861651683
T2103 0.0277591580494451
T2104 0.0277156299337219
T2105 0.0276721018179987
T2106 0.0276285737022754
T2107 0.0275850455865522
T2108 0
T2109 0
T2110 0
T2111 0
T2112 0
T2113 0
T2114 0
T2115 0
T2116 0
T2117 0
T2118 0
T2119 0.0270627083975852
T2120 0.027019180281862
T2121 0.0269756521661388
T2122 0.0269321240504156
T2123 0.0268885959346923
T2124 0.0268450678189691
T2125 0.0268015397032459
T2126 0.0267580115875227
T2127 0.0267144834717995
T2128 0.0266709553560763
T2129 0.0266274272403531
T2130 0.0265838991246299
T2131 0
T2132 0
T2133 0
T2134 0
T2135 0
T2136 0
T2137 0
T2138 0
T2139 0
T2140 0
T2141 0
T2142 0
T2143 0.0260180336202281
T2144 0.0259745055045049
T2145 0.0259309773887817
T2146 0.0258874492730585
T2147 0.0258439211573353
T2148 0.0258003930416121
T2149 0.0257568649258889
T2150 0.0257133368101657
T2151 0.0256698086944424
T2152 0.0256262805787192
T2153 0.025582752462996
T2154 0.0255392243472728
T2155 0
T2156 0
T2157 0
T2158 0
T2159 0
T2160 0
T2161 0
T2162 0
T2163 0
T2164 0
T2165 0
T2166 0
T2167 0.0249733588428711
T2168 0.0249298307271479
T2169 0.0248863026114247
T2170 0.0248427744957014
T2171 0.0247992463799782
T2172 0.024755718264255
T2173 0.0247121901485318
T2174 0.0246686620328086
T2175 0.0246251339170854
T2176 0.0245816058013622
T2177 0.024538077685639
T2178 0.0244945495699158
T2179 0
T2180 0
T2181 0
T2182 0
T2183 0
T2184 0
T2185 0
T2186 0
T2187 0
T2188 0
T2189 0
T2190 0
T2191 0.023928684065514
T2192 0.0238851561495023
T2193 0.0238416280337791
T2194 0.0237980999180559
T2195 0.0237545718023327
T2196 0.0237110436866094
T2197 0.0236675155708862
T2198 0.023623987455163
T2199 0.0235804593394398
T2200 0.0235369312237166
T2201 0.0234934031079934
T2202 0.0234498749922702
T2203 0
T2204 0
T2205 0
T2206 0
T2207 0
T2208 0
T2209 0
T2210 0
T2211 0
T2212 0
T2213 0
T2214 0
T2215 0.0228840094878684
T2216 0.0228404813721452
T2217 0.022796953256422
T2218 0.0227534251406988
T2219 0.0227098970249756
T2220 0.0226663689092524
T2221 0.0226228407935292
T2222 0.022579312677806
T2223 0.0225357845620828
T2224 0.0224922564463595
T2225 0.0224487283306363
T2226 0.0224052002149131
T2227 0
T2228 0
T2229 0
T2230 0
T2231 0
T2232 0
T2233 0
T2234 0
T2235 0
T2236 0
T2237 0
T2238 0
T2239 0.0218393347105114
T2240 0.0217958065947882
T2241 0.021752278479065
T2242 0.0217087503633418
T2243 0.0216652222476185
T2244 0.0216216941318953
T2245 0.0215781660161721
T2246 0.0215346379004489
T2247 0.0214911097847257
T2248 0.0214475816690025
T2249 0.0214040535532793
T2250 0.0213605254375561
T2251 0
T2252 0
T2253 0
T2254 0
T2255 0
T2256 0
T2257 0
T2258 0
T2259 0
T2260 0
T2261 0
T2262 0
T2263 0.0207946599331543
T2264 0.0207511318174311
T2265 0.0207076037017079
T2266 0.0206640755859847
T2267 0.0206205474702615
T2268 0.0205770195542498
T2269 0.0205334914385265
T2270 0.0204899633228033
T2271 0.0204464352070801
T2272 0.0204029070913569
T2273 0.0203593789756337
T2274 0.0203158508599105
T2275 0
T2276 0
T2277 0
T2278 0
T2279 0
T2280 0
T2281 0
T2282 0
T2283 0
T2284 0
T2285 0
T2286 0
T2287 0.0197499853555088
T2288 0.0197064572397855
T2289 0.0196629291240623
T2290 0.0196194010083391
T2291 0.0195758728926159
T2292 0.0195323447768927
T2293 0.0194888166611695
T2294 0.0194452885454463
T2295 0.0194017604297231
T2296 0.0193582323139999
T2297 0.0193147041982766
T2298 0.0192711760825534
T2299 0
T2300 0
T2301 0
T2302 0
T2303 0
T2304 0
T2305 0
T2306 0
T2307 0
T2308 0
T2309 0
T2310 0
T2311 0.0187053105781517
T2312 0.0186617824624285
T2313 0.0186182543467053
T2314 0.0185747262309821
T2315 0.0185311981152589
T2316 0.0184876699995356
T2317 0.0184441418838124
T2318 0.0184006137680892
T2319 0.018357085652366
T2320 0.0183135575366428
T2321 0.0182700294209196
T2322 0.0182265013051964
T2323 0
T2324 0
T2325 0
T2326 0
T2327 0
T2328 0
T2329 0
T2330 0
T2331 0
T2332 0
T2333 0
T2334 0
T2335 0.0176606358007946
T2336 0.0176171076850714
T2337 0.0175735795693482
T2338 0.017530051453625
T2339 0.0174865233379018
T2340 0.0174429952221786
T2341 0.0173994671064554
T2342 0.0173559389907322
T2343 0.017312410875009
T2344 0.0172688827592857
T2345 0.017225354843274
T2346 0.0171818267275508
T2347 0
T2348 0
T2349 0
T2350 0
T2351 0
T2352 0
T2353 0
T2354 0
T2355 0
T2356 0
T2357 0
T2358 0
T2359 0.0166159612231491
T2360 0.0165724331074259
T2361 0.0165289049917026
T2362 0.0164853768759794
T2363 0.0164418487602562
T2364 0.016398320644533
T2365 0.0163547925288098
T2366 0.0163112644130866
T2367 0.0162677362973634
T2368 0.0162242081816402
T2369 0.016180680065917
T2370 0.0161371519501937
T2371 0
T2372 0
T2373 0
T2374 0
T2375 0
T2376 0
T2377 0
T2378 0
T2379 0
T2380 0
T2381 0
T2382 0
T2383 0.015571286445792
T2384 0.0155277583300688
T2385 0.0154842302143456
T2386 0.0154407020986224
T2387 0.0153971739828992
T2388 0.015353645867176
T2389 0.0153101177514527
T2390 0.0152665896357295
T2391 0.0152230615200063
T2392 0.0151795334042831
T2393 0.0151360052885599
T2394 0.0150924771728367
T2395 0
T2396 0
T2397 0
T2398 0
T2399 0
T2400 0
T2401 0
T2402 0
T2403 0
T2404 0
T2405 0
T2406 0
T2407 0.014526611668435
T2408 0.0144830835527117
T2409 0.0144395554369885
T2410 0.0143960273212653
T2411 0.0143524992055421
T2412 0.0143089710898189
T2413 0.0142654429740957
T2414 0.0142219148583725
T2415 0.0141783867426493
T2416 0.0141348586269261
T2417 0.0140913305112028
T2418 0.0140478023954796
T2419 0
T2420 0
T2421 0
T2422 0
T2423 0
T2424 0
T2425 0
T2426 0
T2427 0
T2428 0
T2429 0
T2430 0
T2431 0.0134819370907894
T2432 0.0134384089750662
T2433 0.013394880859343
T2434 0.0133513527436197
T2435 0.0133078246278965
T2436 0.0132642965121733
T2437 0.0132207683964501
T2438 0.0131772402807269
T2439 0.0131337121650037
T2440 0.0130901840492805
T2441 0.0130466559335573
T2442 0.0130031278178341
T2443 0
T2444 0
T2445 0
T2446 0
T2447 0
T2448 0
T2449 0
T2450 0
T2451 0
T2452 0
T2453 0
T2454 0
T2455 0.0124372623134323
T2456 0.0123937341977091
T2457 0.0123502060819859
T2458 0.0123066779662627
T2459 0.0122631498505395
T2460 0.0122196217348163
T2461 0.0121760936190931
T2462 0.0121325655033698
T2463 0.0120890373876466
T2464 0.0120455092719234
T2465 0.0120019811562002
T2466 0.011958453040477
T2467 0
T2468 0
T2469 0
T2470 0
T2471 0
T2472 0
T2473 0
T2474 0
T2475 0
T2476 0
T2477 0
T2478 0
T2479 0.0113925875360753
T2480 0.0113490594203521
T2481 0.0113055313046288
T2482 0.0112620031889056
T2483 0.0112184750731824
T2484 0.0111749469574592
T2485 0.011131418841736
T2486 0.0110878907260128
T2487 0.0110443626102896
T2488 0.0110008344945664
T2489 0.0109573063788432
T2490 0.0109137782631199
T2491 0
T2492 0
T2493 0
T2494 0
T2495 0
T2496 0
T2497 0
T2498 0
T2499 0
T2500 0
T2501 0
T2502 0
T2503 0.0103479129584297
T2504 0.0103043848427065
T2505 0.0102608567269833
T2506 0.0102173286112601
T2507 0.0101738004955368
T2508 0.0101302723798136
T2509 0.0100867442640904
T2510 0.0100432161483672
T2511 0.009999688032644
T2512 0.00995615991692079
T2513 0.00991263180119758
T2514 0.00986910368547437
T2515 0
T2516 0
T2517 0
T2518 0
T2519 0
T2520 0
T2521 0
T2522 0
T2523 0
T2524 0
T2525 0
T2526 0
T2527 0.00930323818107263
T2528 0.00925971006534942
T2529 0.00921618194962621
T2530 0.009172653833903
T2531 0.00912912571817979
T2532 0.00908559760245658
T2533 0.00904206948673337
T2534 0.00899854137101016
T2535 0.00895501325528695
T2536 0.00891148513956374
T2537 0.00886795702384053
T2538 0.00882442890811732
T2539 0
T2540 0
T2541 0
T2542 0
T2543 0
T2544 0
T2545 0
T2546 0
T2547 0
T2548 0
T2549 0
T2550 0
T2551 0.00825856340371558
T2552 0.00821503528799237
T2553 0.00817150717226916
T2554 0.00812797905654595
T2555 0.00808445094082274
T2556 0.00804092282509952
T2557 0.00799739470937631
T2558 0.0079538665936531
T2559 0.00791033847792989
T2560 0.00786681036220668
T2561 0.00782328224648347
T2562 0.00777975413076026
T2563 0
T2564 0
T2565 0
T2566 0
T2567 0
T2568 0
T2569 0
T2570 0
T2571 0
T2572 0
T2573 0
T2574 0
T2575 0.00721388882607
T2576 0.00717036071034679
T2577 0.00712683259462358
T2578 0.00708330447890037
T2579 0.00703977636317716
T2580 0.00699624824745395
T2581 0.00695272013173074
T2582 0.00690919201600753
T2583 0.00686566390028432
T2584 0.00682213578456111
T2585 0.0067786076688379
T2586 0.00673507955311468
T2587 0
T2588 0
T2589 0
T2590 0
T2591 0
T2592 0
T2593 0
T2594 0
T2595 0
T2596 0
T2597 0
T2598 0
T2599 0.00616921404871295
T2600 0.00612568593298974
T2601 0.00608215781726653
T2602 0.00603862970154331
T2603 0.0059951015858201
T2604 0.00595157347009689
T2605 0.00590804535437368
T2606 0.00586451723865047
T2607 0.00582098912292726
T2608 0.00577746100720405
T2609 0.00573393289148084
T2610 0.00569040477575763
T2611 0
T2612 0
T2613 0
T2614 0
T2615 0
T2616 0
T2617 0
T2618 0
T2619 0
T2620 0
T2621 0
T2622 0
T2623 0.00512453927135589
T2624 0.00508101115563268
T2625 0.00503748303990947
T2626 0.00499395492418626
T2627 0.00495042680846305
T2628 0.00490689869273984
T2629 0.00486337057701663
T2630 0.00486337057701663
T2631 0.00486337057701663
T2632 0.00486337057701663
T2633 0.00486337057701663
T2634 0.00486337057701663
T2635 0
T2636 0
T2637 0
T2638 0
T2639 0
T2640 0
T2641 0
T2642 0
T2643 0
T2644 0
T2645 0
T2646 0
T2647 0.00486337057701663
T2648 0.00486337057701663
T2649 0.00486337057701663
T2650 0.00486337057701663
T2651 0.00486337057701663
T2652 0.00486337057701663
T2653 0.00486337057701663
T2654 0.00486337057701663
T2655 0.00486337057701663
T2656 0.00486337057701663
T2657 0.00486337057701663
T2658 0.00486337057701663
T2659 0
T2660 0
T2661 0
T2662 0
T2663 0
T2664 0
T2665 0
T2666 0
T2667 0
T2668 0
T2669 0
T2670 0
T2671 0.00486337057701663
T2672 0.00486337057701663
T2673 0.00486337057701663
T2674 0.00486337057701663
T2675 0.00486337057701663
T2676 0.00486337057701663
T2677 0.00486337057701663
T2678 0.00486337057701663
T2679 0.00486337057701663
T2680 0.00486337057701663
T2681 0.00486337057701663
T2682 0.00486337057701663
T2683 0
T2684 0
T2685 0
T2686 0
T2687 0
T2688 0
T2689 0
T2690 0
T2691 0
T2692 0
T2693 0
T2694 0
T2695 0.00486337057701663
T2696 0.00486337057701663
T2697 0.00486337057701663
T2698 0.00486337057701663
T2699 0.00486337057701663
T2700 0.00486337057701663
T2701 0.00486337057701663
T2702 0.00486337057701663
T2703 0.00486337057701663
T2704 0.00486337057701663
T2705 0.00486337057701663
T2706 0.00486337057701663
T2707 0
T2708 0
T2709 0
T2710 0
T2711 0
T2712 0
T2713 0
T2714 0
T2715 0
T2716 0
T2717 0
T2718 0
T2719 0.00486337057701663
T2720 0.00486337057701663
T2721 0.00486337057701663
T2722 0.00486337057701663
T2723 0.00486337057701663
T2724 0.00486337057701663
T2725 0.00486337057701663
T2726 0.00486337057701663
T2727 0.00486337057701663
T2728 0.00486337057701663
T2729 0.00486337057701663
T2730 0.00486337057701663
T2731 0
T2732 0
T2733 0
T2734 0
T2735 0
T2736 0
T2737 0
T2738 0
T2739 0
T2740 0
T2741 0
T2742 0
T2743 0.00486337057701663
T2744 0.00486337057701663
T2745 0.00486337057701663
T2746 0.00486337057701663
T2747 0.00486337057701663
T2748 0.00486337057701663
T2749 0.00486337057701663
T2750 0.00486337057701663
T2751 0.00486337057701663
T2752 0.00486337057701663
T2753 0.00486337057701663
T2754 0.00486337057701663
T2755 0
T2756 0
T2757 0
T2758 0
T2759 0
T2760 0
T2761 0
T2762 0
T2763 0
T2764 0
T2765 0
T2766 0
T2767 0.00486337057701663
T2768 0.00486337057701663
T2769 0.00486337057701663
T2770 0.00486337057701663
T2771 0.00486337057701663
T2772 0.00486337057701663
T2773 0.00486337057701663
T2774 0.00486337057701663
T2775 0.00486337057701663
T2776 0.00486337057701663
T2777 0.00486337057701663
T2778 0
T2779 0
T2780 0
T2781 0
T2782 0
T2783 0
T2784 0
T2785 0
T2786 0
T2787 0
T2788 0
T2789 0
T2790 0
T2791 0.00486337057701663
T2792 0.00486337057701663
T2793 0.00486337057701663
T2794 0.00486337057701663
T2795 0.00486337057701663
T2796 0.00486337057701663
T2797 0.00486337057701663
T2798 0.00486337057701663
T2799 0.00486337057701663
T2800 0.00486337057701663
T2801 0.00486337057701663
T2802 0
T2803 0
T2804 0
T2805 0
T2806 0
T2807 0
T2808 0
