# Supplementary material for: FishMORPH - An agent-based model to predict salmonid growth and distribution responses under natural and low flows
Source: Sci Rep. 2016 Jul 19;6:29414. doi: 10.1038/srep29414 (PMC4949470; doi:10.1038/srep29414)
Supplement: Supplementary Information 2 [file srep29414-s2.zip › SR_FishMORPH_Files/Parameters/Baseline_Resource7_Density_Stretch6.var]

Resource7Density Strech6
T1 0
T2 0
T3 0
T4 0
T5 0.0757790066848503
T6 0.0757790066848503
T7 0.0757790066848503
T8 0.0757790066848503
T9 0.0757790066848503
T10 0.0757790066848503
T11 0.0757790066848503
T12 0.0757790066848503
T13 0.0757790066848503
T14 0.0757790066848503
T15 0.0757790066848503
T16 0.0757790066848503
T17 0.0757790066848503
T18 0.0757790066848503
T19 0.0757790066848503
T20 0.0757790066848503
T21 0
T22 0
T23 0
T24 0
T25 0
T26 0
T27 0
T28 0
T29 0.0757790066848503
T30 0.0757790066848503
T31 0.0757790066848503
T32 0.0757790066848503
T33 0.0757790066848503
T34 0.0757790066848503
T35 0.0757790066848503
T36 0.0757790066848503
T37 0.0757790066848503
T38 0.0757790066848503
T39 0.0757790066848503
T40 0.0757790066848503
T41 0.0757790066848503
T42 0.0757790066848503
T43 0.0757790066848503
T44 0.0757790066848503
T45 0
T46 0
T47 0
T48 0
T49 0
T50 0
T51 0
T52 0
T53 0.0757790066848503
T54 0.0757790066848503
T55 0.0757790066848503
T56 0.0757790066848503
T57 0.0757790066848503
T58 0.0757790066848503
T59 0.0757790066848503
T60 0.0757790066848503
T61 0.0757790066848503
T62 0.0757790066848503
T63 0.0757790066848503
T64 0.0757790066848503
T65 0.0757790066848503
T66 0.0757790066848503
T67 0.0757790066848503
T68 0.0757790066848503
T69 0
T70 0
T71 0
T72 0
T73 0
T74 0
T75 0
T76 0
T77 0.0757790066848503
T78 0.0757790066848503
T79 0.0757790066848503
T80 0.0757790066848503
T81 0.0757790066848503
T82 0.0757790066848503
T83 0.0757790066848503
T84 0.0757790066848503
T85 0.0757790066848503
T86 0.0757790066848503
T87 0.0757790066848503
T88 0.0757790066848503
T89 0.0757790066848503
T90 0.0757790066848503
T91 0.0757790066848503
T92 0.0757790066848503
T93 0
T94 0
T95 0
T96 0
T97 0
T98 0
T99 0
T100 0
T101 0.0757790066848503
T102 0.0757790066848503
T103 0.0757790066848503
T104 0.0757790066848503
T105 0.0757790066848503
T106 0.0757790066848503
T107 0.0757790066848503
T108 0.0757790066848503
T109 0.0757790066848503
T110 0.0757790066848503
T111 0.0757790066848503
T112 0.0757790066848503
T113 0.0757790066848503
T114 0.0757790066848503
T115 0.0757790066848503
T116 0.0757790066848503
T117 0
T118 0
T119 0
T120 0
T121 0
T122 0
T123 0
T124 0
T125 0.0757790066848503
T126 0.0757790066848503
T127 0.0757790066848503
T128 0.0757790066848503
T129 0.0757790066848503
T130 0.0757790066848503
T131 0.0757790066848503
T132 0.0757790066848503
T133 0.0757790066848503
T134 0.0757790066848503
T135 0.0757790066848503
T136 0.0757790066848503
T137 0.0757790066848503
T138 0.0757790066848503
T139 0.0757790066848503
T140 0.0757790066848503
T141 0
T142 0
T143 0
T144 0
T145 0
T146 0
T147 0
T148 0
T149 0.0757790066848503
T150 0.0757790066848503
T151 0.0757790066848503
T152 0.0757790066848503
T153 0.0757790066848503
T154 0.0757790066848503
T155 0.0757790066848503
T156 0.0757790066848503
T157 0.0757790066848503
T158 0.0757790066848503
T159 0.0757790066848503
T160 0.0757790066848503
T161 0.0757790066848503
T162 0.0757790066848503
T163 0.0757790066848503
T164 0.0757790066848503
T165 0
T166 0
T167 0
T168 0
T169 0
T170 0
T171 0
T172 0
T173 0.0757790066848503
T174 0.0757790066848503
T175 0.0757790066848503
T176 0.0757790066848503
T177 0.0757790066848503
T178 0.0757790066848503
T179 0.0757790066848503
T180 0.0757790066848503
T181 0.0757790066848503
T182 0.0757790066848503
T183 0.0757790066848503
T184 0.0757790066848503
T185 0.0757790066848503
T186 0.0757790066848503
T187 0.0757790066848503
T188 0.0757790066848503
T189 0
T190 0
T191 0
T192 0
T193 0
T194 0
T195 0
T196 0
T197 0.0757790066848503
T198 0.0757790066848503
T199 0.0757790066848503
T200 0.0757790066848503
T201 0.0757790066848503
T202 0.0757790066848503
T203 0.0757790066848503
T204 0.0757790066848503
T205 0.0757790066848503
T206 0.0757790066848503
T207 0.0757790066848503
T208 0.0757790066848503
T209 0.0757790066848503
T210 0.0757790066848503
T211 0.0757790066848503
T212 0.0757790066848503
T213 0
T214 0
T215 0
T216 0
T217 0
T218 0
T219 0
T220 0
T221 0.0757790066848503
T222 0.0757790066848503
T223 0.0757790066848503
T224 0.0757790066848503
T225 0.0757790066848503
T226 0.0757790066848503
T227 0.0757790066848503
T228 0.0757790066848503
T229 0.0757790066848503
T230 0.0757790066848503
T231 0.0757790066848503
T232 0.0757790066848503
T233 0.0757790066848503
T234 0.0757790066848503
T235 0.0757790066848503
T236 0.0757790066848503
T237 0
T238 0
T239 0
T240 0
T241 0
T242 0
T243 0
T244 0
T245 0.0757790066848503
T246 0.0757790066848503
T247 0.0757790066848503
T248 0.0757790066848503
T249 0.0757790066848503
T250 0.0757790066848503
T251 0.0757790066848503
T252 0.0757790066848503
T253 0.0757790066848503
T254 0.0757790066848503
T255 0.0757790066848503
T256 0.0757790066848503
T257 0.0757790066848503
T258 0.0757790066848503
T259 0.0757790066848503
T260 0.0757790066848503
T261 0
T262 0
T263 0
T264 0
T265 0
T266 0
T267 0
T268 0
T269 0.0757790066848503
T270 0.0757790066848503
T271 0.0757790066848503
T272 0.0757790066848503
T273 0.0757790066848503
T274 0.0757790066848503
T275 0.0757790066848503
T276 0.0757790066848503
T277 0.0757790066848503
T278 0.0757790066848503
T279 0.0757790066848503
T280 0.0757790066848503
T281 0.0757790066848503
T282 0.0757790066848503
T283 0.0757790066848503
T284 0.0757790066848503
T285 0
T286 0
T287 0
T288 0
T289 0
T290 0
T291 0
T292 0
T293 0.0757790066848503
T294 0.0757790066848503
T295 0.0757790066848503
T296 0.0757790066848503
T297 0.0757790066848503
T298 0.0757790066848503
T299 0.0757790066848503
T300 0.0757790066848503
T301 0.0757790066848503
T302 0.0757790066848503
T303 0.0757790066848503
T304 0.0757790066848503
T305 0.0757790066848503
T306 0.0757790066848503
T307 0.0757790066848503
T308 0.0757790066848503
T309 0
T310 0
T311 0
T312 0
T313 0
T314 0
T315 0
T316 0
T317 0.0757790066848503
T318 0.0757790066848503
T319 0.0757790066848503
T320 0.0757790066848503
T321 0.0757790066848503
T322 0.0757790066848503
T323 0.0757790066848503
T324 0.0757790066848503
T325 0.0757790066848503
T326 0.0757790066848503
T327 0.0757790066848503
T328 0.0757790066848503
T329 0.0757790066848503
T330 0.0757790066848503
T331 0.0757790066848503
T332 0.0757790066848503
T333 0
T334 0
T335 0
T336 0
T337 0
T338 0
T339 0
T340 0
T341 0.0757790066848503
T342 0.0757790066848503
T343 0.0757790066848503
T344 0.0757790066848503
T345 0.0757790066848503
T346 0.0757790066848503
T347 0.0757790066848503
T348 0.0757790066848503
T349 0.0757790066848503
T350 0.0757790066848503
T351 0.0757790066848503
T352 0.0757790066848503
T353 0.0757790066848503
T354 0.0757790066848503
T355 0.0757790066848503
T356 0.0757790066848503
T357 0
T358 0
T359 0
T360 0
T361 0
T362 0
T363 0
T364 0
T365 0.0757790066848503
T366 0.0757790066848503
T367 0.0757790066848503
T368 0.0757790066848503
T369 0.0757790066848503
T370 0.0757790066848503
T371 0.0757790066848503
T372 0.0757790066848503
T373 0.0757790066848503
T374 0.0757790066848503
T375 0.0757790066848503
T376 0.0757790066848503
T377 0.0757790066848503
T378 0.0757790066848503
T379 0.0757790066848503
T380 0.0757790066848503
T381 0
T382 0
T383 0
T384 0
T385 0
T386 0
T387 0
T388 0
T389 0.0757790066848503
T390 0.0757790066848503
T391 0.0757790066848503
T392 0.0757790066848503
T393 0.0757790066848503
T394 0.0757790066848503
T395 0.0757790066848503
T396 0.0757790066848503
T397 0.0757790066848503
T398 0.0757790066848503
T399 0.0757790066848503
T400 0.0757790066848503
T401 0.0757790066848503
T402 0.0757790066848503
T403 0.0757790066848503
T404 0.0757790066848503
T405 0
T406 0
T407 0
T408 0
T409 0
T410 0
T411 0
T412 0
T413 0.0757790066848503
T414 0.0757790066848503
T415 0.0757790066848503
T416 0.0757790066848503
T417 0.0757790066848503
T418 0.0757790066848503
T419 0.0757790066848503
T420 0.0757790066848503
T421 0.0757790066848503
T422 0.0757790066848503
T423 0.0757790066848503
T424 0.0757790066848503
T425 0.0757790066848503
T426 0.0757790066848503
T427 0.0757790066848503
T428 0.0757790066848503
T429 0
T430 0
T431 0
T432 0
T433 0
T434 0
T435 0
T436 0
T437 0.0757790066848503
T438 0.0757790066848503
T439 0.0757790066848503
T440 0.0757790066848503
T441 0.0757790066848503
T442 0.0757790066848503
T443 0.0757790066848503
T444 0.0757790066848503
T445 0.0757790066848503
T446 0.0757790066848503
T447 0.0757790066848503
T448 0.0757790066848503
T449 0.0757790066848503
T450 0.0757790066848503
T451 0.0757790066848503
T452 0.0757790066848503
T453 0
T454 0
T455 0
T456 0
T457 0
T458 0
T459 0
T460 0
T461 0.0757790066848503
T462 0.0757790066848503
T463 0.0757790066848503
T464 0.0757790066848503
T465 0.0757790066848503
T466 0.0757790066848503
T467 0.0757790066848503
T468 0.0757790066848503
T469 0.0757790066848503
T470 0.0757790066848503
T471 0.0757790066848503
T472 0.0757790066848503
T473 0.0757790066848503
T474 0.0757790066848503
T475 0.0757790066848503
T476 0.0757790066848503
T477 0
T478 0
T479 0
T480 0
T481 0
T482 0
T483 0
T484 0
T485 0.0757790066848503
T486 0.0757790066848503
T487 0.0757790066848503
T488 0.0757790066848503
T489 0.0757790066848503
T490 0.0757790066848503
T491 0.0757790066848503
T492 0.0757790066848503
T493 0.0757790066848503
T494 0.0757790066848503
T495 0.0757790066848503
T496 0.0757790066848503
T497 0.0757790066848503
T498 0.0757790066848503
T499 0.0757790066848503
T500 0.0757790066848503
T501 0
T502 0
T503 0
T504 0
T505 0
T506 0
T507 0
T508 0
T509 0.0757790066848503
T510 0.0757790066848503
T511 0.0757790066848503
T512 0.0757790066848503
T513 0.0757790066848503
T514 0.0757790066848503
T515 0.0757790066848503
T516 0.0757790066848503
T517 0.0757790066848503
T518 0.0757790066848503
T519 0.0757790066848503
T520 0.0757790066848503
T521 0.0757790066848503
T522 0.0757790066848503
T523 0.0757790066848503
T524 0.0757790066848503
T525 0
T526 0
T527 0
T528 0
T529 0
T530 0
T531 0
T532 0
T533 0.0757790066848503
T534 0.0757790066848503
T535 0.0757790066848503
T536 0.0757790066848503
T537 0.0757790066848503
T538 0.0757790066848503
T539 0.0757790066848503
T540 0.0757790066848503
T541 0.0757790066848503
T542 0.0757790066848503
T543 0.0757790066848503
T544 0.0757790066848503
T545 0.0757790066848503
T546 0.0757790066848503
T547 0.0757790066848503
T548 0.0757790066848503
T549 0
T550 0
T551 0
T552 0
T553 0
T554 0
T555 0
T556 0
T557 0.0757790066848503
T558 0.0757790066848503
T559 0.0757790066848503
T560 0.0757790066848503
T561 0.0757790066848503
T562 0.0757790066848503
T563 0.0757790066848503
T564 0.0757790066848503
T565 0.0757790066848503
T566 0.0757790066848503
T567 0.0757790066848503
T568 0.0757790066848503
T569 0.0757790066848503
T570 0.0757790066848503
T571 0.0757790066848503
T572 0.0757790066848503
T573 0
T574 0
T575 0
T576 0
T577 0
T578 0
T579 0
T580 0
T581 0.0757790066848503
T582 0.0757790066848503
T583 0.0757790066848503
T584 0.0757790066848503
T585 0.0757790066848503
T586 0.0757790066848503
T587 0.0757790066848503
T588 0.0757790066848503
T589 0.0757790066848503
T590 0.0757790066848503
T591 0.0757790066848503
T592 0.0757790066848503
T593 0.0757790066848503
T594 0.0757790066848503
T595 0.0757790066848503
T596 0.0757790066848503
T597 0
T598 0
T599 0
T600 0
T601 0
T602 0
T603 0
T604 0
T605 0.0757790066848503
T606 0.0757790066848503
T607 0.0757790066848503
T608 0.0757790066848503
T609 0.0757790066848503
T610 0.0757790066848503
T611 0.0757790066848503
T612 0.0757790066848503
T613 0.0757790066848503
T614 0.0757790066848503
T615 0.0757790066848503
T616 0.0757790066848503
T617 0.0757790066848503
T618 0.0757790066848503
T619 0.0757790066848503
T620 0.0757790066848503
T621 0
T622 0
T623 0
T624 0
T625 0
T626 0
T627 0
T628 0
T629 0.0757790066848503
T630 0.0757790066848503
T631 0.0757790066848503
T632 0.0757790066848503
T633 0.0757790066848503
T634 0.0757790066848503
T635 0.0757790066848503
T636 0.0757790066848503
T637 0.0757790066848503
T638 0.0757790066848503
T639 0.0757790066848503
T640 0.0757790066848503
T641 0.0757790066848503
T642 0.0757790066848503
T643 0.0757790066848503
T644 0.0757790066848503
T645 0
T646 0
T647 0
T648 0
T649 0
T650 0
T651 0
T652 0
T653 0.0757790066848503
T654 0.0757790066848503
T655 0.0757790066848503
T656 0.0757790066848503
T657 0.0757790066848503
T658 0.0757790066848503
T659 0.0757790066848503
T660 0.0757790066848503
T661 0.0757790066848503
T662 0.0757790066848503
T663 0.0757790066848503
T664 0.0757790066848503
T665 0.0757790066848503
T666 0.0757790066848503
T667 0.0757790066848503
T668 0.0757790066848503
T669 0
T670 0
T671 0
T672 0
T673 0
T674 0
T675 0
T676 0
T677 0.0757790066848503
T678 0.0757790066848503
T679 0.0757790066848503
T680 0.0757790066848503
T681 0.0757790066848503
T682 0.0757790066848503
T683 0.0757790066848503
T684 0.0757790066848503
T685 0.0757790066848503
T686 0.0757790066848503
T687 0.0757790066848503
T688 0.0757790066848503
T689 0.0757790066848503
T690 0.0757790066848503
T691 0.0757790066848503
T692 0.0757790066848503
T693 0
T694 0
T695 0
T696 0
T697 0
T698 0
T699 0
T700 0
T701 0.0757790066848503
T702 0.0757790066848503
T703 0.0757790066848503
T704 0.0757790066848503
T705 0.0757790066848503
T706 0.0757790066848503
T707 0.0757790066848503
T708 0.0757790066848503
T709 0.0757790066848503
T710 0.0757790066848503
T711 0.0757790066848503
T712 0.0757790066848503
T713 0.0757790066848503
T714 0.0757790066848503
T715 0.0757790066848503
T716 0.0757790066848503
T717 0
T718 0
T719 0
T720 0
T721 0
T722 0
T723 0
T724 0
T725 0.0757790066848503
T726 0.0757790066848503
T727 0.0757790066848503
T728 0.0757790066848503
T729 0.0757790066848503
T730 0.0757790066848503
T731 0.0757790066848503
T732 0.0757790066848503
T733 0.0757790066848503
T734 0.0757790066848503
T735 0.0757790066848503
T736 0.0757790066848503
T737 0.0757790066848503
T738 0.0757790066848503
T739 0.0757790066848503
T740 0.0757790066848503
T741 0
T742 0
T743 0
T744 0
T745 0
T746 0
T747 0
T748 0
T749 0.0757790066848503
T750 0.0757790066848503
T751 0.0757790066848503
T752 0.0757790066848503
T753 0.0757790066848503
T754 0.0757790066848503
T755 0.0757790066848503
T756 0.0757790066848503
T757 0.0757790066848503
T758 0.0757790066848503
T759 0.0757790066848503
T760 0.0757790066848503
T761 0.0757790066848503
T762 0.0757790066848503
T763 0.0757790066848503
T764 0.0757790066848503
T765 0
T766 0
T767 0
T768 0
T769 0
T770 0
T771 0
T772 0
T773 0.0757790066848503
T774 0.0757790066848503
T775 0.0757790066848503
T776 0.0757790066848503
T777 0.0757790066848503
T778 0.0757790066848503
T779 0.0757790066848503
T780 0.0757790066848503
T781 0.0757790066848503
T782 0.0757790066848503
T783 0.0757790066848503
T784 0.0757790066848503
T785 0.0757790066848503
T786 0.0757790066848503
T787 0.0757790066848503
T788 0.0757790066848503
T789 0
T790 0
T791 0
T792 0
T793 0
T794 0
T795 0
T796 0
T797 0.0757790066848503
T798 0.0757790066848503
T799 0.0757790066848503
T800 0.0757790066848503
T801 0.0757790066848503
T802 0.0757790066848503
T803 0.0757790066848503
T804 0.0757790066848503
T805 0.0757790066848503
T806 0.0757790066848503
T807 0.0757790066848503
T808 0.0757790066848503
T809 0.0757790066848503
T810 0.0757790066848503
T811 0.0757790066848503
T812 0.0757790066848503
T813 0
T814 0
T815 0
T816 0
T817 0
T818 0
T819 0
T820 0
T821 0.0757790066848503
T822 0.0757790066848503
T823 0.0757790066848503
T824 0.0757790066848503
T825 0.0757790066848503
T826 0.0757790066848503
T827 0.0757790066848503
T828 0.0757790066848503
T829 0.0757790066848503
T830 0.0757790066848503
T831 0.0757790066848503
T832 0.0757790066848503
T833 0.0757790066848503
T834 0.0757790066848503
T835 0.0757790066848503
T836 0.0757790066848503
T837 0
T838 0
T839 0
T840 0
T841 0
T842 0
T843 0
T844 0
T845 0.0757790066848503
T846 0.0757790066848503
T847 0.0757790066848503
T848 0.0757790066848503
T849 0.0757790066848503
T850 0.0757790066848503
T851 0.0757790066848503
T852 0.0757790066848503
T853 0.0757790066848503
T854 0.0757790066848503
T855 0.0757790066848503
T856 0.0757790066848503
T857 0.0757790066848503
T858 0.0757790066848503
T859 0.0757790066848503
T860 0.0757790066848503
T861 0
T862 0
T863 0
T864 0
T865 0
T866 0
T867 0
T868 0
T869 0.0757790066848503
T870 0.0757790066848503
T871 0.0757790066848503
T872 0.0757790066848503
T873 0.0757790066848503
T874 0.0757790066848503
T875 0.0757790066848503
T876 0.0757790066848503
T877 0.0757790066848503
T878 0.0757790066848503
T879 0.0757790066848503
T880 0.0757790066848503
T881 0.0757790066848503
T882 0.0757790066848503
T883 0.0757790066848503
T884 0.0757790066848503
T885 0
T886 0
T887 0
T888 0
T889 0
T890 0
T891 0
T892 0
T893 0.0757790066848503
T894 0.0757790066848503
T895 0.0757790066848503
T896 0.0757790066848503
T897 0.0757790066848503
T898 0.0757790066848503
T899 0.0757790066848503
T900 0.0757790066848503
T901 0.0757790066848503
T902 0.0757790066848503
T903 0.0757790066848503
T904 0.0757790066848503
T905 0.0757790066848503
T906 0.0757790066848503
T907 0.0757790066848503
T908 0.0757790066848503
T909 0
T910 0
T911 0
T912 0
T913 0
T914 0
T915 0
T916 0
T917 0.0757790066848503
T918 0.0757790066848503
T919 0.0757790066848503
T920 0.0757790066848503
T921 0.0757790066848503
T922 0.0757790066848503
T923 0.0757790066848503
T924 0.0757790066848503
T925 0.0757790066848503
T926 0.0757790066848503
T927 0.0757790066848503
T928 0.0757790066848503
T929 0.0757790066848503
T930 0.0757790066848503
T931 0.0757790066848503
T932 0.0757790066848503
T933 0
T934 0
T935 0
T936 0
T937 0
T938 0
T939 0
T940 0
T941 0.0757790066848503
T942 0.0757790066848503
T943 0.0757790066848503
T944 0.0757790066848503
T945 0.0757790066848503
T946 0.0757790066848503
T947 0.0757790066848503
T948 0.0757790066848503
T949 0.0757790066848503
T950 0.0757790066848503
T951 0.0757790066848503
T952 0.0757790066848503
T953 0.0757790066848503
T954 0.0757790066848503
T955 0.0757790066848503
T956 0.0757790066848503
T957 0
T958 0
T959 0
T960 0
T961 0
T962 0
T963 0
T964 0
T965 0.0757790066848503
T966 0.0757790066848503
T967 0.0757790066848503
T968 0.0757790066848503
T969 0.0757790066848503
T970 0.0757790066848503
T971 0.0757790066848503
T972 0.0757790066848503
T973 0.0757790066848503
T974 0.0757790066848503
T975 0.0757790066848503
T976 0.0757790066848503
T977 0.0757790066848503
T978 0.0757790066848503
T979 0.0757790066848503
T980 0.0757790066848503
T981 0
T982 0
T983 0
T984 0
T985 0
T986 0
T987 0
T988 0
T989 0.0757790066848503
T990 0.0757790066848503
T991 0.0757790066848503
T992 0.0757790066848503
T993 0.0757790066848503
T994 0.0757790066848503
T995 0.0757790066848503
T996 0.0757790066848503
T997 0.0757790066848503
T998 0.0757790066848503
T999 0.0757790066848503
T1000 0.0757790066848503
T1001 0.0757790066848503
T1002 0.0757790066848503
T1003 0.0757790066848503
T1004 0.0757790066848503
T1005 0
T1006 0
T1007 0
T1008 0
T1009 0
T1010 0
T1011 0
T1012 0
T1013 0.0757790066848503
T1014 0.0757790066848503
T1015 0.0757790066848503
T1016 0.0757790066848503
T1017 0.0757790066848503
T1018 0.0757790066848503
T1019 0.0757790066848503
T1020 0.0757790066848503
T1021 0.0757790066848503
T1022 0.0757790066848503
T1023 0.0757790066848503
T1024 0.0757790066848503
T1025 0.0757790066848503
T1026 0.0757790066848503
T1027 0.0757790066848503
T1028 0.0757790066848503
T1029 0
T1030 0
T1031 0
T1032 0
T1033 0
T1034 0
T1035 0
T1036 0
T1037 0
T1038 0.0757790066848503
T1039 0.0757790066848503
T1040 0.0757790066848503
T1041 0.0757790066848503
T1042 0.0757790066848503
T1043 0.0757790066848503
T1044 0.0757790066848503
T1045 0.0757790066848503
T1046 0.0757790066848503
T1047 0.0757790066848503
T1048 0.0757790066848503
T1049 0.0757790066848503
T1050 0.0757790066848503
T1051 0.0757790066848503
T1052 0.0757790066848503
T1053 0
T1054 0
T1055 0
T1056 0
T1057 0
T1058 0
T1059 0
T1060 0
T1061 0
T1062 0.0757790066848503
T1063 0.0757790066848503
T1064 0.0757790066848503
T1065 0.0757790066848503
T1066 0.0757790066848503
T1067 0.0757790066848503
T1068 0.0757790066848503
T1069 0.0757790066848503
T1070 0.0757770405714505
T1071 0.0757750744580506
T1072 0.0757731072042137
T1073 0.0757711410908139
T1074 0.0757691749774141
T1075 0.0757672088640142
T1076 0.0757652416101774
T1077 0
T1078 0
T1079 0
T1080 0
T1081 0
T1082 0
T1083 0
T1084 0
T1085 0
T1086 0.0757455781953048
T1087 0.0757436120819049
T1088 0.0757416448280681
T1089 0.0757396787146682
T1090 0.0757377126012684
T1091 0.0757357464878685
T1092 0.0757337792340317
T1093 0.0757318131206318
T1094 0.075729847007232
T1095 0.0757278808938321
T1096 0.0757259136399953
T1097 0.0757239475265954
T1098 0.0757219814131955
T1099 0.0757200152997957
T1100 0.0757180480459588
T1101 0
T1102 0
T1103 0
T1104 0
T1105 0
T1106 0
T1107 0
T1108 0
T1109 0
T1110 0.0756983846310863
T1111 0.0756964173772494
T1112 0.0756944512638496
T1113 0.0756924851504497
T1114 0.0756905190370499
T1115 0.075688551783213
T1116 0.0756865856698132
T1117 0.0756846195564133
T1118 0.0756826534430135
T1119 0.0756806861891766
T1120 0.0756787200757767
T1121 0.0756767539623769
T1122 0.075674787848977
T1123 0.0756728205951402
T1124 0.0756708544817403
T1125 0
T1126 0
T1127 0
T1128 0
T1129 0
T1130 0
T1131 0
T1132 0
T1133 0
T1134 0.0756511910668678
T1135 0.0756492238130309
T1136 0.0756472576996311
T1137 0.0756452915862312
T1138 0.0756433254728314
T1139 0.0756413582189945
T1140 0.0756393921055947
T1141 0.0756374259921948
T1142 0.0756354587383579
T1143 0.0756334926249581
T1144 0.0756315265115582
T1145 0.0756295603981584
T1146 0.0756275931443215
T1147 0.0756256270309217
T1148 0.0756236609175218
T1149 0
T1150 0
T1151 0
T1152 0
T1153 0
T1154 0
T1155 0
T1156 0
T1157 0
T1158 0.0756039963622123
T1159 0.0756020302488124
T1160 0.0756000641354126
T1161 0.0755980980220127
T1162 0.0755961307681759
T1163 0.075594164654776
T1164 0.0755921985413762
T1165 0.0755902324279763
T1166 0.0755882651741394
T1167 0.0755862990607396
T1168 0.0755843329473397
T1169 0.0755823668339399
T1170 0.075580399580103
T1171 0.0755784334667032
T1172 0.0755764673533033
T1173 0
T1174 0
T1175 0
T1176 0
T1177 0
T1178 0
T1179 0
T1180 0
T1181 0
T1182 0.0755568027979938
T1183 0.0755548366845939
T1184 0.0755528705711941
T1185 0.0755509033173572
T1186 0.0755489372039573
T1187 0.0755469710905575
T1188 0.0755450049771576
T1189 0.0755430377233208
T1190 0.0755410716099209
T1191 0.0755391054965211
T1192 0.0755371393831212
T1193 0.0755351721292844
T1194 0.0755332060158845
T1195 0.0755312399024847
T1196 0.0755292737890848
T1197 0
T1198 0
T1199 0
T1200 0
T1201 0
T1202 0
T1203 0
T1204 0
T1205 0
T1206 0.0755096092337753
T1207 0.0755076431203754
T1208 0.0755056770069756
T1209 0.0755037097531387
T1210 0.0755017436397388
T1211 0.075499777526339
T1212 0.0754978102725021
T1213 0.0754958441591023
T1214 0.0754938780457024
T1215 0.0754919119323026
T1216 0.0754899446784657
T1217 0.0754879785650659
T1218 0.075486012451666
T1219 0.0754840463382662
T1220 0.0754820790844293
T1221 0
T1222 0
T1223 0
T1224 0
T1225 0
T1226 0
T1227 0
T1228 0
T1229 0
T1230 0.0754624156695568
T1231 0.0754604495561569
T1232 0.0754584823023201
T1233 0.0754565161889202
T1234 0.0754545500755203
T1235 0.0754525839621205
T1236 0.0754506167082836
T1237 0.0754486505948838
T1238 0.0754466844814839
T1239 0.0754447183680841
T1240 0.0754427511142472
T1241 0.0754407850008473
T1242 0.0754388188874475
T1243 0.0754368527740476
T1244 0.0754348855202108
T1245 0
T1246 0
T1247 0
T1248 0
T1249 0
T1250 0
T1251 0
T1252 0
T1253 0
T1254 0.0754152221053382
T1255 0.0754132548515014
T1256 0.0754112887381015
T1257 0.0754093226247017
T1258 0.0754073565113018
T1259 0.075405389257465
T1260 0.0754034231440651
T1261 0.0754014570306653
T1262 0.0753994909172654
T1263 0.0753975236634285
T1264 0.0753955575500287
T1265 0.0753935914366289
T1266 0.075391625323229
T1267 0.0753896580693921
T1268 0.0753876919559923
T1269 0
T1270 0
T1271 0
T1272 0
T1273 0
T1274 0
T1275 0
T1276 0
T1277 0
T1278 0.0753680285411197
T1279 0.0753660612872829
T1280 0.075364095173883
T1281 0.0753621290604832
T1282 0.0753601618066463
T1283 0.0753581956932465
T1284 0.0753562295798466
T1285 0.0753542634664468
T1286 0.0753522962126099
T1287 0.07535033009921
T1288 0.0753483639858102
T1289 0.0753463978724103
T1290 0.0753444306185735
T1291 0.0753424645051736
T1292 0.0753404983917738
T1293 0
T1294 0
T1295 0
T1296 0
T1297 0
T1298 0
T1299 0
T1300 0
T1301 0
T1302 0.0753208338364642
T1303 0.0753188677230644
T1304 0.0753169016096645
T1305 0.0753149354962647
T1306 0.0753129682424278
T1307 0.075311002129028
T1308 0.0753090360156281
T1309 0.0753070699022283
T1310 0.0753051026483914
T1311 0.0753031365349915
T1312 0.0753011704215917
T1313 0.0752992043081918
T1314 0.075297237054355
T1315 0.0752952709409551
T1316 0.0752933048275553
T1317 0
T1318 0
T1319 0
T1320 0
T1321 0
T1322 0
T1323 0
T1324 0
T1325 0
T1326 0.0752736402722457
T1327 0.0752716741588459
T1328 0.075269708045446
T1329 0.0752677407916092
T1330 0.0752657746782093
T1331 0.0752638085648095
T1332 0.0752618424514096
T1333 0.0752598751975728
T1334 0.0752579090841729
T1335 0.075255942970773
T1336 0.0752539768573732
T1337 0.0752520096035363
T1338 0.0752500434901365
T1339 0.0752480773767366
T1340 0.0752461112633368
T1341 0
T1342 0
T1343 0
T1344 0
T1345 0
T1346 0
T1347 0
T1348 0
T1349 0
T1350 0.0752264467080272
T1351 0.0752244805946274
T1352 0.0752225133407905
T1353 0.0752205472273907
T1354 0.0752185811139908
T1355 0.0752166150005909
T1356 0.0752146477467541
T1357 0.0752126816333542
T1358 0.0752107155199544
T1359 0.0752087494065545
T1360 0.0752067821527177
T1361 0.0752048160393178
T1362 0.075202849925918
T1363 0.0752008838125181
T1364 0.0751989165586812
T1365 0
T1366 0
T1367 0
T1368 0
T1369 0
T1370 0
T1371 0
T1372 0
T1373 0
T1374 0.0751792531438087
T1375 0.0751772870304089
T1376 0.075175319776572
T1377 0.0751733536631721
T1378 0.0751713875497723
T1379 0.0751694214363724
T1380 0.0751674541825356
T1381 0.0751654880691357
T1382 0.0751635219557359
T1383 0.075161555842336
T1384 0.0751595885884992
T1385 0.0751576224750993
T1386 0.0751556563616995
T1387 0.0751536891078626
T1388 0.0751517229944628
T1389 0
T1390 0
T1391 0
T1392 0
T1393 0
T1394 0
T1395 0
T1396 0
T1397 0
T1398 0.0751320595795902
T1399 0.0751300923257533
T1400 0.0751281262123535
T1401 0.0751261600989536
T1402 0.0751241939855538
T1403 0.0751222267317169
T1404 0.0751202606183171
T1405 0.0751182945049172
T1406 0.0751163283915174
T1407 0.0751143611376805
T1408 0.0751123950242807
T1409 0.0751104289108808
T1410 0.075108462797481
T1411 0.0751064955436441
T1412 0.0751045294302442
T1413 0
T1414 0
T1415 0
T1416 0
T1417 0
T1418 0
T1419 0
T1420 0
T1421 0
T1422 0.0750848648749347
T1423 0.0750828987615348
T1424 0.075080932648135
T1425 0.0750789665347351
T1426 0.0750769992808983
T1427 0.0750750331674984
T1428 0.0750730670540986
T1429 0.0750711009406987
T1430 0.0750691336868619
T1431 0.075067167573462
T1432 0.0750652014600622
T1433 0.0750632353466623
T1434 0.0750612680928254
T1435 0.0750593019794256
T1436 0
T1437 0
T1438 0
T1439 0
T1440 0
T1441 0
T1442 0
T1443 0
T1444 0
T1445 0
T1446 0.0750376713107162
T1447 0.0750357051973163
T1448 0.0750337390839165
T1449 0.0750317729705166
T1450 0.0750298057166798
T1451 0.0750278396032799
T1452 0.0750258734898801
T1453 0.0750239073764802
T1454 0.0750219401226433
T1455 0.0750199740092435
T1456 0.0750180078958436
T1457 0.0750160406420068
T1458 0.0750140745286069
T1459 0.0750121084152071
T1460 0
T1461 0
T1462 0
T1463 0
T1464 0
T1465 0
T1466 0
T1467 0
T1468 0
T1469 0
T1470 0.0749904777464977
T1471 0.0749885116330978
T1472 0.074986545519698
T1473 0.0749845782658611
T1474 0.0749826121524613
T1475 0.0749806460390614
T1476 0.0749786799256616
T1477 0.0749767126718247
T1478 0.0749747465584248
T1479 0.074972780445025
T1480 0.0749708143316251
T1481 0.0749688470777883
T1482 0.0749668809643884
T1483 0.0749649148509886
T1484 0
T1485 0
T1486 0
T1487 0
T1488 0
T1489 0
T1490 0
T1491 0
T1492 0
T1493 0
T1494 0.0749432841822792
T1495 0.0749413180688793
T1496 0.0749393508150425
T1497 0.0749373847016426
T1498 0.0749354185882427
T1499 0.0749334524748429
T1500 0.074931485221006
T1501 0.0749295191076062
T1502 0.0749275529942063
T1503 0.0749255868808065
T1504 0.0749236196269696
T1505 0.0749216535135698
T1506 0.0749196874001699
T1507 0.0749177212867701
T1508 0
T1509 0
T1510 0
T1511 0
T1512 0
T1513 0
T1514 0
T1515 0
T1516 0
T1517 0
T1518 0.0748960906180607
T1519 0.0748941245046608
T1520 0.0748921572508239
T1521 0.0748901911374241
T1522 0.0748882250240242
T1523 0.0748862589106244
T1524 0.0748842916567875
T1525 0.0748823255433877
T1526 0.0748803594299878
T1527 0.074878392176151
T1528 0.0748764260627511
T1529 0.0748744599493513
T1530 0.0748724938359514
T1531 0.0748705265821146
T1532 0
T1533 0
T1534 0
T1535 0
T1536 0
T1537 0
T1538 0
T1539 0
T1540 0
T1541 0
T1542 0.0748488970538422
T1543 0.0748469298000053
T1544 0.0748449636866055
T1545 0.0748429975732056
T1546 0.0748410314598058
T1547 0.0748390642059689
T1548 0.074837098092569
T1549 0.0748351319791692
T1550 0.0748331658657693
T1551 0.0748311986119325
T1552 0.0748292324985326
T1553 0.0748272663851328
T1554 0.0748253002717329
T1555 0.074823333017896
T1556 0
T1557 0
T1558 0
T1559 0
T1560 0
T1561 0
T1562 0
T1563 0
T1564 0
T1565 0
T1566 0.0748017023491866
T1567 0.0747997362357868
T1568 0.0747977701223869
T1569 0.0747958040089871
T1570 0.0747938367551502
T1571 0.0747918706417504
T1572 0.0747899045283505
T1573 0.0747879384149507
T1574 0.0747859711611138
T1575 0.074784005047714
T1576 0.0747820389343141
T1577 0.0747800728209143
T1578 0.0747781055670774
T1579 0.0747761394536775
T1580 0
T1581 0
T1582 0
T1583 0
T1584 0
T1585 0
T1586 0
T1587 0
T1588 0
T1589 0
T1590 0.0747545087849681
T1591 0.0747525426715683
T1592 0.0747505765581684
T1593 0.0747486093043316
T1594 0.0747466431909317
T1595 0.0747446770775319
T1596 0.074742710964132
T1597 0.0747407437102952
T1598 0.0747387775968953
T1599 0.0747368114834955
T1600 0.0747348453700956
T1601 0.0747328781162587
T1602 0.0747309120028589
T1603 0.074728945889459
T1604 0
T1605 0
T1606 0
T1607 0
T1608 0
T1609 0
T1610 0
T1611 0
T1612 0
T1613 0
T1614 0.0747073152207496
T1615 0.0747053491073498
T1616 0.0747033829939499
T1617 0.0747014157401131
T1618 0.0746994496267132
T1619 0.0746974835133134
T1620 0.0746955173999135
T1621 0.0746935501460766
T1622 0.0746915840326768
T1623 0.0746896179192769
T1624 0.0746876518058771
T1625 0.0746856845520402
T1626 0.0746837184386404
T1627 0.0746817523252405
T1628 0
T1629 0
T1630 0
T1631 0
T1632 0
T1633 0
T1634 0
T1635 0
T1636 0
T1637 0
T1638 0.0746601216565311
T1639 0.0746581555431313
T1640 0.0746561882892944
T1641 0.0746542221758946
T1642 0.0746522560624947
T1643 0.0746502899490949
T1644 0.074648322695258
T1645 0.0746463565818582
T1646 0.0746443904684583
T1647 0.0746424243550584
T1648 0.0746404571012216
T1649 0.0746384909878217
T1650 0.0746365248744219
T1651 0.074634558761022
T1652 0
T1653 0
T1654 0
T1655 0
T1656 0
T1657 0
T1658 0
T1659 0
T1660 0
T1661 0
T1662 0.0746129280923126
T1663 0.0746109608384758
T1664 0.0746089947250759
T1665 0.0746070286116761
T1666 0.0746050624982762
T1667 0.0746030952444394
T1668 0.0746011291310395
T1669 0.0745991630176396
T1670 0.0745971969042398
T1671 0.0745952296504029
T1672 0.0745932635370031
T1673 0.0745912974236032
T1674 0.0745893313102034
T1675 0.0745873640563665
T1676 0
T1677 0
T1678 0
T1679 0
T1680 0
T1681 0
T1682 0
T1683 0
T1684 0
T1685 0
T1686 0.0745657345280941
T1687 0.0745637672742573
T1688 0.0745618011608574
T1689 0.0745598350474576
T1690 0.0745578689340577
T1691 0.0745559016802208
T1692 0.074553935566821
T1693 0.0745519694534211
T1694 0.0745500033400213
T1695 0.0745480360861844
T1696 0.0745460699727846
T1697 0.0745441038593847
T1698 0.0745421366055479
T1699 0.074540170492148
T1700 0
T1701 0
T1702 0
T1703 0
T1704 0
T1705 0
T1706 0
T1707 0
T1708 0
T1709 0
T1710 0.0745185398234386
T1711 0.0745165737100388
T1712 0.0745146075966389
T1713 0.0745126414832391
T1714 0.0745106742294022
T1715 0.0745087081160023
T1716 0.0745067420026025
T1717 0.0745047758892026
T1718 0.0745028086353658
T1719 0.0745008425219659
T1720 0.0744988764085661
T1721 0.0744969102951662
T1722 0.0744949430413294
T1723 0.0744929769279295
T1724 0
T1725 0
T1726 0
T1727 0
T1728 0
T1729 0
T1730 0
T1731 0
T1732 0
T1733 0
T1734 0.0744713462592201
T1735 0.0744693801458202
T1736 0.0744674140324204
T1737 0.0744654467785835
T1738 0.0744634806651837
T1739 0.0744615145517838
T1740 0.074459548438384
T1741 0.0744575811845471
T1742 0.0744556150711473
T1743 0.0744536489577474
T1744 0.0744516828443476
T1745 0.0744497155905107
T1746 0.0744477494771108
T1747 0.074445783363711
T1748 0
T1749 0
T1750 0
T1751 0
T1752 0
T1753 0
T1754 0
T1755 0
T1756 0
T1757 0
T1758 0.0744241526950016
T1759 0.0744221865816017
T1760 0.0744202204682019
T1761 0.074418253214365
T1762 0.0744162871009652
T1763 0.0744143209875653
T1764 0.0744123548741655
T1765 0.0744103876203286
T1766 0.0743341265976789
T1767 0.0742578655750291
T1768 0.0741816045523794
T1769 0.0741053423892926
T1770 0.0740290813666429
T1771 0.0739528203439932
T1772 0
T1773 0
T1774 0
T1775 0
T1776 0
T1777 0
T1778 0
T1779 0
T1780 0
T1781 0
T1782 0.073113945673535
T1783 0.0730376846508853
T1784 0.0729614236282355
T1785 0.0728851614651488
T1786 0.0728089004424991
T1787 0.0727326394198493
T1788 0.0726563783971996
T1789 0.0725801173745498
T1790 0.0725038552114631
T1791 0.0724275941888134
T1792 0.0723513331661636
T1793 0.0722750721435139
T1794 0.0721988099804271
T1795 0.0721225489577774
T1796 0
T1797 0
T1798 0
T1799 0
T1800 0
T1801 0
T1802 0
T1803 0
T1804 0
T1805 0
T1806 0.0712836754277563
T1807 0.0712074132646695
T1808 0.0711311522420198
T1809 0.07105489121937
T1810 0.0709786301967203
T1811 0.0709023680336335
T1812 0.0708261070109838
T1813 0.0707498459883341
T1814 0.0706735849656843
T1815 0.0705973228025976
T1816 0.0705210617799478
T1817 0.0704448007572981
T1818 0.0703685397346483
T1819 0.0702922775715616
T1820 0
T1821 0
T1822 0
T1823 0
T1824 0
T1825 0
T1826 0
T1827 0
T1828 0
T1829 0
T1830 0.0694534040415405
T1831 0.0693771430188907
T1832 0.069300880855804
T1833 0.0692246198331542
T1834 0.0691483588105045
T1835 0.0690720977878548
T1836 0.068995835624768
T1837 0.0689195746021183
T1838 0.0688433135794685
T1839 0.0687670525568188
T1840 0.068690790393732
T1841 0.0686145293710823
T1842 0.0685382683484326
T1843 0.0684620073257828
T1844 0
T1845 0
T1846 0
T1847 0
T1848 0
T1849 0
T1850 0
T1851 0
T1852 0
T1853 0
T1854 0.0676231326553247
T1855 0.0675468716326749
T1856 0.0674706106100252
T1857 0.0673943484469385
T1858 0.0673180874242887
T1859 0.067241826401639
T1860 0.0671655653789892
T1861 0.0670893032159025
T1862 0.0670130421932528
T1863 0.066936781170603
T1864 0.0668605201479533
T1865 0.0667842579848665
T1866 0.0667079969622168
T1867 0.0666317359395671
T1868 0
T1869 0
T1870 0
T1871 0
T1872 0
T1873 0
T1874 0
T1875 0
T1876 0
T1877 0
T1878 0.0657928612691089
T1879 0.0657166002464592
T1880 0.0656403392238094
T1881 0.0655640782011597
T1882 0.0654878160380729
T1883 0.0654115550154232
T1884 0.0653352939927735
T1885 0.0652590329701237
T1886 0.065182770807037
T1887 0.0651065097843872
T1888 0.0650302487617375
T1889 0.0649539877390878
T1890 0.064877726716438
T1891 0.0648014645533513
T1892 0
T1893 0
T1894 0
T1895 0
T1896 0
T1897 0
T1898 0
T1899 0
T1900 0
T1901 0
T1902 0.0639625910233301
T1903 0.0638863288602434
T1904 0.0638100678375936
T1905 0.0637338068149439
T1906 0.0636575457922942
T1907 0.0635812836292074
T1908 0.0635050226065577
T1909 0.0634287615839079
T1910 0.0633525005612582
T1911 0.0632762395386085
T1912 0.0631999773755217
T1913 0.063123716352872
T1914 0.0630474553302222
T1915 0.0629711943075725
T1916 0
T1917 0
T1918 0
T1919 0
T1920 0
T1921 0
T1922 0
T1923 0
T1924 0
T1925 0
T1926 0.0621323196371143
T1927 0.0620560586144646
T1928 0.0619797964513779
T1929 0.0619035354287281
T1930 0.0618272744060784
T1931 0.0617510133834286
T1932 0.0616747523607789
T1933 0.0615984901976922
T1934 0.0615222291750424
T1935 0.0614459681523927
T1936 0.0613697071297429
T1937 0.0612934449666562
T1938 0.0612171839440065
T1939 0.0611409229213567
T1940 0
T1941 0
T1942 0
T1943 0
T1944 0
T1945 0
T1946 0
T1947 0
T1948 0
T1949 0
T1950 0.0603020482508986
T1951 0.0602257872282488
T1952 0.0601495262055991
T1953 0.0600732651829494
T1954 0.0599970030198626
T1955 0.0599207419972129
T1956 0.0598444809745631
T1957 0.0597682199519134
T1958 0.0596919577888266
T1959 0.0596156967661769
T1960 0.0595394357435272
T1961 0.0594631747208774
T1962 0.0593869125577907
T1963 0.0593106515351409
T1964 0
T1965 0
T1966 0
T1967 0
T1968 0
T1969 0
T1970 0
T1971 0
T1972 0
T1973 0
T1974 0
T1975 0.058395515842033
T1976 0.0583192548193833
T1977 0.0582429937967336
T1978 0.0581667327740838
T1979 0.0580904706109971
T1980 0.0580142095883473
T1981 0.0579379485656976
T1982 0.0578616875430479
T1983 0.0577854253799611
T1984 0.0577091643573114
T1985 0.0576329033346616
T1986 0.0575566423120119
T1987 0.0574803801489252
T1988 0
T1989 0
T1990 0
T1991 0
T1992 0
T1993 0
T1994 0
T1995 0
T1996 0
T1997 0
T1998 0
T1999 0.0565652455962543
T2000 0.0564889834331675
T2001 0.0564127224105178
T2002 0.056336461387868
T2003 0.0562602003652183
T2004 0.0561839382021316
T2005 0.0561076771794818
T2006 0.0560314161568321
T2007 0.0559551551341823
T2008 0.0558788929710956
T2009 0.0558026319484459
T2010 0.0557263709257961
T2011 0.0556501099031464
T2012 0
T2013 0
T2014 0
T2015 0
T2016 0
T2017 0
T2018 0
T2019 0
T2020 0
T2021 0
T2022 0
T2023 0.0547349742100385
T2024 0.0546587131873887
T2025 0.054582451024302
T2026 0.0545061900016523
T2027 0.0544299289790025
T2028 0.0543536679563528
T2029 0.054277405793266
T2030 0.0542011447706163
T2031 0.0541248837479666
T2032 0.0540486227253168
T2033 0.0539723605622301
T2034 0.0538960995395803
T2035 0.0538198385169306
T2036 0
T2037 0
T2038 0
T2039 0
T2040 0
T2041 0
T2042 0
T2043 0
T2044 0
T2045 0
T2046 0
T2047 0.0529047028238227
T2048 0.052828441801173
T2049 0.0527521807785232
T2050 0.0526759186154365
T2051 0.0525996575927867
T2052 0.052523396570137
T2053 0.0524471355474873
T2054 0.0523708733844005
T2055 0.0522946123617508
T2056 0.052218351339101
T2057 0.0521420903164513
T2058 0.0520658292938016
T2059 0.0519895671307148
T2060 0
T2061 0
T2062 0
T2063 0
T2064 0
T2065 0
T2066 0
T2067 0
T2068 0
T2069 0
T2070 0
T2071 0.0510744314376069
T2072 0.0509981704149572
T2073 0.0509219093923075
T2074 0.0508456483696577
T2075 0.050769386206571
T2076 0.0506931251839212
T2077 0.0506168641612715
T2078 0.0505406031386217
T2079 0.050464342115972
T2080 0.0503880799528853
T2081 0.0503118189302355
T2082 0.0502355579075858
T2083 0.050159296884936
T2084 0
T2085 0
T2086 0
T2087 0
T2088 0
T2089 0
T2090 0
T2091 0
T2092 0
T2093 0
T2094 0
T2095 0.0492441611918282
T2096 0.0491678990287414
T2097 0.0490916380060917
T2098 0.0490153769834419
T2099 0.0489391159607922
T2100 0.0488628549381424
T2101 0.0487865927750557
T2102 0.048710331752406
T2103 0.0486340707297562
T2104 0.0485578097071065
T2105 0.0484815475440197
T2106 0.04840528652137
T2107 0.0483290254987203
T2108 0
T2109 0
T2110 0
T2111 0
T2112 0
T2113 0
T2114 0
T2115 0
T2116 0
T2117 0
T2118 0
T2119 0.0474138898056124
T2120 0.0473376287829626
T2121 0.0472613677603129
T2122 0.0471851055972261
T2123 0.0471088445745764
T2124 0.0470325835519267
T2125 0.0469563225292769
T2126 0.0468800603661902
T2127 0.0468037993435404
T2128 0.0467275383208907
T2129 0.046651277298241
T2130 0.0465750151351542
T2131 0
T2132 0
T2133 0
T2134 0
T2135 0
T2136 0
T2137 0
T2138 0
T2139 0
T2140 0
T2141 0
T2142 0
T2143 0.0455836184193966
T2144 0.0455073573967468
T2145 0.0454310963740971
T2146 0.0453548353514474
T2147 0.0452785731883606
T2148 0.0452023121657109
T2149 0.0451260511430612
T2150 0.0450497901204114
T2151 0.0449735279573247
T2152 0.0448972669346749
T2153 0.0448210059120252
T2154 0.0447447448893754
T2155 0
T2156 0
T2157 0
T2158 0
T2159 0
T2160 0
T2161 0
T2162 0
T2163 0
T2164 0
T2165 0
T2166 0
T2167 0.0437533481736178
T2168 0.0436770860105311
T2169 0.0436008249878813
T2170 0.0435245639652316
T2171 0.0434483029425819
T2172 0.0433720407794951
T2173 0.0432957797568454
T2174 0.0432195187341956
T2175 0.0431432577115459
T2176 0.0430669955484591
T2177 0.0429907345258094
T2178 0.0429144735031597
T2179 0
T2180 0
T2181 0
T2182 0
T2183 0
T2184 0
T2185 0
T2186 0
T2187 0
T2188 0
T2189 0
T2190 0
T2191 0.041923076787402
T2192 0.0418468157647523
T2193 0.0417705536016656
T2194 0.0416942925790158
T2195 0.0416180315563661
T2196 0.0415417705337163
T2197 0.0414655083706296
T2198 0.0413892473479799
T2199 0.0413129863253301
T2200 0.0412367253026804
T2201 0.0411604631395936
T2202 0.0410842021169439
T2203 0
T2204 0
T2205 0
T2206 0
T2207 0
T2208 0
T2209 0
T2210 0
T2211 0
T2212 0
T2213 0
T2214 0
T2215 0.0400928054011863
T2216 0.0400165443785365
T2217 0.0399402833558868
T2218 0.0398640211928
T2219 0.0397877601701503
T2220 0.0397114991475006
T2221 0.0396352381248508
T2222 0.0395589759617641
T2223 0.0394827149391143
T2224 0.0394064539164646
T2225 0.0393301928938149
T2226 0.0392539318711651
T2227 0
T2228 0
T2229 0
T2230 0
T2231 0
T2232 0
T2233 0
T2234 0
T2235 0
T2236 0
T2237 0
T2238 0
T2239 0.0382625340149705
T2240 0.0381862729923207
T2241 0.038110011969671
T2242 0.0380337509470213
T2243 0.0379574887839345
T2244 0.0378812277612848
T2245 0.037804966738635
T2246 0.0377287057159853
T2247 0.0376524446933356
T2248 0.0375761825302488
T2249 0.0374999215075991
T2250 0.0374236604849493
T2251 0
T2252 0
T2253 0
T2254 0
T2255 0
T2256 0
T2257 0
T2258 0
T2259 0
T2260 0
T2261 0
T2262 0
T2263 0.0364322637691917
T2264 0.036356001606105
T2265 0.0362797405834552
T2266 0.0362034795608055
T2267 0.0361272185381557
T2268 0.036050957515506
T2269 0.0359746953524193
T2270 0.0358984343297695
T2271 0.0358221733071198
T2272 0.03574591228447
T2273 0.0356696501213833
T2274 0.0355933890987335
T2275 0
T2276 0
T2277 0
T2278 0
T2279 0
T2280 0
T2281 0
T2282 0
T2283 0
T2284 0
T2285 0
T2286 0
T2287 0.0346019923829759
T2288 0.0345257313603262
T2289 0.0344494703376764
T2290 0.0343732081745897
T2291 0.03429694715194
T2292 0.0342206861292902
T2293 0.0341444251066405
T2294 0.0340681629435537
T2295 0.033991901920904
T2296 0.0339156408982543
T2297 0.0338393798756045
T2298 0.0337631177125178
T2299 0
T2300 0
T2301 0
T2302 0
T2303 0
T2304 0
T2305 0
T2306 0
T2307 0
T2308 0
T2309 0
T2310 0
T2311 0.0327717209967601
T2312 0.0326954599741104
T2313 0.0326191989514607
T2314 0.0325429379288109
T2315 0.0324666757657242
T2316 0.0323904147430744
T2317 0.0323141537204247
T2318 0.032237892697775
T2319 0.0321616305346882
T2320 0.0320853695120385
T2321 0.0320091084893887
T2322 0.031932847466739
T2323 0
T2324 0
T2325 0
T2326 0
T2327 0
T2328 0
T2329 0
T2330 0
T2331 0
T2332 0
T2333 0
T2334 0
T2335 0.0309414507509814
T2336 0.0308651885878946
T2337 0.0307889275652449
T2338 0.0307126665425951
T2339 0.0306364055199454
T2340 0.0305601433568587
T2341 0.0304838823342089
T2342 0.0304076213115592
T2343 0.0303313602889094
T2344 0.0302550981258227
T2345 0.030178837103173
T2346 0.0301025760805232
T2347 0
T2348 0
T2349 0
T2350 0
T2351 0
T2352 0
T2353 0
T2354 0
T2355 0
T2356 0
T2357 0
T2358 0
T2359 0.0291111793647656
T2360 0.0290349183421158
T2361 0.0289586561790291
T2362 0.0288823951563794
T2363 0.0288061341337296
T2364 0.0287298731110799
T2365 0.0286536109479931
T2366 0.0285773499253434
T2367 0.0285010889026937
T2368 0.0284248278800439
T2369 0.0283485657169572
T2370 0.0282723046943074
T2371 0
T2372 0
T2373 0
T2374 0
T2375 0
T2376 0
T2377 0
T2378 0
T2379 0
T2380 0
T2381 0
T2382 0
T2383 0.0272809079785498
T2384 0.0272046469559001
T2385 0.0271283859332503
T2386 0.0270521237701636
T2387 0.0269758627475138
T2388 0.0268996017248641
T2389 0.0268233407022144
T2390 0.0267470785391276
T2391 0.0266708175164779
T2392 0.0265945564938281
T2393 0.0265182954711784
T2394 0.0264420344485287
T2395 0
T2396 0
T2397 0
T2398 0
T2399 0
T2400 0
T2401 0
T2402 0
T2403 0
T2404 0
T2405 0
T2406 0
T2407 0.025450636592334
T2408 0.0253743755696843
T2409 0.0252981145470345
T2410 0.0252218535243848
T2411 0.0251455913612981
T2412 0.0250693303386483
T2413 0.0249930693159986
T2414 0.0249168082933488
T2415 0.0248405472706991
T2416 0.0247642851076124
T2417 0.0246880240849626
T2418 0.0246117630623129
T2419 0
T2420 0
T2421 0
T2422 0
T2423 0
T2424 0
T2425 0
T2426 0
T2427 0
T2428 0
T2429 0
T2430 0
T2431 0.0236203663465552
T2432 0.0235441041834685
T2433 0.0234678431608188
T2434 0.023391582138169
T2435 0.0233153211155193
T2436 0.0232390600928695
T2437 0.0231627979297828
T2438 0.0230865369071331
T2439 0.0230102758844833
T2440 0.0229340148618336
T2441 0.0228577526987468
T2442 0.0227814916760971
T2443 0
T2444 0
T2445 0
T2446 0
T2447 0
T2448 0
T2449 0
T2450 0
T2451 0
T2452 0
T2453 0
T2454 0
T2455 0.0217900949603395
T2456 0.0217138339376897
T2457 0.02163757291504
T2458 0.0215613107519532
T2459 0.0214850497293035
T2460 0.0214087887066538
T2461 0.021332527684004
T2462 0.0212562655209173
T2463 0.0211800044982675
T2464 0.0211037434756178
T2465 0.0210274824529681
T2466 0.0209512202898813
T2467 0
T2468 0
T2469 0
T2470 0
T2471 0
T2472 0
T2473 0
T2474 0
T2475 0
T2476 0
T2477 0
T2478 0
T2479 0.0199598235741237
T2480 0.0198835625514739
T2481 0.0198073015288242
T2482 0.0197310405061745
T2483 0.0196547783430877
T2484 0.019578517320438
T2485 0.0195022562977882
T2486 0.0194259952751385
T2487 0.0193497331120518
T2488 0.019273472089402
T2489 0.0191972110667523
T2490 0.0191209500441025
T2491 0
T2492 0
T2493 0
T2494 0
T2495 0
T2496 0
T2497 0
T2498 0
T2499 0
T2500 0
T2501 0
T2502 0
T2503 0.0181295533283449
T2504 0.0180532911652582
T2505 0.0179770301426084
T2506 0.0179007691199587
T2507 0.0178245080973089
T2508 0.0177482459342222
T2509 0.0176719849115725
T2510 0.0175957238889227
T2511 0.017519462866273
T2512 0.0174432007031862
T2513 0.0173669396805365
T2514 0.0172906786578868
T2515 0
T2516 0
T2517 0
T2518 0
T2519 0
T2520 0
T2521 0
T2522 0
T2523 0
T2524 0
T2525 0
T2526 0
T2527 0.0162992819421291
T2528 0.0162230209194794
T2529 0.0161467587563926
T2530 0.0160704977337429
T2531 0.0159942367110932
T2532 0.0159179756884434
T2533 0.0158417135253567
T2534 0.0157654525027069
T2535 0.0156891914800572
T2536 0.0156129304574075
T2537 0.0155366682943207
T2538 0.015460407271671
T2539 0
T2540 0
T2541 0
T2542 0
T2543 0
T2544 0
T2545 0
T2546 0
T2547 0
T2548 0
T2549 0
T2550 0
T2551 0.0144690105559133
T2552 0.0143927495332636
T2553 0.0143164885106139
T2554 0.0142402263475271
T2555 0.0141639653248774
T2556 0.0140877043022276
T2557 0.0140114432795779
T2558 0.0139351811164912
T2559 0.0138589200938414
T2560 0.0137826590711917
T2561 0.0137063980485419
T2562 0.0136301370258922
T2563 0
T2564 0
T2565 0
T2566 0
T2567 0
T2568 0
T2569 0
T2570 0
T2571 0
T2572 0
T2573 0
T2574 0
T2575 0.0126387391696976
T2576 0.0125624781470478
T2577 0.0124862171243981
T2578 0.0124099561017484
T2579 0.0123336939386616
T2580 0.0122574329160119
T2581 0.0121811718933621
T2582 0.0121049108707124
T2583 0.0120286498480626
T2584 0.0119523876849759
T2585 0.0118761266623262
T2586 0.0117998656396764
T2587 0
T2588 0
T2589 0
T2590 0
T2591 0
T2592 0
T2593 0
T2594 0
T2595 0
T2596 0
T2597 0
T2598 0
T2599 0.0108084689239188
T2600 0.010732206760832
T2601 0.0106559457381823
T2602 0.0105796847155326
T2603 0.0105034236928828
T2604 0.0104271626702331
T2605 0.0103509005071463
T2606 0.0102746394844966
T2607 0.0101983784618469
T2608 0.0101221174391971
T2609 0.0100458552761104
T2610 0.00996959425346064
T2611 0
T2612 0
T2613 0
T2614 0
T2615 0
T2616 0
T2617 0
T2618 0
T2619 0
T2620 0
T2621 0
T2622 0
T2623 0.00897819753770301
T2624 0.00890193651505328
T2625 0.00882567549240354
T2626 0.00874941332931679
T2627 0.00867315230666705
T2628 0.00859689128401731
T2629 0.00852063026136757
T2630 0.00852063026136757
T2631 0.00852063026136757
T2632 0.00852063026136757
T2633 0.00852063026136757
T2634 0.00852063026136757
T2635 0
T2636 0
T2637 0
T2638 0
T2639 0
T2640 0
T2641 0
T2642 0
T2643 0
T2644 0
T2645 0
T2646 0
T2647 0.00852063026136757
T2648 0.00852063026136757
T2649 0.00852063026136757
T2650 0.00852063026136757
T2651 0.00852063026136757
T2652 0.00852063026136757
T2653 0.00852063026136757
T2654 0.00852063026136757
T2655 0.00852063026136757
T2656 0.00852063026136757
T2657 0.00852063026136757
T2658 0.00852063026136757
T2659 0
T2660 0
T2661 0
T2662 0
T2663 0
T2664 0
T2665 0
T2666 0
T2667 0
T2668 0
T2669 0
T2670 0
T2671 0.00852063026136757
T2672 0.00852063026136757
T2673 0.00852063026136757
T2674 0.00852063026136757
T2675 0.00852063026136757
T2676 0.00852063026136757
T2677 0.00852063026136757
T2678 0.00852063026136757
T2679 0.00852063026136757
T2680 0.00852063026136757
T2681 0.00852063026136757
T2682 0.00852063026136757
T2683 0
T2684 0
T2685 0
T2686 0
T2687 0
T2688 0
T2689 0
T2690 0
T2691 0
T2692 0
T2693 0
T2694 0
T2695 0.00852063026136757
T2696 0.00852063026136757
T2697 0.00852063026136757
T2698 0.00852063026136757
T2699 0.00852063026136757
T2700 0.00852063026136757
T2701 0.00852063026136757
T2702 0.00852063026136757
T2703 0.00852063026136757
T2704 0.00852063026136757
T2705 0.00852063026136757
T2706 0.00852063026136757
T2707 0
T2708 0
T2709 0
T2710 0
T2711 0
T2712 0
T2713 0
T2714 0
T2715 0
T2716 0
T2717 0
T2718 0
T2719 0.00852063026136757
T2720 0.00852063026136757
T2721 0.00852063026136757
T2722 0.00852063026136757
T2723 0.00852063026136757
T2724 0.00852063026136757
T2725 0.00852063026136757
T2726 0.00852063026136757
T2727 0.00852063026136757
T2728 0.00852063026136757
T2729 0.00852063026136757
T2730 0.00852063026136757
T2731 0
T2732 0
T2733 0
T2734 0
T2735 0
T2736 0
T2737 0
T2738 0
T2739 0
T2740 0
T2741 0
T2742 0
T2743 0.00852063026136757
T2744 0.00852063026136757
T2745 0.00852063026136757
T2746 0.00852063026136757
T2747 0.00852063026136757
T2748 0.00852063026136757
T2749 0.00852063026136757
T2750 0.00852063026136757
T2751 0.00852063026136757
T2752 0.00852063026136757
T2753 0.00852063026136757
T2754 0.00852063026136757
T2755 0
T2756 0
T2757 0
T2758 0
T2759 0
T2760 0
T2761 0
T2762 0
T2763 0
T2764 0
T2765 0
T2766 0
T2767 0.00852063026136757
T2768 0.00852063026136757
T2769 0.00852063026136757
T2770 0.00852063026136757
T2771 0.00852063026136757
T2772 0.00852063026136757
T2773 0.00852063026136757
T2774 0.00852063026136757
T2775 0.00852063026136757
T2776 0.00852063026136757
T2777 0.00852063026136757
T2778 0
T2779 0
T2780 0
T2781 0
T2782 0
T2783 0
T2784 0
T2785 0
T2786 0
T2787 0
T2788 0
T2789 0
T2790 0
T2791 0.00852063026136757
T2792 0.00852063026136757
T2793 0.00852063026136757
T2794 0.00852063026136757
T2795 0.00852063026136757
T2796 0.00852063026136757
T2797 0.00852063026136757
T2798 0.00852063026136757
T2799 0.00852063026136757
T2800 0.00852063026136757
T2801 0.00852063026136757
T2802 0
T2803 0
T2804 0
T2805 0
T2806 0
T2807 0
T2808 0
