# Supplementary material for: FishMORPH - An agent-based model to predict salmonid growth and distribution responses under natural and low flows
Source: Sci Rep. 2016 Jul 19;6:29414. doi: 10.1038/srep29414 (PMC4949470; doi:10.1038/srep29414)
Supplement: Supplementary Information 2 [file srep29414-s2.zip › SR_FishMORPH_Files/Parameters/Baseline_Resource7_Density_Stretch8.var]

Resource7Density Strech8
T1 0
T2 0
T3 0
T4 0
T5 3.66809712987467
T6 3.66809712987467
T7 3.66809712987467
T8 3.66809712987467
T9 3.66809712987467
T10 3.66809712987467
T11 3.66809712987467
T12 3.66809712987467
T13 3.66809712987467
T14 3.66809712987467
T15 3.66809712987467
T16 3.66809712987467
T17 3.66809712987467
T18 3.66809712987467
T19 3.66809712987467
T20 3.66809712987467
T21 0
T22 0
T23 0
T24 0
T25 0
T26 0
T27 0
T28 0
T29 3.66809712987467
T30 3.66809712987467
T31 3.66809712987467
T32 3.66809712987467
T33 3.66809712987467
T34 3.66809712987467
T35 3.66809712987467
T36 3.66809712987467
T37 3.66809712987467
T38 3.66809712987467
T39 3.66809712987467
T40 3.66809712987467
T41 3.66809712987467
T42 3.66809712987467
T43 3.66809712987467
T44 3.66809712987467
T45 0
T46 0
T47 0
T48 0
T49 0
T50 0
T51 0
T52 0
T53 3.66809712987467
T54 3.66809712987467
T55 3.66809712987467
T56 3.66809712987467
T57 3.66809712987467
T58 3.66809712987467
T59 3.66809712987467
T60 3.66809712987467
T61 3.66809712987467
T62 3.66809712987467
T63 3.66809712987467
T64 3.66809712987467
T65 3.66809712987467
T66 3.66809712987467
T67 3.66809712987467
T68 3.66809712987467
T69 0
T70 0
T71 0
T72 0
T73 0
T74 0
T75 0
T76 0
T77 3.66809712987467
T78 3.66809712987467
T79 3.66809712987467
T80 3.66809712987467
T81 3.66809712987467
T82 3.66809712987467
T83 3.66809712987467
T84 3.66809712987467
T85 3.66809712987467
T86 3.66809712987467
T87 3.66809712987467
T88 3.66809712987467
T89 3.66809712987467
T90 3.66809712987467
T91 3.66809712987467
T92 3.66809712987467
T93 0
T94 0
T95 0
T96 0
T97 0
T98 0
T99 0
T100 0
T101 3.66809712987467
T102 3.66809712987467
T103 3.66809712987467
T104 3.66809712987467
T105 3.66809712987467
T106 3.66809712987467
T107 3.66809712987467
T108 3.66809712987467
T109 3.66809712987467
T110 3.66809712987467
T111 3.66809712987467
T112 3.66809712987467
T113 3.66809712987467
T114 3.66809712987467
T115 3.66809712987467
T116 3.66809712987467
T117 0
T118 0
T119 0
T120 0
T121 0
T122 0
T123 0
T124 0
T125 3.66809712987467
T126 3.66809712987467
T127 3.66809712987467
T128 3.66809712987467
T129 3.66809712987467
T130 3.66809712987467
T131 3.66809712987467
T132 3.66809712987467
T133 3.66809712987467
T134 3.66809712987467
T135 3.66809712987467
T136 3.66809712987467
T137 3.66809712987467
T138 3.66809712987467
T139 3.66809712987467
T140 3.66809712987467
T141 0
T142 0
T143 0
T144 0
T145 0
T146 0
T147 0
T148 0
T149 3.66809712987467
T150 3.66809712987467
T151 3.66809712987467
T152 3.66809712987467
T153 3.66809712987467
T154 3.66809712987467
T155 3.66809712987467
T156 3.66809712987467
T157 3.66809712987467
T158 3.66809712987467
T159 3.66809712987467
T160 3.66809712987467
T161 3.66809712987467
T162 3.66809712987467
T163 3.66809712987467
T164 3.66809712987467
T165 0
T166 0
T167 0
T168 0
T169 0
T170 0
T171 0
T172 0
T173 3.66809712987467
T174 3.66809712987467
T175 3.66809712987467
T176 3.66809712987467
T177 3.66809712987467
T178 3.66809712987467
T179 3.66809712987467
T180 3.66809712987467
T181 3.66809712987467
T182 3.66809712987467
T183 3.66809712987467
T184 3.66809712987467
T185 3.66809712987467
T186 3.66809712987467
T187 3.66809712987467
T188 3.66809712987467
T189 0
T190 0
T191 0
T192 0
T193 0
T194 0
T195 0
T196 0
T197 3.66809712987467
T198 3.66809712987467
T199 3.66809712987467
T200 3.66809712987467
T201 3.66809712987467
T202 3.66809712987467
T203 3.66809712987467
T204 3.66809712987467
T205 3.66809712987467
T206 3.66809712987467
T207 3.66809712987467
T208 3.66809712987467
T209 3.66809712987467
T210 3.66809712987467
T211 3.66809712987467
T212 3.66809712987467
T213 0
T214 0
T215 0
T216 0
T217 0
T218 0
T219 0
T220 0
T221 3.66809712987467
T222 3.66809712987467
T223 3.66809712987467
T224 3.66809712987467
T225 3.66809712987467
T226 3.66809712987467
T227 3.66809712987467
T228 3.66809712987467
T229 3.66809712987467
T230 3.66809712987467
T231 3.66809712987467
T232 3.66809712987467
T233 3.66809712987467
T234 3.66809712987467
T235 3.66809712987467
T236 3.66809712987467
T237 0
T238 0
T239 0
T240 0
T241 0
T242 0
T243 0
T244 0
T245 3.66809712987467
T246 3.66809712987467
T247 3.66809712987467
T248 3.66809712987467
T249 3.66809712987467
T250 3.66809712987467
T251 3.66809712987467
T252 3.66809712987467
T253 3.66809712987467
T254 3.66809712987467
T255 3.66809712987467
T256 3.66809712987467
T257 3.66809712987467
T258 3.66809712987467
T259 3.66809712987467
T260 3.66809712987467
T261 0
T262 0
T263 0
T264 0
T265 0
T266 0
T267 0
T268 0
T269 3.66809712987467
T270 3.66809712987467
T271 3.66809712987467
T272 3.66809712987467
T273 3.66809712987467
T274 3.66809712987467
T275 3.66809712987467
T276 3.66809712987467
T277 3.66809712987467
T278 3.66809712987467
T279 3.66809712987467
T280 3.66809712987467
T281 3.66809712987467
T282 3.66809712987467
T283 3.66809712987467
T284 3.66809712987467
T285 0
T286 0
T287 0
T288 0
T289 0
T290 0
T291 0
T292 0
T293 3.66809712987467
T294 3.66809712987467
T295 3.66809712987467
T296 3.66809712987467
T297 3.66809712987467
T298 3.66809712987467
T299 3.66809712987467
T300 3.66809712987467
T301 3.66809712987467
T302 3.66809712987467
T303 3.66809712987467
T304 3.66809712987467
T305 3.66809712987467
T306 3.66809712987467
T307 3.66809712987467
T308 3.66809712987467
T309 0
T310 0
T311 0
T312 0
T313 0
T314 0
T315 0
T316 0
T317 3.66809712987467
T318 3.66809712987467
T319 3.66809712987467
T320 3.66809712987467
T321 3.66809712987467
T322 3.66809712987467
T323 3.66809712987467
T324 3.66809712987467
T325 3.66809712987467
T326 3.66809712987467
T327 3.66809712987467
T328 3.66809712987467
T329 3.66809712987467
T330 3.66809712987467
T331 3.66809712987467
T332 3.66809712987467
T333 0
T334 0
T335 0
T336 0
T337 0
T338 0
T339 0
T340 0
T341 3.66809712987467
T342 3.66809712987467
T343 3.66809712987467
T344 3.66809712987467
T345 3.66809712987467
T346 3.66809712987467
T347 3.66809712987467
T348 3.66809712987467
T349 3.66809712987467
T350 3.66809712987467
T351 3.66809712987467
T352 3.66809712987467
T353 3.66809712987467
T354 3.66809712987467
T355 3.66809712987467
T356 3.66809712987467
T357 0
T358 0
T359 0
T360 0
T361 0
T362 0
T363 0
T364 0
T365 3.66809712987467
T366 3.66809712987467
T367 3.66809712987467
T368 3.66809712987467
T369 3.66809712987467
T370 3.66809712987467
T371 3.66809712987467
T372 3.66809712987467
T373 3.66809712987467
T374 3.66809712987467
T375 3.66809712987467
T376 3.66809712987467
T377 3.66809712987467
T378 3.66809712987467
T379 3.66809712987467
T380 3.66809712987467
T381 0
T382 0
T383 0
T384 0
T385 0
T386 0
T387 0
T388 0
T389 3.66809712987467
T390 3.66809712987467
T391 3.66809712987467
T392 3.66809712987467
T393 3.66809712987467
T394 3.66809712987467
T395 3.66809712987467
T396 3.66809712987467
T397 3.66809712987467
T398 3.66809712987467
T399 3.66809712987467
T400 3.66809712987467
T401 3.66809712987467
T402 3.66809712987467
T403 3.66809712987467
T404 3.66809712987467
T405 0
T406 0
T407 0
T408 0
T409 0
T410 0
T411 0
T412 0
T413 3.66809712987467
T414 3.66809712987467
T415 3.66809712987467
T416 3.66809712987467
T417 3.66809712987467
T418 3.66809712987467
T419 3.66809712987467
T420 3.66809712987467
T421 3.66809712987467
T422 3.66809712987467
T423 3.66809712987467
T424 3.66809712987467
T425 3.66809712987467
T426 3.66809712987467
T427 3.66809712987467
T428 3.66809712987467
T429 0
T430 0
T431 0
T432 0
T433 0
T434 0
T435 0
T436 0
T437 3.66809712987467
T438 3.66809712987467
T439 3.66809712987467
T440 3.66809712987467
T441 3.66809712987467
T442 3.66809712987467
T443 3.66809712987467
T444 3.66809712987467
T445 3.66809712987467
T446 3.66809712987467
T447 3.66809712987467
T448 3.66809712987467
T449 3.66809712987467
T450 3.66809712987467
T451 3.66809712987467
T452 3.66809712987467
T453 0
T454 0
T455 0
T456 0
T457 0
T458 0
T459 0
T460 0
T461 3.66809712987467
T462 3.66809712987467
T463 3.66809712987467
T464 3.66809712987467
T465 3.66809712987467
T466 3.66809712987467
T467 3.66809712987467
T468 3.66809712987467
T469 3.66809712987467
T470 3.66809712987467
T471 3.66809712987467
T472 3.66809712987467
T473 3.66809712987467
T474 3.66809712987467
T475 3.66809712987467
T476 3.66809712987467
T477 0
T478 0
T479 0
T480 0
T481 0
T482 0
T483 0
T484 0
T485 3.66809712987467
T486 3.66809712987467
T487 3.66809712987467
T488 3.66809712987467
T489 3.66809712987467
T490 3.66809712987467
T491 3.66809712987467
T492 3.66809712987467
T493 3.66809712987467
T494 3.66809712987467
T495 3.66809712987467
T496 3.66809712987467
T497 3.66809712987467
T498 3.66809712987467
T499 3.66809712987467
T500 3.66809712987467
T501 0
T502 0
T503 0
T504 0
T505 0
T506 0
T507 0
T508 0
T509 3.66809712987467
T510 3.66809712987467
T511 3.66809712987467
T512 3.66809712987467
T513 3.66809712987467
T514 3.66809712987467
T515 3.66809712987467
T516 3.66809712987467
T517 3.66809712987467
T518 3.66809712987467
T519 3.66809712987467
T520 3.66809712987467
T521 3.66809712987467
T522 3.66809712987467
T523 3.66809712987467
T524 3.66809712987467
T525 0
T526 0
T527 0
T528 0
T529 0
T530 0
T531 0
T532 0
T533 3.66809712987467
T534 3.66809712987467
T535 3.66809712987467
T536 3.66809712987467
T537 3.66809712987467
T538 3.66809712987467
T539 3.66809712987467
T540 3.66809712987467
T541 3.66809712987467
T542 3.66809712987467
T543 3.66809712987467
T544 3.66809712987467
T545 3.66809712987467
T546 3.66809712987467
T547 3.66809712987467
T548 3.66809712987467
T549 0
T550 0
T551 0
T552 0
T553 0
T554 0
T555 0
T556 0
T557 3.66809712987467
T558 3.66809712987467
T559 3.66809712987467
T560 3.66809712987467
T561 3.66809712987467
T562 3.66809712987467
T563 3.66809712987467
T564 3.66809712987467
T565 3.66809712987467
T566 3.66809712987467
T567 3.66809712987467
T568 3.66809712987467
T569 3.66809712987467
T570 3.66809712987467
T571 3.66809712987467
T572 3.66809712987467
T573 0
T574 0
T575 0
T576 0
T577 0
T578 0
T579 0
T580 0
T581 3.66809712987467
T582 3.66809712987467
T583 3.66809712987467
T584 3.66809712987467
T585 3.66809712987467
T586 3.66809712987467
T587 3.66809712987467
T588 3.66809712987467
T589 3.66809712987467
T590 3.66809712987467
T591 3.66809712987467
T592 3.66809712987467
T593 3.66809712987467
T594 3.66809712987467
T595 3.66809712987467
T596 3.66809712987467
T597 0
T598 0
T599 0
T600 0
T601 0
T602 0
T603 0
T604 0
T605 3.66809712987467
T606 3.66809712987467
T607 3.66809712987467
T608 3.66809712987467
T609 3.66809712987467
T610 3.66809712987467
T611 3.66809712987467
T612 3.66809712987467
T613 3.66809712987467
T614 3.66809712987467
T615 3.66809712987467
T616 3.66809712987467
T617 3.66809712987467
T618 3.66809712987467
T619 3.66809712987467
T620 3.66809712987467
T621 0
T622 0
T623 0
T624 0
T625 0
T626 0
T627 0
T628 0
T629 3.66809712987467
T630 3.66809712987467
T631 3.66809712987467
T632 3.66809712987467
T633 3.66809712987467
T634 3.66809712987467
T635 3.66809712987467
T636 3.66809712987467
T637 3.66809712987467
T638 3.66809712987467
T639 3.66809712987467
T640 3.66809712987467
T641 3.66809712987467
T642 3.66809712987467
T643 3.66809712987467
T644 3.66809712987467
T645 0
T646 0
T647 0
T648 0
T649 0
T650 0
T651 0
T652 0
T653 3.66809712987467
T654 3.66809712987467
T655 3.66809712987467
T656 3.66809712987467
T657 3.66809712987467
T658 3.66809712987467
T659 3.66809712987467
T660 3.66809712987467
T661 3.66809712987467
T662 3.66809712987467
T663 3.66809712987467
T664 3.66809712987467
T665 3.66809712987467
T666 3.66809712987467
T667 3.66809712987467
T668 3.66809712987467
T669 0
T670 0
T671 0
T672 0
T673 0
T674 0
T675 0
T676 0
T677 3.66809712987467
T678 3.66809712987467
T679 3.66809712987467
T680 3.66809712987467
T681 3.66809712987467
T682 3.66809712987467
T683 3.66809712987467
T684 3.66809712987467
T685 3.66809712987467
T686 3.66809712987467
T687 3.66809712987467
T688 3.66809712987467
T689 3.66809712987467
T690 3.66809712987467
T691 3.66809712987467
T692 3.66809712987467
T693 0
T694 0
T695 0
T696 0
T697 0
T698 0
T699 0
T700 0
T701 3.66809712987467
T702 3.66809712987467
T703 3.66809712987467
T704 3.66809712987467
T705 3.66809712987467
T706 3.66809712987467
T707 3.66809712987467
T708 3.66809712987467
T709 3.66809712987467
T710 3.66809712987467
T711 3.66809712987467
T712 3.66809712987467
T713 3.66809712987467
T714 3.66809712987467
T715 3.66809712987467
T716 3.66809712987467
T717 0
T718 0
T719 0
T720 0
T721 0
T722 0
T723 0
T724 0
T725 3.66809712987467
T726 3.66809712987467
T727 3.66809712987467
T728 3.66809712987467
T729 3.66809712987467
T730 3.66809712987467
T731 3.66809712987467
T732 3.66809712987467
T733 3.66809712987467
T734 3.66809712987467
T735 3.66809712987467
T736 3.66809712987467
T737 3.66809712987467
T738 3.66809712987467
T739 3.66809712987467
T740 3.66809712987467
T741 0
T742 0
T743 0
T744 0
T745 0
T746 0
T747 0
T748 0
T749 3.66809712987467
T750 3.66809712987467
T751 3.66809712987467
T752 3.66809712987467
T753 3.66809712987467
T754 3.66809712987467
T755 3.66809712987467
T756 3.66809712987467
T757 3.66809712987467
T758 3.66809712987467
T759 3.66809712987467
T760 3.66809712987467
T761 3.66809712987467
T762 3.66809712987467
T763 3.66809712987467
T764 3.66809712987467
T765 0
T766 0
T767 0
T768 0
T769 0
T770 0
T771 0
T772 0
T773 3.66809712987467
T774 3.66809712987467
T775 3.66809712987467
T776 3.66809712987467
T777 3.66809712987467
T778 3.66809712987467
T779 3.66809712987467
T780 3.66809712987467
T781 3.66809712987467
T782 3.66809712987467
T783 3.66809712987467
T784 3.66809712987467
T785 3.66809712987467
T786 3.66809712987467
T787 3.66809712987467
T788 3.66809712987467
T789 0
T790 0
T791 0
T792 0
T793 0
T794 0
T795 0
T796 0
T797 3.66809712987467
T798 3.66809712987467
T799 3.66809712987467
T800 3.66809712987467
T801 3.66809712987467
T802 3.66809712987467
T803 3.66809712987467
T804 3.66809712987467
T805 3.66809712987467
T806 3.66809712987467
T807 3.66809712987467
T808 3.66809712987467
T809 3.66809712987467
T810 3.66809712987467
T811 3.66809712987467
T812 3.66809712987467
T813 0
T814 0
T815 0
T816 0
T817 0
T818 0
T819 0
T820 0
T821 3.66809712987467
T822 3.66809712987467
T823 3.66809712987467
T824 3.66809712987467
T825 3.66809712987467
T826 3.66809712987467
T827 3.66809712987467
T828 3.66809712987467
T829 3.66809712987467
T830 3.66809712987467
T831 3.66809712987467
T832 3.66809712987467
T833 3.66809712987467
T834 3.66809712987467
T835 3.66809712987467
T836 3.66809712987467
T837 0
T838 0
T839 0
T840 0
T841 0
T842 0
T843 0
T844 0
T845 3.66809712987467
T846 3.66809712987467
T847 3.66809712987467
T848 3.66809712987467
T849 3.66809712987467
T850 3.66809712987467
T851 3.66809712987467
T852 3.66809712987467
T853 3.66809712987467
T854 3.66809712987467
T855 3.66809712987467
T856 3.66809712987467
T857 3.66809712987467
T858 3.66809712987467
T859 3.66809712987467
T860 3.66809712987467
T861 0
T862 0
T863 0
T864 0
T865 0
T866 0
T867 0
T868 0
T869 3.66809712987467
T870 3.66809712987467
T871 3.66809712987467
T872 3.66809712987467
T873 3.66809712987467
T874 3.66809712987467
T875 3.66809712987467
T876 3.66809712987467
T877 3.66809712987467
T878 3.66809712987467
T879 3.66809712987467
T880 3.66809712987467
T881 3.66809712987467
T882 3.66809712987467
T883 3.66809712987467
T884 3.66809712987467
T885 0
T886 0
T887 0
T888 0
T889 0
T890 0
T891 0
T892 0
T893 3.66809712987467
T894 3.66809712987467
T895 3.66809712987467
T896 3.66809712987467
T897 3.66809712987467
T898 3.66809712987467
T899 3.66809712987467
T900 3.66809712987467
T901 3.66809712987467
T902 3.66809712987467
T903 3.66809712987467
T904 3.66809712987467
T905 3.66809712987467
T906 3.66809712987467
T907 3.66809712987467
T908 3.66809712987467
T909 0
T910 0
T911 0
T912 0
T913 0
T914 0
T915 0
T916 0
T917 3.66809712987467
T918 3.66809712987467
T919 3.66809712987467
T920 3.66809712987467
T921 3.66809712987467
T922 3.66809712987467
T923 3.66809712987467
T924 3.66809712987467
T925 3.66809712987467
T926 3.66809712987467
T927 3.66809712987467
T928 3.66809712987467
T929 3.66809712987467
T930 3.66809712987467
T931 3.66809712987467
T932 3.66809712987467
T933 0
T934 0
T935 0
T936 0
T937 0
T938 0
T939 0
T940 0
T941 3.66809712987467
T942 3.66809712987467
T943 3.66809712987467
T944 3.66809712987467
T945 3.66809712987467
T946 3.66809712987467
T947 3.66809712987467
T948 3.66809712987467
T949 3.66809712987467
T950 3.66809712987467
T951 3.66809712987467
T952 3.66809712987467
T953 3.66809712987467
T954 3.66809712987467
T955 3.66809712987467
T956 3.66809712987467
T957 0
T958 0
T959 0
T960 0
T961 0
T962 0
T963 0
T964 0
T965 3.66809712987467
T966 3.66809712987467
T967 3.66809712987467
T968 3.66809712987467
T969 3.66809712987467
T970 3.66809712987467
T971 3.66809712987467
T972 3.66809712987467
T973 3.66809712987467
T974 3.66809712987467
T975 3.66809712987467
T976 3.66809712987467
T977 3.66809712987467
T978 3.66809712987467
T979 3.66809712987467
T980 3.66809712987467
T981 0
T982 0
T983 0
T984 0
T985 0
T986 0
T987 0
T988 0
T989 3.66809712987467
T990 3.66809712987467
T991 3.66809712987467
T992 3.66809712987467
T993 3.66809712987467
T994 3.66809712987467
T995 3.66809712987467
T996 3.66809712987467
T997 3.66809712987467
T998 3.66809712987467
T999 3.66809712987467
T1000 3.66809712987467
T1001 3.66809712987467
T1002 3.66809712987467
T1003 3.66809712987467
T1004 3.66809712987467
T1005 0
T1006 0
T1007 0
T1008 0
T1009 0
T1010 0
T1011 0
T1012 0
T1013 3.66809712987467
T1014 3.66809712987467
T1015 3.66809712987467
T1016 3.66809712987467
T1017 3.66809712987467
T1018 3.66809712987467
T1019 3.66809712987467
T1020 3.66809712987467
T1021 3.66809712987467
T1022 3.66809712987467
T1023 3.66809712987467
T1024 3.66809712987467
T1025 3.66809712987467
T1026 3.66809712987467
T1027 3.66809712987467
T1028 3.66809712987467
T1029 0
T1030 0
T1031 0
T1032 0
T1033 0
T1034 0
T1035 0
T1036 0
T1037 0
T1038 3.66809712987467
T1039 3.66809712987467
T1040 3.66809712987467
T1041 3.66809712987467
T1042 3.66809712987467
T1043 3.66809712987467
T1044 3.66809712987467
T1045 3.66809712987467
T1046 3.66809712987467
T1047 3.66809712987467
T1048 3.66809712987467
T1049 3.66809712987467
T1050 3.66809712987467
T1051 3.66809712987467
T1052 3.66809712987467
T1053 0
T1054 0
T1055 0
T1056 0
T1057 0
T1058 0
T1059 0
T1060 0
T1061 0
T1062 3.66809712987467
T1063 3.66809712987467
T1064 3.66809712987467
T1065 3.66809712987467
T1066 3.66809712987467
T1067 3.66809712987467
T1068 3.66809712987467
T1069 3.66809712987467
T1070 3.66800194591521
T1071 3.66790675972234
T1072 3.66781157576288
T1073 3.66771639180342
T1074 3.66762120784397
T1075 3.66752602388451
T1076 3.66743083992506
T1077 0
T1078 0
T1079 0
T1080 0
T1081 0
T1082 0
T1083 0
T1084 0
T1085 0
T1086 3.66647899586365
T1087 3.6663838119042
T1088 3.66628862794474
T1089 3.66619344398529
T1090 3.66609826002583
T1091 3.66600307383295
T1092 3.6659078898735
T1093 3.66581270591404
T1094 3.66571752195458
T1095 3.66562233799513
T1096 3.66552715403567
T1097 3.66543197007622
T1098 3.66533678388334
T1099 3.66524159992388
T1100 3.66514641596443
T1101 0
T1102 0
T1103 0
T1104 0
T1105 0
T1106 0
T1107 0
T1108 0
T1109 0
T1110 3.66419457413644
T1111 3.66409939017699
T1112 3.66400420398411
T1113 3.66390902002466
T1114 3.6638138360652
T1115 3.66371865210574
T1116 3.66362346814629
T1117 3.66352828418683
T1118 3.66343309799395
T1119 3.6633379140345
T1120 3.66324273007504
T1121 3.66314754611559
T1122 3.66305236215613
T1123 3.66295717819667
T1124 3.66286199423722
T1125 0
T1126 0
T1127 0
T1128 0
T1129 0
T1130 0
T1131 0
T1132 0
T1133 0
T1134 3.66191015017581
T1135 3.66181496621636
T1136 3.6617197822569
T1137 3.66162459829745
T1138 3.66152941433799
T1139 3.66143422814511
T1140 3.66133904418566
T1141 3.6612438602262
T1142 3.66114867626675
T1143 3.66105349230729
T1144 3.66095830834783
T1145 3.66086312438838
T1146 3.6607679381955
T1147 3.66067275423604
T1148 3.66057757027659
T1149 0
T1150 0
T1151 0
T1152 0
T1153 0
T1154 0
T1155 0
T1156 0
T1157 0
T1158 3.65962572844861
T1159 3.65953054225573
T1160 3.65943535829627
T1161 3.65934017433682
T1162 3.65924499037736
T1163 3.6591498064179
T1164 3.65905462245845
T1165 3.65895943849899
T1166 3.65886425230612
T1167 3.65876906834666
T1168 3.6586738843872
T1169 3.65857870042775
T1170 3.65848351646829
T1171 3.65838833250884
T1172 3.65829314854938
T1173 0
T1174 0
T1175 0
T1176 0
T1177 0
T1178 0
T1179 0
T1180 0
T1181 0
T1182 3.65734130448798
T1183 3.65724612052852
T1184 3.65715093656906
T1185 3.65705575260961
T1186 3.65696056641673
T1187 3.65686538245727
T1188 3.65677019849782
T1189 3.65667501453836
T1190 3.65657983057891
T1191 3.65648464661945
T1192 3.65638946265999
T1193 3.65629427646712
T1194 3.65619909250766
T1195 3.6561039085482
T1196 3.65600872458875
T1197 0
T1198 0
T1199 0
T1200 0
T1201 0
T1202 0
T1203 0
T1204 0
T1205 0
T1206 3.65505688276077
T1207 3.65496169656789
T1208 3.65486651260843
T1209 3.65477132864898
T1210 3.65467614468952
T1211 3.65458096073007
T1212 3.65448577677061
T1213 3.65439059281115
T1214 3.65429540661828
T1215 3.65420022265882
T1216 3.65410503869936
T1217 3.65400985473991
T1218 3.65391467078045
T1219 3.653819486821
T1220 3.65372430062812
T1221 0
T1222 0
T1223 0
T1224 0
T1225 0
T1226 0
T1227 0
T1228 0
T1229 0
T1230 3.65277245880014
T1231 3.65267727484068
T1232 3.65258209088123
T1233 3.65248690692177
T1234 3.65239172072889
T1235 3.65229653676944
T1236 3.65220135280998
T1237 3.65210616885052
T1238 3.65201098489107
T1239 3.65191580093161
T1240 3.65182061697216
T1241 3.65172543077928
T1242 3.65163024681982
T1243 3.65153506286037
T1244 3.65143987890091
T1245 0
T1246 0
T1247 0
T1248 0
T1249 0
T1250 0
T1251 0
T1252 0
T1253 0
T1254 3.65048803483951
T1255 3.65039285088005
T1256 3.6502976669206
T1257 3.65020248296114
T1258 3.65010729900168
T1259 3.65001211504223
T1260 3.64991693108277
T1261 3.64982174488989
T1262 3.64972656093044
T1263 3.64963137697098
T1264 3.64953619301153
T1265 3.64944100905207
T1266 3.64934582509261
T1267 3.64925064113316
T1268 3.64915545494028
T1269 0
T1270 0
T1271 0
T1272 0
T1273 0
T1274 0
T1275 0
T1276 0
T1277 0
T1278 3.6482036131123
T1279 3.64810842915284
T1280 3.64801324519339
T1281 3.64791806123393
T1282 3.64782287504105
T1283 3.6477276910816
T1284 3.64763250712214
T1285 3.64753732316269
T1286 3.64744213920323
T1287 3.64734695524377
T1288 3.6472517690509
T1289 3.64715658509144
T1290 3.64706140113198
T1291 3.64696621717253
T1292 3.64687103321307
T1293 0
T1294 0
T1295 0
T1296 0
T1297 0
T1298 0
T1299 0
T1300 0
T1301 0
T1302 3.64591918915167
T1303 3.64582400519221
T1304 3.64572882123276
T1305 3.6456336372733
T1306 3.64553845331384
T1307 3.64544326935439
T1308 3.64534808539493
T1309 3.64525289920206
T1310 3.6451577152426
T1311 3.64506253128314
T1312 3.64496734732369
T1313 3.64487216336423
T1314 3.64477697940477
T1315 3.64468179544532
T1316 3.64458660925244
T1317 0
T1318 0
T1319 0
T1320 0
T1321 0
T1322 0
T1323 0
T1324 0
T1325 0
T1326 3.64363476742446
T1327 3.643539583465
T1328 3.64344439950555
T1329 3.64334921331267
T1330 3.64325402935321
T1331 3.64315884539376
T1332 3.6430636614343
T1333 3.64296847747485
T1334 3.64287329351539
T1335 3.64277810955593
T1336 3.64268292336306
T1337 3.6425877394036
T1338 3.64249255544414
T1339 3.64239737148469
T1340 3.64230218752523
T1341 0
T1342 0
T1343 0
T1344 0
T1345 0
T1346 0
T1347 0
T1348 0
T1349 0
T1350 3.64135034346383
T1351 3.64125515950437
T1352 3.64115997554492
T1353 3.64106479158546
T1354 3.64096960762601
T1355 3.64087442366655
T1356 3.64077923747367
T1357 3.64068405351422
T1358 3.64058886955476
T1359 3.6404936855953
T1360 3.64039850163585
T1361 3.64030331767639
T1362 3.64020813371694
T1363 3.64011294752406
T1364 3.6400177635646
T1365 0
T1366 0
T1367 0
T1368 0
T1369 0
T1370 0
T1371 0
T1372 0
T1373 0
T1374 3.63906592173662
T1375 3.63897073777717
T1376 3.63887555381771
T1377 3.63878036762483
T1378 3.63868518366538
T1379 3.63858999970592
T1380 3.63849481574646
T1381 3.63839963178701
T1382 3.63830444782755
T1383 3.6382092638681
T1384 3.63811407767522
T1385 3.63801889371576
T1386 3.63792370975631
T1387 3.63782852579685
T1388 3.63773334183739
T1389 0
T1390 0
T1391 0
T1392 0
T1393 0
T1394 0
T1395 0
T1396 0
T1397 0
T1398 3.63678149777599
T1399 3.63668631381654
T1400 3.63659112985708
T1401 3.63649594589762
T1402 3.63640076193817
T1403 3.63630557797871
T1404 3.63621039178583
T1405 3.63611520782638
T1406 3.63602002386692
T1407 3.63592483990747
T1408 3.63582965594801
T1409 3.63573447198855
T1410 3.6356392880291
T1411 3.63554410183622
T1412 3.63544891787676
T1413 0
T1414 0
T1415 0
T1416 0
T1417 0
T1418 0
T1419 0
T1420 0
T1421 0
T1422 3.63449707604878
T1423 3.63440189208933
T1424 3.63430670589645
T1425 3.63421152193699
T1426 3.63411633797754
T1427 3.63402115401808
T1428 3.63392597005863
T1429 3.63383078609917
T1430 3.63373560213971
T1431 3.63364041594684
T1432 3.63354523198738
T1433 3.63345004802792
T1434 3.63335486406847
T1435 3.63325968010901
T1436 0
T1437 0
T1438 0
T1439 0
T1440 0
T1441 0
T1442 0
T1443 0
T1444 0
T1445 0
T1446 3.63221265208815
T1447 3.6321174681287
T1448 3.63202228416924
T1449 3.63192710020979
T1450 3.63183191625033
T1451 3.63173673229087
T1452 3.63164154609799
T1453 3.63154636213854
T1454 3.63145117817908
T1455 3.63135599421963
T1456 3.63126081026017
T1457 3.63116562630072
T1458 3.63107044010784
T1459 3.63097525614838
T1460 0
T1461 0
T1462 0
T1463 0
T1464 0
T1465 0
T1466 0
T1467 0
T1468 0
T1469 0
T1470 3.62992823036094
T1471 3.62983304640149
T1472 3.62973786020861
T1473 3.62964267624915
T1474 3.6295474922897
T1475 3.62945230833024
T1476 3.62935712437079
T1477 3.62926194041133
T1478 3.62916675645187
T1479 3.629071570259
T1480 3.62897638629954
T1481 3.62888120234009
T1482 3.62878601838063
T1483 3.62869083442117
T1484 0
T1485 0
T1486 0
T1487 0
T1488 0
T1489 0
T1490 0
T1491 0
T1492 0
T1493 0
T1494 3.62764380640031
T1495 3.62754862244086
T1496 3.6274534384814
T1497 3.62735825452195
T1498 3.62726307056249
T1499 3.62716788436961
T1500 3.62707270041016
T1501 3.6269775164507
T1502 3.62688233249124
T1503 3.62678714853179
T1504 3.62669196457233
T1505 3.62659678061288
T1506 3.62650159442
T1507 3.62640641046054
T1508 0
T1509 0
T1510 0
T1511 0
T1512 0
T1513 0
T1514 0
T1515 0
T1516 0
T1517 0
T1518 3.62535938467311
T1519 3.62526420071365
T1520 3.62516901452077
T1521 3.62507383056132
T1522 3.62497864660186
T1523 3.6248834626424
T1524 3.62478827868295
T1525 3.62469309472349
T1526 3.62459790853061
T1527 3.62450272457116
T1528 3.6244075406117
T1529 3.62431235665225
T1530 3.62421717269279
T1531 3.62412198873333
T1532 0
T1533 0
T1534 0
T1535 0
T1536 0
T1537 0
T1538 0
T1539 0
T1540 0
T1541 0
T1542 3.62307496071248
T1543 3.62297977675302
T1544 3.62288459279356
T1545 3.62278940883411
T1546 3.62269422487465
T1547 3.62259903868177
T1548 3.62250385472232
T1549 3.62240867076286
T1550 3.62231348680341
T1551 3.62221830284395
T1552 3.62212311888449
T1553 3.62202793492504
T1554 3.62193274873216
T1555 3.6218375647727
T1556 0
T1557 0
T1558 0
T1559 0
T1560 0
T1561 0
T1562 0
T1563 0
T1564 0
T1565 0
T1566 3.62079053898527
T1567 3.62069535279239
T1568 3.62060016883293
T1569 3.62050498487348
T1570 3.62040980091402
T1571 3.62031461695457
T1572 3.62021943299511
T1573 3.62012424903565
T1574 3.62002906284278
T1575 3.61993387888332
T1576 3.61983869492386
T1577 3.61974351096441
T1578 3.61964832700495
T1579 3.6195531430455
T1580 0
T1581 0
T1582 0
T1583 0
T1584 0
T1585 0
T1586 0
T1587 0
T1588 0
T1589 0
T1590 3.61850611502464
T1591 3.61841093106518
T1592 3.61831574710572
T1593 3.61822056314627
T1594 3.61812537695339
T1595 3.61803019299394
T1596 3.61793500903448
T1597 3.61783982507502
T1598 3.61774464111557
T1599 3.61764945715611
T1600 3.61755427319666
T1601 3.61745908700378
T1602 3.61736390304432
T1603 3.61726871908487
T1604 0
T1605 0
T1606 0
T1607 0
T1608 0
T1609 0
T1610 0
T1611 0
T1612 0
T1613 0
T1614 3.61622169329743
T1615 3.61612650710455
T1616 3.61603132314509
T1617 3.61593613918564
T1618 3.61584095522618
T1619 3.61574577126673
T1620 3.61565058730727
T1621 3.61555540334782
T1622 3.61546021715494
T1623 3.61536503319548
T1624 3.61526984923603
T1625 3.61517466527657
T1626 3.61507948131711
T1627 3.61498429735766
T1628 0
T1629 0
T1630 0
T1631 0
T1632 0
T1633 0
T1634 0
T1635 0
T1636 0
T1637 0
T1638 3.6139372693368
T1639 3.61384208537734
T1640 3.61374690141789
T1641 3.61365171745843
T1642 3.61355653126555
T1643 3.6134613473061
T1644 3.61336616334664
T1645 3.61327097938718
T1646 3.61317579542773
T1647 3.61308061146827
T1648 3.61298542750882
T1649 3.61289024131594
T1650 3.61279505735648
T1651 3.61269987339703
T1652 0
T1653 0
T1654 0
T1655 0
T1656 0
T1657 0
T1658 0
T1659 0
T1660 0
T1661 0
T1662 3.61165284537617
T1663 3.61155766141671
T1664 3.61146247745726
T1665 3.6113672934978
T1666 3.61127210953834
T1667 3.61117692557889
T1668 3.61108174161943
T1669 3.61098655542655
T1670 3.6108913714671
T1671 3.61079618750764
T1672 3.61070100354819
T1673 3.61060581958873
T1674 3.61051063562927
T1675 3.61041545166982
T1676 0
T1677 0
T1678 0
T1679 0
T1680 0
T1681 0
T1682 0
T1683 0
T1684 0
T1685 0
T1686 3.60936842364896
T1687 3.6092732396895
T1688 3.60917805573005
T1689 3.60908287177059
T1690 3.60898768557771
T1691 3.60889250161826
T1692 3.6087973176588
T1693 3.60870213369935
T1694 3.60860694973989
T1695 3.60851176578043
T1696 3.60841657958756
T1697 3.6083213956281
T1698 3.60822621166864
T1699 3.60813102770919
T1700 0
T1701 0
T1702 0
T1703 0
T1704 0
T1705 0
T1706 0
T1707 0
T1708 0
T1709 0
T1710 3.60708399968833
T1711 3.60698881572887
T1712 3.60689363176942
T1713 3.60679844780996
T1714 3.60670326385051
T1715 3.60660807989105
T1716 3.60651289593159
T1717 3.60641770973872
T1718 3.60632252577926
T1719 3.6062273418198
T1720 3.60613215786035
T1721 3.60603697390089
T1722 3.60594178994144
T1723 3.60584660598198
T1724 0
T1725 0
T1726 0
T1727 0
T1728 0
T1729 0
T1730 0
T1731 0
T1732 0
T1733 0
T1734 3.60479957796112
T1735 3.60470439400166
T1736 3.60460921004221
T1737 3.60451402384933
T1738 3.60441883988988
T1739 3.60432365593042
T1740 3.60422847197096
T1741 3.60413328801151
T1742 3.60403810405205
T1743 3.6039429200926
T1744 3.60384773389972
T1745 3.60375254994026
T1746 3.60365736598081
T1747 3.60356218202135
T1748 0
T1749 0
T1750 0
T1751 0
T1752 0
T1753 0
T1754 0
T1755 0
T1756 0
T1757 0
T1758 3.60251515400049
T1759 3.60241997004103
T1760 3.60232478608158
T1761 3.60222960212212
T1762 3.60213441816267
T1763 3.60203923420321
T1764 3.60194404801033
T1765 3.60184886405088
T1766 3.59815742248431
T1767 3.59446598091774
T1768 3.59077453711774
T1769 3.58708309555117
T1770 3.5833916539846
T1771 3.57970021018461
T1772 0
T1773 0
T1774 0
T1775 0
T1776 0
T1777 0
T1778 0
T1779 0
T1780 0
T1781 0
T1782 3.53909434625207
T1783 3.53540290245208
T1784 3.53171146088551
T1785 3.52802001931894
T1786 3.52432857551895
T1787 3.52063713395238
T1788 3.51694569015238
T1789 3.51325424858581
T1790 3.50956280701924
T1791 3.50587136321925
T1792 3.50217992165268
T1793 3.49848848008611
T1794 3.49479703628612
T1795 3.49110559471955
T1796 0
T1797 0
T1798 0
T1799 0
T1800 0
T1801 0
T1802 0
T1803 0
T1804 0
T1805 0
T1806 3.45049972855359
T1807 3.44680828698702
T1808 3.44311684542045
T1809 3.43942540162045
T1810 3.43573396005388
T1811 3.43204251848731
T1812 3.42835107468732
T1813 3.42465963312075
T1814 3.42096819155418
T1815 3.41727674775419
T1816 3.41358530618762
T1817 3.40989386462105
T1818 3.40620242082106
T1819 3.40251097925448
T1820 0
T1821 0
T1822 0
T1823 0
T1824 0
T1825 0
T1826 0
T1827 0
T1828 0
T1829 0
T1830 3.36190511308852
T1831 3.35821367152195
T1832 3.35452222772196
T1833 3.35083078615539
T1834 3.34713934458882
T1835 3.34344790078883
T1836 3.33975645922226
T1837 3.33606501765569
T1838 3.33237357385569
T1839 3.32868213228913
T1840 3.32499069072255
T1841 3.32129924692256
T1842 3.31760780535599
T1843 3.31391636378942
T1844 0
T1845 0
T1846 0
T1847 0
T1848 0
T1849 0
T1850 0
T1851 0
T1852 0
T1853 0
T1854 3.27331049762346
T1855 3.26961905605689
T1856 3.2659276122569
T1857 3.26223617069033
T1858 3.25854472912376
T1859 3.25485328532377
T1860 3.25116184375719
T1861 3.24747040219062
T1862 3.24377895839063
T1863 3.24008751682406
T1864 3.23639607525749
T1865 3.2327046314575
T1866 3.22901318989093
T1867 3.22532174832436
T1868 0
T1869 0
T1870 0
T1871 0
T1872 0
T1873 0
T1874 0
T1875 0
T1876 0
T1877 0
T1878 3.1847158821584
T1879 3.1810244383584
T1880 3.17733299679183
T1881 3.17364155522526
T1882 3.16995011142527
T1883 3.1662586698587
T1884 3.16256722829213
T1885 3.15887578449214
T1886 3.15518434292557
T1887 3.151492901359
T1888 3.14780145755901
T1889 3.14411001599244
T1890 3.14041857442587
T1891 3.13672713062587
T1892 0
T1893 0
T1894 0
T1895 0
T1896 0
T1897 0
T1898 0
T1899 0
T1900 0
T1901 0
T1902 3.09612126669333
T1903 3.09242982289334
T1904 3.08873838132677
T1905 3.0850469397602
T1906 3.08135549596021
T1907 3.07766405439364
T1908 3.07397261282707
T1909 3.07028116902708
T1910 3.06658972746051
T1911 3.06289828366051
T1912 3.05920684209394
T1913 3.05551540052737
T1914 3.05182395672738
T1915 3.04813251516081
T1916 0
T1917 0
T1918 0
T1919 0
T1920 0
T1921 0
T1922 0
T1923 0
T1924 0
T1925 0
T1926 3.00752664899485
T1927 3.00383520742828
T1928 3.00014376586171
T1929 2.99645232206172
T1930 2.99276088049514
T1931 2.98906943892858
T1932 2.98537799512858
T1933 2.98168655356201
T1934 2.97799511199544
T1935 2.97430366819545
T1936 2.97061222662888
T1937 2.96692078506231
T1938 2.96322934126232
T1939 2.95953789969575
T1940 0
T1941 0
T1942 0
T1943 0
T1944 0
T1945 0
T1946 0
T1947 0
T1948 0
T1949 0
T1950 2.91893203352979
T1951 2.91524059196322
T1952 2.91154914816322
T1953 2.90785770659665
T1954 2.90416626503008
T1955 2.90047482123009
T1956 2.89678337966352
T1957 2.89309193809695
T1958 2.88940049429696
T1959 2.88570905273039
T1960 2.88201761116382
T1961 2.87832616736382
T1962 2.87463472579725
T1963 2.87094328423068
T1964 0
T1965 0
T1966 0
T1967 0
T1968 0
T1969 0
T1970 0
T1971 0
T1972 0
T1973 0
T1974 0
T1975 2.82664597649815
T1976 2.82295453269816
T1977 2.81926309113159
T1978 2.81557164956502
T1979 2.81188020576503
T1980 2.80818876419846
T1981 2.80449732263189
T1982 2.80080587883189
T1983 2.79711443726532
T1984 2.79342299569875
T1985 2.78973155189876
T1986 2.78604011033219
T1987 2.78234866876562
T1988 0
T1989 0
T1990 0
T1991 0
T1992 0
T1993 0
T1994 0
T1995 0
T1996 0
T1997 0
T1998 0
T1999 2.73805135879967
T2000 2.7343599172331
T2001 2.73066847566653
T2002 2.72697703186653
T2003 2.72328559029996
T2004 2.71959414873339
T2005 2.7159027049334
T2006 2.71221126336683
T2007 2.70851982180026
T2008 2.70482837800027
T2009 2.7011369364337
T2010 2.69744549486713
T2011 2.69375405106713
T2012 0
T2013 0
T2014 0
T2015 0
T2016 0
T2017 0
T2018 0
T2019 0
T2020 0
T2021 0
T2022 0
T2023 2.6494567433346
T2024 2.64576530176803
T2025 2.64207386020146
T2026 2.63838241640147
T2027 2.6346909748349
T2028 2.63099953326833
T2029 2.62730808946834
T2030 2.62361664790177
T2031 2.6199252063352
T2032 2.6162337625352
T2033 2.61254232096863
T2034 2.60885087716864
T2035 2.60515943560207
T2036 0
T2037 0
T2038 0
T2039 0
T2040 0
T2041 0
T2042 0
T2043 0
T2044 0
T2045 0
T2046 0
T2047 2.56086212786954
T2048 2.55717068630297
T2049 2.55347924250298
T2050 2.54978780093641
T2051 2.54609635936984
T2052 2.54240491556984
T2053 2.53871347400327
T2054 2.5350220324367
T2055 2.53133058863671
T2056 2.52763914707014
T2057 2.52394770550357
T2058 2.52025626170358
T2059 2.51656482013701
T2060 0
T2061 0
T2062 0
T2063 0
T2064 0
T2065 0
T2066 0
T2067 0
T2068 0
T2069 0
T2070 0
T2071 2.47226751240448
T2072 2.46857607083791
T2073 2.46488462703791
T2074 2.46119318547134
T2075 2.45750174167135
T2076 2.45381030010478
T2077 2.45011885853821
T2078 2.44642741473822
T2079 2.44273597317165
T2080 2.43904453160508
T2081 2.43535308780509
T2082 2.43166164623852
T2083 2.42797020467194
T2084 0
T2085 0
T2086 0
T2087 0
T2088 0
T2089 0
T2090 0
T2091 0
T2092 0
T2093 0
T2094 0
T2095 2.38367289693941
T2096 2.37998145313942
T2097 2.37629001157285
T2098 2.37259857000628
T2099 2.36890712620629
T2100 2.36521568463972
T2101 2.36152424307315
T2102 2.35783279927316
T2103 2.35414135770659
T2104 2.35044991614001
T2105 2.34675847234002
T2106 2.34306703077345
T2107 2.33937558920688
T2108 0
T2109 0
T2110 0
T2111 0
T2112 0
T2113 0
T2114 0
T2115 0
T2116 0
T2117 0
T2118 0
T2119 2.29507827924093
T2120 2.29138683767436
T2121 2.28769539610779
T2122 2.2840039523078
T2123 2.28031251074122
T2124 2.27662106917465
T2125 2.27292962537466
T2126 2.26923818380809
T2127 2.26554674224152
T2128 2.26185529844153
T2129 2.25816385687496
T2130 2.25447241530839
T2131 0
T2132 0
T2133 0
T2134 0
T2135 0
T2136 0
T2137 0
T2138 0
T2139 0
T2140 0
T2141 0
T2142 0
T2143 2.20648366377586
T2144 2.20279222220929
T2145 2.19910078064272
T2146 2.19540933684273
T2147 2.19171789527616
T2148 2.18802645370959
T2149 2.1843350099096
T2150 2.18064356834303
T2151 2.17695212677646
T2152 2.17326068297647
T2153 2.1695692414099
T2154 2.16587779984332
T2155 0
T2156 0
T2157 0
T2158 0
T2159 0
T2160 0
T2161 0
T2162 0
T2163 0
T2164 0
T2165 0
T2166 0
T2167 2.1178890483108
T2168 2.11419760674423
T2169 2.11050616294424
T2170 2.10681472137767
T2171 2.1031232798111
T2172 2.09943183601111
T2173 2.09574039444454
T2174 2.09204895287797
T2175 2.08835750907797
T2176 2.0846660675114
T2177 2.08097462594483
T2178 2.07728318214484
T2179 0
T2180 0
T2181 0
T2182 0
T2183 0
T2184 0
T2185 0
T2186 0
T2187 0
T2188 0
T2189 0
T2190 0
T2191 2.02929443284574
T2192 2.02560299127917
T2193 2.02191154747918
T2194 2.01822010591261
T2195 2.01452866434603
T2196 2.01083722054604
T2197 2.00714577897947
T2198 2.00345433517948
T2199 1.99976289361291
T2200 1.99607145204634
T2201 1.99238000824635
T2202 1.98868856667978
T2203 0
T2204 0
T2205 0
T2206 0
T2207 0
T2208 0
T2209 0
T2210 0
T2211 0
T2212 0
T2213 0
T2214 0
T2215 1.94069981738067
T2216 1.93700837358068
T2217 1.93331693201411
T2218 1.92962549044754
T2219 1.92593404664755
T2220 1.92224260508098
T2221 1.91855116351441
T2222 1.91485971971442
T2223 1.91116827814785
T2224 1.90747683658128
T2225 1.90378539278128
T2226 1.90009395121471
T2227 0
T2228 0
T2229 0
T2230 0
T2231 0
T2232 0
T2233 0
T2234 0
T2235 0
T2236 0
T2237 0
T2238 0
T2239 1.85210519968219
T2240 1.84841375811562
T2241 1.84472231654905
T2242 1.84103087274906
T2243 1.83733943118249
T2244 1.83364798961592
T2245 1.82995654581592
T2246 1.82626510424935
T2247 1.82257366268278
T2248 1.81888221888279
T2249 1.81519077731622
T2250 1.81149933574965
T2251 0
T2252 0
T2253 0
T2254 0
T2255 0
T2256 0
T2257 0
T2258 0
T2259 0
T2260 0
T2261 0
T2262 0
T2263 1.76351058421713
T2264 1.75981914265056
T2265 1.75612770108399
T2266 1.75243625728399
T2267 1.74874481571742
T2268 1.74505337415085
T2269 1.74136193035086
T2270 1.73767048878429
T2271 1.73397904721772
T2272 1.73028760341773
T2273 1.72659616185116
T2274 1.72290472028459
T2275 0
T2276 0
T2277 0
T2278 0
T2279 0
T2280 0
T2281 0
T2282 0
T2283 0
T2284 0
T2285 0
T2286 0
T2287 1.67491596875206
T2288 1.67122452718549
T2289 1.6675330833855
T2290 1.66384164181893
T2291 1.66015020025236
T2292 1.65645875645237
T2293 1.6527673148858
T2294 1.64907587331923
T2295 1.64538442951924
T2296 1.64169298795266
T2297 1.63800154638609
T2298 1.6343101025861
T2299 0
T2300 0
T2301 0
T2302 0
T2303 0
T2304 0
T2305 0
T2306 0
T2307 0
T2308 0
T2309 0
T2310 0
T2311 1.586321353287
T2312 1.58262991172043
T2313 1.57893846792044
T2314 1.57524702635387
T2315 1.5715555847873
T2316 1.5678641409873
T2317 1.56417269942073
T2318 1.56048125785416
T2319 1.55678981405417
T2320 1.5530983724876
T2321 1.54940692868761
T2322 1.54571548712104
T2323 0
T2324 0
T2325 0
T2326 0
T2327 0
T2328 0
T2329 0
T2330 0
T2331 0
T2332 0
T2333 0
T2334 0
T2335 1.49772673782194
T2336 1.49403529402194
T2337 1.49034385245537
T2338 1.4866524108888
T2339 1.48296096708881
T2340 1.47926952552224
T2341 1.47557808395567
T2342 1.47188664015568
T2343 1.46819519858911
T2344 1.46450375702254
T2345 1.46081231322255
T2346 1.45712087165598
T2347 0
T2348 0
T2349 0
T2350 0
T2351 0
T2352 0
T2353 0
T2354 0
T2355 0
T2356 0
T2357 0
T2358 0
T2359 1.40913212235687
T2360 1.40544067855688
T2361 1.40174923699031
T2362 1.39805779319032
T2363 1.39436635162375
T2364 1.39067491005718
T2365 1.38698346625719
T2366 1.38329202469062
T2367 1.37960058312404
T2368 1.37590913932405
T2369 1.37221769775748
T2370 1.36852625619091
T2371 0
T2372 0
T2373 0
T2374 0
T2375 0
T2376 0
T2377 0
T2378 0
T2379 0
T2380 0
T2381 0
T2382 0
T2383 1.32053750465839
T2384 1.31684606309182
T2385 1.31315462152525
T2386 1.30946317772526
T2387 1.30577173615868
T2388 1.30208029459211
T2389 1.29838885079212
T2390 1.29469740922555
T2391 1.29100596765898
T2392 1.28731452385899
T2393 1.28362308229242
T2394 1.27993164072585
T2395 0
T2396 0
T2397 0
T2398 0
T2399 0
T2400 0
T2401 0
T2402 0
T2403 0
T2404 0
T2405 0
T2406 0
T2407 1.23194288919332
T2408 1.22825144762675
T2409 1.22456000382676
T2410 1.22086856226019
T2411 1.21717712069362
T2412 1.21348567689363
T2413 1.20979423532706
T2414 1.20610279376049
T2415 1.2024113499605
T2416 1.19871990839393
T2417 1.19502846682736
T2418 1.19133702302736
T2419 0
T2420 0
T2421 0
T2422 0
T2423 0
T2424 0
T2425 0
T2426 0
T2427 0
T2428 0
T2429 0
T2430 0
T2431 1.14334827372826
T2432 1.13965683216169
T2433 1.1359653883617
T2434 1.13227394679513
T2435 1.12858250522856
T2436 1.12489106142857
T2437 1.121199619862
T2438 1.11750817829543
T2439 1.11381673449543
T2440 1.11012529292886
T2441 1.10643385136229
T2442 1.1027424075623
T2443 0
T2444 0
T2445 0
T2446 0
T2447 0
T2448 0
T2449 0
T2450 0
T2451 0
T2452 0
T2453 0
T2454 0
T2455 1.0547536582632
T2456 1.05106221446321
T2457 1.04737077289664
T2458 1.04367933133007
T2459 1.03998788753007
T2460 1.0362964459635
T2461 1.03260500439693
T2462 1.02891356059694
T2463 1.02522211903037
T2464 1.0215306774638
T2465 1.01783923366381
T2466 1.01414779209724
T2467 0
T2468 0
T2469 0
T2470 0
T2471 0
T2472 0
T2473 0
T2474 0
T2475 0
T2476 0
T2477 0
T2478 0
T2479 0.966159042798135
T2480 0.962467598998143
T2481 0.958776157431572
T2482 0.955084715865002
T2483 0.95139327206501
T2484 0.947701830498439
T2485 0.944010386698447
T2486 0.940318945131877
T2487 0.936627503565306
T2488 0.932936059765314
T2489 0.929244618198744
T2490 0.925553176632174
T2491 0
T2492 0
T2493 0
T2494 0
T2495 0
T2496 0
T2497 0
T2498 0
T2499 0
T2500 0
T2501 0
T2502 0
T2503 0.87756442509965
T2504 0.873872983533079
T2505 0.870181541966509
T2506 0.866490098166517
T2507 0.862798656599946
T2508 0.859107215033376
T2509 0.855415771233384
T2510 0.851724329666814
T2511 0.848032888100243
T2512 0.844341444300251
T2513 0.840650002733681
T2514 0.83695856116711
T2515 0
T2516 0
T2517 0
T2518 0
T2519 0
T2520 0
T2521 0
T2522 0
T2523 0
T2524 0
T2525 0
T2526 0
T2527 0.788969809634586
T2528 0.785278368068016
T2529 0.781586924268024
T2530 0.777895482701453
T2531 0.774204041134883
T2532 0.770512597334891
T2533 0.766821155768321
T2534 0.76312971420175
T2535 0.759438270401758
T2536 0.755746828835188
T2537 0.752055387268617
T2538 0.748363943468625
T2539 0
T2540 0
T2541 0
T2542 0
T2543 0
T2544 0
T2545 0
T2546 0
T2547 0
T2548 0
T2549 0
T2550 0
T2551 0.700375194169523
T2552 0.696683752602953
T2553 0.692992308802961
T2554 0.68930086723639
T2555 0.68560942566982
T2556 0.681917981869828
T2557 0.678226540303257
T2558 0.674535098736687
T2559 0.670843654936695
T2560 0.667152213370124
T2561 0.663460771803554
T2562 0.659769328003562
T2563 0
T2564 0
T2565 0
T2566 0
T2567 0
T2568 0
T2569 0
T2570 0
T2571 0
T2572 0
T2573 0
T2574 0
T2575 0.61178057870446
T2576 0.608089134904468
T2577 0.604397693337897
T2578 0.600706251771327
T2579 0.597014807971335
T2580 0.593323366404764
T2581 0.589631924838194
T2582 0.585940481038202
T2583 0.582249039471631
T2584 0.578557597905061
T2585 0.574866154105069
T2586 0.571174712538498
T2587 0
T2588 0
T2589 0
T2590 0
T2591 0
T2592 0
T2593 0
T2594 0
T2595 0
T2596 0
T2597 0
T2598 0
T2599 0.523185963239396
T2600 0.519494519439404
T2601 0.515803077872834
T2602 0.512111636306263
T2603 0.508420192506271
T2604 0.504728750939701
T2605 0.501037309373131
T2606 0.497345865573139
T2607 0.493654424006568
T2608 0.489962980206576
T2609 0.486271538640006
T2610 0.482580097073435
T2611 0
T2612 0
T2613 0
T2614 0
T2615 0
T2616 0
T2617 0
T2618 0
T2619 0
T2620 0
T2621 0
T2622 0
T2623 0.434591345540911
T2624 0.430899903974341
T2625 0.427208462407771
T2626 0.423517018607779
T2627 0.419825577041208
T2628 0.416134135474638
T2629 0.412442691674646
T2630 0.412442691674646
T2631 0.412442691674646
T2632 0.412442691674646
T2633 0.412442691674646
T2634 0.412442691674646
T2635 0
T2636 0
T2637 0
T2638 0
T2639 0
T2640 0
T2641 0
T2642 0
T2643 0
T2644 0
T2645 0
T2646 0
T2647 0.412442691674646
T2648 0.412442691674646
T2649 0.412442691674646
T2650 0.412442691674646
T2651 0.412442691674646
T2652 0.412442691674646
T2653 0.412442691674646
T2654 0.412442691674646
T2655 0.412442691674646
T2656 0.412442691674646
T2657 0.412442691674646
T2658 0.412442691674646
T2659 0
T2660 0
T2661 0
T2662 0
T2663 0
T2664 0
T2665 0
T2666 0
T2667 0
T2668 0
T2669 0
T2670 0
T2671 0.412442691674646
T2672 0.412442691674646
T2673 0.412442691674646
T2674 0.412442691674646
T2675 0.412442691674646
T2676 0.412442691674646
T2677 0.412442691674646
T2678 0.412442691674646
T2679 0.412442691674646
T2680 0.412442691674646
T2681 0.412442691674646
T2682 0.412442691674646
T2683 0
T2684 0
T2685 0
T2686 0
T2687 0
T2688 0
T2689 0
T2690 0
T2691 0
T2692 0
T2693 0
T2694 0
T2695 0.412442691674646
T2696 0.412442691674646
T2697 0.412442691674646
T2698 0.412442691674646
T2699 0.412442691674646
T2700 0.412442691674646
T2701 0.412442691674646
T2702 0.412442691674646
T2703 0.412442691674646
T2704 0.412442691674646
T2705 0.412442691674646
T2706 0.412442691674646
T2707 0
T2708 0
T2709 0
T2710 0
T2711 0
T2712 0
T2713 0
T2714 0
T2715 0
T2716 0
T2717 0
T2718 0
T2719 0.412442691674646
T2720 0.412442691674646
T2721 0.412442691674646
T2722 0.412442691674646
T2723 0.412442691674646
T2724 0.412442691674646
T2725 0.412442691674646
T2726 0.412442691674646
T2727 0.412442691674646
T2728 0.412442691674646
T2729 0.412442691674646
T2730 0.412442691674646
T2731 0
T2732 0
T2733 0
T2734 0
T2735 0
T2736 0
T2737 0
T2738 0
T2739 0
T2740 0
T2741 0
T2742 0
T2743 0.412442691674646
T2744 0.412442691674646
T2745 0.412442691674646
T2746 0.412442691674646
T2747 0.412442691674646
T2748 0.412442691674646
T2749 0.412442691674646
T2750 0.412442691674646
T2751 0.412442691674646
T2752 0.412442691674646
T2753 0.412442691674646
T2754 0.412442691674646
T2755 0
T2756 0
T2757 0
T2758 0
T2759 0
T2760 0
T2761 0
T2762 0
T2763 0
T2764 0
T2765 0
T2766 0
T2767 0.412442691674646
T2768 0.412442691674646
T2769 0.412442691674646
T2770 0.412442691674646
T2771 0.412442691674646
T2772 0.412442691674646
T2773 0.412442691674646
T2774 0.412442691674646
T2775 0.412442691674646
T2776 0.412442691674646
T2777 0.412442691674646
T2778 0
T2779 0
T2780 0
T2781 0
T2782 0
T2783 0
T2784 0
T2785 0
T2786 0
T2787 0
T2788 0
T2789 0
T2790 0
T2791 0.412442691674646
T2792 0.412442691674646
T2793 0.412442691674646
T2794 0.412442691674646
T2795 0.412442691674646
T2796 0.412442691674646
T2797 0.412442691674646
T2798 0.412442691674646
T2799 0.412442691674646
T2800 0.412442691674646
T2801 0.412442691674646
T2802 0
T2803 0
T2804 0
T2805 0
T2806 0
T2807 0
T2808 0
