# Supplementary material for: FishMORPH - An agent-based model to predict salmonid growth and distribution responses under natural and low flows
Source: Sci Rep. 2016 Jul 19;6:29414. doi: 10.1038/srep29414 (PMC4949470; doi:10.1038/srep29414)
Supplement: Supplementary Information 2 [file srep29414-s2.zip › SR_FishMORPH_Files/Parameters/Baseline_Resource8_Density_Stretch2.var]

Resource8Density Strech2
T1 0
T2 0
T3 0
T4 0
T5 0
T6 0
T7 0
T8 0
T9 0
T10 0
T11 0
T12 0
T13 0
T14 0
T15 0
T16 0
T17 0
T18 0
T19 0
T20 0
T21 0
T22 0
T23 0
T24 0
T25 0
T26 0
T27 0
T28 0
T29 0
T30 0
T31 0
T32 0
T33 0
T34 0
T35 0
T36 0
T37 0
T38 0
T39 0
T40 0
T41 0
T42 0
T43 0
T44 0
T45 0
T46 0
T47 0
T48 0
T49 0
T50 0
T51 0
T52 0
T53 0
T54 0
T55 0
T56 0
T57 0
T58 0
T59 0
T60 0
T61 0
T62 0
T63 0
T64 0
T65 0
T66 0
T67 0
T68 0
T69 0
T70 0
T71 0
T72 0
T73 0
T74 0
T75 0
T76 0
T77 0
T78 0
T79 0
T80 0
T81 0
T82 0
T83 0
T84 0
T85 0
T86 0
T87 0
T88 0
T89 0
T90 0
T91 0
T92 0
T93 0
T94 0
T95 0
T96 0
T97 0
T98 0
T99 0
T100 0
T101 0
T102 0
T103 0
T104 0
T105 0
T106 0
T107 0
T108 0
T109 0
T110 0
T111 0
T112 0
T113 0
T114 0
T115 0
T116 0
T117 0
T118 0
T119 0
T120 0
T121 0
T122 0
T123 0
T124 0
T125 0
T126 0
T127 0
T128 0
T129 0
T130 0
T131 0
T132 0
T133 0
T134 0
T135 0
T136 0
T137 0
T138 0
T139 0
T140 0
T141 0
T142 0
T143 0
T144 0
T145 0
T146 0
T147 0
T148 0
T149 0
T150 0
T151 0
T152 0
T153 0
T154 0
T155 0
T156 0
T157 0
T158 0
T159 0
T160 0
T161 0
T162 0
T163 0
T164 0
T165 0
T166 0
T167 0
T168 0
T169 0
T170 0
T171 0
T172 0
T173 0
T174 0
T175 0
T176 0
T177 0
T178 0
T179 0
T180 0
T181 0
T182 0
T183 0
T184 0
T185 0
T186 0
T187 0
T188 0
T189 0
T190 0
T191 0
T192 0
T193 0
T194 0
T195 0
T196 0
T197 0
T198 0
T199 0
T200 0
T201 0
T202 0
T203 0
T204 0
T205 0
T206 0
T207 0
T208 0
T209 0
T210 0
T211 0
T212 0
T213 0
T214 0
T215 0
T216 0
T217 0
T218 0
T219 0
T220 0
T221 0
T222 0
T223 0
T224 0
T225 0
T226 0
T227 0
T228 0
T229 0
T230 0
T231 0
T232 0
T233 0
T234 0
T235 0
T236 0
T237 0
T238 0
T239 0
T240 0
T241 0
T242 0
T243 0
T244 0
T245 0
T246 0
T247 0
T248 0
T249 0
T250 0
T251 0
T252 0
T253 0
T254 0
T255 0
T256 0
T257 0
T258 0
T259 0
T260 0
T261 0
T262 0
T263 0
T264 0
T265 0
T266 0
T267 0
T268 0
T269 0
T270 0
T271 0
T272 0
T273 0
T274 0
T275 0
T276 0
T277 0
T278 0
T279 0
T280 0
T281 0
T282 0
T283 0
T284 0
T285 0
T286 0
T287 0
T288 0
T289 0
T290 0
T291 0
T292 0
T293 0
T294 0
T295 0
T296 0
T297 0
T298 0
T299 0
T300 0
T301 0
T302 0
T303 0
T304 0
T305 0
T306 0
T307 0
T308 0
T309 0
T310 0
T311 0
T312 0
T313 0
T314 0
T315 0
T316 0
T317 0
T318 0
T319 0
T320 0
T321 0
T322 0
T323 0
T324 0
T325 0
T326 0
T327 0
T328 0
T329 0
T330 0
T331 0
T332 0
T333 0
T334 0
T335 0
T336 0
T337 0
T338 0
T339 0
T340 0
T341 0
T342 0
T343 0
T344 0
T345 0
T346 0
T347 0
T348 0
T349 0
T350 0
T351 0
T352 0
T353 0
T354 0
T355 0
T356 0
T357 0
T358 0
T359 0
T360 0
T361 0
T362 0
T363 0
T364 0
T365 0
T366 0
T367 0
T368 0
T369 0
T370 0
T371 0
T372 0
T373 0
T374 0
T375 0
T376 0
T377 0
T378 0
T379 0
T380 0
T381 0
T382 0
T383 0
T384 0
T385 0
T386 0
T387 0
T388 0
T389 0
T390 0
T391 0
T392 0
T393 0
T394 0
T395 0
T396 0
T397 0
T398 0
T399 0
T400 0
T401 0
T402 0
T403 0
T404 0
T405 0
T406 0
T407 0
T408 0
T409 0
T410 0
T411 0
T412 0
T413 0
T414 0
T415 0
T416 0
T417 0
T418 0
T419 0
T420 0
T421 0
T422 0
T423 0
T424 0
T425 0
T426 0
T427 0
T428 0
T429 0
T430 0
T431 0
T432 0
T433 0
T434 0
T435 0
T436 0
T437 0
T438 0
T439 0
T440 0
T441 0
T442 0
T443 0
T444 0
T445 0
T446 0
T447 0
T448 0
T449 0
T450 0
T451 0
T452 0
T453 0
T454 0
T455 0
T456 0
T457 0
T458 0
T459 0
T460 0
T461 0
T462 0
T463 0
T464 0
T465 0
T466 0
T467 0
T468 0
T469 0
T470 0
T471 0
T472 0
T473 0
T474 0
T475 0
T476 0
T477 0
T478 0
T479 0
T480 0
T481 0
T482 0
T483 0
T484 0
T485 0
T486 0
T487 0
T488 0
T489 0
T490 0
T491 0
T492 0
T493 0
T494 0
T495 0
T496 0
T497 0
T498 0
T499 0
T500 0
T501 0
T502 0
T503 0
T504 0
T505 0
T506 0
T507 0
T508 0
T509 0
T510 0
T511 0
T512 0
T513 0
T514 0
T515 0
T516 0
T517 0
T518 0
T519 0
T520 0
T521 0
T522 0
T523 0
T524 0
T525 0
T526 0
T527 0
T528 0
T529 0
T530 0
T531 0
T532 0
T533 0
T534 0
T535 0
T536 0
T537 0
T538 0
T539 0
T540 0
T541 0
T542 0
T543 0
T544 0
T545 0
T546 0
T547 0
T548 0
T549 0
T550 0
T551 0
T552 0
T553 0
T554 0
T555 0
T556 0
T557 0
T558 0
T559 0
T560 0
T561 0
T562 0
T563 0
T564 0
T565 0
T566 0
T567 0
T568 0
T569 0
T570 0
T571 0
T572 0
T573 0
T574 0
T575 0
T576 0
T577 0
T578 0
T579 0
T580 0
T581 0
T582 0
T583 0
T584 0
T585 0
T586 0
T587 0
T588 0
T589 0
T590 0
T591 0
T592 0
T593 0
T594 0
T595 0
T596 0
T597 0
T598 0
T599 0
T600 0
T601 0
T602 0
T603 0
T604 0
T605 0
T606 0
T607 0
T608 0
T609 0
T610 0
T611 0
T612 0
T613 0
T614 0
T615 0
T616 0
T617 0
T618 0
T619 0
T620 0
T621 0
T622 0
T623 0
T624 0
T625 0
T626 0
T627 0
T628 0
T629 0
T630 0
T631 0
T632 0
T633 0
T634 0
T635 0
T636 0
T637 0
T638 0
T639 0
T640 0
T641 0
T642 0
T643 0
T644 0
T645 0
T646 0
T647 0
T648 0
T649 0
T650 0
T651 0
T652 0
T653 0
T654 0
T655 0
T656 0
T657 0
T658 0
T659 0
T660 0
T661 0
T662 0
T663 0
T664 0
T665 0
T666 0
T667 0
T668 0
T669 0
T670 0
T671 0
T672 0
T673 0
T674 0
T675 0
T676 0
T677 0
T678 0
T679 0
T680 0
T681 0
T682 0
T683 0
T684 0
T685 0
T686 0
T687 0
T688 0
T689 0
T690 0
T691 0
T692 0
T693 0
T694 0
T695 0
T696 0
T697 0
T698 0
T699 0
T700 0
T701 0
T702 0
T703 0
T704 0
T705 0
T706 0
T707 0
T708 0
T709 0
T710 0
T711 0
T712 0
T713 0
T714 0
T715 0
T716 0
T717 0
T718 0
T719 0
T720 0
T721 0
T722 0
T723 0
T724 0
T725 0
T726 0
T727 0
T728 0
T729 0
T730 0
T731 0
T732 0
T733 0
T734 0
T735 0
T736 0
T737 0
T738 0
T739 0
T740 0
T741 0
T742 0
T743 0
T744 0
T745 0
T746 0
T747 0
T748 0
T749 0
T750 0
T751 0
T752 0
T753 0
T754 0
T755 0
T756 0
T757 0
T758 0
T759 0
T760 0
T761 0
T762 0
T763 0
T764 0
T765 0
T766 0
T767 0
T768 0
T769 0
T770 0
T771 0
T772 0
T773 0
T774 0
T775 0
T776 0
T777 0
T778 0
T779 0
T780 0
T781 0
T782 0
T783 0
T784 0
T785 0
T786 0
T787 0
T788 0
T789 0
T790 0
T791 0
T792 0
T793 0
T794 0
T795 0
T796 0
T797 0
T798 0
T799 0
T800 0
T801 0
T802 0
T803 0
T804 0
T805 0
T806 0
T807 0
T808 0
T809 0
T810 0
T811 0
T812 0
T813 0
T814 0
T815 0
T816 0
T817 0
T818 0
T819 0
T820 0
T821 0
T822 0
T823 0
T824 0
T825 0
T826 0
T827 0
T828 0
T829 0
T830 0
T831 0
T832 0
T833 0
T834 0
T835 0
T836 0
T837 0
T838 0
T839 0
T840 0
T841 0
T842 0
T843 0
T844 0
T845 0
T846 0
T847 0
T848 0
T849 0
T850 0
T851 0
T852 0
T853 0
T854 0
T855 0
T856 0
T857 0
T858 0
T859 0
T860 0
T861 0
T862 0
T863 0
T864 0
T865 0
T866 0
T867 0
T868 0
T869 0
T870 0
T871 0
T872 0
T873 0
T874 0
T875 0
T876 0
T877 0
T878 0
T879 0
T880 0
T881 0
T882 0
T883 0
T884 0
T885 0
T886 0
T887 0
T888 0
T889 0
T890 0
T891 0
T892 0
T893 0
T894 0
T895 0
T896 0
T897 0
T898 0
T899 0
T900 0
T901 0
T902 0
T903 0
T904 0
T905 0
T906 0
T907 0
T908 0
T909 0
T910 0
T911 0
T912 0
T913 0
T914 0
T915 0
T916 0
T917 0
T918 0
T919 0
T920 0
T921 0
T922 0
T923 0
T924 0
T925 0
T926 0
T927 0
T928 0
T929 0
T930 0
T931 0
T932 0
T933 0
T934 0
T935 0
T936 0
T937 0
T938 0
T939 0
T940 0
T941 0
T942 0
T943 0
T944 0
T945 0
T946 0
T947 0
T948 0
T949 0
T950 0
T951 0
T952 0
T953 0
T954 0
T955 0
T956 0
T957 0
T958 0
T959 0
T960 0
T961 0
T962 0
T963 0
T964 0
T965 0
T966 0
T967 0
T968 0
T969 0
T970 0
T971 0
T972 0
T973 0
T974 0
T975 0
T976 0
T977 0
T978 0
T979 0
T980 0
T981 0
T982 0
T983 0
T984 0
T985 0
T986 0
T987 0
T988 0
T989 0
T990 0
T991 0
T992 0
T993 0
T994 0
T995 0
T996 0
T997 0
T998 0
T999 0
T1000 0
T1001 0
T1002 0
T1003 0
T1004 0
T1005 0
T1006 0
T1007 0
T1008 0
T1009 0
T1010 0
T1011 0
T1012 0
T1013 0
T1014 0
T1015 0
T1016 0
T1017 0
T1018 0
T1019 0
T1020 0
T1021 0
T1022 0
T1023 0
T1024 0
T1025 0
T1026 0
T1027 0
T1028 0
T1029 0
T1030 0
T1031 0
T1032 0
T1033 0
T1034 0
T1035 0
T1036 0
T1037 0
T1038 0
T1039 0
T1040 0
T1041 0
T1042 0
T1043 0
T1044 0
T1045 0
T1046 0
T1047 0
T1048 0
T1049 0
T1050 0
T1051 0
T1052 0
T1053 0
T1054 0
T1055 0
T1056 0
T1057 0
T1058 0
T1059 0
T1060 0
T1061 0
T1062 0
T1063 0
T1064 0
T1065 0
T1066 0
T1067 0
T1068 0
T1069 0
T1070 0.000415703123572677
T1071 0.000831406247145355
T1072 0.00124710937071803
T1073 0.00166281249429071
T1074 0.00207851561786339
T1075 0.00249421874143606
T1076 0.00290992186500874
T1077 0
T1078 0
T1079 0
T1080 0
T1081 0
T1082 0
T1083 0
T1084 0
T1085 0
T1086 0.00706695310073552
T1087 0.00748265622430819
T1088 0.00789835934788087
T1089 0.00831406247145355
T1090 0.00872976559502622
T1091 0.0091454687185989
T1092 0.00956117184217158
T1093 0.00997687496574426
T1094 0.0103925780893169
T1095 0.0108082812128896
T1096 0.0112239843364623
T1097 0.011639687460035
T1098 0.0120553905836076
T1099 0.0124710937071803
T1100 0.012886796830753
T1101 0
T1102 0
T1103 0
T1104 0
T1105 0
T1106 0
T1107 0
T1108 0
T1109 0
T1110 0.0170438280664798
T1111 0.0174595311900524
T1112 0.0178752343136251
T1113 0.0182909374371978
T1114 0.0187066405607705
T1115 0.0191223436843432
T1116 0.0195380468079158
T1117 0.0199537499314885
T1118 0.0203694530550612
T1119 0.0207851561786339
T1120 0.0212008593022065
T1121 0.0216165624257792
T1122 0.0220322655493519
T1123 0.0224479686729246
T1124 0.0228636717964973
T1125 0
T1126 0
T1127 0
T1128 0
T1129 0
T1130 0
T1131 0
T1132 0
T1133 0
T1134 0.027020703032224
T1135 0.0274364061557967
T1136 0.0278521092793694
T1137 0.0282678124029421
T1138 0.0286835155265147
T1139 0.0290992186500874
T1140 0.0295149217736601
T1141 0.0299306248972328
T1142 0.0303463280208054
T1143 0.0307620311443781
T1144 0.0311777342679508
T1145 0.0315934373915235
T1146 0.0320091405150962
T1147 0.0324248436386688
T1148 0.0328405467622415
T1149 0
T1150 0
T1151 0
T1152 0
T1153 0
T1154 0
T1155 0
T1156 0
T1157 0
T1158 0.0369975779979683
T1159 0.037413281121541
T1160 0.0378289842451136
T1161 0.0382446873686863
T1162 0.038660390492259
T1163 0.0390760936158317
T1164 0.0394917967394044
T1165 0.039907499862977
T1166 0.0403232029865497
T1167 0.0407389061101224
T1168 0.0411546092336951
T1169 0.0415703123572677
T1170 0.0419860154808404
T1171 0.0424017186044131
T1172 0.0428174217279858
T1173 0
T1174 0
T1175 0
T1176 0
T1177 0
T1178 0
T1179 0
T1180 0
T1181 0
T1182 0.0469744529637125
T1183 0.0473901560872852
T1184 0.0478058592108579
T1185 0.0482215623344306
T1186 0.0486372654580033
T1187 0.0490529685815759
T1188 0.0494686717051486
T1189 0.0498843748287213
T1190 0.050300077952294
T1191 0.0507157810758666
T1192 0.0511314841994393
T1193 0.051547187323012
T1194 0.0519628904465847
T1195 0.0523785935701574
T1196 0.05279429669373
T1197 0
T1198 0
T1199 0
T1200 0
T1201 0
T1202 0
T1203 0
T1204 0
T1205 0
T1206 0.0569513279294568
T1207 0.0573670310530295
T1208 0.0577827341766022
T1209 0.0581984373001748
T1210 0.0586141404237475
T1211 0.0590298435473202
T1212 0.0594455466708929
T1213 0.0598612497944655
T1214 0.0602769529180382
T1215 0.0606926560416109
T1216 0.0611083591651836
T1217 0.0615240622887563
T1218 0.0619397654123289
T1219 0.0623554685359016
T1220 0.0627711716594743
T1221 0
T1222 0
T1223 0
T1224 0
T1225 0
T1226 0
T1227 0
T1228 0
T1229 0
T1230 0.0669282028952011
T1231 0.0673439060187737
T1232 0.0677596091423464
T1233 0.0681753122659191
T1234 0.0685910153894918
T1235 0.0690067185130644
T1236 0.0694224216366371
T1237 0.0698381247602098
T1238 0.0702538278837825
T1239 0.0706695310073552
T1240 0.0710852341309278
T1241 0.0715009372545005
T1242 0.0719166403780732
T1243 0.0723323435016459
T1244 0.0727480466252185
T1245 0
T1246 0
T1247 0
T1248 0
T1249 0
T1250 0
T1251 0
T1252 0
T1253 0
T1254 0.0769050778609453
T1255 0.077320780984518
T1256 0.0777364841080907
T1257 0.0781521872316633
T1258 0.078567890355236
T1259 0.0789835934788087
T1260 0.0793992966023814
T1261 0.0798149997259541
T1262 0.0802307028495267
T1263 0.0806464059730994
T1264 0.0810621090966721
T1265 0.0814778122202448
T1266 0.0818935153438174
T1267 0.0823092184673901
T1268 0.0827249215909628
T1269 0
T1270 0
T1271 0
T1272 0
T1273 0
T1274 0
T1275 0
T1276 0
T1277 0
T1278 0.0868819528266896
T1279 0.0872976559502622
T1280 0.0877133590738349
T1281 0.0881290621974076
T1282 0.0885447653209803
T1283 0.088960468444553
T1284 0.0893761715681256
T1285 0.0897918746916983
T1286 0.090207577815271
T1287 0.0906232809388437
T1288 0.0910389840624164
T1289 0.091454687185989
T1290 0.0918703903095617
T1291 0.0922860934331344
T1292 0.0927017965567071
T1293 0
T1294 0
T1295 0
T1296 0
T1297 0
T1298 0
T1299 0
T1300 0
T1301 0
T1302 0.0968588277924338
T1303 0.0972745309160065
T1304 0.0976902340395792
T1305 0.0981059371631519
T1306 0.0985216402867245
T1307 0.0989373434102972
T1308 0.0993530465338699
T1309 0.0997687496574426
T1310 0.100184452781015
T1311 0.100600155904588
T1312 0.101015859028161
T1313 0.101431562151733
T1314 0.101847265275306
T1315 0.102262968398879
T1316 0.102678671522451
T1317 0
T1318 0
T1319 0
T1320 0
T1321 0
T1322 0
T1323 0
T1324 0
T1325 0
T1326 0.106835702758178
T1327 0.107251405881751
T1328 0.107667109005323
T1329 0.108082812128896
T1330 0.108498515252469
T1331 0.108914218376041
T1332 0.109329921499614
T1333 0.109745624623187
T1334 0.11016132774676
T1335 0.110577030870332
T1336 0.110992733993905
T1337 0.111408437117478
T1338 0.11182414024105
T1339 0.112239843364623
T1340 0.112655546488196
T1341 0
T1342 0
T1343 0
T1344 0
T1345 0
T1346 0
T1347 0
T1348 0
T1349 0
T1350 0.116812577723922
T1351 0.117228280847495
T1352 0.117643983971068
T1353 0.11805968709464
T1354 0.118475390218213
T1355 0.118891093341786
T1356 0.119306796465358
T1357 0.119722499588931
T1358 0.120138202712504
T1359 0.120553905836076
T1360 0.120969607936017
T1361 0.12138531105959
T1362 0.121801014183162
T1363 0.122216717306735
T1364 0.122632420430308
T1365 0
T1366 0
T1367 0
T1368 0
T1369 0
T1370 0
T1371 0
T1372 0
T1373 0
T1374 0.126789451666035
T1375 0.127205154789607
T1376 0.12762085791318
T1377 0.128036561036753
T1378 0.128452264160325
T1379 0.128867967283898
T1380 0.129283670407471
T1381 0.129699373531043
T1382 0.130115076654616
T1383 0.130530779778189
T1384 0.130946482901761
T1385 0.131362186025334
T1386 0.131777889148907
T1387 0.132193592272479
T1388 0.132609295396052
T1389 0
T1390 0
T1391 0
T1392 0
T1393 0
T1394 0
T1395 0
T1396 0
T1397 0
T1398 0.136766326631779
T1399 0.137182029755351
T1400 0.137597732878924
T1401 0.138013436002497
T1402 0.138429139126069
T1403 0.138844842249642
T1404 0.139260545373215
T1405 0.139676248496788
T1406 0.14009195162036
T1407 0.140507654743933
T1408 0.140923357867506
T1409 0.141339060991078
T1410 0.141754764114651
T1411 0.142170467238224
T1412 0.142586170361796
T1413 0
T1414 0
T1415 0
T1416 0
T1417 0
T1418 0
T1419 0
T1420 0
T1421 0
T1422 0.146743201597523
T1423 0.147158904721096
T1424 0.147574607844668
T1425 0.147990310968241
T1426 0.148406014091814
T1427 0.148821717215386
T1428 0.149237420338959
T1429 0.149653123462532
T1430 0.150068826586104
T1431 0.150484529709677
T1432 0.15090023283325
T1433 0.151315935956823
T1434 0.151731639080395
T1435 0.152147342203968
T1436 0
T1437 0
T1438 0
T1439 0
T1440 0
T1441 0
T1442 0
T1443 0
T1444 0
T1445 0
T1446 0.156720076563267
T1447 0.15713577968684
T1448 0.157551482810413
T1449 0.157967185933985
T1450 0.158382889057558
T1451 0.158798592181131
T1452 0.159214295304703
T1453 0.159629998428276
T1454 0.160045701551849
T1455 0.160461404675421
T1456 0.160877107798994
T1457 0.161292810922567
T1458 0.161708514046139
T1459 0.162124217169712
T1460 0
T1461 0
T1462 0
T1463 0
T1464 0
T1465 0
T1466 0
T1467 0
T1468 0
T1469 0
T1470 0.166696951529012
T1471 0.167112654652584
T1472 0.167528357776157
T1473 0.16794406089973
T1474 0.168359764023302
T1475 0.168775467146875
T1476 0.169191170270448
T1477 0.16960687339402
T1478 0.170022576517593
T1479 0.170438279641166
T1480 0.170853982764738
T1481 0.171269685888311
T1482 0.171685389011884
T1483 0.172101092135456
T1484 0
T1485 0
T1486 0
T1487 0
T1488 0
T1489 0
T1490 0
T1491 0
T1492 0
T1493 0
T1494 0.176673826494756
T1495 0.177089529618328
T1496 0.177505232741901
T1497 0.177920935865474
T1498 0.178336638989047
T1499 0.178752342112619
T1500 0.179168045236192
T1501 0.179583748359765
T1502 0.179999451483337
T1503 0.18041515460691
T1504 0.180830857730483
T1505 0.181246560854055
T1506 0.181662263977628
T1507 0.182077967101201
T1508 0
T1509 0
T1510 0
T1511 0
T1512 0
T1513 0
T1514 0
T1515 0
T1516 0
T1517 0
T1518 0.1866507014605
T1519 0.187066404584073
T1520 0.187482107707645
T1521 0.187897810831218
T1522 0.188313513954791
T1523 0.188729217078363
T1524 0.189144920201936
T1525 0.189560623325509
T1526 0.189976326449081
T1527 0.190392029572654
T1528 0.190807732696227
T1529 0.1912234358198
T1530 0.191639138943372
T1531 0.192054842066945
T1532 0
T1533 0
T1534 0
T1535 0
T1536 0
T1537 0
T1538 0
T1539 0
T1540 0
T1541 0
T1542 0.196627576426244
T1543 0.197043279549817
T1544 0.19745898267339
T1545 0.197874685796962
T1546 0.198290388920535
T1547 0.198706092044108
T1548 0.19912179516768
T1549 0.199537498291253
T1550 0.199953201414826
T1551 0.200368904538398
T1552 0.200784607661971
T1553 0.201200310785544
T1554 0.201616013909116
T1555 0.202031717032689
T1556 0
T1557 0
T1558 0
T1559 0
T1560 0
T1561 0
T1562 0
T1563 0
T1564 0
T1565 0
T1566 0.206604451391989
T1567 0.207020154515561
T1568 0.207435857639134
T1569 0.207851560762707
T1570 0.208267263886279
T1571 0.208682967009852
T1572 0.209098670133425
T1573 0.209514373256997
T1574 0.20993007638057
T1575 0.210345779504143
T1576 0.210761482627715
T1577 0.211177185751288
T1578 0.211592888874861
T1579 0.212008591998433
T1580 0
T1581 0
T1582 0
T1583 0
T1584 0
T1585 0
T1586 0
T1587 0
T1588 0
T1589 0
T1590 0.216581326357733
T1591 0.216997029481306
T1592 0.217412732604878
T1593 0.217828435728451
T1594 0.218244138852024
T1595 0.218659841975596
T1596 0.219075545099169
T1597 0.219491248222742
T1598 0.219906951346314
T1599 0.220322654469887
T1600 0.22073835759346
T1601 0.221154060717032
T1602 0.221569763840605
T1603 0.221985466964178
T1604 0
T1605 0
T1606 0
T1607 0
T1608 0
T1609 0
T1610 0
T1611 0
T1612 0
T1613 0
T1614 0.226558201323477
T1615 0.22697390444705
T1616 0.227389607570622
T1617 0.227805310694195
T1618 0.228221013817768
T1619 0.22863671694134
T1620 0.229052420064913
T1621 0.229468123188486
T1622 0.229883826312059
T1623 0.230299529435631
T1624 0.230715232559204
T1625 0.231130935682777
T1626 0.231546638806349
T1627 0.231962341929922
T1628 0
T1629 0
T1630 0
T1631 0
T1632 0
T1633 0
T1634 0
T1635 0
T1636 0
T1637 0
T1638 0.236535076289221
T1639 0.236950779412794
T1640 0.237366482536367
T1641 0.237782185659939
T1642 0.238197888783512
T1643 0.238613591907085
T1644 0.239029295030657
T1645 0.23944499815423
T1646 0.239860701277803
T1647 0.240276404401375
T1648 0.240692107524948
T1649 0.241107810648521
T1650 0.241523513772093
T1651 0.241939216895666
T1652 0
T1653 0
T1654 0
T1655 0
T1656 0
T1657 0
T1658 0
T1659 0
T1660 0
T1661 0
T1662 0.246511951254966
T1663 0.246927654378538
T1664 0.247343357502111
T1665 0.247759060625684
T1666 0.248174763749256
T1667 0.248590466872829
T1668 0.249006169996402
T1669 0.249421873119974
T1670 0.249837576243547
T1671 0.25025327936712
T1672 0.250668982490692
T1673 0.251084685614265
T1674 0.251500388737838
T1675 0.25191609186141
T1676 0
T1677 0
T1678 0
T1679 0
T1680 0
T1681 0
T1682 0
T1683 0
T1684 0
T1685 0
T1686 0.25648882622071
T1687 0.256904529344283
T1688 0.257320232467855
T1689 0.257735935591428
T1690 0.258151638715001
T1691 0.258567341838573
T1692 0.258983044962146
T1693 0.259398748085719
T1694 0.259814451209291
T1695 0.260230154332864
T1696 0.260645857456437
T1697 0.261061560580009
T1698 0.261477263703582
T1699 0.261892966827155
T1700 0
T1701 0
T1702 0
T1703 0
T1704 0
T1705 0
T1706 0
T1707 0
T1708 0
T1709 0
T1710 0.266465701186454
T1711 0.266881404310027
T1712 0.2672971074336
T1713 0.267712810557172
T1714 0.268128513680745
T1715 0.268544216804318
T1716 0.26895991992789
T1717 0.269375623051463
T1718 0.269791326175036
T1719 0.270207029298608
T1720 0.270622732422181
T1721 0.271038435545754
T1722 0.271454138669326
T1723 0.271869841792899
T1724 0
T1725 0
T1726 0
T1727 0
T1728 0
T1729 0
T1730 0
T1731 0
T1732 0
T1733 0
T1734 0.276442576152198
T1735 0.276858279275771
T1736 0.277273982399344
T1737 0.277689685522916
T1738 0.278105388646489
T1739 0.278521091770062
T1740 0.278936794893634
T1741 0.279352498017207
T1742 0.27976820114078
T1743 0.280183904264353
T1744 0.280599607387925
T1745 0.281015310511498
T1746 0.281431013635071
T1747 0.281846716758643
T1748 0
T1749 0
T1750 0
T1751 0
T1752 0
T1753 0
T1754 0
T1755 0
T1756 0
T1757 0
T1758 0.286419451117943
T1759 0.286835154241515
T1760 0.287250857365088
T1761 0.287666560488661
T1762 0.288082263612233
T1763 0.288497966735806
T1764 0.288913669859379
T1765 0.289329372982951
T1766 0.289030709902478
T1767 0.288732047845638
T1768 0.288433384765165
T1769 0.288134722708324
T1770 0.287836059627851
T1771 0.28753739757101
T1772 0
T1773 0
T1774 0
T1775 0
T1776 0
T1777 0
T1778 0
T1779 0
T1780 0
T1781 0
T1782 0.284252108803968
T1783 0.283953446747127
T1784 0.283654783666654
T1785 0.283356121609813
T1786 0.28305745852934
T1787 0.282758796472499
T1788 0.282460133392026
T1789 0.282161471335185
T1790 0.281862808254712
T1791 0.281564146197871
T1792 0.281265483117398
T1793 0.280966821060557
T1794 0.280668157980084
T1795 0.280369495923244
T1796 0
T1797 0
T1798 0
T1799 0
T1800 0
T1801 0
T1802 0
T1803 0
T1804 0
T1805 0
T1806 0.277084208179833
T1807 0.27678554509936
T1808 0.276486883042519
T1809 0.276188219962047
T1810 0.275889557905206
T1811 0.275590894824733
T1812 0.275292232767892
T1813 0.274993569687419
T1814 0.274694907630578
T1815 0.274396244550105
T1816 0.274097582493264
T1817 0.273798919412791
T1818 0.27350025735595
T1819 0.273201594275477
T1820 0
T1821 0
T1822 0
T1823 0
T1824 0
T1825 0
T1826 0
T1827 0
T1828 0
T1829 0
T1830 0.269916306532067
T1831 0.269617643451594
T1832 0.269318981394753
T1833 0.26902031831428
T1834 0.268721656257439
T1835 0.268422993176966
T1836 0.268124331120125
T1837 0.267825668039652
T1838 0.267527005982812
T1839 0.267228342902339
T1840 0.266929680845498
T1841 0.266631017765025
T1842 0.266332355708184
T1843 0.266033692627711
T1844 0
T1845 0
T1846 0
T1847 0
T1848 0
T1849 0
T1850 0
T1851 0
T1852 0
T1853 0
T1854 0.262748404884301
T1855 0.262449741803828
T1856 0.262151079746987
T1857 0.261852416666514
T1858 0.261553754609673
T1859 0.2612550915292
T1860 0.260956429472359
T1861 0.260657766391886
T1862 0.260359104335045
T1863 0.260060441254572
T1864 0.259761779197731
T1865 0.259463116117258
T1866 0.259164454060418
T1867 0.258865790979945
T1868 0
T1869 0
T1870 0
T1871 0
T1872 0
T1873 0
T1874 0
T1875 0
T1876 0
T1877 0
T1878 0.255580503236534
T1879 0.255281840156061
T1880 0.25498317809922
T1881 0.254684515018748
T1882 0.254385852961907
T1883 0.254087189881434
T1884 0.253788527824593
T1885 0.25348986474412
T1886 0.253191202687279
T1887 0.252892539606806
T1888 0.252593877549965
T1889 0.252295214469492
T1890 0.251996552412651
T1891 0.251697889332178
T1892 0
T1893 0
T1894 0
T1895 0
T1896 0
T1897 0
T1898 0
T1899 0
T1900 0
T1901 0
T1902 0.248412601588768
T1903 0.248113939531927
T1904 0.247815276451454
T1905 0.247516614394613
T1906 0.24721795131414
T1907 0.246919289257299
T1908 0.246620626176826
T1909 0.246321964119986
T1910 0.246023301039513
T1911 0.245724638982672
T1912 0.245425975902199
T1913 0.245127313845358
T1914 0.244828650764885
T1915 0.244529988708044
T1916 0
T1917 0
T1918 0
T1919 0
T1920 0
T1921 0
T1922 0
T1923 0
T1924 0
T1925 0
T1926 0.241244699941002
T1927 0.240946037884161
T1928 0.240647374803688
T1929 0.240348712746847
T1930 0.240050049666374
T1931 0.239751387609533
T1932 0.23945272452906
T1933 0.239154062472219
T1934 0.238855399391746
T1935 0.238556737334905
T1936 0.238258074254432
T1937 0.237959412197592
T1938 0.237660749117119
T1939 0.237362087060278
T1940 0
T1941 0
T1942 0
T1943 0
T1944 0
T1945 0
T1946 0
T1947 0
T1948 0
T1949 0
T1950 0.234076798293235
T1951 0.233778136236395
T1952 0.233479473155922
T1953 0.233180811099081
T1954 0.232882148018608
T1955 0.232583485961767
T1956 0.232284822881294
T1957 0.231986160824453
T1958 0.23168749774398
T1959 0.231388835687139
T1960 0.231090172606666
T1961 0.230791510549825
T1962 0.230492847469352
T1963 0.230194185412511
T1964 0
T1965 0
T1966 0
T1967 0
T1968 0
T1969 0
T1970 0
T1971 0
T1972 0
T1973 0
T1974 0
T1975 0.226610234588628
T1976 0.226311571508155
T1977 0.226012909451314
T1978 0.225714246370841
T1979 0.225415584314
T1980 0.225116921233528
T1981 0.224818259176687
T1982 0.224519596096214
T1983 0.224220934039373
T1984 0.2239222709589
T1985 0.223623608902059
T1986 0.223324945821586
T1987 0.223026283764745
T1988 0
T1989 0
T1990 0
T1991 0
T1992 0
T1993 0
T1994 0
T1995 0
T1996 0
T1997 0
T1998 0
T1999 0.219442332940862
T2000 0.219143670884021
T2001 0.218845007803548
T2002 0.218546345746707
T2003 0.218247682666234
T2004 0.217949020609393
T2005 0.21765035752892
T2006 0.217351695472079
T2007 0.217053032391606
T2008 0.216754370334766
T2009 0.216455707254293
T2010 0.216157045197452
T2011 0.215858382116979
T2012 0
T2013 0
T2014 0
T2015 0
T2016 0
T2017 0
T2018 0
T2019 0
T2020 0
T2021 0
T2022 0
T2023 0.212274431293096
T2024 0.211975769236255
T2025 0.211677106155782
T2026 0.211378444098941
T2027 0.211079781018468
T2028 0.210781118961627
T2029 0.210482455881154
T2030 0.210183793824313
T2031 0.20988513074384
T2032 0.209586468686999
T2033 0.209287805606526
T2034 0.208989143549685
T2035 0.208690480469212
T2036 0
T2037 0
T2038 0
T2039 0
T2040 0
T2041 0
T2042 0
T2043 0
T2044 0
T2045 0
T2046 0
T2047 0.205106529645329
T2048 0.204807867588488
T2049 0.204509204508015
T2050 0.204210542451174
T2051 0.203911879370702
T2052 0.203613217313861
T2053 0.203314554233388
T2054 0.203015892176547
T2055 0.202717229096074
T2056 0.202418567039233
T2057 0.20211990395876
T2058 0.201821241901919
T2059 0.201522578821446
T2060 0
T2061 0
T2062 0
T2063 0
T2064 0
T2065 0
T2066 0
T2067 0
T2068 0
T2069 0
T2070 0
T2071 0.197938627997563
T2072 0.197639965940722
T2073 0.197341302860249
T2074 0.197042640803408
T2075 0.196743977722935
T2076 0.196445315666094
T2077 0.196146652585621
T2078 0.19584799052878
T2079 0.195549327448307
T2080 0.195250665391467
T2081 0.194952002310994
T2082 0.194653340254153
T2083 0.194354678197312
T2084 0
T2085 0
T2086 0
T2087 0
T2088 0
T2089 0
T2090 0
T2091 0
T2092 0
T2093 0
T2094 0
T2095 0.190770727373429
T2096 0.190472064292956
T2097 0.190173402236115
T2098 0.189874739155642
T2099 0.189576077098801
T2100 0.189277414018328
T2101 0.188978751961487
T2102 0.188680088881014
T2103 0.188381426824173
T2104 0.1880827637437
T2105 0.187784101686859
T2106 0.187485438606386
T2107 0.187186776549546
T2108 0
T2109 0
T2110 0
T2111 0
T2112 0
T2113 0
T2114 0
T2115 0
T2116 0
T2117 0
T2118 0
T2119 0.183602825725662
T2120 0.183304162645189
T2121 0.183005500588349
T2122 0.182706837507876
T2123 0.182408175451035
T2124 0.182109512370562
T2125 0.181810850313721
T2126 0.181512187233248
T2127 0.181213525176407
T2128 0.180914862095934
T2129 0.180616200039093
T2130 0.18031753695862
T2131 0
T2132 0
T2133 0
T2134 0
T2135 0
T2136 0
T2137 0
T2138 0
T2139 0
T2140 0
T2141 0
T2142 0
T2143 0.176434924077896
T2144 0.176136260997423
T2145 0.175837598940582
T2146 0.175538935860109
T2147 0.175240273803268
T2148 0.174941610722795
T2149 0.174642948665954
T2150 0.174344285585482
T2151 0.174045623528641
T2152 0.173746960448168
T2153 0.173448298391327
T2154 0.173149635310854
T2155 0
T2156 0
T2157 0
T2158 0
T2159 0
T2160 0
T2161 0
T2162 0
T2163 0
T2164 0
T2165 0
T2166 0
T2167 0.16926702243013
T2168 0.168968359349657
T2169 0.168669697292816
T2170 0.168371034212343
T2171 0.168072372155502
T2172 0.167773709075029
T2173 0.167475047018188
T2174 0.167176383937715
T2175 0.166877721880874
T2176 0.166579059824033
T2177 0.16628039674356
T2178 0.16598173468672
T2179 0
T2180 0
T2181 0
T2182 0
T2183 0
T2184 0
T2185 0
T2186 0
T2187 0
T2188 0
T2189 0
T2190 0
T2191 0.162099120782363
T2192 0.161800458725523
T2193 0.16150179564505
T2194 0.161203133588209
T2195 0.160904470507736
T2196 0.160605808450895
T2197 0.160307145370422
T2198 0.160008483313581
T2199 0.159709820233108
T2200 0.159411158176267
T2201 0.159112495095794
T2202 0.158813833038953
T2203 0
T2204 0
T2205 0
T2206 0
T2207 0
T2208 0
T2209 0
T2210 0
T2211 0
T2212 0
T2213 0
T2214 0
T2215 0.154931219134597
T2216 0.154632557077756
T2217 0.154333893997283
T2218 0.154035231940442
T2219 0.153736568859969
T2220 0.153437906803128
T2221 0.153139243722656
T2222 0.152840581665815
T2223 0.152541918585342
T2224 0.152243256528501
T2225 0.151944593448028
T2226 0.151645931391187
T2227 0
T2228 0
T2229 0
T2230 0
T2231 0
T2232 0
T2233 0
T2234 0
T2235 0
T2236 0
T2237 0
T2238 0
T2239 0.147763317486831
T2240 0.14746465542999
T2241 0.147165992349517
T2242 0.146867330292676
T2243 0.146568667212203
T2244 0.146270005155362
T2245 0.145971342074889
T2246 0.145672680018048
T2247 0.145374016937575
T2248 0.145075354880734
T2249 0.144776691800261
T2250 0.144478029743421
T2251 0
T2252 0
T2253 0
T2254 0
T2255 0
T2256 0
T2257 0
T2258 0
T2259 0
T2260 0
T2261 0
T2262 0
T2263 0.140595415839064
T2264 0.140296753782224
T2265 0.139998090701751
T2266 0.13969942864491
T2267 0.139400765564437
T2268 0.139102103507596
T2269 0.138803441450755
T2270 0.138504778370282
T2271 0.138206116313441
T2272 0.137907453232968
T2273 0.137608791176127
T2274 0.137310128095654
T2275 0
T2276 0
T2277 0
T2278 0
T2279 0
T2280 0
T2281 0
T2282 0
T2283 0
T2284 0
T2285 0
T2286 0
T2287 0.13342751521493
T2288 0.133128852134457
T2289 0.132830190077616
T2290 0.132531526997143
T2291 0.132232864940303
T2292 0.13193420185983
T2293 0.131635539802989
T2294 0.131336876722516
T2295 0.131038214665675
T2296 0.130739551585202
T2297 0.130440889528361
T2298 0.130142226447888
T2299 0
T2300 0
T2301 0
T2302 0
T2303 0
T2304 0
T2305 0
T2306 0
T2307 0
T2308 0
T2309 0
T2310 0
T2311 0.126259613567164
T2312 0.125960950486691
T2313 0.12566228842985
T2314 0.125363625349377
T2315 0.125064963292536
T2316 0.124766300212063
T2317 0.124467638155222
T2318 0.124168975074749
T2319 0.123870313017908
T2320 0.123571649937435
T2321 0.123272987880595
T2322 0.122974324800122
T2323 0
T2324 0
T2325 0
T2326 0
T2327 0
T2328 0
T2329 0
T2330 0
T2331 0
T2332 0
T2333 0
T2334 0
T2335 0.119091711919398
T2336 0.118793048838925
T2337 0.118494386782084
T2338 0.118195723701611
T2339 0.11789706164477
T2340 0.117598398564297
T2341 0.117299736507456
T2342 0.117001073426983
T2343 0.116702411370142
T2344 0.116403748289669
T2345 0.116105086232828
T2346 0.115806423152355
T2347 0
T2348 0
T2349 0
T2350 0
T2351 0
T2352 0
T2353 0
T2354 0
T2355 0
T2356 0
T2357 0
T2358 0
T2359 0.111923810271631
T2360 0.111625147191158
T2361 0.111326485134317
T2362 0.111027823077477
T2363 0.110729159997004
T2364 0.110430497940163
T2365 0.11013183485969
T2366 0.109833172802849
T2367 0.109534509722376
T2368 0.109235847665535
T2369 0.108937184585062
T2370 0.108638522528221
T2371 0
T2372 0
T2373 0
T2374 0
T2375 0
T2376 0
T2377 0
T2378 0
T2379 0
T2380 0
T2381 0
T2382 0
T2383 0.104755908623865
T2384 0.104457246567024
T2385 0.104158583486551
T2386 0.10385992142971
T2387 0.103561258349237
T2388 0.103262596292396
T2389 0.102963933211923
T2390 0.102665271155082
T2391 0.10236660807461
T2392 0.102067946017769
T2393 0.101769282937296
T2394 0.101470620880455
T2395 0
T2396 0
T2397 0
T2398 0
T2399 0
T2400 0
T2401 0
T2402 0
T2403 0
T2404 0
T2405 0
T2406 0
T2407 0.0975880069760986
T2408 0.0972893449192577
T2409 0.0969906818387848
T2410 0.0966920197819439
T2411 0.0963933567014709
T2412 0.09609469464463
T2413 0.0957960315641571
T2414 0.0954973695073161
T2415 0.0951987064268432
T2416 0.0949000443700023
T2417 0.0946013812895293
T2418 0.0943027192326884
T2419 0
T2420 0
T2421 0
T2422 0
T2423 0
T2424 0
T2425 0
T2426 0
T2427 0
T2428 0
T2429 0
T2430 0
T2431 0.0904201053283323
T2432 0.0901214432714914
T2433 0.0898227801910185
T2434 0.0895241181341776
T2435 0.0892254550537046
T2436 0.0889267929968637
T2437 0.0886281299163907
T2438 0.0883294678595498
T2439 0.0880308047790769
T2440 0.087732142722236
T2441 0.087433479641763
T2442 0.0871348175849221
T2443 0
T2444 0
T2445 0
T2446 0
T2447 0
T2448 0
T2449 0
T2450 0
T2451 0
T2452 0
T2453 0
T2454 0
T2455 0.0832522047041981
T2456 0.0829535416237251
T2457 0.0826548795668842
T2458 0.0823562164864112
T2459 0.0820575544295703
T2460 0.0817588913490974
T2461 0.0814602292922565
T2462 0.0811615662117835
T2463 0.0808629041549426
T2464 0.0805642410744697
T2465 0.0802655790176288
T2466 0.0799669159371558
T2467 0
T2468 0
T2469 0
T2470 0
T2471 0
T2472 0
T2473 0
T2474 0
T2475 0
T2476 0
T2477 0
T2478 0
T2479 0.0760843030564317
T2480 0.0757856399759588
T2481 0.0754869779191179
T2482 0.0751883148386449
T2483 0.074889652781804
T2484 0.0745909897013311
T2485 0.0742923276444902
T2486 0.0739936645640172
T2487 0.0736950025071763
T2488 0.0733963394267033
T2489 0.0730976773698625
T2490 0.0727990142893895
T2491 0
T2492 0
T2493 0
T2494 0
T2495 0
T2496 0
T2497 0
T2498 0
T2499 0
T2500 0
T2501 0
T2502 0
T2503 0.0689164014086654
T2504 0.0686177383281925
T2505 0.0683190762713516
T2506 0.0680204131908786
T2507 0.0677217511340377
T2508 0.0674230880535647
T2509 0.0671244259967239
T2510 0.0668257629162509
T2511 0.06652710085941
T2512 0.066228437778937
T2513 0.0659297757220961
T2514 0.0656311126416232
T2515 0
T2516 0
T2517 0
T2518 0
T2519 0
T2520 0
T2521 0
T2522 0
T2523 0
T2524 0
T2525 0
T2526 0
T2527 0.0617484997608991
T2528 0.0614498366804262
T2529 0.0611511746235853
T2530 0.0608525115431123
T2531 0.0605538494862714
T2532 0.0602551864057984
T2533 0.0599565243489575
T2534 0.0596578612684846
T2535 0.0593591992116437
T2536 0.0590605361311707
T2537 0.0587618740743298
T2538 0.0584632109938569
T2539 0
T2540 0
T2541 0
T2542 0
T2543 0
T2544 0
T2545 0
T2546 0
T2547 0
T2548 0
T2549 0
T2550 0
T2551 0.0545805981131328
T2552 0.0542819360562919
T2553 0.0539832729758189
T2554 0.053684610918978
T2555 0.0533859478385051
T2556 0.0530872857816642
T2557 0.0527886227011912
T2558 0.0524899606443503
T2559 0.0521912975638774
T2560 0.0518926355070365
T2561 0.0515939724265635
T2562 0.0512953103697226
T2563 0
T2564 0
T2565 0
T2566 0
T2567 0
T2568 0
T2569 0
T2570 0
T2571 0
T2572 0
T2573 0
T2574 0
T2575 0.0474126964653665
T2576 0.0471140344085256
T2577 0.0468153713280526
T2578 0.0465167092712117
T2579 0.0462180461907388
T2580 0.0459193841338979
T2581 0.0456207210534249
T2582 0.045322058996584
T2583 0.045023395916111
T2584 0.0447247338592702
T2585 0.0444260707787972
T2586 0.0441274087219563
T2587 0
T2588 0
T2589 0
T2590 0
T2591 0
T2592 0
T2593 0
T2594 0
T2595 0
T2596 0
T2597 0
T2598 0
T2599 0.0402447948176002
T2600 0.0399461327607593
T2601 0.0396474696802863
T2602 0.0393488076234454
T2603 0.0390501445429724
T2604 0.0387514824861316
T2605 0.0384528194056586
T2606 0.0381541573488177
T2607 0.0378554942683447
T2608 0.0375568322115038
T2609 0.0372581691310309
T2610 0.03695950707419
T2611 0
T2612 0
T2613 0
T2614 0
T2615 0
T2616 0
T2617 0
T2618 0
T2619 0
T2620 0
T2621 0
T2622 0
T2623 0.0330768931698339
T2624 0.032778231112993
T2625 0.03247956803252
T2626 0.0321809059756791
T2627 0.0318822428952061
T2628 0.0315835808383652
T2629 0.0312849177578923
T2630 0.0312849177578923
T2631 0.0312849177578923
T2632 0.0312849177578923
T2633 0.0312849177578923
T2634 0.0312849177578923
T2635 0
T2636 0
T2637 0
T2638 0
T2639 0
T2640 0
T2641 0
T2642 0
T2643 0
T2644 0
T2645 0
T2646 0
T2647 0.0312849177578923
T2648 0.0312849177578923
T2649 0.0312849177578923
T2650 0.0312849177578923
T2651 0.0312849177578923
T2652 0.0312849177578923
T2653 0.0312849177578923
T2654 0.0312849177578923
T2655 0.0312849177578923
T2656 0.0312849177578923
T2657 0.0312849177578923
T2658 0.0312849177578923
T2659 0
T2660 0
T2661 0
T2662 0
T2663 0
T2664 0
T2665 0
T2666 0
T2667 0
T2668 0
T2669 0
T2670 0
T2671 0.0312849177578923
T2672 0.0312849177578923
T2673 0.0312849177578923
T2674 0.0312849177578923
T2675 0.0312849177578923
T2676 0.0312849177578923
T2677 0.0312849177578923
T2678 0.0312849177578923
T2679 0.0312849177578923
T2680 0.0312849177578923
T2681 0.0312849177578923
T2682 0.0312849177578923
T2683 0
T2684 0
T2685 0
T2686 0
T2687 0
T2688 0
T2689 0
T2690 0
T2691 0
T2692 0
T2693 0
T2694 0
T2695 0.0312849177578923
T2696 0.0312849177578923
T2697 0.0312849177578923
T2698 0.0312849177578923
T2699 0.0312849177578923
T2700 0.0312849177578923
T2701 0.0312849177578923
T2702 0.0312849177578923
T2703 0.0312849177578923
T2704 0.0312849177578923
T2705 0.0312849177578923
T2706 0.0312849177578923
T2707 0
T2708 0
T2709 0
T2710 0
T2711 0
T2712 0
T2713 0
T2714 0
T2715 0
T2716 0
T2717 0
T2718 0
T2719 0.0312849177578923
T2720 0.0312849177578923
T2721 0.0312849177578923
T2722 0.0312849177578923
T2723 0.0312849177578923
T2724 0.0312849177578923
T2725 0.0312849177578923
T2726 0.0312849177578923
T2727 0.0312849177578923
T2728 0.0312849177578923
T2729 0.0312849177578923
T2730 0.0312849177578923
T2731 0
T2732 0
T2733 0
T2734 0
T2735 0
T2736 0
T2737 0
T2738 0
T2739 0
T2740 0
T2741 0
T2742 0
T2743 0.0312849177578923
T2744 0.0312849177578923
T2745 0.0312849177578923
T2746 0.0312849177578923
T2747 0.0312849177578923
T2748 0.0312849177578923
T2749 0.0312849177578923
T2750 0.0312849177578923
T2751 0.0312849177578923
T2752 0.0312849177578923
T2753 0.0312849177578923
T2754 0.0312849177578923
T2755 0
T2756 0
T2757 0
T2758 0
T2759 0
T2760 0
T2761 0
T2762 0
T2763 0
T2764 0
T2765 0
T2766 0
T2767 0.0312849177578923
T2768 0.0312849177578923
T2769 0.0312849177578923
T2770 0.0312849177578923
T2771 0.0312849177578923
T2772 0.0312849177578923
T2773 0.0312849177578923
T2774 0.0312849177578923
T2775 0.0312849177578923
T2776 0.0312849177578923
T2777 0.0312849177578923
T2778 0
T2779 0
T2780 0
T2781 0
T2782 0
T2783 0
T2784 0
T2785 0
T2786 0
T2787 0
T2788 0
T2789 0
T2790 0
T2791 0.0312849177578923
T2792 0.0312849177578923
T2793 0.0312849177578923
T2794 0.0312849177578923
T2795 0.0312849177578923
T2796 0.0312849177578923
T2797 0.0312849177578923
T2798 0.0312849177578923
T2799 0.0312849177578923
T2800 0.0312849177578923
T2801 0.0312849177578923
T2802 0
T2803 0
T2804 0
T2805 0
T2806 0
T2807 0
T2808 0
