# Supplementary material for: FishMORPH - An agent-based model to predict salmonid growth and distribution responses under natural and low flows
Source: Sci Rep. 2016 Jul 19;6:29414. doi: 10.1038/srep29414 (PMC4949470; doi:10.1038/srep29414)
Supplement: Supplementary Information 2 [file srep29414-s2.zip › SR_FishMORPH_Files/Parameters/Baseline_Resource8_Density_Stretch3.var]

Resource8Density Strech3
T1 0
T2 0
T3 0
T4 0
T5 0
T6 0
T7 0
T8 0
T9 0
T10 0
T11 0
T12 0
T13 0
T14 0
T15 0
T16 0
T17 0
T18 0
T19 0
T20 0
T21 0
T22 0
T23 0
T24 0
T25 0
T26 0
T27 0
T28 0
T29 0
T30 0
T31 0
T32 0
T33 0
T34 0
T35 0
T36 0
T37 0
T38 0
T39 0
T40 0
T41 0
T42 0
T43 0
T44 0
T45 0
T46 0
T47 0
T48 0
T49 0
T50 0
T51 0
T52 0
T53 0
T54 0
T55 0
T56 0
T57 0
T58 0
T59 0
T60 0
T61 0
T62 0
T63 0
T64 0
T65 0
T66 0
T67 0
T68 0
T69 0
T70 0
T71 0
T72 0
T73 0
T74 0
T75 0
T76 0
T77 0
T78 0
T79 0
T80 0
T81 0
T82 0
T83 0
T84 0
T85 0
T86 0
T87 0
T88 0
T89 0
T90 0
T91 0
T92 0
T93 0
T94 0
T95 0
T96 0
T97 0
T98 0
T99 0
T100 0
T101 0
T102 0
T103 0
T104 0
T105 0
T106 0
T107 0
T108 0
T109 0
T110 0
T111 0
T112 0
T113 0
T114 0
T115 0
T116 0
T117 0
T118 0
T119 0
T120 0
T121 0
T122 0
T123 0
T124 0
T125 0
T126 0
T127 0
T128 0
T129 0
T130 0
T131 0
T132 0
T133 0
T134 0
T135 0
T136 0
T137 0
T138 0
T139 0
T140 0
T141 0
T142 0
T143 0
T144 0
T145 0
T146 0
T147 0
T148 0
T149 0
T150 0
T151 0
T152 0
T153 0
T154 0
T155 0
T156 0
T157 0
T158 0
T159 0
T160 0
T161 0
T162 0
T163 0
T164 0
T165 0
T166 0
T167 0
T168 0
T169 0
T170 0
T171 0
T172 0
T173 0
T174 0
T175 0
T176 0
T177 0
T178 0
T179 0
T180 0
T181 0
T182 0
T183 0
T184 0
T185 0
T186 0
T187 0
T188 0
T189 0
T190 0
T191 0
T192 0
T193 0
T194 0
T195 0
T196 0
T197 0
T198 0
T199 0
T200 0
T201 0
T202 0
T203 0
T204 0
T205 0
T206 0
T207 0
T208 0
T209 0
T210 0
T211 0
T212 0
T213 0
T214 0
T215 0
T216 0
T217 0
T218 0
T219 0
T220 0
T221 0
T222 0
T223 0
T224 0
T225 0
T226 0
T227 0
T228 0
T229 0
T230 0
T231 0
T232 0
T233 0
T234 0
T235 0
T236 0
T237 0
T238 0
T239 0
T240 0
T241 0
T242 0
T243 0
T244 0
T245 0
T246 0
T247 0
T248 0
T249 0
T250 0
T251 0
T252 0
T253 0
T254 0
T255 0
T256 0
T257 0
T258 0
T259 0
T260 0
T261 0
T262 0
T263 0
T264 0
T265 0
T266 0
T267 0
T268 0
T269 0
T270 0
T271 0
T272 0
T273 0
T274 0
T275 0
T276 0
T277 0
T278 0
T279 0
T280 0
T281 0
T282 0
T283 0
T284 0
T285 0
T286 0
T287 0
T288 0
T289 0
T290 0
T291 0
T292 0
T293 0
T294 0
T295 0
T296 0
T297 0
T298 0
T299 0
T300 0
T301 0
T302 0
T303 0
T304 0
T305 0
T306 0
T307 0
T308 0
T309 0
T310 0
T311 0
T312 0
T313 0
T314 0
T315 0
T316 0
T317 0
T318 0
T319 0
T320 0
T321 0
T322 0
T323 0
T324 0
T325 0
T326 0
T327 0
T328 0
T329 0
T330 0
T331 0
T332 0
T333 0
T334 0
T335 0
T336 0
T337 0
T338 0
T339 0
T340 0
T341 0
T342 0
T343 0
T344 0
T345 0
T346 0
T347 0
T348 0
T349 0
T350 0
T351 0
T352 0
T353 0
T354 0
T355 0
T356 0
T357 0
T358 0
T359 0
T360 0
T361 0
T362 0
T363 0
T364 0
T365 0
T366 0
T367 0
T368 0
T369 0
T370 0
T371 0
T372 0
T373 0
T374 0
T375 0
T376 0
T377 0
T378 0
T379 0
T380 0
T381 0
T382 0
T383 0
T384 0
T385 0
T386 0
T387 0
T388 0
T389 0
T390 0
T391 0
T392 0
T393 0
T394 0
T395 0
T396 0
T397 0
T398 0
T399 0
T400 0
T401 0
T402 0
T403 0
T404 0
T405 0
T406 0
T407 0
T408 0
T409 0
T410 0
T411 0
T412 0
T413 0
T414 0
T415 0
T416 0
T417 0
T418 0
T419 0
T420 0
T421 0
T422 0
T423 0
T424 0
T425 0
T426 0
T427 0
T428 0
T429 0
T430 0
T431 0
T432 0
T433 0
T434 0
T435 0
T436 0
T437 0
T438 0
T439 0
T440 0
T441 0
T442 0
T443 0
T444 0
T445 0
T446 0
T447 0
T448 0
T449 0
T450 0
T451 0
T452 0
T453 0
T454 0
T455 0
T456 0
T457 0
T458 0
T459 0
T460 0
T461 0
T462 0
T463 0
T464 0
T465 0
T466 0
T467 0
T468 0
T469 0
T470 0
T471 0
T472 0
T473 0
T474 0
T475 0
T476 0
T477 0
T478 0
T479 0
T480 0
T481 0
T482 0
T483 0
T484 0
T485 0
T486 0
T487 0
T488 0
T489 0
T490 0
T491 0
T492 0
T493 0
T494 0
T495 0
T496 0
T497 0
T498 0
T499 0
T500 0
T501 0
T502 0
T503 0
T504 0
T505 0
T506 0
T507 0
T508 0
T509 0
T510 0
T511 0
T512 0
T513 0
T514 0
T515 0
T516 0
T517 0
T518 0
T519 0
T520 0
T521 0
T522 0
T523 0
T524 0
T525 0
T526 0
T527 0
T528 0
T529 0
T530 0
T531 0
T532 0
T533 0
T534 0
T535 0
T536 0
T537 0
T538 0
T539 0
T540 0
T541 0
T542 0
T543 0
T544 0
T545 0
T546 0
T547 0
T548 0
T549 0
T550 0
T551 0
T552 0
T553 0
T554 0
T555 0
T556 0
T557 0
T558 0
T559 0
T560 0
T561 0
T562 0
T563 0
T564 0
T565 0
T566 0
T567 0
T568 0
T569 0
T570 0
T571 0
T572 0
T573 0
T574 0
T575 0
T576 0
T577 0
T578 0
T579 0
T580 0
T581 0
T582 0
T583 0
T584 0
T585 0
T586 0
T587 0
T588 0
T589 0
T590 0
T591 0
T592 0
T593 0
T594 0
T595 0
T596 0
T597 0
T598 0
T599 0
T600 0
T601 0
T602 0
T603 0
T604 0
T605 0
T606 0
T607 0
T608 0
T609 0
T610 0
T611 0
T612 0
T613 0
T614 0
T615 0
T616 0
T617 0
T618 0
T619 0
T620 0
T621 0
T622 0
T623 0
T624 0
T625 0
T626 0
T627 0
T628 0
T629 0
T630 0
T631 0
T632 0
T633 0
T634 0
T635 0
T636 0
T637 0
T638 0
T639 0
T640 0
T641 0
T642 0
T643 0
T644 0
T645 0
T646 0
T647 0
T648 0
T649 0
T650 0
T651 0
T652 0
T653 0
T654 0
T655 0
T656 0
T657 0
T658 0
T659 0
T660 0
T661 0
T662 0
T663 0
T664 0
T665 0
T666 0
T667 0
T668 0
T669 0
T670 0
T671 0
T672 0
T673 0
T674 0
T675 0
T676 0
T677 0
T678 0
T679 0
T680 0
T681 0
T682 0
T683 0
T684 0
T685 0
T686 0
T687 0
T688 0
T689 0
T690 0
T691 0
T692 0
T693 0
T694 0
T695 0
T696 0
T697 0
T698 0
T699 0
T700 0
T701 0
T702 0
T703 0
T704 0
T705 0
T706 0
T707 0
T708 0
T709 0
T710 0
T711 0
T712 0
T713 0
T714 0
T715 0
T716 0
T717 0
T718 0
T719 0
T720 0
T721 0
T722 0
T723 0
T724 0
T725 0
T726 0
T727 0
T728 0
T729 0
T730 0
T731 0
T732 0
T733 0
T734 0
T735 0
T736 0
T737 0
T738 0
T739 0
T740 0
T741 0
T742 0
T743 0
T744 0
T745 0
T746 0
T747 0
T748 0
T749 0
T750 0
T751 0
T752 0
T753 0
T754 0
T755 0
T756 0
T757 0
T758 0
T759 0
T760 0
T761 0
T762 0
T763 0
T764 0
T765 0
T766 0
T767 0
T768 0
T769 0
T770 0
T771 0
T772 0
T773 0
T774 0
T775 0
T776 0
T777 0
T778 0
T779 0
T780 0
T781 0
T782 0
T783 0
T784 0
T785 0
T786 0
T787 0
T788 0
T789 0
T790 0
T791 0
T792 0
T793 0
T794 0
T795 0
T796 0
T797 0
T798 0
T799 0
T800 0
T801 0
T802 0
T803 0
T804 0
T805 0
T806 0
T807 0
T808 0
T809 0
T810 0
T811 0
T812 0
T813 0
T814 0
T815 0
T816 0
T817 0
T818 0
T819 0
T820 0
T821 0
T822 0
T823 0
T824 0
T825 0
T826 0
T827 0
T828 0
T829 0
T830 0
T831 0
T832 0
T833 0
T834 0
T835 0
T836 0
T837 0
T838 0
T839 0
T840 0
T841 0
T842 0
T843 0
T844 0
T845 0
T846 0
T847 0
T848 0
T849 0
T850 0
T851 0
T852 0
T853 0
T854 0
T855 0
T856 0
T857 0
T858 0
T859 0
T860 0
T861 0
T862 0
T863 0
T864 0
T865 0
T866 0
T867 0
T868 0
T869 0
T870 0
T871 0
T872 0
T873 0
T874 0
T875 0
T876 0
T877 0
T878 0
T879 0
T880 0
T881 0
T882 0
T883 0
T884 0
T885 0
T886 0
T887 0
T888 0
T889 0
T890 0
T891 0
T892 0
T893 0
T894 0
T895 0
T896 0
T897 0
T898 0
T899 0
T900 0
T901 0
T902 0
T903 0
T904 0
T905 0
T906 0
T907 0
T908 0
T909 0
T910 0
T911 0
T912 0
T913 0
T914 0
T915 0
T916 0
T917 0
T918 0
T919 0
T920 0
T921 0
T922 0
T923 0
T924 0
T925 0
T926 0
T927 0
T928 0
T929 0
T930 0
T931 0
T932 0
T933 0
T934 0
T935 0
T936 0
T937 0
T938 0
T939 0
T940 0
T941 0
T942 0
T943 0
T944 0
T945 0
T946 0
T947 0
T948 0
T949 0
T950 0
T951 0
T952 0
T953 0
T954 0
T955 0
T956 0
T957 0
T958 0
T959 0
T960 0
T961 0
T962 0
T963 0
T964 0
T965 0
T966 0
T967 0
T968 0
T969 0
T970 0
T971 0
T972 0
T973 0
T974 0
T975 0
T976 0
T977 0
T978 0
T979 0
T980 0
T981 0
T982 0
T983 0
T984 0
T985 0
T986 0
T987 0
T988 0
T989 0
T990 0
T991 0
T992 0
T993 0
T994 0
T995 0
T996 0
T997 0
T998 0
T999 0
T1000 0
T1001 0
T1002 0
T1003 0
T1004 0
T1005 0
T1006 0
T1007 0
T1008 0
T1009 0
T1010 0
T1011 0
T1012 0
T1013 0
T1014 0
T1015 0
T1016 0
T1017 0
T1018 0
T1019 0
T1020 0
T1021 0
T1022 0
T1023 0
T1024 0
T1025 0
T1026 0
T1027 0
T1028 0
T1029 0
T1030 0
T1031 0
T1032 0
T1033 0
T1034 0
T1035 0
T1036 0
T1037 0
T1038 0
T1039 0
T1040 0
T1041 0
T1042 0
T1043 0
T1044 0
T1045 0
T1046 0
T1047 0
T1048 0
T1049 0
T1050 0
T1051 0
T1052 0
T1053 0
T1054 0
T1055 0
T1056 0
T1057 0
T1058 0
T1059 0
T1060 0
T1061 0
T1062 0
T1063 0
T1064 0
T1065 0
T1066 0
T1067 0
T1068 0
T1069 0
T1070 0.000451925775136154
T1071 0.000903851550272307
T1072 0.00135577732540846
T1073 0.00180770169753207
T1074 0.00225962747266822
T1075 0.00271155324780437
T1076 0.00316347902294053
T1077 0
T1078 0
T1079 0
T1080 0
T1081 0
T1082 0
T1083 0
T1084 0
T1085 0
T1086 0.00768273537128951
T1087 0.00813465974341312
T1088 0.00858658551854927
T1089 0.00903851129368543
T1090 0.00949043706882158
T1091 0.00994236284395773
T1092 0.0103942886190939
T1093 0.01084621439423
T1094 0.0112981401693662
T1095 0.0117500645414898
T1096 0.012201990316626
T1097 0.0126539160917621
T1098 0.0131058418668983
T1099 0.0135577676420344
T1100 0.0140096934171706
T1101 0
T1102 0
T1103 0
T1104 0
T1105 0
T1106 0
T1107 0
T1108 0
T1109 0
T1110 0.018528948362507
T1111 0.0189808741376432
T1112 0.0194327999127793
T1113 0.0198847256879155
T1114 0.0203366514630516
T1115 0.0207885772381878
T1116 0.0212405016103114
T1117 0.0216924273854475
T1118 0.0221443531605837
T1119 0.0225962789357198
T1120 0.023048204710856
T1121 0.0235001304859921
T1122 0.0239520562611283
T1123 0.0244039806332519
T1124 0.0248559064083881
T1125 0
T1126 0
T1127 0
T1128 0
T1129 0
T1130 0
T1131 0
T1132 0
T1133 0
T1134 0.029375162756737
T1135 0.0298270885318732
T1136 0.0302790143070093
T1137 0.0307309400821455
T1138 0.0311828644542691
T1139 0.0316347902294053
T1140 0.0320867160045414
T1141 0.0325386417796776
T1142 0.0329905675548137
T1143 0.0334424933299499
T1144 0.033894419105086
T1145 0.0343463434772096
T1146 0.0347982692523458
T1147 0.0352501950274819
T1148 0.0357021208026181
T1149 0
T1150 0
T1151 0
T1152 0
T1153 0
T1154 0
T1155 0
T1156 0
T1157 0
T1158 0.0402213771509671
T1159 0.0406733015230907
T1160 0.0411252272982268
T1161 0.041577153073363
T1162 0.0420290788484992
T1163 0.0424810046236353
T1164 0.0429329303987715
T1165 0.0433848561739076
T1166 0.0438367819490438
T1167 0.0442887063211674
T1168 0.0447406320963035
T1169 0.0451925578714397
T1170 0.0456444836465758
T1171 0.046096409421712
T1172 0.0465483351968481
T1173 0
T1174 0
T1175 0
T1176 0
T1177 0
T1178 0
T1179 0
T1180 0
T1181 0
T1182 0.0510675901421846
T1183 0.0515195159173207
T1184 0.0519714416924569
T1185 0.052423367467593
T1186 0.0528752932427292
T1187 0.0533272190178653
T1188 0.0537791433899889
T1189 0.0542310691651251
T1190 0.0546829949402612
T1191 0.0551349207153974
T1192 0.0555868464905336
T1193 0.0560387722656697
T1194 0.0564906980408059
T1195 0.0569426224129295
T1196 0.0573945481880656
T1197 0
T1198 0
T1199 0
T1200 0
T1201 0
T1202 0
T1203 0
T1204 0
T1205 0
T1206 0.0619138045364146
T1207 0.0623657303115508
T1208 0.0628176560866869
T1209 0.0632695818618231
T1210 0.0637215062339467
T1211 0.0641734320090828
T1212 0.064625357784219
T1213 0.0650772835593551
T1214 0.0655292093344913
T1215 0.0659811351096274
T1216 0.0664330608847636
T1217 0.0668849852568872
T1218 0.0673369110320234
T1219 0.0677888368071595
T1220 0.0682407625822957
T1221 0
T1222 0
T1223 0
T1224 0
T1225 0
T1226 0
T1227 0
T1228 0
T1229 0
T1230 0.0727600189306447
T1231 0.0732119433027683
T1232 0.0736638690779044
T1233 0.0741157948530406
T1234 0.0745677206281767
T1235 0.0750196464033129
T1236 0.075471572178449
T1237 0.0759234979535852
T1238 0.0763754223257088
T1239 0.0768273481008449
T1240 0.0772792738759811
T1241 0.0777311996511172
T1242 0.0781831254262534
T1243 0.0786350512013896
T1244 0.0790869769765257
T1245 0
T1246 0
T1247 0
T1248 0
T1249 0
T1250 0
T1251 0
T1252 0
T1253 0
T1254 0.0836062319218621
T1255 0.0840581576969983
T1256 0.0845100834721344
T1257 0.0849620092472706
T1258 0.0854139350224068
T1259 0.0858658607975429
T1260 0.0863177851696665
T1261 0.0867697109448027
T1262 0.0872216367199388
T1263 0.087673562495075
T1264 0.0881254882702111
T1265 0.0885774140453473
T1266 0.0890293398204834
T1267 0.089481264192607
T1268 0.0899331899677432
T1269 0
T1270 0
T1271 0
T1272 0
T1273 0
T1274 0
T1275 0
T1276 0
T1277 0
T1278 0.0944524463160922
T1279 0.0949043720912283
T1280 0.0953562978663645
T1281 0.0958082236415006
T1282 0.0962601480136242
T1283 0.0967120737887604
T1284 0.0971639995638966
T1285 0.0976159253390327
T1286 0.0980678511141689
T1287 0.098519776889305
T1288 0.0989717026644412
T1289 0.0994236270365648
T1290 0.0998755528117009
T1291 0.100327478586837
T1292 0.100779404361973
T1293 0
T1294 0
T1295 0
T1296 0
T1297 0
T1298 0
T1299 0
T1300 0
T1301 0
T1302 0.105298660710322
T1303 0.105750585082446
T1304 0.106202510857582
T1305 0.106654436632718
T1306 0.107106362407854
T1307 0.10755828818299
T1308 0.108010213958127
T1309 0.108462139733263
T1310 0.108914064105386
T1311 0.109365989880522
T1312 0.109817915655659
T1313 0.110269841430795
T1314 0.110721767205931
T1315 0.111173692981067
T1316 0.111625618756203
T1317 0
T1318 0
T1319 0
T1320 0
T1321 0
T1322 0
T1323 0
T1324 0
T1325 0
T1326 0.11614487370154
T1327 0.116596799476676
T1328 0.117048725251812
T1329 0.117500651026948
T1330 0.117952576802084
T1331 0.11840450257722
T1332 0.118856426949344
T1333 0.11930835272448
T1334 0.119760278499616
T1335 0.120212204274753
T1336 0.120664130049889
T1337 0.121116055825025
T1338 0.121567981600161
T1339 0.122019905972285
T1340 0.122471831747421
T1341 0
T1342 0
T1343 0
T1344 0
T1345 0
T1346 0
T1347 0
T1348 0
T1349 0
T1350 0.12699108809577
T1351 0.127443013870906
T1352 0.127894939646042
T1353 0.128346864018166
T1354 0.128798789793302
T1355 0.129250715568438
T1356 0.129702641343574
T1357 0.13015456711871
T1358 0.130606492893846
T1359 0.131058418668983
T1360 0.131510344444119
T1361 0.131962268816242
T1362 0.132414194591378
T1363 0.132866120366515
T1364 0.133318046141651
T1365 0
T1366 0
T1367 0
T1368 0
T1369 0
T1370 0
T1371 0
T1372 0
T1373 0
T1374 0.13783730249
T1375 0.138289226862123
T1376 0.13874115263726
T1377 0.139193078412396
T1378 0.139645004187532
T1379 0.140096929962668
T1380 0.140548855737804
T1381 0.14100078151294
T1382 0.141452705885064
T1383 0.1419046316602
T1384 0.142356557435336
T1385 0.142808483210472
T1386 0.143260408985609
T1387 0.143712334760745
T1388 0.144164260535881
T1389 0
T1390 0
T1391 0
T1392 0
T1393 0
T1394 0
T1395 0
T1396 0
T1397 0
T1398 0.148683515481217
T1399 0.149135441256353
T1400 0.14958736703149
T1401 0.150039292806626
T1402 0.150491218581762
T1403 0.150943144356898
T1404 0.151395068729022
T1405 0.151846994504158
T1406 0.152298920279294
T1407 0.15275084605443
T1408 0.153202771829566
T1409 0.153654697604702
T1410 0.154106623379839
T1411 0.154558547751962
T1412 0.155010473527098
T1413 0
T1414 0
T1415 0
T1416 0
T1417 0
T1418 0
T1419 0
T1420 0
T1421 0
T1422 0.159529729875447
T1423 0.159981655650583
T1424 0.16043358142572
T1425 0.160885505797843
T1426 0.161337431572979
T1427 0.161789357348116
T1428 0.162241283123252
T1429 0.162693208898388
T1430 0.163145134673524
T1431 0.16359706044866
T1432 0.164048984820784
T1433 0.16450091059592
T1434 0.164952836371056
T1435 0.165404762146192
T1436 0
T1437 0
T1438 0
T1439 0
T1440 0
T1441 0
T1442 0
T1443 0
T1444 0
T1445 0
T1446 0.170375944269677
T1447 0.170827868641801
T1448 0.171279794416937
T1449 0.171731720192073
T1450 0.172183645967209
T1451 0.172635571742346
T1452 0.173087497517482
T1453 0.173539423292618
T1454 0.173991347664742
T1455 0.174443273439878
T1456 0.174895199215014
T1457 0.17534712499015
T1458 0.175799050765286
T1459 0.176250976540422
T1460 0
T1461 0
T1462 0
T1463 0
T1464 0
T1465 0
T1466 0
T1467 0
T1468 0
T1469 0
T1470 0.181222157260895
T1471 0.181674083036031
T1472 0.182126008811167
T1473 0.182577934586303
T1474 0.183029860361439
T1475 0.183481786136576
T1476 0.183933710508699
T1477 0.184385636283835
T1478 0.184837562058972
T1479 0.185289487834108
T1480 0.185741413609244
T1481 0.18619333938438
T1482 0.186645265159516
T1483 0.18709718953164
T1484 0
T1485 0
T1486 0
T1487 0
T1488 0
T1489 0
T1490 0
T1491 0
T1492 0
T1493 0
T1494 0.192068371655125
T1495 0.192520297430261
T1496 0.192972223205397
T1497 0.193424147577521
T1498 0.193876073352657
T1499 0.194327999127793
T1500 0.194779924902929
T1501 0.195231850678065
T1502 0.195683776453202
T1503 0.196135702228338
T1504 0.196587626600461
T1505 0.197039552375597
T1506 0.197491478150734
T1507 0.19794340392587
T1508 0
T1509 0
T1510 0
T1511 0
T1512 0
T1513 0
T1514 0
T1515 0
T1516 0
T1517 0
T1518 0.202914586049355
T1519 0.203366510421479
T1520 0.203818436196615
T1521 0.204270361971751
T1522 0.204722287746887
T1523 0.205174213522023
T1524 0.205626139297159
T1525 0.206078065072295
T1526 0.206529989444419
T1527 0.206981915219555
T1528 0.207433840994691
T1529 0.207885766769828
T1530 0.208337692544964
T1531 0.2087896183201
T1532 0
T1533 0
T1534 0
T1535 0
T1536 0
T1537 0
T1538 0
T1539 0
T1540 0
T1541 0
T1542 0.213760799040572
T1543 0.214212724815709
T1544 0.214664650590845
T1545 0.215116576365981
T1546 0.215568502141117
T1547 0.216020426513241
T1548 0.216472352288377
T1549 0.216924278063513
T1550 0.217376203838649
T1551 0.217828129613785
T1552 0.218280055388921
T1553 0.218731981164058
T1554 0.219183906939194
T1555 0.219635831311317
T1556 0
T1557 0
T1558 0
T1559 0
T1560 0
T1561 0
T1562 0
T1563 0
T1564 0
T1565 0
T1566 0.224607013434802
T1567 0.225058939209939
T1568 0.225510864985075
T1569 0.225962789357198
T1570 0.226414715132335
T1571 0.226866640907471
T1572 0.227318566682607
T1573 0.227770492457743
T1574 0.228222418232879
T1575 0.228674344008015
T1576 0.229126268380139
T1577 0.229578194155275
T1578 0.230030119930411
T1579 0.230482045705547
T1580 0
T1581 0
T1582 0
T1583 0
T1584 0
T1585 0
T1586 0
T1587 0
T1588 0
T1589 0
T1590 0.235453227829033
T1591 0.235905152201156
T1592 0.236357077976292
T1593 0.236809003751428
T1594 0.237260929526565
T1595 0.237712855301701
T1596 0.238164781076837
T1597 0.238616706851973
T1598 0.239068631224097
T1599 0.239520556999233
T1600 0.239972482774369
T1601 0.240424408549505
T1602 0.240876334324641
T1603 0.241328260099777
T1604 0
T1605 0
T1606 0
T1607 0
T1608 0
T1609 0
T1610 0
T1611 0
T1612 0
T1613 0
T1614 0.24629944082025
T1615 0.246751366595386
T1616 0.247203292370522
T1617 0.247655218145658
T1618 0.248107143920795
T1619 0.248559068292918
T1620 0.249010994068054
T1621 0.249462919843191
T1622 0.249914845618327
T1623 0.250366771393463
T1624 0.250818697168599
T1625 0.251270622943735
T1626 0.251722548718871
T1627 0.252174473090995
T1628 0
T1629 0
T1630 0
T1631 0
T1632 0
T1633 0
T1634 0
T1635 0
T1636 0
T1637 0
T1638 0.25714565521448
T1639 0.257597580989616
T1640 0.258049506764752
T1641 0.258501431136876
T1642 0.258953356912012
T1643 0.259405282687148
T1644 0.259857208462284
T1645 0.260309134237421
T1646 0.260761060012557
T1647 0.261212985787693
T1648 0.261664910159816
T1649 0.262116835934953
T1650 0.262568761710089
T1651 0.263020687485225
T1652 0
T1653 0
T1654 0
T1655 0
T1656 0
T1657 0
T1658 0
T1659 0
T1660 0
T1661 0
T1662 0.267991868205698
T1663 0.268443793980834
T1664 0.26889571975597
T1665 0.269347645531106
T1666 0.269799571306242
T1667 0.270251497081378
T1668 0.270703422856514
T1669 0.271155348631651
T1670 0.271607273003774
T1671 0.27205919877891
T1672 0.272511124554047
T1673 0.272963050329183
T1674 0.273414976104319
T1675 0.273866901879455
T1676 0
T1677 0
T1678 0
T1679 0
T1680 0
T1681 0
T1682 0
T1683 0
T1684 0
T1685 0
T1686 0.278838082599928
T1687 0.279290008375064
T1688 0.2797419341502
T1689 0.280193859925336
T1690 0.280645785700472
T1691 0.281097710072596
T1692 0.281549635847732
T1693 0.282001561622868
T1694 0.282453487398004
T1695 0.28290541317314
T1696 0.283357338948277
T1697 0.283809264723413
T1698 0.284261189095536
T1699 0.284713114870672
T1700 0
T1701 0
T1702 0
T1703 0
T1704 0
T1705 0
T1706 0
T1707 0
T1708 0
T1709 0
T1710 0.289684296994158
T1711 0.290136222769294
T1712 0.29058814854443
T1713 0.291040072916553
T1714 0.29149199869169
T1715 0.291943924466826
T1716 0.292395850241962
T1717 0.292847776017098
T1718 0.293299701792234
T1719 0.29375162756737
T1720 0.294203551939494
T1721 0.29465547771463
T1722 0.295107403489766
T1723 0.295559329264902
T1724 0
T1725 0
T1726 0
T1727 0
T1728 0
T1729 0
T1730 0
T1731 0
T1732 0
T1733 0
T1734 0.300530509985375
T1735 0.300982435760511
T1736 0.301434361535647
T1737 0.301886287310784
T1738 0.30233821308592
T1739 0.302790138861056
T1740 0.303242064636192
T1741 0.303693990411328
T1742 0.304145914783452
T1743 0.304597840558588
T1744 0.305049766333724
T1745 0.30550169210886
T1746 0.305953617883996
T1747 0.306405543659133
T1748 0
T1749 0
T1750 0
T1751 0
T1752 0
T1753 0
T1754 0
T1755 0
T1756 0
T1757 0
T1758 0.311376724379605
T1759 0.311828650154741
T1760 0.312280575929877
T1761 0.312732501705014
T1762 0.31318442748015
T1763 0.313636351852273
T1764 0.31408827762741
T1765 0.314540203402546
T1766 0.314215516835469
T1767 0.313890830268391
T1768 0.313566143701314
T1769 0.313241457134237
T1770 0.31291677056716
T1771 0.312592084000083
T1772 0
T1773 0
T1774 0
T1775 0
T1776 0
T1777 0
T1778 0
T1779 0
T1780 0
T1781 0
T1782 0.309020530359222
T1783 0.308695843792145
T1784 0.308371157225067
T1785 0.30804647065799
T1786 0.307721784090913
T1787 0.307397097523836
T1788 0.307072410956759
T1789 0.306747724389682
T1790 0.306423037822605
T1791 0.306098351255528
T1792 0.30577366468845
T1793 0.305448978121373
T1794 0.305124291554296
T1795 0.304799603584206
T1796 0
T1797 0
T1798 0
T1799 0
T1800 0
T1801 0
T1802 0
T1803 0
T1804 0
T1805 0
T1806 0.301228051346358
T1807 0.300903364779281
T1808 0.300578678212204
T1809 0.300253991645127
T1810 0.299929305078049
T1811 0.299604618510972
T1812 0.299279931943895
T1813 0.298955243973805
T1814 0.298630557406728
T1815 0.298305870839651
T1816 0.297981184272574
T1817 0.297656497705497
T1818 0.29733181113842
T1819 0.297007124571343
T1820 0
T1821 0
T1822 0
T1823 0
T1824 0
T1825 0
T1826 0
T1827 0
T1828 0
T1829 0
T1830 0.293435572333494
T1831 0.293110884363404
T1832 0.292786197796327
T1833 0.29246151122925
T1834 0.292136824662173
T1835 0.291812138095096
T1836 0.291487451528019
T1837 0.291162764960942
T1838 0.290838078393864
T1839 0.290513391826787
T1840 0.29018870525971
T1841 0.289864018692633
T1842 0.289539332125556
T1843 0.289214645558479
T1844 0
T1845 0
T1846 0
T1847 0
T1848 0
T1849 0
T1850 0
T1851 0
T1852 0
T1853 0
T1854 0.285643091917618
T1855 0.285318405350541
T1856 0.284993718783463
T1857 0.284669032216386
T1858 0.284344345649309
T1859 0.284019659082232
T1860 0.283694972515155
T1861 0.283370285948078
T1862 0.283045599381001
T1863 0.282720912813923
T1864 0.282396226246846
T1865 0.282071539679769
T1866 0.281746853112692
T1867 0.281422165142602
T1868 0
T1869 0
T1870 0
T1871 0
T1872 0
T1873 0
T1874 0
T1875 0
T1876 0
T1877 0
T1878 0.277850612904754
T1879 0.277525926337677
T1880 0.2772012397706
T1881 0.276876553203522
T1882 0.276551866636445
T1883 0.276227180069368
T1884 0.275902493502291
T1885 0.275577805532201
T1886 0.275253118965124
T1887 0.274928432398047
T1888 0.27460374583097
T1889 0.274279059263893
T1890 0.273954372696816
T1891 0.273629686129739
T1892 0
T1893 0
T1894 0
T1895 0
T1896 0
T1897 0
T1898 0
T1899 0
T1900 0
T1901 0
T1902 0.27005813389189
T1903 0.2697334459218
T1904 0.269408759354723
T1905 0.269084072787646
T1906 0.268759386220569
T1907 0.268434699653492
T1908 0.268110013086415
T1909 0.267785326519338
T1910 0.26746063995226
T1911 0.267135953385183
T1912 0.266811266818106
T1913 0.266486580251029
T1914 0.266161893683952
T1915 0.265837207116875
T1916 0
T1917 0
T1918 0
T1919 0
T1920 0
T1921 0
T1922 0
T1923 0
T1924 0
T1925 0
T1926 0.262265653476014
T1927 0.261940966908936
T1928 0.261616280341859
T1929 0.261291593774782
T1930 0.260966907207705
T1931 0.260642220640628
T1932 0.260317534073551
T1933 0.259992847506474
T1934 0.259668160939396
T1935 0.259343474372319
T1936 0.259018787805242
T1937 0.258694101238165
T1938 0.258369414671088
T1939 0.258044726700998
T1940 0
T1941 0
T1942 0
T1943 0
T1944 0
T1945 0
T1946 0
T1947 0
T1948 0
T1949 0
T1950 0.25447317446315
T1951 0.254148487896073
T1952 0.253823801328995
T1953 0.253499114761918
T1954 0.253174428194841
T1955 0.252849741627764
T1956 0.252525055060687
T1957 0.252200367090597
T1958 0.25187568052352
T1959 0.251550993956443
T1960 0.251226307389366
T1961 0.250901620822289
T1962 0.250576934255212
T1963 0.250252247688134
T1964 0
T1965 0
T1966 0
T1967 0
T1968 0
T1969 0
T1970 0
T1971 0
T1972 0
T1973 0
T1974 0
T1975 0.246356007480196
T1976 0.246031320913119
T1977 0.245706634346042
T1978 0.245381947778965
T1979 0.245057261211888
T1980 0.244732574644811
T1981 0.244407888077733
T1982 0.244083201510656
T1983 0.243758514943579
T1984 0.243433828376502
T1985 0.243109141809425
T1986 0.242784455242348
T1987 0.242459768675271
T1988 0
T1989 0
T1990 0
T1991 0
T1992 0
T1993 0
T1994 0
T1995 0
T1996 0
T1997 0
T1998 0
T1999 0.238563528467332
T2000 0.238238841900255
T2001 0.237914155333178
T2002 0.237589468766101
T2003 0.237264782199024
T2004 0.236940095631947
T2005 0.23661540906487
T2006 0.236290722497792
T2007 0.235966035930715
T2008 0.235641349363638
T2009 0.235316662796561
T2010 0.234991976229484
T2011 0.234667288259394
T2012 0
T2013 0
T2014 0
T2015 0
T2016 0
T2017 0
T2018 0
T2019 0
T2020 0
T2021 0
T2022 0
T2023 0.230771049454468
T2024 0.230446362887391
T2025 0.230121676320314
T2026 0.229796989753237
T2027 0.22947230318616
T2028 0.22914761521607
T2029 0.228822928648993
T2030 0.228498242081916
T2031 0.228173555514839
T2032 0.227848868947762
T2033 0.227524182380685
T2034 0.227199495813607
T2035 0.22687480924653
T2036 0
T2037 0
T2038 0
T2039 0
T2040 0
T2041 0
T2042 0
T2043 0
T2044 0
T2045 0
T2046 0
T2047 0.222978569038592
T2048 0.222653882471515
T2049 0.222329195904438
T2050 0.222004509337361
T2051 0.221679822770284
T2052 0.221355136203206
T2053 0.221030449636129
T2054 0.220705763069052
T2055 0.220381076501975
T2056 0.220056389934898
T2057 0.219731703367821
T2058 0.219407016800744
T2059 0.219082330233666
T2060 0
T2061 0
T2062 0
T2063 0
T2064 0
T2065 0
T2066 0
T2067 0
T2068 0
T2069 0
T2070 0
T2071 0.215186090025728
T2072 0.214861403458651
T2073 0.214536716891574
T2074 0.214212030324497
T2075 0.21388734375742
T2076 0.213562657190343
T2077 0.213237970623265
T2078 0.212913284056188
T2079 0.212588597489111
T2080 0.212263910922034
T2081 0.211939224354957
T2082 0.211614536384867
T2083 0.21128984981779
T2084 0
T2085 0
T2086 0
T2087 0
T2088 0
T2089 0
T2090 0
T2091 0
T2092 0
T2093 0
T2094 0
T2095 0.207393611012864
T2096 0.207068924445787
T2097 0.20674423787871
T2098 0.206419551311633
T2099 0.206094864744556
T2100 0.205770176774466
T2101 0.205445490207389
T2102 0.205120803640312
T2103 0.204796117073235
T2104 0.204471430506158
T2105 0.20414674393908
T2106 0.203822057372003
T2107 0.203497370804926
T2108 0
T2109 0
T2110 0
T2111 0
T2112 0
T2113 0
T2114 0
T2115 0
T2116 0
T2117 0
T2118 0
T2119 0.199601130596988
T2120 0.199276444029911
T2121 0.198951757462834
T2122 0.198627070895757
T2123 0.198302384328679
T2124 0.197977697761602
T2125 0.197653011194525
T2126 0.197328324627448
T2127 0.197003638060371
T2128 0.196678951493294
T2129 0.196354264926217
T2130 0.19602957835914
T2131 0
T2132 0
T2133 0
T2134 0
T2135 0
T2136 0
T2137 0
T2138 0
T2139 0
T2140 0
T2141 0
T2142 0
T2143 0.191808651584124
T2144 0.191483965017047
T2145 0.19115927844997
T2146 0.190834591882893
T2147 0.190509905315816
T2148 0.190185218748739
T2149 0.189860532181661
T2150 0.189535845614584
T2151 0.189211159047507
T2152 0.18888647248043
T2153 0.188561785913353
T2154 0.188237097943263
T2155 0
T2156 0
T2157 0
T2158 0
T2159 0
T2160 0
T2161 0
T2162 0
T2163 0
T2164 0
T2165 0
T2166 0
T2167 0.18401617257126
T2168 0.183691486004183
T2169 0.183366799437106
T2170 0.183042112870029
T2171 0.182717426302952
T2172 0.182392738332862
T2173 0.182068051765785
T2174 0.181743365198708
T2175 0.181418678631631
T2176 0.181093992064554
T2177 0.180769305497476
T2178 0.180444618930399
T2179 0
T2180 0
T2181 0
T2182 0
T2183 0
T2184 0
T2185 0
T2186 0
T2187 0
T2188 0
T2189 0
T2190 0
T2191 0.176223692155384
T2192 0.175899005588307
T2193 0.17557431902123
T2194 0.175249632454153
T2195 0.174924945887075
T2196 0.174600259319998
T2197 0.174275572752921
T2198 0.173950886185844
T2199 0.173626199618767
T2200 0.17330151305169
T2201 0.172976826484613
T2202 0.172652139917535
T2203 0
T2204 0
T2205 0
T2206 0
T2207 0
T2208 0
T2209 0
T2210 0
T2211 0
T2212 0
T2213 0
T2214 0
T2215 0.16843121314252
T2216 0.168106526575443
T2217 0.167781840008366
T2218 0.167457153441289
T2219 0.167132466874212
T2220 0.166807780307134
T2221 0.166483093740057
T2222 0.16615840717298
T2223 0.165833720605903
T2224 0.165509034038826
T2225 0.165184347471749
T2226 0.164859659501659
T2227 0
T2228 0
T2229 0
T2230 0
T2231 0
T2232 0
T2233 0
T2234 0
T2235 0
T2236 0
T2237 0
T2238 0
T2239 0.160638734129656
T2240 0.160314047562579
T2241 0.159989360995502
T2242 0.159664674428425
T2243 0.159339987861348
T2244 0.159015299891258
T2245 0.158690613324181
T2246 0.158365926757104
T2247 0.158041240190027
T2248 0.157716553622949
T2249 0.157391867055872
T2250 0.157067180488795
T2251 0
T2252 0
T2253 0
T2254 0
T2255 0
T2256 0
T2257 0
T2258 0
T2259 0
T2260 0
T2261 0
T2262 0
T2263 0.15284625371378
T2264 0.152521567146703
T2265 0.152196880579626
T2266 0.151872194012548
T2267 0.151547507445471
T2268 0.151222820878394
T2269 0.150898134311317
T2270 0.15057344774424
T2271 0.150248761177163
T2272 0.149924074610086
T2273 0.149599388043008
T2274 0.149274701475931
T2275 0
T2276 0
T2277 0
T2278 0
T2279 0
T2280 0
T2281 0
T2282 0
T2283 0
T2284 0
T2285 0
T2286 0
T2287 0.145053774700916
T2288 0.144729088133839
T2289 0.144404401566762
T2290 0.144079714999685
T2291 0.143755028432607
T2292 0.14343034186553
T2293 0.143105655298453
T2294 0.142780968731376
T2295 0.142456282164299
T2296 0.142131595597222
T2297 0.141806909030145
T2298 0.141482221060055
T2299 0
T2300 0
T2301 0
T2302 0
T2303 0
T2304 0
T2305 0
T2306 0
T2307 0
T2308 0
T2309 0
T2310 0
T2311 0.137261295688052
T2312 0.136936609120975
T2313 0.136611922553898
T2314 0.136287235986821
T2315 0.135962548016731
T2316 0.135637861449654
T2317 0.135313174882577
T2318 0.1349884883155
T2319 0.134663801748423
T2320 0.134339115181345
T2321 0.134014428614268
T2322 0.133689742047191
T2323 0
T2324 0
T2325 0
T2326 0
T2327 0
T2328 0
T2329 0
T2330 0
T2331 0
T2332 0
T2333 0
T2334 0
T2335 0.129468815272176
T2336 0.129144128705099
T2337 0.128819442138021
T2338 0.128494755570944
T2339 0.128170069003867
T2340 0.12784538243679
T2341 0.127520695869713
T2342 0.127196009302636
T2343 0.126871322735559
T2344 0.126546636168482
T2345 0.126221949601404
T2346 0.125897263034327
T2347 0
T2348 0
T2349 0
T2350 0
T2351 0
T2352 0
T2353 0
T2354 0
T2355 0
T2356 0
T2357 0
T2358 0
T2359 0.121676336259312
T2360 0.121351649692235
T2361 0.121026963125158
T2362 0.120702276558081
T2363 0.120377589991003
T2364 0.120052903423926
T2365 0.119728216856849
T2366 0.119403530289772
T2367 0.119078843722695
T2368 0.118754157155618
T2369 0.118429469185528
T2370 0.118104782618451
T2371 0
T2372 0
T2373 0
T2374 0
T2375 0
T2376 0
T2377 0
T2378 0
T2379 0
T2380 0
T2381 0
T2382 0
T2383 0.113883857246448
T2384 0.113559170679371
T2385 0.113234484112294
T2386 0.112909797545217
T2387 0.112585109575127
T2388 0.11226042300805
T2389 0.111935736440973
T2390 0.111611049873896
T2391 0.111286363306818
T2392 0.110961676739741
T2393 0.110636990172664
T2394 0.110312303605587
T2395 0
T2396 0
T2397 0
T2398 0
T2399 0
T2400 0
T2401 0
T2402 0
T2403 0
T2404 0
T2405 0
T2406 0
T2407 0.106091376830572
T2408 0.105766690263495
T2409 0.105442003696417
T2410 0.10511731712934
T2411 0.104792630562263
T2412 0.104467943995186
T2413 0.104143257428109
T2414 0.103818570861032
T2415 0.103493884293955
T2416 0.103169197726877
T2417 0.1028445111598
T2418 0.102519824592723
T2419 0
T2420 0
T2421 0
T2422 0
T2423 0
T2424 0
T2425 0
T2426 0
T2427 0
T2428 0
T2429 0
T2430 0
T2431 0.0982988978177079
T2432 0.0979742112506307
T2433 0.0976495246835536
T2434 0.0973248381164764
T2435 0.0970001515493993
T2436 0.0966754649823222
T2437 0.096350778415245
T2438 0.0960260918481679
T2439 0.0957014052810907
T2440 0.0953767187140136
T2441 0.0950520307439239
T2442 0.0947273441768468
T2443 0
T2444 0
T2445 0
T2446 0
T2447 0
T2448 0
T2449 0
T2450 0
T2451 0
T2452 0
T2453 0
T2454 0
T2455 0.090506418804844
T2456 0.0901817322377669
T2457 0.0898570456706897
T2458 0.0895323591036126
T2459 0.0892076711335229
T2460 0.0888829845664458
T2461 0.0885582979993686
T2462 0.0882336114322915
T2463 0.0879089248652144
T2464 0.0875842382981372
T2465 0.0872595517310601
T2466 0.0869348651639829
T2467 0
T2468 0
T2469 0
T2470 0
T2471 0
T2472 0
T2473 0
T2474 0
T2475 0
T2476 0
T2477 0
T2478 0
T2479 0.0827139383889676
T2480 0.0823892518218905
T2481 0.0820645652548133
T2482 0.0817398786877362
T2483 0.081415192120659
T2484 0.0810905055535819
T2485 0.0807658189865048
T2486 0.0804411324194276
T2487 0.0801164458523505
T2488 0.0797917592852734
T2489 0.0794670727181962
T2490 0.0791423861511191
T2491 0
T2492 0
T2493 0
T2494 0
T2495 0
T2496 0
T2497 0
T2498 0
T2499 0
T2500 0
T2501 0
T2502 0
T2503 0.0749214593761038
T2504 0.0745967728090266
T2505 0.0742720862419495
T2506 0.0739473996748723
T2507 0.0736227131077952
T2508 0.0732980265407181
T2509 0.0729733399736409
T2510 0.0726486534065638
T2511 0.0723239668394867
T2512 0.0719992802724095
T2513 0.0716745923023198
T2514 0.0713499057352427
T2515 0
T2516 0
T2517 0
T2518 0
T2519 0
T2520 0
T2521 0
T2522 0
T2523 0
T2524 0
T2525 0
T2526 0
T2527 0.0671289803632399
T2528 0.0668042937961628
T2529 0.0664796072290856
T2530 0.0661549206620085
T2531 0.0658302326919188
T2532 0.0655055461248417
T2533 0.0651808595577645
T2534 0.0648561729906874
T2535 0.0645314864236103
T2536 0.0642067998565331
T2537 0.063882113289456
T2538 0.0635574267223789
T2539 0
T2540 0
T2541 0
T2542 0
T2543 0
T2544 0
T2545 0
T2546 0
T2547 0
T2548 0
T2549 0
T2550 0
T2551 0.0593364999473635
T2552 0.0590118133802864
T2553 0.0586871268132092
T2554 0.0583624402461321
T2555 0.058037753679055
T2556 0.0577130671119778
T2557 0.0573883805449007
T2558 0.0570636939778236
T2559 0.0567390074107464
T2560 0.0564143208436693
T2561 0.0560896342765921
T2562 0.055764947709515
T2563 0
T2564 0
T2565 0
T2566 0
T2567 0
T2568 0
T2569 0
T2570 0
T2571 0
T2572 0
T2573 0
T2574 0
T2575 0.0515440209344997
T2576 0.0512193343674225
T2577 0.0508946478003454
T2578 0.0505699612332683
T2579 0.0502452746661911
T2580 0.049920588099114
T2581 0.0495959015320368
T2582 0.0492712149649597
T2583 0.0489465283978826
T2584 0.0486218404277929
T2585 0.0482971538607158
T2586 0.0479724672936386
T2587 0
T2588 0
T2589 0
T2590 0
T2591 0
T2592 0
T2593 0
T2594 0
T2595 0
T2596 0
T2597 0
T2598 0
T2599 0.0437515419216358
T2600 0.0434268553545587
T2601 0.0431021687874816
T2602 0.0427774808173919
T2603 0.0424527942503147
T2604 0.0421281076832376
T2605 0.0418034211161605
T2606 0.0414787345490833
T2607 0.0411540479820062
T2608 0.040829361414929
T2609 0.0405046748478519
T2610 0.0401799882807748
T2611 0
T2612 0
T2613 0
T2614 0
T2615 0
T2616 0
T2617 0
T2618 0
T2619 0
T2620 0
T2621 0
T2622 0
T2623 0.0359590615057594
T2624 0.0356343749386823
T2625 0.0353096883716052
T2626 0.034985001804528
T2627 0.0346603152374509
T2628 0.0343356286703737
T2629 0.0340109421032966
T2630 0.0340109421032966
T2631 0.0340109421032966
T2632 0.0340109421032966
T2633 0.0340109421032966
T2634 0.0340109421032966
T2635 0
T2636 0
T2637 0
T2638 0
T2639 0
T2640 0
T2641 0
T2642 0
T2643 0
T2644 0
T2645 0
T2646 0
T2647 0.0340109421032966
T2648 0.0340109421032966
T2649 0.0340109421032966
T2650 0.0340109421032966
T2651 0.0340109421032966
T2652 0.0340109421032966
T2653 0.0340109421032966
T2654 0.0340109421032966
T2655 0.0340109421032966
T2656 0.0340109421032966
T2657 0.0340109421032966
T2658 0.0340109421032966
T2659 0
T2660 0
T2661 0
T2662 0
T2663 0
T2664 0
T2665 0
T2666 0
T2667 0
T2668 0
T2669 0
T2670 0
T2671 0.0340109421032966
T2672 0.0340109421032966
T2673 0.0340109421032966
T2674 0.0340109421032966
T2675 0.0340109421032966
T2676 0.0340109421032966
T2677 0.0340109421032966
T2678 0.0340109421032966
T2679 0.0340109421032966
T2680 0.0340109421032966
T2681 0.0340109421032966
T2682 0.0340109421032966
T2683 0
T2684 0
T2685 0
T2686 0
T2687 0
T2688 0
T2689 0
T2690 0
T2691 0
T2692 0
T2693 0
T2694 0
T2695 0.0340109421032966
T2696 0.0340109421032966
T2697 0.0340109421032966
T2698 0.0340109421032966
T2699 0.0340109421032966
T2700 0.0340109421032966
T2701 0.0340109421032966
T2702 0.0340109421032966
T2703 0.0340109421032966
T2704 0.0340109421032966
T2705 0.0340109421032966
T2706 0.0340109421032966
T2707 0
T2708 0
T2709 0
T2710 0
T2711 0
T2712 0
T2713 0
T2714 0
T2715 0
T2716 0
T2717 0
T2718 0
T2719 0.0340109421032966
T2720 0.0340109421032966
T2721 0.0340109421032966
T2722 0.0340109421032966
T2723 0.0340109421032966
T2724 0.0340109421032966
T2725 0.0340109421032966
T2726 0.0340109421032966
T2727 0.0340109421032966
T2728 0.0340109421032966
T2729 0.0340109421032966
T2730 0.0340109421032966
T2731 0
T2732 0
T2733 0
T2734 0
T2735 0
T2736 0
T2737 0
T2738 0
T2739 0
T2740 0
T2741 0
T2742 0
T2743 0.0340109421032966
T2744 0.0340109421032966
T2745 0.0340109421032966
T2746 0.0340109421032966
T2747 0.0340109421032966
T2748 0.0340109421032966
T2749 0.0340109421032966
T2750 0.0340109421032966
T2751 0.0340109421032966
T2752 0.0340109421032966
T2753 0.0340109421032966
T2754 0.0340109421032966
T2755 0
T2756 0
T2757 0
T2758 0
T2759 0
T2760 0
T2761 0
T2762 0
T2763 0
T2764 0
T2765 0
T2766 0
T2767 0.0340109421032966
T2768 0.0340109421032966
T2769 0.0340109421032966
T2770 0.0340109421032966
T2771 0.0340109421032966
T2772 0.0340109421032966
T2773 0.0340109421032966
T2774 0.0340109421032966
T2775 0.0340109421032966
T2776 0.0340109421032966
T2777 0.0340109421032966
T2778 0
T2779 0
T2780 0
T2781 0
T2782 0
T2783 0
T2784 0
T2785 0
T2786 0
T2787 0
T2788 0
T2789 0
T2790 0
T2791 0.0340109421032966
T2792 0.0340109421032966
T2793 0.0340109421032966
T2794 0.0340109421032966
T2795 0.0340109421032966
T2796 0.0340109421032966
T2797 0.0340109421032966
T2798 0.0340109421032966
T2799 0.0340109421032966
T2800 0.0340109421032966
T2801 0.0340109421032966
T2802 0
T2803 0
T2804 0
T2805 0
T2806 0
T2807 0
T2808 0
