# Supplementary material for: FishMORPH - An agent-based model to predict salmonid growth and distribution responses under natural and low flows
Source: Sci Rep. 2016 Jul 19;6:29414. doi: 10.1038/srep29414 (PMC4949470; doi:10.1038/srep29414)
Supplement: Supplementary Information 2 [file srep29414-s2.zip › SR_FishMORPH_Files/Parameters/Baseline_Resource8_Density_Stretch4.var]

Resource8Density Strech4
T1 0
T2 0
T3 0
T4 0
T5 0
T6 0
T7 0
T8 0
T9 0
T10 0
T11 0
T12 0
T13 0
T14 0
T15 0
T16 0
T17 0
T18 0
T19 0
T20 0
T21 0
T22 0
T23 0
T24 0
T25 0
T26 0
T27 0
T28 0
T29 0
T30 0
T31 0
T32 0
T33 0
T34 0
T35 0
T36 0
T37 0
T38 0
T39 0
T40 0
T41 0
T42 0
T43 0
T44 0
T45 0
T46 0
T47 0
T48 0
T49 0
T50 0
T51 0
T52 0
T53 0
T54 0
T55 0
T56 0
T57 0
T58 0
T59 0
T60 0
T61 0
T62 0
T63 0
T64 0
T65 0
T66 0
T67 0
T68 0
T69 0
T70 0
T71 0
T72 0
T73 0
T74 0
T75 0
T76 0
T77 0
T78 0
T79 0
T80 0
T81 0
T82 0
T83 0
T84 0
T85 0
T86 0
T87 0
T88 0
T89 0
T90 0
T91 0
T92 0
T93 0
T94 0
T95 0
T96 0
T97 0
T98 0
T99 0
T100 0
T101 0
T102 0
T103 0
T104 0
T105 0
T106 0
T107 0
T108 0
T109 0
T110 0
T111 0
T112 0
T113 0
T114 0
T115 0
T116 0
T117 0
T118 0
T119 0
T120 0
T121 0
T122 0
T123 0
T124 0
T125 0
T126 0
T127 0
T128 0
T129 0
T130 0
T131 0
T132 0
T133 0
T134 0
T135 0
T136 0
T137 0
T138 0
T139 0
T140 0
T141 0
T142 0
T143 0
T144 0
T145 0
T146 0
T147 0
T148 0
T149 0
T150 0
T151 0
T152 0
T153 0
T154 0
T155 0
T156 0
T157 0
T158 0
T159 0
T160 0
T161 0
T162 0
T163 0
T164 0
T165 0
T166 0
T167 0
T168 0
T169 0
T170 0
T171 0
T172 0
T173 0
T174 0
T175 0
T176 0
T177 0
T178 0
T179 0
T180 0
T181 0
T182 0
T183 0
T184 0
T185 0
T186 0
T187 0
T188 0
T189 0
T190 0
T191 0
T192 0
T193 0
T194 0
T195 0
T196 0
T197 0
T198 0
T199 0
T200 0
T201 0
T202 0
T203 0
T204 0
T205 0
T206 0
T207 0
T208 0
T209 0
T210 0
T211 0
T212 0
T213 0
T214 0
T215 0
T216 0
T217 0
T218 0
T219 0
T220 0
T221 0
T222 0
T223 0
T224 0
T225 0
T226 0
T227 0
T228 0
T229 0
T230 0
T231 0
T232 0
T233 0
T234 0
T235 0
T236 0
T237 0
T238 0
T239 0
T240 0
T241 0
T242 0
T243 0
T244 0
T245 0
T246 0
T247 0
T248 0
T249 0
T250 0
T251 0
T252 0
T253 0
T254 0
T255 0
T256 0
T257 0
T258 0
T259 0
T260 0
T261 0
T262 0
T263 0
T264 0
T265 0
T266 0
T267 0
T268 0
T269 0
T270 0
T271 0
T272 0
T273 0
T274 0
T275 0
T276 0
T277 0
T278 0
T279 0
T280 0
T281 0
T282 0
T283 0
T284 0
T285 0
T286 0
T287 0
T288 0
T289 0
T290 0
T291 0
T292 0
T293 0
T294 0
T295 0
T296 0
T297 0
T298 0
T299 0
T300 0
T301 0
T302 0
T303 0
T304 0
T305 0
T306 0
T307 0
T308 0
T309 0
T310 0
T311 0
T312 0
T313 0
T314 0
T315 0
T316 0
T317 0
T318 0
T319 0
T320 0
T321 0
T322 0
T323 0
T324 0
T325 0
T326 0
T327 0
T328 0
T329 0
T330 0
T331 0
T332 0
T333 0
T334 0
T335 0
T336 0
T337 0
T338 0
T339 0
T340 0
T341 0
T342 0
T343 0
T344 0
T345 0
T346 0
T347 0
T348 0
T349 0
T350 0
T351 0
T352 0
T353 0
T354 0
T355 0
T356 0
T357 0
T358 0
T359 0
T360 0
T361 0
T362 0
T363 0
T364 0
T365 0
T366 0
T367 0
T368 0
T369 0
T370 0
T371 0
T372 0
T373 0
T374 0
T375 0
T376 0
T377 0
T378 0
T379 0
T380 0
T381 0
T382 0
T383 0
T384 0
T385 0
T386 0
T387 0
T388 0
T389 0
T390 0
T391 0
T392 0
T393 0
T394 0
T395 0
T396 0
T397 0
T398 0
T399 0
T400 0
T401 0
T402 0
T403 0
T404 0
T405 0
T406 0
T407 0
T408 0
T409 0
T410 0
T411 0
T412 0
T413 0
T414 0
T415 0
T416 0
T417 0
T418 0
T419 0
T420 0
T421 0
T422 0
T423 0
T424 0
T425 0
T426 0
T427 0
T428 0
T429 0
T430 0
T431 0
T432 0
T433 0
T434 0
T435 0
T436 0
T437 0
T438 0
T439 0
T440 0
T441 0
T442 0
T443 0
T444 0
T445 0
T446 0
T447 0
T448 0
T449 0
T450 0
T451 0
T452 0
T453 0
T454 0
T455 0
T456 0
T457 0
T458 0
T459 0
T460 0
T461 0
T462 0
T463 0
T464 0
T465 0
T466 0
T467 0
T468 0
T469 0
T470 0
T471 0
T472 0
T473 0
T474 0
T475 0
T476 0
T477 0
T478 0
T479 0
T480 0
T481 0
T482 0
T483 0
T484 0
T485 0
T486 0
T487 0
T488 0
T489 0
T490 0
T491 0
T492 0
T493 0
T494 0
T495 0
T496 0
T497 0
T498 0
T499 0
T500 0
T501 0
T502 0
T503 0
T504 0
T505 0
T506 0
T507 0
T508 0
T509 0
T510 0
T511 0
T512 0
T513 0
T514 0
T515 0
T516 0
T517 0
T518 0
T519 0
T520 0
T521 0
T522 0
T523 0
T524 0
T525 0
T526 0
T527 0
T528 0
T529 0
T530 0
T531 0
T532 0
T533 0
T534 0
T535 0
T536 0
T537 0
T538 0
T539 0
T540 0
T541 0
T542 0
T543 0
T544 0
T545 0
T546 0
T547 0
T548 0
T549 0
T550 0
T551 0
T552 0
T553 0
T554 0
T555 0
T556 0
T557 0
T558 0
T559 0
T560 0
T561 0
T562 0
T563 0
T564 0
T565 0
T566 0
T567 0
T568 0
T569 0
T570 0
T571 0
T572 0
T573 0
T574 0
T575 0
T576 0
T577 0
T578 0
T579 0
T580 0
T581 0
T582 0
T583 0
T584 0
T585 0
T586 0
T587 0
T588 0
T589 0
T590 0
T591 0
T592 0
T593 0
T594 0
T595 0
T596 0
T597 0
T598 0
T599 0
T600 0
T601 0
T602 0
T603 0
T604 0
T605 0
T606 0
T607 0
T608 0
T609 0
T610 0
T611 0
T612 0
T613 0
T614 0
T615 0
T616 0
T617 0
T618 0
T619 0
T620 0
T621 0
T622 0
T623 0
T624 0
T625 0
T626 0
T627 0
T628 0
T629 0
T630 0
T631 0
T632 0
T633 0
T634 0
T635 0
T636 0
T637 0
T638 0
T639 0
T640 0
T641 0
T642 0
T643 0
T644 0
T645 0
T646 0
T647 0
T648 0
T649 0
T650 0
T651 0
T652 0
T653 0
T654 0
T655 0
T656 0
T657 0
T658 0
T659 0
T660 0
T661 0
T662 0
T663 0
T664 0
T665 0
T666 0
T667 0
T668 0
T669 0
T670 0
T671 0
T672 0
T673 0
T674 0
T675 0
T676 0
T677 0
T678 0
T679 0
T680 0
T681 0
T682 0
T683 0
T684 0
T685 0
T686 0
T687 0
T688 0
T689 0
T690 0
T691 0
T692 0
T693 0
T694 0
T695 0
T696 0
T697 0
T698 0
T699 0
T700 0
T701 0
T702 0
T703 0
T704 0
T705 0
T706 0
T707 0
T708 0
T709 0
T710 0
T711 0
T712 0
T713 0
T714 0
T715 0
T716 0
T717 0
T718 0
T719 0
T720 0
T721 0
T722 0
T723 0
T724 0
T725 0
T726 0
T727 0
T728 0
T729 0
T730 0
T731 0
T732 0
T733 0
T734 0
T735 0
T736 0
T737 0
T738 0
T739 0
T740 0
T741 0
T742 0
T743 0
T744 0
T745 0
T746 0
T747 0
T748 0
T749 0
T750 0
T751 0
T752 0
T753 0
T754 0
T755 0
T756 0
T757 0
T758 0
T759 0
T760 0
T761 0
T762 0
T763 0
T764 0
T765 0
T766 0
T767 0
T768 0
T769 0
T770 0
T771 0
T772 0
T773 0
T774 0
T775 0
T776 0
T777 0
T778 0
T779 0
T780 0
T781 0
T782 0
T783 0
T784 0
T785 0
T786 0
T787 0
T788 0
T789 0
T790 0
T791 0
T792 0
T793 0
T794 0
T795 0
T796 0
T797 0
T798 0
T799 0
T800 0
T801 0
T802 0
T803 0
T804 0
T805 0
T806 0
T807 0
T808 0
T809 0
T810 0
T811 0
T812 0
T813 0
T814 0
T815 0
T816 0
T817 0
T818 0
T819 0
T820 0
T821 0
T822 0
T823 0
T824 0
T825 0
T826 0
T827 0
T828 0
T829 0
T830 0
T831 0
T832 0
T833 0
T834 0
T835 0
T836 0
T837 0
T838 0
T839 0
T840 0
T841 0
T842 0
T843 0
T844 0
T845 0
T846 0
T847 0
T848 0
T849 0
T850 0
T851 0
T852 0
T853 0
T854 0
T855 0
T856 0
T857 0
T858 0
T859 0
T860 0
T861 0
T862 0
T863 0
T864 0
T865 0
T866 0
T867 0
T868 0
T869 0
T870 0
T871 0
T872 0
T873 0
T874 0
T875 0
T876 0
T877 0
T878 0
T879 0
T880 0
T881 0
T882 0
T883 0
T884 0
T885 0
T886 0
T887 0
T888 0
T889 0
T890 0
T891 0
T892 0
T893 0
T894 0
T895 0
T896 0
T897 0
T898 0
T899 0
T900 0
T901 0
T902 0
T903 0
T904 0
T905 0
T906 0
T907 0
T908 0
T909 0
T910 0
T911 0
T912 0
T913 0
T914 0
T915 0
T916 0
T917 0
T918 0
T919 0
T920 0
T921 0
T922 0
T923 0
T924 0
T925 0
T926 0
T927 0
T928 0
T929 0
T930 0
T931 0
T932 0
T933 0
T934 0
T935 0
T936 0
T937 0
T938 0
T939 0
T940 0
T941 0
T942 0
T943 0
T944 0
T945 0
T946 0
T947 0
T948 0
T949 0
T950 0
T951 0
T952 0
T953 0
T954 0
T955 0
T956 0
T957 0
T958 0
T959 0
T960 0
T961 0
T962 0
T963 0
T964 0
T965 0
T966 0
T967 0
T968 0
T969 0
T970 0
T971 0
T972 0
T973 0
T974 0
T975 0
T976 0
T977 0
T978 0
T979 0
T980 0
T981 0
T982 0
T983 0
T984 0
T985 0
T986 0
T987 0
T988 0
T989 0
T990 0
T991 0
T992 0
T993 0
T994 0
T995 0
T996 0
T997 0
T998 0
T999 0
T1000 0
T1001 0
T1002 0
T1003 0
T1004 0
T1005 0
T1006 0
T1007 0
T1008 0
T1009 0
T1010 0
T1011 0
T1012 0
T1013 0
T1014 0
T1015 0
T1016 0
T1017 0
T1018 0
T1019 0
T1020 0
T1021 0
T1022 0
T1023 0
T1024 0
T1025 0
T1026 0
T1027 0
T1028 0
T1029 0
T1030 0
T1031 0
T1032 0
T1033 0
T1034 0
T1035 0
T1036 0
T1037 0
T1038 0
T1039 0
T1040 0
T1041 0
T1042 0
T1043 0
T1044 0
T1045 0
T1046 0
T1047 0
T1048 0
T1049 0
T1050 0
T1051 0
T1052 0
T1053 0
T1054 0
T1055 0
T1056 0
T1057 0
T1058 0
T1059 0
T1060 0
T1061 0
T1062 0
T1063 0
T1064 0
T1065 0
T1066 0
T1067 0
T1068 0
T1069 0
T1070 0.000201049371542787
T1071 0.000402098743085574
T1072 0.000603148114628361
T1073 0.000804197486171148
T1074 0.0010052461204024
T1075 0.00120629549194519
T1076 0.00140734486348798
T1077 0
T1078 0
T1079 0
T1080 0
T1081 0
T1082 0
T1083 0
T1084 0
T1085 0
T1086 0.00341783784160431
T1087 0.0036188872131471
T1088 0.00381993658468989
T1089 0.00402098595623267
T1090 0.00422203532777546
T1091 0.00442308396200671
T1092 0.0046241333335495
T1093 0.00482518270509229
T1094 0.00502623207663507
T1095 0.00522728144817786
T1096 0.00542833081972065
T1097 0.00562938019126344
T1098 0.00583042956280622
T1099 0.00603147893434901
T1100 0.00623252756858026
T1101 0
T1102 0
T1103 0
T1104 0
T1105 0
T1106 0
T1107 0
T1108 0
T1109 0
T1110 0.0082430205466966
T1111 0.00844406991823939
T1112 0.00864511928978217
T1113 0.00884616866132496
T1114 0.00904721803286775
T1115 0.00924826740441053
T1116 0.00944931677595332
T1117 0.00965036541018457
T1118 0.00985141478172736
T1119 0.0100524641532701
T1120 0.0102535135248129
T1121 0.0104545628963557
T1122 0.0106556122678985
T1123 0.0108566616394413
T1124 0.0110577110109841
T1125 0
T1126 0
T1127 0
T1128 0
T1129 0
T1130 0
T1131 0
T1132 0
T1133 0
T1134 0.0130682039891004
T1135 0.0132692526233317
T1136 0.0134703019948745
T1137 0.0136713513664172
T1138 0.01387240073796
T1139 0.0140734501095028
T1140 0.0142744994810456
T1141 0.0144755488525884
T1142 0.0146765982241312
T1143 0.0148776468583624
T1144 0.0150786962299052
T1145 0.015279745601448
T1146 0.0154807949729908
T1147 0.0156818443445336
T1148 0.0158828937160764
T1149 0
T1150 0
T1151 0
T1152 0
T1153 0
T1154 0
T1155 0
T1156 0
T1157 0
T1158 0.0178933866941927
T1159 0.0180944360657355
T1160 0.0182954854372783
T1161 0.0184965340715095
T1162 0.0186975834430523
T1163 0.0188986328145951
T1164 0.0190996821861379
T1165 0.0193007315576807
T1166 0.0195017809292235
T1167 0.0197028303007663
T1168 0.019903879672309
T1169 0.0201049290438518
T1170 0.0203059776780831
T1171 0.0205070270496259
T1172 0.0207080764211687
T1173 0
T1174 0
T1175 0
T1176 0
T1177 0
T1178 0
T1179 0
T1180 0
T1181 0
T1182 0.022718569399285
T1183 0.0229196187708278
T1184 0.0231206681423706
T1185 0.0233217175139134
T1186 0.0235227668854561
T1187 0.0237238155196874
T1188 0.0239248648912302
T1189 0.024125914262773
T1190 0.0243269636343158
T1191 0.0245280130058585
T1192 0.0247290623774013
T1193 0.0249301117489441
T1194 0.0251311611204869
T1195 0.0253322104920297
T1196 0.0255332591262609
T1197 0
T1198 0
T1199 0
T1200 0
T1201 0
T1202 0
T1203 0
T1204 0
T1205 0
T1206 0.0275437521043773
T1207 0.0277448014759201
T1208 0.0279458508474629
T1209 0.0281469002190056
T1210 0.0283479495905484
T1211 0.0285489989620912
T1212 0.028750048333634
T1213 0.0289510969678653
T1214 0.029152146339408
T1215 0.0293531957109508
T1216 0.0295542450824936
T1217 0.0297552944540364
T1218 0.0299563438255792
T1219 0.030157393197122
T1220 0.0303584425686648
T1221 0
T1222 0
T1223 0
T1224 0
T1225 0
T1226 0
T1227 0
T1228 0
T1229 0
T1230 0.0323689348094696
T1231 0.0325699841810124
T1232 0.0327710335525551
T1233 0.0329720829240979
T1234 0.0331731322956407
T1235 0.0333741816671835
T1236 0.0335752310387263
T1237 0.0337762804102691
T1238 0.0339773297818119
T1239 0.0341783784160431
T1240 0.0343794277875859
T1241 0.0345804771591287
T1242 0.0347815265306715
T1243 0.0349825759022143
T1244 0.0351836252737571
T1245 0
T1246 0
T1247 0
T1248 0
T1249 0
T1250 0
T1251 0
T1252 0
T1253 0
T1254 0.0371941182518734
T1255 0.0373951676234162
T1256 0.037596216994959
T1257 0.0377972656291902
T1258 0.037998315000733
T1259 0.0381993643722758
T1260 0.0384004137438186
T1261 0.0386014631153614
T1262 0.0388025124869042
T1263 0.0390035618584469
T1264 0.0392046112299897
T1265 0.039405659864221
T1266 0.0396067092357638
T1267 0.0398077586073066
T1268 0.0400088079788493
T1269 0
T1270 0
T1271 0
T1272 0
T1273 0
T1274 0
T1275 0
T1276 0
T1277 0
T1278 0.0420193009569657
T1279 0.0422203503285085
T1280 0.0424213997000513
T1281 0.042622449071594
T1282 0.0428234984431368
T1283 0.0430245470773681
T1284 0.0432255964489109
T1285 0.0434266458204537
T1286 0.0436276951919964
T1287 0.0438287445635392
T1288 0.044029793935082
T1289 0.0442308433066248
T1290 0.0444318926781676
T1291 0.0446329413123988
T1292 0.0448339906839416
T1293 0
T1294 0
T1295 0
T1296 0
T1297 0
T1298 0
T1299 0
T1300 0
T1301 0
T1302 0.046844483662058
T1303 0.0470455330336007
T1304 0.0472465824051435
T1305 0.0474476317766863
T1306 0.0476486811482291
T1307 0.0478497305197719
T1308 0.0480507798913147
T1309 0.0482518285255459
T1310 0.0484528778970887
T1311 0.0486539272686315
T1312 0.0488549766401743
T1313 0.0490560260117171
T1314 0.0492570753832599
T1315 0.0494581247548027
T1316 0.0496591741263454
T1317 0
T1318 0
T1319 0
T1320 0
T1321 0
T1322 0
T1323 0
T1324 0
T1325 0
T1326 0.0516696663671503
T1327 0.051870715738693
T1328 0.0520717651102358
T1329 0.0522728144817786
T1330 0.0524738638533214
T1331 0.0526749132248642
T1332 0.052875962596407
T1333 0.0530770119679498
T1334 0.0532780613394926
T1335 0.0534791099737238
T1336 0.0536801593452666
T1337 0.0538812087168094
T1338 0.0540822580883522
T1339 0.054283307459895
T1340 0.0544843568314377
T1341 0
T1342 0
T1343 0
T1344 0
T1345 0
T1346 0
T1347 0
T1348 0
T1349 0
T1350 0.0564948498095541
T1351 0.0566958991810969
T1352 0.0568969478153281
T1353 0.0570979971868709
T1354 0.0572990465584137
T1355 0.0575000959299565
T1356 0.0577011453014993
T1357 0.057902194673042
T1358 0.0581032440445848
T1359 0.0583042934161276
T1360 0.0585053427876704
T1361 0.0587063914219017
T1362 0.0589074407934445
T1363 0.0591084901649872
T1364 0.05930953953653
T1365 0
T1366 0
T1367 0
T1368 0
T1369 0
T1370 0
T1371 0
T1372 0
T1373 0
T1374 0.0613200325146464
T1375 0.0615210818861891
T1376 0.0617221312577319
T1377 0.0619231806292747
T1378 0.062124229263506
T1379 0.0623252786350488
T1380 0.0625263280065916
T1381 0.0627273773781343
T1382 0.0629284267496771
T1383 0.0631294761212199
T1384 0.0633305254927627
T1385 0.0635315748643055
T1386 0.0637326242358483
T1387 0.0639336728700795
T1388 0.0641347222416223
T1389 0
T1390 0
T1391 0
T1392 0
T1393 0
T1394 0
T1395 0
T1396 0
T1397 0
T1398 0.0661452152197387
T1399 0.0663462645912814
T1400 0.0665473139628242
T1401 0.066748363334367
T1402 0.0669494127059098
T1403 0.0671504620774526
T1404 0.0673515107116838
T1405 0.0675525600832266
T1406 0.0677536094547694
T1407 0.0679546588263122
T1408 0.068155708197855
T1409 0.0683567575693978
T1410 0.0685578069409406
T1411 0.0687588563124834
T1412 0.0689599056840261
T1413 0
T1414 0
T1415 0
T1416 0
T1417 0
T1418 0
T1419 0
T1420 0
T1421 0
T1422 0.0709703979248309
T1423 0.0711714472963737
T1424 0.0713724966679165
T1425 0.0715735460394593
T1426 0.0717745954110021
T1427 0.0719756447825449
T1428 0.0721766941540877
T1429 0.0723777435256305
T1430 0.0725787921598617
T1431 0.0727798415314045
T1432 0.0729808909029473
T1433 0.0731819402744901
T1434 0.0733829896460328
T1435 0.0735840390175756
T1436 0
T1437 0
T1438 0
T1439 0
T1440 0
T1441 0
T1442 0
T1443 0
T1444 0
T1445 0
T1446 0.0757955813672348
T1447 0.0759966307387775
T1448 0.0761976793730088
T1449 0.0763987287445516
T1450 0.0765997781160944
T1451 0.0768008274876372
T1452 0.0770018768591799
T1453 0.0772029262307227
T1454 0.0774039756022655
T1455 0.0776050249738083
T1456 0.0778060743453511
T1457 0.0780071229795823
T1458 0.0782081723511251
T1459 0.0784092217226679
T1460 0
T1461 0
T1462 0
T1463 0
T1464 0
T1465 0
T1466 0
T1467 0
T1468 0
T1469 0
T1470 0.080620764072327
T1471 0.0808218134438698
T1472 0.0810228628154126
T1473 0.0812239121869554
T1474 0.0814249608211867
T1475 0.0816260101927295
T1476 0.0818270595642722
T1477 0.082028108935815
T1478 0.0822291583073578
T1479 0.0824302076789006
T1480 0.0826312570504434
T1481 0.0828323064219862
T1482 0.083033355793529
T1483 0.0832344044277602
T1484 0
T1485 0
T1486 0
T1487 0
T1488 0
T1489 0
T1490 0
T1491 0
T1492 0
T1493 0
T1494 0.0854459467774193
T1495 0.0856469961489621
T1496 0.0858480455205049
T1497 0.0860490948920477
T1498 0.0862501442635905
T1499 0.0864511936351333
T1500 0.0866522422693645
T1501 0.0868532916409073
T1502 0.0870543410124501
T1503 0.0872553903839929
T1504 0.0874564397555357
T1505 0.0876574891270785
T1506 0.0878585384986212
T1507 0.088059587870164
T1508 0
T1509 0
T1510 0
T1511 0
T1512 0
T1513 0
T1514 0
T1515 0
T1516 0
T1517 0
T1518 0.0902711294825116
T1519 0.0904721788540544
T1520 0.0906732282255972
T1521 0.09087427759714
T1522 0.0910753269686828
T1523 0.0912763763402256
T1524 0.0914774257117683
T1525 0.0916784750833111
T1526 0.0918795237175424
T1527 0.0920805730890852
T1528 0.092281622460628
T1529 0.0924826718321708
T1530 0.0926837212037135
T1531 0.0928847705752563
T1532 0
T1533 0
T1534 0
T1535 0
T1536 0
T1537 0
T1538 0
T1539 0
T1540 0
T1541 0
T1542 0.0950963129249155
T1543 0.0952973622964582
T1544 0.0954984109306895
T1545 0.0956994603022323
T1546 0.0959005096737751
T1547 0.0961015590453178
T1548 0.0963026084168606
T1549 0.0965036577884034
T1550 0.0967047071599462
T1551 0.096905756531489
T1552 0.0971068051657203
T1553 0.097307854537263
T1554 0.0975089039088058
T1555 0.0977099532803486
T1556 0
T1557 0
T1558 0
T1559 0
T1560 0
T1561 0
T1562 0
T1563 0
T1564 0
T1565 0
T1566 0.0999214956300077
T1567 0.100122545001551
T1568 0.100323594373093
T1569 0.100524643744636
T1570 0.100725692378867
T1571 0.10092674175041
T1572 0.101127791121953
T1573 0.101328840493496
T1574 0.101529889865038
T1575 0.101730939236581
T1576 0.101931988608124
T1577 0.102133037979667
T1578 0.102334086613898
T1579 0.102535135985441
T1580 0
T1581 0
T1582 0
T1583 0
T1584 0
T1585 0
T1586 0
T1587 0
T1588 0
T1589 0
T1590 0.1047466783351
T1591 0.104947727706643
T1592 0.105148777078186
T1593 0.105349826449728
T1594 0.105550875821271
T1595 0.105751925192814
T1596 0.105952973827045
T1597 0.106154023198588
T1598 0.106355072570131
T1599 0.106556121941674
T1600 0.106757171313216
T1601 0.106958220684759
T1602 0.107159270056302
T1603 0.107360319427845
T1604 0
T1605 0
T1606 0
T1607 0
T1608 0
T1609 0
T1610 0
T1611 0
T1612 0
T1613 0
T1614 0.109571861040192
T1615 0.109772910411735
T1616 0.109973959783278
T1617 0.110175009154821
T1618 0.110376058526363
T1619 0.110577107897906
T1620 0.110778157269449
T1621 0.110979206640992
T1622 0.111180255275223
T1623 0.111381304646766
T1624 0.111582354018309
T1625 0.111783403389851
T1626 0.111984452761394
T1627 0.112185502132937
T1628 0
T1629 0
T1630 0
T1631 0
T1632 0
T1633 0
T1634 0
T1635 0
T1636 0
T1637 0
T1638 0.114397044482596
T1639 0.114598093116827
T1640 0.11479914248837
T1641 0.115000191859913
T1642 0.115201241231456
T1643 0.115402290602999
T1644 0.115603339974541
T1645 0.115804389346084
T1646 0.116005438717627
T1647 0.11620648808917
T1648 0.116407536723401
T1649 0.116608586094944
T1650 0.116809635466487
T1651 0.117010684838029
T1652 0
T1653 0
T1654 0
T1655 0
T1656 0
T1657 0
T1658 0
T1659 0
T1660 0
T1661 0
T1662 0.119222227187688
T1663 0.119423276559231
T1664 0.119624325930774
T1665 0.119825374565005
T1666 0.120026423936548
T1667 0.120227473308091
T1668 0.120428522679634
T1669 0.120629572051176
T1670 0.120830621422719
T1671 0.121031670794262
T1672 0.121232720165805
T1673 0.121433769537348
T1674 0.121634818171579
T1675 0.121835867543122
T1676 0
T1677 0
T1678 0
T1679 0
T1680 0
T1681 0
T1682 0
T1683 0
T1684 0
T1685 0
T1686 0.124047409892781
T1687 0.124248459264323
T1688 0.124449508635866
T1689 0.124650558007409
T1690 0.124851607378952
T1691 0.125052656013183
T1692 0.125253705384726
T1693 0.125454754756269
T1694 0.125655804127811
T1695 0.125856853499354
T1696 0.126057902870897
T1697 0.12625895224244
T1698 0.126460001613983
T1699 0.126661050985525
T1700 0
T1701 0
T1702 0
T1703 0
T1704 0
T1705 0
T1706 0
T1707 0
T1708 0
T1709 0
T1710 0.128872592597873
T1711 0.129073641969416
T1712 0.129274691340959
T1713 0.129475740712501
T1714 0.129676790084044
T1715 0.129877839455587
T1716 0.13007888882713
T1717 0.130279938198673
T1718 0.130480986832904
T1719 0.130682036204447
T1720 0.130883085575989
T1721 0.131084134947532
T1722 0.131285184319075
T1723 0.131486233690618
T1724 0
T1725 0
T1726 0
T1727 0
T1728 0
T1729 0
T1730 0
T1731 0
T1732 0
T1733 0
T1734 0.133697776040277
T1735 0.133898824674508
T1736 0.134099874046051
T1737 0.134300923417594
T1738 0.134501972789136
T1739 0.134703022160679
T1740 0.134904071532222
T1741 0.135105120903765
T1742 0.135306170275308
T1743 0.13550721964685
T1744 0.135708268281082
T1745 0.135909317652624
T1746 0.136110367024167
T1747 0.13631141639571
T1748 0
T1749 0
T1750 0
T1751 0
T1752 0
T1753 0
T1754 0
T1755 0
T1756 0
T1757 0
T1758 0.138522958745369
T1759 0.138724008116912
T1760 0.138925057488455
T1761 0.139126106122686
T1762 0.139327155494229
T1763 0.139528204865771
T1764 0.139729254237314
T1765 0.139930303608857
T1766 0.139785859118336
T1767 0.139641415365126
T1768 0.139496970874605
T1769 0.139352527121395
T1770 0.139208082630874
T1771 0.139063638877664
T1772 0
T1773 0
T1774 0
T1775 0
T1776 0
T1777 0
T1778 0
T1779 0
T1780 0
T1781 0
T1782 0.137474752431177
T1783 0.137330308677968
T1784 0.137185864187446
T1785 0.137041419696925
T1786 0.136896975943715
T1787 0.136752531453194
T1788 0.136608087699985
T1789 0.136463643209463
T1790 0.136319199456254
T1791 0.136174754965733
T1792 0.136030310475211
T1793 0.135885866722002
T1794 0.13574142223148
T1795 0.135596978478271
T1796 0
T1797 0
T1798 0
T1799 0
T1800 0
T1801 0
T1802 0
T1803 0
T1804 0
T1805 0
T1806 0.134008092031784
T1807 0.133863648278574
T1808 0.133719203788053
T1809 0.133574760034843
T1810 0.133430315544322
T1811 0.133285871791112
T1812 0.133141427300591
T1813 0.13299698281007
T1814 0.13285253905686
T1815 0.132708094566339
T1816 0.132563650813129
T1817 0.132419206322608
T1818 0.132274762569398
T1819 0.132130318078877
T1820 0
T1821 0
T1822 0
T1823 0
T1824 0
T1825 0
T1826 0
T1827 0
T1828 0
T1829 0
T1830 0.130541432369701
T1831 0.13039698787918
T1832 0.130252543388659
T1833 0.130108099635449
T1834 0.129963655144928
T1835 0.129819211391718
T1836 0.129674766901197
T1837 0.129530323147988
T1838 0.129385878657466
T1839 0.129241434166945
T1840 0.129096990413735
T1841 0.128952545923214
T1842 0.128808102170005
T1843 0.128663657679483
T1844 0
T1845 0
T1846 0
T1847 0
T1848 0
T1849 0
T1850 0
T1851 0
T1852 0
T1853 0
T1854 0.127074771970308
T1855 0.126930327479787
T1856 0.126785883726577
T1857 0.126641439236056
T1858 0.126496995482846
T1859 0.126352550992325
T1860 0.126208106501804
T1861 0.126063662748594
T1862 0.125919218258073
T1863 0.125774774504863
T1864 0.125630330014342
T1865 0.125485886261132
T1866 0.125341441770611
T1867 0.12519699728009
T1868 0
T1869 0
T1870 0
T1871 0
T1872 0
T1873 0
T1874 0
T1875 0
T1876 0
T1877 0
T1878 0.123608111570914
T1879 0.123463667080393
T1880 0.123319223327183
T1881 0.123174778836662
T1882 0.123030335083452
T1883 0.122885890592931
T1884 0.122741446839721
T1885 0.1225970023492
T1886 0.122452557858679
T1887 0.122308114105469
T1888 0.122163669614948
T1889 0.122019225861738
T1890 0.121874781371217
T1891 0.121730337618008
T1892 0
T1893 0
T1894 0
T1895 0
T1896 0
T1897 0
T1898 0
T1899 0
T1900 0
T1901 0
T1902 0.12014145117152
T1903 0.119997007418311
T1904 0.119852562927789
T1905 0.11970811917458
T1906 0.119563674684059
T1907 0.119419230193537
T1908 0.119274786440328
T1909 0.119130341949806
T1910 0.118985898196597
T1911 0.118841453706076
T1912 0.118697009215554
T1913 0.118552565462345
T1914 0.118408120971824
T1915 0.118263677218614
T1916 0
T1917 0
T1918 0
T1919 0
T1920 0
T1921 0
T1922 0
T1923 0
T1924 0
T1925 0
T1926 0.116674790772127
T1927 0.116530347018917
T1928 0.116385902528396
T1929 0.116241458775186
T1930 0.116097014284665
T1931 0.115952570531455
T1932 0.115808126040934
T1933 0.115663681550413
T1934 0.115519237797203
T1935 0.115374793306682
T1936 0.115230349553472
T1937 0.115085905062951
T1938 0.114941461309741
T1939 0.11479701681922
T1940 0
T1941 0
T1942 0
T1943 0
T1944 0
T1945 0
T1946 0
T1947 0
T1948 0
T1949 0
T1950 0.113208131110045
T1951 0.113063686619523
T1952 0.112919242129002
T1953 0.112774798375792
T1954 0.112630353885271
T1955 0.112485910132062
T1956 0.11234146564154
T1957 0.112197021888331
T1958 0.112052577397809
T1959 0.111908132907288
T1960 0.111763689154079
T1961 0.111619244663557
T1962 0.111474800910348
T1963 0.111330356419826
T1964 0
T1965 0
T1966 0
T1967 0
T1968 0
T1969 0
T1970 0
T1971 0
T1972 0
T1973 0
T1974 0
T1975 0.10959702622013
T1976 0.10945258246692
T1977 0.109308137976399
T1978 0.109163694223189
T1979 0.109019249732668
T1980 0.108874805242147
T1981 0.108730361488937
T1982 0.108585916998416
T1983 0.108441473245206
T1984 0.108297028754685
T1985 0.108152585001475
T1986 0.108008140510954
T1987 0.107863696020433
T1988 0
T1989 0
T1990 0
T1991 0
T1992 0
T1993 0
T1994 0
T1995 0
T1996 0
T1997 0
T1998 0
T1999 0.106130365820736
T2000 0.105985922067526
T2001 0.105841477577005
T2002 0.105697033823795
T2003 0.105552589333274
T2004 0.105408145580064
T2005 0.105263701089543
T2006 0.105119256599022
T2007 0.104974812845812
T2008 0.104830368355291
T2009 0.104685924602082
T2010 0.10454148011156
T2011 0.104397036358351
T2012 0
T2013 0
T2014 0
T2015 0
T2016 0
T2017 0
T2018 0
T2019 0
T2020 0
T2021 0
T2022 0
T2023 0.102663706158654
T2024 0.102519261668133
T2025 0.102374817914923
T2026 0.102230373424402
T2027 0.10208592893388
T2028 0.101941485180671
T2029 0.10179704069015
T2030 0.10165259693694
T2031 0.101508152446419
T2032 0.101363708693209
T2033 0.101219264202688
T2034 0.101074819712167
T2035 0.100930375958957
T2036 0
T2037 0
T2038 0
T2039 0
T2040 0
T2041 0
T2042 0
T2043 0
T2044 0
T2045 0
T2046 0
T2047 0.0991970457592601
T2048 0.0990526012687389
T2049 0.0989081575155292
T2050 0.098763713025008
T2051 0.0986192692717983
T2052 0.0984748247812771
T2053 0.0983303802907559
T2054 0.0981859365375462
T2055 0.098041492047025
T2056 0.0978970482938153
T2057 0.0977526038032941
T2058 0.0976081600500845
T2059 0.0974637155595632
T2060 0
T2061 0
T2062 0
T2063 0
T2064 0
T2065 0
T2066 0
T2067 0
T2068 0
T2069 0
T2070 0
T2071 0.0957303853598664
T2072 0.0955859416066567
T2073 0.0954414971161355
T2074 0.0952970526256143
T2075 0.0951526088724046
T2076 0.0950081643818834
T2077 0.0948637206286738
T2078 0.0947192761381525
T2079 0.0945748316476313
T2080 0.0944303878944217
T2081 0.0942859434039005
T2082 0.0941414996506908
T2083 0.0939970551601696
T2084 0
T2085 0
T2086 0
T2087 0
T2088 0
T2089 0
T2090 0
T2091 0
T2092 0
T2093 0
T2094 0
T2095 0.0922637249604727
T2096 0.0921192812072631
T2097 0.0919748367167418
T2098 0.0918303929635322
T2099 0.091685948473011
T2100 0.0915415039824897
T2101 0.0913970602292801
T2102 0.0912526157387589
T2103 0.0911081719855492
T2104 0.090963727495028
T2105 0.0908192837418183
T2106 0.0906748392512971
T2107 0.0905303947607759
T2108 0
T2109 0
T2110 0
T2111 0
T2112 0
T2113 0
T2114 0
T2115 0
T2116 0
T2117 0
T2118 0
T2119 0.0887970652983906
T2120 0.0886526208078694
T2121 0.0885081763173482
T2122 0.0883637325641385
T2123 0.0882192880736173
T2124 0.0880748443204076
T2125 0.0879303998298864
T2126 0.0877859553393652
T2127 0.0876415115861555
T2128 0.0874970670956343
T2129 0.0873526233424246
T2130 0.0872081788519034
T2131 0
T2132 0
T2133 0
T2134 0
T2135 0
T2136 0
T2137 0
T2138 0
T2139 0
T2140 0
T2141 0
T2142 0
T2143 0.0853304048989969
T2144 0.0851859604084757
T2145 0.085041516655266
T2146 0.0848970721647448
T2147 0.0847526276742236
T2148 0.0846081839210139
T2149 0.0844637394304927
T2150 0.084319295677283
T2151 0.0841748511867618
T2152 0.0840304074335521
T2153 0.0838859629430309
T2154 0.0837415184525097
T2155 0
T2156 0
T2157 0
T2158 0
T2159 0
T2160 0
T2161 0
T2162 0
T2163 0
T2164 0
T2165 0
T2166 0
T2167 0.0818637444996032
T2168 0.081719300009082
T2169 0.0815748562558723
T2170 0.0814304117653511
T2171 0.0812859680121414
T2172 0.0811415235216202
T2173 0.080997079031099
T2174 0.0808526352778893
T2175 0.0807081907873681
T2176 0.0805637470341584
T2177 0.0804193025436372
T2178 0.0802748587904276
T2179 0
T2180 0
T2181 0
T2182 0
T2183 0
T2184 0
T2185 0
T2186 0
T2187 0
T2188 0
T2189 0
T2190 0
T2191 0.0783970841002095
T2192 0.0782526403469998
T2193 0.0781081958564786
T2194 0.0779637513659574
T2195 0.0778193076127477
T2196 0.0776748631222265
T2197 0.0775304193690169
T2198 0.0773859748784956
T2199 0.077241531125286
T2200 0.0770970866347648
T2201 0.0769526421442436
T2202 0.0768081983910339
T2203 0
T2204 0
T2205 0
T2206 0
T2207 0
T2208 0
T2209 0
T2210 0
T2211 0
T2212 0
T2213 0
T2214 0
T2215 0.0749304237008158
T2216 0.0747859799476061
T2217 0.0746415354570849
T2218 0.0744970917038753
T2219 0.0743526472133541
T2220 0.0742082027228328
T2221 0.0740637589696232
T2222 0.073919314479102
T2223 0.0737748707258923
T2224 0.0736304262353711
T2225 0.0734859824821614
T2226 0.0733415379916402
T2227 0
T2228 0
T2229 0
T2230 0
T2231 0
T2232 0
T2233 0
T2234 0
T2235 0
T2236 0
T2237 0
T2238 0
T2239 0.0714637640387337
T2240 0.0713193195482125
T2241 0.0711748750576913
T2242 0.0710304313044816
T2243 0.0708859868139604
T2244 0.0707415430607507
T2245 0.0705970985702295
T2246 0.0704526548170198
T2247 0.0703082103264986
T2248 0.0701637658359774
T2249 0.0700193220827677
T2250 0.0698748775922465
T2251 0
T2252 0
T2253 0
T2254 0
T2255 0
T2256 0
T2257 0
T2258 0
T2259 0
T2260 0
T2261 0
T2262 0
T2263 0.06799710363934
T2264 0.0678526591488188
T2265 0.0677082153956091
T2266 0.0675637709050879
T2267 0.0674193264145667
T2268 0.067274882661357
T2269 0.0671304381708358
T2270 0.0669859944176261
T2271 0.0668415499271049
T2272 0.0666971061738952
T2273 0.066552661683374
T2274 0.0664082171928528
T2275 0
T2276 0
T2277 0
T2278 0
T2279 0
T2280 0
T2281 0
T2282 0
T2283 0
T2284 0
T2285 0
T2286 0
T2287 0.0645304432399463
T2288 0.0643859987494251
T2289 0.0642415549962154
T2290 0.0640971105056942
T2291 0.0639526667524845
T2292 0.0638082222619633
T2293 0.0636637777714421
T2294 0.0635193340182324
T2295 0.0633748895277112
T2296 0.0632304457745016
T2297 0.0630860012839803
T2298 0.0629415575307707
T2299 0
T2300 0
T2301 0
T2302 0
T2303 0
T2304 0
T2305 0
T2306 0
T2307 0
T2308 0
T2309 0
T2310 0
T2311 0.0610637828405526
T2312 0.0609193390873429
T2313 0.0607748945968217
T2314 0.0606304501063005
T2315 0.0604860063530908
T2316 0.0603415618625696
T2317 0.06019711810936
T2318 0.0600526736188388
T2319 0.0599082298656291
T2320 0.0597637853751079
T2321 0.0596193408845867
T2322 0.059474897131377
T2323 0
T2324 0
T2325 0
T2326 0
T2327 0
T2328 0
T2329 0
T2330 0
T2331 0
T2332 0
T2333 0
T2334 0
T2335 0.0575971224411589
T2336 0.0574526786879493
T2337 0.057308234197428
T2338 0.0571637904442184
T2339 0.0570193459536972
T2340 0.056874901463176
T2341 0.0567304577099663
T2342 0.0565860132194451
T2343 0.0564415694662354
T2344 0.0562971249757142
T2345 0.0561526812225045
T2346 0.0560082367319833
T2347 0
T2348 0
T2349 0
T2350 0
T2351 0
T2352 0
T2353 0
T2354 0
T2355 0
T2356 0
T2357 0
T2358 0
T2359 0.0541304627790768
T2360 0.0539860182885556
T2361 0.0538415737980344
T2362 0.0536971300448247
T2363 0.0535526855543035
T2364 0.0534082418010938
T2365 0.0532637973105726
T2366 0.0531193535573629
T2367 0.0529749090668417
T2368 0.0528304645763205
T2369 0.0526860208231108
T2370 0.0525415763325896
T2371 0
T2372 0
T2373 0
T2374 0
T2375 0
T2376 0
T2377 0
T2378 0
T2379 0
T2380 0
T2381 0
T2382 0
T2383 0.0506638023796831
T2384 0.0505193578891619
T2385 0.0503749141359522
T2386 0.050230469645431
T2387 0.0500860251549098
T2388 0.0499415814017001
T2389 0.0497971369111789
T2390 0.0496526931579692
T2391 0.049508248667448
T2392 0.0493638049142383
T2393 0.0492193604237171
T2394 0.0490749159331959
T2395 0
T2396 0
T2397 0
T2398 0
T2399 0
T2400 0
T2401 0
T2402 0
T2403 0
T2404 0
T2405 0
T2406 0
T2407 0.0471971419802894
T2408 0.0470526974897682
T2409 0.0469082537365585
T2410 0.0467638092460373
T2411 0.0466193654928276
T2412 0.0464749210023064
T2413 0.0463304772490967
T2414 0.0461860327585755
T2415 0.0460415882680543
T2416 0.0458971445148447
T2417 0.0457527000243234
T2418 0.0456082562711138
T2419 0
T2420 0
T2421 0
T2422 0
T2423 0
T2424 0
T2425 0
T2426 0
T2427 0
T2428 0
T2429 0
T2430 0
T2431 0.0437304815808957
T2432 0.043586037827686
T2433 0.0434415933371648
T2434 0.0432971488466436
T2435 0.0431527050934339
T2436 0.0430082606029127
T2437 0.0428638168497031
T2438 0.0427193723591818
T2439 0.0425749286059722
T2440 0.042430484115451
T2441 0.0422860396249298
T2442 0.0421415958717201
T2443 0
T2444 0
T2445 0
T2446 0
T2447 0
T2448 0
T2449 0
T2450 0
T2451 0
T2452 0
T2453 0
T2454 0
T2455 0.040263821181502
T2456 0.0401193774282924
T2457 0.0399749329377711
T2458 0.0398304891845615
T2459 0.0396860446940403
T2460 0.0395416009408306
T2461 0.0393971564503094
T2462 0.0392527119597882
T2463 0.0391082682065785
T2464 0.0389638237160573
T2465 0.0388193799628476
T2466 0.0386749354723264
T2467 0
T2468 0
T2469 0
T2470 0
T2471 0
T2472 0
T2473 0
T2474 0
T2475 0
T2476 0
T2477 0
T2478 0
T2479 0.0367971615194199
T2480 0.0366527170288987
T2481 0.0365082725383775
T2482 0.0363638287851678
T2483 0.0362193842946466
T2484 0.0360749405414369
T2485 0.0359304960509157
T2486 0.035786052297706
T2487 0.0356416078071848
T2488 0.0354971633166636
T2489 0.0353527195634539
T2490 0.0352082750729327
T2491 0
T2492 0
T2493 0
T2494 0
T2495 0
T2496 0
T2497 0
T2498 0
T2499 0
T2500 0
T2501 0
T2502 0
T2503 0.0333305011200262
T2504 0.033186056629505
T2505 0.0330416128762953
T2506 0.0328971683857741
T2507 0.0327527238952529
T2508 0.0326082801420432
T2509 0.032463835651522
T2510 0.0323193918983123
T2511 0.0321749474077911
T2512 0.0320305036545814
T2513 0.0318860591640602
T2514 0.031741614673539
T2515 0
T2516 0
T2517 0
T2518 0
T2519 0
T2520 0
T2521 0
T2522 0
T2523 0
T2524 0
T2525 0
T2526 0
T2527 0.0298638407206325
T2528 0.0297193962301113
T2529 0.0295749524769016
T2530 0.0294305079863804
T2531 0.0292860642331707
T2532 0.0291416197426495
T2533 0.0289971759894398
T2534 0.0288527314989186
T2535 0.0287082870083974
T2536 0.0285638432551878
T2537 0.0284193987646665
T2538 0.0282749550114569
T2539 0
T2540 0
T2541 0
T2542 0
T2543 0
T2544 0
T2545 0
T2546 0
T2547 0
T2548 0
T2549 0
T2550 0
T2551 0.0263971803212388
T2552 0.0262527365680291
T2553 0.0261082920775079
T2554 0.0259638475869867
T2555 0.025819403833777
T2556 0.0256749593432558
T2557 0.0255305155900462
T2558 0.025386071099525
T2559 0.0252416273463153
T2560 0.0250971828557941
T2561 0.0249527383652729
T2562 0.0248082946120632
T2563 0
T2564 0
T2565 0
T2566 0
T2567 0
T2568 0
T2569 0
T2570 0
T2571 0
T2572 0
T2573 0
T2574 0
T2575 0.0229305199218451
T2576 0.0227860761686355
T2577 0.0226416316781143
T2578 0.0224971879249046
T2579 0.0223527434343834
T2580 0.0222082996811737
T2581 0.0220638551906525
T2582 0.0219194107001313
T2583 0.0217749669469216
T2584 0.0216305224564004
T2585 0.0214860787031907
T2586 0.0213416342126695
T2587 0
T2588 0
T2589 0
T2590 0
T2591 0
T2592 0
T2593 0
T2594 0
T2595 0
T2596 0
T2597 0
T2598 0
T2599 0.019463860259763
T2600 0.0193194157692418
T2601 0.0191749712787206
T2602 0.0190305275255109
T2603 0.0188860830349897
T2604 0.01874163928178
T2605 0.0185971947912588
T2606 0.0184527510380491
T2607 0.0183083065475279
T2608 0.0181638620570067
T2609 0.018019418303797
T2610 0.0178749738132758
T2611 0
T2612 0
T2613 0
T2614 0
T2615 0
T2616 0
T2617 0
T2618 0
T2619 0
T2620 0
T2621 0
T2622 0
T2623 0.0159971998603693
T2624 0.0158527553698481
T2625 0.0157083116166384
T2626 0.0155638671261172
T2627 0.0154194233729075
T2628 0.0152749788823863
T2629 0.0151305343918651
T2630 0.0151305343918651
T2631 0.0151305343918651
T2632 0.0151305343918651
T2633 0.0151305343918651
T2634 0.0151305343918651
T2635 0
T2636 0
T2637 0
T2638 0
T2639 0
T2640 0
T2641 0
T2642 0
T2643 0
T2644 0
T2645 0
T2646 0
T2647 0.0151305343918651
T2648 0.0151305343918651
T2649 0.0151305343918651
T2650 0.0151305343918651
T2651 0.0151305343918651
T2652 0.0151305343918651
T2653 0.0151305343918651
T2654 0.0151305343918651
T2655 0.0151305343918651
T2656 0.0151305343918651
T2657 0.0151305343918651
T2658 0.0151305343918651
T2659 0
T2660 0
T2661 0
T2662 0
T2663 0
T2664 0
T2665 0
T2666 0
T2667 0
T2668 0
T2669 0
T2670 0
T2671 0.0151305343918651
T2672 0.0151305343918651
T2673 0.0151305343918651
T2674 0.0151305343918651
T2675 0.0151305343918651
T2676 0.0151305343918651
T2677 0.0151305343918651
T2678 0.0151305343918651
T2679 0.0151305343918651
T2680 0.0151305343918651
T2681 0.0151305343918651
T2682 0.0151305343918651
T2683 0
T2684 0
T2685 0
T2686 0
T2687 0
T2688 0
T2689 0
T2690 0
T2691 0
T2692 0
T2693 0
T2694 0
T2695 0.0151305343918651
T2696 0.0151305343918651
T2697 0.0151305343918651
T2698 0.0151305343918651
T2699 0.0151305343918651
T2700 0.0151305343918651
T2701 0.0151305343918651
T2702 0.0151305343918651
T2703 0.0151305343918651
T2704 0.0151305343918651
T2705 0.0151305343918651
T2706 0.0151305343918651
T2707 0
T2708 0
T2709 0
T2710 0
T2711 0
T2712 0
T2713 0
T2714 0
T2715 0
T2716 0
T2717 0
T2718 0
T2719 0.0151305343918651
T2720 0.0151305343918651
T2721 0.0151305343918651
T2722 0.0151305343918651
T2723 0.0151305343918651
T2724 0.0151305343918651
T2725 0.0151305343918651
T2726 0.0151305343918651
T2727 0.0151305343918651
T2728 0.0151305343918651
T2729 0.0151305343918651
T2730 0.0151305343918651
T2731 0
T2732 0
T2733 0
T2734 0
T2735 0
T2736 0
T2737 0
T2738 0
T2739 0
T2740 0
T2741 0
T2742 0
T2743 0.0151305343918651
T2744 0.0151305343918651
T2745 0.0151305343918651
T2746 0.0151305343918651
T2747 0.0151305343918651
T2748 0.0151305343918651
T2749 0.0151305343918651
T2750 0.0151305343918651
T2751 0.0151305343918651
T2752 0.0151305343918651
T2753 0.0151305343918651
T2754 0.0151305343918651
T2755 0
T2756 0
T2757 0
T2758 0
T2759 0
T2760 0
T2761 0
T2762 0
T2763 0
T2764 0
T2765 0
T2766 0
T2767 0.0151305343918651
T2768 0.0151305343918651
T2769 0.0151305343918651
T2770 0.0151305343918651
T2771 0.0151305343918651
T2772 0.0151305343918651
T2773 0.0151305343918651
T2774 0.0151305343918651
T2775 0.0151305343918651
T2776 0.0151305343918651
T2777 0.0151305343918651
T2778 0
T2779 0
T2780 0
T2781 0
T2782 0
T2783 0
T2784 0
T2785 0
T2786 0
T2787 0
T2788 0
T2789 0
T2790 0
T2791 0.0151305343918651
T2792 0.0151305343918651
T2793 0.0151305343918651
T2794 0.0151305343918651
T2795 0.0151305343918651
T2796 0.0151305343918651
T2797 0.0151305343918651
T2798 0.0151305343918651
T2799 0.0151305343918651
T2800 0.0151305343918651
T2801 0.0151305343918651
T2802 0
T2803 0
T2804 0
T2805 0
T2806 0
T2807 0
T2808 0
