# Supplementary material for: FishMORPH - An agent-based model to predict salmonid growth and distribution responses under natural and low flows
Source: Sci Rep. 2016 Jul 19;6:29414. doi: 10.1038/srep29414 (PMC4949470; doi:10.1038/srep29414)
Supplement: Supplementary Information 2 [file srep29414-s2.zip › SR_FishMORPH_Files/Parameters/Baseline_Resource8_Density_Stretch5.var]

Resource8Density Strech5
T1 0
T2 0
T3 0
T4 0
T5 0
T6 0
T7 0
T8 0
T9 0
T10 0
T11 0
T12 0
T13 0
T14 0
T15 0
T16 0
T17 0
T18 0
T19 0
T20 0
T21 0
T22 0
T23 0
T24 0
T25 0
T26 0
T27 0
T28 0
T29 0
T30 0
T31 0
T32 0
T33 0
T34 0
T35 0
T36 0
T37 0
T38 0
T39 0
T40 0
T41 0
T42 0
T43 0
T44 0
T45 0
T46 0
T47 0
T48 0
T49 0
T50 0
T51 0
T52 0
T53 0
T54 0
T55 0
T56 0
T57 0
T58 0
T59 0
T60 0
T61 0
T62 0
T63 0
T64 0
T65 0
T66 0
T67 0
T68 0
T69 0
T70 0
T71 0
T72 0
T73 0
T74 0
T75 0
T76 0
T77 0
T78 0
T79 0
T80 0
T81 0
T82 0
T83 0
T84 0
T85 0
T86 0
T87 0
T88 0
T89 0
T90 0
T91 0
T92 0
T93 0
T94 0
T95 0
T96 0
T97 0
T98 0
T99 0
T100 0
T101 0
T102 0
T103 0
T104 0
T105 0
T106 0
T107 0
T108 0
T109 0
T110 0
T111 0
T112 0
T113 0
T114 0
T115 0
T116 0
T117 0
T118 0
T119 0
T120 0
T121 0
T122 0
T123 0
T124 0
T125 0
T126 0
T127 0
T128 0
T129 0
T130 0
T131 0
T132 0
T133 0
T134 0
T135 0
T136 0
T137 0
T138 0
T139 0
T140 0
T141 0
T142 0
T143 0
T144 0
T145 0
T146 0
T147 0
T148 0
T149 0
T150 0
T151 0
T152 0
T153 0
T154 0
T155 0
T156 0
T157 0
T158 0
T159 0
T160 0
T161 0
T162 0
T163 0
T164 0
T165 0
T166 0
T167 0
T168 0
T169 0
T170 0
T171 0
T172 0
T173 0
T174 0
T175 0
T176 0
T177 0
T178 0
T179 0
T180 0
T181 0
T182 0
T183 0
T184 0
T185 0
T186 0
T187 0
T188 0
T189 0
T190 0
T191 0
T192 0
T193 0
T194 0
T195 0
T196 0
T197 0
T198 0
T199 0
T200 0
T201 0
T202 0
T203 0
T204 0
T205 0
T206 0
T207 0
T208 0
T209 0
T210 0
T211 0
T212 0
T213 0
T214 0
T215 0
T216 0
T217 0
T218 0
T219 0
T220 0
T221 0
T222 0
T223 0
T224 0
T225 0
T226 0
T227 0
T228 0
T229 0
T230 0
T231 0
T232 0
T233 0
T234 0
T235 0
T236 0
T237 0
T238 0
T239 0
T240 0
T241 0
T242 0
T243 0
T244 0
T245 0
T246 0
T247 0
T248 0
T249 0
T250 0
T251 0
T252 0
T253 0
T254 0
T255 0
T256 0
T257 0
T258 0
T259 0
T260 0
T261 0
T262 0
T263 0
T264 0
T265 0
T266 0
T267 0
T268 0
T269 0
T270 0
T271 0
T272 0
T273 0
T274 0
T275 0
T276 0
T277 0
T278 0
T279 0
T280 0
T281 0
T282 0
T283 0
T284 0
T285 0
T286 0
T287 0
T288 0
T289 0
T290 0
T291 0
T292 0
T293 0
T294 0
T295 0
T296 0
T297 0
T298 0
T299 0
T300 0
T301 0
T302 0
T303 0
T304 0
T305 0
T306 0
T307 0
T308 0
T309 0
T310 0
T311 0
T312 0
T313 0
T314 0
T315 0
T316 0
T317 0
T318 0
T319 0
T320 0
T321 0
T322 0
T323 0
T324 0
T325 0
T326 0
T327 0
T328 0
T329 0
T330 0
T331 0
T332 0
T333 0
T334 0
T335 0
T336 0
T337 0
T338 0
T339 0
T340 0
T341 0
T342 0
T343 0
T344 0
T345 0
T346 0
T347 0
T348 0
T349 0
T350 0
T351 0
T352 0
T353 0
T354 0
T355 0
T356 0
T357 0
T358 0
T359 0
T360 0
T361 0
T362 0
T363 0
T364 0
T365 0
T366 0
T367 0
T368 0
T369 0
T370 0
T371 0
T372 0
T373 0
T374 0
T375 0
T376 0
T377 0
T378 0
T379 0
T380 0
T381 0
T382 0
T383 0
T384 0
T385 0
T386 0
T387 0
T388 0
T389 0
T390 0
T391 0
T392 0
T393 0
T394 0
T395 0
T396 0
T397 0
T398 0
T399 0
T400 0
T401 0
T402 0
T403 0
T404 0
T405 0
T406 0
T407 0
T408 0
T409 0
T410 0
T411 0
T412 0
T413 0
T414 0
T415 0
T416 0
T417 0
T418 0
T419 0
T420 0
T421 0
T422 0
T423 0
T424 0
T425 0
T426 0
T427 0
T428 0
T429 0
T430 0
T431 0
T432 0
T433 0
T434 0
T435 0
T436 0
T437 0
T438 0
T439 0
T440 0
T441 0
T442 0
T443 0
T444 0
T445 0
T446 0
T447 0
T448 0
T449 0
T450 0
T451 0
T452 0
T453 0
T454 0
T455 0
T456 0
T457 0
T458 0
T459 0
T460 0
T461 0
T462 0
T463 0
T464 0
T465 0
T466 0
T467 0
T468 0
T469 0
T470 0
T471 0
T472 0
T473 0
T474 0
T475 0
T476 0
T477 0
T478 0
T479 0
T480 0
T481 0
T482 0
T483 0
T484 0
T485 0
T486 0
T487 0
T488 0
T489 0
T490 0
T491 0
T492 0
T493 0
T494 0
T495 0
T496 0
T497 0
T498 0
T499 0
T500 0
T501 0
T502 0
T503 0
T504 0
T505 0
T506 0
T507 0
T508 0
T509 0
T510 0
T511 0
T512 0
T513 0
T514 0
T515 0
T516 0
T517 0
T518 0
T519 0
T520 0
T521 0
T522 0
T523 0
T524 0
T525 0
T526 0
T527 0
T528 0
T529 0
T530 0
T531 0
T532 0
T533 0
T534 0
T535 0
T536 0
T537 0
T538 0
T539 0
T540 0
T541 0
T542 0
T543 0
T544 0
T545 0
T546 0
T547 0
T548 0
T549 0
T550 0
T551 0
T552 0
T553 0
T554 0
T555 0
T556 0
T557 0
T558 0
T559 0
T560 0
T561 0
T562 0
T563 0
T564 0
T565 0
T566 0
T567 0
T568 0
T569 0
T570 0
T571 0
T572 0
T573 0
T574 0
T575 0
T576 0
T577 0
T578 0
T579 0
T580 0
T581 0
T582 0
T583 0
T584 0
T585 0
T586 0
T587 0
T588 0
T589 0
T590 0
T591 0
T592 0
T593 0
T594 0
T595 0
T596 0
T597 0
T598 0
T599 0
T600 0
T601 0
T602 0
T603 0
T604 0
T605 0
T606 0
T607 0
T608 0
T609 0
T610 0
T611 0
T612 0
T613 0
T614 0
T615 0
T616 0
T617 0
T618 0
T619 0
T620 0
T621 0
T622 0
T623 0
T624 0
T625 0
T626 0
T627 0
T628 0
T629 0
T630 0
T631 0
T632 0
T633 0
T634 0
T635 0
T636 0
T637 0
T638 0
T639 0
T640 0
T641 0
T642 0
T643 0
T644 0
T645 0
T646 0
T647 0
T648 0
T649 0
T650 0
T651 0
T652 0
T653 0
T654 0
T655 0
T656 0
T657 0
T658 0
T659 0
T660 0
T661 0
T662 0
T663 0
T664 0
T665 0
T666 0
T667 0
T668 0
T669 0
T670 0
T671 0
T672 0
T673 0
T674 0
T675 0
T676 0
T677 0
T678 0
T679 0
T680 0
T681 0
T682 0
T683 0
T684 0
T685 0
T686 0
T687 0
T688 0
T689 0
T690 0
T691 0
T692 0
T693 0
T694 0
T695 0
T696 0
T697 0
T698 0
T699 0
T700 0
T701 0
T702 0
T703 0
T704 0
T705 0
T706 0
T707 0
T708 0
T709 0
T710 0
T711 0
T712 0
T713 0
T714 0
T715 0
T716 0
T717 0
T718 0
T719 0
T720 0
T721 0
T722 0
T723 0
T724 0
T725 0
T726 0
T727 0
T728 0
T729 0
T730 0
T731 0
T732 0
T733 0
T734 0
T735 0
T736 0
T737 0
T738 0
T739 0
T740 0
T741 0
T742 0
T743 0
T744 0
T745 0
T746 0
T747 0
T748 0
T749 0
T750 0
T751 0
T752 0
T753 0
T754 0
T755 0
T756 0
T757 0
T758 0
T759 0
T760 0
T761 0
T762 0
T763 0
T764 0
T765 0
T766 0
T767 0
T768 0
T769 0
T770 0
T771 0
T772 0
T773 0
T774 0
T775 0
T776 0
T777 0
T778 0
T779 0
T780 0
T781 0
T782 0
T783 0
T784 0
T785 0
T786 0
T787 0
T788 0
T789 0
T790 0
T791 0
T792 0
T793 0
T794 0
T795 0
T796 0
T797 0
T798 0
T799 0
T800 0
T801 0
T802 0
T803 0
T804 0
T805 0
T806 0
T807 0
T808 0
T809 0
T810 0
T811 0
T812 0
T813 0
T814 0
T815 0
T816 0
T817 0
T818 0
T819 0
T820 0
T821 0
T822 0
T823 0
T824 0
T825 0
T826 0
T827 0
T828 0
T829 0
T830 0
T831 0
T832 0
T833 0
T834 0
T835 0
T836 0
T837 0
T838 0
T839 0
T840 0
T841 0
T842 0
T843 0
T844 0
T845 0
T846 0
T847 0
T848 0
T849 0
T850 0
T851 0
T852 0
T853 0
T854 0
T855 0
T856 0
T857 0
T858 0
T859 0
T860 0
T861 0
T862 0
T863 0
T864 0
T865 0
T866 0
T867 0
T868 0
T869 0
T870 0
T871 0
T872 0
T873 0
T874 0
T875 0
T876 0
T877 0
T878 0
T879 0
T880 0
T881 0
T882 0
T883 0
T884 0
T885 0
T886 0
T887 0
T888 0
T889 0
T890 0
T891 0
T892 0
T893 0
T894 0
T895 0
T896 0
T897 0
T898 0
T899 0
T900 0
T901 0
T902 0
T903 0
T904 0
T905 0
T906 0
T907 0
T908 0
T909 0
T910 0
T911 0
T912 0
T913 0
T914 0
T915 0
T916 0
T917 0
T918 0
T919 0
T920 0
T921 0
T922 0
T923 0
T924 0
T925 0
T926 0
T927 0
T928 0
T929 0
T930 0
T931 0
T932 0
T933 0
T934 0
T935 0
T936 0
T937 0
T938 0
T939 0
T940 0
T941 0
T942 0
T943 0
T944 0
T945 0
T946 0
T947 0
T948 0
T949 0
T950 0
T951 0
T952 0
T953 0
T954 0
T955 0
T956 0
T957 0
T958 0
T959 0
T960 0
T961 0
T962 0
T963 0
T964 0
T965 0
T966 0
T967 0
T968 0
T969 0
T970 0
T971 0
T972 0
T973 0
T974 0
T975 0
T976 0
T977 0
T978 0
T979 0
T980 0
T981 0
T982 0
T983 0
T984 0
T985 0
T986 0
T987 0
T988 0
T989 0
T990 0
T991 0
T992 0
T993 0
T994 0
T995 0
T996 0
T997 0
T998 0
T999 0
T1000 0
T1001 0
T1002 0
T1003 0
T1004 0
T1005 0
T1006 0
T1007 0
T1008 0
T1009 0
T1010 0
T1011 0
T1012 0
T1013 0
T1014 0
T1015 0
T1016 0
T1017 0
T1018 0
T1019 0
T1020 0
T1021 0
T1022 0
T1023 0
T1024 0
T1025 0
T1026 0
T1027 0
T1028 0
T1029 0
T1030 0
T1031 0
T1032 0
T1033 0
T1034 0
T1035 0
T1036 0
T1037 0
T1038 0
T1039 0
T1040 0
T1041 0
T1042 0
T1043 0
T1044 0
T1045 0
T1046 0
T1047 0
T1048 0
T1049 0
T1050 0
T1051 0
T1052 0
T1053 0
T1054 0
T1055 0
T1056 0
T1057 0
T1058 0
T1059 0
T1060 0
T1061 0
T1062 0
T1063 0
T1064 0
T1065 0
T1066 0
T1067 0
T1068 0
T1069 0
T1070 7.03194108266435e-05
T1071 0.000140638821653287
T1072 0.000210958232479931
T1073 0.000281277643306574
T1074 0.000351597054133218
T1075 0.000421916464959861
T1076 0.000492235875786505
T1077 0
T1078 0
T1079 0
T1080 0
T1081 0
T1082 0
T1083 0
T1084 0
T1085 0
T1086 0.00119543018376442
T1087 0.00126574959459106
T1088 0.00133606900541771
T1089 0.00140638841624435
T1090 0.00147670782707099
T1091 0.00154702723789764
T1092 0.00161734664872428
T1093 0.00168766605955093
T1094 0.00175798547037757
T1095 0.00182830488120421
T1096 0.00189862429203086
T1097 0.0019689437028575
T1098 0.00203926311368414
T1099 0.00210958252451079
T1100 0.00217990193533743
T1101 0
T1102 0
T1103 0
T1104 0
T1105 0
T1106 0
T1107 0
T1108 0
T1109 0
T1110 0.00288309604360387
T1111 0.00295341545443051
T1112 0.00302373486525715
T1113 0.0030940542760838
T1114 0.00316437368691044
T1115 0.00323469309773708
T1116 0.00330501270827521
T1117 0.00337533211910185
T1118 0.00344565152992849
T1119 0.00351597094075514
T1120 0.00358629035158178
T1121 0.00365660976240842
T1122 0.00372692917323507
T1123 0.00379724858406171
T1124 0.00386756799488836
T1125 0
T1126 0
T1127 0
T1128 0
T1129 0
T1130 0
T1131 0
T1132 0
T1133 0
T1134 0.00457076210315479
T1135 0.00464108151398143
T1136 0.00471140092480808
T1137 0.00478172033563472
T1138 0.00485203974646136
T1139 0.00492235915728801
T1140 0.00499267856811465
T1141 0.0050629979789413
T1142 0.00513331738976794
T1143 0.00520363680059458
T1144 0.00527395621142123
T1145 0.00534427562224787
T1146 0.00541459503307451
T1147 0.00548491464361264
T1148 0.00555523405443928
T1149 0
T1150 0
T1151 0
T1152 0
T1153 0
T1154 0
T1155 0
T1156 0
T1157 0
T1158 0.00625842816270572
T1159 0.00632874757353236
T1160 0.006399066984359
T1161 0.00646938639518565
T1162 0.00653970580601229
T1163 0.00661002521683893
T1164 0.00668034462766558
T1165 0.00675066403849222
T1166 0.00682098344931887
T1167 0.00689130286014551
T1168 0.00696162227097215
T1169 0.00703194168179879
T1170 0.00710226109262544
T1171 0.00717258050345208
T1172 0.00724289991427873
T1173 0
T1174 0
T1175 0
T1176 0
T1177 0
T1178 0
T1179 0
T1180 0
T1181 0
T1182 0.00794609422225664
T1183 0.00801641363308329
T1184 0.00808673304390993
T1185 0.00815705245473657
T1186 0.00822737186556322
T1187 0.00829769127638986
T1188 0.0083680106872165
T1189 0.00843833009804315
T1190 0.00850864950886979
T1191 0.00857896891969643
T1192 0.00864928833052308
T1193 0.00871960774134972
T1194 0.00878992715217636
T1195 0.00886024656300301
T1196 0.00893056597382965
T1197 0
T1198 0
T1199 0
T1200 0
T1201 0
T1202 0
T1203 0
T1204 0
T1205 0
T1206 0.00963376008209609
T1207 0.00970407949292273
T1208 0.00977439890374937
T1209 0.0098447185142875
T1210 0.00991503792511414
T1211 0.00998535733594078
T1212 0.0100556767467674
T1213 0.0101259961575941
T1214 0.0101963155684207
T1215 0.0102666349792474
T1216 0.010336954390074
T1217 0.0104072738009006
T1218 0.0104775932117273
T1219 0.0105479126225539
T1220 0.0106182320333806
T1221 0
T1222 0
T1223 0
T1224 0
T1225 0
T1226 0
T1227 0
T1228 0
T1229 0
T1230 0.011321426141647
T1231 0.0113917455524737
T1232 0.0114620649633003
T1233 0.0115323843741269
T1234 0.0116027037849536
T1235 0.0116730231957802
T1236 0.0117433426066069
T1237 0.0118136620174335
T1238 0.0118839814282602
T1239 0.0119543008390868
T1240 0.0120246204496249
T1241 0.0120949398604516
T1242 0.0121652592712782
T1243 0.0122355786821049
T1244 0.0123058980929315
T1245 0
T1246 0
T1247 0
T1248 0
T1249 0
T1250 0
T1251 0
T1252 0
T1253 0
T1254 0.0130090922011979
T1255 0.0130794116120246
T1256 0.0131497310228512
T1257 0.0132200504336779
T1258 0.0132903698445045
T1259 0.0133606892553312
T1260 0.0134310086661578
T1261 0.0135013280769844
T1262 0.0135716474878111
T1263 0.0136419668986377
T1264 0.0137122863094644
T1265 0.013782605720291
T1266 0.0138529251311177
T1267 0.0139232445419443
T1268 0.0139935639527709
T1269 0
T1270 0
T1271 0
T1272 0
T1273 0
T1274 0
T1275 0
T1276 0
T1277 0
T1278 0.0146967582607489
T1279 0.0147670776715755
T1280 0.0148373970824021
T1281 0.0149077164932288
T1282 0.0149780359040554
T1283 0.0150483553148821
T1284 0.0151186747257087
T1285 0.0151889941365354
T1286 0.015259313547362
T1287 0.0153296329581887
T1288 0.0153999523690153
T1289 0.0154702717798419
T1290 0.0155405911906686
T1291 0.0156109106014952
T1292 0.0156812300123219
T1293 0
T1294 0
T1295 0
T1296 0
T1297 0
T1298 0
T1299 0
T1300 0
T1301 0
T1302 0.0163844243202998
T1303 0.0164547437311264
T1304 0.0165250631419531
T1305 0.0165953825527797
T1306 0.0166657019636064
T1307 0.016736021374433
T1308 0.0168063407852596
T1309 0.0168766601960863
T1310 0.0169469796069129
T1311 0.0170172990177396
T1312 0.0170876184285662
T1313 0.0171579378393929
T1314 0.0172282572502195
T1315 0.0172985766610462
T1316 0.0173688960718728
T1317 0
T1318 0
T1319 0
T1320 0
T1321 0
T1322 0
T1323 0
T1324 0
T1325 0
T1326 0.0180720901801392
T1327 0.0181424095909659
T1328 0.0182127290017925
T1329 0.0182830484126192
T1330 0.0183533678234458
T1331 0.0184236872342724
T1332 0.0184940066450991
T1333 0.0185643262556372
T1334 0.0186346456664639
T1335 0.0187049650772905
T1336 0.0187752844881172
T1337 0.0188456038989438
T1338 0.0189159233097704
T1339 0.0189862427205971
T1340 0.0190565621314237
T1341 0
T1342 0
T1343 0
T1344 0
T1345 0
T1346 0
T1347 0
T1348 0
T1349 0
T1350 0.0197597562396902
T1351 0.0198300756505168
T1352 0.0199003950613434
T1353 0.0199707144721701
T1354 0.0200410338829967
T1355 0.0201113532938234
T1356 0.02018167270465
T1357 0.0202519921154767
T1358 0.0203223115263033
T1359 0.0203926309371299
T1360 0.0204629503479566
T1361 0.0205332697587832
T1362 0.0206035891696099
T1363 0.0206739085804365
T1364 0.0207442281909746
T1365 0
T1366 0
T1367 0
T1368 0
T1369 0
T1370 0
T1371 0
T1372 0
T1373 0
T1374 0.0214474222992411
T1375 0.0215177417100677
T1376 0.0215880611208944
T1377 0.021658380531721
T1378 0.0217286999425477
T1379 0.0217990193533743
T1380 0.0218693387642009
T1381 0.0219396581750276
T1382 0.0220099775858542
T1383 0.0220802969966809
T1384 0.0221506164075075
T1385 0.0222209358183342
T1386 0.0222912552291608
T1387 0.0223615746399874
T1388 0.0224318940508141
T1389 0
T1390 0
T1391 0
T1392 0
T1393 0
T1394 0
T1395 0
T1396 0
T1397 0
T1398 0.023135088358792
T1399 0.0232054077696187
T1400 0.0232757271804453
T1401 0.0233460465912719
T1402 0.0234163660020986
T1403 0.0234866854129252
T1404 0.0235570048237519
T1405 0.0236273242345785
T1406 0.0236976436454052
T1407 0.0237679630562318
T1408 0.0238382824670584
T1409 0.0239086018778851
T1410 0.0239789212887117
T1411 0.0240492406995384
T1412 0.024119560110365
T1413 0
T1414 0
T1415 0
T1416 0
T1417 0
T1418 0
T1419 0
T1420 0
T1421 0
T1422 0.0248227542186315
T1423 0.0248930736294581
T1424 0.0249633930402847
T1425 0.0250337124511114
T1426 0.0251040320616495
T1427 0.0251743514724761
T1428 0.0252446708833028
T1429 0.0253149902941294
T1430 0.0253853097049561
T1431 0.0254556291157827
T1432 0.0255259485266094
T1433 0.025596267937436
T1434 0.0256665873482627
T1435 0.0257369067590893
T1436 0
T1437 0
T1438 0
T1439 0
T1440 0
T1441 0
T1442 0
T1443 0
T1444 0
T1445 0
T1446 0.0265104202781824
T1447 0.026580739689009
T1448 0.0266510590998357
T1449 0.0267213785106623
T1450 0.026791697921489
T1451 0.0268620173323156
T1452 0.0269323367431422
T1453 0.0270026561539689
T1454 0.0270729755647955
T1455 0.0271432949756222
T1456 0.0272136143864488
T1457 0.0272839337972755
T1458 0.0273542534078136
T1459 0.0274245728186402
T1460 0
T1461 0
T1462 0
T1463 0
T1464 0
T1465 0
T1466 0
T1467 0
T1468 0
T1469 0
T1470 0.0281980863377333
T1471 0.0282684057485599
T1472 0.0283387251593866
T1473 0.0284090445702132
T1474 0.0284793639810399
T1475 0.0285496833918665
T1476 0.0286200028026932
T1477 0.0286903222135198
T1478 0.0287606416243464
T1479 0.0288309610351731
T1480 0.0289012804459997
T1481 0.0289715998568264
T1482 0.029041919267653
T1483 0.0291122386784797
T1484 0
T1485 0
T1486 0
T1487 0
T1488 0
T1489 0
T1490 0
T1491 0
T1492 0
T1493 0
T1494 0.0298857523972842
T1495 0.0299560718081109
T1496 0.0300263912189375
T1497 0.0300967106297642
T1498 0.0301670300405908
T1499 0.0302373494514174
T1500 0.0303076688622441
T1501 0.0303779882730707
T1502 0.0304483076838974
T1503 0.030518627094724
T1504 0.0305889465055507
T1505 0.0306592659163773
T1506 0.030729585327204
T1507 0.0307999047380306
T1508 0
T1509 0
T1510 0
T1511 0
T1512 0
T1513 0
T1514 0
T1515 0
T1516 0
T1517 0
T1518 0.0315734182571237
T1519 0.0316437376679503
T1520 0.0317140572784884
T1521 0.0317843766893151
T1522 0.0318546961001417
T1523 0.0319250155109684
T1524 0.031995334921795
T1525 0.0320656543326217
T1526 0.0321359737434483
T1527 0.0322062931542749
T1528 0.0322766125651016
T1529 0.0323469319759282
T1530 0.0324172513867549
T1531 0.0324875707975815
T1532 0
T1533 0
T1534 0
T1535 0
T1536 0
T1537 0
T1538 0
T1539 0
T1540 0
T1541 0
T1542 0.0332610843166746
T1543 0.0333314037275012
T1544 0.0334017231383279
T1545 0.0334720425491545
T1546 0.0335423619599812
T1547 0.0336126813708078
T1548 0.0336830007816345
T1549 0.0337533201924611
T1550 0.0338236396032877
T1551 0.0338939592138259
T1552 0.0339642786246525
T1553 0.0340345980354792
T1554 0.0341049174463058
T1555 0.0341752368571324
T1556 0
T1557 0
T1558 0
T1559 0
T1560 0
T1561 0
T1562 0
T1563 0
T1564 0
T1565 0
T1566 0.0349487503762255
T1567 0.0350190697870522
T1568 0.0350893891978788
T1569 0.0351597086087055
T1570 0.0352300280195321
T1571 0.0353003474303587
T1572 0.0353706668411854
T1573 0.035440986252012
T1574 0.0355113056628387
T1575 0.0355816250736653
T1576 0.035651944484492
T1577 0.0357222638953186
T1578 0.0357925833061452
T1579 0.0358629027169719
T1580 0
T1581 0
T1582 0
T1583 0
T1584 0
T1585 0
T1586 0
T1587 0
T1588 0
T1589 0
T1590 0.0366364164357765
T1591 0.0367067358466031
T1592 0.0367770552574297
T1593 0.0368473746682564
T1594 0.036917694079083
T1595 0.0369880134899097
T1596 0.0370583329007363
T1597 0.037128652311563
T1598 0.0371989717223896
T1599 0.0372692911332162
T1600 0.0373396105440429
T1601 0.0374099299548695
T1602 0.0374802493656962
T1603 0.0375505687765228
T1604 0
T1605 0
T1606 0
T1607 0
T1608 0
T1609 0
T1610 0
T1611 0
T1612 0
T1613 0
T1614 0.0383240824953274
T1615 0.038394401906154
T1616 0.0384647213169807
T1617 0.0385350407278073
T1618 0.0386053601386339
T1619 0.0386756795494606
T1620 0.0387459989602872
T1621 0.0388163183711139
T1622 0.0388866377819405
T1623 0.0389569571927672
T1624 0.0390272766035938
T1625 0.0390975960144205
T1626 0.0391679154252471
T1627 0.0392382348360737
T1628 0
T1629 0
T1630 0
T1631 0
T1632 0
T1633 0
T1634 0
T1635 0
T1636 0
T1637 0
T1638 0.0400117483551668
T1639 0.0400820677659935
T1640 0.0401523871768201
T1641 0.0402227065876467
T1642 0.0402930259984734
T1643 0.0403633454093
T1644 0.0404336650198382
T1645 0.0405039844306648
T1646 0.0405743038414915
T1647 0.0406446232523181
T1648 0.0407149426631447
T1649 0.0407852620739714
T1650 0.040855581484798
T1651 0.0409259008956247
T1652 0
T1653 0
T1654 0
T1655 0
T1656 0
T1657 0
T1658 0
T1659 0
T1660 0
T1661 0
T1662 0.0416994144147177
T1663 0.0417697338255444
T1664 0.041840053236371
T1665 0.0419103726471977
T1666 0.0419806920580243
T1667 0.042051011468851
T1668 0.0421213308796776
T1669 0.0421916502905042
T1670 0.0422619697013309
T1671 0.0423322891121575
T1672 0.0424026085229842
T1673 0.0424729279338108
T1674 0.0425432473446375
T1675 0.0426135669551756
T1676 0
T1677 0
T1678 0
T1679 0
T1680 0
T1681 0
T1682 0
T1683 0
T1684 0
T1685 0
T1686 0.0433870804742687
T1687 0.0434573998850953
T1688 0.043527719295922
T1689 0.0435980387067486
T1690 0.0436683581175752
T1691 0.0437386775284019
T1692 0.0438089969392285
T1693 0.0438793163500552
T1694 0.0439496357608818
T1695 0.0440199551717085
T1696 0.0440902745825351
T1697 0.0441605939933618
T1698 0.0442309134041884
T1699 0.044301232815015
T1700 0
T1701 0
T1702 0
T1703 0
T1704 0
T1705 0
T1706 0
T1707 0
T1708 0
T1709 0
T1710 0.0450747465338196
T1711 0.0451450659446462
T1712 0.0452153853554729
T1713 0.0452857047662995
T1714 0.0453560241771262
T1715 0.0454263435879528
T1716 0.0454966629987795
T1717 0.0455669824096061
T1718 0.0456373018204327
T1719 0.0457076212312594
T1720 0.045777940642086
T1721 0.0458482600529127
T1722 0.0459185794637393
T1723 0.045988898874566
T1724 0
T1725 0
T1726 0
T1727 0
T1728 0
T1729 0
T1730 0
T1731 0
T1732 0
T1733 0
T1734 0.046762412393659
T1735 0.0468327318044857
T1736 0.0469030512153123
T1737 0.0469733708258505
T1738 0.0470436902366771
T1739 0.0471140096475037
T1740 0.0471843290583304
T1741 0.047254648469157
T1742 0.0473249678799837
T1743 0.0473952872908103
T1744 0.047465606701637
T1745 0.0475359261124636
T1746 0.0476062455232902
T1747 0.0476765649341169
T1748 0
T1749 0
T1750 0
T1751 0
T1752 0
T1753 0
T1754 0
T1755 0
T1756 0
T1757 0
T1758 0.04845007845321
T1759 0.0485203978640366
T1760 0.0485907172748633
T1761 0.0486610366856899
T1762 0.0487313560965165
T1763 0.0488016755073432
T1764 0.0488719949181698
T1765 0.0489423143289965
T1766 0.048891793315785
T1767 0.0488412723025736
T1768 0.0487907510896507
T1769 0.0487402300764392
T1770 0.0486897088635163
T1771 0.0486391878503048
T1772 0
T1773 0
T1774 0
T1775 0
T1776 0
T1777 0
T1778 0
T1779 0
T1780 0
T1781 0
T1782 0.0480834557064215
T1783 0.0480329346932101
T1784 0.0479824136799986
T1785 0.0479318924670757
T1786 0.0478813714538643
T1787 0.0478308502409414
T1788 0.0477803292277299
T1789 0.047729808014807
T1790 0.0476792870015955
T1791 0.0476287659883841
T1792 0.0475782447754612
T1793 0.0475277237622497
T1794 0.0474772025493268
T1795 0.0474266815361153
T1796 0
T1797 0
T1798 0
T1799 0
T1800 0
T1801 0
T1802 0
T1803 0
T1804 0
T1805 0
T1806 0.046870949392232
T1807 0.0468204283790206
T1808 0.0467699073658091
T1809 0.0467193861528862
T1810 0.0466688651396748
T1811 0.0466183439267518
T1812 0.0465678229135404
T1813 0.0465173017006175
T1814 0.046466780687406
T1815 0.0464162596741946
T1816 0.0463657384612717
T1817 0.0463152174480602
T1818 0.0462646962351373
T1819 0.0462141752219258
T1820 0
T1821 0
T1822 0
T1823 0
T1824 0
T1825 0
T1826 0
T1827 0
T1828 0
T1829 0
T1830 0.0456584430780425
T1831 0.0456079220648311
T1832 0.0455574010516197
T1833 0.0455068798386967
T1834 0.0454563588254853
T1835 0.0454058376125624
T1836 0.0453553165993509
T1837 0.0453047955861395
T1838 0.0452542743732165
T1839 0.0452037533600051
T1840 0.0451532321470822
T1841 0.0451027111338707
T1842 0.0450521899209478
T1843 0.0450016689077364
T1844 0
T1845 0
T1846 0
T1847 0
T1848 0
T1849 0
T1850 0
T1851 0
T1852 0
T1853 0
T1854 0.044445936763853
T1855 0.0443954157506416
T1856 0.0443448947374302
T1857 0.0442943735245072
T1858 0.0442438525112958
T1859 0.0441933312983729
T1860 0.0441428102851614
T1861 0.04409228927195
T1862 0.044041768059027
T1863 0.0439912470458156
T1864 0.0439407258328927
T1865 0.0438902048196812
T1866 0.0438396836067583
T1867 0.0437891625935469
T1868 0
T1869 0
T1870 0
T1871 0
T1872 0
T1873 0
T1874 0
T1875 0
T1876 0
T1877 0
T1878 0.0432334304496635
T1879 0.0431829094364521
T1880 0.0431323884232407
T1881 0.0430818672103177
T1882 0.0430313461971063
T1883 0.0429808249841834
T1884 0.0429303039709719
T1885 0.0428797829577605
T1886 0.0428292617448375
T1887 0.0427787407316261
T1888 0.0427282195187032
T1889 0.0426776985054917
T1890 0.0426271772925688
T1891 0.0425766562793574
T1892 0
T1893 0
T1894 0
T1895 0
T1896 0
T1897 0
T1898 0
T1899 0
T1900 0
T1901 0
T1902 0.0420209243351855
T1903 0.0419704031222626
T1904 0.0419198821090512
T1905 0.0418693608961282
T1906 0.0418188398829168
T1907 0.0417683186699939
T1908 0.0417177976567824
T1909 0.041667276643571
T1910 0.0416167554306481
T1911 0.0415662344174366
T1912 0.0415157132045137
T1913 0.0414651921913022
T1914 0.0414146711780908
T1915 0.0413641499651679
T1916 0
T1917 0
T1918 0
T1919 0
T1920 0
T1921 0
T1922 0
T1923 0
T1924 0
T1925 0
T1926 0.040808418020996
T1927 0.0407578968080731
T1928 0.0407073757948617
T1929 0.0406568545819387
T1930 0.0406063335687273
T1931 0.0405558123558044
T1932 0.0405052913425929
T1933 0.0404547703293815
T1934 0.0404042491164585
T1935 0.0403537281032471
T1936 0.0403032068903242
T1937 0.0402526858771127
T1938 0.0402021648639013
T1939 0.0401516436509784
T1940 0
T1941 0
T1942 0
T1943 0
T1944 0
T1945 0
T1946 0
T1947 0
T1948 0
T1949 0
T1950 0.0395959117068065
T1951 0.0395453904938836
T1952 0.0394948694806722
T1953 0.0394443482677492
T1954 0.0393938272545378
T1955 0.0393433060416149
T1956 0.0392927850284034
T1957 0.039242264015192
T1958 0.0391917428022691
T1959 0.0391412217890576
T1960 0.0390907005761347
T1961 0.0390401795629232
T1962 0.0389896585497118
T1963 0.0389391373367889
T1964 0
T1965 0
T1966 0
T1967 0
T1968 0
T1969 0
T1970 0
T1971 0
T1972 0
T1973 0
T1974 0
T1975 0.0383328841796941
T1976 0.0382823631664827
T1977 0.0382318419535597
T1978 0.0381813209403483
T1979 0.0381307999271369
T1980 0.0380802787142139
T1981 0.0380297577010025
T1982 0.0379792364880796
T1983 0.0379287154748681
T1984 0.0378781942619452
T1985 0.0378276732487337
T1986 0.0377771522355223
T1987 0.0377266310225994
T1988 0
T1989 0
T1990 0
T1991 0
T1992 0
T1993 0
T1994 0
T1995 0
T1996 0
T1997 0
T1998 0
T1999 0.0371203778655046
T2000 0.0370698568522932
T2001 0.0370193356393703
T2002 0.0369688146261588
T2003 0.0369182936129474
T2004 0.0368677724000244
T2005 0.036817251386813
T2006 0.0367667301738901
T2007 0.0367162091606786
T2008 0.0366656879477557
T2009 0.0366151669345442
T2010 0.0365646459213328
T2011 0.0365141247084099
T2012 0
T2013 0
T2014 0
T2015 0
T2016 0
T2017 0
T2018 0
T2019 0
T2020 0
T2021 0
T2022 0
T2023 0.0359078715513151
T2024 0.0358573505381037
T2025 0.0358068293251808
T2026 0.0357563083119693
T2027 0.0357057872987579
T2028 0.0356552660858349
T2029 0.0356047450726235
T2030 0.0355542238597006
T2031 0.0355037028464891
T2032 0.0354531816335662
T2033 0.0354026606203547
T2034 0.0353521396071433
T2035 0.0353016183942204
T2036 0
T2037 0
T2038 0
T2039 0
T2040 0
T2041 0
T2042 0
T2043 0
T2044 0
T2045 0
T2046 0
T2047 0.0346953652371256
T2048 0.0346448442239142
T2049 0.0345943230109913
T2050 0.0345438019977798
T2051 0.0344932809845684
T2052 0.0344427597716454
T2053 0.034392238758434
T2054 0.0343417175455111
T2055 0.0342911965322996
T2056 0.0342406755190882
T2057 0.0341901543061652
T2058 0.0341396332929538
T2059 0.0340891120800309
T2060 0
T2061 0
T2062 0
T2063 0
T2064 0
T2065 0
T2066 0
T2067 0
T2068 0
T2069 0
T2070 0
T2071 0.0334828589229361
T2072 0.0334323379097247
T2073 0.0333818166968018
T2074 0.0333312956835903
T2075 0.0332807746703789
T2076 0.0332302534574559
T2077 0.0331797324442445
T2078 0.0331292112313216
T2079 0.0330786902181101
T2080 0.0330281692048987
T2081 0.0329776479919758
T2082 0.0329271269787643
T2083 0.0328766057658414
T2084 0
T2085 0
T2086 0
T2087 0
T2088 0
T2089 0
T2090 0
T2091 0
T2092 0
T2093 0
T2094 0
T2095 0.0322703526087466
T2096 0.0322198315955352
T2097 0.0321693103826123
T2098 0.0321187893694008
T2099 0.0320682683561894
T2100 0.0320177471432664
T2101 0.031967226130055
T2102 0.0319167049171321
T2103 0.0318661839039206
T2104 0.0318156628907092
T2105 0.0317651416777863
T2106 0.0317146206645748
T2107 0.0316640994516519
T2108 0
T2109 0
T2110 0
T2111 0
T2112 0
T2113 0
T2114 0
T2115 0
T2116 0
T2117 0
T2118 0
T2119 0.0310578462945571
T2120 0.0310073252813457
T2121 0.0309568042681342
T2122 0.0309062830552113
T2123 0.0308557620419999
T2124 0.030805240829077
T2125 0.0307547198158655
T2126 0.0307041986029426
T2127 0.0306536775897311
T2128 0.0306031565765197
T2129 0.0305526353635968
T2130 0.0305021143503853
T2131 0
T2132 0
T2133 0
T2134 0
T2135 0
T2136 0
T2137 0
T2138 0
T2139 0
T2140 0
T2141 0
T2142 0
T2143 0.0298453399803676
T2144 0.0297948189671562
T2145 0.0297442979539448
T2146 0.0296937767410218
T2147 0.0296432557278104
T2148 0.0295927345148875
T2149 0.029542213501676
T2150 0.0294916922887531
T2151 0.0294411712755416
T2152 0.0293906502623302
T2153 0.0293401290494073
T2154 0.0292896080361958
T2155 0
T2156 0
T2157 0
T2158 0
T2159 0
T2160 0
T2161 0
T2162 0
T2163 0
T2164 0
T2165 0
T2166 0
T2167 0.0286328336661781
T2168 0.0285823126529667
T2169 0.0285317916397553
T2170 0.0284812704268323
T2171 0.0284307494136209
T2172 0.028380228200698
T2173 0.0283297071874865
T2174 0.0282791861742751
T2175 0.0282286649613521
T2176 0.0281781439481407
T2177 0.0281276227352178
T2178 0.0280771017220063
T2179 0
T2180 0
T2181 0
T2182 0
T2183 0
T2184 0
T2185 0
T2186 0
T2187 0
T2188 0
T2189 0
T2190 0
T2191 0.0274203273519886
T2192 0.0273698063387772
T2193 0.0273192853255658
T2194 0.0272687641126428
T2195 0.0272182430994314
T2196 0.0271677218865085
T2197 0.027117200873297
T2198 0.0270666798600856
T2199 0.0270161586471626
T2200 0.0269656376339512
T2201 0.0269151164210283
T2202 0.0268645954078168
T2203 0
T2204 0
T2205 0
T2206 0
T2207 0
T2208 0
T2209 0
T2210 0
T2211 0
T2212 0
T2213 0
T2214 0
T2215 0.0262078210377992
T2216 0.0261573000245877
T2217 0.0261067790113763
T2218 0.0260562577984533
T2219 0.0260057367852419
T2220 0.025955215572319
T2221 0.0259046945591075
T2222 0.0258541735458961
T2223 0.0258036523329731
T2224 0.0257531313197617
T2225 0.0257026101068388
T2226 0.0256520890936273
T2227 0
T2228 0
T2229 0
T2230 0
T2231 0
T2232 0
T2233 0
T2234 0
T2235 0
T2236 0
T2237 0
T2238 0
T2239 0.0249953149233211
T2240 0.0249447937103982
T2241 0.0248942726971868
T2242 0.0248437514842638
T2243 0.0247932304710524
T2244 0.0247427092581295
T2245 0.024692188244918
T2246 0.0246416672317066
T2247 0.0245911460187837
T2248 0.0245406250055722
T2249 0.0244901037926493
T2250 0.0244395827794378
T2251 0
T2252 0
T2253 0
T2254 0
T2255 0
T2256 0
T2257 0
T2258 0
T2259 0
T2260 0
T2261 0
T2262 0
T2263 0.0237828086091316
T2264 0.0237322873962087
T2265 0.0236817663829973
T2266 0.0236312451700743
T2267 0.0235807241568629
T2268 0.02353020294394
T2269 0.0234796819307285
T2270 0.0234291609175171
T2271 0.0233786397045942
T2272 0.0233281186913827
T2273 0.0232775974784598
T2274 0.0232270764652483
T2275 0
T2276 0
T2277 0
T2278 0
T2279 0
T2280 0
T2281 0
T2282 0
T2283 0
T2284 0
T2285 0
T2286 0
T2287 0.0225703022949421
T2288 0.0225197810820192
T2289 0.0224692600688078
T2290 0.0224187388558848
T2291 0.0223682178426734
T2292 0.0223176966297505
T2293 0.022267175616539
T2294 0.0222166546033276
T2295 0.0221661333904047
T2296 0.0221156123771932
T2297 0.0220650911642703
T2298 0.0220145701510588
T2299 0
T2300 0
T2301 0
T2302 0
T2303 0
T2304 0
T2305 0
T2306 0
T2307 0
T2308 0
T2309 0
T2310 0
T2311 0.0213577959807526
T2312 0.0213072747678297
T2313 0.0212567537546183
T2314 0.0212062325416954
T2315 0.0211557115284839
T2316 0.0211051905152725
T2317 0.0210546693023495
T2318 0.0210041482891381
T2319 0.0209536270762152
T2320 0.0209031060630037
T2321 0.0208525848500808
T2322 0.0208020638368693
T2323 0
T2324 0
T2325 0
T2326 0
T2327 0
T2328 0
T2329 0
T2330 0
T2331 0
T2332 0
T2333 0
T2334 0
T2335 0.0201452896665632
T2336 0.0200947684536402
T2337 0.0200442474404288
T2338 0.0199937262275059
T2339 0.0199432052142944
T2340 0.019892684201083
T2341 0.01984216298816
T2342 0.0197916419749486
T2343 0.0197411207620257
T2344 0.0196905997488142
T2345 0.0196400785358913
T2346 0.0195895575226798
T2347 0
T2348 0
T2349 0
T2350 0
T2351 0
T2352 0
T2353 0
T2354 0
T2355 0
T2356 0
T2357 0
T2358 0
T2359 0.0189327833523737
T2360 0.0188822621394507
T2361 0.0188317411262393
T2362 0.0187812199133164
T2363 0.0187306989001049
T2364 0.0186801778868935
T2365 0.0186296566739705
T2366 0.0185791356607591
T2367 0.0185286144478362
T2368 0.0184780934346247
T2369 0.0184275722217018
T2370 0.0183770512084904
T2371 0
T2372 0
T2373 0
T2374 0
T2375 0
T2376 0
T2377 0
T2378 0
T2379 0
T2380 0
T2381 0
T2382 0
T2383 0.0177202770381842
T2384 0.0176697558252612
T2385 0.0176192348120498
T2386 0.0175687135991269
T2387 0.0175181925859154
T2388 0.017467671572704
T2389 0.017417150359781
T2390 0.0173666293465696
T2391 0.0173161081336467
T2392 0.0172655871204352
T2393 0.0172150661072238
T2394 0.0171645448943009
T2395 0
T2396 0
T2397 0
T2398 0
T2399 0
T2400 0
T2401 0
T2402 0
T2403 0
T2404 0
T2405 0
T2406 0
T2407 0.0165077707239947
T2408 0.0164572495110717
T2409 0.0164067284978603
T2410 0.0163562072849374
T2411 0.0163056862717259
T2412 0.0162551652585145
T2413 0.0162046440455915
T2414 0.0161541230323801
T2415 0.0161036018194572
T2416 0.0160530808062457
T2417 0.0160025597930343
T2418 0.0159520385801114
T2419 0
T2420 0
T2421 0
T2422 0
T2423 0
T2424 0
T2425 0
T2426 0
T2427 0
T2428 0
T2429 0
T2430 0
T2431 0.0152952644098052
T2432 0.0152447431968822
T2433 0.0151942221836708
T2434 0.0151437009707479
T2435 0.0150931799575364
T2436 0.015042658944325
T2437 0.0149921377314021
T2438 0.0149416167181906
T2439 0.0148910955052677
T2440 0.0148405744920562
T2441 0.0147900534788448
T2442 0.0147395322659219
T2443 0
T2444 0
T2445 0
T2446 0
T2447 0
T2448 0
T2449 0
T2450 0
T2451 0
T2452 0
T2453 0
T2454 0
T2455 0.0140827580956157
T2456 0.0140322368826927
T2457 0.0139817158694813
T2458 0.0139311948562699
T2459 0.0138806736433469
T2460 0.0138301526301355
T2461 0.0137796314172126
T2462 0.0137291104040011
T2463 0.0136785891910782
T2464 0.0136280681778667
T2465 0.0135775471646553
T2466 0.0135270259517324
T2467 0
T2468 0
T2469 0
T2470 0
T2471 0
T2472 0
T2473 0
T2474 0
T2475 0
T2476 0
T2477 0
T2478 0
T2479 0.0128702517814262
T2480 0.0128197305685032
T2481 0.0127692095552918
T2482 0.0127186885420804
T2483 0.0126681673291574
T2484 0.012617646315946
T2485 0.0125671251030231
T2486 0.0125166040898116
T2487 0.0124660828768887
T2488 0.0124155618636772
T2489 0.0123650408504658
T2490 0.0123145196375429
T2491 0
T2492 0
T2493 0
T2494 0
T2495 0
T2496 0
T2497 0
T2498 0
T2499 0
T2500 0
T2501 0
T2502 0
T2503 0.0116577454672367
T2504 0.0116072242543138
T2505 0.0115567032411023
T2506 0.0115061822278909
T2507 0.0114556610149679
T2508 0.0114051400017565
T2509 0.0113546187888336
T2510 0.0113040977756221
T2511 0.0112535767624107
T2512 0.0112030555494877
T2513 0.0111525345362763
T2514 0.0111020133233534
T2515 0
T2516 0
T2517 0
T2518 0
T2519 0
T2520 0
T2521 0
T2522 0
T2523 0
T2524 0
T2525 0
T2526 0
T2527 0.0104452391530472
T2528 0.0103947179401243
T2529 0.0103441969269128
T2530 0.0102936759137014
T2531 0.0102431547007784
T2532 0.010192633687567
T2533 0.0101421124746441
T2534 0.0100915914614326
T2535 0.0100410704482212
T2536 0.00999054923529825
T2537 0.0099400282220868
T2538 0.00988950700916388
T2539 0
T2540 0
T2541 0
T2542 0
T2543 0
T2544 0
T2545 0
T2546 0
T2547 0
T2548 0
T2549 0
T2550 0
T2551 0.00923273283885769
T2552 0.00918221162593476
T2553 0.00913169061272331
T2554 0.00908116959951187
T2555 0.00903064838658894
T2556 0.0089801273733775
T2557 0.00892960616045457
T2558 0.00887908514724312
T2559 0.00882856413403168
T2560 0.00877804292110875
T2561 0.00872752190789731
T2562 0.00867700069497438
T2563 0
T2564 0
T2565 0
T2566 0
T2567 0
T2568 0
T2569 0
T2570 0
T2571 0
T2572 0
T2573 0
T2574 0
T2575 0.00802022652466819
T2576 0.00796970531174526
T2577 0.00791918429853382
T2578 0.00786866328532237
T2579 0.00781814207239945
T2580 0.007767621059188
T2581 0.00771709984626507
T2582 0.00766657883305363
T2583 0.00761605781984218
T2584 0.00756553660691926
T2585 0.00751501559370781
T2586 0.00746449438078489
T2587 0
T2588 0
T2589 0
T2590 0
T2591 0
T2592 0
T2593 0
T2594 0
T2595 0
T2596 0
T2597 0
T2598 0
T2599 0.00680772021047869
T2600 0.00675719919726725
T2601 0.00670667798434432
T2602 0.00665615697113287
T2603 0.00660563575820995
T2604 0.0065551147449985
T2605 0.00650459353207558
T2606 0.00645407251886413
T2607 0.00640355150565269
T2608 0.00635303029272976
T2609 0.00630250927951831
T2610 0.00625198806659539
T2611 0
T2612 0
T2613 0
T2614 0
T2615 0
T2616 0
T2617 0
T2618 0
T2619 0
T2620 0
T2621 0
T2622 0
T2623 0.0055952138962892
T2624 0.00554469288307775
T2625 0.00549417167015482
T2626 0.00544365065694338
T2627 0.00539312944402045
T2628 0.00534260843080901
T2629 0.00529208721788608
T2630 0.00529208721788608
T2631 0.00529208721788608
T2632 0.00529208721788608
T2633 0.00529208721788608
T2634 0.00529208721788608
T2635 0
T2636 0
T2637 0
T2638 0
T2639 0
T2640 0
T2641 0
T2642 0
T2643 0
T2644 0
T2645 0
T2646 0
T2647 0.00529208721788608
T2648 0.00529208721788608
T2649 0.00529208721788608
T2650 0.00529208721788608
T2651 0.00529208721788608
T2652 0.00529208721788608
T2653 0.00529208721788608
T2654 0.00529208721788608
T2655 0.00529208721788608
T2656 0.00529208721788608
T2657 0.00529208721788608
T2658 0.00529208721788608
T2659 0
T2660 0
T2661 0
T2662 0
T2663 0
T2664 0
T2665 0
T2666 0
T2667 0
T2668 0
T2669 0
T2670 0
T2671 0.00529208721788608
T2672 0.00529208721788608
T2673 0.00529208721788608
T2674 0.00529208721788608
T2675 0.00529208721788608
T2676 0.00529208721788608
T2677 0.00529208721788608
T2678 0.00529208721788608
T2679 0.00529208721788608
T2680 0.00529208721788608
T2681 0.00529208721788608
T2682 0.00529208721788608
T2683 0
T2684 0
T2685 0
T2686 0
T2687 0
T2688 0
T2689 0
T2690 0
T2691 0
T2692 0
T2693 0
T2694 0
T2695 0.00529208721788608
T2696 0.00529208721788608
T2697 0.00529208721788608
T2698 0.00529208721788608
T2699 0.00529208721788608
T2700 0.00529208721788608
T2701 0.00529208721788608
T2702 0.00529208721788608
T2703 0.00529208721788608
T2704 0.00529208721788608
T2705 0.00529208721788608
T2706 0.00529208721788608
T2707 0
T2708 0
T2709 0
T2710 0
T2711 0
T2712 0
T2713 0
T2714 0
T2715 0
T2716 0
T2717 0
T2718 0
T2719 0.00529208721788608
T2720 0.00529208721788608
T2721 0.00529208721788608
T2722 0.00529208721788608
T2723 0.00529208721788608
T2724 0.00529208721788608
T2725 0.00529208721788608
T2726 0.00529208721788608
T2727 0.00529208721788608
T2728 0.00529208721788608
T2729 0.00529208721788608
T2730 0.00529208721788608
T2731 0
T2732 0
T2733 0
T2734 0
T2735 0
T2736 0
T2737 0
T2738 0
T2739 0
T2740 0
T2741 0
T2742 0
T2743 0.00529208721788608
T2744 0.00529208721788608
T2745 0.00529208721788608
T2746 0.00529208721788608
T2747 0.00529208721788608
T2748 0.00529208721788608
T2749 0.00529208721788608
T2750 0.00529208721788608
T2751 0.00529208721788608
T2752 0.00529208721788608
T2753 0.00529208721788608
T2754 0.00529208721788608
T2755 0
T2756 0
T2757 0
T2758 0
T2759 0
T2760 0
T2761 0
T2762 0
T2763 0
T2764 0
T2765 0
T2766 0
T2767 0.00529208721788608
T2768 0.00529208721788608
T2769 0.00529208721788608
T2770 0.00529208721788608
T2771 0.00529208721788608
T2772 0.00529208721788608
T2773 0.00529208721788608
T2774 0.00529208721788608
T2775 0.00529208721788608
T2776 0.00529208721788608
T2777 0.00529208721788608
T2778 0
T2779 0
T2780 0
T2781 0
T2782 0
T2783 0
T2784 0
T2785 0
T2786 0
T2787 0
T2788 0
T2789 0
T2790 0
T2791 0.00529208721788608
T2792 0.00529208721788608
T2793 0.00529208721788608
T2794 0.00529208721788608
T2795 0.00529208721788608
T2796 0.00529208721788608
T2797 0.00529208721788608
T2798 0.00529208721788608
T2799 0.00529208721788608
T2800 0.00529208721788608
T2801 0.00529208721788608
T2802 0
T2803 0
T2804 0
T2805 0
T2806 0
T2807 0
T2808 0
