# Supplementary material for: FishMORPH - An agent-based model to predict salmonid growth and distribution responses under natural and low flows
Source: Sci Rep. 2016 Jul 19;6:29414. doi: 10.1038/srep29414 (PMC4949470; doi:10.1038/srep29414)
Supplement: Supplementary Information 2 [file srep29414-s2.zip › SR_FishMORPH_Files/Parameters/Baseline_Resource8_Density_Stretch6.var]

Resource8Density Strech6
T1 0
T2 0
T3 0
T4 0
T5 0
T6 0
T7 0
T8 0
T9 0
T10 0
T11 0
T12 0
T13 0
T14 0
T15 0
T16 0
T17 0
T18 0
T19 0
T20 0
T21 0
T22 0
T23 0
T24 0
T25 0
T26 0
T27 0
T28 0
T29 0
T30 0
T31 0
T32 0
T33 0
T34 0
T35 0
T36 0
T37 0
T38 0
T39 0
T40 0
T41 0
T42 0
T43 0
T44 0
T45 0
T46 0
T47 0
T48 0
T49 0
T50 0
T51 0
T52 0
T53 0
T54 0
T55 0
T56 0
T57 0
T58 0
T59 0
T60 0
T61 0
T62 0
T63 0
T64 0
T65 0
T66 0
T67 0
T68 0
T69 0
T70 0
T71 0
T72 0
T73 0
T74 0
T75 0
T76 0
T77 0
T78 0
T79 0
T80 0
T81 0
T82 0
T83 0
T84 0
T85 0
T86 0
T87 0
T88 0
T89 0
T90 0
T91 0
T92 0
T93 0
T94 0
T95 0
T96 0
T97 0
T98 0
T99 0
T100 0
T101 0
T102 0
T103 0
T104 0
T105 0
T106 0
T107 0
T108 0
T109 0
T110 0
T111 0
T112 0
T113 0
T114 0
T115 0
T116 0
T117 0
T118 0
T119 0
T120 0
T121 0
T122 0
T123 0
T124 0
T125 0
T126 0
T127 0
T128 0
T129 0
T130 0
T131 0
T132 0
T133 0
T134 0
T135 0
T136 0
T137 0
T138 0
T139 0
T140 0
T141 0
T142 0
T143 0
T144 0
T145 0
T146 0
T147 0
T148 0
T149 0
T150 0
T151 0
T152 0
T153 0
T154 0
T155 0
T156 0
T157 0
T158 0
T159 0
T160 0
T161 0
T162 0
T163 0
T164 0
T165 0
T166 0
T167 0
T168 0
T169 0
T170 0
T171 0
T172 0
T173 0
T174 0
T175 0
T176 0
T177 0
T178 0
T179 0
T180 0
T181 0
T182 0
T183 0
T184 0
T185 0
T186 0
T187 0
T188 0
T189 0
T190 0
T191 0
T192 0
T193 0
T194 0
T195 0
T196 0
T197 0
T198 0
T199 0
T200 0
T201 0
T202 0
T203 0
T204 0
T205 0
T206 0
T207 0
T208 0
T209 0
T210 0
T211 0
T212 0
T213 0
T214 0
T215 0
T216 0
T217 0
T218 0
T219 0
T220 0
T221 0
T222 0
T223 0
T224 0
T225 0
T226 0
T227 0
T228 0
T229 0
T230 0
T231 0
T232 0
T233 0
T234 0
T235 0
T236 0
T237 0
T238 0
T239 0
T240 0
T241 0
T242 0
T243 0
T244 0
T245 0
T246 0
T247 0
T248 0
T249 0
T250 0
T251 0
T252 0
T253 0
T254 0
T255 0
T256 0
T257 0
T258 0
T259 0
T260 0
T261 0
T262 0
T263 0
T264 0
T265 0
T266 0
T267 0
T268 0
T269 0
T270 0
T271 0
T272 0
T273 0
T274 0
T275 0
T276 0
T277 0
T278 0
T279 0
T280 0
T281 0
T282 0
T283 0
T284 0
T285 0
T286 0
T287 0
T288 0
T289 0
T290 0
T291 0
T292 0
T293 0
T294 0
T295 0
T296 0
T297 0
T298 0
T299 0
T300 0
T301 0
T302 0
T303 0
T304 0
T305 0
T306 0
T307 0
T308 0
T309 0
T310 0
T311 0
T312 0
T313 0
T314 0
T315 0
T316 0
T317 0
T318 0
T319 0
T320 0
T321 0
T322 0
T323 0
T324 0
T325 0
T326 0
T327 0
T328 0
T329 0
T330 0
T331 0
T332 0
T333 0
T334 0
T335 0
T336 0
T337 0
T338 0
T339 0
T340 0
T341 0
T342 0
T343 0
T344 0
T345 0
T346 0
T347 0
T348 0
T349 0
T350 0
T351 0
T352 0
T353 0
T354 0
T355 0
T356 0
T357 0
T358 0
T359 0
T360 0
T361 0
T362 0
T363 0
T364 0
T365 0
T366 0
T367 0
T368 0
T369 0
T370 0
T371 0
T372 0
T373 0
T374 0
T375 0
T376 0
T377 0
T378 0
T379 0
T380 0
T381 0
T382 0
T383 0
T384 0
T385 0
T386 0
T387 0
T388 0
T389 0
T390 0
T391 0
T392 0
T393 0
T394 0
T395 0
T396 0
T397 0
T398 0
T399 0
T400 0
T401 0
T402 0
T403 0
T404 0
T405 0
T406 0
T407 0
T408 0
T409 0
T410 0
T411 0
T412 0
T413 0
T414 0
T415 0
T416 0
T417 0
T418 0
T419 0
T420 0
T421 0
T422 0
T423 0
T424 0
T425 0
T426 0
T427 0
T428 0
T429 0
T430 0
T431 0
T432 0
T433 0
T434 0
T435 0
T436 0
T437 0
T438 0
T439 0
T440 0
T441 0
T442 0
T443 0
T444 0
T445 0
T446 0
T447 0
T448 0
T449 0
T450 0
T451 0
T452 0
T453 0
T454 0
T455 0
T456 0
T457 0
T458 0
T459 0
T460 0
T461 0
T462 0
T463 0
T464 0
T465 0
T466 0
T467 0
T468 0
T469 0
T470 0
T471 0
T472 0
T473 0
T474 0
T475 0
T476 0
T477 0
T478 0
T479 0
T480 0
T481 0
T482 0
T483 0
T484 0
T485 0
T486 0
T487 0
T488 0
T489 0
T490 0
T491 0
T492 0
T493 0
T494 0
T495 0
T496 0
T497 0
T498 0
T499 0
T500 0
T501 0
T502 0
T503 0
T504 0
T505 0
T506 0
T507 0
T508 0
T509 0
T510 0
T511 0
T512 0
T513 0
T514 0
T515 0
T516 0
T517 0
T518 0
T519 0
T520 0
T521 0
T522 0
T523 0
T524 0
T525 0
T526 0
T527 0
T528 0
T529 0
T530 0
T531 0
T532 0
T533 0
T534 0
T535 0
T536 0
T537 0
T538 0
T539 0
T540 0
T541 0
T542 0
T543 0
T544 0
T545 0
T546 0
T547 0
T548 0
T549 0
T550 0
T551 0
T552 0
T553 0
T554 0
T555 0
T556 0
T557 0
T558 0
T559 0
T560 0
T561 0
T562 0
T563 0
T564 0
T565 0
T566 0
T567 0
T568 0
T569 0
T570 0
T571 0
T572 0
T573 0
T574 0
T575 0
T576 0
T577 0
T578 0
T579 0
T580 0
T581 0
T582 0
T583 0
T584 0
T585 0
T586 0
T587 0
T588 0
T589 0
T590 0
T591 0
T592 0
T593 0
T594 0
T595 0
T596 0
T597 0
T598 0
T599 0
T600 0
T601 0
T602 0
T603 0
T604 0
T605 0
T606 0
T607 0
T608 0
T609 0
T610 0
T611 0
T612 0
T613 0
T614 0
T615 0
T616 0
T617 0
T618 0
T619 0
T620 0
T621 0
T622 0
T623 0
T624 0
T625 0
T626 0
T627 0
T628 0
T629 0
T630 0
T631 0
T632 0
T633 0
T634 0
T635 0
T636 0
T637 0
T638 0
T639 0
T640 0
T641 0
T642 0
T643 0
T644 0
T645 0
T646 0
T647 0
T648 0
T649 0
T650 0
T651 0
T652 0
T653 0
T654 0
T655 0
T656 0
T657 0
T658 0
T659 0
T660 0
T661 0
T662 0
T663 0
T664 0
T665 0
T666 0
T667 0
T668 0
T669 0
T670 0
T671 0
T672 0
T673 0
T674 0
T675 0
T676 0
T677 0
T678 0
T679 0
T680 0
T681 0
T682 0
T683 0
T684 0
T685 0
T686 0
T687 0
T688 0
T689 0
T690 0
T691 0
T692 0
T693 0
T694 0
T695 0
T696 0
T697 0
T698 0
T699 0
T700 0
T701 0
T702 0
T703 0
T704 0
T705 0
T706 0
T707 0
T708 0
T709 0
T710 0
T711 0
T712 0
T713 0
T714 0
T715 0
T716 0
T717 0
T718 0
T719 0
T720 0
T721 0
T722 0
T723 0
T724 0
T725 0
T726 0
T727 0
T728 0
T729 0
T730 0
T731 0
T732 0
T733 0
T734 0
T735 0
T736 0
T737 0
T738 0
T739 0
T740 0
T741 0
T742 0
T743 0
T744 0
T745 0
T746 0
T747 0
T748 0
T749 0
T750 0
T751 0
T752 0
T753 0
T754 0
T755 0
T756 0
T757 0
T758 0
T759 0
T760 0
T761 0
T762 0
T763 0
T764 0
T765 0
T766 0
T767 0
T768 0
T769 0
T770 0
T771 0
T772 0
T773 0
T774 0
T775 0
T776 0
T777 0
T778 0
T779 0
T780 0
T781 0
T782 0
T783 0
T784 0
T785 0
T786 0
T787 0
T788 0
T789 0
T790 0
T791 0
T792 0
T793 0
T794 0
T795 0
T796 0
T797 0
T798 0
T799 0
T800 0
T801 0
T802 0
T803 0
T804 0
T805 0
T806 0
T807 0
T808 0
T809 0
T810 0
T811 0
T812 0
T813 0
T814 0
T815 0
T816 0
T817 0
T818 0
T819 0
T820 0
T821 0
T822 0
T823 0
T824 0
T825 0
T826 0
T827 0
T828 0
T829 0
T830 0
T831 0
T832 0
T833 0
T834 0
T835 0
T836 0
T837 0
T838 0
T839 0
T840 0
T841 0
T842 0
T843 0
T844 0
T845 0
T846 0
T847 0
T848 0
T849 0
T850 0
T851 0
T852 0
T853 0
T854 0
T855 0
T856 0
T857 0
T858 0
T859 0
T860 0
T861 0
T862 0
T863 0
T864 0
T865 0
T866 0
T867 0
T868 0
T869 0
T870 0
T871 0
T872 0
T873 0
T874 0
T875 0
T876 0
T877 0
T878 0
T879 0
T880 0
T881 0
T882 0
T883 0
T884 0
T885 0
T886 0
T887 0
T888 0
T889 0
T890 0
T891 0
T892 0
T893 0
T894 0
T895 0
T896 0
T897 0
T898 0
T899 0
T900 0
T901 0
T902 0
T903 0
T904 0
T905 0
T906 0
T907 0
T908 0
T909 0
T910 0
T911 0
T912 0
T913 0
T914 0
T915 0
T916 0
T917 0
T918 0
T919 0
T920 0
T921 0
T922 0
T923 0
T924 0
T925 0
T926 0
T927 0
T928 0
T929 0
T930 0
T931 0
T932 0
T933 0
T934 0
T935 0
T936 0
T937 0
T938 0
T939 0
T940 0
T941 0
T942 0
T943 0
T944 0
T945 0
T946 0
T947 0
T948 0
T949 0
T950 0
T951 0
T952 0
T953 0
T954 0
T955 0
T956 0
T957 0
T958 0
T959 0
T960 0
T961 0
T962 0
T963 0
T964 0
T965 0
T966 0
T967 0
T968 0
T969 0
T970 0
T971 0
T972 0
T973 0
T974 0
T975 0
T976 0
T977 0
T978 0
T979 0
T980 0
T981 0
T982 0
T983 0
T984 0
T985 0
T986 0
T987 0
T988 0
T989 0
T990 0
T991 0
T992 0
T993 0
T994 0
T995 0
T996 0
T997 0
T998 0
T999 0
T1000 0
T1001 0
T1002 0
T1003 0
T1004 0
T1005 0
T1006 0
T1007 0
T1008 0
T1009 0
T1010 0
T1011 0
T1012 0
T1013 0
T1014 0
T1015 0
T1016 0
T1017 0
T1018 0
T1019 0
T1020 0
T1021 0
T1022 0
T1023 0
T1024 0
T1025 0
T1026 0
T1027 0
T1028 0
T1029 0
T1030 0
T1031 0
T1032 0
T1033 0
T1034 0
T1035 0
T1036 0
T1037 0
T1038 0
T1039 0
T1040 0
T1041 0
T1042 0
T1043 0
T1044 0
T1045 0
T1046 0
T1047 0
T1048 0
T1049 0
T1050 0
T1051 0
T1052 0
T1053 0
T1054 0
T1055 0
T1056 0
T1057 0
T1058 0
T1059 0
T1060 0
T1061 0
T1062 0
T1063 0
T1064 0
T1065 0
T1066 0
T1067 0
T1068 0
T1069 0
T1070 0.000123199128978705
T1071 0.000246399398394417
T1072 0.000369598527373123
T1073 0.000492798796788835
T1074 0.00061599792576754
T1075 0.000739198195183252
T1076 0.000862397324161958
T1077 0
T1078 0
T1079 0
T1080 0
T1081 0
T1082 0
T1083 0
T1084 0
T1085 0
T1086 0.00209439431613404
T1087 0.00221759458554976
T1088 0.00234079371452846
T1089 0.00246399398394417
T1090 0.00258719311292288
T1091 0.00271039338233859
T1092 0.0028335925113173
T1093 0.00295679278073301
T1094 0.00307999190971171
T1095 0.00320319217912743
T1096 0.00332639130810613
T1097 0.00344959157752184
T1098 0.00357279070650055
T1099 0.00369599097591626
T1100 0.00381919010489497
T1101 0
T1102 0
T1103 0
T1104 0
T1105 0
T1106 0
T1107 0
T1108 0
T1109 0
T1110 0.00505118709686705
T1111 0.00517438622584576
T1112 0.00529758649526147
T1113 0.00542078562424018
T1114 0.00554398589365589
T1115 0.00566718502263459
T1116 0.00579038529205031
T1117 0.00591358442102901
T1118 0.00603678469044472
T1119 0.00615998381942343
T1120 0.00628318408883914
T1121 0.00640638321781785
T1122 0.00652958348723356
T1123 0.00665278261621226
T1124 0.00677598288562798
T1125 0
T1126 0
T1127 0
T1128 0
T1129 0
T1130 0
T1131 0
T1132 0
T1133 0
T1134 0.00800797987760006
T1135 0.00813117900657877
T1136 0.00825437927599448
T1137 0.00837757840497319
T1138 0.0085007786743889
T1139 0.0086239778033676
T1140 0.00874717807278331
T1141 0.00887037720176202
T1142 0.00899357747117773
T1143 0.00911677660015644
T1144 0.00923997572913514
T1145 0.00936317599855085
T1146 0.00948637512752956
T1147 0.00960957539694527
T1148 0.00973277452592398
T1149 0
T1150 0
T1151 0
T1152 0
T1153 0
T1154 0
T1155 0
T1156 0
T1157 0
T1158 0.0109647715178961
T1159 0.0110879717873118
T1160 0.0112111709162905
T1161 0.0113343711857062
T1162 0.0114575703146849
T1163 0.0115807705841006
T1164 0.0117039697130793
T1165 0.011827169982495
T1166 0.0119503691114737
T1167 0.0120735693808894
T1168 0.0121967685098682
T1169 0.0123199687792839
T1170 0.0124431679082626
T1171 0.0125663681776783
T1172 0.012689567306657
T1173 0
T1174 0
T1175 0
T1176 0
T1177 0
T1178 0
T1179 0
T1180 0
T1181 0
T1182 0.0139215642986291
T1183 0.0140447634276078
T1184 0.0141679636970235
T1185 0.0142911628260022
T1186 0.0144143630954179
T1187 0.0145375622243966
T1188 0.0146607624938123
T1189 0.014783961622791
T1190 0.0149071618922067
T1191 0.0150303610211854
T1192 0.0151535612906012
T1193 0.0152767604195799
T1194 0.0153999606889956
T1195 0.0155231598179743
T1196 0.01564636008739
T1197 0
T1198 0
T1199 0
T1200 0
T1201 0
T1202 0
T1203 0
T1204 0
T1205 0
T1206 0.0168783570793621
T1207 0.0170015562083408
T1208 0.0171247564777565
T1209 0.0172479556067352
T1210 0.0173711558761509
T1211 0.0174943550051296
T1212 0.0176175552745453
T1213 0.017740754403524
T1214 0.0178639546729398
T1215 0.0179871538019185
T1216 0.0181103529308972
T1217 0.0182335532003129
T1218 0.0183567523292916
T1219 0.0184799525987073
T1220 0.018603151727686
T1221 0
T1222 0
T1223 0
T1224 0
T1225 0
T1226 0
T1227 0
T1228 0
T1229 0
T1230 0.0198351487196581
T1231 0.0199583489890738
T1232 0.0200815481180525
T1233 0.0202047483874682
T1234 0.0203279475164469
T1235 0.0204511477858626
T1236 0.0205743469148413
T1237 0.020697547184257
T1238 0.0208207463132358
T1239 0.0209439465826515
T1240 0.0210671457116302
T1241 0.0211903459810459
T1242 0.0213135451100246
T1243 0.0214367453794403
T1244 0.021559944508419
T1245 0
T1246 0
T1247 0
T1248 0
T1249 0
T1250 0
T1251 0
T1252 0
T1253 0
T1254 0.0227919415003911
T1255 0.0229151406293698
T1256 0.0230383408987855
T1257 0.0231615400277642
T1258 0.0232847402971799
T1259 0.0234079394261586
T1260 0.0235311396955743
T1261 0.023654338824553
T1262 0.0237775390939688
T1263 0.0239007382229475
T1264 0.0240239384923632
T1265 0.0241471376213419
T1266 0.0242703378907576
T1267 0.0243935370197363
T1268 0.024516737289152
T1269 0
T1270 0
T1271 0
T1272 0
T1273 0
T1274 0
T1275 0
T1276 0
T1277 0
T1278 0.0257487342811241
T1279 0.0258719334101028
T1280 0.0259951336795185
T1281 0.0261183328084972
T1282 0.0262415330779129
T1283 0.0263647322068916
T1284 0.0264879324763074
T1285 0.0266111316052861
T1286 0.0267343318747018
T1287 0.0268575310036805
T1288 0.0269807312730962
T1289 0.0271039304020749
T1290 0.0272271295310536
T1291 0.0273503298004693
T1292 0.027473528929448
T1293 0
T1294 0
T1295 0
T1296 0
T1297 0
T1298 0
T1299 0
T1300 0
T1301 0
T1302 0.0287055259214201
T1303 0.0288287261908358
T1304 0.0289519253198145
T1305 0.0290751255892302
T1306 0.0291983247182089
T1307 0.0293215249876247
T1308 0.0294447241166034
T1309 0.0295679243860191
T1310 0.0296911235149978
T1311 0.0298143237844135
T1312 0.0299375229133922
T1313 0.0300607231828079
T1314 0.0301839223117866
T1315 0.0303071225812023
T1316 0.030430321710181
T1317 0
T1318 0
T1319 0
T1320 0
T1321 0
T1322 0
T1323 0
T1324 0
T1325 0
T1326 0.0316623187021531
T1327 0.0317855178311318
T1328 0.0319087181005475
T1329 0.0320319172295262
T1330 0.0321551174989419
T1331 0.0322783166279207
T1332 0.0324015168973364
T1333 0.0325247160263151
T1334 0.0326479162957308
T1335 0.0327711154247095
T1336 0.0328943156941252
T1337 0.0330175148231039
T1338 0.0331407150925196
T1339 0.0332639142214983
T1340 0.033387114490914
T1341 0
T1342 0
T1343 0
T1344 0
T1345 0
T1346 0
T1347 0
T1348 0
T1349 0
T1350 0.0346191114828861
T1351 0.0347423106118648
T1352 0.0348655108812805
T1353 0.0349887100102592
T1354 0.035111910279675
T1355 0.0352351094086537
T1356 0.0353583096780694
T1357 0.0354815088070481
T1358 0.0356047090764638
T1359 0.0357279082054425
T1360 0.0358511084748582
T1361 0.0359743076038369
T1362 0.0360975067328156
T1363 0.0362207070022313
T1364 0.03634390613121
T1365 0
T1366 0
T1367 0
T1368 0
T1369 0
T1370 0
T1371 0
T1372 0
T1373 0
T1374 0.0375759031231821
T1375 0.0376991033925978
T1376 0.0378223025215765
T1377 0.0379455027909922
T1378 0.038068701919971
T1379 0.0381919021893867
T1380 0.0383151013183654
T1381 0.0384383015877811
T1382 0.0385615007167598
T1383 0.0386847009861755
T1384 0.0388079001151542
T1385 0.0389311003845699
T1386 0.0390542995135486
T1387 0.0391774997829643
T1388 0.039300698911943
T1389 0
T1390 0
T1391 0
T1392 0
T1393 0
T1394 0
T1395 0
T1396 0
T1397 0
T1398 0.0405326959039151
T1399 0.0406558950328938
T1400 0.0407790953023096
T1401 0.0409022944312883
T1402 0.041025494700704
T1403 0.0411486938296827
T1404 0.0412718940990984
T1405 0.0413950932280771
T1406 0.0415182934974928
T1407 0.0416414926264715
T1408 0.0417646928958872
T1409 0.0418878920248659
T1410 0.0420110922942816
T1411 0.0421342914232603
T1412 0.0422574916926761
T1413 0
T1414 0
T1415 0
T1416 0
T1417 0
T1418 0
T1419 0
T1420 0
T1421 0
T1422 0.0434894886846481
T1423 0.0436126878136269
T1424 0.0437358880830426
T1425 0.0438590872120213
T1426 0.043982287481437
T1427 0.0441054866104157
T1428 0.0442286868798314
T1429 0.0443518860088101
T1430 0.0444750862782258
T1431 0.0445982854072045
T1432 0.0447214856766202
T1433 0.0448446848055989
T1434 0.0449678850750146
T1435 0.0450910842039934
T1436 0
T1437 0
T1438 0
T1439 0
T1440 0
T1441 0
T1442 0
T1443 0
T1444 0
T1445 0
T1446 0.0464462803249441
T1447 0.0465694805943599
T1448 0.0466926797233386
T1449 0.0468158799927543
T1450 0.046939079121733
T1451 0.0470622793911487
T1452 0.0471854785201274
T1453 0.0473086787895431
T1454 0.0474318779185218
T1455 0.0475550781879375
T1456 0.0476782773169162
T1457 0.0478014775863319
T1458 0.0479246767153106
T1459 0.0480478769847264
T1460 0
T1461 0
T1462 0
T1463 0
T1464 0
T1465 0
T1466 0
T1467 0
T1468 0
T1469 0
T1470 0.0494030731056772
T1471 0.0495262722346559
T1472 0.0496494725040716
T1473 0.0497726716330503
T1474 0.049895871902466
T1475 0.0500190710314447
T1476 0.0501422713008604
T1477 0.0502654704298391
T1478 0.0503886706992548
T1479 0.0505118698282335
T1480 0.0506350700976492
T1481 0.0507582692266279
T1482 0.0508814694960437
T1483 0.0510046686250224
T1484 0
T1485 0
T1486 0
T1487 0
T1488 0
T1489 0
T1490 0
T1491 0
T1492 0
T1493 0
T1494 0.0523598658864102
T1495 0.0524830650153889
T1496 0.0526062652848046
T1497 0.0527294644137833
T1498 0.052852664683199
T1499 0.0529758638121777
T1500 0.0530990640815934
T1501 0.0532222632105721
T1502 0.0533454634799878
T1503 0.0534686626089665
T1504 0.0535918628783822
T1505 0.053715062007361
T1506 0.0538382622767767
T1507 0.0539614614057554
T1508 0
T1509 0
T1510 0
T1511 0
T1512 0
T1513 0
T1514 0
T1515 0
T1516 0
T1517 0
T1518 0.0553166575267062
T1519 0.0554398577961219
T1520 0.0555630569251006
T1521 0.0556862571945163
T1522 0.055809456323495
T1523 0.0559326565929107
T1524 0.0560558557218894
T1525 0.0561790559913051
T1526 0.0563022551202838
T1527 0.0564254553896995
T1528 0.0565486545186782
T1529 0.056671854788094
T1530 0.0567950539170727
T1531 0.0569182541864884
T1532 0
T1533 0
T1534 0
T1535 0
T1536 0
T1537 0
T1538 0
T1539 0
T1540 0
T1541 0
T1542 0.0582734503074392
T1543 0.0583966505768549
T1544 0.0585198497058336
T1545 0.0586430488348123
T1546 0.058766249104228
T1547 0.0588894482332067
T1548 0.0590126485026224
T1549 0.0591358476316011
T1550 0.0592590479010168
T1551 0.0593822470299955
T1552 0.0595054472994113
T1553 0.05962864642839
T1554 0.0597518466978057
T1555 0.0598750458267844
T1556 0
T1557 0
T1558 0
T1559 0
T1560 0
T1561 0
T1562 0
T1563 0
T1564 0
T1565 0
T1566 0.0612302430881722
T1567 0.0613534422171509
T1568 0.0614766424865666
T1569 0.0615998416155453
T1570 0.061723041884961
T1571 0.0618462410139397
T1572 0.0619694412833554
T1573 0.0620926404123341
T1574 0.0622158406817499
T1575 0.0623390398107286
T1576 0.0624622400801443
T1577 0.062585439209123
T1578 0.0627086394785387
T1579 0.0628318386075174
T1580 0
T1581 0
T1582 0
T1583 0
T1584 0
T1585 0
T1586 0
T1587 0
T1588 0
T1589 0
T1590 0.0641870347284682
T1591 0.0643102349978839
T1592 0.0644334341268626
T1593 0.0645566343962783
T1594 0.064679833525257
T1595 0.0648030337946727
T1596 0.0649262329236514
T1597 0.0650494331930671
T1598 0.0651726323220459
T1599 0.0652958325914616
T1600 0.0654190317204403
T1601 0.065542231989856
T1602 0.0656654311188347
T1603 0.0657886313882504
T1604 0
T1605 0
T1606 0
T1607 0
T1608 0
T1609 0
T1610 0
T1611 0
T1612 0
T1613 0
T1614 0.0671438275092012
T1615 0.0672670277786169
T1616 0.0673902269075956
T1617 0.0675134260365743
T1618 0.06763662630599
T1619 0.0677598254349687
T1620 0.0678830257043844
T1621 0.0680062248333631
T1622 0.0681294251027789
T1623 0.0682526242317576
T1624 0.0683758245011733
T1625 0.068499023630152
T1626 0.0686222238995677
T1627 0.0687454230285464
T1628 0
T1629 0
T1630 0
T1631 0
T1632 0
T1633 0
T1634 0
T1635 0
T1636 0
T1637 0
T1638 0.0701006202899342
T1639 0.0702238194189129
T1640 0.0703470196883286
T1641 0.0704702188173073
T1642 0.070593419086723
T1643 0.0707166182157017
T1644 0.0708398184851174
T1645 0.0709630176140962
T1646 0.0710862178835119
T1647 0.0712094170124906
T1648 0.0713326172819063
T1649 0.071455816410885
T1650 0.0715790166803007
T1651 0.0717022158092794
T1652 0
T1653 0
T1654 0
T1655 0
T1656 0
T1657 0
T1658 0
T1659 0
T1660 0
T1661 0
T1662 0.0730574119302302
T1663 0.0731806121996459
T1664 0.0733038113286246
T1665 0.0734270115980403
T1666 0.073550210727019
T1667 0.0736734109964347
T1668 0.0737966101254135
T1669 0.0739198103948292
T1670 0.0740430095238079
T1671 0.0741662097932236
T1672 0.0742894089222023
T1673 0.074412609191618
T1674 0.0745358083205967
T1675 0.0746590085900124
T1676 0
T1677 0
T1678 0
T1679 0
T1680 0
T1681 0
T1682 0
T1683 0
T1684 0
T1685 0
T1686 0.0760142047109632
T1687 0.0761374049803789
T1688 0.0762606041093576
T1689 0.0763838043787733
T1690 0.0765070035077521
T1691 0.0766302026367307
T1692 0.0767534029061465
T1693 0.0768766020351252
T1694 0.0769998023045409
T1695 0.0771230014335196
T1696 0.0772462017029353
T1697 0.077369400831914
T1698 0.0774926011013297
T1699 0.0776158002303084
T1700 0
T1701 0
T1702 0
T1703 0
T1704 0
T1705 0
T1706 0
T1707 0
T1708 0
T1709 0
T1710 0.0789709974916962
T1711 0.0790941966206749
T1712 0.0792173968900906
T1713 0.0793405960190694
T1714 0.0794637962884851
T1715 0.0795869954174638
T1716 0.0797101956868795
T1717 0.0798333948158582
T1718 0.0799565950852739
T1719 0.0800797942142526
T1720 0.0802029944836683
T1721 0.080326193612647
T1722 0.0804493938820627
T1723 0.0805725930110414
T1724 0
T1725 0
T1726 0
T1727 0
T1728 0
T1729 0
T1730 0
T1731 0
T1732 0
T1733 0
T1734 0.0819277891319922
T1735 0.0820509894014079
T1736 0.0821741885303866
T1737 0.0822973887998024
T1738 0.0824205879287811
T1739 0.0825437881981968
T1740 0.0826669873271755
T1741 0.0827901875965912
T1742 0.0829133867255699
T1743 0.0830365869949856
T1744 0.0831597861239643
T1745 0.08328298639338
T1746 0.0834061855223587
T1747 0.0835293857917744
T1748 0
T1749 0
T1750 0
T1751 0
T1752 0
T1753 0
T1754 0
T1755 0
T1756 0
T1757 0
T1758 0.0848845819127252
T1759 0.0850077821821409
T1760 0.0851309813111197
T1761 0.0852541815805354
T1762 0.0853773807095141
T1763 0.0855005798384928
T1764 0.0856237801079085
T1765 0.0857469792368872
T1766 0.0856584664994726
T1767 0.085569953762058
T1768 0.0854814410246434
T1769 0.0853929282872288
T1770 0.0853044144093772
T1771 0.0852159016719626
T1772 0
T1773 0
T1774 0
T1775 0
T1776 0
T1777 0
T1778 0
T1779 0
T1780 0
T1781 0
T1782 0.084242258139091
T1783 0.0841537454016764
T1784 0.0840652326642618
T1785 0.0839767199268472
T1786 0.0838882071894326
T1787 0.083799693311581
T1788 0.0837111805741664
T1789 0.0836226678367518
T1790 0.0835341550993372
T1791 0.0834456412214856
T1792 0.083357128484071
T1793 0.0832686157466564
T1794 0.0831801030092418
T1795 0.0830915891313902
T1796 0
T1797 0
T1798 0
T1799 0
T1800 0
T1801 0
T1802 0
T1803 0
T1804 0
T1805 0
T1806 0.0821179467389556
T1807 0.082029434001541
T1808 0.0819409201236894
T1809 0.0818524073862748
T1810 0.0817638946488602
T1811 0.0816753819114456
T1812 0.081586868033594
T1813 0.0814983552961794
T1814 0.0814098425587648
T1815 0.0813213298213502
T1816 0.0812328159434986
T1817 0.081144303206084
T1818 0.0810557904686694
T1819 0.0809672777312548
T1820 0
T1821 0
T1822 0
T1823 0
T1824 0
T1825 0
T1826 0
T1827 0
T1828 0
T1829 0
T1830 0.0799936341983832
T1831 0.0799051214609686
T1832 0.079816608723554
T1833 0.0797280948457024
T1834 0.0796395821082878
T1835 0.0795510693708732
T1836 0.0794625566334586
T1837 0.079374042755607
T1838 0.0792855300181924
T1839 0.0791970172807778
T1840 0.0791085045433632
T1841 0.0790199918059486
T1842 0.078931477928097
T1843 0.0788429651906824
T1844 0
T1845 0
T1846 0
T1847 0
T1848 0
T1849 0
T1850 0
T1851 0
T1852 0
T1853 0
T1854 0.0778693216578108
T1855 0.0777808089203962
T1856 0.0776922961829816
T1857 0.077603783445567
T1858 0.0775152695677154
T1859 0.0774267568303008
T1860 0.0773382440928862
T1861 0.0772497313554716
T1862 0.077161218618057
T1863 0.0770727047402054
T1864 0.0769841920027908
T1865 0.0768956792653762
T1866 0.0768071665279616
T1867 0.07671865265011
T1868 0
T1869 0
T1870 0
T1871 0
T1872 0
T1873 0
T1874 0
T1875 0
T1876 0
T1877 0
T1878 0.0757450102576754
T1879 0.0756564975202608
T1880 0.0755679836424092
T1881 0.0754794709049946
T1882 0.07539095816758
T1883 0.0753024454301654
T1884 0.0752139315523138
T1885 0.0751254188148992
T1886 0.0750369060774846
T1887 0.07494839334007
T1888 0.0748598794622184
T1889 0.0747713667248038
T1890 0.0746828539873892
T1891 0.0745943412499746
T1892 0
T1893 0
T1894 0
T1895 0
T1896 0
T1897 0
T1898 0
T1899 0
T1900 0
T1901 0
T1902 0.073620697717103
T1903 0.0735321849796884
T1904 0.0734436722422738
T1905 0.0733551583644222
T1906 0.0732666456270076
T1907 0.073178132889593
T1908 0.0730896201521784
T1909 0.0730011062743268
T1910 0.0729125935369122
T1911 0.0728240807994976
T1912 0.072735568062083
T1913 0.0726470541842314
T1914 0.0725585414468168
T1915 0.0724700287094022
T1916 0
T1917 0
T1918 0
T1919 0
T1920 0
T1921 0
T1922 0
T1923 0
T1924 0
T1925 0
T1926 0.0714963851765306
T1927 0.071407872439116
T1928 0.0713193597017014
T1929 0.0712308469642868
T1930 0.0711423330864352
T1931 0.0710538203490206
T1932 0.070965307611606
T1933 0.0708767948741914
T1934 0.0707882821367768
T1935 0.0706997682589252
T1936 0.0706112555215106
T1937 0.070522742784096
T1938 0.0704342300466814
T1939 0.0703457161688298
T1940 0
T1941 0
T1942 0
T1943 0
T1944 0
T1945 0
T1946 0
T1947 0
T1948 0
T1949 0
T1950 0.0693720737763952
T1951 0.0692835610389806
T1952 0.069195047161129
T1953 0.0691065344237144
T1954 0.0690180216862998
T1955 0.0689295089488852
T1956 0.0688409950710336
T1957 0.068752482333619
T1958 0.0686639695962044
T1959 0.0685754568587898
T1960 0.0684869429809382
T1961 0.0683984302435236
T1962 0.068309917506109
T1963 0.0682214047686944
T1964 0
T1965 0
T1966 0
T1967 0
T1968 0
T1969 0
T1970 0
T1971 0
T1972 0
T1973 0
T1974 0
T1975 0.0671592484984082
T1976 0.0670707357609936
T1977 0.066982221883142
T1978 0.0668937091457274
T1979 0.0668051964083128
T1980 0.0667166836708982
T1981 0.0666281697930465
T1982 0.066539657055632
T1983 0.0664511443182174
T1984 0.0663626315808028
T1985 0.0662741177029511
T1986 0.0661856049655365
T1987 0.0660970922281219
T1988 0
T1989 0
T1990 0
T1991 0
T1992 0
T1993 0
T1994 0
T1995 0
T1996 0
T1997 0
T1998 0
T1999 0.0650349359578358
T2000 0.0649464232204212
T2001 0.0648579104830066
T2002 0.0647693966051549
T2003 0.0646808838677403
T2004 0.0645923711303257
T2005 0.0645038583929111
T2006 0.0644153456554966
T2007 0.0643268317776449
T2008 0.0642383190402303
T2009 0.0641498063028157
T2010 0.0640612935654011
T2011 0.0639727796875496
T2012 0
T2013 0
T2014 0
T2015 0
T2016 0
T2017 0
T2018 0
T2019 0
T2020 0
T2021 0
T2022 0
T2023 0.0629106245577004
T2024 0.0628221106798487
T2025 0.0627335979424341
T2026 0.0626450852050195
T2027 0.0625565724676049
T2028 0.0624680585897534
T2029 0.0623795458523387
T2030 0.0622910331149241
T2031 0.0622025203775096
T2032 0.0621140064996579
T2033 0.0620254937622433
T2034 0.0619369810248287
T2035 0.0618484682874142
T2036 0
T2037 0
T2038 0
T2039 0
T2040 0
T2041 0
T2042 0
T2043 0
T2044 0
T2045 0
T2046 0
T2047 0.0607863120171279
T2048 0.0606977992797133
T2049 0.0606092854018617
T2050 0.0605207726644471
T2051 0.0604322599270325
T2052 0.0603437471896179
T2053 0.0602552333117663
T2054 0.0601667205743517
T2055 0.0600782078369371
T2056 0.0599896950995225
T2057 0.0599011812216709
T2058 0.0598126684842563
T2059 0.0597241557468417
T2060 0
T2061 0
T2062 0
T2063 0
T2064 0
T2065 0
T2066 0
T2067 0
T2068 0
T2069 0
T2070 0
T2071 0.0586619994765555
T2072 0.0585734867391409
T2073 0.0584849740017263
T2074 0.0583964601238747
T2075 0.0583079473864601
T2076 0.0582194346490455
T2077 0.0581309219116309
T2078 0.0580424091742163
T2079 0.0579538952963647
T2080 0.0578653825589501
T2081 0.0577768698215355
T2082 0.0576883570841209
T2083 0.0575998432062693
T2084 0
T2085 0
T2086 0
T2087 0
T2088 0
T2089 0
T2090 0
T2091 0
T2092 0
T2093 0
T2094 0
T2095 0.0565376869359831
T2096 0.0564491741985685
T2097 0.0563606614611539
T2098 0.0562721487237393
T2099 0.0561836359863247
T2100 0.0560951221084731
T2101 0.0560066093710585
T2102 0.0559180966336439
T2103 0.0558295838962293
T2104 0.0557410700183777
T2105 0.0556525572809631
T2106 0.0555640445435485
T2107 0.0554755318061339
T2108 0
T2109 0
T2110 0
T2111 0
T2112 0
T2113 0
T2114 0
T2115 0
T2116 0
T2117 0
T2118 0
T2119 0.0544133755358477
T2120 0.0543248627984331
T2121 0.0542363489205815
T2122 0.0541478361831669
T2123 0.0540593234457523
T2124 0.0539708107083377
T2125 0.0538822968304861
T2126 0.0537937840930715
T2127 0.0537052713556569
T2128 0.0536167586182423
T2129 0.0535282447403907
T2130 0.0534397320029761
T2131 0
T2132 0
T2133 0
T2134 0
T2135 0
T2136 0
T2137 0
T2138 0
T2139 0
T2140 0
T2141 0
T2142 0
T2143 0.0522890629952753
T2144 0.0522005502578607
T2145 0.0521120375204461
T2146 0.0520235236425945
T2147 0.0519350109051799
T2148 0.0518464981677653
T2149 0.0517579854303507
T2150 0.0516694726929361
T2151 0.0515809588150845
T2152 0.0514924460776699
T2153 0.0514039333402553
T2154 0.0513154206028407
T2155 0
T2156 0
T2157 0
T2158 0
T2159 0
T2160 0
T2161 0
T2162 0
T2163 0
T2164 0
T2165 0
T2166 0
T2167 0.0501647504547029
T2168 0.0500762377172883
T2169 0.0499877249798737
T2170 0.0498992122424591
T2171 0.0498106995050445
T2172 0.0497221856271929
T2173 0.0496336728897783
T2174 0.0495451601523637
T2175 0.0494566474149491
T2176 0.0493681335370975
T2177 0.0492796207996829
T2178 0.0491911080622683
T2179 0
T2180 0
T2181 0
T2182 0
T2183 0
T2184 0
T2185 0
T2186 0
T2187 0
T2188 0
T2189 0
T2190 0
T2191 0.0480404390545675
T2192 0.0479519263171529
T2193 0.0478634124393013
T2194 0.0477748997018867
T2195 0.0476863869644721
T2196 0.0475978742270575
T2197 0.0475093603492059
T2198 0.0474208476117913
T2199 0.0473323348743767
T2200 0.0472438221369621
T2201 0.0471553082591105
T2202 0.0470667955216959
T2203 0
T2204 0
T2205 0
T2206 0
T2207 0
T2208 0
T2209 0
T2210 0
T2211 0
T2212 0
T2213 0
T2214 0
T2215 0.0459161265139951
T2216 0.0458276137765805
T2217 0.0457391010391659
T2218 0.0456505871613143
T2219 0.0455620744238997
T2220 0.0454735616864851
T2221 0.0453850489490705
T2222 0.0452965350712189
T2223 0.0452080223338043
T2224 0.0451195095963897
T2225 0.0450309968589751
T2226 0.0449424841215605
T2227 0
T2228 0
T2229 0
T2230 0
T2231 0
T2232 0
T2233 0
T2234 0
T2235 0
T2236 0
T2237 0
T2238 0
T2239 0.0437918139734227
T2240 0.0437033012360081
T2241 0.0436147884985935
T2242 0.0435262757611789
T2243 0.0434377630237643
T2244 0.0433492491459127
T2245 0.0432607364084981
T2246 0.0431722236710835
T2247 0.0430837109336689
T2248 0.0429951970558173
T2249 0.0429066843184027
T2250 0.0428181715809881
T2251 0
T2252 0
T2253 0
T2254 0
T2255 0
T2256 0
T2257 0
T2258 0
T2259 0
T2260 0
T2261 0
T2262 0
T2263 0.0416675025732873
T2264 0.0415789898358727
T2265 0.0414904759580211
T2266 0.0414019632206065
T2267 0.0413134504831919
T2268 0.0412249377457773
T2269 0.0411364238679257
T2270 0.0410479111305111
T2271 0.0409593983930965
T2272 0.0408708856556819
T2273 0.0407823717778303
T2274 0.0406938590404157
T2275 0
T2276 0
T2277 0
T2278 0
T2279 0
T2280 0
T2281 0
T2282 0
T2283 0
T2284 0
T2285 0
T2286 0
T2287 0.0395431900327149
T2288 0.0394546772953003
T2289 0.0393661645578857
T2290 0.0392776506800341
T2291 0.0391891379426195
T2292 0.0391006252052049
T2293 0.0390121124677903
T2294 0.0389235985899387
T2295 0.0388350858525241
T2296 0.0387465731151095
T2297 0.0386580603776949
T2298 0.0385695476402803
T2299 0
T2300 0
T2301 0
T2302 0
T2303 0
T2304 0
T2305 0
T2306 0
T2307 0
T2308 0
T2309 0
T2310 0
T2311 0.0374188774921425
T2312 0.0373303647547279
T2313 0.0372418520173133
T2314 0.0371533392798987
T2315 0.0370648265424841
T2316 0.0369763126646325
T2317 0.0368877999272179
T2318 0.0367992871898033
T2319 0.0367107744523887
T2320 0.0366222605745371
T2321 0.0365337478371225
T2322 0.0364452350997079
T2323 0
T2324 0
T2325 0
T2326 0
T2327 0
T2328 0
T2329 0
T2330 0
T2331 0
T2332 0
T2333 0
T2334 0
T2335 0.0352945660920071
T2336 0.0352060533545925
T2337 0.0351175394767409
T2338 0.0350290267393263
T2339 0.0349405140019117
T2340 0.0348520012644971
T2341 0.0347634873866455
T2342 0.0346749746492309
T2343 0.0345864619118163
T2344 0.0344979491744017
T2345 0.0344094352965501
T2346 0.0343209225591355
T2347 0
T2348 0
T2349 0
T2350 0
T2351 0
T2352 0
T2353 0
T2354 0
T2355 0
T2356 0
T2357 0
T2358 0
T2359 0.0331702535514347
T2360 0.0330817408140201
T2361 0.0329932280766055
T2362 0.0329047141987539
T2363 0.0328162014613393
T2364 0.0327276887239247
T2365 0.0326391759865101
T2366 0.0325506621086585
T2367 0.0324621493712439
T2368 0.0323736366338293
T2369 0.0322851238964147
T2370 0.0321966111590001
T2371 0
T2372 0
T2373 0
T2374 0
T2375 0
T2376 0
T2377 0
T2378 0
T2379 0
T2380 0
T2381 0
T2382 0
T2383 0.0310459410108623
T2384 0.0309574282734477
T2385 0.0308689155360331
T2386 0.0307804027986185
T2387 0.0306918900612039
T2388 0.0306033761833523
T2389 0.0305148634459377
T2390 0.0304263507085231
T2391 0.0303378379711085
T2392 0.0302493240932569
T2393 0.0301608113558423
T2394 0.0300722986184277
T2395 0
T2396 0
T2397 0
T2398 0
T2399 0
T2400 0
T2401 0
T2402 0
T2403 0
T2404 0
T2405 0
T2406 0
T2407 0.0289216296107269
T2408 0.0288331168733123
T2409 0.0287446029954607
T2410 0.0286560902580461
T2411 0.0285675775206315
T2412 0.0284790647832169
T2413 0.0283905509053653
T2414 0.0283020381679507
T2415 0.0282135254305361
T2416 0.0281250126931215
T2417 0.0280364988152699
T2418 0.0279479860778553
T2419 0
T2420 0
T2421 0
T2422 0
T2423 0
T2424 0
T2425 0
T2426 0
T2427 0
T2428 0
T2429 0
T2430 0
T2431 0.0267973170701545
T2432 0.0267088043327399
T2433 0.0266202915953253
T2434 0.0265317777174737
T2435 0.0264432649800591
T2436 0.0263547522426445
T2437 0.0262662395052299
T2438 0.0261777256273783
T2439 0.0260892128899637
T2440 0.0260007001525491
T2441 0.0259121874151345
T2442 0.0258236746777199
T2443 0
T2444 0
T2445 0
T2446 0
T2447 0
T2448 0
T2449 0
T2450 0
T2451 0
T2452 0
T2453 0
T2454 0
T2455 0.0246730045295821
T2456 0.0245844917921675
T2457 0.0244959790547529
T2458 0.0244074663173383
T2459 0.0243189524394867
T2460 0.0242304397020721
T2461 0.0241419269646575
T2462 0.0240534142272429
T2463 0.0239649014898283
T2464 0.0238763876119767
T2465 0.0237878748745621
T2466 0.0236993621371475
T2467 0
T2468 0
T2469 0
T2470 0
T2471 0
T2472 0
T2473 0
T2474 0
T2475 0
T2476 0
T2477 0
T2478 0
T2479 0.0225486931294467
T2480 0.0224601803920321
T2481 0.0223716665141805
T2482 0.0222831537767659
T2483 0.0221946410393513
T2484 0.0221061283019367
T2485 0.0220176144240851
T2486 0.0219291016866705
T2487 0.0218405889492559
T2488 0.0217520762118413
T2489 0.0216635623339897
T2490 0.0215750495965751
T2491 0
T2492 0
T2493 0
T2494 0
T2495 0
T2496 0
T2497 0
T2498 0
T2499 0
T2500 0
T2501 0
T2502 0
T2503 0.0204243805888743
T2504 0.0203358678514597
T2505 0.0202473551140451
T2506 0.0201588412361935
T2507 0.0200703284987789
T2508 0.0199818157613643
T2509 0.0198933030239497
T2510 0.0198047891460981
T2511 0.0197162764086835
T2512 0.0196277636712689
T2513 0.0195392509338543
T2514 0.0194507370560027
T2515 0
T2516 0
T2517 0
T2518 0
T2519 0
T2520 0
T2521 0
T2522 0
T2523 0
T2524 0
T2525 0
T2526 0
T2527 0.0183000680483019
T2528 0.0182115553108873
T2529 0.0181230425734727
T2530 0.0180345298360581
T2531 0.0179460159582065
T2532 0.0178575032207919
T2533 0.0177689904833773
T2534 0.0176804777459627
T2535 0.0175919650085481
T2536 0.0175034511306965
T2537 0.0174149383932819
T2538 0.0173264256558673
T2539 0
T2540 0
T2541 0
T2542 0
T2543 0
T2544 0
T2545 0
T2546 0
T2547 0
T2548 0
T2549 0
T2550 0
T2551 0.0161757566481665
T2552 0.0160872439107519
T2553 0.0159987300329003
T2554 0.0159102172954857
T2555 0.0158217045580711
T2556 0.0157331918206565
T2557 0.0156446779428049
T2558 0.0155561652053903
T2559 0.0154676524679757
T2560 0.0153791397305611
T2561 0.0152906258527095
T2562 0.0152021131152949
T2563 0
T2564 0
T2565 0
T2566 0
T2567 0
T2568 0
T2569 0
T2570 0
T2571 0
T2572 0
T2573 0
T2574 0
T2575 0.0140514441075941
T2576 0.0139629313701795
T2577 0.0138744186327649
T2578 0.0137859047549133
T2579 0.0136973920174987
T2580 0.0136088792800841
T2581 0.0135203665426695
T2582 0.0134318526648178
T2583 0.0133433399274033
T2584 0.0132548271899887
T2585 0.0131663144525741
T2586 0.0130778005747224
T2587 0
T2588 0
T2589 0
T2590 0
T2591 0
T2592 0
T2593 0
T2594 0
T2595 0
T2596 0
T2597 0
T2598 0
T2599 0.0119271315670216
T2600 0.011838618829607
T2601 0.0117501060921924
T2602 0.0116615933547779
T2603 0.0115730794769262
T2604 0.0114845667395116
T2605 0.011396054002097
T2606 0.0113075412646825
T2607 0.0112190285272679
T2608 0.0111305146494162
T2609 0.0110420019120016
T2610 0.010953489174587
T2611 0
T2612 0
T2613 0
T2614 0
T2615 0
T2616 0
T2617 0
T2618 0
T2619 0
T2620 0
T2621 0
T2622 0
T2623 0.00980282016688625
T2624 0.00971430742947165
T2625 0.00962579355162004
T2626 0.00953728081420544
T2627 0.00944876807679084
T2628 0.00936025533937625
T2629 0.00927174146152464
T2630 0.00927174146152464
T2631 0.00927174146152464
T2632 0.00927174146152464
T2633 0.00927174146152464
T2634 0.00927174146152464
T2635 0
T2636 0
T2637 0
T2638 0
T2639 0
T2640 0
T2641 0
T2642 0
T2643 0
T2644 0
T2645 0
T2646 0
T2647 0.00927174146152464
T2648 0.00927174146152464
T2649 0.00927174146152464
T2650 0.00927174146152464
T2651 0.00927174146152464
T2652 0.00927174146152464
T2653 0.00927174146152464
T2654 0.00927174146152464
T2655 0.00927174146152464
T2656 0.00927174146152464
T2657 0.00927174146152464
T2658 0.00927174146152464
T2659 0
T2660 0
T2661 0
T2662 0
T2663 0
T2664 0
T2665 0
T2666 0
T2667 0
T2668 0
T2669 0
T2670 0
T2671 0.00927174146152464
T2672 0.00927174146152464
T2673 0.00927174146152464
T2674 0.00927174146152464
T2675 0.00927174146152464
T2676 0.00927174146152464
T2677 0.00927174146152464
T2678 0.00927174146152464
T2679 0.00927174146152464
T2680 0.00927174146152464
T2681 0.00927174146152464
T2682 0.00927174146152464
T2683 0
T2684 0
T2685 0
T2686 0
T2687 0
T2688 0
T2689 0
T2690 0
T2691 0
T2692 0
T2693 0
T2694 0
T2695 0.00927174146152464
T2696 0.00927174146152464
T2697 0.00927174146152464
T2698 0.00927174146152464
T2699 0.00927174146152464
T2700 0.00927174146152464
T2701 0.00927174146152464
T2702 0.00927174146152464
T2703 0.00927174146152464
T2704 0.00927174146152464
T2705 0.00927174146152464
T2706 0.00927174146152464
T2707 0
T2708 0
T2709 0
T2710 0
T2711 0
T2712 0
T2713 0
T2714 0
T2715 0
T2716 0
T2717 0
T2718 0
T2719 0.00927174146152464
T2720 0.00927174146152464
T2721 0.00927174146152464
T2722 0.00927174146152464
T2723 0.00927174146152464
T2724 0.00927174146152464
T2725 0.00927174146152464
T2726 0.00927174146152464
T2727 0.00927174146152464
T2728 0.00927174146152464
T2729 0.00927174146152464
T2730 0.00927174146152464
T2731 0
T2732 0
T2733 0
T2734 0
T2735 0
T2736 0
T2737 0
T2738 0
T2739 0
T2740 0
T2741 0
T2742 0
T2743 0.00927174146152464
T2744 0.00927174146152464
T2745 0.00927174146152464
T2746 0.00927174146152464
T2747 0.00927174146152464
T2748 0.00927174146152464
T2749 0.00927174146152464
T2750 0.00927174146152464
T2751 0.00927174146152464
T2752 0.00927174146152464
T2753 0.00927174146152464
T2754 0.00927174146152464
T2755 0
T2756 0
T2757 0
T2758 0
T2759 0
T2760 0
T2761 0
T2762 0
T2763 0
T2764 0
T2765 0
T2766 0
T2767 0.00927174146152464
T2768 0.00927174146152464
T2769 0.00927174146152464
T2770 0.00927174146152464
T2771 0.00927174146152464
T2772 0.00927174146152464
T2773 0.00927174146152464
T2774 0.00927174146152464
T2775 0.00927174146152464
T2776 0.00927174146152464
T2777 0.00927174146152464
T2778 0
T2779 0
T2780 0
T2781 0
T2782 0
T2783 0
T2784 0
T2785 0
T2786 0
T2787 0
T2788 0
T2789 0
T2790 0
T2791 0.00927174146152464
T2792 0.00927174146152464
T2793 0.00927174146152464
T2794 0.00927174146152464
T2795 0.00927174146152464
T2796 0.00927174146152464
T2797 0.00927174146152464
T2798 0.00927174146152464
T2799 0.00927174146152464
T2800 0.00927174146152464
T2801 0.00927174146152464
T2802 0
T2803 0
T2804 0
T2805 0
T2806 0
T2807 0
T2808 0
