# Supplementary material for: FishMORPH - An agent-based model to predict salmonid growth and distribution responses under natural and low flows
Source: Sci Rep. 2016 Jul 19;6:29414. doi: 10.1038/srep29414 (PMC4949470; doi:10.1038/srep29414)
Supplement: Supplementary Information 2 [file srep29414-s2.zip › SR_FishMORPH_Files/Parameters/Baseline_Resource8_Density_Stretch8.var]

Resource8Density Strech8
T1 0
T2 0
T3 0
T4 0
T5 0
T6 0
T7 0
T8 0
T9 0
T10 0
T11 0
T12 0
T13 0
T14 0
T15 0
T16 0
T17 0
T18 0
T19 0
T20 0
T21 0
T22 0
T23 0
T24 0
T25 0
T26 0
T27 0
T28 0
T29 0
T30 0
T31 0
T32 0
T33 0
T34 0
T35 0
T36 0
T37 0
T38 0
T39 0
T40 0
T41 0
T42 0
T43 0
T44 0
T45 0
T46 0
T47 0
T48 0
T49 0
T50 0
T51 0
T52 0
T53 0
T54 0
T55 0
T56 0
T57 0
T58 0
T59 0
T60 0
T61 0
T62 0
T63 0
T64 0
T65 0
T66 0
T67 0
T68 0
T69 0
T70 0
T71 0
T72 0
T73 0
T74 0
T75 0
T76 0
T77 0
T78 0
T79 0
T80 0
T81 0
T82 0
T83 0
T84 0
T85 0
T86 0
T87 0
T88 0
T89 0
T90 0
T91 0
T92 0
T93 0
T94 0
T95 0
T96 0
T97 0
T98 0
T99 0
T100 0
T101 0
T102 0
T103 0
T104 0
T105 0
T106 0
T107 0
T108 0
T109 0
T110 0
T111 0
T112 0
T113 0
T114 0
T115 0
T116 0
T117 0
T118 0
T119 0
T120 0
T121 0
T122 0
T123 0
T124 0
T125 0
T126 0
T127 0
T128 0
T129 0
T130 0
T131 0
T132 0
T133 0
T134 0
T135 0
T136 0
T137 0
T138 0
T139 0
T140 0
T141 0
T142 0
T143 0
T144 0
T145 0
T146 0
T147 0
T148 0
T149 0
T150 0
T151 0
T152 0
T153 0
T154 0
T155 0
T156 0
T157 0
T158 0
T159 0
T160 0
T161 0
T162 0
T163 0
T164 0
T165 0
T166 0
T167 0
T168 0
T169 0
T170 0
T171 0
T172 0
T173 0
T174 0
T175 0
T176 0
T177 0
T178 0
T179 0
T180 0
T181 0
T182 0
T183 0
T184 0
T185 0
T186 0
T187 0
T188 0
T189 0
T190 0
T191 0
T192 0
T193 0
T194 0
T195 0
T196 0
T197 0
T198 0
T199 0
T200 0
T201 0
T202 0
T203 0
T204 0
T205 0
T206 0
T207 0
T208 0
T209 0
T210 0
T211 0
T212 0
T213 0
T214 0
T215 0
T216 0
T217 0
T218 0
T219 0
T220 0
T221 0
T222 0
T223 0
T224 0
T225 0
T226 0
T227 0
T228 0
T229 0
T230 0
T231 0
T232 0
T233 0
T234 0
T235 0
T236 0
T237 0
T238 0
T239 0
T240 0
T241 0
T242 0
T243 0
T244 0
T245 0
T246 0
T247 0
T248 0
T249 0
T250 0
T251 0
T252 0
T253 0
T254 0
T255 0
T256 0
T257 0
T258 0
T259 0
T260 0
T261 0
T262 0
T263 0
T264 0
T265 0
T266 0
T267 0
T268 0
T269 0
T270 0
T271 0
T272 0
T273 0
T274 0
T275 0
T276 0
T277 0
T278 0
T279 0
T280 0
T281 0
T282 0
T283 0
T284 0
T285 0
T286 0
T287 0
T288 0
T289 0
T290 0
T291 0
T292 0
T293 0
T294 0
T295 0
T296 0
T297 0
T298 0
T299 0
T300 0
T301 0
T302 0
T303 0
T304 0
T305 0
T306 0
T307 0
T308 0
T309 0
T310 0
T311 0
T312 0
T313 0
T314 0
T315 0
T316 0
T317 0
T318 0
T319 0
T320 0
T321 0
T322 0
T323 0
T324 0
T325 0
T326 0
T327 0
T328 0
T329 0
T330 0
T331 0
T332 0
T333 0
T334 0
T335 0
T336 0
T337 0
T338 0
T339 0
T340 0
T341 0
T342 0
T343 0
T344 0
T345 0
T346 0
T347 0
T348 0
T349 0
T350 0
T351 0
T352 0
T353 0
T354 0
T355 0
T356 0
T357 0
T358 0
T359 0
T360 0
T361 0
T362 0
T363 0
T364 0
T365 0
T366 0
T367 0
T368 0
T369 0
T370 0
T371 0
T372 0
T373 0
T374 0
T375 0
T376 0
T377 0
T378 0
T379 0
T380 0
T381 0
T382 0
T383 0
T384 0
T385 0
T386 0
T387 0
T388 0
T389 0
T390 0
T391 0
T392 0
T393 0
T394 0
T395 0
T396 0
T397 0
T398 0
T399 0
T400 0
T401 0
T402 0
T403 0
T404 0
T405 0
T406 0
T407 0
T408 0
T409 0
T410 0
T411 0
T412 0
T413 0
T414 0
T415 0
T416 0
T417 0
T418 0
T419 0
T420 0
T421 0
T422 0
T423 0
T424 0
T425 0
T426 0
T427 0
T428 0
T429 0
T430 0
T431 0
T432 0
T433 0
T434 0
T435 0
T436 0
T437 0
T438 0
T439 0
T440 0
T441 0
T442 0
T443 0
T444 0
T445 0
T446 0
T447 0
T448 0
T449 0
T450 0
T451 0
T452 0
T453 0
T454 0
T455 0
T456 0
T457 0
T458 0
T459 0
T460 0
T461 0
T462 0
T463 0
T464 0
T465 0
T466 0
T467 0
T468 0
T469 0
T470 0
T471 0
T472 0
T473 0
T474 0
T475 0
T476 0
T477 0
T478 0
T479 0
T480 0
T481 0
T482 0
T483 0
T484 0
T485 0
T486 0
T487 0
T488 0
T489 0
T490 0
T491 0
T492 0
T493 0
T494 0
T495 0
T496 0
T497 0
T498 0
T499 0
T500 0
T501 0
T502 0
T503 0
T504 0
T505 0
T506 0
T507 0
T508 0
T509 0
T510 0
T511 0
T512 0
T513 0
T514 0
T515 0
T516 0
T517 0
T518 0
T519 0
T520 0
T521 0
T522 0
T523 0
T524 0
T525 0
T526 0
T527 0
T528 0
T529 0
T530 0
T531 0
T532 0
T533 0
T534 0
T535 0
T536 0
T537 0
T538 0
T539 0
T540 0
T541 0
T542 0
T543 0
T544 0
T545 0
T546 0
T547 0
T548 0
T549 0
T550 0
T551 0
T552 0
T553 0
T554 0
T555 0
T556 0
T557 0
T558 0
T559 0
T560 0
T561 0
T562 0
T563 0
T564 0
T565 0
T566 0
T567 0
T568 0
T569 0
T570 0
T571 0
T572 0
T573 0
T574 0
T575 0
T576 0
T577 0
T578 0
T579 0
T580 0
T581 0
T582 0
T583 0
T584 0
T585 0
T586 0
T587 0
T588 0
T589 0
T590 0
T591 0
T592 0
T593 0
T594 0
T595 0
T596 0
T597 0
T598 0
T599 0
T600 0
T601 0
T602 0
T603 0
T604 0
T605 0
T606 0
T607 0
T608 0
T609 0
T610 0
T611 0
T612 0
T613 0
T614 0
T615 0
T616 0
T617 0
T618 0
T619 0
T620 0
T621 0
T622 0
T623 0
T624 0
T625 0
T626 0
T627 0
T628 0
T629 0
T630 0
T631 0
T632 0
T633 0
T634 0
T635 0
T636 0
T637 0
T638 0
T639 0
T640 0
T641 0
T642 0
T643 0
T644 0
T645 0
T646 0
T647 0
T648 0
T649 0
T650 0
T651 0
T652 0
T653 0
T654 0
T655 0
T656 0
T657 0
T658 0
T659 0
T660 0
T661 0
T662 0
T663 0
T664 0
T665 0
T666 0
T667 0
T668 0
T669 0
T670 0
T671 0
T672 0
T673 0
T674 0
T675 0
T676 0
T677 0
T678 0
T679 0
T680 0
T681 0
T682 0
T683 0
T684 0
T685 0
T686 0
T687 0
T688 0
T689 0
T690 0
T691 0
T692 0
T693 0
T694 0
T695 0
T696 0
T697 0
T698 0
T699 0
T700 0
T701 0
T702 0
T703 0
T704 0
T705 0
T706 0
T707 0
T708 0
T709 0
T710 0
T711 0
T712 0
T713 0
T714 0
T715 0
T716 0
T717 0
T718 0
T719 0
T720 0
T721 0
T722 0
T723 0
T724 0
T725 0
T726 0
T727 0
T728 0
T729 0
T730 0
T731 0
T732 0
T733 0
T734 0
T735 0
T736 0
T737 0
T738 0
T739 0
T740 0
T741 0
T742 0
T743 0
T744 0
T745 0
T746 0
T747 0
T748 0
T749 0
T750 0
T751 0
T752 0
T753 0
T754 0
T755 0
T756 0
T757 0
T758 0
T759 0
T760 0
T761 0
T762 0
T763 0
T764 0
T765 0
T766 0
T767 0
T768 0
T769 0
T770 0
T771 0
T772 0
T773 0
T774 0
T775 0
T776 0
T777 0
T778 0
T779 0
T780 0
T781 0
T782 0
T783 0
T784 0
T785 0
T786 0
T787 0
T788 0
T789 0
T790 0
T791 0
T792 0
T793 0
T794 0
T795 0
T796 0
T797 0
T798 0
T799 0
T800 0
T801 0
T802 0
T803 0
T804 0
T805 0
T806 0
T807 0
T808 0
T809 0
T810 0
T811 0
T812 0
T813 0
T814 0
T815 0
T816 0
T817 0
T818 0
T819 0
T820 0
T821 0
T822 0
T823 0
T824 0
T825 0
T826 0
T827 0
T828 0
T829 0
T830 0
T831 0
T832 0
T833 0
T834 0
T835 0
T836 0
T837 0
T838 0
T839 0
T840 0
T841 0
T842 0
T843 0
T844 0
T845 0
T846 0
T847 0
T848 0
T849 0
T850 0
T851 0
T852 0
T853 0
T854 0
T855 0
T856 0
T857 0
T858 0
T859 0
T860 0
T861 0
T862 0
T863 0
T864 0
T865 0
T866 0
T867 0
T868 0
T869 0
T870 0
T871 0
T872 0
T873 0
T874 0
T875 0
T876 0
T877 0
T878 0
T879 0
T880 0
T881 0
T882 0
T883 0
T884 0
T885 0
T886 0
T887 0
T888 0
T889 0
T890 0
T891 0
T892 0
T893 0
T894 0
T895 0
T896 0
T897 0
T898 0
T899 0
T900 0
T901 0
T902 0
T903 0
T904 0
T905 0
T906 0
T907 0
T908 0
T909 0
T910 0
T911 0
T912 0
T913 0
T914 0
T915 0
T916 0
T917 0
T918 0
T919 0
T920 0
T921 0
T922 0
T923 0
T924 0
T925 0
T926 0
T927 0
T928 0
T929 0
T930 0
T931 0
T932 0
T933 0
T934 0
T935 0
T936 0
T937 0
T938 0
T939 0
T940 0
T941 0
T942 0
T943 0
T944 0
T945 0
T946 0
T947 0
T948 0
T949 0
T950 0
T951 0
T952 0
T953 0
T954 0
T955 0
T956 0
T957 0
T958 0
T959 0
T960 0
T961 0
T962 0
T963 0
T964 0
T965 0
T966 0
T967 0
T968 0
T969 0
T970 0
T971 0
T972 0
T973 0
T974 0
T975 0
T976 0
T977 0
T978 0
T979 0
T980 0
T981 0
T982 0
T983 0
T984 0
T985 0
T986 0
T987 0
T988 0
T989 0
T990 0
T991 0
T992 0
T993 0
T994 0
T995 0
T996 0
T997 0
T998 0
T999 0
T1000 0
T1001 0
T1002 0
T1003 0
T1004 0
T1005 0
T1006 0
T1007 0
T1008 0
T1009 0
T1010 0
T1011 0
T1012 0
T1013 0
T1014 0
T1015 0
T1016 0
T1017 0
T1018 0
T1019 0
T1020 0
T1021 0
T1022 0
T1023 0
T1024 0
T1025 0
T1026 0
T1027 0
T1028 0
T1029 0
T1030 0
T1031 0
T1032 0
T1033 0
T1034 0
T1035 0
T1036 0
T1037 0
T1038 0
T1039 0
T1040 0
T1041 0
T1042 0
T1043 0
T1044 0
T1045 0
T1046 0
T1047 0
T1048 0
T1049 0
T1050 0
T1051 0
T1052 0
T1053 0
T1054 0
T1055 0
T1056 0
T1057 0
T1058 0
T1059 0
T1060 0
T1061 0
T1062 0
T1063 0
T1064 0
T1065 0
T1066 0
T1067 0
T1068 0
T1069 0
T1070 0.00596350353894232
T1071 0.0119270070778846
T1072 0.0178905128502485
T1073 0.0238540163891908
T1074 0.0298175199281332
T1075 0.0357810234670755
T1076 0.0417445270060178
T1077 0
T1078 0
T1079 0
T1080 0
T1081 0
T1082 0
T1083 0
T1084 0
T1085 0
T1086 0.101379566862284
T1087 0.107343070401226
T1088 0.113306573940169
T1089 0.119270077479111
T1090 0.125233583251475
T1091 0.131197086790417
T1092 0.13716059032936
T1093 0.143124093868302
T1094 0.149087597407244
T1095 0.155051100946187
T1096 0.16101460671855
T1097 0.166978110257493
T1098 0.172941613796435
T1099 0.178905117335377
T1100 0.18486862087432
T1101 0
T1102 0
T1103 0
T1104 0
T1105 0
T1106 0
T1107 0
T1108 0
T1109 0
T1110 0.244503660730586
T1111 0.250467164269528
T1112 0.256430667808471
T1113 0.262394173580835
T1114 0.268357677119777
T1115 0.274321180658719
T1116 0.280284684197662
T1117 0.286248187736604
T1118 0.292211691275546
T1119 0.29817519704791
T1120 0.304138700586852
T1121 0.310102204125795
T1122 0.316065707664737
T1123 0.322029211203679
T1124 0.327992716976043
T1125 0
T1126 0
T1127 0
T1128 0
T1129 0
T1130 0
T1131 0
T1132 0
T1133 0
T1134 0.387627754598888
T1135 0.39359125813783
T1136 0.399554763910194
T1137 0.405518267449136
T1138 0.411481770988079
T1139 0.417445274527021
T1140 0.423408778065963
T1141 0.429372281604906
T1142 0.43533578737727
T1143 0.441299290916212
T1144 0.447262794455154
T1145 0.453226297994097
T1146 0.459189801533039
T1147 0.465153305071981
T1148 0.471116810844345
T1149 0
T1150 0
T1151 0
T1152 0
T1153 0
T1154 0
T1155 0
T1156 0
T1157 0
T1158 0.53075184846719
T1159 0.536715354239554
T1160 0.542678857778496
T1161 0.548642361317438
T1162 0.554605864856381
T1163 0.560569368395323
T1164 0.566532871934265
T1165 0.572496377706629
T1166 0.578459881245572
T1167 0.584423384784514
T1168 0.590386888323456
T1169 0.596350391862399
T1170 0.602313895401341
T1171 0.608277401173705
T1172 0.614240904712647
T1173 0
T1174 0
T1175 0
T1176 0
T1177 0
T1178 0
T1179 0
T1180 0
T1181 0
T1182 0.673875944568913
T1183 0.679839448107856
T1184 0.685802951646798
T1185 0.69176645518574
T1186 0.697729958724683
T1187 0.703693462263625
T1188 0.709656968035989
T1189 0.715620471574931
T1190 0.721583975113874
T1191 0.727547478652816
T1192 0.733510982191758
T1193 0.739474485730701
T1194 0.745437991503064
T1195 0.751401495042007
T1196 0.757364998580949
T1197 0
T1198 0
T1199 0
T1200 0
T1201 0
T1202 0
T1203 0
T1204 0
T1205 0
T1206 0.817000038437215
T1207 0.822963541976158
T1208 0.8289270455151
T1209 0.834890549054042
T1210 0.840854052592985
T1211 0.846817558365349
T1212 0.852781061904291
T1213 0.858744565443233
T1214 0.864708068982175
T1215 0.870671572521118
T1216 0.87663507606006
T1217 0.882598581832424
T1218 0.888562085371366
T1219 0.894525588910309
T1220 0.900489092449251
T1221 0
T1222 0
T1223 0
T1224 0
T1225 0
T1226 0
T1227 0
T1228 0
T1229 0
T1230 0.960124132305517
T1231 0.96608763584446
T1232 0.972051139383402
T1233 0.978014642922344
T1234 0.983978148694708
T1235 0.98994165223365
T1236 0.995905155772593
T1237 1.00186865931154
T1238 1.00783216285048
T1239 1.01379566638942
T1240 1.01975917216178
T1241 1.02572267570073
T1242 1.03168617923967
T1243 1.03764968277861
T1244 1.04361318631755
T1245 0
T1246 0
T1247 0
T1248 0
T1249 0
T1250 0
T1251 0
T1252 0
T1253 0
T1254 1.10324822617382
T1255 1.10921172971276
T1256 1.1151752332517
T1257 1.12113873902407
T1258 1.12710224256301
T1259 1.13306574610195
T1260 1.13902924964089
T1261 1.14499275317984
T1262 1.15095625671878
T1263 1.15691976249114
T1264 1.16288326603009
T1265 1.16884676956903
T1266 1.17481027310797
T1267 1.18077377664691
T1268 1.18673728018585
T1269 0
T1270 0
T1271 0
T1272 0
T1273 0
T1274 0
T1275 0
T1276 0
T1277 0
T1278 1.24637232004212
T1279 1.25233582358106
T1280 1.25829932935343
T1281 1.26426283289237
T1282 1.27022633643131
T1283 1.27618983997025
T1284 1.2821533435092
T1285 1.28811684704814
T1286 1.2940803528205
T1287 1.30004385635945
T1288 1.30600735989839
T1289 1.31197086343733
T1290 1.31793436697627
T1291 1.32389787051521
T1292 1.32986137628758
T1293 0
T1294 0
T1295 0
T1296 0
T1297 0
T1298 0
T1299 0
T1300 0
T1301 0
T1302 1.38949641391042
T1303 1.39545991744937
T1304 1.40142342322173
T1305 1.40738692676067
T1306 1.41335043029961
T1307 1.41931393383856
T1308 1.4252774373775
T1309 1.43124094314986
T1310 1.4372044466888
T1311 1.44316795022775
T1312 1.44913145376669
T1313 1.45509495730563
T1314 1.46105846084457
T1315 1.46702196661694
T1316 1.47298547015588
T1317 0
T1318 0
T1319 0
T1320 0
T1321 0
T1322 0
T1323 0
T1324 0
T1325 0
T1326 1.53262050777873
T1327 1.53858401355109
T1328 1.54454751709003
T1329 1.55051102062897
T1330 1.55647452416792
T1331 1.56243802770686
T1332 1.56840153347922
T1333 1.57436503701816
T1334 1.58032854055711
T1335 1.58629204409605
T1336 1.59225554763499
T1337 1.59821905117393
T1338 1.6041825569463
T1339 1.61014606048524
T1340 1.61610956402418
T1341 0
T1342 0
T1343 0
T1344 0
T1345 0
T1346 0
T1347 0
T1348 0
T1349 0
T1350 1.67574460388045
T1351 1.68170810741939
T1352 1.68767161095833
T1353 1.69363511449728
T1354 1.69959861803622
T1355 1.70556212157516
T1356 1.71152562734752
T1357 1.71748913088647
T1358 1.72345263442541
T1359 1.72941613796435
T1360 1.73537964150329
T1361 1.74134314727566
T1362 1.7473066508146
T1363 1.75327015435354
T1364 1.75923365789248
T1365 0
T1366 0
T1367 0
T1368 0
T1369 0
T1370 0
T1371 0
T1372 0
T1373 0
T1374 1.81886869774875
T1375 1.82483220128769
T1376 1.83079570482664
T1377 1.83675920836558
T1378 1.84272271190452
T1379 1.84868621767688
T1380 1.85464972121583
T1381 1.86061322475477
T1382 1.86657672829371
T1383 1.87254023183265
T1384 1.87850373760502
T1385 1.88446724114396
T1386 1.8904307446829
T1387 1.89639424822184
T1388 1.90235775176079
T1389 0
T1390 0
T1391 0
T1392 0
T1393 0
T1394 0
T1395 0
T1396 0
T1397 0
T1398 1.96199279161705
T1399 1.96795629515599
T1400 1.97391979869494
T1401 1.97988330223388
T1402 1.98584680800624
T1403 1.99181031154519
T1404 1.99777381508413
T1405 2.00373731862307
T1406 2.00970082216201
T1407 2.01566432570095
T1408 2.02162783147332
T1409 2.02759133501226
T1410 2.0335548385512
T1411 2.03951834209015
T1412 2.04548184562909
T1413 0
T1414 0
T1415 0
T1416 0
T1417 0
T1418 0
T1419 0
T1420 0
T1421 0
T1422 2.10511688548535
T1423 2.1110803890243
T1424 2.11704389256324
T1425 2.1230073983356
T1426 2.12897090187455
T1427 2.13493440541349
T1428 2.14089790895243
T1429 2.14686141249137
T1430 2.15282491603031
T1431 2.15878842180268
T1432 2.16475192534162
T1433 2.17071542888056
T1434 2.17667893241951
T1435 2.18264243595845
T1436 0
T1437 0
T1438 0
T1439 0
T1440 0
T1441 0
T1442 0
T1443 0
T1444 0
T1445 0
T1446 2.24824097935366
T1447 2.2542044828926
T1448 2.26016798866496
T1449 2.2661314922039
T1450 2.27209499574285
T1451 2.27805849928179
T1452 2.28402200282073
T1453 2.28998550635967
T1454 2.29594901213204
T1455 2.30191251567098
T1456 2.30787601920992
T1457 2.31383952274886
T1458 2.31980302628781
T1459 2.32576652982675
T1460 0
T1461 0
T1462 0
T1463 0
T1464 0
T1465 0
T1466 0
T1467 0
T1468 0
T1469 0
T1470 2.39136507322196
T1471 2.39732857899432
T1472 2.40329208253326
T1473 2.40925558607221
T1474 2.41521908961115
T1475 2.42118259315009
T1476 2.42714609668903
T1477 2.4331096024614
T1478 2.43907310600034
T1479 2.44503660953928
T1480 2.45100011307822
T1481 2.45696361661717
T1482 2.46292712015611
T1483 2.46889062592847
T1484 0
T1485 0
T1486 0
T1487 0
T1488 0
T1489 0
T1490 0
T1491 0
T1492 0
T1493 0
T1494 2.53448916932368
T1495 2.54045267286262
T1496 2.54641617640157
T1497 2.55237967994051
T1498 2.55834318347945
T1499 2.56430668701839
T1500 2.57027019279076
T1501 2.5762336963297
T1502 2.58219719986864
T1503 2.58816070340758
T1504 2.59412420694653
T1505 2.60008771048547
T1506 2.60605121625783
T1507 2.61201471979678
T1508 0
T1509 0
T1510 0
T1511 0
T1512 0
T1513 0
T1514 0
T1515 0
T1516 0
T1517 0
T1518 2.67761326319198
T1519 2.68357676673093
T1520 2.68954027026987
T1521 2.69550377380881
T1522 2.70146727734775
T1523 2.70743078312012
T1524 2.71339428665906
T1525 2.719357790198
T1526 2.72532129373694
T1527 2.73128479727589
T1528 2.73724830081483
T1529 2.74321180658719
T1530 2.74917531012613
T1531 2.75513881366508
T1532 0
T1533 0
T1534 0
T1535 0
T1536 0
T1537 0
T1538 0
T1539 0
T1540 0
T1541 0
T1542 2.82073735706029
T1543 2.82670086059923
T1544 2.83266436413817
T1545 2.83862786767711
T1546 2.84459137344948
T1547 2.85055487698842
T1548 2.85651838052736
T1549 2.8624818840663
T1550 2.86844538760525
T1551 2.87440889114419
T1552 2.88037239691655
T1553 2.88633590045549
T1554 2.89229940399444
T1555 2.89826290753338
T1556 0
T1557 0
T1558 0
T1559 0
T1560 0
T1561 0
T1562 0
T1563 0
T1564 0
T1565 0
T1566 2.96386145092859
T1567 2.96982495446753
T1568 2.97578845800647
T1569 2.98175196377884
T1570 2.98771546731778
T1571 2.99367897085672
T1572 2.99964247439566
T1573 3.00560597793461
T1574 3.01156948147355
T1575 3.01753298724591
T1576 3.02349649078485
T1577 3.0294599943238
T1578 3.03542349786274
T1579 3.04138700140168
T1580 0
T1581 0
T1582 0
T1583 0
T1584 0
T1585 0
T1586 0
T1587 0
T1588 0
T1589 0
T1590 3.10698554479689
T1591 3.11294904833583
T1592 3.1189125541082
T1593 3.12487605764714
T1594 3.13083956118608
T1595 3.13680306472502
T1596 3.14276656826396
T1597 3.14873007180291
T1598 3.15469357757527
T1599 3.16065708111421
T1600 3.16662058465316
T1601 3.1725840881921
T1602 3.17854759173104
T1603 3.18451109526998
T1604 0
T1605 0
T1606 0
T1607 0
T1608 0
T1609 0
T1610 0
T1611 0
T1612 0
T1613 0
T1614 3.25010963866519
T1615 3.25607314220413
T1616 3.2620366479765
T1617 3.26800015151544
T1618 3.27396365505438
T1619 3.27992715859332
T1620 3.28589066213227
T1621 3.29185416790463
T1622 3.29781767144357
T1623 3.30378117498252
T1624 3.30974467852146
T1625 3.3157081820604
T1626 3.32167168559934
T1627 3.32763519137171
T1628 0
T1629 0
T1630 0
T1631 0
T1632 0
T1633 0
T1634 0
T1635 0
T1636 0
T1637 0
T1638 3.39323373253349
T1639 3.39919723830586
T1640 3.4051607418448
T1641 3.41112424538374
T1642 3.41708774892268
T1643 3.42305125246163
T1644 3.42901475823399
T1645 3.43497826177293
T1646 3.44094176531187
T1647 3.44690526885082
T1648 3.45286877238976
T1649 3.4588322759287
T1650 3.46479578170107
T1651 3.47075928524001
T1652 0
T1653 0
T1654 0
T1655 0
T1656 0
T1657 0
T1658 0
T1659 0
T1660 0
T1661 0
T1662 3.53635782863522
T1663 3.54232133217416
T1664 3.5482848357131
T1665 3.55424833925204
T1666 3.56021184279099
T1667 3.56617534632993
T1668 3.57213885210229
T1669 3.57810235564123
T1670 3.58406585918018
T1671 3.59002936271912
T1672 3.59599286625806
T1673 3.60195637203043
T1674 3.60791987556937
T1675 3.61388337910831
T1676 0
T1677 0
T1678 0
T1679 0
T1680 0
T1681 0
T1682 0
T1683 0
T1684 0
T1685 0
T1686 3.67948192250352
T1687 3.68544542604246
T1688 3.6914089295814
T1689 3.69737243312035
T1690 3.70333593665929
T1691 3.70929944243165
T1692 3.71526294597059
T1693 3.72122644950954
T1694 3.72718995304848
T1695 3.73315345658742
T1696 3.73911696012636
T1697 3.74508046589873
T1698 3.75104396943767
T1699 3.75700747297661
T1700 0
T1701 0
T1702 0
T1703 0
T1704 0
T1705 0
T1706 0
T1707 0
T1708 0
T1709 0
T1710 3.82260601637182
T1711 3.82856951991076
T1712 3.83453302344971
T1713 3.84049652698865
T1714 3.84646003276101
T1715 3.85242353629995
T1716 3.8583870398389
T1717 3.86435054337784
T1718 3.87031404691678
T1719 3.87627755045572
T1720 3.88224105622809
T1721 3.88820455976703
T1722 3.89416806330597
T1723 3.90013156684491
T1724 0
T1725 0
T1726 0
T1727 0
T1728 0
T1729 0
T1730 0
T1731 0
T1732 0
T1733 0
T1734 3.96573011024012
T1735 3.97169361377907
T1736 3.97765711731801
T1737 3.98362062309037
T1738 3.98958412662931
T1739 3.99554763016826
T1740 4.0015111337072
T1741 4.00747463724614
T1742 4.01343814078508
T1743 4.01940164655745
T1744 4.02536515009639
T1745 4.03132865363533
T1746 4.03729215717427
T1747 4.04325566071322
T1748 0
T1749 0
T1750 0
T1751 0
T1752 0
T1753 0
T1754 0
T1755 0
T1756 0
T1757 0
T1758 4.10885420410842
T1759 4.11481770764737
T1760 4.12078121341973
T1761 4.12674471695867
T1762 4.13270822049762
T1763 4.13867172403656
T1764 4.1446352275755
T1765 4.15059873111444
T1766 4.14631424242444
T1767 4.14202975373445
T1768 4.13774526504445
T1769 4.13346077635445
T1770 4.12917628766445
T1771 4.12489179897446
T1772 0
T1773 0
T1774 0
T1775 0
T1776 0
T1777 0
T1778 0
T1779 0
T1780 0
T1781 0
T1782 4.07776242338448
T1783 4.07347793469448
T1784 4.06919344600448
T1785 4.06490895508106
T1786 4.06062446639107
T1787 4.05633997770107
T1788 4.05205548901107
T1789 4.04777100032107
T1790 4.04348651163107
T1791 4.03920202294108
T1792 4.03491753425108
T1793 4.03063304556108
T1794 4.02634855687108
T1795 4.02206406818109
T1796 0
T1797 0
T1798 0
T1799 0
T1800 0
T1801 0
T1802 0
T1803 0
T1804 0
T1805 0
T1806 3.97493469035769
T1807 3.97065020166769
T1808 3.96636571297769
T1809 3.96208122428769
T1810 3.9577967355977
T1811 3.9535122469077
T1812 3.9492277582177
T1813 3.9449432695277
T1814 3.9406587808377
T1815 3.93637429214771
T1816 3.93208980345771
T1817 3.92780531476771
T1818 3.92352082607771
T1819 3.91923633738771
T1820 0
T1821 0
T1822 0
T1823 0
T1824 0
T1825 0
T1826 0
T1827 0
T1828 0
T1829 0
T1830 3.87210695956432
T1831 3.86782247087432
T1832 3.86353798218432
T1833 3.85925349349432
T1834 3.85496900480433
T1835 3.85068451611433
T1836 3.84640002742433
T1837 3.84211553873433
T1838 3.83783105004433
T1839 3.83354656135434
T1840 3.82926207266434
T1841 3.82497758397434
T1842 3.82069309528434
T1843 3.81640860659434
T1844 0
T1845 0
T1846 0
T1847 0
T1848 0
T1849 0
T1850 0
T1851 0
T1852 0
T1853 0
T1854 3.76927922877095
T1855 3.76499474008095
T1856 3.76071025139095
T1857 3.75642576270095
T1858 3.75214127401095
T1859 3.74785678532096
T1860 3.74357229663096
T1861 3.73928780794096
T1862 3.73500331925096
T1863 3.73071883056097
T1864 3.72643434187097
T1865 3.72214985318097
T1866 3.71786536449097
T1867 3.71358087580097
T1868 0
T1869 0
T1870 0
T1871 0
T1872 0
T1873 0
T1874 0
T1875 0
T1876 0
T1877 0
T1878 3.66645149797758
T1879 3.66216700928758
T1880 3.65788252059758
T1881 3.65359803190758
T1882 3.64931354321758
T1883 3.64502905452759
T1884 3.64074456583759
T1885 3.63646007714759
T1886 3.63217558845759
T1887 3.6278910997676
T1888 3.6236066110776
T1889 3.6193221223876
T1890 3.6150376336976
T1891 3.61075314277418
T1892 0
T1893 0
T1894 0
T1895 0
T1896 0
T1897 0
T1898 0
T1899 0
T1900 0
T1901 0
T1902 3.56362376718421
T1903 3.55933927849421
T1904 3.55505478980421
T1905 3.55077030111421
T1906 3.54648581242422
T1907 3.54220132373422
T1908 3.53791683504422
T1909 3.53363234635422
T1910 3.52934785766422
T1911 3.52506336897423
T1912 3.52077887805081
T1913 3.51649438936081
T1914 3.51220990067081
T1915 3.50792541198081
T1916 0
T1917 0
T1918 0
T1919 0
T1920 0
T1921 0
T1922 0
T1923 0
T1924 0
T1925 0
T1926 3.46079603639084
T1927 3.45651154770084
T1928 3.45222705901084
T1929 3.44794257032084
T1930 3.44365808163084
T1931 3.43937359294085
T1932 3.43508910425085
T1933 3.43080461332743
T1934 3.42652012463743
T1935 3.42223563594743
T1936 3.41795114725744
T1937 3.41366665856744
T1938 3.40938216987744
T1939 3.40509768118744
T1940 0
T1941 0
T1942 0
T1943 0
T1944 0
T1945 0
T1946 0
T1947 0
T1948 0
T1949 0
T1950 3.35796830559747
T1951 3.35368381690747
T1952 3.34939932821747
T1953 3.34511483952747
T1954 3.34083034860405
T1955 3.33654585991406
T1956 3.33226137122406
T1957 3.32797688253406
T1958 3.32369239384406
T1959 3.31940790515406
T1960 3.31512341646407
T1961 3.31083892777407
T1962 3.30655443908407
T1963 3.30226995039407
T1964 0
T1965 0
T1966 0
T1967 0
T1968 0
T1969 0
T1970 0
T1971 0
T1972 0
T1973 0
T1974 0
T1975 3.25085608388068
T1976 3.24657159519068
T1977 3.24228710650068
T1978 3.23800261781068
T1979 3.23371812912068
T1980 3.22943364043069
T1981 3.22514915174069
T1982 3.22086466305069
T1983 3.21658017436069
T1984 3.2122956856707
T1985 3.2080111969807
T1986 3.2037267082907
T1987 3.1994422196007
T1988 0
T1989 0
T1990 0
T1991 0
T1992 0
T1993 0
T1994 0
T1995 0
T1996 0
T1997 0
T1998 0
T1999 3.14802835308731
T2000 3.14374386439731
T2001 3.13945937570731
T2002 3.13517488701731
T2003 3.13089039832731
T2004 3.12660590963732
T2005 3.12232142094732
T2006 3.11803693225732
T2007 3.11375244356732
T2008 3.10946795487733
T2009 3.10518346618733
T2010 3.10089897749733
T2011 3.09661448880733
T2012 0
T2013 0
T2014 0
T2015 0
T2016 0
T2017 0
T2018 0
T2019 0
T2020 0
T2021 0
T2022 0
T2023 3.04520062229394
T2024 3.04091613360394
T2025 3.03663164491394
T2026 3.03234715622394
T2027 3.02806266753394
T2028 3.02377817884395
T2029 3.01949369015395
T2030 3.01520920146395
T2031 3.01092471277395
T2032 3.00664022408396
T2033 3.00235573539396
T2034 2.99807124670396
T2035 2.99378675801396
T2036 0
T2037 0
T2038 0
T2039 0
T2040 0
T2041 0
T2042 0
T2043 0
T2044 0
T2045 0
T2046 0
T2047 2.94237289150057
T2048 2.93808840281057
T2049 2.93380391412057
T2050 2.92951942543057
T2051 2.92523493674057
T2052 2.92095044805058
T2053 2.91666595936058
T2054 2.91238147067058
T2055 2.90809698198058
T2056 2.90381249329059
T2057 2.89952800460059
T2058 2.89524351591059
T2059 2.89095902498717
T2060 0
T2061 0
T2062 0
T2063 0
T2064 0
T2065 0
T2066 0
T2067 0
T2068 0
T2069 0
T2070 0
T2071 2.8395451607072
T2072 2.8352606720172
T2073 2.8309761833272
T2074 2.8266916946372
T2075 2.8224072059472
T2076 2.81812271725721
T2077 2.81383822856721
T2078 2.80955373987721
T2079 2.80526925118721
T2080 2.80098476249721
T2081 2.7967002715738
T2082 2.7924157828838
T2083 2.7881312941938
T2084 0
T2085 0
T2086 0
T2087 0
T2088 0
T2089 0
T2090 0
T2091 0
T2092 0
T2093 0
T2094 0
T2095 2.73671742991383
T2096 2.73243294122383
T2097 2.72814845253383
T2098 2.72386396384383
T2099 2.71957947515383
T2100 2.71529498646384
T2101 2.71101049777384
T2102 2.70672600685042
T2103 2.70244151816042
T2104 2.69815702947042
T2105 2.69387254078043
T2106 2.68958805209043
T2107 2.68530356340043
T2108 0
T2109 0
T2110 0
T2111 0
T2112 0
T2113 0
T2114 0
T2115 0
T2116 0
T2117 0
T2118 0
T2119 2.63388969912046
T2120 2.62960521043046
T2121 2.62532072174046
T2122 2.62103623305046
T2123 2.61675174212704
T2124 2.61246725343704
T2125 2.60818276474705
T2126 2.60389827605705
T2127 2.59961378736705
T2128 2.59532929867705
T2129 2.59104480998705
T2130 2.58676032129706
T2131 0
T2132 0
T2133 0
T2134 0
T2135 0
T2136 0
T2137 0
T2138 0
T2139 0
T2140 0
T2141 0
T2142 0
T2143 2.53106196832709
T2144 2.52677747740367
T2145 2.52249298871367
T2146 2.51820850002367
T2147 2.51392401133367
T2148 2.50963952264367
T2149 2.50535503395368
T2150 2.50107054526368
T2151 2.49678605657368
T2152 2.49250156788368
T2153 2.48821707919369
T2154 2.48393259050369
T2155 0
T2156 0
T2157 0
T2158 0
T2159 0
T2160 0
T2161 0
T2162 0
T2163 0
T2164 0
T2165 0
T2166 0
T2167 2.42823423530029
T2168 2.4239497466103
T2169 2.4196652579203
T2170 2.4153807692303
T2171 2.4110962805403
T2172 2.4068117918503
T2173 2.40252730316031
T2174 2.39824281447031
T2175 2.39395832578031
T2176 2.38967383709031
T2177 2.38538934840032
T2178 2.38110485971032
T2179 0
T2180 0
T2181 0
T2182 0
T2183 0
T2184 0
T2185 0
T2186 0
T2187 0
T2188 0
T2189 0
T2190 0
T2191 2.32540650450692
T2192 2.32112201581693
T2193 2.31683752712693
T2194 2.31255303843693
T2195 2.30826854974693
T2196 2.30398406105693
T2197 2.29969957236694
T2198 2.29541508367694
T2199 2.29113059498694
T2200 2.28684610629694
T2201 2.28256161760694
T2202 2.27827712891695
T2203 0
T2204 0
T2205 0
T2206 0
T2207 0
T2208 0
T2209 0
T2210 0
T2211 0
T2212 0
T2213 0
T2214 0
T2215 2.22257877371355
T2216 2.21829428502356
T2217 2.21400979633356
T2218 2.20972530764356
T2219 2.20544081895356
T2220 2.20115633026356
T2221 2.19687184157357
T2222 2.19258735288357
T2223 2.18830286419357
T2224 2.18401837550357
T2225 2.17973388681357
T2226 2.17544939812358
T2227 0
T2228 0
T2229 0
T2230 0
T2231 0
T2232 0
T2233 0
T2234 0
T2235 0
T2236 0
T2237 0
T2238 0
T2239 2.11975104292018
T2240 2.11546655423019
T2241 2.11118206554019
T2242 2.10689757685019
T2243 2.10261308816019
T2244 2.09832859947019
T2245 2.0940441107802
T2246 2.0897596220902
T2247 2.0854751334002
T2248 2.0811906447102
T2249 2.07690615378678
T2250 2.07262166509679
T2251 0
T2252 0
T2253 0
T2254 0
T2255 0
T2256 0
T2257 0
T2258 0
T2259 0
T2260 0
T2261 0
T2262 0
T2263 2.01692331212681
T2264 2.01263882343682
T2265 2.00835433474682
T2266 2.00406984605682
T2267 1.99978535736682
T2268 1.99550086867682
T2269 1.99121637998683
T2270 1.98693188906341
T2271 1.98264740037341
T2272 1.97836291168341
T2273 1.97407842299341
T2274 1.96979393430341
T2275 0
T2276 0
T2277 0
T2278 0
T2279 0
T2280 0
T2281 0
T2282 0
T2283 0
T2284 0
T2285 0
T2286 0
T2287 1.91409558133344
T2288 1.90981109264344
T2289 1.90552660395345
T2290 1.90124211526345
T2291 1.89695762434003
T2292 1.89267313565003
T2293 1.88838864696003
T2294 1.88410415827004
T2295 1.87981966958004
T2296 1.87553518089004
T2297 1.87125069220004
T2298 1.86696620351004
T2299 0
T2300 0
T2301 0
T2302 0
T2303 0
T2304 0
T2305 0
T2306 0
T2307 0
T2308 0
T2309 0
T2310 0
T2311 1.81126785054007
T2312 1.80698336185007
T2313 1.80269887092666
T2314 1.79841438223666
T2315 1.79412989354666
T2316 1.78984540485666
T2317 1.78556091616666
T2318 1.78127642747667
T2319 1.77699193878667
T2320 1.77270745009667
T2321 1.76842296140667
T2322 1.76413847271667
T2323 0
T2324 0
T2325 0
T2326 0
T2327 0
T2328 0
T2329 0
T2330 0
T2331 0
T2332 0
T2333 0
T2334 0
T2335 1.70844011751328
T2336 1.70415562882328
T2337 1.69987114013329
T2338 1.69558665144329
T2339 1.69130216275329
T2340 1.68701767406329
T2341 1.68273318537329
T2342 1.6784486966833
T2343 1.6741642079933
T2344 1.6698797193033
T2345 1.6655952306133
T2346 1.6613107419233
T2347 0
T2348 0
T2349 0
T2350 0
T2351 0
T2352 0
T2353 0
T2354 0
T2355 0
T2356 0
T2357 0
T2358 0
T2359 1.60561238671991
T2360 1.60132789802991
T2361 1.59704340933992
T2362 1.59275892064992
T2363 1.58847443195992
T2364 1.58418994326992
T2365 1.57990545457992
T2366 1.57562096588993
T2367 1.57133647719993
T2368 1.56705198850993
T2369 1.56276749981993
T2370 1.55848301112993
T2371 0
T2372 0
T2373 0
T2374 0
T2375 0
T2376 0
T2377 0
T2378 0
T2379 0
T2380 0
T2381 0
T2382 0
T2383 1.50278465592654
T2384 1.49850016723654
T2385 1.49421567854655
T2386 1.48993118985655
T2387 1.48564670116655
T2388 1.48136221247655
T2389 1.47707772378655
T2390 1.47279323509656
T2391 1.46850874640656
T2392 1.46422425771656
T2393 1.45993976902656
T2394 1.45565528033656
T2395 0
T2396 0
T2397 0
T2398 0
T2399 0
T2400 0
T2401 0
T2402 0
T2403 0
T2404 0
T2405 0
T2406 0
T2407 1.39995692513317
T2408 1.39567243644317
T2409 1.39138794775317
T2410 1.38710345906318
T2411 1.38281897037318
T2412 1.37853448168318
T2413 1.37424999299318
T2414 1.36996550430319
T2415 1.36568101561319
T2416 1.36139652692319
T2417 1.35711203823319
T2418 1.35282754730977
T2419 0
T2420 0
T2421 0
T2422 0
T2423 0
T2424 0
T2425 0
T2426 0
T2427 0
T2428 0
T2429 0
T2430 0
T2431 1.2971291943398
T2432 1.2928447056498
T2433 1.2885602169598
T2434 1.28427572826981
T2435 1.27999123957981
T2436 1.27570675088981
T2437 1.27142226219981
T2438 1.26713777350982
T2439 1.2628532825864
T2440 1.2585687938964
T2441 1.2542843052064
T2442 1.2499998165164
T2443 0
T2444 0
T2445 0
T2446 0
T2447 0
T2448 0
T2449 0
T2450 0
T2451 0
T2452 0
T2453 0
T2454 0
T2455 1.19430146354643
T2456 1.19001697485643
T2457 1.18573248616643
T2458 1.18144799747644
T2459 1.17716350878644
T2460 1.17287901786302
T2461 1.16859452917302
T2462 1.16431004048302
T2463 1.16002555179303
T2464 1.15574106310303
T2465 1.15145657441303
T2466 1.14717208572303
T2467 0
T2468 0
T2469 0
T2470 0
T2471 0
T2472 0
T2473 0
T2474 0
T2475 0
T2476 0
T2477 0
T2478 0
T2479 1.09147373275306
T2480 1.08718924406306
T2481 1.08290475313964
T2482 1.07862026444964
T2483 1.07433577575965
T2484 1.07005128706965
T2485 1.06576679837965
T2486 1.06148230968965
T2487 1.05719782099966
T2488 1.05291333230966
T2489 1.04862884361966
T2490 1.04434435492966
T2491 0
T2492 0
T2493 0
T2494 0
T2495 0
T2496 0
T2497 0
T2498 0
T2499 0
T2500 0
T2501 0
T2502 0
T2503 0.988645999726268
T2504 0.98436151103627
T2505 0.980077022346272
T2506 0.975792533656275
T2507 0.971508044966277
T2508 0.967223556276279
T2509 0.962939067586281
T2510 0.958654578896283
T2511 0.954370090206285
T2512 0.950085601516288
T2513 0.94580111282629
T2514 0.941516624136292
T2515 0
T2516 0
T2517 0
T2518 0
T2519 0
T2520 0
T2521 0
T2522 0
T2523 0
T2524 0
T2525 0
T2526 0
T2527 0.885818268932898
T2528 0.8815337802429
T2529 0.877249291552902
T2530 0.872964802862905
T2531 0.868680314172907
T2532 0.864395825482909
T2533 0.860111336792911
T2534 0.855826848102913
T2535 0.851542359412915
T2536 0.847257870722917
T2537 0.84297338203292
T2538 0.838688893342922
T2539 0
T2540 0
T2541 0
T2542 0
T2543 0
T2544 0
T2545 0
T2546 0
T2547 0
T2548 0
T2549 0
T2550 0
T2551 0.782990538139528
T2552 0.77870604944953
T2553 0.774421560759532
T2554 0.770137072069534
T2555 0.765852583379537
T2556 0.761568094689539
T2557 0.757283605999541
T2558 0.752999117309543
T2559 0.748714628619545
T2560 0.744430139929547
T2561 0.740145651239549
T2562 0.735861162549552
T2563 0
T2564 0
T2565 0
T2566 0
T2567 0
T2568 0
T2569 0
T2570 0
T2571 0
T2572 0
T2573 0
T2574 0
T2575 0.680162807346158
T2576 0.67587831865616
T2577 0.671593829966162
T2578 0.667309341276164
T2579 0.663024852586166
T2580 0.658740363896169
T2581 0.654455875206171
T2582 0.650171386516173
T2583 0.645886897826175
T2584 0.641602409136177
T2585 0.637317920446179
T2586 0.633033431756181
T2587 0
T2588 0
T2589 0
T2590 0
T2591 0
T2592 0
T2593 0
T2594 0
T2595 0
T2596 0
T2597 0
T2598 0
T2599 0.577335076552788
T2600 0.57305058786279
T2601 0.568766099172792
T2602 0.564481610482794
T2603 0.560197121792796
T2604 0.555912633102798
T2605 0.551628144412801
T2606 0.547343655722803
T2607 0.543059167032805
T2608 0.538774676109385
T2609 0.534490187419387
T2610 0.53020569872939
T2611 0
T2612 0
T2613 0
T2614 0
T2615 0
T2616 0
T2617 0
T2618 0
T2619 0
T2620 0
T2621 0
T2622 0
T2623 0.474507345759417
T2624 0.47022285706942
T2625 0.465938368379422
T2626 0.461653879689424
T2627 0.457369390999426
T2628 0.453084902309428
T2629 0.448800411386009
T2630 0.448800411386009
T2631 0.448800411386009
T2632 0.448800411386009
T2633 0.448800411386009
T2634 0.448800411386009
T2635 0
T2636 0
T2637 0
T2638 0
T2639 0
T2640 0
T2641 0
T2642 0
T2643 0
T2644 0
T2645 0
T2646 0
T2647 0.448800411386009
T2648 0.448800411386009
T2649 0.448800411386009
T2650 0.448800411386009
T2651 0.448800411386009
T2652 0.448800411386009
T2653 0.448800411386009
T2654 0.448800411386009
T2655 0.448800411386009
T2656 0.448800411386009
T2657 0.448800411386009
T2658 0.448800411386009
T2659 0
T2660 0
T2661 0
T2662 0
T2663 0
T2664 0
T2665 0
T2666 0
T2667 0
T2668 0
T2669 0
T2670 0
T2671 0.448800411386009
T2672 0.448800411386009
T2673 0.448800411386009
T2674 0.448800411386009
T2675 0.448800411386009
T2676 0.448800411386009
T2677 0.448800411386009
T2678 0.448800411386009
T2679 0.448800411386009
T2680 0.448800411386009
T2681 0.448800411386009
T2682 0.448800411386009
T2683 0
T2684 0
T2685 0
T2686 0
T2687 0
T2688 0
T2689 0
T2690 0
T2691 0
T2692 0
T2693 0
T2694 0
T2695 0.448800411386009
T2696 0.448800411386009
T2697 0.448800411386009
T2698 0.448800411386009
T2699 0.448800411386009
T2700 0.448800411386009
T2701 0.448800411386009
T2702 0.448800411386009
T2703 0.448800411386009
T2704 0.448800411386009
T2705 0.448800411386009
T2706 0.448800411386009
T2707 0
T2708 0
T2709 0
T2710 0
T2711 0
T2712 0
T2713 0
T2714 0
T2715 0
T2716 0
T2717 0
T2718 0
T2719 0.448800411386009
T2720 0.448800411386009
T2721 0.448800411386009
T2722 0.448800411386009
T2723 0.448800411386009
T2724 0.448800411386009
T2725 0.448800411386009
T2726 0.448800411386009
T2727 0.448800411386009
T2728 0.448800411386009
T2729 0.448800411386009
T2730 0.448800411386009
T2731 0
T2732 0
T2733 0
T2734 0
T2735 0
T2736 0
T2737 0
T2738 0
T2739 0
T2740 0
T2741 0
T2742 0
T2743 0.448800411386009
T2744 0.448800411386009
T2745 0.448800411386009
T2746 0.448800411386009
T2747 0.448800411386009
T2748 0.448800411386009
T2749 0.448800411386009
T2750 0.448800411386009
T2751 0.448800411386009
T2752 0.448800411386009
T2753 0.448800411386009
T2754 0.448800411386009
T2755 0
T2756 0
T2757 0
T2758 0
T2759 0
T2760 0
T2761 0
T2762 0
T2763 0
T2764 0
T2765 0
T2766 0
T2767 0.448800411386009
T2768 0.448800411386009
T2769 0.448800411386009
T2770 0.448800411386009
T2771 0.448800411386009
T2772 0.448800411386009
T2773 0.448800411386009
T2774 0.448800411386009
T2775 0.448800411386009
T2776 0.448800411386009
T2777 0.448800411386009
T2778 0
T2779 0
T2780 0
T2781 0
T2782 0
T2783 0
T2784 0
T2785 0
T2786 0
T2787 0
T2788 0
T2789 0
T2790 0
T2791 0.448800411386009
T2792 0.448800411386009
T2793 0.448800411386009
T2794 0.448800411386009
T2795 0.448800411386009
T2796 0.448800411386009
T2797 0.448800411386009
T2798 0.448800411386009
T2799 0.448800411386009
T2800 0.448800411386009
T2801 0.448800411386009
T2802 0
T2803 0
T2804 0
T2805 0
T2806 0
T2807 0
T2808 0
