# Supplementary material for: FishMORPH - An agent-based model to predict salmonid growth and distribution responses under natural and low flows
Source: Sci Rep. 2016 Jul 19;6:29414. doi: 10.1038/srep29414 (PMC4949470; doi:10.1038/srep29414)
Supplement: Supplementary Information 2 [file srep29414-s2.zip › SR_FishMORPH_Files/Parameters/Baseline_Resource9_Density_Stretch1.var]

Resource9Density Strech1
T1 0
T2 0
T3 0
T4 0
T5 0
T6 0
T7 0
T8 0
T9 0
T10 0
T11 0
T12 0
T13 0
T14 0
T15 0
T16 0
T17 0
T18 0
T19 0
T20 0
T21 0
T22 0
T23 0
T24 0
T25 0
T26 0
T27 0
T28 0
T29 0
T30 0
T31 0
T32 0
T33 0
T34 0
T35 0
T36 0
T37 0
T38 0
T39 0
T40 0
T41 0
T42 0
T43 0
T44 0
T45 0
T46 0
T47 0
T48 0
T49 0
T50 0
T51 0
T52 0
T53 0
T54 0
T55 0
T56 0
T57 0
T58 0
T59 0
T60 0
T61 0
T62 0
T63 0
T64 0
T65 0
T66 0
T67 0
T68 0
T69 0
T70 0
T71 0
T72 0
T73 0
T74 0
T75 0
T76 0
T77 0
T78 0
T79 0
T80 0
T81 0
T82 0
T83 0
T84 0
T85 0
T86 0
T87 0
T88 0
T89 0
T90 0
T91 0
T92 0
T93 0
T94 0
T95 0
T96 0
T97 0
T98 0
T99 0
T100 0
T101 0
T102 0
T103 0
T104 0
T105 0
T106 0
T107 0
T108 0
T109 0
T110 0
T111 0
T112 0
T113 0
T114 0
T115 0
T116 0
T117 0
T118 0
T119 0
T120 0
T121 0
T122 0
T123 0
T124 0
T125 0
T126 0
T127 0
T128 0
T129 0
T130 0
T131 0
T132 0
T133 0
T134 0
T135 0
T136 0
T137 0
T138 0
T139 0
T140 0
T141 0
T142 0
T143 0
T144 0
T145 0
T146 0
T147 0
T148 0
T149 0
T150 0
T151 0
T152 0
T153 0
T154 0
T155 0
T156 0
T157 0
T158 0
T159 0
T160 0
T161 0
T162 0
T163 0
T164 0
T165 0
T166 0
T167 0
T168 0
T169 0
T170 0
T171 0
T172 0
T173 0
T174 0
T175 0
T176 0
T177 0
T178 0
T179 0
T180 0
T181 0
T182 0
T183 0
T184 0
T185 0
T186 0
T187 0
T188 0
T189 0
T190 0
T191 0
T192 0
T193 0
T194 0
T195 0
T196 0
T197 0
T198 0
T199 0
T200 0
T201 0
T202 0
T203 0
T204 0
T205 0
T206 0
T207 0
T208 0
T209 0
T210 0
T211 0
T212 0
T213 0
T214 0
T215 0
T216 0
T217 0
T218 0
T219 0
T220 0
T221 0
T222 0
T223 0
T224 0
T225 0
T226 0
T227 0
T228 0
T229 0
T230 0
T231 0
T232 0
T233 0
T234 0
T235 0
T236 0
T237 0
T238 0
T239 0
T240 0
T241 0
T242 0
T243 0
T244 0
T245 0
T246 0
T247 0
T248 0
T249 0
T250 0
T251 0
T252 0
T253 0
T254 0
T255 0
T256 0
T257 0
T258 0
T259 0
T260 0
T261 0
T262 0
T263 0
T264 0
T265 0
T266 0
T267 0
T268 0
T269 0
T270 0
T271 0
T272 0
T273 0
T274 0
T275 0
T276 0
T277 0
T278 0
T279 0
T280 0
T281 0
T282 0
T283 0
T284 0
T285 0
T286 0
T287 0
T288 0
T289 0
T290 0
T291 0
T292 0
T293 0
T294 0
T295 0
T296 0
T297 0
T298 0
T299 0
T300 0
T301 0
T302 0
T303 0
T304 0
T305 0
T306 0
T307 0
T308 0
T309 0
T310 0
T311 0
T312 0
T313 0
T314 0
T315 0
T316 0
T317 0
T318 0
T319 0
T320 0
T321 0
T322 0
T323 0
T324 0
T325 0
T326 0
T327 0
T328 0
T329 0
T330 0
T331 0
T332 0
T333 0
T334 0
T335 0
T336 0
T337 0
T338 0
T339 0
T340 0
T341 0
T342 0
T343 0
T344 0
T345 0
T346 0
T347 0
T348 0
T349 0
T350 0
T351 0
T352 0
T353 0
T354 0
T355 0
T356 0
T357 0
T358 0
T359 0
T360 0
T361 0
T362 0
T363 0
T364 0
T365 0
T366 0
T367 0
T368 0
T369 0
T370 0
T371 0
T372 0
T373 0
T374 0
T375 0
T376 0
T377 0
T378 0
T379 0
T380 0
T381 0
T382 0
T383 0
T384 0
T385 0
T386 0
T387 0
T388 0
T389 0
T390 0
T391 0
T392 0
T393 0
T394 0
T395 0
T396 0
T397 0
T398 0
T399 0
T400 0
T401 0
T402 0
T403 0
T404 0
T405 0
T406 0
T407 0
T408 0
T409 0
T410 0
T411 0
T412 0
T413 0
T414 0
T415 0
T416 0
T417 0
T418 0
T419 0
T420 0
T421 0
T422 0
T423 0
T424 0
T425 0
T426 0
T427 0
T428 0
T429 0
T430 0
T431 0
T432 0
T433 0
T434 0
T435 0
T436 0
T437 0
T438 0
T439 0
T440 0
T441 0
T442 0
T443 0
T444 0
T445 0
T446 0
T447 0
T448 0
T449 0
T450 0
T451 0
T452 0
T453 0
T454 0
T455 0
T456 0
T457 0
T458 0
T459 0
T460 0
T461 0
T462 0
T463 0
T464 0
T465 0
T466 0
T467 0
T468 0
T469 0
T470 0
T471 0
T472 0
T473 0
T474 0
T475 0
T476 0
T477 0
T478 0
T479 0
T480 0
T481 0
T482 0
T483 0
T484 0
T485 0
T486 0
T487 0
T488 0
T489 0
T490 0
T491 0
T492 0
T493 0
T494 0
T495 0
T496 0
T497 0
T498 0
T499 0
T500 0
T501 0
T502 0
T503 0
T504 0
T505 0
T506 0
T507 0
T508 0
T509 0
T510 0
T511 0
T512 0
T513 0
T514 0
T515 0
T516 0
T517 0
T518 0
T519 0
T520 0
T521 0
T522 0
T523 0
T524 0
T525 0
T526 0
T527 0
T528 0
T529 0
T530 0
T531 0
T532 0
T533 0
T534 0
T535 0
T536 0
T537 0
T538 0
T539 0
T540 0
T541 0
T542 0
T543 0
T544 0
T545 0
T546 0
T547 0
T548 0
T549 0
T550 0
T551 0
T552 0
T553 0
T554 0
T555 0
T556 0
T557 0
T558 0
T559 0
T560 0
T561 0
T562 0
T563 0
T564 0
T565 0
T566 0
T567 0
T568 0
T569 0
T570 0
T571 0
T572 0
T573 0
T574 0
T575 0
T576 0
T577 0
T578 0
T579 0
T580 0
T581 0
T582 0
T583 0
T584 0
T585 0
T586 0
T587 0
T588 0
T589 0
T590 0
T591 0
T592 0
T593 0
T594 0
T595 0
T596 0
T597 0
T598 0
T599 0
T600 0
T601 0
T602 0
T603 0
T604 0
T605 0
T606 0
T607 0
T608 0
T609 0
T610 0
T611 0
T612 0
T613 0
T614 0
T615 0
T616 0
T617 0
T618 0
T619 0
T620 0
T621 0
T622 0
T623 0
T624 0
T625 0
T626 0
T627 0
T628 0
T629 0
T630 0
T631 0
T632 0
T633 0
T634 0
T635 0
T636 0
T637 0
T638 0
T639 0
T640 0
T641 0
T642 0
T643 0
T644 0
T645 0
T646 0
T647 0
T648 0
T649 0
T650 0
T651 0
T652 0
T653 0
T654 0
T655 0
T656 0
T657 0
T658 0
T659 0
T660 0
T661 0
T662 0
T663 0
T664 0
T665 0
T666 0
T667 0
T668 0
T669 0
T670 0
T671 0
T672 0
T673 0
T674 0
T675 0
T676 0
T677 0
T678 0
T679 0
T680 0
T681 0
T682 0
T683 0
T684 0
T685 0
T686 0
T687 0
T688 0
T689 0
T690 0
T691 0
T692 0
T693 0
T694 0
T695 0
T696 0
T697 0
T698 0
T699 0
T700 0
T701 0
T702 0
T703 0
T704 0
T705 0
T706 0
T707 0
T708 0
T709 0
T710 0
T711 0
T712 0
T713 0
T714 0
T715 0
T716 0
T717 0
T718 0
T719 0
T720 0
T721 0
T722 0
T723 0
T724 0
T725 0
T726 0
T727 0
T728 0
T729 0
T730 0
T731 0
T732 0
T733 0
T734 0
T735 0
T736 0
T737 0
T738 0
T739 0
T740 0
T741 0
T742 0
T743 0
T744 0
T745 0
T746 0
T747 0
T748 0
T749 0
T750 0
T751 0
T752 0
T753 0
T754 0
T755 0
T756 0
T757 0
T758 0
T759 0
T760 0
T761 0
T762 0
T763 0
T764 0
T765 0
T766 0
T767 0
T768 0
T769 0
T770 0
T771 0
T772 0
T773 0
T774 0
T775 0
T776 0
T777 0
T778 0
T779 0
T780 0
T781 0
T782 0
T783 0
T784 0
T785 0
T786 0
T787 0
T788 0
T789 0
T790 0
T791 0
T792 0
T793 0
T794 0
T795 0
T796 0
T797 0
T798 0
T799 0
T800 0
T801 0
T802 0
T803 0
T804 0
T805 0
T806 0
T807 0
T808 0
T809 0
T810 0
T811 0
T812 0
T813 0
T814 0
T815 0
T816 0
T817 0
T818 0
T819 0
T820 0
T821 0
T822 0
T823 0
T824 0
T825 0
T826 0
T827 0
T828 0
T829 0
T830 0
T831 0
T832 0
T833 0
T834 0
T835 0
T836 0
T837 0
T838 0
T839 0
T840 0
T841 0
T842 0
T843 0
T844 0
T845 0
T846 0
T847 0
T848 0
T849 0
T850 0
T851 0
T852 0
T853 0
T854 0
T855 0
T856 0
T857 0
T858 0
T859 0
T860 0
T861 0
T862 0
T863 0
T864 0
T865 0
T866 0
T867 0
T868 0
T869 0
T870 0
T871 0
T872 0
T873 0
T874 0
T875 0
T876 0
T877 0
T878 0
T879 0
T880 0
T881 0
T882 0
T883 0
T884 0
T885 0
T886 0
T887 0
T888 0
T889 0
T890 0
T891 0
T892 0
T893 0
T894 0
T895 0
T896 0
T897 0
T898 0
T899 0
T900 0
T901 0
T902 0
T903 0
T904 0
T905 0
T906 0
T907 0
T908 0
T909 0
T910 0
T911 0
T912 0
T913 0
T914 0
T915 0
T916 0
T917 0
T918 0
T919 0
T920 0
T921 0
T922 0
T923 0
T924 0
T925 0
T926 0
T927 0
T928 0
T929 0
T930 0
T931 0
T932 0
T933 0
T934 0
T935 0
T936 0
T937 0
T938 0
T939 0
T940 0
T941 0
T942 0
T943 0
T944 0
T945 0
T946 0
T947 0
T948 0
T949 0
T950 0
T951 0
T952 0
T953 0
T954 0
T955 0
T956 0
T957 0
T958 0
T959 0
T960 0
T961 0
T962 0
T963 0
T964 0
T965 0
T966 0
T967 0
T968 0
T969 0
T970 0
T971 0
T972 0
T973 0
T974 0
T975 0
T976 0
T977 0
T978 0
T979 0
T980 0
T981 0
T982 0
T983 0
T984 0
T985 0
T986 0
T987 0
T988 0
T989 0
T990 0
T991 0
T992 0
T993 0
T994 0
T995 0
T996 0
T997 0
T998 0
T999 0
T1000 0
T1001 0
T1002 0
T1003 0
T1004 0
T1005 0
T1006 0
T1007 0
T1008 0
T1009 0
T1010 0
T1011 0
T1012 0
T1013 0
T1014 0
T1015 0
T1016 0
T1017 0
T1018 0
T1019 0
T1020 0
T1021 0
T1022 0
T1023 0
T1024 0
T1025 0
T1026 0
T1027 0
T1028 0
T1029 0
T1030 0
T1031 0
T1032 0
T1033 0
T1034 0
T1035 0
T1036 0
T1037 0
T1038 0
T1039 0
T1040 0
T1041 0
T1042 0
T1043 0
T1044 0
T1045 0
T1046 0
T1047 0
T1048 0
T1049 0
T1050 0
T1051 0
T1052 0
T1053 0
T1054 0
T1055 0
T1056 0
T1057 0
T1058 0
T1059 0
T1060 0
T1061 0
T1062 0
T1063 0
T1064 0
T1065 0
T1066 0
T1067 0
T1068 0
T1069 0
T1070 4.0040698961862e-05
T1071 8.00815002869305e-05
T1072 0.000120122199248792
T1073 0.000160162591121035
T1074 0.000200204006625343
T1075 0.000240244398497585
T1076 0.000280284790369827
T1077 0
T1078 0
T1079 0
T1080 0
T1081 0
T1082 0
T1083 0
T1084 0
T1085 0
T1086 0.000680692803620512
T1087 0.000720733195492755
T1088 0.000760774610997063
T1089 0.000800815002869305
T1090 0.000840855394741547
T1091 0.000880896810245855
T1092 0.000920937202118097
T1093 0.00096097759399034
T1094 0.00100101900949465
T1095 0.00104105940136689
T1096 0.00108109979323913
T1097 0.00112114120874344
T1098 0.00116118160061568
T1099 0.00120122199248792
T1100 0.00124126340799223
T1101 0
T1102 0
T1103 0
T1104 0
T1105 0
T1106 0
T1107 0
T1108 0
T1109 0
T1110 0.00164167039761085
T1111 0.00168171181311516
T1112 0.0017217522049874
T1113 0.00176179259685964
T1114 0.00180183401236395
T1115 0.00184187440423619
T1116 0.00188191479610844
T1117 0.00192195621161275
T1118 0.00196199660348499
T1119 0.00200203699535723
T1120 0.00204207841086154
T1121 0.00208211880273378
T1122 0.00212215919460602
T1123 0.00216220061011033
T1124 0.00220224100198257
T1125 0
T1126 0
T1127 0
T1128 0
T1129 0
T1130 0
T1131 0
T1132 0
T1133 0
T1134 0.00260264901523326
T1135 0.0026426894071055
T1136 0.00268272979897774
T1137 0.00272277121448205
T1138 0.00276281160635429
T1139 0.00280285199822653
T1140 0.00284289341373084
T1141 0.00288293380560308
T1142 0.00292297419747533
T1143 0.00296301561297964
T1144 0.00300305600485188
T1145 0.00304309639672412
T1146 0.00308313781222843
T1147 0.00312317820410067
T1148 0.00316321859597291
T1149 0
T1150 0
T1151 0
T1152 0
T1153 0
T1154 0
T1155 0
T1156 0
T1157 0
T1158 0.0035636266092236
T1159 0.00360366700109584
T1160 0.00364370841660015
T1161 0.00368374880847239
T1162 0.00372378920034463
T1163 0.00376383061584894
T1164 0.00380387100772118
T1165 0.00384391139959342
T1166 0.00388395281509773
T1167 0.00392399320696997
T1168 0.00396403359884222
T1169 0.00400407501434653
T1170 0.00404411540621877
T1171 0.00408415579809101
T1172 0.00412419721359532
T1173 0
T1174 0
T1175 0
T1176 0
T1177 0
T1178 0
T1179 0
T1180 0
T1181 0
T1182 0.00452460420321394
T1183 0.00456464561871825
T1184 0.00460468601059049
T1185 0.00464472640246273
T1186 0.00468476781796704
T1187 0.00472480820983928
T1188 0.00476484860171152
T1189 0.00480489001721583
T1190 0.00484493040908807
T1191 0.00488497080096031
T1192 0.00492501221646462
T1193 0.00496505260833686
T1194 0.00500509300020911
T1195 0.00504513441571341
T1196 0.00508517480758566
T1197 0
T1198 0
T1199 0
T1200 0
T1201 0
T1202 0
T1203 0
T1204 0
T1205 0
T1206 0.00548558282083634
T1207 0.00552562321270858
T1208 0.00556566360458083
T1209 0.00560570502008513
T1210 0.00564574541195738
T1211 0.00568578580382962
T1212 0.00572582721933393
T1213 0.00576586761120617
T1214 0.00580590800307841
T1215 0.00584594941858272
T1216 0.00588598981045496
T1217 0.00592603020232721
T1218 0.00596607161783151
T1219 0.00600611200970376
T1220 0.00604615342520806
T1221 0
T1222 0
T1223 0
T1224 0
T1225 0
T1226 0
T1227 0
T1228 0
T1229 0
T1230 0.00644656041482668
T1231 0.00648660080669893
T1232 0.00652664222220323
T1233 0.00656668261407548
T1234 0.00660672300594772
T1235 0.00664676442145203
T1236 0.00668680481332427
T1237 0.00672684520519651
T1238 0.00676688662070082
T1239 0.00680692701257306
T1240 0.0068469674044453
T1241 0.00688700881994961
T1242 0.00692704921182185
T1243 0.00696709062732616
T1244 0.0070071310191984
T1245 0
T1246 0
T1247 0
T1248 0
T1249 0
T1250 0
T1251 0
T1252 0
T1253 0
T1254 0.00740753800881702
T1255 0.00744757942432133
T1256 0.00748761981619357
T1257 0.00752766020806581
T1258 0.00756770162357012
T1259 0.00760774201544237
T1260 0.00764778240731461
T1261 0.00768782382281892
T1262 0.00772786421469116
T1263 0.0077679046065634
T1264 0.00780794602206771
T1265 0.00784798641393995
T1266 0.00788802782944426
T1267 0.0079280682213165
T1268 0.00796810861318874
T1269 0
T1270 0
T1271 0
T1272 0
T1273 0
T1274 0
T1275 0
T1276 0
T1277 0
T1278 0.00836851662643943
T1279 0.00840855701831167
T1280 0.00844859741018391
T1281 0.00848863882568822
T1282 0.00852867921756046
T1283 0.0085687196094327
T1284 0.00860876102493701
T1285 0.00864880141680925
T1286 0.0086888418086815
T1287 0.00872888322418581
T1288 0.00876892361605805
T1289 0.00880896503156236
T1290 0.0088490054234346
T1291 0.00888904581530684
T1292 0.00892908723081115
T1293 0
T1294 0
T1295 0
T1296 0
T1297 0
T1298 0
T1299 0
T1300 0
T1301 0
T1302 0.00932949422042977
T1303 0.00936953461230201
T1304 0.00940957602780632
T1305 0.00944961641967856
T1306 0.0094896568115508
T1307 0.00952969822705511
T1308 0.00956973861892735
T1309 0.00960977901079959
T1310 0.0096498204263039
T1311 0.00968986081817614
T1312 0.00972990223368045
T1313 0.00976994262555269
T1314 0.00980998301742494
T1315 0.00985002443292925
T1316 0.00989006482480149
T1317 0
T1318 0
T1319 0
T1320 0
T1321 0
T1322 0
T1323 0
T1324 0
T1325 0
T1326 0.0102904718144201
T1327 0.0103305132299244
T1328 0.0103705536217967
T1329 0.0104105940136689
T1330 0.0104506354291732
T1331 0.0104906758210454
T1332 0.0105307172365498
T1333 0.010570757628422
T1334 0.0106107980202942
T1335 0.0106508394357986
T1336 0.0106908798276708
T1337 0.010730920219543
T1338 0.0107709616350473
T1339 0.0108110020269196
T1340 0.0108510424187918
T1341 0
T1342 0
T1343 0
T1344 0
T1345 0
T1346 0
T1347 0
T1348 0
T1349 0
T1350 0.0112514504320425
T1351 0.0112914908239148
T1352 0.011331531215787
T1353 0.0113715726312913
T1354 0.0114116130231635
T1355 0.0114516544386679
T1356 0.0114916948305401
T1357 0.0115317352224123
T1358 0.0115717766379166
T1359 0.0116118170297889
T1360 0.0116518574216611
T1361 0.0116918988371654
T1362 0.0117319392290377
T1363 0.0117719796209099
T1364 0.0118120210364142
T1365 0
T1366 0
T1367 0
T1368 0
T1369 0
T1370 0
T1371 0
T1372 0
T1373 0
T1374 0.0122124280260329
T1375 0.0122524684179051
T1376 0.0122925098334094
T1377 0.0123325502252816
T1378 0.012372591640786
T1379 0.0124126320326582
T1380 0.0124526724245304
T1381 0.0124927138400347
T1382 0.012532754231907
T1383 0.0125727946237792
T1384 0.0126128360392835
T1385 0.0126528764311558
T1386 0.012692916823028
T1387 0.0127329582385323
T1388 0.0127729986304046
T1389 0
T1390 0
T1391 0
T1392 0
T1393 0
T1394 0
T1395 0
T1396 0
T1397 0
T1398 0.0131734056200232
T1399 0.0132134470355275
T1400 0.0132534874273997
T1401 0.0132935288429041
T1402 0.0133335692347763
T1403 0.0133736096266485
T1404 0.0134136510421528
T1405 0.0134536914340251
T1406 0.0134937318258973
T1407 0.0135337732414016
T1408 0.0135738136332739
T1409 0.0136138540251461
T1410 0.0136538954406504
T1411 0.0136939358325227
T1412 0.0137339762243949
T1413 0
T1414 0
T1415 0
T1416 0
T1417 0
T1418 0
T1419 0
T1420 0
T1421 0
T1422 0.0141343842376456
T1423 0.0141744246295178
T1424 0.0142144660450221
T1425 0.0142545064368944
T1426 0.0142945468287666
T1427 0.0143345882442709
T1428 0.0143746286361432
T1429 0.0144146690280154
T1430 0.0144547104435197
T1431 0.014494750835392
T1432 0.0145347912272642
T1433 0.0145748326427685
T1434 0.0146148730346408
T1435 0.014654913426513
T1436 0
T1437 0
T1438 0
T1439 0
T1440 0
T1441 0
T1442 0
T1443 0
T1444 0
T1445 0
T1446 0.0150953618316359
T1447 0.0151354032471402
T1448 0.0151754436390125
T1449 0.0152154840308847
T1450 0.015255525446389
T1451 0.0152955658382613
T1452 0.0153356062301335
T1453 0.0153756476456378
T1454 0.0154156880375101
T1455 0.0154557284293823
T1456 0.0154957698448866
T1457 0.0155358102367589
T1458 0.0155758506286311
T1459 0.0156158920441354
T1460 0
T1461 0
T1462 0
T1463 0
T1464 0
T1465 0
T1466 0
T1467 0
T1468 0
T1469 0
T1470 0.0160563404492583
T1471 0.0160963808411306
T1472 0.0161364212330028
T1473 0.0161764626485071
T1474 0.0162165030403794
T1475 0.0162565434322516
T1476 0.0162965848477559
T1477 0.0163366252396282
T1478 0.0163766656315004
T1479 0.0164167070470047
T1480 0.016456747438877
T1481 0.0164967878307492
T1482 0.0165368292462535
T1483 0.0165768696381258
T1484 0
T1485 0
T1486 0
T1487 0
T1488 0
T1489 0
T1490 0
T1491 0
T1492 0
T1493 0
T1494 0.0170173180432487
T1495 0.0170573584351209
T1496 0.0170973998506252
T1497 0.0171374402424975
T1498 0.0171774806343697
T1499 0.017217522049874
T1500 0.0172575624417463
T1501 0.0172976028336185
T1502 0.0173376442491228
T1503 0.0173776846409951
T1504 0.0174177250328673
T1505 0.0174577664483716
T1506 0.0174978068402439
T1507 0.0175378472321161
T1508 0
T1509 0
T1510 0
T1511 0
T1512 0
T1513 0
T1514 0
T1515 0
T1516 0
T1517 0
T1518 0.017978295637239
T1519 0.0180183370527433
T1520 0.0180583774446156
T1521 0.0180984178364878
T1522 0.0181384592519921
T1523 0.0181784996438644
T1524 0.0182185400357366
T1525 0.0182585814512409
T1526 0.0182986218431132
T1527 0.0183386622349854
T1528 0.0183787036504897
T1529 0.0184187440423619
T1530 0.0184587844342342
T1531 0.0184988258497385
T1532 0
T1533 0
T1534 0
T1535 0
T1536 0
T1537 0
T1538 0
T1539 0
T1540 0
T1541 0
T1542 0.0189392742548614
T1543 0.0189793146467337
T1544 0.0190193550386059
T1545 0.0190593964541102
T1546 0.0190994368459825
T1547 0.0191394772378547
T1548 0.019179518653359
T1549 0.0192195590452313
T1550 0.0192595994371035
T1551 0.0192996408526078
T1552 0.01933968124448
T1553 0.0193797216363523
T1554 0.0194197630518566
T1555 0.0194598034437288
T1556 0
T1557 0
T1558 0
T1559 0
T1560 0
T1561 0
T1562 0
T1563 0
T1564 0
T1565 0
T1566 0.0199002518488518
T1567 0.019940292240724
T1568 0.0199803336562283
T1569 0.0200203740481006
T1570 0.0200604144399728
T1571 0.0201004558554771
T1572 0.0201404962473494
T1573 0.0201805366392216
T1574 0.0202205780547259
T1575 0.0202606184465981
T1576 0.0203006588384704
T1577 0.0203407002539747
T1578 0.0203807406458469
T1579 0.0204207810377192
T1580 0
T1581 0
T1582 0
T1583 0
T1584 0
T1585 0
T1586 0
T1587 0
T1588 0
T1589 0
T1590 0.0208612294428421
T1591 0.0209012708583464
T1592 0.0209413112502187
T1593 0.0209813516420909
T1594 0.0210213930575952
T1595 0.0210614334494675
T1596 0.0211014738413397
T1597 0.021141515256844
T1598 0.0211815556487162
T1599 0.0212215960405885
T1600 0.0212616374560928
T1601 0.021301677847965
T1602 0.0213417182398373
T1603 0.0213817596553416
T1604 0
T1605 0
T1606 0
T1607 0
T1608 0
T1609 0
T1610 0
T1611 0
T1612 0
T1613 0
T1614 0.0218222080604645
T1615 0.0218622484523368
T1616 0.021902288844209
T1617 0.0219423302597133
T1618 0.0219823706515855
T1619 0.0220224110434578
T1620 0.0220624524589621
T1621 0.0221024928508343
T1622 0.0221425332427066
T1623 0.0221825746582109
T1624 0.0222226150500831
T1625 0.0222626554419554
T1626 0.0223026968574597
T1627 0.0223427372493319
T1628 0
T1629 0
T1630 0
T1631 0
T1632 0
T1633 0
T1634 0
T1635 0
T1636 0
T1637 0
T1638 0.0227831856544549
T1639 0.0228232260463271
T1640 0.0228632674618314
T1641 0.0229033078537036
T1642 0.0229433482455759
T1643 0.0229833896610802
T1644 0.0230234300529524
T1645 0.0230634704448247
T1646 0.023103511860329
T1647 0.0231435522522012
T1648 0.0231835926440735
T1649 0.0232236340595778
T1650 0.02326367445145
T1651 0.0233037148433223
T1652 0
T1653 0
T1654 0
T1655 0
T1656 0
T1657 0
T1658 0
T1659 0
T1660 0
T1661 0
T1662 0.0237441632484452
T1663 0.0237842046639495
T1664 0.0238242450558217
T1665 0.023864285447694
T1666 0.0239043268631983
T1667 0.0239443672550705
T1668 0.0239844076469428
T1669 0.0240244490624471
T1670 0.0240644894543193
T1671 0.0241045298461916
T1672 0.0241445712616959
T1673 0.0241846116535681
T1674 0.0242246520454404
T1675 0.0242646934609447
T1676 0
T1677 0
T1678 0
T1679 0
T1680 0
T1681 0
T1682 0
T1683 0
T1684 0
T1685 0
T1686 0.0247051418660676
T1687 0.0247451822579398
T1688 0.0247852226498121
T1689 0.0248252640653164
T1690 0.0248653044571886
T1691 0.0249053448490609
T1692 0.0249453862645652
T1693 0.0249854266564374
T1694 0.0250254670483097
T1695 0.025065508463814
T1696 0.0251055488556862
T1697 0.0251455892475585
T1698 0.0251856306630628
T1699 0.025225671054935
T1700 0
T1701 0
T1702 0
T1703 0
T1704 0
T1705 0
T1706 0
T1707 0
T1708 0
T1709 0
T1710 0.0256661194600579
T1711 0.0257061598519302
T1712 0.0257462012674345
T1713 0.0257862416593067
T1714 0.025826282051179
T1715 0.0258663234666833
T1716 0.0259063638585555
T1717 0.0259464042504278
T1718 0.0259864456659321
T1719 0.0260264860578043
T1720 0.0260665264496766
T1721 0.0261065678651809
T1722 0.0261466082570531
T1723 0.0261866496725574
T1724 0
T1725 0
T1726 0
T1727 0
T1728 0
T1729 0
T1730 0
T1731 0
T1732 0
T1733 0
T1734 0.0266270970540483
T1735 0.0266671384695526
T1736 0.0267071788614248
T1737 0.0267472192532971
T1738 0.0267872606688014
T1739 0.0268273010606736
T1740 0.0268673414525459
T1741 0.0269073828680502
T1742 0.0269474232599224
T1743 0.0269874636517947
T1744 0.027027505067299
T1745 0.0270675454591712
T1746 0.0271075868746755
T1747 0.0271476272665478
T1748 0
T1749 0
T1750 0
T1751 0
T1752 0
T1753 0
T1754 0
T1755 0
T1756 0
T1757 0
T1758 0.0275880756716707
T1759 0.0276281160635429
T1760 0.0276681564554152
T1761 0.0277081978709195
T1762 0.0277482382627917
T1763 0.027788278654664
T1764 0.0278283200701683
T1765 0.0278683604620405
T1766 0.0278361058156581
T1767 0.0278038501456436
T1768 0.0277715954992612
T1769 0.0277393408528788
T1770 0.0277070851828643
T1771 0.0276748305364819
T1772 0
T1773 0
T1774 0
T1775 0
T1776 0
T1777 0
T1778 0
T1779 0
T1780 0
T1781 0
T1782 0.0273200243081151
T1783 0.0272877696617327
T1784 0.0272555150153503
T1785 0.0272232593453358
T1786 0.0271910046989534
T1787 0.027158750052571
T1788 0.0271264943825565
T1789 0.0270942397361741
T1790 0.0270619840661596
T1791 0.0270297294197772
T1792 0.0269974747733948
T1793 0.0269652191033803
T1794 0.0269329644569979
T1795 0.0269007087869834
T1796 0
T1797 0
T1798 0
T1799 0
T1800 0
T1801 0
T1802 0
T1803 0
T1804 0
T1805 0
T1806 0.0265459035822486
T1807 0.0265136489358662
T1808 0.0264813932658518
T1809 0.0264491386194693
T1810 0.0264168839730869
T1811 0.0263846283030725
T1812 0.0263523736566901
T1813 0.0263201179866756
T1814 0.0262878633402932
T1815 0.0262556086939108
T1816 0.0262233530238963
T1817 0.0261910983775139
T1818 0.0261588427074994
T1819 0.026126588061117
T1820 0
T1821 0
T1822 0
T1823 0
T1824 0
T1825 0
T1826 0
T1827 0
T1828 0
T1829 0
T1830 0.0257717828563822
T1831 0.0257395271863677
T1832 0.0257072725399853
T1833 0.0256750178936029
T1834 0.0256427622235884
T1835 0.025610507577206
T1836 0.0255782519071916
T1837 0.0255459972608091
T1838 0.0255137426144267
T1839 0.0254814869444123
T1840 0.0254492322980298
T1841 0.0254169766280154
T1842 0.025384721981633
T1843 0.0253524673352506
T1844 0
T1845 0
T1846 0
T1847 0
T1848 0
T1849 0
T1850 0
T1851 0
T1852 0
T1853 0
T1854 0.0249976611068837
T1855 0.0249654064605013
T1856 0.0249331518141189
T1857 0.0249008961441044
T1858 0.024868641497722
T1859 0.0248363858277075
T1860 0.0248041311813251
T1861 0.0247718765349427
T1862 0.0247396208649282
T1863 0.0247073662185458
T1864 0.0246751105485314
T1865 0.0246428559021489
T1866 0.0246106012557665
T1867 0.0245783455857521
T1868 0
T1869 0
T1870 0
T1871 0
T1872 0
T1873 0
T1874 0
T1875 0
T1876 0
T1877 0
T1878 0.0242235403810173
T1879 0.0241912857346349
T1880 0.0241590300646204
T1881 0.024126775418238
T1882 0.0240945197482235
T1883 0.0240622651018411
T1884 0.0240300104554587
T1885 0.0239977547854442
T1886 0.0239655001390618
T1887 0.0239332444690473
T1888 0.0239009898226649
T1889 0.0238687351762825
T1890 0.023836479506268
T1891 0.0238042248598856
T1892 0
T1893 0
T1894 0
T1895 0
T1896 0
T1897 0
T1898 0
T1899 0
T1900 0
T1901 0
T1902 0.0234494196551508
T1903 0.0234171639851364
T1904 0.023384909338754
T1905 0.0233526536687395
T1906 0.0233203990223571
T1907 0.0232881443759747
T1908 0.0232558887059602
T1909 0.0232236340595778
T1910 0.0231913783895633
T1911 0.0231591237431809
T1912 0.0231268690967985
T1913 0.023094613426784
T1914 0.0230623587804016
T1915 0.0230301031103871
T1916 0
T1917 0
T1918 0
T1919 0
T1920 0
T1921 0
T1922 0
T1923 0
T1924 0
T1925 0
T1926 0.0226752979056523
T1927 0.0226430432592699
T1928 0.0226107875892555
T1929 0.0225785329428731
T1930 0.0225462782964906
T1931 0.0225140226264762
T1932 0.0224817679800938
T1933 0.0224495123100793
T1934 0.0224172576636969
T1935 0.0223850030173145
T1936 0.0223527473473
T1937 0.0223204927009176
T1938 0.0222882370309031
T1939 0.0222559823845207
T1940 0
T1941 0
T1942 0
T1943 0
T1944 0
T1945 0
T1946 0
T1947 0
T1948 0
T1949 0
T1950 0.0219011771797859
T1951 0.0218689215097714
T1952 0.021836666863389
T1953 0.0218044122170066
T1954 0.0217721565469921
T1955 0.0217399019006097
T1956 0.0217076462305953
T1957 0.0216753915842129
T1958 0.0216431369378304
T1959 0.021610881267816
T1960 0.0215786266214336
T1961 0.0215463709514191
T1962 0.0215141163050367
T1963 0.0214818616586543
T1964 0
T1965 0
T1966 0
T1967 0
T1968 0
T1969 0
T1970 0
T1971 0
T1972 0
T1973 0
T1974 0
T1975 0.021094800783905
T1976 0.0210625461375226
T1977 0.0210302904675081
T1978 0.0209980358211257
T1979 0.0209657801511112
T1980 0.0209335255047288
T1981 0.0209012708583464
T1982 0.0208690151883319
T1983 0.0208367605419495
T1984 0.0208045048719351
T1985 0.0207722502255526
T1986 0.0207399955791702
T1987 0.0207077399091558
T1988 0
T1989 0
T1990 0
T1991 0
T1992 0
T1993 0
T1994 0
T1995 0
T1996 0
T1997 0
T1998 0
T1999 0.0203206800580386
T2000 0.0202884243880241
T2001 0.0202561697416417
T2002 0.0202239140716272
T2003 0.0201916594252448
T2004 0.0201594047788624
T2005 0.0201271491088479
T2006 0.0200948944624655
T2007 0.020062638792451
T2008 0.0200303841460686
T2009 0.0199981294996862
T2010 0.0199658738296717
T2011 0.0199336191832893
T2012 0
T2013 0
T2014 0
T2015 0
T2016 0
T2017 0
T2018 0
T2019 0
T2020 0
T2021 0
T2022 0
T2023 0.0195465583085401
T2024 0.0195143036621577
T2025 0.0194820479921432
T2026 0.0194497933457608
T2027 0.0194175386993784
T2028 0.0193852830293639
T2029 0.0193530283829815
T2030 0.019320772712967
T2031 0.0192885180665846
T2032 0.0192562634202022
T2033 0.0192240077501877
T2034 0.0191917531038053
T2035 0.0191594974337908
T2036 0
T2037 0
T2038 0
T2039 0
T2040 0
T2041 0
T2042 0
T2043 0
T2044 0
T2045 0
T2046 0
T2047 0.0187724375826736
T2048 0.0187401819126592
T2049 0.0187079272662768
T2050 0.0186756726198943
T2051 0.0186434169498799
T2052 0.0186111623034975
T2053 0.018578906633483
T2054 0.0185466519871006
T2055 0.0185143973407182
T2056 0.0184821416707037
T2057 0.0184498870243213
T2058 0.0184176313543068
T2059 0.0183853767079244
T2060 0
T2061 0
T2062 0
T2063 0
T2064 0
T2065 0
T2066 0
T2067 0
T2068 0
T2069 0
T2070 0
T2071 0.0179983158331751
T2072 0.0179660611867927
T2073 0.0179338065404103
T2074 0.0179015508703958
T2075 0.0178692962240134
T2076 0.017837040553999
T2077 0.0178047859076166
T2078 0.0177725312612341
T2079 0.0177402755912197
T2080 0.0177080209448373
T2081 0.0176757652748228
T2082 0.0176435106284404
T2083 0.017611255982058
T2084 0
T2085 0
T2086 0
T2087 0
T2088 0
T2089 0
T2090 0
T2091 0
T2092 0
T2093 0
T2094 0
T2095 0.0172241951073087
T2096 0.0171919404609263
T2097 0.0171596847909118
T2098 0.0171274301445294
T2099 0.0170951744745149
T2100 0.0170629198281325
T2101 0.0170306651817501
T2102 0.0169984095117356
T2103 0.0169661548653532
T2104 0.0169338991953388
T2105 0.0169016445489563
T2106 0.0168693899025739
T2107 0.0168371342325595
T2108 0
T2109 0
T2110 0
T2111 0
T2112 0
T2113 0
T2114 0
T2115 0
T2116 0
T2117 0
T2118 0
T2119 0.0164500743814423
T2120 0.0164178187114278
T2121 0.0163855640650454
T2122 0.0163533083950309
T2123 0.0163210537486485
T2124 0.0162887991022661
T2125 0.0162565434322516
T2126 0.0162242887858692
T2127 0.0161920331158547
T2128 0.0161597784694723
T2129 0.0161275238230899
T2130 0.0160952681530754
T2131 0
T2132 0
T2133 0
T2134 0
T2135 0
T2136 0
T2137 0
T2138 0
T2139 0
T2140 0
T2141 0
T2142 0
T2143 0.0156759526319438
T2144 0.0156436979855614
T2145 0.0156114423155469
T2146 0.0155791876691645
T2147 0.0155469330227821
T2148 0.0155146773527676
T2149 0.0154824227063852
T2150 0.0154501670363707
T2151 0.0154179123899883
T2152 0.0153856577436059
T2153 0.0153534020735914
T2154 0.015321147427209
T2155 0
T2156 0
T2157 0
T2158 0
T2159 0
T2160 0
T2161 0
T2162 0
T2163 0
T2164 0
T2165 0
T2166 0
T2167 0.0149018319060773
T2168 0.0148695762360629
T2169 0.0148373215896805
T2170 0.014805066943298
T2171 0.0147728112732836
T2172 0.0147405566269012
T2173 0.0147083009568867
T2174 0.0146760463105043
T2175 0.0146437916641219
T2176 0.0146115359941074
T2177 0.014579281347725
T2178 0.0145470267013426
T2179 0
T2180 0
T2181 0
T2182 0
T2183 0
T2184 0
T2185 0
T2186 0
T2187 0
T2188 0
T2189 0
T2190 0
T2191 0.0141277101565788
T2192 0.0140954555101964
T2193 0.014063200863814
T2194 0.0140309451937996
T2195 0.0139986905474171
T2196 0.0139664348774027
T2197 0.0139341802310203
T2198 0.0139019255846378
T2199 0.0138696699146234
T2200 0.013837415268241
T2201 0.0138051606218585
T2202 0.0137729049518441
T2203 0
T2204 0
T2205 0
T2206 0
T2207 0
T2208 0
T2209 0
T2210 0
T2211 0
T2212 0
T2213 0
T2214 0
T2215 0.0133535894307124
T2216 0.01332133478433
T2217 0.0132890791143155
T2218 0.0132568244679331
T2219 0.0132245687979186
T2220 0.0131923141515362
T2221 0.0131600595051538
T2222 0.0131278038351393
T2223 0.0130955491887569
T2224 0.0130632945423745
T2225 0.0130310388723601
T2226 0.0129987842259776
T2227 0
T2228 0
T2229 0
T2230 0
T2231 0
T2232 0
T2233 0
T2234 0
T2235 0
T2236 0
T2237 0
T2238 0
T2239 0.012579468704846
T2240 0.0125472130348315
T2241 0.0125149583884491
T2242 0.0124827027184346
T2243 0.0124504480720522
T2244 0.0124181934256698
T2245 0.0123859377556553
T2246 0.0123536831092729
T2247 0.0123214284628905
T2248 0.012289172792876
T2249 0.0122569181464936
T2250 0.0122246624764791
T2251 0
T2252 0
T2253 0
T2254 0
T2255 0
T2256 0
T2257 0
T2258 0
T2259 0
T2260 0
T2261 0
T2262 0
T2263 0.0118053469553475
T2264 0.0117730923089651
T2265 0.0117408366389506
T2266 0.0117085819925682
T2267 0.0116763273461858
T2268 0.0116440716761713
T2269 0.0116118170297889
T2270 0.0115795623834065
T2271 0.011547306713392
T2272 0.0115150520670096
T2273 0.0114827963969951
T2274 0.0114505417506127
T2275 0
T2276 0
T2277 0
T2278 0
T2279 0
T2280 0
T2281 0
T2282 0
T2283 0
T2284 0
T2285 0
T2286 0
T2287 0.011031226229481
T2288 0.0109989705594666
T2289 0.0109667159130842
T2290 0.0109344612667018
T2291 0.0109022055966873
T2292 0.0108699509503049
T2293 0.0108376963039225
T2294 0.010805440633908
T2295 0.0107731859875256
T2296 0.0107409303175111
T2297 0.0107086756711287
T2298 0.0106764210247463
T2299 0
T2300 0
T2301 0
T2302 0
T2303 0
T2304 0
T2305 0
T2306 0
T2307 0
T2308 0
T2309 0
T2310 0
T2311 0.0102571044799826
T2312 0.0102248498336001
T2313 0.0101925951872177
T2314 0.0101603395172033
T2315 0.0101280848708208
T2316 0.0100958292008064
T2317 0.010063574554424
T2318 0.0100313199080415
T2319 0.00999906423802707
T2320 0.00996680959164466
T2321 0.00993455494526225
T2322 0.00990229927524778
T2323 0
T2324 0
T2325 0
T2326 0
T2327 0
T2328 0
T2329 0
T2330 0
T2331 0
T2332 0
T2333 0
T2334 0
T2335 0.00948298375411612
T2336 0.00945072910773371
T2337 0.00941847343771923
T2338 0.00938621879133682
T2339 0.00935396312132235
T2340 0.00932170847493994
T2341 0.00928945382855752
T2342 0.00925719815854305
T2343 0.00922494351216064
T2344 0.00919268886577823
T2345 0.00916043319576375
T2346 0.00912817854938134
T2347 0
T2348 0
T2349 0
T2350 0
T2351 0
T2352 0
T2353 0
T2354 0
T2355 0
T2356 0
T2357 0
T2358 0
T2359 0.00870886302824968
T2360 0.00867660735823521
T2361 0.0086443527118528
T2362 0.00861209704183832
T2363 0.00857984239545591
T2364 0.0085475877490735
T2365 0.00851533207905903
T2366 0.00848307743267662
T2367 0.00845082278629421
T2368 0.00841856711627973
T2369 0.00838631246989732
T2370 0.00835405679988284
T2371 0
T2372 0
T2373 0
T2374 0
T2375 0
T2376 0
T2377 0
T2378 0
T2379 0
T2380 0
T2381 0
T2382 0
T2383 0.00793474127875119
T2384 0.00790248663236878
T2385 0.0078702309623543
T2386 0.00783797631597189
T2387 0.00780572166958948
T2388 0.007773465999575
T2389 0.00774121135319259
T2390 0.00770895670681018
T2391 0.00767670103679571
T2392 0.0076444463904133
T2393 0.00761219072039882
T2394 0.00757993607401641
T2395 0
T2396 0
T2397 0
T2398 0
T2399 0
T2400 0
T2401 0
T2402 0
T2403 0
T2404 0
T2405 0
T2406 0
T2407 0.00716062055288475
T2408 0.00712836488287028
T2409 0.00709611023648787
T2410 0.00706385559010546
T2411 0.00703159992009098
T2412 0.00699934527370857
T2413 0.00696709062732616
T2414 0.00693483495731168
T2415 0.00690258031092927
T2416 0.0068703246409148
T2417 0.00683806999453239
T2418 0.00680581534814998
T2419 0
T2420 0
T2421 0
T2422 0
T2423 0
T2424 0
T2425 0
T2426 0
T2427 0
T2428 0
T2429 0
T2430 0
T2431 0.00638649880338625
T2432 0.00635424415700384
T2433 0.00632198951062143
T2434 0.00628973384060696
T2435 0.00625747919422455
T2436 0.00622522454784214
T2437 0.00619296887782766
T2438 0.00616071423144525
T2439 0.00612845856143078
T2440 0.00609620391504836
T2441 0.00606394926866596
T2442 0.00603169359865148
T2443 0
T2444 0
T2445 0
T2446 0
T2447 0
T2448 0
T2449 0
T2450 0
T2451 0
T2452 0
T2453 0
T2454 0
T2455 0.00561237807751982
T2456 0.00558012343113741
T2457 0.00554786776112293
T2458 0.00551561311474052
T2459 0.00548335846835811
T2460 0.00545110279834364
T2461 0.00541884815196123
T2462 0.00538659248194675
T2463 0.00535433783556434
T2464 0.00532208318918193
T2465 0.00528982751916746
T2466 0.00525757287278505
T2467 0
T2468 0
T2469 0
T2470 0
T2471 0
T2472 0
T2473 0
T2474 0
T2475 0
T2476 0
T2477 0
T2478 0
T2479 0.00483825735165339
T2480 0.00480600168163891
T2481 0.0047737470352565
T2482 0.00474149238887409
T2483 0.00470923671885962
T2484 0.00467698207247721
T2485 0.00464472640246273
T2486 0.00461247175608032
T2487 0.00458021710969791
T2488 0.00454796143968343
T2489 0.00451570679330102
T2490 0.00448345112328655
T2491 0
T2492 0
T2493 0
T2494 0
T2495 0
T2496 0
T2497 0
T2498 0
T2499 0
T2500 0
T2501 0
T2502 0
T2503 0.00406413560215489
T2504 0.00403188095577248
T2505 0.00399962630939007
T2506 0.00396737063937559
T2507 0.00393511599299318
T2508 0.00390286032297871
T2509 0.0038706056765963
T2510 0.00383835103021389
T2511 0.00380609536019941
T2512 0.003773840713817
T2513 0.00374158504380252
T2514 0.00370933039742011
T2515 0
T2516 0
T2517 0
T2518 0
T2519 0
T2520 0
T2521 0
T2522 0
T2523 0
T2524 0
T2525 0
T2526 0
T2527 0.00329001487628846
T2528 0.00325776022990605
T2529 0.00322550455989157
T2530 0.00319324991350916
T2531 0.00316099424349468
T2532 0.00312873959711227
T2533 0.00309648495072986
T2534 0.00306422928071539
T2535 0.00303197463433298
T2536 0.0029997189643185
T2537 0.00296746431793609
T2538 0.00293520967155368
T2539 0
T2540 0
T2541 0
T2542 0
T2543 0
T2544 0
T2545 0
T2546 0
T2547 0
T2548 0
T2549 0
T2550 0
T2551 0.00251589415042202
T2552 0.00248363848040755
T2553 0.00245138383402514
T2554 0.00241912816401066
T2555 0.00238687351762825
T2556 0.00235461887124584
T2557 0.00232236320123136
T2558 0.00229010855484895
T2559 0.00225785288483448
T2560 0.00222559823845207
T2561 0.00219334359206966
T2562 0.00216108792205518
T2563 0
T2564 0
T2565 0
T2566 0
T2567 0
T2568 0
T2569 0
T2570 0
T2571 0
T2572 0
T2573 0
T2574 0
T2575 0.00174177240092352
T2576 0.00170951775454111
T2577 0.00167726208452664
T2578 0.00164500743814423
T2579 0.00161275279176182
T2580 0.00158049712174734
T2581 0.00154824247536493
T2582 0.00151598680535046
T2583 0.00148373215896805
T2584 0.00145147751258564
T2585 0.00141922184257116
T2586 0.00138696719618875
T2587 0
T2588 0
T2589 0
T2590 0
T2591 0
T2592 0
T2593 0
T2594 0
T2595 0
T2596 0
T2597 0
T2598 0
T2599 0.000967651675057091
T2600 0.000935396005042615
T2601 0.000903141358660205
T2602 0.000870886712277795
T2603 0.000838631042263319
T2604 0.000806376395880909
T2605 0.000774120725866433
T2606 0.000741866079484023
T2607 0.000709611433101613
T2608 0.000677355763087137
T2609 0.000645101116704727
T2610 0.000612845446690251
T2611 0
T2612 0
T2613 0
T2614 0
T2615 0
T2616 0
T2617 0
T2618 0
T2619 0
T2620 0
T2621 0
T2622 0
T2623 0.000193529925558592
T2624 0.000161275279176182
T2625 0.000129020632793772
T2626 9.67651675057091e-05
T2627 6.45101116704727e-05
T2628 3.22550558352364e-05
T2629 0
T2630 0
T2631 0
T2632 0
T2633 0
T2634 0
T2635 0
T2636 0
T2637 0
T2638 0
T2639 0
T2640 0
T2641 0
T2642 0
T2643 0
T2644 0
T2645 0
T2646 0
T2647 0
T2648 0
T2649 0
T2650 0
T2651 0
T2652 0
T2653 0
T2654 0
T2655 0
T2656 0
T2657 0
T2658 0
T2659 0
T2660 0
T2661 0
T2662 0
T2663 0
T2664 0
T2665 0
T2666 0
T2667 0
T2668 0
T2669 0
T2670 0
T2671 0
T2672 0
T2673 0
T2674 0
T2675 0
T2676 0
T2677 0
T2678 0
T2679 0
T2680 0
T2681 0
T2682 0
T2683 0
T2684 0
T2685 0
T2686 0
T2687 0
T2688 0
T2689 0
T2690 0
T2691 0
T2692 0
T2693 0
T2694 0
T2695 0
T2696 0
T2697 0
T2698 0
T2699 0
T2700 0
T2701 0
T2702 0
T2703 0
T2704 0
T2705 0
T2706 0
T2707 0
T2708 0
T2709 0
T2710 0
T2711 0
T2712 0
T2713 0
T2714 0
T2715 0
T2716 0
T2717 0
T2718 0
T2719 0
T2720 0
T2721 0
T2722 0
T2723 0
T2724 0
T2725 0
T2726 0
T2727 0
T2728 0
T2729 0
T2730 0
T2731 0
T2732 0
T2733 0
T2734 0
T2735 0
T2736 0
T2737 0
T2738 0
T2739 0
T2740 0
T2741 0
T2742 0
T2743 0
T2744 0
T2745 0
T2746 0
T2747 0
T2748 0
T2749 0
T2750 0
T2751 0
T2752 0
T2753 0
T2754 0
T2755 0
T2756 0
T2757 0
T2758 0
T2759 0
T2760 0
T2761 0
T2762 0
T2763 0
T2764 0
T2765 0
T2766 0
T2767 0
T2768 0
T2769 0
T2770 0
T2771 0
T2772 0
T2773 0
T2774 0
T2775 0
T2776 0
T2777 0
T2778 0
T2779 0
T2780 0
T2781 0
T2782 0
T2783 0
T2784 0
T2785 0
T2786 0
T2787 0
T2788 0
T2789 0
T2790 0
T2791 0
T2792 0
T2793 0
T2794 0
T2795 0
T2796 0
T2797 0
T2798 0
T2799 0
T2800 0
T2801 0
T2802 0
T2803 0
T2804 0
T2805 0
T2806 0
T2807 0
T2808 0
