# Supplementary material for: FishMORPH - An agent-based model to predict salmonid growth and distribution responses under natural and low flows
Source: Sci Rep. 2016 Jul 19;6:29414. doi: 10.1038/srep29414 (PMC4949470; doi:10.1038/srep29414)
Supplement: Supplementary Information 2 [file srep29414-s2.zip › SR_FishMORPH_Files/Parameters/Baseline_Resource9_Density_Stretch3.var]

Resource9Density Strech3
T1 0
T2 0
T3 0
T4 0
T5 0
T6 0
T7 0
T8 0
T9 0
T10 0
T11 0
T12 0
T13 0
T14 0
T15 0
T16 0
T17 0
T18 0
T19 0
T20 0
T21 0
T22 0
T23 0
T24 0
T25 0
T26 0
T27 0
T28 0
T29 0
T30 0
T31 0
T32 0
T33 0
T34 0
T35 0
T36 0
T37 0
T38 0
T39 0
T40 0
T41 0
T42 0
T43 0
T44 0
T45 0
T46 0
T47 0
T48 0
T49 0
T50 0
T51 0
T52 0
T53 0
T54 0
T55 0
T56 0
T57 0
T58 0
T59 0
T60 0
T61 0
T62 0
T63 0
T64 0
T65 0
T66 0
T67 0
T68 0
T69 0
T70 0
T71 0
T72 0
T73 0
T74 0
T75 0
T76 0
T77 0
T78 0
T79 0
T80 0
T81 0
T82 0
T83 0
T84 0
T85 0
T86 0
T87 0
T88 0
T89 0
T90 0
T91 0
T92 0
T93 0
T94 0
T95 0
T96 0
T97 0
T98 0
T99 0
T100 0
T101 0
T102 0
T103 0
T104 0
T105 0
T106 0
T107 0
T108 0
T109 0
T110 0
T111 0
T112 0
T113 0
T114 0
T115 0
T116 0
T117 0
T118 0
T119 0
T120 0
T121 0
T122 0
T123 0
T124 0
T125 0
T126 0
T127 0
T128 0
T129 0
T130 0
T131 0
T132 0
T133 0
T134 0
T135 0
T136 0
T137 0
T138 0
T139 0
T140 0
T141 0
T142 0
T143 0
T144 0
T145 0
T146 0
T147 0
T148 0
T149 0
T150 0
T151 0
T152 0
T153 0
T154 0
T155 0
T156 0
T157 0
T158 0
T159 0
T160 0
T161 0
T162 0
T163 0
T164 0
T165 0
T166 0
T167 0
T168 0
T169 0
T170 0
T171 0
T172 0
T173 0
T174 0
T175 0
T176 0
T177 0
T178 0
T179 0
T180 0
T181 0
T182 0
T183 0
T184 0
T185 0
T186 0
T187 0
T188 0
T189 0
T190 0
T191 0
T192 0
T193 0
T194 0
T195 0
T196 0
T197 0
T198 0
T199 0
T200 0
T201 0
T202 0
T203 0
T204 0
T205 0
T206 0
T207 0
T208 0
T209 0
T210 0
T211 0
T212 0
T213 0
T214 0
T215 0
T216 0
T217 0
T218 0
T219 0
T220 0
T221 0
T222 0
T223 0
T224 0
T225 0
T226 0
T227 0
T228 0
T229 0
T230 0
T231 0
T232 0
T233 0
T234 0
T235 0
T236 0
T237 0
T238 0
T239 0
T240 0
T241 0
T242 0
T243 0
T244 0
T245 0
T246 0
T247 0
T248 0
T249 0
T250 0
T251 0
T252 0
T253 0
T254 0
T255 0
T256 0
T257 0
T258 0
T259 0
T260 0
T261 0
T262 0
T263 0
T264 0
T265 0
T266 0
T267 0
T268 0
T269 0
T270 0
T271 0
T272 0
T273 0
T274 0
T275 0
T276 0
T277 0
T278 0
T279 0
T280 0
T281 0
T282 0
T283 0
T284 0
T285 0
T286 0
T287 0
T288 0
T289 0
T290 0
T291 0
T292 0
T293 0
T294 0
T295 0
T296 0
T297 0
T298 0
T299 0
T300 0
T301 0
T302 0
T303 0
T304 0
T305 0
T306 0
T307 0
T308 0
T309 0
T310 0
T311 0
T312 0
T313 0
T314 0
T315 0
T316 0
T317 0
T318 0
T319 0
T320 0
T321 0
T322 0
T323 0
T324 0
T325 0
T326 0
T327 0
T328 0
T329 0
T330 0
T331 0
T332 0
T333 0
T334 0
T335 0
T336 0
T337 0
T338 0
T339 0
T340 0
T341 0
T342 0
T343 0
T344 0
T345 0
T346 0
T347 0
T348 0
T349 0
T350 0
T351 0
T352 0
T353 0
T354 0
T355 0
T356 0
T357 0
T358 0
T359 0
T360 0
T361 0
T362 0
T363 0
T364 0
T365 0
T366 0
T367 0
T368 0
T369 0
T370 0
T371 0
T372 0
T373 0
T374 0
T375 0
T376 0
T377 0
T378 0
T379 0
T380 0
T381 0
T382 0
T383 0
T384 0
T385 0
T386 0
T387 0
T388 0
T389 0
T390 0
T391 0
T392 0
T393 0
T394 0
T395 0
T396 0
T397 0
T398 0
T399 0
T400 0
T401 0
T402 0
T403 0
T404 0
T405 0
T406 0
T407 0
T408 0
T409 0
T410 0
T411 0
T412 0
T413 0
T414 0
T415 0
T416 0
T417 0
T418 0
T419 0
T420 0
T421 0
T422 0
T423 0
T424 0
T425 0
T426 0
T427 0
T428 0
T429 0
T430 0
T431 0
T432 0
T433 0
T434 0
T435 0
T436 0
T437 0
T438 0
T439 0
T440 0
T441 0
T442 0
T443 0
T444 0
T445 0
T446 0
T447 0
T448 0
T449 0
T450 0
T451 0
T452 0
T453 0
T454 0
T455 0
T456 0
T457 0
T458 0
T459 0
T460 0
T461 0
T462 0
T463 0
T464 0
T465 0
T466 0
T467 0
T468 0
T469 0
T470 0
T471 0
T472 0
T473 0
T474 0
T475 0
T476 0
T477 0
T478 0
T479 0
T480 0
T481 0
T482 0
T483 0
T484 0
T485 0
T486 0
T487 0
T488 0
T489 0
T490 0
T491 0
T492 0
T493 0
T494 0
T495 0
T496 0
T497 0
T498 0
T499 0
T500 0
T501 0
T502 0
T503 0
T504 0
T505 0
T506 0
T507 0
T508 0
T509 0
T510 0
T511 0
T512 0
T513 0
T514 0
T515 0
T516 0
T517 0
T518 0
T519 0
T520 0
T521 0
T522 0
T523 0
T524 0
T525 0
T526 0
T527 0
T528 0
T529 0
T530 0
T531 0
T532 0
T533 0
T534 0
T535 0
T536 0
T537 0
T538 0
T539 0
T540 0
T541 0
T542 0
T543 0
T544 0
T545 0
T546 0
T547 0
T548 0
T549 0
T550 0
T551 0
T552 0
T553 0
T554 0
T555 0
T556 0
T557 0
T558 0
T559 0
T560 0
T561 0
T562 0
T563 0
T564 0
T565 0
T566 0
T567 0
T568 0
T569 0
T570 0
T571 0
T572 0
T573 0
T574 0
T575 0
T576 0
T577 0
T578 0
T579 0
T580 0
T581 0
T582 0
T583 0
T584 0
T585 0
T586 0
T587 0
T588 0
T589 0
T590 0
T591 0
T592 0
T593 0
T594 0
T595 0
T596 0
T597 0
T598 0
T599 0
T600 0
T601 0
T602 0
T603 0
T604 0
T605 0
T606 0
T607 0
T608 0
T609 0
T610 0
T611 0
T612 0
T613 0
T614 0
T615 0
T616 0
T617 0
T618 0
T619 0
T620 0
T621 0
T622 0
T623 0
T624 0
T625 0
T626 0
T627 0
T628 0
T629 0
T630 0
T631 0
T632 0
T633 0
T634 0
T635 0
T636 0
T637 0
T638 0
T639 0
T640 0
T641 0
T642 0
T643 0
T644 0
T645 0
T646 0
T647 0
T648 0
T649 0
T650 0
T651 0
T652 0
T653 0
T654 0
T655 0
T656 0
T657 0
T658 0
T659 0
T660 0
T661 0
T662 0
T663 0
T664 0
T665 0
T666 0
T667 0
T668 0
T669 0
T670 0
T671 0
T672 0
T673 0
T674 0
T675 0
T676 0
T677 0
T678 0
T679 0
T680 0
T681 0
T682 0
T683 0
T684 0
T685 0
T686 0
T687 0
T688 0
T689 0
T690 0
T691 0
T692 0
T693 0
T694 0
T695 0
T696 0
T697 0
T698 0
T699 0
T700 0
T701 0
T702 0
T703 0
T704 0
T705 0
T706 0
T707 0
T708 0
T709 0
T710 0
T711 0
T712 0
T713 0
T714 0
T715 0
T716 0
T717 0
T718 0
T719 0
T720 0
T721 0
T722 0
T723 0
T724 0
T725 0
T726 0
T727 0
T728 0
T729 0
T730 0
T731 0
T732 0
T733 0
T734 0
T735 0
T736 0
T737 0
T738 0
T739 0
T740 0
T741 0
T742 0
T743 0
T744 0
T745 0
T746 0
T747 0
T748 0
T749 0
T750 0
T751 0
T752 0
T753 0
T754 0
T755 0
T756 0
T757 0
T758 0
T759 0
T760 0
T761 0
T762 0
T763 0
T764 0
T765 0
T766 0
T767 0
T768 0
T769 0
T770 0
T771 0
T772 0
T773 0
T774 0
T775 0
T776 0
T777 0
T778 0
T779 0
T780 0
T781 0
T782 0
T783 0
T784 0
T785 0
T786 0
T787 0
T788 0
T789 0
T790 0
T791 0
T792 0
T793 0
T794 0
T795 0
T796 0
T797 0
T798 0
T799 0
T800 0
T801 0
T802 0
T803 0
T804 0
T805 0
T806 0
T807 0
T808 0
T809 0
T810 0
T811 0
T812 0
T813 0
T814 0
T815 0
T816 0
T817 0
T818 0
T819 0
T820 0
T821 0
T822 0
T823 0
T824 0
T825 0
T826 0
T827 0
T828 0
T829 0
T830 0
T831 0
T832 0
T833 0
T834 0
T835 0
T836 0
T837 0
T838 0
T839 0
T840 0
T841 0
T842 0
T843 0
T844 0
T845 0
T846 0
T847 0
T848 0
T849 0
T850 0
T851 0
T852 0
T853 0
T854 0
T855 0
T856 0
T857 0
T858 0
T859 0
T860 0
T861 0
T862 0
T863 0
T864 0
T865 0
T866 0
T867 0
T868 0
T869 0
T870 0
T871 0
T872 0
T873 0
T874 0
T875 0
T876 0
T877 0
T878 0
T879 0
T880 0
T881 0
T882 0
T883 0
T884 0
T885 0
T886 0
T887 0
T888 0
T889 0
T890 0
T891 0
T892 0
T893 0
T894 0
T895 0
T896 0
T897 0
T898 0
T899 0
T900 0
T901 0
T902 0
T903 0
T904 0
T905 0
T906 0
T907 0
T908 0
T909 0
T910 0
T911 0
T912 0
T913 0
T914 0
T915 0
T916 0
T917 0
T918 0
T919 0
T920 0
T921 0
T922 0
T923 0
T924 0
T925 0
T926 0
T927 0
T928 0
T929 0
T930 0
T931 0
T932 0
T933 0
T934 0
T935 0
T936 0
T937 0
T938 0
T939 0
T940 0
T941 0
T942 0
T943 0
T944 0
T945 0
T946 0
T947 0
T948 0
T949 0
T950 0
T951 0
T952 0
T953 0
T954 0
T955 0
T956 0
T957 0
T958 0
T959 0
T960 0
T961 0
T962 0
T963 0
T964 0
T965 0
T966 0
T967 0
T968 0
T969 0
T970 0
T971 0
T972 0
T973 0
T974 0
T975 0
T976 0
T977 0
T978 0
T979 0
T980 0
T981 0
T982 0
T983 0
T984 0
T985 0
T986 0
T987 0
T988 0
T989 0
T990 0
T991 0
T992 0
T993 0
T994 0
T995 0
T996 0
T997 0
T998 0
T999 0
T1000 0
T1001 0
T1002 0
T1003 0
T1004 0
T1005 0
T1006 0
T1007 0
T1008 0
T1009 0
T1010 0
T1011 0
T1012 0
T1013 0
T1014 0
T1015 0
T1016 0
T1017 0
T1018 0
T1019 0
T1020 0
T1021 0
T1022 0
T1023 0
T1024 0
T1025 0
T1026 0
T1027 0
T1028 0
T1029 0
T1030 0
T1031 0
T1032 0
T1033 0
T1034 0
T1035 0
T1036 0
T1037 0
T1038 0
T1039 0
T1040 0
T1041 0
T1042 0
T1043 0
T1044 0
T1045 0
T1046 0
T1047 0
T1048 0
T1049 0
T1050 0
T1051 0
T1052 0
T1053 0
T1054 0
T1055 0
T1056 0
T1057 0
T1058 0
T1059 0
T1060 0
T1061 0
T1062 0
T1063 0
T1064 0
T1065 0
T1066 0
T1067 0
T1068 0
T1069 0
T1070 4.35297270406685e-05
T1071 8.70594540813371e-05
T1072 0.000130589181122006
T1073 0.000174119469367694
T1074 0.000217647933697068
T1075 0.000261177801038992
T1076 0.000304707668380915
T1077 0
T1078 0
T1079 0
T1080 0
T1081 0
T1082 0
T1083 0
T1084 0
T1085 0
T1086 0.000740004938787601
T1087 0.000783534806129524
T1088 0.000827064673471448
T1089 0.000870594540813371
T1090 0.000914124408155294
T1091 0.000957654275497218
T1092 0.00100118273982659
T1093 0.00104471260716852
T1094 0.00108824247451044
T1095 0.00113177234185236
T1096 0.00117530220919429
T1097 0.00121883207653621
T1098 0.00126236194387813
T1099 0.00130589181122006
T1100 0.00134942167856198
T1101 0
T1102 0
T1103 0
T1104 0
T1105 0
T1106 0
T1107 0
T1108 0
T1109 0
T1110 0.00178471894896867
T1111 0.00182824741329804
T1112 0.00187177728063996
T1113 0.00191530714798189
T1114 0.00195883701532381
T1115 0.00200236688266573
T1116 0.00204589675000766
T1117 0.00208942661734958
T1118 0.0021329564846915
T1119 0.00217648635203343
T1120 0.0022200148163628
T1121 0.00226354468370473
T1122 0.00230707455104665
T1123 0.00235060441838857
T1124 0.0023941342857305
T1125 0
T1126 0
T1127 0
T1128 0
T1129 0
T1130 0
T1131 0
T1132 0
T1133 0
T1134 0.00282943155613718
T1135 0.0028729614234791
T1136 0.00291649129082103
T1137 0.00296002115816295
T1138 0.00300354962249233
T1139 0.00304707948983425
T1140 0.00309060935717617
T1141 0.0031341392245181
T1142 0.00317766909186002
T1143 0.00322119895920194
T1144 0.00326472882654387
T1145 0.00330825869388579
T1146 0.00335178856122771
T1147 0.00339531842856964
T1148 0.00343884689289901
T1149 0
T1150 0
T1151 0
T1152 0
T1153 0
T1154 0
T1155 0
T1156 0
T1157 0
T1158 0.0038741441633057
T1159 0.00391767403064762
T1160 0.00396120389798954
T1161 0.00400473376533147
T1162 0.00404826363267339
T1163 0.00409179350001531
T1164 0.00413532336735724
T1165 0.00417885323469916
T1166 0.00422238169902854
T1167 0.00426591156637046
T1168 0.00430944143371238
T1169 0.00435297130105431
T1170 0.00439650116839623
T1171 0.00444003103573815
T1172 0.00448356090308008
T1173 0
T1174 0
T1175 0
T1176 0
T1177 0
T1178 0
T1179 0
T1180 0
T1181 0
T1182 0.00491885817348676
T1183 0.00496238804082868
T1184 0.00500591650515806
T1185 0.00504944637249998
T1186 0.00509297623984191
T1187 0.00513650610718383
T1188 0.00518003597452575
T1189 0.00522356584186768
T1190 0.0052670957092096
T1191 0.00531062557655152
T1192 0.00535415544389345
T1193 0.00539768531123537
T1194 0.00544121377556475
T1195 0.00548474364290667
T1196 0.00552827351024859
T1197 0
T1198 0
T1199 0
T1200 0
T1201 0
T1202 0
T1203 0
T1204 0
T1205 0
T1206 0.00596357078065528
T1207 0.0060071006479972
T1208 0.00605063051533913
T1209 0.00609416038268105
T1210 0.00613769025002297
T1211 0.0061812201173649
T1212 0.00622474858169427
T1213 0.00626827844903619
T1214 0.00631180831637812
T1215 0.00635533818372004
T1216 0.00639886805106196
T1217 0.00644239791840389
T1218 0.00648592778574581
T1219 0.00652945765308773
T1220 0.00657298752042966
T1221 0
T1222 0
T1223 0
T1224 0
T1225 0
T1226 0
T1227 0
T1228 0
T1229 0
T1230 0.00700828338782379
T1231 0.00705181325516572
T1232 0.00709534312250764
T1233 0.00713887298984956
T1234 0.00718240285719149
T1235 0.00722593272453341
T1236 0.00726946259187533
T1237 0.00731299245921726
T1238 0.00735652232655918
T1239 0.00740005079088856
T1240 0.00744358065823048
T1241 0.0074871105255724
T1242 0.00753064039291433
T1243 0.00757417026025625
T1244 0.00761770012759817
T1245 0
T1246 0
T1247 0
T1248 0
T1249 0
T1250 0
T1251 0
T1252 0
T1253 0
T1254 0.00805299739800486
T1255 0.00809652726534678
T1256 0.0081400571326887
T1257 0.00818358700003063
T1258 0.00822711546436
T1259 0.00827064533170193
T1260 0.00831417519904385
T1261 0.00835770506638577
T1262 0.0084012349337277
T1263 0.00844476480106962
T1264 0.00848829466841154
T1265 0.00853182453575347
T1266 0.00857535440309539
T1267 0.00861888286742477
T1268 0.00866241273476669
T1269 0
T1270 0
T1271 0
T1272 0
T1273 0
T1274 0
T1275 0
T1276 0
T1277 0
T1278 0.00909771000517337
T1279 0.0091412398725153
T1280 0.00918476973985722
T1281 0.00922829960719914
T1282 0.00927182947454107
T1283 0.00931535934188299
T1284 0.00935888920922491
T1285 0.00940241767355429
T1286 0.00944594754089621
T1287 0.00948947740823814
T1288 0.00953300727558006
T1289 0.00957653714292198
T1290 0.00962006701026391
T1291 0.00966359687760583
T1292 0.00970712674494775
T1293 0
T1294 0
T1295 0
T1296 0
T1297 0
T1298 0
T1299 0
T1300 0
T1301 0
T1302 0.0101424240153544
T1303 0.0101859538826964
T1304 0.0102294823470257
T1305 0.0102730122143677
T1306 0.0103165420817096
T1307 0.0103600719490515
T1308 0.0104036018163934
T1309 0.0104471316837354
T1310 0.0104906615510773
T1311 0.0105341914184192
T1312 0.0105777212857611
T1313 0.0106212497500905
T1314 0.0106647796174324
T1315 0.0107083094847743
T1316 0.0107518393521163
T1317 0
T1318 0
T1319 0
T1320 0
T1321 0
T1322 0
T1323 0
T1324 0
T1325 0
T1326 0.011187136622523
T1327 0.0112306664898649
T1328 0.0112741963572068
T1329 0.0113177262245487
T1330 0.0113612560918906
T1331 0.01140478455622
T1332 0.0114483144235619
T1333 0.0114918442909039
T1334 0.0115353741582458
T1335 0.0115789040255877
T1336 0.0116224338929296
T1337 0.0116659637602716
T1338 0.0117094936276135
T1339 0.0117530234949554
T1340 0.0117965533622973
T1341 0
T1342 0
T1343 0
T1344 0
T1345 0
T1346 0
T1347 0
T1348 0
T1349 0
T1350 0.0122318492296915
T1351 0.0122753790970334
T1352 0.0123189089643753
T1353 0.0123624388317172
T1354 0.0124059686990592
T1355 0.0124494985664011
T1356 0.012493028433743
T1357 0.0125365583010849
T1358 0.0125800881684269
T1359 0.0126236166327562
T1360 0.0126671465000982
T1361 0.0127106763674401
T1362 0.012754206234782
T1363 0.0127977361021239
T1364 0.0128412659694658
T1365 0
T1366 0
T1367 0
T1368 0
T1369 0
T1370 0
T1371 0
T1372 0
T1373 0
T1374 0.0132765632398725
T1375 0.0133200931072145
T1376 0.0133636229745564
T1377 0.0134071514388858
T1378 0.0134506813062277
T1379 0.0134942111735696
T1380 0.0135377410409115
T1381 0.0135812709082535
T1382 0.0136248007755954
T1383 0.0136683306429373
T1384 0.0137118605102792
T1385 0.0137553903776211
T1386 0.0137989188419505
T1387 0.0138424487092924
T1388 0.0138859785766344
T1389 0
T1390 0
T1391 0
T1392 0
T1393 0
T1394 0
T1395 0
T1396 0
T1397 0
T1398 0.0143212758470411
T1399 0.014364805714383
T1400 0.0144083355817249
T1401 0.0144518654490668
T1402 0.0144953953164087
T1403 0.0145389251837507
T1404 0.0145824550510926
T1405 0.014625983515422
T1406 0.0146695133827639
T1407 0.0147130432501058
T1408 0.0147565731174477
T1409 0.0148001029847897
T1410 0.0148436328521316
T1411 0.0148871627194735
T1412 0.0149306925868154
T1413 0
T1414 0
T1415 0
T1416 0
T1417 0
T1418 0
T1419 0
T1420 0
T1421 0
T1422 0.0153659898572221
T1423 0.0154095183215515
T1424 0.0154530481888934
T1425 0.0154965780562353
T1426 0.0155401079235773
T1427 0.0155836377909192
T1428 0.0156271676582611
T1429 0.015670697525603
T1430 0.015714227392945
T1431 0.0157577572602869
T1432 0.0158012857246163
T1433 0.0158448155919582
T1434 0.0158883454593001
T1435 0.015931875326642
T1436 0
T1437 0
T1438 0
T1439 0
T1440 0
T1441 0
T1442 0
T1443 0
T1444 0
T1445 0
T1446 0.0164107024643906
T1447 0.0164542323317326
T1448 0.0164977621990745
T1449 0.0165412920664164
T1450 0.0165848219337583
T1451 0.0166283503980877
T1452 0.0166718802654296
T1453 0.0167154101327715
T1454 0.0167589400001135
T1455 0.0168024698674554
T1456 0.0168459997347973
T1457 0.0168895296021392
T1458 0.0169330594694812
T1459 0.0169765893368231
T1460 0
T1461 0
T1462 0
T1463 0
T1464 0
T1465 0
T1466 0
T1467 0
T1468 0
T1469 0
T1470 0.0174554150715591
T1471 0.0174989449389011
T1472 0.017542474806243
T1473 0.0175860046735849
T1474 0.0176295345409268
T1475 0.0176730644082688
T1476 0.0177165942756107
T1477 0.0177601241429526
T1478 0.017803652607282
T1479 0.0178471824746239
T1480 0.0178907123419658
T1481 0.0179342422093078
T1482 0.0179777720766497
T1483 0.0180213019439916
T1484 0
T1485 0
T1486 0
T1487 0
T1488 0
T1489 0
T1490 0
T1491 0
T1492 0
T1493 0
T1494 0.0185001290817402
T1495 0.0185436589490821
T1496 0.0185871888164241
T1497 0.0186307172807534
T1498 0.0186742471480954
T1499 0.0187177770154373
T1500 0.0187613068827792
T1501 0.0188048367501211
T1502 0.0188483666174631
T1503 0.018891896484805
T1504 0.0189354263521469
T1505 0.0189789562194888
T1506 0.0190224846838182
T1507 0.0190660145511601
T1508 0
T1509 0
T1510 0
T1511 0
T1512 0
T1513 0
T1514 0
T1515 0
T1516 0
T1517 0
T1518 0.0195448416889087
T1519 0.0195883715562507
T1520 0.0196319014235926
T1521 0.0196754312909345
T1522 0.0197189611582764
T1523 0.0197624910256183
T1524 0.0198060194899477
T1525 0.0198495493572896
T1526 0.0198930792246316
T1527 0.0199366090919735
T1528 0.0199801389593154
T1529 0.0200236688266573
T1530 0.0200671986939993
T1531 0.0201107285613412
T1532 0
T1533 0
T1534 0
T1535 0
T1536 0
T1537 0
T1538 0
T1539 0
T1540 0
T1541 0
T1542 0.0205895556990898
T1543 0.0206330841634192
T1544 0.0206766140307611
T1545 0.020720143898103
T1546 0.0207636737654449
T1547 0.0208072036327869
T1548 0.0208507335001288
T1549 0.0208942633674707
T1550 0.0209377932348126
T1551 0.0209813231021546
T1552 0.0210248515664839
T1553 0.0210683814338259
T1554 0.0211119113011678
T1555 0.0211554411685097
T1556 0
T1557 0
T1558 0
T1559 0
T1560 0
T1561 0
T1562 0
T1563 0
T1564 0
T1565 0
T1566 0.0216342683062583
T1567 0.0216777981736002
T1568 0.0217213280409422
T1569 0.0217648579082841
T1570 0.0218083863726135
T1571 0.0218519162399554
T1572 0.0218954461072973
T1573 0.0219389759746392
T1574 0.0219825058419811
T1575 0.0220260357093231
T1576 0.022069565576665
T1577 0.0221130954440069
T1578 0.0221566253113488
T1579 0.0222001537756782
T1580 0
T1581 0
T1582 0
T1583 0
T1584 0
T1585 0
T1586 0
T1587 0
T1588 0
T1589 0
T1590 0.0226789809134268
T1591 0.0227225107807687
T1592 0.0227660406481107
T1593 0.0228095705154526
T1594 0.0228531003827945
T1595 0.0228966302501364
T1596 0.0229401601174784
T1597 0.0229836899848203
T1598 0.0230272184491497
T1599 0.0230707483164916
T1600 0.0231142781838335
T1601 0.0231578080511754
T1602 0.0232013379185174
T1603 0.0232448677858593
T1604 0
T1605 0
T1606 0
T1607 0
T1608 0
T1609 0
T1610 0
T1611 0
T1612 0
T1613 0
T1614 0.0237236949236079
T1615 0.0237672247909498
T1616 0.0238107532552792
T1617 0.0238542831226211
T1618 0.023897812989963
T1619 0.023941342857305
T1620 0.0239848727246469
T1621 0.0240284025919888
T1622 0.0240719324593307
T1623 0.0241154623266727
T1624 0.0241589921940146
T1625 0.024202520658344
T1626 0.0242460505256859
T1627 0.0242895803930278
T1628 0
T1629 0
T1630 0
T1631 0
T1632 0
T1633 0
T1634 0
T1635 0
T1636 0
T1637 0
T1638 0.0247684075307764
T1639 0.0248119373981183
T1640 0.0248554672654603
T1641 0.0248989971328022
T1642 0.0249425270001441
T1643 0.024986056867486
T1644 0.0250295853318154
T1645 0.0250731151991573
T1646 0.0251166450664992
T1647 0.0251601749338412
T1648 0.0252037048011831
T1649 0.025247234668525
T1650 0.0252907645358669
T1651 0.0253342944032089
T1652 0
T1653 0
T1654 0
T1655 0
T1656 0
T1657 0
T1658 0
T1659 0
T1660 0
T1661 0
T1662 0.0258131201379449
T1663 0.0258566500052868
T1664 0.0259001798726288
T1665 0.0259437097399707
T1666 0.0259872396073126
T1667 0.0260307694746545
T1668 0.0260742993419965
T1669 0.0261178292093384
T1670 0.0261613590766803
T1671 0.0262048875410097
T1672 0.0262484174083516
T1673 0.0262919472756935
T1674 0.0263354771430355
T1675 0.0263790070103774
T1676 0
T1677 0
T1678 0
T1679 0
T1680 0
T1681 0
T1682 0
T1683 0
T1684 0
T1685 0
T1686 0.026857834148126
T1687 0.0269013640154679
T1688 0.0269448938828098
T1689 0.0269884237501518
T1690 0.0270319522144811
T1691 0.0270754820818231
T1692 0.027119011949165
T1693 0.0271625418165069
T1694 0.0272060716838488
T1695 0.0272496015511907
T1696 0.0272931314185327
T1697 0.0273366612858746
T1698 0.0273801911532165
T1699 0.0274237196175459
T1700 0
T1701 0
T1702 0
T1703 0
T1704 0
T1705 0
T1706 0
T1707 0
T1708 0
T1709 0
T1710 0.0279025467552945
T1711 0.0279460766226364
T1712 0.0279896064899783
T1713 0.0280331363573203
T1714 0.0280766662246622
T1715 0.0281201960920041
T1716 0.028163725959346
T1717 0.0282072544236754
T1718 0.0282507842910173
T1719 0.0282943141583593
T1720 0.0283378440257012
T1721 0.0283813738930431
T1722 0.028424903760385
T1723 0.028468433627727
T1724 0
T1725 0
T1726 0
T1727 0
T1728 0
T1729 0
T1730 0
T1731 0
T1732 0
T1733 0
T1734 0.0289472607654756
T1735 0.0289907906328175
T1736 0.0290343190971469
T1737 0.0290778489644888
T1738 0.0291213788318307
T1739 0.0291649086991726
T1740 0.0292084385665146
T1741 0.0292519684338565
T1742 0.0292954983011984
T1743 0.0293390281685403
T1744 0.0293825580358823
T1745 0.0294260865002116
T1746 0.0294696163675536
T1747 0.0295131462348955
T1748 0
T1749 0
T1750 0
T1751 0
T1752 0
T1753 0
T1754 0
T1755 0
T1756 0
T1757 0
T1758 0.0299919733726441
T1759 0.030035503239986
T1760 0.0300790331073279
T1761 0.0301225629746699
T1762 0.0301660928420118
T1763 0.0302096213063411
T1764 0.0302531511736831
T1765 0.030296681041025
T1766 0.0302616155483905
T1767 0.0302265500557561
T1768 0.0301914845631216
T1769 0.0301564190704872
T1770 0.0301213535778527
T1771 0.0300862880852183
T1772 0
T1773 0
T1774 0
T1775 0
T1776 0
T1777 0
T1778 0
T1779 0
T1780 0
T1781 0
T1782 0.0297005662632267
T1783 0.0296655007705922
T1784 0.0296304352779577
T1785 0.0295953697853233
T1786 0.0295603042926888
T1787 0.0295252388000544
T1788 0.0294901719044074
T1789 0.0294551064117729
T1790 0.0294200409191385
T1791 0.029384975426504
T1792 0.0293499099338695
T1793 0.0293148444412351
T1794 0.0292797789486006
T1795 0.0292447134559662
T1796 0
T1797 0
T1798 0
T1799 0
T1800 0
T1801 0
T1802 0
T1803 0
T1804 0
T1805 0
T1806 0.0288589916339746
T1807 0.0288239261413401
T1808 0.0287888606487057
T1809 0.0287537951560712
T1810 0.0287187296634367
T1811 0.0286836641708023
T1812 0.0286485986781678
T1813 0.0286135317825208
T1814 0.0285784662898864
T1815 0.0285434007972519
T1816 0.0285083353046174
T1817 0.028473269811983
T1818 0.0284382043193485
T1819 0.0284031388267141
T1820 0
T1821 0
T1822 0
T1823 0
T1824 0
T1825 0
T1826 0
T1827 0
T1828 0
T1829 0
T1830 0.0280174170047225
T1831 0.027982351512088
T1832 0.0279472860194536
T1833 0.0279122205268191
T1834 0.0278771550341847
T1835 0.0278420895415502
T1836 0.0278070240489157
T1837 0.0277719585562813
T1838 0.0277368916606343
T1839 0.0277018261679998
T1840 0.0276667606753654
T1841 0.0276316951827309
T1842 0.0275966296900964
T1843 0.027561564197462
T1844 0
T1845 0
T1846 0
T1847 0
T1848 0
T1849 0
T1850 0
T1851 0
T1852 0
T1853 0
T1854 0.0271758423754704
T1855 0.0271407768828359
T1856 0.0271057113902015
T1857 0.027070645897567
T1858 0.0270355804049326
T1859 0.0270005149122981
T1860 0.0269654494196637
T1861 0.0269303839270292
T1862 0.0268953184343947
T1863 0.0268602529417603
T1864 0.0268251860461133
T1865 0.0267901205534788
T1866 0.0267550550608444
T1867 0.0267199895682099
T1868 0
T1869 0
T1870 0
T1871 0
T1872 0
T1873 0
T1874 0
T1875 0
T1876 0
T1877 0
T1878 0.0263342677462183
T1879 0.0262992022535839
T1880 0.0262641367609494
T1881 0.0262290712683149
T1882 0.0261940057756805
T1883 0.026158940283046
T1884 0.0261238747904116
T1885 0.0260888092977771
T1886 0.0260537438051426
T1887 0.0260186783125082
T1888 0.0259836128198737
T1889 0.0259485459242267
T1890 0.0259134804315923
T1891 0.0258784149389578
T1892 0
T1893 0
T1894 0
T1895 0
T1896 0
T1897 0
T1898 0
T1899 0
T1900 0
T1901 0
T1902 0.0254926931169662
T1903 0.0254576276243318
T1904 0.0254225621316973
T1905 0.0253874966390628
T1906 0.0253524311464284
T1907 0.0253173656537939
T1908 0.0252823001611595
T1909 0.025247234668525
T1910 0.0252121691758906
T1911 0.0251771036832561
T1912 0.0251420381906216
T1913 0.0251069726979872
T1914 0.0250719058023402
T1915 0.0250368403097057
T1916 0
T1917 0
T1918 0
T1919 0
T1920 0
T1921 0
T1922 0
T1923 0
T1924 0
T1925 0
T1926 0.0246511198907267
T1927 0.0246160529950797
T1928 0.0245809875024452
T1929 0.0245459220098108
T1930 0.0245108565171763
T1931 0.0244757910245418
T1932 0.0244407255319074
T1933 0.0244056600392729
T1934 0.0243705945466385
T1935 0.024335529054004
T1936 0.0243004635613695
T1937 0.0242653980687351
T1938 0.0242303325761006
T1939 0.0241952656804536
T1940 0
T1941 0
T1942 0
T1943 0
T1944 0
T1945 0
T1946 0
T1947 0
T1948 0
T1949 0
T1950 0.0238095452614746
T1951 0.0237744797688401
T1952 0.0237394128731931
T1953 0.0237043473805587
T1954 0.0236692818879242
T1955 0.0236342163952898
T1956 0.0235991509026553
T1957 0.0235640854100208
T1958 0.0235290199173864
T1959 0.0234939544247519
T1960 0.0234588889321175
T1961 0.023423823439483
T1962 0.0233887579468485
T1963 0.0233536924542141
T1964 0
T1965 0
T1966 0
T1967 0
T1968 0
T1969 0
T1970 0
T1971 0
T1972 0
T1973 0
T1974 0
T1975 0.022932905139588
T1976 0.0228978396469536
T1977 0.0228627727513066
T1978 0.0228277072586721
T1979 0.0227926417660377
T1980 0.0227575762734032
T1981 0.0227225107807687
T1982 0.0226874452881343
T1983 0.0226523797954998
T1984 0.0226173143028654
T1985 0.0225822488102309
T1986 0.0225471833175965
T1987 0.022512117824962
T1988 0
T1989 0
T1990 0
T1991 0
T1992 0
T1993 0
T1994 0
T1995 0
T1996 0
T1997 0
T1998 0
T1999 0.022091330510336
T2000 0.0220562650177015
T2001 0.022021199525067
T2002 0.0219861340324326
T2003 0.0219510671367856
T2004 0.0219160016441511
T2005 0.0218809361515167
T2006 0.0218458706588822
T2007 0.0218108051662477
T2008 0.0217757396736133
T2009 0.0217406741809788
T2010 0.0217056086883444
T2011 0.0216705431957099
T2012 0
T2013 0
T2014 0
T2015 0
T2016 0
T2017 0
T2018 0
T2019 0
T2020 0
T2021 0
T2022 0
T2023 0.0212497558810839
T2024 0.0212146903884494
T2025 0.021179624895815
T2026 0.0211445594031805
T2027 0.021109493910546
T2028 0.021074427014899
T2029 0.0210393615222646
T2030 0.0210042960296301
T2031 0.0209692305369957
T2032 0.0209341650443612
T2033 0.0208990995517267
T2034 0.0208640340590923
T2035 0.0208289685664578
T2036 0
T2037 0
T2038 0
T2039 0
T2040 0
T2041 0
T2042 0
T2043 0
T2044 0
T2045 0
T2046 0
T2047 0.0204081812518318
T2048 0.0203731157591973
T2049 0.0203380502665629
T2050 0.0203029847739284
T2051 0.0202679192812939
T2052 0.0202328537886595
T2053 0.0201977868930125
T2054 0.020162721400378
T2055 0.0201276559077436
T2056 0.0200925904151091
T2057 0.0200575249224747
T2058 0.0200224594298402
T2059 0.0199873939372057
T2060 0
T2061 0
T2062 0
T2063 0
T2064 0
T2065 0
T2066 0
T2067 0
T2068 0
T2069 0
T2070 0
T2071 0.0195666066225797
T2072 0.0195315411299452
T2073 0.0194964756373108
T2074 0.0194614101446763
T2075 0.0194263446520419
T2076 0.0193912791594074
T2077 0.0193562136667729
T2078 0.0193211481741385
T2079 0.0192860812784915
T2080 0.019251015785857
T2081 0.0192159502932226
T2082 0.0191808848005881
T2083 0.0191458193079536
T2084 0
T2085 0
T2086 0
T2087 0
T2088 0
T2089 0
T2090 0
T2091 0
T2092 0
T2093 0
T2094 0
T2095 0.0187250319933276
T2096 0.0186899665006931
T2097 0.0186549010080587
T2098 0.0186198355154242
T2099 0.0185847700227898
T2100 0.0185497045301553
T2101 0.0185146390375209
T2102 0.0184795735448864
T2103 0.0184445080522519
T2104 0.0184094411566049
T2105 0.0183743756639705
T2106 0.018339310171336
T2107 0.0183042446787016
T2108 0
T2109 0
T2110 0
T2111 0
T2112 0
T2113 0
T2114 0
T2115 0
T2116 0
T2117 0
T2118 0
T2119 0.0178834573640755
T2120 0.0178483918714411
T2121 0.0178133263788066
T2122 0.0177782608861721
T2123 0.0177431953935377
T2124 0.0177081299009032
T2125 0.0176730644082688
T2126 0.0176379989156343
T2127 0.0176029334229999
T2128 0.0175678679303654
T2129 0.0175328010347184
T2130 0.0174977355420839
T2131 0
T2132 0
T2133 0
T2134 0
T2135 0
T2136 0
T2137 0
T2138 0
T2139 0
T2140 0
T2141 0
T2142 0
T2143 0.0170418827348234
T2144 0.017006817242189
T2145 0.0169717517495545
T2146 0.0169366862569201
T2147 0.0169016207642856
T2148 0.0168665552716511
T2149 0.0168314897790167
T2150 0.0167964242863822
T2151 0.0167613587937478
T2152 0.0167262933011133
T2153 0.0166912278084788
T2154 0.0166561623158444
T2155 0
T2156 0
T2157 0
T2158 0
T2159 0
T2160 0
T2161 0
T2162 0
T2163 0
T2164 0
T2165 0
T2166 0
T2167 0.0162003081055713
T2168 0.0161652426129369
T2169 0.0161301771203024
T2170 0.016095111627668
T2171 0.0160600461350335
T2172 0.016024980642399
T2173 0.0159899151497646
T2174 0.0159548496571301
T2175 0.0159197841644957
T2176 0.0158847186718612
T2177 0.0158496531792268
T2178 0.0158145876865923
T2179 0
T2180 0
T2181 0
T2182 0
T2183 0
T2184 0
T2185 0
T2186 0
T2187 0
T2188 0
T2189 0
T2190 0
T2191 0.0153587348793318
T2192 0.0153236693866973
T2193 0.0152886024910503
T2194 0.0152535369984159
T2195 0.0152184715057814
T2196 0.015183406013147
T2197 0.0151483405205125
T2198 0.015113275027878
T2199 0.0150782095352436
T2200 0.0150431440426091
T2201 0.0150080785499747
T2202 0.0149730130573402
T2203 0
T2204 0
T2205 0
T2206 0
T2207 0
T2208 0
T2209 0
T2210 0
T2211 0
T2212 0
T2213 0
T2214 0
T2215 0.0145171602500797
T2216 0.0144820947574452
T2217 0.0144470292648108
T2218 0.0144119623691638
T2219 0.0143768968765293
T2220 0.0143418313838949
T2221 0.0143067658912604
T2222 0.014271700398626
T2223 0.0142366349059915
T2224 0.014201569413357
T2225 0.0141665039207226
T2226 0.0141314384280881
T2227 0
T2228 0
T2229 0
T2230 0
T2231 0
T2232 0
T2233 0
T2234 0
T2235 0
T2236 0
T2237 0
T2238 0
T2239 0.0136755856208276
T2240 0.0136405201281932
T2241 0.0136054546355587
T2242 0.0135703891429242
T2243 0.0135353222472772
T2244 0.0135002567546428
T2245 0.0134651912620083
T2246 0.0134301257693739
T2247 0.0133950602767394
T2248 0.0133599947841049
T2249 0.0133249292914705
T2250 0.013289863798836
T2251 0
T2252 0
T2253 0
T2254 0
T2255 0
T2256 0
T2257 0
T2258 0
T2259 0
T2260 0
T2261 0
T2262 0
T2263 0.0128340109915755
T2264 0.0127989454989411
T2265 0.0127638800063066
T2266 0.0127288145136722
T2267 0.0126937490210377
T2268 0.0126586835284032
T2269 0.0126236166327562
T2270 0.0125885511401218
T2271 0.0125534856474873
T2272 0.0125184201548529
T2273 0.0124833546622184
T2274 0.0124482891695839
T2275 0
T2276 0
T2277 0
T2278 0
T2279 0
T2280 0
T2281 0
T2282 0
T2283 0
T2284 0
T2285 0
T2286 0
T2287 0.0119924363623234
T2288 0.011957370869689
T2289 0.0119223053770545
T2290 0.0118872398844201
T2291 0.0118521743917856
T2292 0.0118171088991512
T2293 0.0117820434065167
T2294 0.0117469765108697
T2295 0.0117119110182352
T2296 0.0116768455256008
T2297 0.0116417800329663
T2298 0.0116067145403319
T2299 0
T2300 0
T2301 0
T2302 0
T2303 0
T2304 0
T2305 0
T2306 0
T2307 0
T2308 0
T2309 0
T2310 0
T2311 0.0111508617330714
T2312 0.0111157962404369
T2313 0.0110807307478024
T2314 0.011045665255168
T2315 0.0110105997625335
T2316 0.0109755342698991
T2317 0.0109404687772646
T2318 0.0109054032846301
T2319 0.0108703363889831
T2320 0.0108352708963487
T2321 0.0108002054037142
T2322 0.0107651399110798
T2323 0
T2324 0
T2325 0
T2326 0
T2327 0
T2328 0
T2329 0
T2330 0
T2331 0
T2332 0
T2333 0
T2334 0
T2335 0.0103092871038193
T2336 0.0102742216111848
T2337 0.0102391561185503
T2338 0.0102040906259159
T2339 0.0101690251332814
T2340 0.010133959640647
T2341 0.0100988941480125
T2342 0.0100638286553781
T2343 0.0100287631627436
T2344 0.00999369767010914
T2345 0.00995863077446213
T2346 0.00992356528182768
T2347 0
T2348 0
T2349 0
T2350 0
T2351 0
T2352 0
T2353 0
T2354 0
T2355 0
T2356 0
T2357 0
T2358 0
T2359 0.00946771247456718
T2360 0.00943264698193272
T2361 0.00939758148929826
T2362 0.0093625159966638
T2363 0.00932745050402934
T2364 0.00929238501139489
T2365 0.00925731951876043
T2366 0.00922225402612597
T2367 0.00918718853349151
T2368 0.00915212304085705
T2369 0.0091170575482226
T2370 0.00908199065257559
T2371 0
T2372 0
T2373 0
T2374 0
T2375 0
T2376 0
T2377 0
T2378 0
T2379 0
T2380 0
T2381 0
T2382 0
T2383 0.00862613784531509
T2384 0.00859107235268063
T2385 0.00855600686004617
T2386 0.00852094136741171
T2387 0.00848587587477725
T2388 0.0084508103821428
T2389 0.00841574488950834
T2390 0.00838067939687388
T2391 0.00834561390423942
T2392 0.00831054841160496
T2393 0.00827548291897051
T2394 0.00824041742633605
T2395 0
T2396 0
T2397 0
T2398 0
T2399 0
T2400 0
T2401 0
T2402 0
T2403 0
T2404 0
T2405 0
T2406 0
T2407 0.00778456461907555
T2408 0.00774949772342854
T2409 0.00771443223079408
T2410 0.00767936673815962
T2411 0.00764430124552517
T2412 0.00760923575289071
T2413 0.00757417026025625
T2414 0.00753910476762179
T2415 0.00750403927498733
T2416 0.00746897378235288
T2417 0.00743390828971842
T2418 0.00739884279708396
T2419 0
T2420 0
T2421 0
T2422 0
T2423 0
T2424 0
T2425 0
T2426 0
T2427 0
T2428 0
T2429 0
T2430 0
T2431 0.00694298998982346
T2432 0.006907924497189
T2433 0.00687285760154199
T2434 0.00683779210890754
T2435 0.00680272661627308
T2436 0.00676766112363862
T2437 0.00673259563100416
T2438 0.0066975301383697
T2439 0.00666246464573524
T2440 0.00662739915310079
T2441 0.00659233366046633
T2442 0.00655726816783187
T2443 0
T2444 0
T2445 0
T2446 0
T2447 0
T2448 0
T2449 0
T2450 0
T2451 0
T2452 0
T2453 0
T2454 0
T2455 0.00610141536057137
T2456 0.00606634986793691
T2457 0.00603128437530245
T2458 0.005996218882668
T2459 0.00596115198702099
T2460 0.00592608649438653
T2461 0.00589102100175207
T2462 0.00585595550911761
T2463 0.00582089001648316
T2464 0.0057858245238487
T2465 0.00575075903121424
T2466 0.00571569353857978
T2467 0
T2468 0
T2469 0
T2470 0
T2471 0
T2472 0
T2473 0
T2474 0
T2475 0
T2476 0
T2477 0
T2478 0
T2479 0.00525984073131928
T2480 0.00522477523868482
T2481 0.00518970974605036
T2482 0.00515464425341591
T2483 0.00511957876078145
T2484 0.00508451186513444
T2485 0.00504944637249998
T2486 0.00501438087986553
T2487 0.00497931538723107
T2488 0.00494424989459661
T2489 0.00490918440196215
T2490 0.00487411890932769
T2491 0
T2492 0
T2493 0
T2494 0
T2495 0
T2496 0
T2497 0
T2498 0
T2499 0
T2500 0
T2501 0
T2502 0
T2503 0.00441826610206719
T2504 0.00438320060943273
T2505 0.00434813511679828
T2506 0.00431306962416382
T2507 0.00427800413152936
T2508 0.0042429386388949
T2509 0.00420787174324789
T2510 0.00417280625061344
T2511 0.00413774075797898
T2512 0.00410267526534452
T2513 0.00406760977271006
T2514 0.0040325442800756
T2515 0
T2516 0
T2517 0
T2518 0
T2519 0
T2520 0
T2521 0
T2522 0
T2523 0
T2524 0
T2525 0
T2526 0
T2527 0.0035766914728151
T2528 0.00354162598018064
T2529 0.00350656048754619
T2530 0.00347149499491173
T2531 0.00343642950227727
T2532 0.00340136400964281
T2533 0.00336629851700836
T2534 0.0033312330243739
T2535 0.00329616612872689
T2536 0.00326110063609243
T2537 0.00322603514345797
T2538 0.00319096965082352
T2539 0
T2540 0
T2541 0
T2542 0
T2543 0
T2544 0
T2545 0
T2546 0
T2547 0
T2548 0
T2549 0
T2550 0
T2551 0.00273511684356301
T2552 0.00270005135092856
T2553 0.0026649858582941
T2554 0.00262992036565964
T2555 0.00259485487302518
T2556 0.00255978938039072
T2557 0.00252472388775627
T2558 0.00248965839512181
T2559 0.00245459290248735
T2560 0.00241952600684034
T2561 0.00238446051420589
T2562 0.00234939502157143
T2563 0
T2564 0
T2565 0
T2566 0
T2567 0
T2568 0
T2569 0
T2570 0
T2571 0
T2572 0
T2573 0
T2574 0
T2575 0.00189354221431093
T2576 0.00185847672167647
T2577 0.00182341122904201
T2578 0.00178834573640755
T2579 0.00175328024377309
T2580 0.00171821475113864
T2581 0.00168314925850418
T2582 0.00164808376586972
T2583 0.00161301827323526
T2584 0.0015779527806008
T2585 0.0015428858849538
T2586 0.00150782039231934
T2587 0
T2588 0
T2589 0
T2590 0
T2591 0
T2592 0
T2593 0
T2594 0
T2595 0
T2596 0
T2597 0
T2598 0
T2599 0.00105196758505884
T2600 0.00101690209242438
T2601 0.00098183659978992
T2602 0.000946771107155463
T2603 0.000911705614521005
T2604 0.000876640121886547
T2605 0.000841574629252089
T2606 0.000806509136617631
T2607 0.000771443643983173
T2608 0.000736378151348715
T2609 0.000701312658714257
T2610 0.000666247166079799
T2611 0
T2612 0
T2613 0
T2614 0
T2615 0
T2616 0
T2617 0
T2618 0
T2619 0
T2620 0
T2621 0
T2622 0
T2623 0.000210392955806748
T2624 0.00017532746317229
T2625 0.000140262391441596
T2626 0.000105196758505884
T2627 7.01312658714257e-05
T2628 3.50656329357128e-05
T2629 0
T2630 0
T2631 0
T2632 0
T2633 0
T2634 0
T2635 0
T2636 0
T2637 0
T2638 0
T2639 0
T2640 0
T2641 0
T2642 0
T2643 0
T2644 0
T2645 0
T2646 0
T2647 0
T2648 0
T2649 0
T2650 0
T2651 0
T2652 0
T2653 0
T2654 0
T2655 0
T2656 0
T2657 0
T2658 0
T2659 0
T2660 0
T2661 0
T2662 0
T2663 0
T2664 0
T2665 0
T2666 0
T2667 0
T2668 0
T2669 0
T2670 0
T2671 0
T2672 0
T2673 0
T2674 0
T2675 0
T2676 0
T2677 0
T2678 0
T2679 0
T2680 0
T2681 0
T2682 0
T2683 0
T2684 0
T2685 0
T2686 0
T2687 0
T2688 0
T2689 0
T2690 0
T2691 0
T2692 0
T2693 0
T2694 0
T2695 0
T2696 0
T2697 0
T2698 0
T2699 0
T2700 0
T2701 0
T2702 0
T2703 0
T2704 0
T2705 0
T2706 0
T2707 0
T2708 0
T2709 0
T2710 0
T2711 0
T2712 0
T2713 0
T2714 0
T2715 0
T2716 0
T2717 0
T2718 0
T2719 0
T2720 0
T2721 0
T2722 0
T2723 0
T2724 0
T2725 0
T2726 0
T2727 0
T2728 0
T2729 0
T2730 0
T2731 0
T2732 0
T2733 0
T2734 0
T2735 0
T2736 0
T2737 0
T2738 0
T2739 0
T2740 0
T2741 0
T2742 0
T2743 0
T2744 0
T2745 0
T2746 0
T2747 0
T2748 0
T2749 0
T2750 0
T2751 0
T2752 0
T2753 0
T2754 0
T2755 0
T2756 0
T2757 0
T2758 0
T2759 0
T2760 0
T2761 0
T2762 0
T2763 0
T2764 0
T2765 0
T2766 0
T2767 0
T2768 0
T2769 0
T2770 0
T2771 0
T2772 0
T2773 0
T2774 0
T2775 0
T2776 0
T2777 0
T2778 0
T2779 0
T2780 0
T2781 0
T2782 0
T2783 0
T2784 0
T2785 0
T2786 0
T2787 0
T2788 0
T2789 0
T2790 0
T2791 0
T2792 0
T2793 0
T2794 0
T2795 0
T2796 0
T2797 0
T2798 0
T2799 0
T2800 0
T2801 0
T2802 0
T2803 0
T2804 0
T2805 0
T2806 0
T2807 0
T2808 0
