# Supplementary material for: FishMORPH - An agent-based model to predict salmonid growth and distribution responses under natural and low flows
Source: Sci Rep. 2016 Jul 19;6:29414. doi: 10.1038/srep29414 (PMC4949470; doi:10.1038/srep29414)
Supplement: Supplementary Information 2 [file srep29414-s2.zip › SR_FishMORPH_Files/Parameters/Baseline_Resource9_Density_Stretch4.var]

Resource9Density Strech4
T1 0
T2 0
T3 0
T4 0
T5 0
T6 0
T7 0
T8 0
T9 0
T10 0
T11 0
T12 0
T13 0
T14 0
T15 0
T16 0
T17 0
T18 0
T19 0
T20 0
T21 0
T22 0
T23 0
T24 0
T25 0
T26 0
T27 0
T28 0
T29 0
T30 0
T31 0
T32 0
T33 0
T34 0
T35 0
T36 0
T37 0
T38 0
T39 0
T40 0
T41 0
T42 0
T43 0
T44 0
T45 0
T46 0
T47 0
T48 0
T49 0
T50 0
T51 0
T52 0
T53 0
T54 0
T55 0
T56 0
T57 0
T58 0
T59 0
T60 0
T61 0
T62 0
T63 0
T64 0
T65 0
T66 0
T67 0
T68 0
T69 0
T70 0
T71 0
T72 0
T73 0
T74 0
T75 0
T76 0
T77 0
T78 0
T79 0
T80 0
T81 0
T82 0
T83 0
T84 0
T85 0
T86 0
T87 0
T88 0
T89 0
T90 0
T91 0
T92 0
T93 0
T94 0
T95 0
T96 0
T97 0
T98 0
T99 0
T100 0
T101 0
T102 0
T103 0
T104 0
T105 0
T106 0
T107 0
T108 0
T109 0
T110 0
T111 0
T112 0
T113 0
T114 0
T115 0
T116 0
T117 0
T118 0
T119 0
T120 0
T121 0
T122 0
T123 0
T124 0
T125 0
T126 0
T127 0
T128 0
T129 0
T130 0
T131 0
T132 0
T133 0
T134 0
T135 0
T136 0
T137 0
T138 0
T139 0
T140 0
T141 0
T142 0
T143 0
T144 0
T145 0
T146 0
T147 0
T148 0
T149 0
T150 0
T151 0
T152 0
T153 0
T154 0
T155 0
T156 0
T157 0
T158 0
T159 0
T160 0
T161 0
T162 0
T163 0
T164 0
T165 0
T166 0
T167 0
T168 0
T169 0
T170 0
T171 0
T172 0
T173 0
T174 0
T175 0
T176 0
T177 0
T178 0
T179 0
T180 0
T181 0
T182 0
T183 0
T184 0
T185 0
T186 0
T187 0
T188 0
T189 0
T190 0
T191 0
T192 0
T193 0
T194 0
T195 0
T196 0
T197 0
T198 0
T199 0
T200 0
T201 0
T202 0
T203 0
T204 0
T205 0
T206 0
T207 0
T208 0
T209 0
T210 0
T211 0
T212 0
T213 0
T214 0
T215 0
T216 0
T217 0
T218 0
T219 0
T220 0
T221 0
T222 0
T223 0
T224 0
T225 0
T226 0
T227 0
T228 0
T229 0
T230 0
T231 0
T232 0
T233 0
T234 0
T235 0
T236 0
T237 0
T238 0
T239 0
T240 0
T241 0
T242 0
T243 0
T244 0
T245 0
T246 0
T247 0
T248 0
T249 0
T250 0
T251 0
T252 0
T253 0
T254 0
T255 0
T256 0
T257 0
T258 0
T259 0
T260 0
T261 0
T262 0
T263 0
T264 0
T265 0
T266 0
T267 0
T268 0
T269 0
T270 0
T271 0
T272 0
T273 0
T274 0
T275 0
T276 0
T277 0
T278 0
T279 0
T280 0
T281 0
T282 0
T283 0
T284 0
T285 0
T286 0
T287 0
T288 0
T289 0
T290 0
T291 0
T292 0
T293 0
T294 0
T295 0
T296 0
T297 0
T298 0
T299 0
T300 0
T301 0
T302 0
T303 0
T304 0
T305 0
T306 0
T307 0
T308 0
T309 0
T310 0
T311 0
T312 0
T313 0
T314 0
T315 0
T316 0
T317 0
T318 0
T319 0
T320 0
T321 0
T322 0
T323 0
T324 0
T325 0
T326 0
T327 0
T328 0
T329 0
T330 0
T331 0
T332 0
T333 0
T334 0
T335 0
T336 0
T337 0
T338 0
T339 0
T340 0
T341 0
T342 0
T343 0
T344 0
T345 0
T346 0
T347 0
T348 0
T349 0
T350 0
T351 0
T352 0
T353 0
T354 0
T355 0
T356 0
T357 0
T358 0
T359 0
T360 0
T361 0
T362 0
T363 0
T364 0
T365 0
T366 0
T367 0
T368 0
T369 0
T370 0
T371 0
T372 0
T373 0
T374 0
T375 0
T376 0
T377 0
T378 0
T379 0
T380 0
T381 0
T382 0
T383 0
T384 0
T385 0
T386 0
T387 0
T388 0
T389 0
T390 0
T391 0
T392 0
T393 0
T394 0
T395 0
T396 0
T397 0
T398 0
T399 0
T400 0
T401 0
T402 0
T403 0
T404 0
T405 0
T406 0
T407 0
T408 0
T409 0
T410 0
T411 0
T412 0
T413 0
T414 0
T415 0
T416 0
T417 0
T418 0
T419 0
T420 0
T421 0
T422 0
T423 0
T424 0
T425 0
T426 0
T427 0
T428 0
T429 0
T430 0
T431 0
T432 0
T433 0
T434 0
T435 0
T436 0
T437 0
T438 0
T439 0
T440 0
T441 0
T442 0
T443 0
T444 0
T445 0
T446 0
T447 0
T448 0
T449 0
T450 0
T451 0
T452 0
T453 0
T454 0
T455 0
T456 0
T457 0
T458 0
T459 0
T460 0
T461 0
T462 0
T463 0
T464 0
T465 0
T466 0
T467 0
T468 0
T469 0
T470 0
T471 0
T472 0
T473 0
T474 0
T475 0
T476 0
T477 0
T478 0
T479 0
T480 0
T481 0
T482 0
T483 0
T484 0
T485 0
T486 0
T487 0
T488 0
T489 0
T490 0
T491 0
T492 0
T493 0
T494 0
T495 0
T496 0
T497 0
T498 0
T499 0
T500 0
T501 0
T502 0
T503 0
T504 0
T505 0
T506 0
T507 0
T508 0
T509 0
T510 0
T511 0
T512 0
T513 0
T514 0
T515 0
T516 0
T517 0
T518 0
T519 0
T520 0
T521 0
T522 0
T523 0
T524 0
T525 0
T526 0
T527 0
T528 0
T529 0
T530 0
T531 0
T532 0
T533 0
T534 0
T535 0
T536 0
T537 0
T538 0
T539 0
T540 0
T541 0
T542 0
T543 0
T544 0
T545 0
T546 0
T547 0
T548 0
T549 0
T550 0
T551 0
T552 0
T553 0
T554 0
T555 0
T556 0
T557 0
T558 0
T559 0
T560 0
T561 0
T562 0
T563 0
T564 0
T565 0
T566 0
T567 0
T568 0
T569 0
T570 0
T571 0
T572 0
T573 0
T574 0
T575 0
T576 0
T577 0
T578 0
T579 0
T580 0
T581 0
T582 0
T583 0
T584 0
T585 0
T586 0
T587 0
T588 0
T589 0
T590 0
T591 0
T592 0
T593 0
T594 0
T595 0
T596 0
T597 0
T598 0
T599 0
T600 0
T601 0
T602 0
T603 0
T604 0
T605 0
T606 0
T607 0
T608 0
T609 0
T610 0
T611 0
T612 0
T613 0
T614 0
T615 0
T616 0
T617 0
T618 0
T619 0
T620 0
T621 0
T622 0
T623 0
T624 0
T625 0
T626 0
T627 0
T628 0
T629 0
T630 0
T631 0
T632 0
T633 0
T634 0
T635 0
T636 0
T637 0
T638 0
T639 0
T640 0
T641 0
T642 0
T643 0
T644 0
T645 0
T646 0
T647 0
T648 0
T649 0
T650 0
T651 0
T652 0
T653 0
T654 0
T655 0
T656 0
T657 0
T658 0
T659 0
T660 0
T661 0
T662 0
T663 0
T664 0
T665 0
T666 0
T667 0
T668 0
T669 0
T670 0
T671 0
T672 0
T673 0
T674 0
T675 0
T676 0
T677 0
T678 0
T679 0
T680 0
T681 0
T682 0
T683 0
T684 0
T685 0
T686 0
T687 0
T688 0
T689 0
T690 0
T691 0
T692 0
T693 0
T694 0
T695 0
T696 0
T697 0
T698 0
T699 0
T700 0
T701 0
T702 0
T703 0
T704 0
T705 0
T706 0
T707 0
T708 0
T709 0
T710 0
T711 0
T712 0
T713 0
T714 0
T715 0
T716 0
T717 0
T718 0
T719 0
T720 0
T721 0
T722 0
T723 0
T724 0
T725 0
T726 0
T727 0
T728 0
T729 0
T730 0
T731 0
T732 0
T733 0
T734 0
T735 0
T736 0
T737 0
T738 0
T739 0
T740 0
T741 0
T742 0
T743 0
T744 0
T745 0
T746 0
T747 0
T748 0
T749 0
T750 0
T751 0
T752 0
T753 0
T754 0
T755 0
T756 0
T757 0
T758 0
T759 0
T760 0
T761 0
T762 0
T763 0
T764 0
T765 0
T766 0
T767 0
T768 0
T769 0
T770 0
T771 0
T772 0
T773 0
T774 0
T775 0
T776 0
T777 0
T778 0
T779 0
T780 0
T781 0
T782 0
T783 0
T784 0
T785 0
T786 0
T787 0
T788 0
T789 0
T790 0
T791 0
T792 0
T793 0
T794 0
T795 0
T796 0
T797 0
T798 0
T799 0
T800 0
T801 0
T802 0
T803 0
T804 0
T805 0
T806 0
T807 0
T808 0
T809 0
T810 0
T811 0
T812 0
T813 0
T814 0
T815 0
T816 0
T817 0
T818 0
T819 0
T820 0
T821 0
T822 0
T823 0
T824 0
T825 0
T826 0
T827 0
T828 0
T829 0
T830 0
T831 0
T832 0
T833 0
T834 0
T835 0
T836 0
T837 0
T838 0
T839 0
T840 0
T841 0
T842 0
T843 0
T844 0
T845 0
T846 0
T847 0
T848 0
T849 0
T850 0
T851 0
T852 0
T853 0
T854 0
T855 0
T856 0
T857 0
T858 0
T859 0
T860 0
T861 0
T862 0
T863 0
T864 0
T865 0
T866 0
T867 0
T868 0
T869 0
T870 0
T871 0
T872 0
T873 0
T874 0
T875 0
T876 0
T877 0
T878 0
T879 0
T880 0
T881 0
T882 0
T883 0
T884 0
T885 0
T886 0
T887 0
T888 0
T889 0
T890 0
T891 0
T892 0
T893 0
T894 0
T895 0
T896 0
T897 0
T898 0
T899 0
T900 0
T901 0
T902 0
T903 0
T904 0
T905 0
T906 0
T907 0
T908 0
T909 0
T910 0
T911 0
T912 0
T913 0
T914 0
T915 0
T916 0
T917 0
T918 0
T919 0
T920 0
T921 0
T922 0
T923 0
T924 0
T925 0
T926 0
T927 0
T928 0
T929 0
T930 0
T931 0
T932 0
T933 0
T934 0
T935 0
T936 0
T937 0
T938 0
T939 0
T940 0
T941 0
T942 0
T943 0
T944 0
T945 0
T946 0
T947 0
T948 0
T949 0
T950 0
T951 0
T952 0
T953 0
T954 0
T955 0
T956 0
T957 0
T958 0
T959 0
T960 0
T961 0
T962 0
T963 0
T964 0
T965 0
T966 0
T967 0
T968 0
T969 0
T970 0
T971 0
T972 0
T973 0
T974 0
T975 0
T976 0
T977 0
T978 0
T979 0
T980 0
T981 0
T982 0
T983 0
T984 0
T985 0
T986 0
T987 0
T988 0
T989 0
T990 0
T991 0
T992 0
T993 0
T994 0
T995 0
T996 0
T997 0
T998 0
T999 0
T1000 0
T1001 0
T1002 0
T1003 0
T1004 0
T1005 0
T1006 0
T1007 0
T1008 0
T1009 0
T1010 0
T1011 0
T1012 0
T1013 0
T1014 0
T1015 0
T1016 0
T1017 0
T1018 0
T1019 0
T1020 0
T1021 0
T1022 0
T1023 0
T1024 0
T1025 0
T1026 0
T1027 0
T1028 0
T1029 0
T1030 0
T1031 0
T1032 0
T1033 0
T1034 0
T1035 0
T1036 0
T1037 0
T1038 0
T1039 0
T1040 0
T1041 0
T1042 0
T1043 0
T1044 0
T1045 0
T1046 0
T1047 0
T1048 0
T1049 0
T1050 0
T1051 0
T1052 0
T1053 0
T1054 0
T1055 0
T1056 0
T1057 0
T1058 0
T1059 0
T1060 0
T1061 0
T1062 0
T1063 0
T1064 0
T1065 0
T1066 0
T1067 0
T1068 0
T1069 0
T1070 1.93651924930878e-05
T1071 3.87303849861756e-05
T1072 5.809550374811e-05
T1073 7.74604750477379e-05
T1074 9.68259624654389e-05
T1075 0.000116190712571607
T1076 0.000135556199989308
T1077 0
T1078 0
T1079 0
T1080 0
T1081 0
T1082 0
T1083 0
T1084 0
T1085 0
T1086 0.000329208124920186
T1087 0.000348572875026354
T1088 0.000367938362444055
T1089 0.000387303849861756
T1090 0.000406668599967923
T1091 0.000426034087385625
T1092 0.000445398837491792
T1093 0.000464764324909493
T1094 0.000484129075015661
T1095 0.000503494562433362
T1096 0.000522860049851063
T1097 0.000542224799957231
T1098 0.000561590287374932
T1099 0.0005809550374811
T1100 0.000600320524898801
T1101 0
T1102 0
T1103 0
T1104 0
T1105 0
T1106 0
T1107 0
T1108 0
T1109 0
T1110 0.000793972449829679
T1111 0.000813337199935847
T1112 0.000832702687353548
T1113 0.000852067437459716
T1114 0.000871432924877417
T1115 0.000890798412295118
T1116 0.000910163162401286
T1117 0.000929528649818987
T1118 0.000948893399925155
T1119 0.000968258887342856
T1120 0.000987623637449024
T1121 0.00100698912486672
T1122 0.00102635461228443
T1123 0.00104571936239059
T1124 0.00106508484980829
T1125 0
T1126 0
T1127 0
T1128 0
T1129 0
T1130 0
T1131 0
T1132 0
T1133 0
T1134 0.00125873603742764
T1135 0.00127810152484534
T1136 0.00129746701226304
T1137 0.00131683176236921
T1138 0.00133619724978691
T1139 0.00135556199989308
T1140 0.00137492748731078
T1141 0.00139429297472848
T1142 0.00141365772483465
T1143 0.00143302321225235
T1144 0.00145238796235852
T1145 0.00147175344977622
T1146 0.00149111819988239
T1147 0.00151048368730009
T1148 0.00152984917471779
T1149 0
T1150 0
T1151 0
T1152 0
T1153 0
T1154 0
T1155 0
T1156 0
T1157 0
T1158 0.00172350036233713
T1159 0.00174286584975483
T1160 0.001762230599861
T1161 0.0017815960872787
T1162 0.0018009615746964
T1163 0.00182032632480257
T1164 0.00183969181222027
T1165 0.00185905656232644
T1166 0.00187842204974414
T1167 0.00189778753716184
T1168 0.00191715228726801
T1169 0.00193651777468571
T1170 0.00195588252479188
T1171 0.00197524801220958
T1172 0.00199461276231575
T1173 0
T1174 0
T1175 0
T1176 0
T1177 0
T1178 0
T1179 0
T1180 0
T1181 0
T1182 0.00218826468724663
T1183 0.00220763017466433
T1184 0.0022269949247705
T1185 0.0022463604121882
T1186 0.00226572516229436
T1187 0.00228509064971207
T1188 0.00230445613712977
T1189 0.00232382088723593
T1190 0.00234318637465364
T1191 0.0023625511247598
T1192 0.0023819166121775
T1193 0.00240128209959521
T1194 0.00242064684970137
T1195 0.00244001233711907
T1196 0.00245937708722524
T1197 0
T1198 0
T1199 0
T1200 0
T1201 0
T1202 0
T1203 0
T1204 0
T1205 0
T1206 0.00265302901215612
T1207 0.00267239449957382
T1208 0.00269175924967999
T1209 0.00271112473709769
T1210 0.00273048948720386
T1211 0.00274985497462156
T1212 0.00276921972472773
T1213 0.00278858521214543
T1214 0.00280795069956313
T1215 0.0028273154496693
T1216 0.002846680937087
T1217 0.00286604568719317
T1218 0.00288541117461087
T1219 0.00290477666202857
T1220 0.00292414141213474
T1221 0
T1222 0
T1223 0
T1224 0
T1225 0
T1226 0
T1227 0
T1228 0
T1229 0
T1230 0.00311779333706561
T1231 0.00313715808717178
T1232 0.00315652357458948
T1233 0.00317588906200718
T1234 0.00319525381211335
T1235 0.00321461929953105
T1236 0.00323398404963722
T1237 0.00325334953705492
T1238 0.00327271428716109
T1239 0.00329207977457879
T1240 0.00331144526199649
T1241 0.00333081001210266
T1242 0.00335017549952036
T1243 0.00336954024962653
T1244 0.00338890573704423
T1245 0
T1246 0
T1247 0
T1248 0
T1249 0
T1250 0
T1251 0
T1252 0
T1253 0
T1254 0.00358255766197511
T1255 0.00360192241208127
T1256 0.00362128789949898
T1257 0.00364065264960514
T1258 0.00366001813702284
T1259 0.00367938362444055
T1260 0.00369874837454671
T1261 0.00371811386196441
T1262 0.00373747861207058
T1263 0.00375684409948828
T1264 0.00377620884959445
T1265 0.00379557433701215
T1266 0.00381493982442985
T1267 0.00383430457453602
T1268 0.00385367006195372
T1269 0
T1270 0
T1271 0
T1272 0
T1273 0
T1274 0
T1275 0
T1276 0
T1277 0
T1278 0.0040473219868846
T1279 0.00406668673699077
T1280 0.00408605222440847
T1281 0.00410541697451464
T1282 0.00412478246193234
T1283 0.00414414721203851
T1284 0.00416351269945621
T1285 0.00418287818687391
T1286 0.00420224293698008
T1287 0.00422160842439778
T1288 0.00424097317450394
T1289 0.00426033866192165
T1290 0.00427970341202781
T1291 0.00429906889944552
T1292 0.00431843438686322
T1293 0
T1294 0
T1295 0
T1296 0
T1297 0
T1298 0
T1299 0
T1300 0
T1301 0
T1302 0.00451208557448256
T1303 0.00453145106190026
T1304 0.00455081654931796
T1305 0.00457018129942413
T1306 0.00458954678684183
T1307 0.004608911536948
T1308 0.0046282770243657
T1309 0.00464764177447187
T1310 0.00466700726188957
T1311 0.00468637274930727
T1312 0.00470573749941344
T1313 0.00472510298683114
T1314 0.00474446773693731
T1315 0.00476383322435501
T1316 0.00478319797446118
T1317 0
T1318 0
T1319 0
T1320 0
T1321 0
T1322 0
T1323 0
T1324 0
T1325 0
T1326 0.00497684989939205
T1327 0.00499621538680975
T1328 0.00501558013691592
T1329 0.00503494562433362
T1330 0.00505431111175132
T1331 0.00507367586185749
T1332 0.00509304134927519
T1333 0.00511240609938136
T1334 0.00513177158679906
T1335 0.00515113633690523
T1336 0.00517050182432293
T1337 0.00518986731174063
T1338 0.0052092320618468
T1339 0.0052285975492645
T1340 0.00524796229937067
T1341 0
T1342 0
T1343 0
T1344 0
T1345 0
T1346 0
T1347 0
T1348 0
T1349 0
T1350 0.00544161422430155
T1351 0.00546097971171925
T1352 0.00548034446182542
T1353 0.00549970994924312
T1354 0.00551907469934928
T1355 0.00553844018676699
T1356 0.00555780567418469
T1357 0.00557717042429086
T1358 0.00559653591170856
T1359 0.00561590066181472
T1360 0.00563526614923242
T1361 0.00565463089933859
T1362 0.00567399638675629
T1363 0.00569336187417399
T1364 0.00571272662428016
T1365 0
T1366 0
T1367 0
T1368 0
T1369 0
T1370 0
T1371 0
T1372 0
T1373 0
T1374 0.00590637854921104
T1375 0.00592574329931721
T1376 0.00594510878673491
T1377 0.00596447427415261
T1378 0.00598383902425878
T1379 0.00600320451167648
T1380 0.00602256926178265
T1381 0.00604193474920035
T1382 0.00606130023661805
T1383 0.00608066498672422
T1384 0.00610003047414192
T1385 0.00611939522424809
T1386 0.00613876071166579
T1387 0.00615812546177196
T1388 0.00617749094918966
T1389 0
T1390 0
T1391 0
T1392 0
T1393 0
T1394 0
T1395 0
T1396 0
T1397 0
T1398 0.00637114287412053
T1399 0.0063905076242267
T1400 0.0064098731116444
T1401 0.00642923786175057
T1402 0.00644860334916827
T1403 0.00646796883658597
T1404 0.00648733358669214
T1405 0.00650669907410984
T1406 0.00652606382421601
T1407 0.00654542931163371
T1408 0.00656479406173988
T1409 0.00658415954915758
T1410 0.00660352503657528
T1411 0.00662288978668145
T1412 0.00664225527409915
T1413 0
T1414 0
T1415 0
T1416 0
T1417 0
T1418 0
T1419 0
T1420 0
T1421 0
T1422 0.00683590719903003
T1423 0.00685527194913619
T1424 0.0068746374365539
T1425 0.00689400218666006
T1426 0.00691336767407777
T1427 0.00693273242418393
T1428 0.00695209791160163
T1429 0.00697146339901933
T1430 0.0069908281491255
T1431 0.0070101936365432
T1432 0.00702955838664937
T1433 0.00704892387406707
T1434 0.00706828862417324
T1435 0.00708765411159094
T1436 0
T1437 0
T1438 0
T1439 0
T1440 0
T1441 0
T1442 0
T1443 0
T1444 0
T1445 0
T1446 0.00730067078662799
T1447 0.00732003627404569
T1448 0.00733940176146339
T1449 0.00735876651156956
T1450 0.00737813199898726
T1451 0.00739749674909343
T1452 0.00741686223651113
T1453 0.0074362269866173
T1454 0.007455592474035
T1455 0.0074749579614527
T1456 0.00749432271155887
T1457 0.00751368819897657
T1458 0.00753305294908274
T1459 0.00755241843650044
T1460 0
T1461 0
T1462 0
T1463 0
T1464 0
T1465 0
T1466 0
T1467 0
T1468 0
T1469 0
T1470 0.00776543511153748
T1471 0.00778480059895518
T1472 0.00780416534906135
T1473 0.00782353083647905
T1474 0.00784289632389675
T1475 0.00786226107400292
T1476 0.00788162656142062
T1477 0.00790099131152679
T1478 0.00792035679894449
T1479 0.00793972154905066
T1480 0.00795908703646836
T1481 0.00797845252388606
T1482 0.00799781727399223
T1483 0.00801718276140993
T1484 0
T1485 0
T1486 0
T1487 0
T1488 0
T1489 0
T1490 0
T1491 0
T1492 0
T1493 0
T1494 0.00823019943644697
T1495 0.00824956492386467
T1496 0.00826892967397084
T1497 0.00828829516138854
T1498 0.00830765991149471
T1499 0.00832702539891241
T1500 0.00834639088633012
T1501 0.00836575563643628
T1502 0.00838512112385398
T1503 0.00840448587396015
T1504 0.00842385136137785
T1505 0.00844321611148402
T1506 0.00846258159890172
T1507 0.00848194708631942
T1508 0
T1509 0
T1510 0
T1511 0
T1512 0
T1513 0
T1514 0
T1515 0
T1516 0
T1517 0
T1518 0.00869496376135647
T1519 0.00871432924877417
T1520 0.00873369399888034
T1521 0.00875305948629804
T1522 0.00877242423640421
T1523 0.00879178972382191
T1524 0.00881115447392808
T1525 0.00883051996134578
T1526 0.00884988544876348
T1527 0.00886925019886965
T1528 0.00888861568628735
T1529 0.00890798043639351
T1530 0.00892734592381121
T1531 0.00894671067391738
T1532 0
T1533 0
T1534 0
T1535 0
T1536 0
T1537 0
T1538 0
T1539 0
T1540 0
T1541 0
T1542 0.00915972808626596
T1543 0.00917909283637213
T1544 0.00919845832378983
T1545 0.00921782381120753
T1546 0.0092371885613137
T1547 0.0092565540487314
T1548 0.00927591879883757
T1549 0.00929528428625527
T1550 0.00931464903636144
T1551 0.00933401452377914
T1552 0.00935338001119684
T1553 0.00937274476130301
T1554 0.00939211024872071
T1555 0.00941147499882688
T1556 0
T1557 0
T1558 0
T1559 0
T1560 0
T1561 0
T1562 0
T1563 0
T1564 0
T1565 0
T1566 0.00962449241117545
T1567 0.00964385716128162
T1568 0.00966322264869932
T1569 0.00968258739880549
T1570 0.00970195288622319
T1571 0.00972131763632936
T1572 0.00974068312374706
T1573 0.00976004861116476
T1574 0.00977941336127093
T1575 0.00979877884868863
T1576 0.0098181435987948
T1577 0.0098375090862125
T1578 0.0098568745736302
T1579 0.00987623932373637
T1580 0
T1581 0
T1582 0
T1583 0
T1584 0
T1585 0
T1586 0
T1587 0
T1588 0
T1589 0
T1590 0.0100892559987734
T1591 0.0101086214861911
T1592 0.0101279869736088
T1593 0.010147351723715
T1594 0.0101667172111327
T1595 0.0101860819612389
T1596 0.0102054474486566
T1597 0.0102248121987627
T1598 0.0102441776861804
T1599 0.0102635431735981
T1600 0.0102829079237043
T1601 0.010302273411122
T1602 0.0103216381612282
T1603 0.0103410036486459
T1604 0
T1605 0
T1606 0
T1607 0
T1608 0
T1609 0
T1610 0
T1611 0
T1612 0
T1613 0
T1614 0.0105540203236829
T1615 0.0105733858111006
T1616 0.0105927505612068
T1617 0.0106121160486245
T1618 0.0106314815360422
T1619 0.0106508462861483
T1620 0.010670211773566
T1621 0.0106895765236722
T1622 0.0107089420110899
T1623 0.0107283067611961
T1624 0.0107476722486138
T1625 0.0107670377360315
T1626 0.0107864024861377
T1627 0.0108057679735554
T1628 0
T1629 0
T1630 0
T1631 0
T1632 0
T1633 0
T1634 0
T1635 0
T1636 0
T1637 0
T1638 0.0110187846485924
T1639 0.0110381501360101
T1640 0.0110575148861163
T1641 0.011076880373534
T1642 0.0110962451236401
T1643 0.0111156106110578
T1644 0.0111349760984755
T1645 0.0111543408485817
T1646 0.0111737063359994
T1647 0.0111930710861056
T1648 0.0112124365735233
T1649 0.0112318013236294
T1650 0.0112511668110471
T1651 0.0112705322984648
T1652 0
T1653 0
T1654 0
T1655 0
T1656 0
T1657 0
T1658 0
T1659 0
T1660 0
T1661 0
T1662 0.0114835489735019
T1663 0.0115029144609196
T1664 0.0115222792110258
T1665 0.0115416446984435
T1666 0.0115610094485496
T1667 0.0115803749359673
T1668 0.0115997396860735
T1669 0.0116191051734912
T1670 0.0116384706609089
T1671 0.0116578354110151
T1672 0.0116772008984328
T1673 0.0116965656485389
T1674 0.0117159311359566
T1675 0.0117352958860628
T1676 0
T1677 0
T1678 0
T1679 0
T1680 0
T1681 0
T1682 0
T1683 0
T1684 0
T1685 0
T1686 0.0119483132984114
T1687 0.0119676780485176
T1688 0.0119870435359353
T1689 0.012006409023353
T1690 0.0120257737734591
T1691 0.0120451392608768
T1692 0.012064504010983
T1693 0.0120838694984007
T1694 0.0121032342485069
T1695 0.0121225997359246
T1696 0.0121419652233423
T1697 0.0121613299734484
T1698 0.0121806954608661
T1699 0.0122000602109723
T1700 0
T1701 0
T1702 0
T1703 0
T1704 0
T1705 0
T1706 0
T1707 0
T1708 0
T1709 0
T1710 0.0124130776233209
T1711 0.0124324423734271
T1712 0.0124518078608448
T1713 0.0124711726109509
T1714 0.0124905380983686
T1715 0.0125099035857863
T1716 0.0125292683358925
T1717 0.0125486338233102
T1718 0.0125679985734164
T1719 0.0125873640608341
T1720 0.0126067288109402
T1721 0.0126260942983579
T1722 0.0126454597857756
T1723 0.0126648245358818
T1724 0
T1725 0
T1726 0
T1727 0
T1728 0
T1729 0
T1730 0
T1731 0
T1732 0
T1733 0
T1734 0.0128778412109188
T1735 0.0128972066983365
T1736 0.0129165721857542
T1737 0.0129359369358604
T1738 0.0129553024232781
T1739 0.0129746671733843
T1740 0.012994032660802
T1741 0.0130133981482197
T1742 0.0130327628983259
T1743 0.0130521283857436
T1744 0.0130714931358497
T1745 0.0130908586232674
T1746 0.0131102233733736
T1747 0.0131295888607913
T1748 0
T1749 0
T1750 0
T1751 0
T1752 0
T1753 0
T1754 0
T1755 0
T1756 0
T1757 0
T1758 0.0133426055358283
T1759 0.013361971023246
T1760 0.0133813357733522
T1761 0.0134007012607699
T1762 0.0134200667481876
T1763 0.0134394314982938
T1764 0.0134587969857115
T1765 0.0134781617358176
T1766 0.0134625624357112
T1767 0.0134469623982932
T1768 0.0134313630981867
T1769 0.0134157630607687
T1770 0.0134001630233507
T1771 0.0133845637232443
T1772 0
T1773 0
T1774 0
T1775 0
T1776 0
T1777 0
T1778 0
T1779 0
T1780 0
T1781 0
T1782 0.0132129669982039
T1783 0.0131973669607859
T1784 0.0131817669233679
T1785 0.0131661676232615
T1786 0.0131505675858435
T1787 0.013134968285737
T1788 0.013119368248319
T1789 0.0131037689482126
T1790 0.0130881689107946
T1791 0.0130725688733766
T1792 0.0130569695732701
T1793 0.0130413695358521
T1794 0.0130257702357456
T1795 0.0130101701983276
T1796 0
T1797 0
T1798 0
T1799 0
T1800 0
T1801 0
T1802 0
T1803 0
T1804 0
T1805 0
T1806 0.0128385734732873
T1807 0.0128229734358693
T1808 0.0128073741357629
T1809 0.0127917740983449
T1810 0.0127761740609269
T1811 0.0127605747608204
T1812 0.0127449747234024
T1813 0.0127293754232959
T1814 0.0127137753858779
T1815 0.0126981760857715
T1816 0.0126825760483535
T1817 0.0126669760109355
T1818 0.012651376710829
T1819 0.012635776673411
T1820 0
T1821 0
T1822 0
T1823 0
T1824 0
T1825 0
T1826 0
T1827 0
T1828 0
T1829 0
T1830 0.0124641799483707
T1831 0.0124485799109527
T1832 0.0124329806108462
T1833 0.0124173805734282
T1834 0.0124017812733218
T1835 0.0123861812359038
T1836 0.0123705819357973
T1837 0.0123549818983793
T1838 0.0123393818609613
T1839 0.0123237825608549
T1840 0.0123081825234369
T1841 0.0122925832233304
T1842 0.0122769831859124
T1843 0.0122613831484944
T1844 0
T1845 0
T1846 0
T1847 0
T1848 0
T1849 0
T1850 0
T1851 0
T1852 0
T1853 0
T1854 0.0120897864234541
T1855 0.0120741871233476
T1856 0.0120585870859296
T1857 0.0120429870485116
T1858 0.0120273877484052
T1859 0.0120117877109872
T1860 0.0119961884108807
T1861 0.0119805883734627
T1862 0.0119649890733562
T1863 0.0119493890359382
T1864 0.0119337889985202
T1865 0.0119181896984138
T1866 0.0119025896609958
T1867 0.0118869903608893
T1868 0
T1869 0
T1870 0
T1871 0
T1872 0
T1873 0
T1874 0
T1875 0
T1876 0
T1877 0
T1878 0.0117153928985375
T1879 0.011699793598431
T1880 0.011684193561013
T1881 0.0116685942609065
T1882 0.0116529942234885
T1883 0.0116373941860705
T1884 0.0116217948859641
T1885 0.0116061948485461
T1886 0.0115905955484396
T1887 0.0115749955110216
T1888 0.0115593962109151
T1889 0.0115437961734971
T1890 0.0115281961360791
T1891 0.0115125968359727
T1892 0
T1893 0
T1894 0
T1895 0
T1896 0
T1897 0
T1898 0
T1899 0
T1900 0
T1901 0
T1902 0.0113410001109324
T1903 0.0113254000735144
T1904 0.0113098000360964
T1905 0.0112942007359899
T1906 0.0112786006985719
T1907 0.0112630013984654
T1908 0.0112474013610474
T1909 0.0112318013236294
T1910 0.011216202023523
T1911 0.011200601986105
T1912 0.0111850026859985
T1913 0.0111694026485805
T1914 0.0111538033484741
T1915 0.0111382033110561
T1916 0
T1917 0
T1918 0
T1919 0
T1920 0
T1921 0
T1922 0
T1923 0
T1924 0
T1925 0
T1926 0.0109666065860157
T1927 0.0109510065485977
T1928 0.0109354072484913
T1929 0.0109198072110733
T1930 0.0109042071736553
T1931 0.0108886078735488
T1932 0.0108730078361308
T1933 0.0108574085360244
T1934 0.0108418084986064
T1935 0.0108262091984999
T1936 0.0108106091610819
T1937 0.0107950091236639
T1938 0.0107794098235574
T1939 0.0107638097861394
T1940 0
T1941 0
T1942 0
T1943 0
T1944 0
T1945 0
T1946 0
T1947 0
T1948 0
T1949 0
T1950 0.0105922130610991
T1951 0.0105766130236811
T1952 0.0105610137235747
T1953 0.0105454136861567
T1954 0.0105298143860502
T1955 0.0105142143486322
T1956 0.0104986143112142
T1957 0.0104830150111077
T1958 0.0104674149736897
T1959 0.0104518156735833
T1960 0.0104362156361653
T1961 0.0104206163360588
T1962 0.0104050162986408
T1963 0.0103894162612228
T1964 0
T1965 0
T1966 0
T1967 0
T1968 0
T1969 0
T1970 0
T1971 0
T1972 0
T1973 0
T1974 0
T1975 0.0102022194987645
T1976 0.010186620198658
T1977 0.01017102016124
T1978 0.0101554208611336
T1979 0.0101398208237156
T1980 0.0101242215236091
T1981 0.0101086214861911
T1982 0.0100930214487731
T1983 0.0100774221486667
T1984 0.0100618221112487
T1985 0.0100462228111422
T1986 0.0100306227737242
T1987 0.0100150234736177
T1988 0
T1989 0
T1990 0
T1991 0
T1992 0
T1993 0
T1994 0
T1995 0
T1996 0
T1997 0
T1998 0
T1999 0.00982782671115942
T2000 0.00981222667374142
T2001 0.00979662737363495
T2002 0.00978102733621695
T2003 0.00976542729879896
T2004 0.00974982799869249
T2005 0.00973422796127449
T2006 0.00971862866116803
T2007 0.00970302862375003
T2008 0.00968742858633203
T2009 0.00967182928622557
T2010 0.00965622924880757
T2011 0.00964062994870111
T2012 0
T2013 0
T2014 0
T2015 0
T2016 0
T2017 0
T2018 0
T2019 0
T2020 0
T2021 0
T2022 0
T2023 0.0094534331862428
T2024 0.0094378331488248
T2025 0.00942223384871833
T2026 0.00940663381130033
T2027 0.00939103451119387
T2028 0.00937543447377587
T2029 0.00935983443635787
T2030 0.00934423513625141
T2031 0.00932863509883341
T2032 0.00931303579872694
T2033 0.00929743576130895
T2034 0.00928183646120248
T2035 0.00926623642378448
T2036 0
T2037 0
T2038 0
T2039 0
T2040 0
T2041 0
T2042 0
T2043 0
T2044 0
T2045 0
T2046 0
T2047 0.00907903966132617
T2048 0.00906343962390818
T2049 0.00904784032380171
T2050 0.00903224028638371
T2051 0.00901664098627725
T2052 0.00900104094885925
T2053 0.00898544164875278
T2054 0.00896984161133479
T2055 0.00895424157391679
T2056 0.00893864227381032
T2057 0.00892304223639232
T2058 0.00890744293628586
T2059 0.00889184289886786
T2060 0
T2061 0
T2062 0
T2063 0
T2064 0
T2065 0
T2066 0
T2067 0
T2068 0
T2069 0
T2070 0
T2071 0.00870464613640955
T2072 0.00868904683630309
T2073 0.00867344679888509
T2074 0.00865784676146709
T2075 0.00864224746136063
T2076 0.00862664742394263
T2077 0.00861104812383616
T2078 0.00859544808641817
T2079 0.0085798487863117
T2080 0.0085642487488937
T2081 0.0085486487114757
T2082 0.00853304941136924
T2083 0.00851744937395124
T2084 0
T2085 0
T2086 0
T2087 0
T2088 0
T2089 0
T2090 0
T2091 0
T2092 0
T2093 0
T2094 0
T2095 0.00833025261149293
T2096 0.00831465331138647
T2097 0.00829905327396847
T2098 0.008283453973862
T2099 0.008267853936444
T2100 0.00825225463633754
T2101 0.00823665459891954
T2102 0.00822105456150154
T2103 0.00820545526139508
T2104 0.00818985522397708
T2105 0.00817425592387062
T2106 0.00815865588645262
T2107 0.00814305584903462
T2108 0
T2109 0
T2110 0
T2111 0
T2112 0
T2113 0
T2114 0
T2115 0
T2116 0
T2117 0
T2118 0
T2119 0.00795585982388784
T2120 0.00794025978646984
T2121 0.00792465974905185
T2122 0.00790906044894538
T2123 0.00789346041152738
T2124 0.00787786111142092
T2125 0.00786226107400292
T2126 0.00784666177389646
T2127 0.00783106173647846
T2128 0.00781546169906046
T2129 0.00779986239895399
T2130 0.007784262361536
T2131 0
T2132 0
T2133 0
T2134 0
T2135 0
T2136 0
T2137 0
T2138 0
T2139 0
T2140 0
T2141 0
T2142 0
T2143 0.00758146629897122
T2144 0.00756586626155322
T2145 0.00755026696144676
T2146 0.00753466692402876
T2147 0.00751906688661076
T2148 0.0075034675865043
T2149 0.0074878675490863
T2150 0.00747226824897983
T2151 0.00745666821156184
T2152 0.00744106891145537
T2153 0.00742546887403737
T2154 0.00740986883661937
T2155 0
T2156 0
T2157 0
T2158 0
T2159 0
T2160 0
T2161 0
T2162 0
T2163 0
T2164 0
T2165 0
T2166 0
T2167 0.0072070727740546
T2168 0.0071914727366366
T2169 0.00717587343653014
T2170 0.00716027339911214
T2171 0.00714467409900567
T2172 0.00712907406158768
T2173 0.00711347476148121
T2174 0.00709787472406321
T2175 0.00708227468664521
T2176 0.00706667538653875
T2177 0.00705107534912075
T2178 0.00703547604901429
T2179 0
T2180 0
T2181 0
T2182 0
T2183 0
T2184 0
T2185 0
T2186 0
T2187 0
T2188 0
T2189 0
T2190 0
T2191 0.00683267924913798
T2192 0.00681707994903151
T2193 0.00680147991161351
T2194 0.00678587987419552
T2195 0.00677028057408905
T2196 0.00675468053667105
T2197 0.00673908123656459
T2198 0.00672348119914659
T2199 0.00670788189904013
T2200 0.00669228186162213
T2201 0.00667668182420413
T2202 0.00666108252409766
T2203 0
T2204 0
T2205 0
T2206 0
T2207 0
T2208 0
T2209 0
T2210 0
T2211 0
T2212 0
T2213 0
T2214 0
T2215 0.00645828572422136
T2216 0.00644268642411489
T2217 0.00642708638669689
T2218 0.00641148708659043
T2219 0.00639588704917243
T2220 0.00638028701175443
T2221 0.00636468771164797
T2222 0.00634908767422997
T2223 0.0063334883741235
T2224 0.00631788833670551
T2225 0.00630228903659904
T2226 0.00628668899918104
T2227 0
T2228 0
T2229 0
T2230 0
T2231 0
T2232 0
T2233 0
T2234 0
T2235 0
T2236 0
T2237 0
T2238 0
T2239 0.00608389293661627
T2240 0.00606829289919827
T2241 0.00605269286178027
T2242 0.00603709356167381
T2243 0.00602149352425581
T2244 0.00600589422414934
T2245 0.00599029418673135
T2246 0.00597469414931335
T2247 0.00595909484920688
T2248 0.00594349481178888
T2249 0.00592789551168242
T2250 0.00591229547426442
T2251 0
T2252 0
T2253 0
T2254 0
T2255 0
T2256 0
T2257 0
T2258 0
T2259 0
T2260 0
T2261 0
T2262 0
T2263 0.00570949941169965
T2264 0.00569389937428165
T2265 0.00567830007417518
T2266 0.00566270003675718
T2267 0.00564709999933919
T2268 0.00563150069923272
T2269 0.00561590066181472
T2270 0.00560030136170826
T2271 0.00558470132429026
T2272 0.0055691020241838
T2273 0.0055535019867658
T2274 0.0055379019493478
T2275 0
T2276 0
T2277 0
T2278 0
T2279 0
T2280 0
T2281 0
T2282 0
T2283 0
T2284 0
T2285 0
T2286 0
T2287 0.00533510588678302
T2288 0.00531950584936503
T2289 0.00530390654925856
T2290 0.00528830651184056
T2291 0.0052727072117341
T2292 0.0052571071743161
T2293 0.0052415071368981
T2294 0.00522590783679164
T2295 0.00521030779937364
T2296 0.00519470849926717
T2297 0.00517910846184918
T2298 0.00516350916174271
T2299 0
T2300 0
T2301 0
T2302 0
T2303 0
T2304 0
T2305 0
T2306 0
T2307 0
T2308 0
T2309 0
T2310 0
T2311 0.0049607123618664
T2312 0.0049451123244484
T2313 0.00492951302434194
T2314 0.00491391298692394
T2315 0.00489831368681748
T2316 0.00488271364939948
T2317 0.00486711434929301
T2318 0.00485151431187502
T2319 0.00483591427445702
T2320 0.00482031497435055
T2321 0.00480471493693255
T2322 0.00478911563682609
T2323 0
T2324 0
T2325 0
T2326 0
T2327 0
T2328 0
T2329 0
T2330 0
T2331 0
T2332 0
T2333 0
T2334 0
T2335 0.00458631883694978
T2336 0.00457071953684332
T2337 0.00455511949942532
T2338 0.00453952019931885
T2339 0.00452392016190086
T2340 0.00450832012448286
T2341 0.00449272082437639
T2342 0.00447712078695839
T2343 0.00446152148685193
T2344 0.00444592144943393
T2345 0.00443032141201593
T2346 0.00441472211190947
T2347 0
T2348 0
T2349 0
T2350 0
T2351 0
T2352 0
T2353 0
T2354 0
T2355 0
T2356 0
T2357 0
T2358 0
T2359 0.00421192531203316
T2360 0.0041963260119267
T2361 0.0041807259745087
T2362 0.00416512667440223
T2363 0.00414952663698423
T2364 0.00413392733687777
T2365 0.00411832729945977
T2366 0.00410272726204177
T2367 0.00408712796193531
T2368 0.00407152792451731
T2369 0.00405592862441085
T2370 0.00404032858699285
T2371 0
T2372 0
T2373 0
T2374 0
T2375 0
T2376 0
T2377 0
T2378 0
T2379 0
T2380 0
T2381 0
T2382 0
T2383 0.00383753252442807
T2384 0.00382193248701007
T2385 0.00380633244959208
T2386 0.00379073314948561
T2387 0.00377513311206761
T2388 0.00375953381196115
T2389 0.00374393377454315
T2390 0.00372833447443668
T2391 0.00371273443701869
T2392 0.00369713439960069
T2393 0.00368153509949422
T2394 0.00366593506207623
T2395 0
T2396 0
T2397 0
T2398 0
T2399 0
T2400 0
T2401 0
T2402 0
T2403 0
T2404 0
T2405 0
T2406 0
T2407 0.00346313899951145
T2408 0.00344753896209345
T2409 0.00343193966198699
T2410 0.00341633962456899
T2411 0.00340073958715099
T2412 0.00338514028704453
T2413 0.00336954024962653
T2414 0.00335394094952006
T2415 0.00333834091210206
T2416 0.0033227416119956
T2417 0.0033071415745776
T2418 0.0032915415371596
T2419 0
T2420 0
T2421 0
T2422 0
T2423 0
T2424 0
T2425 0
T2426 0
T2427 0
T2428 0
T2429 0
T2430 0
T2431 0.00308874547459483
T2432 0.00307314543717683
T2433 0.00305754613707037
T2434 0.00304194609965237
T2435 0.0030263467995459
T2436 0.0030107467621279
T2437 0.00299514746202144
T2438 0.00297954742460344
T2439 0.00296394738718544
T2440 0.00294834808707898
T2441 0.00293274804966098
T2442 0.00291714874955452
T2443 0
T2444 0
T2445 0
T2446 0
T2447 0
T2448 0
T2449 0
T2450 0
T2451 0
T2452 0
T2453 0
T2454 0
T2455 0.00271435194967821
T2456 0.00269875264957174
T2457 0.00268315261215374
T2458 0.00266755257473575
T2459 0.00265195327462928
T2460 0.00263635323721128
T2461 0.00262075393710482
T2462 0.00260515389968682
T2463 0.00258955459958035
T2464 0.00257395456216236
T2465 0.00255835452474436
T2466 0.00254275522463789
T2467 0
T2468 0
T2469 0
T2470 0
T2471 0
T2472 0
T2473 0
T2474 0
T2475 0
T2476 0
T2477 0
T2478 0
T2479 0.00233995842476158
T2480 0.00232435912465512
T2481 0.00230875908723712
T2482 0.00229315978713066
T2483 0.00227755974971266
T2484 0.00226195971229466
T2485 0.0022463604121882
T2486 0.0022307603747702
T2487 0.00221516107466373
T2488 0.00219956103724574
T2489 0.00218396173713927
T2490 0.00216836169972127
T2491 0
T2492 0
T2493 0
T2494 0
T2495 0
T2496 0
T2497 0
T2498 0
T2499 0
T2500 0
T2501 0
T2502 0
T2503 0.0019655656371565
T2504 0.0019499655997385
T2505 0.0019343655623205
T2506 0.00191876626221404
T2507 0.00190316622479604
T2508 0.00188756692468957
T2509 0.00187196688727157
T2510 0.00185636758716511
T2511 0.00184076754974711
T2512 0.00182516751232911
T2513 0.00180956821222265
T2514 0.00179396817480465
T2515 0
T2516 0
T2517 0
T2518 0
T2519 0
T2520 0
T2521 0
T2522 0
T2523 0
T2524 0
T2525 0
T2526 0
T2527 0.00159117211223988
T2528 0.00157557207482188
T2529 0.00155997277471541
T2530 0.00154437273729741
T2531 0.00152877269987942
T2532 0.00151317339977295
T2533 0.00149757336235495
T2534 0.00148197406224849
T2535 0.00146637402483049
T2536 0.00145077472472403
T2537 0.00143517468730603
T2538 0.00141957464988803
T2539 0
T2540 0
T2541 0
T2542 0
T2543 0
T2544 0
T2545 0
T2546 0
T2547 0
T2548 0
T2549 0
T2550 0
T2551 0.00121677858732325
T2552 0.00120117854990526
T2553 0.00118557924979879
T2554 0.00116997921238079
T2555 0.00115437991227433
T2556 0.00113877987485633
T2557 0.00112317983743833
T2558 0.00110758053733187
T2559 0.00109198049991387
T2560 0.0010763811998074
T2561 0.00106078116238941
T2562 0.00104518186228294
T2563 0
T2564 0
T2565 0
T2566 0
T2567 0
T2568 0
T2569 0
T2570 0
T2571 0
T2572 0
T2573 0
T2574 0
T2575 0.000842385062406632
T2576 0.000826785762300167
T2577 0.000811185724882169
T2578 0.000795585687464171
T2579 0.000779986387357706
T2580 0.000764386349939708
T2581 0.000748787049833243
T2582 0.000733187012415245
T2583 0.000717586974997247
T2584 0.000701987674890782
T2585 0.000686387637472784
T2586 0.000670788337366319
T2587 0
T2588 0
T2589 0
T2590 0
T2591 0
T2592 0
T2593 0
T2594 0
T2595 0
T2596 0
T2597 0
T2598 0
T2599 0.00046799153749001
T2600 0.000452392237383545
T2601 0.000436792199965547
T2602 0.000421192899859083
T2603 0.000405592862441085
T2604 0.000389992825023086
T2605 0.000374393524916622
T2606 0.000358793487498624
T2607 0.000343194187392159
T2608 0.000327594149974161
T2609 0.000311994849867696
T2610 0.000296394812449698
T2611 0
T2612 0
T2613 0
T2614 0
T2615 0
T2616 0
T2617 0
T2618 0
T2619 0
T2620 0
T2621 0
T2622 0
T2623 9.35980125733888e-05
T2624 7.79987124669239e-05
T2625 6.23988962423858e-05
T2626 4.6799153749001e-05
T2627 3.11994849867696e-05
T2628 1.55997424933848e-05
T2629 0
T2630 0
T2631 0
T2632 0
T2633 0
T2634 0
T2635 0
T2636 0
T2637 0
T2638 0
T2639 0
T2640 0
T2641 0
T2642 0
T2643 0
T2644 0
T2645 0
T2646 0
T2647 0
T2648 0
T2649 0
T2650 0
T2651 0
T2652 0
T2653 0
T2654 0
T2655 0
T2656 0
T2657 0
T2658 0
T2659 0
T2660 0
T2661 0
T2662 0
T2663 0
T2664 0
T2665 0
T2666 0
T2667 0
T2668 0
T2669 0
T2670 0
T2671 0
T2672 0
T2673 0
T2674 0
T2675 0
T2676 0
T2677 0
T2678 0
T2679 0
T2680 0
T2681 0
T2682 0
T2683 0
T2684 0
T2685 0
T2686 0
T2687 0
T2688 0
T2689 0
T2690 0
T2691 0
T2692 0
T2693 0
T2694 0
T2695 0
T2696 0
T2697 0
T2698 0
T2699 0
T2700 0
T2701 0
T2702 0
T2703 0
T2704 0
T2705 0
T2706 0
T2707 0
T2708 0
T2709 0
T2710 0
T2711 0
T2712 0
T2713 0
T2714 0
T2715 0
T2716 0
T2717 0
T2718 0
T2719 0
T2720 0
T2721 0
T2722 0
T2723 0
T2724 0
T2725 0
T2726 0
T2727 0
T2728 0
T2729 0
T2730 0
T2731 0
T2732 0
T2733 0
T2734 0
T2735 0
T2736 0
T2737 0
T2738 0
T2739 0
T2740 0
T2741 0
T2742 0
T2743 0
T2744 0
T2745 0
T2746 0
T2747 0
T2748 0
T2749 0
T2750 0
T2751 0
T2752 0
T2753 0
T2754 0
T2755 0
T2756 0
T2757 0
T2758 0
T2759 0
T2760 0
T2761 0
T2762 0
T2763 0
T2764 0
T2765 0
T2766 0
T2767 0
T2768 0
T2769 0
T2770 0
T2771 0
T2772 0
T2773 0
T2774 0
T2775 0
T2776 0
T2777 0
T2778 0
T2779 0
T2780 0
T2781 0
T2782 0
T2783 0
T2784 0
T2785 0
T2786 0
T2787 0
T2788 0
T2789 0
T2790 0
T2791 0
T2792 0
T2793 0
T2794 0
T2795 0
T2796 0
T2797 0
T2798 0
T2799 0
T2800 0
T2801 0
T2802 0
T2803 0
T2804 0
T2805 0
T2806 0
T2807 0
T2808 0
