# Supplementary material for: FishMORPH - An agent-based model to predict salmonid growth and distribution responses under natural and low flows
Source: Sci Rep. 2016 Jul 19;6:29414. doi: 10.1038/srep29414 (PMC4949470; doi:10.1038/srep29414)
Supplement: Supplementary Information 2 [file srep29414-s2.zip › SR_FishMORPH_Files/Parameters/Baseline_Resource9_Density_Stretch5.var]

Resource9Density Strech5
T1 0
T2 0
T3 0
T4 0
T5 0
T6 0
T7 0
T8 0
T9 0
T10 0
T11 0
T12 0
T13 0
T14 0
T15 0
T16 0
T17 0
T18 0
T19 0
T20 0
T21 0
T22 0
T23 0
T24 0
T25 0
T26 0
T27 0
T28 0
T29 0
T30 0
T31 0
T32 0
T33 0
T34 0
T35 0
T36 0
T37 0
T38 0
T39 0
T40 0
T41 0
T42 0
T43 0
T44 0
T45 0
T46 0
T47 0
T48 0
T49 0
T50 0
T51 0
T52 0
T53 0
T54 0
T55 0
T56 0
T57 0
T58 0
T59 0
T60 0
T61 0
T62 0
T63 0
T64 0
T65 0
T66 0
T67 0
T68 0
T69 0
T70 0
T71 0
T72 0
T73 0
T74 0
T75 0
T76 0
T77 0
T78 0
T79 0
T80 0
T81 0
T82 0
T83 0
T84 0
T85 0
T86 0
T87 0
T88 0
T89 0
T90 0
T91 0
T92 0
T93 0
T94 0
T95 0
T96 0
T97 0
T98 0
T99 0
T100 0
T101 0
T102 0
T103 0
T104 0
T105 0
T106 0
T107 0
T108 0
T109 0
T110 0
T111 0
T112 0
T113 0
T114 0
T115 0
T116 0
T117 0
T118 0
T119 0
T120 0
T121 0
T122 0
T123 0
T124 0
T125 0
T126 0
T127 0
T128 0
T129 0
T130 0
T131 0
T132 0
T133 0
T134 0
T135 0
T136 0
T137 0
T138 0
T139 0
T140 0
T141 0
T142 0
T143 0
T144 0
T145 0
T146 0
T147 0
T148 0
T149 0
T150 0
T151 0
T152 0
T153 0
T154 0
T155 0
T156 0
T157 0
T158 0
T159 0
T160 0
T161 0
T162 0
T163 0
T164 0
T165 0
T166 0
T167 0
T168 0
T169 0
T170 0
T171 0
T172 0
T173 0
T174 0
T175 0
T176 0
T177 0
T178 0
T179 0
T180 0
T181 0
T182 0
T183 0
T184 0
T185 0
T186 0
T187 0
T188 0
T189 0
T190 0
T191 0
T192 0
T193 0
T194 0
T195 0
T196 0
T197 0
T198 0
T199 0
T200 0
T201 0
T202 0
T203 0
T204 0
T205 0
T206 0
T207 0
T208 0
T209 0
T210 0
T211 0
T212 0
T213 0
T214 0
T215 0
T216 0
T217 0
T218 0
T219 0
T220 0
T221 0
T222 0
T223 0
T224 0
T225 0
T226 0
T227 0
T228 0
T229 0
T230 0
T231 0
T232 0
T233 0
T234 0
T235 0
T236 0
T237 0
T238 0
T239 0
T240 0
T241 0
T242 0
T243 0
T244 0
T245 0
T246 0
T247 0
T248 0
T249 0
T250 0
T251 0
T252 0
T253 0
T254 0
T255 0
T256 0
T257 0
T258 0
T259 0
T260 0
T261 0
T262 0
T263 0
T264 0
T265 0
T266 0
T267 0
T268 0
T269 0
T270 0
T271 0
T272 0
T273 0
T274 0
T275 0
T276 0
T277 0
T278 0
T279 0
T280 0
T281 0
T282 0
T283 0
T284 0
T285 0
T286 0
T287 0
T288 0
T289 0
T290 0
T291 0
T292 0
T293 0
T294 0
T295 0
T296 0
T297 0
T298 0
T299 0
T300 0
T301 0
T302 0
T303 0
T304 0
T305 0
T306 0
T307 0
T308 0
T309 0
T310 0
T311 0
T312 0
T313 0
T314 0
T315 0
T316 0
T317 0
T318 0
T319 0
T320 0
T321 0
T322 0
T323 0
T324 0
T325 0
T326 0
T327 0
T328 0
T329 0
T330 0
T331 0
T332 0
T333 0
T334 0
T335 0
T336 0
T337 0
T338 0
T339 0
T340 0
T341 0
T342 0
T343 0
T344 0
T345 0
T346 0
T347 0
T348 0
T349 0
T350 0
T351 0
T352 0
T353 0
T354 0
T355 0
T356 0
T357 0
T358 0
T359 0
T360 0
T361 0
T362 0
T363 0
T364 0
T365 0
T366 0
T367 0
T368 0
T369 0
T370 0
T371 0
T372 0
T373 0
T374 0
T375 0
T376 0
T377 0
T378 0
T379 0
T380 0
T381 0
T382 0
T383 0
T384 0
T385 0
T386 0
T387 0
T388 0
T389 0
T390 0
T391 0
T392 0
T393 0
T394 0
T395 0
T396 0
T397 0
T398 0
T399 0
T400 0
T401 0
T402 0
T403 0
T404 0
T405 0
T406 0
T407 0
T408 0
T409 0
T410 0
T411 0
T412 0
T413 0
T414 0
T415 0
T416 0
T417 0
T418 0
T419 0
T420 0
T421 0
T422 0
T423 0
T424 0
T425 0
T426 0
T427 0
T428 0
T429 0
T430 0
T431 0
T432 0
T433 0
T434 0
T435 0
T436 0
T437 0
T438 0
T439 0
T440 0
T441 0
T442 0
T443 0
T444 0
T445 0
T446 0
T447 0
T448 0
T449 0
T450 0
T451 0
T452 0
T453 0
T454 0
T455 0
T456 0
T457 0
T458 0
T459 0
T460 0
T461 0
T462 0
T463 0
T464 0
T465 0
T466 0
T467 0
T468 0
T469 0
T470 0
T471 0
T472 0
T473 0
T474 0
T475 0
T476 0
T477 0
T478 0
T479 0
T480 0
T481 0
T482 0
T483 0
T484 0
T485 0
T486 0
T487 0
T488 0
T489 0
T490 0
T491 0
T492 0
T493 0
T494 0
T495 0
T496 0
T497 0
T498 0
T499 0
T500 0
T501 0
T502 0
T503 0
T504 0
T505 0
T506 0
T507 0
T508 0
T509 0
T510 0
T511 0
T512 0
T513 0
T514 0
T515 0
T516 0
T517 0
T518 0
T519 0
T520 0
T521 0
T522 0
T523 0
T524 0
T525 0
T526 0
T527 0
T528 0
T529 0
T530 0
T531 0
T532 0
T533 0
T534 0
T535 0
T536 0
T537 0
T538 0
T539 0
T540 0
T541 0
T542 0
T543 0
T544 0
T545 0
T546 0
T547 0
T548 0
T549 0
T550 0
T551 0
T552 0
T553 0
T554 0
T555 0
T556 0
T557 0
T558 0
T559 0
T560 0
T561 0
T562 0
T563 0
T564 0
T565 0
T566 0
T567 0
T568 0
T569 0
T570 0
T571 0
T572 0
T573 0
T574 0
T575 0
T576 0
T577 0
T578 0
T579 0
T580 0
T581 0
T582 0
T583 0
T584 0
T585 0
T586 0
T587 0
T588 0
T589 0
T590 0
T591 0
T592 0
T593 0
T594 0
T595 0
T596 0
T597 0
T598 0
T599 0
T600 0
T601 0
T602 0
T603 0
T604 0
T605 0
T606 0
T607 0
T608 0
T609 0
T610 0
T611 0
T612 0
T613 0
T614 0
T615 0
T616 0
T617 0
T618 0
T619 0
T620 0
T621 0
T622 0
T623 0
T624 0
T625 0
T626 0
T627 0
T628 0
T629 0
T630 0
T631 0
T632 0
T633 0
T634 0
T635 0
T636 0
T637 0
T638 0
T639 0
T640 0
T641 0
T642 0
T643 0
T644 0
T645 0
T646 0
T647 0
T648 0
T649 0
T650 0
T651 0
T652 0
T653 0
T654 0
T655 0
T656 0
T657 0
T658 0
T659 0
T660 0
T661 0
T662 0
T663 0
T664 0
T665 0
T666 0
T667 0
T668 0
T669 0
T670 0
T671 0
T672 0
T673 0
T674 0
T675 0
T676 0
T677 0
T678 0
T679 0
T680 0
T681 0
T682 0
T683 0
T684 0
T685 0
T686 0
T687 0
T688 0
T689 0
T690 0
T691 0
T692 0
T693 0
T694 0
T695 0
T696 0
T697 0
T698 0
T699 0
T700 0
T701 0
T702 0
T703 0
T704 0
T705 0
T706 0
T707 0
T708 0
T709 0
T710 0
T711 0
T712 0
T713 0
T714 0
T715 0
T716 0
T717 0
T718 0
T719 0
T720 0
T721 0
T722 0
T723 0
T724 0
T725 0
T726 0
T727 0
T728 0
T729 0
T730 0
T731 0
T732 0
T733 0
T734 0
T735 0
T736 0
T737 0
T738 0
T739 0
T740 0
T741 0
T742 0
T743 0
T744 0
T745 0
T746 0
T747 0
T748 0
T749 0
T750 0
T751 0
T752 0
T753 0
T754 0
T755 0
T756 0
T757 0
T758 0
T759 0
T760 0
T761 0
T762 0
T763 0
T764 0
T765 0
T766 0
T767 0
T768 0
T769 0
T770 0
T771 0
T772 0
T773 0
T774 0
T775 0
T776 0
T777 0
T778 0
T779 0
T780 0
T781 0
T782 0
T783 0
T784 0
T785 0
T786 0
T787 0
T788 0
T789 0
T790 0
T791 0
T792 0
T793 0
T794 0
T795 0
T796 0
T797 0
T798 0
T799 0
T800 0
T801 0
T802 0
T803 0
T804 0
T805 0
T806 0
T807 0
T808 0
T809 0
T810 0
T811 0
T812 0
T813 0
T814 0
T815 0
T816 0
T817 0
T818 0
T819 0
T820 0
T821 0
T822 0
T823 0
T824 0
T825 0
T826 0
T827 0
T828 0
T829 0
T830 0
T831 0
T832 0
T833 0
T834 0
T835 0
T836 0
T837 0
T838 0
T839 0
T840 0
T841 0
T842 0
T843 0
T844 0
T845 0
T846 0
T847 0
T848 0
T849 0
T850 0
T851 0
T852 0
T853 0
T854 0
T855 0
T856 0
T857 0
T858 0
T859 0
T860 0
T861 0
T862 0
T863 0
T864 0
T865 0
T866 0
T867 0
T868 0
T869 0
T870 0
T871 0
T872 0
T873 0
T874 0
T875 0
T876 0
T877 0
T878 0
T879 0
T880 0
T881 0
T882 0
T883 0
T884 0
T885 0
T886 0
T887 0
T888 0
T889 0
T890 0
T891 0
T892 0
T893 0
T894 0
T895 0
T896 0
T897 0
T898 0
T899 0
T900 0
T901 0
T902 0
T903 0
T904 0
T905 0
T906 0
T907 0
T908 0
T909 0
T910 0
T911 0
T912 0
T913 0
T914 0
T915 0
T916 0
T917 0
T918 0
T919 0
T920 0
T921 0
T922 0
T923 0
T924 0
T925 0
T926 0
T927 0
T928 0
T929 0
T930 0
T931 0
T932 0
T933 0
T934 0
T935 0
T936 0
T937 0
T938 0
T939 0
T940 0
T941 0
T942 0
T943 0
T944 0
T945 0
T946 0
T947 0
T948 0
T949 0
T950 0
T951 0
T952 0
T953 0
T954 0
T955 0
T956 0
T957 0
T958 0
T959 0
T960 0
T961 0
T962 0
T963 0
T964 0
T965 0
T966 0
T967 0
T968 0
T969 0
T970 0
T971 0
T972 0
T973 0
T974 0
T975 0
T976 0
T977 0
T978 0
T979 0
T980 0
T981 0
T982 0
T983 0
T984 0
T985 0
T986 0
T987 0
T988 0
T989 0
T990 0
T991 0
T992 0
T993 0
T994 0
T995 0
T996 0
T997 0
T998 0
T999 0
T1000 0
T1001 0
T1002 0
T1003 0
T1004 0
T1005 0
T1006 0
T1007 0
T1008 0
T1009 0
T1010 0
T1011 0
T1012 0
T1013 0
T1014 0
T1015 0
T1016 0
T1017 0
T1018 0
T1019 0
T1020 0
T1021 0
T1022 0
T1023 0
T1024 0
T1025 0
T1026 0
T1027 0
T1028 0
T1029 0
T1030 0
T1031 0
T1032 0
T1033 0
T1034 0
T1035 0
T1036 0
T1037 0
T1038 0
T1039 0
T1040 0
T1041 0
T1042 0
T1043 0
T1044 0
T1045 0
T1046 0
T1047 0
T1048 0
T1049 0
T1050 0
T1051 0
T1052 0
T1053 0
T1054 0
T1055 0
T1056 0
T1057 0
T1058 0
T1059 0
T1060 0
T1061 0
T1062 0
T1063 0
T1064 0
T1065 0
T1066 0
T1067 0
T1068 0
T1069 0
T1070 6.77319488858304e-06
T1071 1.35464097483141e-05
T1072 2.03196445791933e-05
T1073 2.70928594389244e-05
T1074 3.38660742986554e-05
T1075 4.06392891583865e-05
T1076 4.74125040181176e-05
T1077 0
T1078 0
T1079 0
T1080 0
T1081 0
T1082 0
T1083 0
T1084 0
T1085 0
T1086 0.000115144452903948
T1087 0.000121917667763679
T1088 0.00012869088262341
T1089 0.000135464097483141
T1090 0.000142237312342872
T1091 0.000149010527202604
T1092 0.000155783742062335
T1093 0.000162556956922066
T1094 0.000169330171781797
T1095 0.000176103386641528
T1096 0.000182876601501259
T1097 0.00018964961664951
T1098 0.000196422831509241
T1099 0.000203196046368972
T1100 0.000209969261228703
T1101 0
T1102 0
T1103 0
T1104 0
T1105 0
T1106 0
T1107 0
T1108 0
T1109 0
T1110 0.000277701409826014
T1111 0.000284474624685745
T1112 0.000291247839545476
T1113 0.000298021054405207
T1114 0.000304794269264938
T1115 0.000311567484124669
T1116 0.00031834049927292
T1117 0.000325113714132651
T1118 0.000331886928992382
T1119 0.000338660143852113
T1120 0.000345433358711844
T1121 0.000352206573571575
T1122 0.000358979788431306
T1123 0.000365753003291037
T1124 0.000372526218150769
T1125 0
T1126 0
T1127 0
T1128 0
T1129 0
T1130 0
T1131 0
T1132 0
T1133 0
T1134 0.000440258167036599
T1135 0.00044703138189633
T1136 0.000453804596756061
T1137 0.000460577811615792
T1138 0.000467351026475523
T1139 0.000474124241335254
T1140 0.000480897456194986
T1141 0.000487670671054717
T1142 0.000494443885914448
T1143 0.000501217100774179
T1144 0.00050799031563391
T1145 0.000514763530493641
T1146 0.000521536745353372
T1147 0.000528309960213103
T1148 0.000535083175072834
T1149 0
T1150 0
T1151 0
T1152 0
T1153 0
T1154 0
T1155 0
T1156 0
T1157 0
T1158 0.000602815123958665
T1159 0.000609588338818396
T1160 0.000616361553678127
T1161 0.000623134768537858
T1162 0.000629907983397589
T1163 0.00063668119825732
T1164 0.000643454413117051
T1165 0.000650227627976782
T1166 0.000657000842836514
T1167 0.000663774057696245
T1168 0.000670547272555976
T1169 0.000677320487415707
T1170 0.000684093702275438
T1171 0.000690866717423689
T1172 0.00069763993228342
T1173 0
T1174 0
T1175 0
T1176 0
T1177 0
T1178 0
T1179 0
T1180 0
T1181 0
T1182 0.00076537208088073
T1183 0.000772145295740462
T1184 0.000778918510600193
T1185 0.000785691725459924
T1186 0.000792464940319655
T1187 0.000799238155179386
T1188 0.000806011370039117
T1189 0.000812784584898848
T1190 0.000819557600047099
T1191 0.00082633081490683
T1192 0.000833104029766561
T1193 0.000839877244626292
T1194 0.000846650459486023
T1195 0.000853423674345754
T1196 0.000860196889205485
T1197 0
T1198 0
T1199 0
T1200 0
T1201 0
T1202 0
T1203 0
T1204 0
T1205 0
T1206 0.000927929037802796
T1207 0.000934702252662527
T1208 0.000941475267810778
T1209 0.000948248482670509
T1210 0.00095502169753024
T1211 0.000961794912389971
T1212 0.000968568127249702
T1213 0.000975341342109433
T1214 0.000982114556969164
T1215 0.000988887771828896
T1216 0.000995660986688627
T1217 0.00100243420154836
T1218 0.00100920741640809
T1219 0.00101598063126782
T1220 0.00102275384612755
T1221 0
T1222 0
T1223 0
T1224 0
T1225 0
T1226 0
T1227 0
T1228 0
T1229 0
T1230 0.00109048579501338
T1231 0.00109725900987311
T1232 0.00110403222473284
T1233 0.00111080543959257
T1234 0.00111757865445231
T1235 0.00112435186931204
T1236 0.00113112508417177
T1237 0.0011378982990315
T1238 0.00114467151389123
T1239 0.00115144472875096
T1240 0.00115821794361069
T1241 0.00116499115847042
T1242 0.00117176437333015
T1243 0.00117853758818989
T1244 0.00118531080304962
T1245 0
T1246 0
T1247 0
T1248 0
T1249 0
T1250 0
T1251 0
T1252 0
T1253 0
T1254 0.00125304275193545
T1255 0.00125981596679518
T1256 0.00126658918165491
T1257 0.00127336239651464
T1258 0.00128013561137437
T1259 0.0012869088262341
T1260 0.00129368204109383
T1261 0.00130045525595356
T1262 0.0013072284708133
T1263 0.00131400148596155
T1264 0.00132077470082128
T1265 0.00132754791568101
T1266 0.00133432113054074
T1267 0.00134109434540047
T1268 0.0013478675602602
T1269 0
T1270 0
T1271 0
T1272 0
T1273 0
T1274 0
T1275 0
T1276 0
T1277 0
T1278 0.00141559970885751
T1279 0.00142237292371724
T1280 0.00142914613857698
T1281 0.00143591935343671
T1282 0.00144269236858496
T1283 0.00144946558344469
T1284 0.00145623879830442
T1285 0.00146301201316415
T1286 0.00146978522802388
T1287 0.00147655844288361
T1288 0.00148333165774334
T1289 0.00149010487260307
T1290 0.00149687808746281
T1291 0.00150365130232254
T1292 0.00151042451718227
T1293 0
T1294 0
T1295 0
T1296 0
T1297 0
T1298 0
T1299 0
T1300 0
T1301 0
T1302 0.0015781564660681
T1303 0.00158492968092783
T1304 0.00159170289578756
T1305 0.00159847611064729
T1306 0.00160524932550702
T1307 0.00161202254036675
T1308 0.00161879575522648
T1309 0.00162556897008622
T1310 0.00163234218494595
T1311 0.00163911539980568
T1312 0.00164588861466541
T1313 0.00165266182952514
T1314 0.00165943504438487
T1315 0.0016662082592446
T1316 0.00167298147410433
T1317 0
T1318 0
T1319 0
T1320 0
T1321 0
T1322 0
T1323 0
T1324 0
T1325 0
T1326 0.00174071342299016
T1327 0.00174748663784989
T1328 0.00175425985270963
T1329 0.00176103306756936
T1330 0.00176780628242909
T1331 0.00177457949728882
T1332 0.00178135271214855
T1333 0.00178812592700828
T1334 0.00179489914186801
T1335 0.00180167235672774
T1336 0.00180844557158747
T1337 0.00181521858673573
T1338 0.00182199180159546
T1339 0.00182876501645519
T1340 0.00183553823131492
T1341 0
T1342 0
T1343 0
T1344 0
T1345 0
T1346 0
T1347 0
T1348 0
T1349 0
T1350 0.00190327037991223
T1351 0.00191004359477196
T1352 0.00191681680963169
T1353 0.00192359002449142
T1354 0.00193036323935115
T1355 0.00193713645421088
T1356 0.00194390946935914
T1357 0.00195068268421887
T1358 0.0019574558990786
T1359 0.00196422911393833
T1360 0.00197100232879806
T1361 0.00197777554365779
T1362 0.00198454875851752
T1363 0.00199132197337725
T1364 0.00199809518823698
T1365 0
T1366 0
T1367 0
T1368 0
T1369 0
T1370 0
T1371 0
T1372 0
T1373 0
T1374 0.00206582713712281
T1375 0.00207260035198255
T1376 0.00207937356684228
T1377 0.00208614678170201
T1378 0.00209291999656174
T1379 0.00209969321142147
T1380 0.0021064664262812
T1381 0.00211323964114093
T1382 0.00212001285600066
T1383 0.00212678607086039
T1384 0.00213355928572013
T1385 0.00214033250057986
T1386 0.00214710571543959
T1387 0.00215387893029932
T1388 0.00216065214515905
T1389 0
T1390 0
T1391 0
T1392 0
T1393 0
T1394 0
T1395 0
T1396 0
T1397 0
T1398 0.00222838409404488
T1399 0.00223515730890461
T1400 0.00224193052376434
T1401 0.00224870373862407
T1402 0.0022554769534838
T1403 0.00226225016834354
T1404 0.00226902338320327
T1405 0.002275796598063
T1406 0.00228256981292273
T1407 0.00228934302778246
T1408 0.00229611624264219
T1409 0.00230288945750192
T1410 0.00230966267236165
T1411 0.0023164356875099
T1412 0.00232320890236964
T1413 0
T1414 0
T1415 0
T1416 0
T1417 0
T1418 0
T1419 0
T1420 0
T1421 0
T1422 0.00239094105096695
T1423 0.00239771426582668
T1424 0.00240448748068641
T1425 0.00241126069554614
T1426 0.00241803391040587
T1427 0.0024248071252656
T1428 0.00243158034012533
T1429 0.00243835355498506
T1430 0.00244512657013331
T1431 0.00245189978499305
T1432 0.00245867299985278
T1433 0.00246544621471251
T1434 0.00247221942957224
T1435 0.00247899264443197
T1436 0
T1437 0
T1438 0
T1439 0
T1440 0
T1441 0
T1442 0
T1443 0
T1444 0
T1445 0
T1446 0.00255349800788901
T1447 0.00256027122274874
T1448 0.00256704423789699
T1449 0.00257381745275672
T1450 0.00258059066761646
T1451 0.00258736388247619
T1452 0.00259413709733592
T1453 0.00260091031219565
T1454 0.00260768352705538
T1455 0.00261445674191511
T1456 0.00262122995677484
T1457 0.00262800317163457
T1458 0.0026347763864943
T1459 0.00264154960135404
T1460 0
T1461 0
T1462 0
T1463 0
T1464 0
T1465 0
T1466 0
T1467 0
T1468 0
T1469 0
T1470 0.0027160547650996
T1471 0.00272282797995933
T1472 0.00272960119481906
T1473 0.00273637440967879
T1474 0.00274314762453852
T1475 0.00274992083939825
T1476 0.00275669405425798
T1477 0.00276346726911771
T1478 0.00277024048397745
T1479 0.00277701369883718
T1480 0.00278378691369691
T1481 0.00279056012855664
T1482 0.00279733334341637
T1483 0.0028041065582761
T1484 0
T1485 0
T1486 0
T1487 0
T1488 0
T1489 0
T1490 0
T1491 0
T1492 0
T1493 0
T1494 0.00287861172202166
T1495 0.00288538493688139
T1496 0.00289215815174113
T1497 0.00289893136660086
T1498 0.00290570458146059
T1499 0.00291247779632032
T1500 0.00291925101118005
T1501 0.00292602422603978
T1502 0.00293279744089951
T1503 0.00293957045604776
T1504 0.00294634367090749
T1505 0.00295311688576722
T1506 0.00295989010062696
T1507 0.00296666331548669
T1508 0
T1509 0
T1510 0
T1511 0
T1512 0
T1513 0
T1514 0
T1515 0
T1516 0
T1517 0
T1518 0.00304116867894373
T1519 0.00304794189380346
T1520 0.00305471510866319
T1521 0.00306148832352292
T1522 0.00306826133867117
T1523 0.0030750345535309
T1524 0.00308180776839063
T1525 0.00308858098325037
T1526 0.0030953541981101
T1527 0.00310212741296983
T1528 0.00310890062782956
T1529 0.00311567384268929
T1530 0.00312244705754902
T1531 0.00312922027240875
T1532 0
T1533 0
T1534 0
T1535 0
T1536 0
T1537 0
T1538 0
T1539 0
T1540 0
T1541 0
T1542 0.00320372543615431
T1543 0.00321049865101404
T1544 0.00321727186587378
T1545 0.00322404508073351
T1546 0.00323081829559324
T1547 0.00323759151045297
T1548 0.0032443647253127
T1549 0.00325113794017243
T1550 0.00325791115503216
T1551 0.00326468436989189
T1552 0.00327145758475162
T1553 0.00327823079961136
T1554 0.00328500401447109
T1555 0.00329177722933082
T1556 0
T1557 0
T1558 0
T1559 0
T1560 0
T1561 0
T1562 0
T1563 0
T1564 0
T1565 0
T1566 0.00336628239307638
T1567 0.00337305560793611
T1568 0.00337982882279584
T1569 0.00338660203765557
T1570 0.0033933752525153
T1571 0.00340014846737503
T1572 0.00340692168223477
T1573 0.0034136948970945
T1574 0.00342046811195423
T1575 0.00342724132681396
T1576 0.00343401454167369
T1577 0.00344078755682194
T1578 0.00344756077168167
T1579 0.0034543339865414
T1580 0
T1581 0
T1582 0
T1583 0
T1584 0
T1585 0
T1586 0
T1587 0
T1588 0
T1589 0
T1590 0.00352883934999845
T1591 0.00353561256485818
T1592 0.00354238577971791
T1593 0.00354915899457764
T1594 0.00355593220943737
T1595 0.0035627054242971
T1596 0.00356947843944535
T1597 0.00357625165430508
T1598 0.00358302486916481
T1599 0.00358979808402454
T1600 0.00359657129888428
T1601 0.00360334451374401
T1602 0.00361011772860374
T1603 0.00361689094346347
T1604 0
T1605 0
T1606 0
T1607 0
T1608 0
T1609 0
T1610 0
T1611 0
T1612 0
T1613 0
T1614 0.00369139610720903
T1615 0.00369816932206876
T1616 0.00370494253692849
T1617 0.00371171575178822
T1618 0.00371848896664795
T1619 0.00372526218150769
T1620 0.00373203539636742
T1621 0.00373880861122715
T1622 0.00374558182608688
T1623 0.00375235504094661
T1624 0.00375912825580634
T1625 0.00376590147066607
T1626 0.0037726746855258
T1627 0.00377944790038553
T1628 0
T1629 0
T1630 0
T1631 0
T1632 0
T1633 0
T1634 0
T1635 0
T1636 0
T1637 0
T1638 0.0038539530641311
T1639 0.00386072627899083
T1640 0.00386749949385056
T1641 0.00387427270871029
T1642 0.00388104592357002
T1643 0.00388781913842975
T1644 0.00389459235328948
T1645 0.00390136556814921
T1646 0.00390813878300895
T1647 0.00391491199786868
T1648 0.00392168521272841
T1649 0.00392845842758814
T1650 0.00393523164244787
T1651 0.00394200465759612
T1652 0
T1653 0
T1654 0
T1655 0
T1656 0
T1657 0
T1658 0
T1659 0
T1660 0
T1661 0
T1662 0.00401651002105316
T1663 0.00402328323591289
T1664 0.00403005645077262
T1665 0.00403682966563236
T1666 0.00404360288049209
T1667 0.00405037609535182
T1668 0.00405714931021155
T1669 0.00406392252507128
T1670 0.00407069554021953
T1671 0.00407746875507926
T1672 0.00408424196993899
T1673 0.00409101518479872
T1674 0.00409778839965845
T1675 0.00410456161451819
T1676 0
T1677 0
T1678 0
T1679 0
T1680 0
T1681 0
T1682 0
T1683 0
T1684 0
T1685 0
T1686 0.00417906697797523
T1687 0.00418584019283496
T1688 0.00419261320798321
T1689 0.00419938642284294
T1690 0.00420615963770267
T1691 0.0042129328525624
T1692 0.00421970606742213
T1693 0.00422647928228186
T1694 0.0042332524971416
T1695 0.00424002571200133
T1696 0.00424679892686106
T1697 0.00425357214172079
T1698 0.00426034535658052
T1699 0.00426711857144025
T1700 0
T1701 0
T1702 0
T1703 0
T1704 0
T1705 0
T1706 0
T1707 0
T1708 0
T1709 0
T1710 0.00434162373518581
T1711 0.00434839695004554
T1712 0.00435517016490527
T1713 0.00436194337976501
T1714 0.00436871659462474
T1715 0.00437548980948447
T1716 0.0043822630243442
T1717 0.00438903623920393
T1718 0.00439580945406366
T1719 0.00440258266892339
T1720 0.00440935588378312
T1721 0.00441612909864285
T1722 0.00442290231350259
T1723 0.00442967552836232
T1724 0
T1725 0
T1726 0
T1727 0
T1728 0
T1729 0
T1730 0
T1731 0
T1732 0
T1733 0
T1734 0.00450418069210788
T1735 0.00451095390696761
T1736 0.00451772712182734
T1737 0.00452450033668707
T1738 0.0045312735515468
T1739 0.00453804676640653
T1740 0.00454481998126626
T1741 0.004551593196126
T1742 0.00455836641098573
T1743 0.00456513962584546
T1744 0.00457191264099371
T1745 0.00457868585585344
T1746 0.00458545907071317
T1747 0.0045922322855729
T1748 0
T1749 0
T1750 0
T1751 0
T1752 0
T1753 0
T1754 0
T1755 0
T1756 0
T1757 0
T1758 0.00466673764902994
T1759 0.00467351086388968
T1760 0.00468028407874941
T1761 0.00468705729360914
T1762 0.00469383030875739
T1763 0.00470060352361712
T1764 0.00470737673847685
T1765 0.00471414995333658
T1766 0.00470869383569047
T1767 0.00470323771804436
T1768 0.00469778140068677
T1769 0.00469232528304066
T1770 0.00468686896568307
T1771 0.00468141284803696
T1772 0
T1773 0
T1774 0
T1775 0
T1776 0
T1777 0
T1778 0
T1779 0
T1780 0
T1781 0
T1782 0.00462139475508381
T1783 0.0046159386374377
T1784 0.00461048232008011
T1785 0.004605026202434
T1786 0.00459956988507641
T1787 0.0045941137674303
T1788 0.00458865764978419
T1789 0.00458320133242659
T1790 0.00457774521478048
T1791 0.00457228909713437
T1792 0.00456683277977678
T1793 0.00456137666213067
T1794 0.00455592034477308
T1795 0.00455046422712697
T1796 0
T1797 0
T1798 0
T1799 0
T1800 0
T1801 0
T1802 0
T1803 0
T1804 0
T1805 0
T1806 0.00449044613417383
T1807 0.00448499001652771
T1808 0.00447953369917012
T1809 0.00447407758152401
T1810 0.0044686214638779
T1811 0.00446316514652031
T1812 0.0044577090288742
T1813 0.00445225271151661
T1814 0.0044467965938705
T1815 0.00444134047622438
T1816 0.00443588415886679
T1817 0.00443042804122068
T1818 0.00442497192357457
T1819 0.00441951560621698
T1820 0
T1821 0
T1822 0
T1823 0
T1824 0
T1825 0
T1826 0
T1827 0
T1828 0
T1829 0
T1830 0.00435949751326384
T1831 0.00435404139561773
T1832 0.00434858507826014
T1833 0.00434312896061402
T1834 0.00433767284296791
T1835 0.00433221652561032
T1836 0.00432676040796421
T1837 0.00432130409060662
T1838 0.00431584797296051
T1839 0.0043103918553144
T1840 0.00430493553795681
T1841 0.0042994794203107
T1842 0.00429402330266458
T1843 0.00428856698530699
T1844 0
T1845 0
T1846 0
T1847 0
T1848 0
T1849 0
T1850 0
T1851 0
T1852 0
T1853 0
T1854 0.00422854889235385
T1855 0.00422309277470774
T1856 0.00421763645735015
T1857 0.00421218033970404
T1858 0.00420672422205793
T1859 0.00420126790470033
T1860 0.00419581178705422
T1861 0.00419035546969663
T1862 0.00418489935205052
T1863 0.00417944323440441
T1864 0.00417398691704682
T1865 0.00416853079940071
T1866 0.0041630746817546
T1867 0.00415761836439701
T1868 0
T1869 0
T1870 0
T1871 0
T1872 0
T1873 0
T1874 0
T1875 0
T1876 0
T1877 0
T1878 0.00409760027144386
T1879 0.00409214415379775
T1880 0.00408668783644016
T1881 0.00408123171879405
T1882 0.00407577560114794
T1883 0.00407031928379035
T1884 0.00406486316614424
T1885 0.00405940704849812
T1886 0.00405395073114053
T1887 0.00404849461349442
T1888 0.00404303829613683
T1889 0.00403758217849072
T1890 0.00403212606084461
T1891 0.00402666974348702
T1892 0
T1893 0
T1894 0
T1895 0
T1896 0
T1897 0
T1898 0
T1899 0
T1900 0
T1901 0
T1902 0.00396665165053388
T1903 0.00396119553288776
T1904 0.00395573921553017
T1905 0.00395028309788406
T1906 0.00394482698023795
T1907 0.00393937066288036
T1908 0.00393391454523425
T1909 0.00392845842758814
T1910 0.00392300211023055
T1911 0.00391754599258444
T1912 0.00391208967522684
T1913 0.00390663355758073
T1914 0.00390117743993462
T1915 0.00389572112257703
T1916 0
T1917 0
T1918 0
T1919 0
T1920 0
T1921 0
T1922 0
T1923 0
T1924 0
T1925 0
T1926 0.00383570302962389
T1927 0.00383024691197778
T1928 0.00382479079433167
T1929 0.00381933447697408
T1930 0.00381387835932796
T1931 0.00380842204197037
T1932 0.00380296592432426
T1933 0.00379750980667815
T1934 0.00379205348932056
T1935 0.00378659737167445
T1936 0.00378114125402834
T1937 0.00377568493667075
T1938 0.00377022881902464
T1939 0.00376477250166704
T1940 0
T1941 0
T1942 0
T1943 0
T1944 0
T1945 0
T1946 0
T1947 0
T1948 0
T1949 0
T1950 0.0037047544087139
T1951 0.00369929829106779
T1952 0.00369384217342168
T1953 0.00368838585606409
T1954 0.00368292973841798
T1955 0.00367747342106039
T1956 0.00367201730341427
T1957 0.00366656118576816
T1958 0.00366110486841057
T1959 0.00365564875076446
T1960 0.00365019263311835
T1961 0.00364473631576076
T1962 0.00363928019811465
T1963 0.00363382388075706
T1964 0
T1965 0
T1966 0
T1967 0
T1968 0
T1969 0
T1970 0
T1971 0
T1972 0
T1973 0
T1974 0
T1975 0.0035683496701578
T1976 0.00356289355251169
T1977 0.0035574372351541
T1978 0.00355198111750799
T1979 0.0035465248001504
T1980 0.00354106868250429
T1981 0.00353561256485818
T1982 0.00353015624750058
T1983 0.00352470012985447
T1984 0.00351924401220836
T1985 0.00351378769485077
T1986 0.00350833157720466
T1987 0.00350287525984707
T1988 0
T1989 0
T1990 0
T1991 0
T1992 0
T1993 0
T1994 0
T1995 0
T1996 0
T1997 0
T1998 0
T1999 0.00343740104924782
T2000 0.0034319449316017
T2001 0.00342648861424411
T2002 0.003421032496598
T2003 0.00341557637895189
T2004 0.0034101200615943
T2005 0.00340466394394819
T2006 0.0033992076265906
T2007 0.00339375150894449
T2008 0.00338829539129838
T2009 0.00338283907394078
T2010 0.00337738295629467
T2011 0.00337192683864856
T2012 0
T2013 0
T2014 0
T2015 0
T2016 0
T2017 0
T2018 0
T2019 0
T2020 0
T2021 0
T2022 0
T2023 0.00330645242833783
T2024 0.00330099631069172
T2025 0.00329553999333413
T2026 0.00329008387568801
T2027 0.0032846277580419
T2028 0.00327917144068431
T2029 0.0032737153230382
T2030 0.00326825900568061
T2031 0.0032628028880345
T2032 0.00325734677038839
T2033 0.0032518904530308
T2034 0.00324643433538469
T2035 0.00324097821773857
T2036 0
T2037 0
T2038 0
T2039 0
T2040 0
T2041 0
T2042 0
T2043 0
T2044 0
T2045 0
T2046 0
T2047 0.00317550380742784
T2048 0.00317004768978173
T2049 0.00316459137242414
T2050 0.00315913525477803
T2051 0.00315367913713192
T2052 0.00314822281977433
T2053 0.00314276670212821
T2054 0.0031373105844821
T2055 0.00313185426712451
T2056 0.0031263981494784
T2057 0.00312094183212081
T2058 0.0031154857144747
T2059 0.00311002959682859
T2060 0
T2061 0
T2062 0
T2063 0
T2064 0
T2065 0
T2066 0
T2067 0
T2068 0
T2069 0
T2070 0
T2071 0.00304455518651785
T2072 0.00303909906887174
T2073 0.00303364275151415
T2074 0.00302818663386804
T2075 0.00302273051622193
T2076 0.00301727419886434
T2077 0.00301181808121823
T2078 0.00300636196357212
T2079 0.00300090564621452
T2080 0.00299544952856841
T2081 0.00298999321121082
T2082 0.00298453709356471
T2083 0.0029790809759186
T2084 0
T2085 0
T2086 0
T2087 0
T2088 0
T2089 0
T2090 0
T2091 0
T2092 0
T2093 0
T2094 0
T2095 0.00291360656560787
T2096 0.00290815044796176
T2097 0.00290269413060416
T2098 0.00289723801295805
T2099 0.00289178189531194
T2100 0.00288632557795435
T2101 0.00288086946030824
T2102 0.00287541334266213
T2103 0.00286995702530454
T2104 0.00286450090765843
T2105 0.00285904459030084
T2106 0.00285358847265472
T2107 0.00284813235500861
T2108 0
T2109 0
T2110 0
T2111 0
T2112 0
T2113 0
T2114 0
T2115 0
T2116 0
T2117 0
T2118 0
T2119 0.00278265794469788
T2120 0.00277720182705177
T2121 0.00277174570940566
T2122 0.00276628939204807
T2123 0.00276083327440196
T2124 0.00275537695704436
T2125 0.00274992083939825
T2126 0.00274446472175214
T2127 0.00273900840439455
T2128 0.00273355228674844
T2129 0.00272809616910233
T2130 0.00272263985174474
T2131 0
T2132 0
T2133 0
T2134 0
T2135 0
T2136 0
T2137 0
T2138 0
T2139 0
T2140 0
T2141 0
T2142 0
T2143 0.00265170932378789
T2144 0.00264625320614178
T2145 0.00264079708849567
T2146 0.00263534077113808
T2147 0.00262988465349197
T2148 0.00262442833613438
T2149 0.00261897221848827
T2150 0.00261351610084215
T2151 0.00260805978348456
T2152 0.00260260366583845
T2153 0.00259714754819234
T2154 0.00259169123083475
T2155 0
T2156 0
T2157 0
T2158 0
T2159 0
T2160 0
T2161 0
T2162 0
T2163 0
T2164 0
T2165 0
T2166 0
T2167 0.0025207607028779
T2168 0.00251530458523179
T2169 0.00250984846758568
T2170 0.00250439215022809
T2171 0.00249893603258198
T2172 0.00249347971522439
T2173 0.00248802359757828
T2174 0.00248256747993217
T2175 0.00247711116257458
T2176 0.00247165504492846
T2177 0.00246619892728235
T2178 0.00246074260992476
T2179 0
T2180 0
T2181 0
T2182 0
T2183 0
T2184 0
T2185 0
T2186 0
T2187 0
T2188 0
T2189 0
T2190 0
T2191 0.00238981208196792
T2192 0.00238435596432181
T2193 0.0023788998466757
T2194 0.0023734435293181
T2195 0.00236798741167199
T2196 0.00236253129402588
T2197 0.00235707497666829
T2198 0.00235161885902218
T2199 0.00234616254166459
T2200 0.00234070642401848
T2201 0.00233525030637237
T2202 0.00232979398901477
T2203 0
T2204 0
T2205 0
T2206 0
T2207 0
T2208 0
T2209 0
T2210 0
T2211 0
T2212 0
T2213 0
T2214 0
T2215 0.00225886346105793
T2216 0.00225340734341182
T2217 0.00224795122576571
T2218 0.00224249490840812
T2219 0.00223703879076201
T2220 0.00223158267311589
T2221 0.0022261263557583
T2222 0.00222067023811219
T2223 0.0022152139207546
T2224 0.00220975780310849
T2225 0.00220430168546238
T2226 0.00219884536810479
T2227 0
T2228 0
T2229 0
T2230 0
T2231 0
T2232 0
T2233 0
T2234 0
T2235 0
T2236 0
T2237 0
T2238 0
T2239 0.00212791484014794
T2240 0.00212245872250183
T2241 0.00211700260485572
T2242 0.00211154628749813
T2243 0.00210609016985202
T2244 0.00210063405220591
T2245 0.00209517773484832
T2246 0.00208972161720221
T2247 0.00208426549955609
T2248 0.0020788091821985
T2249 0.00207335306455239
T2250 0.0020678967471948
T2251 0
T2252 0
T2253 0
T2254 0
T2255 0
T2256 0
T2257 0
T2258 0
T2259 0
T2260 0
T2261 0
T2262 0
T2263 0.00199696641894944
T2264 0.00199151010159184
T2265 0.00198605398394573
T2266 0.00198059766658814
T2267 0.00197514154894203
T2268 0.00196968543129592
T2269 0.00196422911393833
T2270 0.00195877299629222
T2271 0.00195331687864611
T2272 0.00194786056128852
T2273 0.0019424044436424
T2274 0.00193694812628481
T2275 0
T2276 0
T2277 0
T2278 0
T2279 0
T2280 0
T2281 0
T2282 0
T2283 0
T2284 0
T2285 0
T2286 0
T2287 0.00186601779803945
T2288 0.00186056148068186
T2289 0.00185510536303575
T2290 0.00184964904567815
T2291 0.00184419292803204
T2292 0.00183873681038593
T2293 0.00183328049302834
T2294 0.00182782437538223
T2295 0.00182236825773612
T2296 0.00181691194037853
T2297 0.00181145582273242
T2298 0.00180599950537483
T2299 0
T2300 0
T2301 0
T2302 0
T2303 0
T2304 0
T2305 0
T2306 0
T2307 0
T2308 0
T2309 0
T2310 0
T2311 0.00173506917712946
T2312 0.00172961285977187
T2313 0.00172415674212576
T2314 0.00171870062447965
T2315 0.00171324430712206
T2316 0.00170778818947595
T2317 0.00170233187211835
T2318 0.00169687575447224
T2319 0.00169141963682613
T2320 0.00168596331946854
T2321 0.00168050720182243
T2322 0.00167505108417632
T2323 0
T2324 0
T2325 0
T2326 0
T2327 0
T2328 0
T2329 0
T2330 0
T2331 0
T2332 0
T2333 0
T2334 0
T2335 0.00160412055621947
T2336 0.00159866423886188
T2337 0.00159320812121577
T2338 0.00158775200356966
T2339 0.00158229568621207
T2340 0.00157683956856596
T2341 0.00157138325120837
T2342 0.00156592713356226
T2343 0.00156047101591615
T2344 0.00155501469855855
T2345 0.00154955858091244
T2346 0.00154410246326633
T2347 0
T2348 0
T2349 0
T2350 0
T2351 0
T2352 0
T2353 0
T2354 0
T2355 0
T2356 0
T2357 0
T2358 0
T2359 0.00147317193530949
T2360 0.0014677156179519
T2361 0.00146225950030578
T2362 0.00145680338265967
T2363 0.00145134706530208
T2364 0.00144589094765597
T2365 0.00144043463029838
T2366 0.00143497851265227
T2367 0.00142952239500616
T2368 0.00142406607764857
T2369 0.00141860996000246
T2370 0.00141315384235634
T2371 0
T2372 0
T2373 0
T2374 0
T2375 0
T2376 0
T2377 0
T2378 0
T2379 0
T2380 0
T2381 0
T2382 0
T2383 0.0013422233143995
T2384 0.00133676699704191
T2385 0.0013313108793958
T2386 0.00132585476174969
T2387 0.00132039844439209
T2388 0.00131494232674598
T2389 0.00130948620909987
T2390 0.00130402989174228
T2391 0.00129857377409617
T2392 0.00129311745673858
T2393 0.00128766133909247
T2394 0.00128220522144636
T2395 0
T2396 0
T2397 0
T2398 0
T2399 0
T2400 0
T2401 0
T2402 0
T2403 0
T2404 0
T2405 0
T2406 0
T2407 0.00121127469348951
T2408 0.00120581837613192
T2409 0.00120036225848581
T2410 0.0011949061408397
T2411 0.00118944982348211
T2412 0.001183993705836
T2413 0.00117853758818989
T2414 0.00117308127083229
T2415 0.00116762515318618
T2416 0.00116216883582859
T2417 0.00115671271818248
T2418 0.00115125660053637
T2419 0
T2420 0
T2421 0
T2422 0
T2423 0
T2424 0
T2425 0
T2426 0
T2427 0
T2428 0
T2429 0
T2430 0
T2431 0.00108032607257953
T2432 0.00107486975522193
T2433 0.00106941363757582
T2434 0.00106395751992971
T2435 0.00105850120257212
T2436 0.00105304508492601
T2437 0.0010475889672799
T2438 0.00104213264992231
T2439 0.0010366765322762
T2440 0.00103122041463008
T2441 0.00102576409727249
T2442 0.00102030797962638
T2443 0
T2444 0
T2445 0
T2446 0
T2447 0
T2448 0
T2449 0
T2450 0
T2451 0
T2452 0
T2453 0
T2454 0
T2455 0.000949377451669538
T2456 0.000943921334023427
T2457 0.000938465016665835
T2458 0.000933008899019724
T2459 0.000927552581662133
T2460 0.000922096464016022
T2461 0.000916640346369911
T2462 0.00091118402901232
T2463 0.000905727911366209
T2464 0.000900271793720098
T2465 0.000894815476362506
T2466 0.000889359358716395
T2467 0
T2468 0
T2469 0
T2470 0
T2471 0
T2472 0
T2473 0
T2474 0
T2475 0
T2476 0
T2477 0
T2478 0
T2479 0.00081842883075955
T2480 0.00081297271311344
T2481 0.000807516395755848
T2482 0.000802060278109737
T2483 0.000796603960752146
T2484 0.000791147843106035
T2485 0.000785691725459924
T2486 0.000780235408102332
T2487 0.000774779290456221
T2488 0.00076932317281011
T2489 0.000763866855452519
T2490 0.000758410737806408
T2491 0
T2492 0
T2493 0
T2494 0
T2495 0
T2496 0
T2497 0
T2498 0
T2499 0
T2500 0
T2501 0
T2502 0
T2503 0.000687480209849563
T2504 0.000682024092203452
T2505 0.000676567774845861
T2506 0.00067111165719975
T2507 0.000665655539553639
T2508 0.000660199222196047
T2509 0.000654743104549936
T2510 0.000649286787192345
T2511 0.000643830669546234
T2512 0.000638374551900123
T2513 0.000632918234542532
T2514 0.000627462116896421
T2515 0
T2516 0
T2517 0
T2518 0
T2519 0
T2520 0
T2521 0
T2522 0
T2523 0
T2524 0
T2525 0
T2526 0
T2527 0.000556531588939576
T2528 0.000551075471293465
T2529 0.000545619153935873
T2530 0.000540163036289763
T2531 0.000534706918643652
T2532 0.00052925060128606
T2533 0.000523794483639949
T2534 0.000518338166282358
T2535 0.000512882048636247
T2536 0.000507425930990136
T2537 0.000501969613632544
T2538 0.000496513495986433
T2539 0
T2540 0
T2541 0
T2542 0
T2543 0
T2544 0
T2545 0
T2546 0
T2547 0
T2548 0
T2549 0
T2550 0
T2551 0.000425582968029589
T2552 0.000420126850383478
T2553 0.000414670533025886
T2554 0.000409214415379775
T2555 0.000403758297733664
T2556 0.000398301980376073
T2557 0.000392845862729962
T2558 0.00038738954537237
T2559 0.000381933427726259
T2560 0.000376477310080149
T2561 0.000371020992722557
T2562 0.000365564875076446
T2563 0
T2564 0
T2565 0
T2566 0
T2567 0
T2568 0
T2569 0
T2570 0
T2571 0
T2572 0
T2573 0
T2574 0
T2575 0.000294634347119601
T2576 0.00028917822947349
T2577 0.000283721912115899
T2578 0.000278265794469788
T2579 0.000272809676823677
T2580 0.000267353359466086
T2581 0.000261897241819975
T2582 0.000256441124173864
T2583 0.000250984806816272
T2584 0.000245528689170161
T2585 0.00024007237181257
T2586 0.000234616254166459
T2587 0
T2588 0
T2589 0
T2590 0
T2591 0
T2592 0
T2593 0
T2594 0
T2595 0
T2596 0
T2597 0
T2598 0
T2599 0.000163685726209614
T2600 0.000158229608563503
T2601 0.000152773291205912
T2602 0.000147317173559801
T2603 0.00014186105591369
T2604 0.000136404738556098
T2605 0.000130948620909987
T2606 0.000125492503263876
T2607 0.000120036185906285
T2608 0.000114580068260174
T2609 0.000109123750902582
T2610 0.000103667633256472
T2611 0
T2612 0
T2613 0
T2614 0
T2615 0
T2616 0
T2617 0
T2618 0
T2619 0
T2620 0
T2621 0
T2622 0
T2623 3.27371052996267e-05
T2624 2.72809876535157e-05
T2625 2.18246702959243e-05
T2626 1.63685726209614e-05
T2627 1.09123750902583e-05
T2628 5.45619753070315e-06
T2629 0
T2630 0
T2631 0
T2632 0
T2633 0
T2634 0
T2635 0
T2636 0
T2637 0
T2638 0
T2639 0
T2640 0
T2641 0
T2642 0
T2643 0
T2644 0
T2645 0
T2646 0
T2647 0
T2648 0
T2649 0
T2650 0
T2651 0
T2652 0
T2653 0
T2654 0
T2655 0
T2656 0
T2657 0
T2658 0
T2659 0
T2660 0
T2661 0
T2662 0
T2663 0
T2664 0
T2665 0
T2666 0
T2667 0
T2668 0
T2669 0
T2670 0
T2671 0
T2672 0
T2673 0
T2674 0
T2675 0
T2676 0
T2677 0
T2678 0
T2679 0
T2680 0
T2681 0
T2682 0
T2683 0
T2684 0
T2685 0
T2686 0
T2687 0
T2688 0
T2689 0
T2690 0
T2691 0
T2692 0
T2693 0
T2694 0
T2695 0
T2696 0
T2697 0
T2698 0
T2699 0
T2700 0
T2701 0
T2702 0
T2703 0
T2704 0
T2705 0
T2706 0
T2707 0
T2708 0
T2709 0
T2710 0
T2711 0
T2712 0
T2713 0
T2714 0
T2715 0
T2716 0
T2717 0
T2718 0
T2719 0
T2720 0
T2721 0
T2722 0
T2723 0
T2724 0
T2725 0
T2726 0
T2727 0
T2728 0
T2729 0
T2730 0
T2731 0
T2732 0
T2733 0
T2734 0
T2735 0
T2736 0
T2737 0
T2738 0
T2739 0
T2740 0
T2741 0
T2742 0
T2743 0
T2744 0
T2745 0
T2746 0
T2747 0
T2748 0
T2749 0
T2750 0
T2751 0
T2752 0
T2753 0
T2754 0
T2755 0
T2756 0
T2757 0
T2758 0
T2759 0
T2760 0
T2761 0
T2762 0
T2763 0
T2764 0
T2765 0
T2766 0
T2767 0
T2768 0
T2769 0
T2770 0
T2771 0
T2772 0
T2773 0
T2774 0
T2775 0
T2776 0
T2777 0
T2778 0
T2779 0
T2780 0
T2781 0
T2782 0
T2783 0
T2784 0
T2785 0
T2786 0
T2787 0
T2788 0
T2789 0
T2790 0
T2791 0
T2792 0
T2793 0
T2794 0
T2795 0
T2796 0
T2797 0
T2798 0
T2799 0
T2800 0
T2801 0
T2802 0
T2803 0
T2804 0
T2805 0
T2806 0
T2807 0
T2808 0
