# Supplementary material for: FishMORPH - An agent-based model to predict salmonid growth and distribution responses under natural and low flows
Source: Sci Rep. 2016 Jul 19;6:29414. doi: 10.1038/srep29414 (PMC4949470; doi:10.1038/srep29414)
Supplement: Supplementary Information 2 [file srep29414-s2.zip › SR_FishMORPH_Files/Parameters/Baseline_Resource9_Density_Stretch6.var]

Resource9Density Strech6
T1 0
T2 0
T3 0
T4 0
T5 0
T6 0
T7 0
T8 0
T9 0
T10 0
T11 0
T12 0
T13 0
T14 0
T15 0
T16 0
T17 0
T18 0
T19 0
T20 0
T21 0
T22 0
T23 0
T24 0
T25 0
T26 0
T27 0
T28 0
T29 0
T30 0
T31 0
T32 0
T33 0
T34 0
T35 0
T36 0
T37 0
T38 0
T39 0
T40 0
T41 0
T42 0
T43 0
T44 0
T45 0
T46 0
T47 0
T48 0
T49 0
T50 0
T51 0
T52 0
T53 0
T54 0
T55 0
T56 0
T57 0
T58 0
T59 0
T60 0
T61 0
T62 0
T63 0
T64 0
T65 0
T66 0
T67 0
T68 0
T69 0
T70 0
T71 0
T72 0
T73 0
T74 0
T75 0
T76 0
T77 0
T78 0
T79 0
T80 0
T81 0
T82 0
T83 0
T84 0
T85 0
T86 0
T87 0
T88 0
T89 0
T90 0
T91 0
T92 0
T93 0
T94 0
T95 0
T96 0
T97 0
T98 0
T99 0
T100 0
T101 0
T102 0
T103 0
T104 0
T105 0
T106 0
T107 0
T108 0
T109 0
T110 0
T111 0
T112 0
T113 0
T114 0
T115 0
T116 0
T117 0
T118 0
T119 0
T120 0
T121 0
T122 0
T123 0
T124 0
T125 0
T126 0
T127 0
T128 0
T129 0
T130 0
T131 0
T132 0
T133 0
T134 0
T135 0
T136 0
T137 0
T138 0
T139 0
T140 0
T141 0
T142 0
T143 0
T144 0
T145 0
T146 0
T147 0
T148 0
T149 0
T150 0
T151 0
T152 0
T153 0
T154 0
T155 0
T156 0
T157 0
T158 0
T159 0
T160 0
T161 0
T162 0
T163 0
T164 0
T165 0
T166 0
T167 0
T168 0
T169 0
T170 0
T171 0
T172 0
T173 0
T174 0
T175 0
T176 0
T177 0
T178 0
T179 0
T180 0
T181 0
T182 0
T183 0
T184 0
T185 0
T186 0
T187 0
T188 0
T189 0
T190 0
T191 0
T192 0
T193 0
T194 0
T195 0
T196 0
T197 0
T198 0
T199 0
T200 0
T201 0
T202 0
T203 0
T204 0
T205 0
T206 0
T207 0
T208 0
T209 0
T210 0
T211 0
T212 0
T213 0
T214 0
T215 0
T216 0
T217 0
T218 0
T219 0
T220 0
T221 0
T222 0
T223 0
T224 0
T225 0
T226 0
T227 0
T228 0
T229 0
T230 0
T231 0
T232 0
T233 0
T234 0
T235 0
T236 0
T237 0
T238 0
T239 0
T240 0
T241 0
T242 0
T243 0
T244 0
T245 0
T246 0
T247 0
T248 0
T249 0
T250 0
T251 0
T252 0
T253 0
T254 0
T255 0
T256 0
T257 0
T258 0
T259 0
T260 0
T261 0
T262 0
T263 0
T264 0
T265 0
T266 0
T267 0
T268 0
T269 0
T270 0
T271 0
T272 0
T273 0
T274 0
T275 0
T276 0
T277 0
T278 0
T279 0
T280 0
T281 0
T282 0
T283 0
T284 0
T285 0
T286 0
T287 0
T288 0
T289 0
T290 0
T291 0
T292 0
T293 0
T294 0
T295 0
T296 0
T297 0
T298 0
T299 0
T300 0
T301 0
T302 0
T303 0
T304 0
T305 0
T306 0
T307 0
T308 0
T309 0
T310 0
T311 0
T312 0
T313 0
T314 0
T315 0
T316 0
T317 0
T318 0
T319 0
T320 0
T321 0
T322 0
T323 0
T324 0
T325 0
T326 0
T327 0
T328 0
T329 0
T330 0
T331 0
T332 0
T333 0
T334 0
T335 0
T336 0
T337 0
T338 0
T339 0
T340 0
T341 0
T342 0
T343 0
T344 0
T345 0
T346 0
T347 0
T348 0
T349 0
T350 0
T351 0
T352 0
T353 0
T354 0
T355 0
T356 0
T357 0
T358 0
T359 0
T360 0
T361 0
T362 0
T363 0
T364 0
T365 0
T366 0
T367 0
T368 0
T369 0
T370 0
T371 0
T372 0
T373 0
T374 0
T375 0
T376 0
T377 0
T378 0
T379 0
T380 0
T381 0
T382 0
T383 0
T384 0
T385 0
T386 0
T387 0
T388 0
T389 0
T390 0
T391 0
T392 0
T393 0
T394 0
T395 0
T396 0
T397 0
T398 0
T399 0
T400 0
T401 0
T402 0
T403 0
T404 0
T405 0
T406 0
T407 0
T408 0
T409 0
T410 0
T411 0
T412 0
T413 0
T414 0
T415 0
T416 0
T417 0
T418 0
T419 0
T420 0
T421 0
T422 0
T423 0
T424 0
T425 0
T426 0
T427 0
T428 0
T429 0
T430 0
T431 0
T432 0
T433 0
T434 0
T435 0
T436 0
T437 0
T438 0
T439 0
T440 0
T441 0
T442 0
T443 0
T444 0
T445 0
T446 0
T447 0
T448 0
T449 0
T450 0
T451 0
T452 0
T453 0
T454 0
T455 0
T456 0
T457 0
T458 0
T459 0
T460 0
T461 0
T462 0
T463 0
T464 0
T465 0
T466 0
T467 0
T468 0
T469 0
T470 0
T471 0
T472 0
T473 0
T474 0
T475 0
T476 0
T477 0
T478 0
T479 0
T480 0
T481 0
T482 0
T483 0
T484 0
T485 0
T486 0
T487 0
T488 0
T489 0
T490 0
T491 0
T492 0
T493 0
T494 0
T495 0
T496 0
T497 0
T498 0
T499 0
T500 0
T501 0
T502 0
T503 0
T504 0
T505 0
T506 0
T507 0
T508 0
T509 0
T510 0
T511 0
T512 0
T513 0
T514 0
T515 0
T516 0
T517 0
T518 0
T519 0
T520 0
T521 0
T522 0
T523 0
T524 0
T525 0
T526 0
T527 0
T528 0
T529 0
T530 0
T531 0
T532 0
T533 0
T534 0
T535 0
T536 0
T537 0
T538 0
T539 0
T540 0
T541 0
T542 0
T543 0
T544 0
T545 0
T546 0
T547 0
T548 0
T549 0
T550 0
T551 0
T552 0
T553 0
T554 0
T555 0
T556 0
T557 0
T558 0
T559 0
T560 0
T561 0
T562 0
T563 0
T564 0
T565 0
T566 0
T567 0
T568 0
T569 0
T570 0
T571 0
T572 0
T573 0
T574 0
T575 0
T576 0
T577 0
T578 0
T579 0
T580 0
T581 0
T582 0
T583 0
T584 0
T585 0
T586 0
T587 0
T588 0
T589 0
T590 0
T591 0
T592 0
T593 0
T594 0
T595 0
T596 0
T597 0
T598 0
T599 0
T600 0
T601 0
T602 0
T603 0
T604 0
T605 0
T606 0
T607 0
T608 0
T609 0
T610 0
T611 0
T612 0
T613 0
T614 0
T615 0
T616 0
T617 0
T618 0
T619 0
T620 0
T621 0
T622 0
T623 0
T624 0
T625 0
T626 0
T627 0
T628 0
T629 0
T630 0
T631 0
T632 0
T633 0
T634 0
T635 0
T636 0
T637 0
T638 0
T639 0
T640 0
T641 0
T642 0
T643 0
T644 0
T645 0
T646 0
T647 0
T648 0
T649 0
T650 0
T651 0
T652 0
T653 0
T654 0
T655 0
T656 0
T657 0
T658 0
T659 0
T660 0
T661 0
T662 0
T663 0
T664 0
T665 0
T666 0
T667 0
T668 0
T669 0
T670 0
T671 0
T672 0
T673 0
T674 0
T675 0
T676 0
T677 0
T678 0
T679 0
T680 0
T681 0
T682 0
T683 0
T684 0
T685 0
T686 0
T687 0
T688 0
T689 0
T690 0
T691 0
T692 0
T693 0
T694 0
T695 0
T696 0
T697 0
T698 0
T699 0
T700 0
T701 0
T702 0
T703 0
T704 0
T705 0
T706 0
T707 0
T708 0
T709 0
T710 0
T711 0
T712 0
T713 0
T714 0
T715 0
T716 0
T717 0
T718 0
T719 0
T720 0
T721 0
T722 0
T723 0
T724 0
T725 0
T726 0
T727 0
T728 0
T729 0
T730 0
T731 0
T732 0
T733 0
T734 0
T735 0
T736 0
T737 0
T738 0
T739 0
T740 0
T741 0
T742 0
T743 0
T744 0
T745 0
T746 0
T747 0
T748 0
T749 0
T750 0
T751 0
T752 0
T753 0
T754 0
T755 0
T756 0
T757 0
T758 0
T759 0
T760 0
T761 0
T762 0
T763 0
T764 0
T765 0
T766 0
T767 0
T768 0
T769 0
T770 0
T771 0
T772 0
T773 0
T774 0
T775 0
T776 0
T777 0
T778 0
T779 0
T780 0
T781 0
T782 0
T783 0
T784 0
T785 0
T786 0
T787 0
T788 0
T789 0
T790 0
T791 0
T792 0
T793 0
T794 0
T795 0
T796 0
T797 0
T798 0
T799 0
T800 0
T801 0
T802 0
T803 0
T804 0
T805 0
T806 0
T807 0
T808 0
T809 0
T810 0
T811 0
T812 0
T813 0
T814 0
T815 0
T816 0
T817 0
T818 0
T819 0
T820 0
T821 0
T822 0
T823 0
T824 0
T825 0
T826 0
T827 0
T828 0
T829 0
T830 0
T831 0
T832 0
T833 0
T834 0
T835 0
T836 0
T837 0
T838 0
T839 0
T840 0
T841 0
T842 0
T843 0
T844 0
T845 0
T846 0
T847 0
T848 0
T849 0
T850 0
T851 0
T852 0
T853 0
T854 0
T855 0
T856 0
T857 0
T858 0
T859 0
T860 0
T861 0
T862 0
T863 0
T864 0
T865 0
T866 0
T867 0
T868 0
T869 0
T870 0
T871 0
T872 0
T873 0
T874 0
T875 0
T876 0
T877 0
T878 0
T879 0
T880 0
T881 0
T882 0
T883 0
T884 0
T885 0
T886 0
T887 0
T888 0
T889 0
T890 0
T891 0
T892 0
T893 0
T894 0
T895 0
T896 0
T897 0
T898 0
T899 0
T900 0
T901 0
T902 0
T903 0
T904 0
T905 0
T906 0
T907 0
T908 0
T909 0
T910 0
T911 0
T912 0
T913 0
T914 0
T915 0
T916 0
T917 0
T918 0
T919 0
T920 0
T921 0
T922 0
T923 0
T924 0
T925 0
T926 0
T927 0
T928 0
T929 0
T930 0
T931 0
T932 0
T933 0
T934 0
T935 0
T936 0
T937 0
T938 0
T939 0
T940 0
T941 0
T942 0
T943 0
T944 0
T945 0
T946 0
T947 0
T948 0
T949 0
T950 0
T951 0
T952 0
T953 0
T954 0
T955 0
T956 0
T957 0
T958 0
T959 0
T960 0
T961 0
T962 0
T963 0
T964 0
T965 0
T966 0
T967 0
T968 0
T969 0
T970 0
T971 0
T972 0
T973 0
T974 0
T975 0
T976 0
T977 0
T978 0
T979 0
T980 0
T981 0
T982 0
T983 0
T984 0
T985 0
T986 0
T987 0
T988 0
T989 0
T990 0
T991 0
T992 0
T993 0
T994 0
T995 0
T996 0
T997 0
T998 0
T999 0
T1000 0
T1001 0
T1002 0
T1003 0
T1004 0
T1005 0
T1006 0
T1007 0
T1008 0
T1009 0
T1010 0
T1011 0
T1012 0
T1013 0
T1014 0
T1015 0
T1016 0
T1017 0
T1018 0
T1019 0
T1020 0
T1021 0
T1022 0
T1023 0
T1024 0
T1025 0
T1026 0
T1027 0
T1028 0
T1029 0
T1030 0
T1031 0
T1032 0
T1033 0
T1034 0
T1035 0
T1036 0
T1037 0
T1038 0
T1039 0
T1040 0
T1041 0
T1042 0
T1043 0
T1044 0
T1045 0
T1046 0
T1047 0
T1048 0
T1049 0
T1050 0
T1051 0
T1052 0
T1053 0
T1054 0
T1055 0
T1056 0
T1057 0
T1058 0
T1059 0
T1060 0
T1061 0
T1062 0
T1063 0
T1064 0
T1065 0
T1066 0
T1067 0
T1068 0
T1069 0
T1070 1.18667032313384e-05
T1071 2.3733292418976e-05
T1072 3.55999956503144e-05
T1073 4.7466584837952e-05
T1074 5.93332880692904e-05
T1075 7.11999913006287e-05
T1076 8.30665804882664e-05
T1077 0
T1078 0
T1079 0
T1080 0
T1081 0
T1082 0
T1083 0
T1084 0
T1085 0
T1086 0.000201733042583147
T1087 0.000213600430076689
T1088 0.000225466677133225
T1089 0.00023733292418976
T1090 0.000249200311683303
T1091 0.000261066558739838
T1092 0.000272932805796374
T1093 0.000284800193289916
T1094 0.000296666440346452
T1095 0.000308532687402988
T1096 0.00032040007489653
T1097 0.000332266321953066
T1098 0.000344132569009601
T1099 0.000355999956503144
T1100 0.000367866203559679
T1101 0
T1102 0
T1103 0
T1104 0
T1105 0
T1106 0
T1107 0
T1108 0
T1109 0
T1110 0.000486533235873063
T1111 0.000498399482929599
T1112 0.000510266870423141
T1113 0.000522133117479677
T1114 0.000533999364536212
T1115 0.000545866752029755
T1116 0.00055773299908629
T1117 0.000569599246142826
T1118 0.000581466633636368
T1119 0.000593332880692904
T1120 0.00060519912774944
T1121 0.000617066515242982
T1122 0.000628932762299518
T1123 0.00064080014979306
T1124 0.000652666396849596
T1125 0
T1126 0
T1127 0
T1128 0
T1129 0
T1130 0
T1131 0
T1132 0
T1133 0
T1134 0.000771333429162979
T1135 0.000783199676219515
T1136 0.000795065923276051
T1137 0.000806933310769593
T1138 0.000818799557826129
T1139 0.000830665804882664
T1140 0.000842533192376207
T1141 0.000854399439432742
T1142 0.000866265686489278
T1143 0.00087813307398282
T1144 0.000889999321039356
T1145 0.000901865568095892
T1146 0.000913732955589434
T1147 0.00092559920264597
T1148 0.000937466590139512
T1149 0
T1150 0
T1151 0
T1152 0
T1153 0
T1154 0
T1155 0
T1156 0
T1157 0
T1158 0.00105613248201589
T1159 0.00106799986950943
T1160 0.00107986611656597
T1161 0.0010917323636225
T1162 0.00110359975111605
T1163 0.00111546599817258
T1164 0.00112733224522912
T1165 0.00113919963272266
T1166 0.00115106587977919
T1167 0.00116293212683573
T1168 0.00117479951432927
T1169 0.00118666576138581
T1170 0.00119853314887935
T1171 0.00121039939593589
T1172 0.00122226564299242
T1173 0
T1174 0
T1175 0
T1176 0
T1177 0
T1178 0
T1179 0
T1180 0
T1181 0
T1182 0.00134093267530581
T1183 0.00135279892236234
T1184 0.00136466630985588
T1185 0.00137653255691242
T1186 0.00138839880396895
T1187 0.0014002661914625
T1188 0.00141213243851903
T1189 0.00142399868557557
T1190 0.00143586607306911
T1191 0.00144773232012565
T1192 0.00145959970761919
T1193 0.00147146595467572
T1194 0.00148333220173226
T1195 0.0014951995892258
T1196 0.00150706583628234
T1197 0
T1198 0
T1199 0
T1200 0
T1201 0
T1202 0
T1203 0
T1204 0
T1205 0
T1206 0.00162573286859572
T1207 0.00163759911565226
T1208 0.00164946536270879
T1209 0.00166133275020234
T1210 0.00167319899725887
T1211 0.00168506524431541
T1212 0.00169693263180895
T1213 0.00170879887886548
T1214 0.00172066512592202
T1215 0.00173253251341556
T1216 0.0017443987604721
T1217 0.00175626614796564
T1218 0.00176813239502218
T1219 0.00177999864207871
T1220 0.00179186602957225
T1221 0
T1222 0
T1223 0
T1224 0
T1225 0
T1226 0
T1227 0
T1228 0
T1229 0
T1230 0.00191053192144863
T1231 0.00192239930894217
T1232 0.00193426555599871
T1233 0.00194613180305524
T1234 0.00195799919054879
T1235 0.00196986543760532
T1236 0.00198173168466186
T1237 0.0019935990721554
T1238 0.00200546531921194
T1239 0.00201733270670548
T1240 0.00202919895376201
T1241 0.00204106520081855
T1242 0.00205293258831209
T1243 0.00206479883536863
T1244 0.00207666508242516
T1245 0
T1246 0
T1247 0
T1248 0
T1249 0
T1250 0
T1251 0
T1252 0
T1253 0
T1254 0.00219533211473855
T1255 0.00220719836179508
T1256 0.00221906574928863
T1257 0.00223093199634516
T1258 0.0022427982434017
T1259 0.00225466563089524
T1260 0.00226653187795177
T1261 0.00227839812500831
T1262 0.00229026551250185
T1263 0.00230213175955839
T1264 0.00231399914705193
T1265 0.00232586539410847
T1266 0.002337731641165
T1267 0.00234959902865855
T1268 0.00236146527571508
T1269 0
T1270 0
T1271 0
T1272 0
T1273 0
T1274 0
T1275 0
T1276 0
T1277 0
T1278 0.00248013230802846
T1279 0.002491998555085
T1280 0.00250386480214154
T1281 0.00251573218963508
T1282 0.00252759843669161
T1283 0.00253946468374815
T1284 0.00255133207124169
T1285 0.00256319831829823
T1286 0.00257506570579177
T1287 0.00258693195284831
T1288 0.00259879819990484
T1289 0.00261066558739838
T1290 0.00262253183445492
T1291 0.00263439808151145
T1292 0.002646265469005
T1293 0
T1294 0
T1295 0
T1296 0
T1297 0
T1298 0
T1299 0
T1300 0
T1301 0
T1302 0.00276493136088137
T1303 0.00277679874837492
T1304 0.00278866499543145
T1305 0.00280053124248799
T1306 0.00281239862998153
T1307 0.00282426487703807
T1308 0.0028361311240946
T1309 0.00284799851158814
T1310 0.00285986475864468
T1311 0.00287173214613822
T1312 0.00288359839319476
T1313 0.00289546464025129
T1314 0.00290733202774483
T1315 0.00291919827480137
T1316 0.00293106452185791
T1317 0
T1318 0
T1319 0
T1320 0
T1321 0
T1322 0
T1323 0
T1324 0
T1325 0
T1326 0.00304973155417129
T1327 0.00306159780122783
T1328 0.00307346518872137
T1329 0.0030853314357779
T1330 0.00309719768283444
T1331 0.00310906507032798
T1332 0.00312093131738452
T1333 0.00313279870487806
T1334 0.0031446649519346
T1335 0.00315653119899113
T1336 0.00316839858648467
T1337 0.00318026483354121
T1338 0.00319213108059774
T1339 0.00320399846809129
T1340 0.00321586471514782
T1341 0
T1342 0
T1343 0
T1344 0
T1345 0
T1346 0
T1347 0
T1348 0
T1349 0
T1350 0.00333453174746121
T1351 0.00334639799451774
T1352 0.00335826424157428
T1353 0.00337013162906782
T1354 0.00338199787612436
T1355 0.00339386412318089
T1356 0.00340573151067443
T1357 0.00341759775773097
T1358 0.00342946514522451
T1359 0.00344133139228105
T1360 0.00345319763933758
T1361 0.00346506502683113
T1362 0.00347693127388766
T1363 0.0034887975209442
T1364 0.00350066490843774
T1365 0
T1366 0
T1367 0
T1368 0
T1369 0
T1370 0
T1371 0
T1372 0
T1373 0
T1374 0.00361933080031412
T1375 0.00363119818780766
T1376 0.00364306443486419
T1377 0.00365493068192073
T1378 0.00366679806941427
T1379 0.00367866431647081
T1380 0.00369053170396435
T1381 0.00370239795102089
T1382 0.00371426419807742
T1383 0.00372613158557096
T1384 0.0037379978326275
T1385 0.00374986407968403
T1386 0.00376173146717758
T1387 0.00377359771423411
T1388 0.00378546396129065
T1389 0
T1390 0
T1391 0
T1392 0
T1393 0
T1394 0
T1395 0
T1396 0
T1397 0
T1398 0.00390413099360403
T1399 0.00391599724066057
T1400 0.00392786462815411
T1401 0.00393973087521065
T1402 0.00395159712226718
T1403 0.00396346450976072
T1404 0.00397533075681726
T1405 0.0039871981443108
T1406 0.00399906439136734
T1407 0.00401093063842387
T1408 0.00402279802591742
T1409 0.00403466427297395
T1410 0.00404653052003049
T1411 0.00405839790752403
T1412 0.00407026415458057
T1413 0
T1414 0
T1415 0
T1416 0
T1417 0
T1418 0
T1419 0
T1420 0
T1421 0
T1422 0.00418893118689395
T1423 0.00420079743395048
T1424 0.00421266368100702
T1425 0.00422453106850056
T1426 0.0042363973155571
T1427 0.00424826470305064
T1428 0.00426013095010718
T1429 0.00427199719716371
T1430 0.00428386458465725
T1431 0.00429573083171379
T1432 0.00430759707877033
T1433 0.00431946446626387
T1434 0.0043313307133204
T1435 0.00434319696037694
T1436 0
T1437 0
T1438 0
T1439 0
T1440 0
T1441 0
T1442 0
T1443 0
T1444 0
T1445 0
T1446 0.00447373023974686
T1447 0.0044855976272404
T1448 0.00449746387429694
T1449 0.00450933012135347
T1450 0.00452119750884701
T1451 0.00453306375590355
T1452 0.00454493114339709
T1453 0.00455679739045363
T1454 0.00456866363751016
T1455 0.00458053102500371
T1456 0.00459239727206024
T1457 0.00460426351911678
T1458 0.00461613090661032
T1459 0.00462799715366686
T1460 0
T1461 0
T1462 0
T1463 0
T1464 0
T1465 0
T1466 0
T1467 0
T1468 0
T1469 0
T1470 0.00475853043303677
T1471 0.00477039668009331
T1472 0.00478226406758685
T1473 0.00479413031464339
T1474 0.00480599770213693
T1475 0.00481786394919347
T1476 0.00482973019625
T1477 0.00484159758374354
T1478 0.00485346383080008
T1479 0.00486533007785662
T1480 0.00487719746535016
T1481 0.00488906371240669
T1482 0.00490092995946323
T1483 0.00491279734695677
T1484 0
T1485 0
T1486 0
T1487 0
T1488 0
T1489 0
T1490 0
T1491 0
T1492 0
T1493 0
T1494 0.00504333062632669
T1495 0.00505519687338323
T1496 0.00506706426087677
T1497 0.0050789305079333
T1498 0.00509079675498984
T1499 0.00510266414248338
T1500 0.00511453038953992
T1501 0.00512639663659645
T1502 0.00513826402409
T1503 0.00515013027114653
T1504 0.00516199651820307
T1505 0.00517386390569661
T1506 0.00518573015275315
T1507 0.00519759639980968
T1508 0
T1509 0
T1510 0
T1511 0
T1512 0
T1513 0
T1514 0
T1515 0
T1516 0
T1517 0
T1518 0.0053281296791796
T1519 0.00533999706667314
T1520 0.00535186331372968
T1521 0.00536373070122322
T1522 0.00537559694827976
T1523 0.00538746319533629
T1524 0.00539933058282983
T1525 0.00541119682988637
T1526 0.00542306307694291
T1527 0.00543493046443645
T1528 0.00544679671149298
T1529 0.00545866295854952
T1530 0.00547053034604306
T1531 0.0054823965930996
T1532 0
T1533 0
T1534 0
T1535 0
T1536 0
T1537 0
T1538 0
T1539 0
T1540 0
T1541 0
T1542 0.00561292987246952
T1543 0.00562479725996306
T1544 0.00563666350701959
T1545 0.00564852975407613
T1546 0.00566039714156967
T1547 0.00567226338862621
T1548 0.00568412963568274
T1549 0.00569599702317629
T1550 0.00570786327023282
T1551 0.00571972951728936
T1552 0.0057315969047829
T1553 0.00574346315183944
T1554 0.00575532939889597
T1555 0.00576719678638951
T1556 0
T1557 0
T1558 0
T1559 0
T1560 0
T1561 0
T1562 0
T1563 0
T1564 0
T1565 0
T1566 0.00589773006575943
T1567 0.00590959631281597
T1568 0.00592146370030951
T1569 0.00593332994736605
T1570 0.00594519619442258
T1571 0.00595706358191612
T1572 0.00596892982897266
T1573 0.0059807960760292
T1574 0.00599266346352274
T1575 0.00600452971057927
T1576 0.00601639595763581
T1577 0.00602826334512935
T1578 0.00604012959218589
T1579 0.00605199697967943
T1580 0
T1581 0
T1582 0
T1583 0
T1584 0
T1585 0
T1586 0
T1587 0
T1588 0
T1589 0
T1590 0.00618253025904935
T1591 0.00619439650610588
T1592 0.00620626275316242
T1593 0.00621813014065596
T1594 0.0062299963877125
T1595 0.00624186263476903
T1596 0.00625373002226258
T1597 0.00626559626931911
T1598 0.00627746251637565
T1599 0.00628932990386919
T1600 0.00630119615092573
T1601 0.00631306239798226
T1602 0.00632492978547581
T1603 0.00633679603253234
T1604 0
T1605 0
T1606 0
T1607 0
T1608 0
T1609 0
T1610 0
T1611 0
T1612 0
T1613 0
T1614 0.00646732931190226
T1615 0.0064791966993958
T1616 0.00649106294645234
T1617 0.00650292919350887
T1618 0.00651479658100242
T1619 0.00652666282805895
T1620 0.00653852907511549
T1621 0.00655039646260903
T1622 0.00656226270966557
T1623 0.0065741289567221
T1624 0.00658599634421564
T1625 0.00659786259127218
T1626 0.00660972997876572
T1627 0.00662159622582226
T1628 0
T1629 0
T1630 0
T1631 0
T1632 0
T1633 0
T1634 0
T1635 0
T1636 0
T1637 0
T1638 0.00675212950519218
T1639 0.00676399575224871
T1640 0.00677586313974225
T1641 0.00678772938679879
T1642 0.00679959563385533
T1643 0.00681146302134887
T1644 0.0068233292684054
T1645 0.00683519551546194
T1646 0.00684706290295548
T1647 0.00685892915001202
T1648 0.00687079653750556
T1649 0.00688266278456209
T1650 0.00689452903161863
T1651 0.00690639641911217
T1652 0
T1653 0
T1654 0
T1655 0
T1656 0
T1657 0
T1658 0
T1659 0
T1660 0
T1661 0
T1662 0.00703692969848209
T1663 0.00704879594553863
T1664 0.00706066219259516
T1665 0.00707252958008871
T1666 0.00708439582714524
T1667 0.00709626207420178
T1668 0.00710812946169532
T1669 0.00711999570875185
T1670 0.00713186195580839
T1671 0.00714372934330193
T1672 0.00715559559035847
T1673 0.00716746297785201
T1674 0.00717932922490855
T1675 0.00719119547196508
T1676 0
T1677 0
T1678 0
T1679 0
T1680 0
T1681 0
T1682 0
T1683 0
T1684 0
T1685 0
T1686 0.007321728751335
T1687 0.00733359613882854
T1688 0.00734546238588508
T1689 0.00735732863294161
T1690 0.00736919602043516
T1691 0.00738106226749169
T1692 0.00739292851454823
T1693 0.00740479590204177
T1694 0.00741666214909831
T1695 0.00742852953659185
T1696 0.00744039578364838
T1697 0.00745226203070492
T1698 0.00746412941819846
T1699 0.007475995665255
T1700 0
T1701 0
T1702 0
T1703 0
T1704 0
T1705 0
T1706 0
T1707 0
T1708 0
T1709 0
T1710 0.00760652894462492
T1711 0.00761839519168145
T1712 0.007630262579175
T1713 0.00764212882623153
T1714 0.00765399507328807
T1715 0.00766586246078161
T1716 0.00767772870783814
T1717 0.00768959495489468
T1718 0.00770146234238822
T1719 0.00771332858944476
T1720 0.0077251959769383
T1721 0.00773706222399484
T1722 0.00774892847105137
T1723 0.00776079585854491
T1724 0
T1725 0
T1726 0
T1727 0
T1728 0
T1729 0
T1730 0
T1731 0
T1732 0
T1733 0
T1734 0.00789132913791483
T1735 0.00790319538497137
T1736 0.0079150616320279
T1737 0.00792692901952145
T1738 0.00793879526657798
T1739 0.00795066151363452
T1740 0.00796252890112806
T1741 0.0079743951481846
T1742 0.00798626253567814
T1743 0.00799812878273468
T1744 0.00800999502979121
T1745 0.00802186241728475
T1746 0.00803372866434129
T1747 0.00804559491139782
T1748 0
T1749 0
T1750 0
T1751 0
T1752 0
T1753 0
T1754 0
T1755 0
T1756 0
T1757 0
T1758 0.00817612819076774
T1759 0.00818799557826129
T1760 0.00819986182531782
T1761 0.00821172807237436
T1762 0.0082235954598679
T1763 0.00823546170692444
T1764 0.00824732795398097
T1765 0.00825919534147451
T1766 0.00824963619848289
T1767 0.00824007705549126
T1768 0.00823051791249963
T1769 0.008220957629071
T1770 0.00821139848607937
T1771 0.00820183934308774
T1772 0
T1773 0
T1774 0
T1775 0
T1776 0
T1777 0
T1778 0
T1779 0
T1780 0
T1781 0
T1782 0.00809668762974284
T1783 0.00808712848675121
T1784 0.00807756934375958
T1785 0.00806801020076795
T1786 0.00805845105777633
T1787 0.0080488919147847
T1788 0.00803933277179307
T1789 0.00802977362880145
T1790 0.00802021334537281
T1791 0.00801065420238119
T1792 0.00800109505938956
T1793 0.00799153591639793
T1794 0.0079819767734063
T1795 0.00797241763041467
T1796 0
T1797 0
T1798 0
T1799 0
T1800 0
T1801 0
T1802 0
T1803 0
T1804 0
T1805 0
T1806 0.00786726591706977
T1807 0.00785770677407814
T1808 0.00784814763108651
T1809 0.00783858848809489
T1810 0.00782902820466625
T1811 0.00781946906167463
T1812 0.007809909918683
T1813 0.00780035077569137
T1814 0.00779079163269974
T1815 0.00778123248970812
T1816 0.00777167334671649
T1817 0.00776211420372486
T1818 0.00775255506073324
T1819 0.00774299591774161
T1820 0
T1821 0
T1822 0
T1823 0
T1824 0
T1825 0
T1826 0
T1827 0
T1828 0
T1829 0
T1830 0.0076378442043967
T1831 0.00762828392096807
T1832 0.00761872477797644
T1833 0.00760916563498481
T1834 0.00759960649199319
T1835 0.00759004734900156
T1836 0.00758048820600993
T1837 0.0075709290630183
T1838 0.00756136992002668
T1839 0.00755181077703505
T1840 0.00754225163404342
T1841 0.00753269135061479
T1842 0.00752313220762316
T1843 0.00751357306463153
T1844 0
T1845 0
T1846 0
T1847 0
T1848 0
T1849 0
T1850 0
T1851 0
T1852 0
T1853 0
T1854 0.00740842135128663
T1855 0.007398862208295
T1856 0.00738930306530337
T1857 0.00737974392231175
T1858 0.00737018477932012
T1859 0.00736062563632849
T1860 0.00735106649333686
T1861 0.00734150735034524
T1862 0.0073319470669166
T1863 0.00732238792392498
T1864 0.00731282878093335
T1865 0.00730326963794172
T1866 0.00729371049495009
T1867 0.00728415135195847
T1868 0
T1869 0
T1870 0
T1871 0
T1872 0
T1873 0
T1874 0
T1875 0
T1876 0
T1877 0
T1878 0.00717899963861356
T1879 0.00716944049562193
T1880 0.00715988135263031
T1881 0.00715032220963868
T1882 0.00714076192621004
T1883 0.00713120278321842
T1884 0.00712164364022679
T1885 0.00711208449723516
T1886 0.00710252535424353
T1887 0.00709296621125191
T1888 0.00708340706826028
T1889 0.00707384792526865
T1890 0.00706428878227703
T1891 0.0070547296392854
T1892 0
T1893 0
T1894 0
T1895 0
T1896 0
T1897 0
T1898 0
T1899 0
T1900 0
T1901 0
T1902 0.00694957792594049
T1903 0.00694001764251186
T1904 0.00693045849952023
T1905 0.0069208993565286
T1906 0.00691134021353698
T1907 0.00690178107054535
T1908 0.00689222192755372
T1909 0.00688266278456209
T1910 0.00687310364157047
T1911 0.00686354449857884
T1912 0.00685398535558721
T1913 0.00684442507215858
T1914 0.00683486592916695
T1915 0.00682530678617532
T1916 0
T1917 0
T1918 0
T1919 0
T1920 0
T1921 0
T1922 0
T1923 0
T1924 0
T1925 0
T1926 0.00672015507283042
T1927 0.00671059592983879
T1928 0.00670103678684716
T1929 0.00669147764385554
T1930 0.00668191850086391
T1931 0.00667235935787228
T1932 0.00666280021488065
T1933 0.00665324107188903
T1934 0.00664368078846039
T1935 0.00663412164546877
T1936 0.00662456250247714
T1937 0.00661500335948551
T1938 0.00660544421649388
T1939 0.00659588507350226
T1940 0
T1941 0
T1942 0
T1943 0
T1944 0
T1945 0
T1946 0
T1947 0
T1948 0
T1949 0
T1950 0.00649073336015735
T1951 0.00648117421716572
T1952 0.00647161507417409
T1953 0.00646205593118247
T1954 0.00645249564775383
T1955 0.00644293650476221
T1956 0.00643337736177058
T1957 0.00642381821877895
T1958 0.00641425907578733
T1959 0.0064046999327957
T1960 0.00639514078980407
T1961 0.00638558164681244
T1962 0.00637602250382082
T1963 0.00636646336082919
T1964 0
T1965 0
T1966 0
T1967 0
T1968 0
T1969 0
T1970 0
T1971 0
T1972 0
T1973 0
T1974 0
T1975 0.00625175136405565
T1976 0.00624219222106402
T1977 0.00623263307807239
T1978 0.00622307393508077
T1979 0.00621351479208914
T1980 0.00620395564909751
T1981 0.00619439650610588
T1982 0.00618483736311426
T1983 0.00617527822012263
T1984 0.006165719077131
T1985 0.00615615879370237
T1986 0.00614659965071074
T1987 0.00613704050771911
T1988 0
T1989 0
T1990 0
T1991 0
T1992 0
T1993 0
T1994 0
T1995 0
T1996 0
T1997 0
T1998 0
T1999 0.00602232965138258
T2000 0.00601277050839095
T2001 0.00600321136539933
T2002 0.0059936522224077
T2003 0.00598409307941607
T2004 0.00597453393642444
T2005 0.00596497479343282
T2006 0.00595541451000418
T2007 0.00594585536701256
T2008 0.00593629622402093
T2009 0.0059267370810293
T2010 0.00591717793803767
T2011 0.00590761879504605
T2012 0
T2013 0
T2014 0
T2015 0
T2016 0
T2017 0
T2018 0
T2019 0
T2020 0
T2021 0
T2022 0
T2023 0.00579290793870951
T2024 0.00578334879571789
T2025 0.00577378965272626
T2026 0.00576423050973463
T2027 0.005754670226306
T2028 0.00574511108331437
T2029 0.00573555194032274
T2030 0.00572599279733112
T2031 0.00571643365433949
T2032 0.00570687451134786
T2033 0.00569731536835623
T2034 0.00568775622536461
T2035 0.00567819708237298
T2036 0
T2037 0
T2038 0
T2039 0
T2040 0
T2041 0
T2042 0
T2043 0
T2044 0
T2045 0
T2046 0
T2047 0.00556348508559944
T2048 0.00555392594260781
T2049 0.00554436679961618
T2050 0.00553480765662456
T2051 0.00552524851363293
T2052 0.0055156893706413
T2053 0.00550613022764968
T2054 0.00549657108465805
T2055 0.00548701194166642
T2056 0.00547745279867479
T2057 0.00546789365568317
T2058 0.00545833337225453
T2059 0.0054487742292629
T2060 0
T2061 0
T2062 0
T2063 0
T2064 0
T2065 0
T2066 0
T2067 0
T2068 0
T2069 0
T2070 0
T2071 0.00533406337292637
T2072 0.00532450422993474
T2073 0.00531494508694312
T2074 0.00530538594395149
T2075 0.00529582680095986
T2076 0.00528626765796824
T2077 0.00527670851497661
T2078 0.00526714823154797
T2079 0.00525758908855635
T2080 0.00524802994556472
T2081 0.00523847080257309
T2082 0.00522891165958147
T2083 0.00521935251658984
T2084 0
T2085 0
T2086 0
T2087 0
T2088 0
T2089 0
T2090 0
T2091 0
T2092 0
T2093 0
T2094 0
T2095 0.0051046416602533
T2096 0.00509508251726168
T2097 0.00508552337427005
T2098 0.00507596423127842
T2099 0.00506640394784979
T2100 0.00505684480485816
T2101 0.00504728566186653
T2102 0.00503772651887491
T2103 0.00502816737588328
T2104 0.00501860823289165
T2105 0.00500904908990002
T2106 0.0049994899469084
T2107 0.00498993080391677
T2108 0
T2109 0
T2110 0
T2111 0
T2112 0
T2113 0
T2114 0
T2115 0
T2116 0
T2117 0
T2118 0
T2119 0.00487521880714323
T2120 0.0048656596641516
T2121 0.00485610052115997
T2122 0.00484654137816835
T2123 0.00483698223517672
T2124 0.00482742309218509
T2125 0.00481786394919347
T2126 0.00480830480620184
T2127 0.00479874566321021
T2128 0.00478918652021858
T2129 0.00477962737722696
T2130 0.00477006709379832
T2131 0
T2132 0
T2133 0
T2134 0
T2135 0
T2136 0
T2137 0
T2138 0
T2139 0
T2140 0
T2141 0
T2142 0
T2143 0.00464579709447016
T2144 0.00463623795147853
T2145 0.00462667880848691
T2146 0.00461711966549528
T2147 0.00460756052250365
T2148 0.00459800137951203
T2149 0.0045884422365204
T2150 0.00457888195309176
T2151 0.00456932281010014
T2152 0.00455976366710851
T2153 0.00455020452411688
T2154 0.00454064538112526
T2155 0
T2156 0
T2157 0
T2158 0
T2159 0
T2160 0
T2161 0
T2162 0
T2163 0
T2164 0
T2165 0
T2166 0
T2167 0.00441637538179709
T2168 0.00440681623880547
T2169 0.00439725709581384
T2170 0.00438769795282221
T2171 0.00437813766939358
T2172 0.00436857852640195
T2173 0.00435901938341032
T2174 0.0043494602404187
T2175 0.00433990109742707
T2176 0.00433034195443544
T2177 0.00432078281144382
T2178 0.00431122366845219
T2179 0
T2180 0
T2181 0
T2182 0
T2183 0
T2184 0
T2185 0
T2186 0
T2187 0
T2188 0
T2189 0
T2190 0
T2191 0.00418695252868702
T2192 0.00417739338569539
T2193 0.00416783424270377
T2194 0.00415827509971214
T2195 0.00414871595672051
T2196 0.00413915681372888
T2197 0.00412959767073726
T2198 0.00412003852774563
T2199 0.004110479384754
T2200 0.00410092024176237
T2201 0.00409136109877075
T2202 0.00408180081534211
T2203 0
T2204 0
T2205 0
T2206 0
T2207 0
T2208 0
T2209 0
T2210 0
T2211 0
T2212 0
T2213 0
T2214 0
T2215 0.00395753081601395
T2216 0.00394797167302233
T2217 0.0039384125300307
T2218 0.00392885338703907
T2219 0.00391929424404744
T2220 0.00390973510105582
T2221 0.00390017595806419
T2222 0.00389061567463556
T2223 0.00388105653164393
T2224 0.0038714973886523
T2225 0.00386193824566067
T2226 0.00385237910266905
T2227 0
T2228 0
T2229 0
T2230 0
T2231 0
T2232 0
T2233 0
T2234 0
T2235 0
T2236 0
T2237 0
T2238 0
T2239 0.00372810910334088
T2240 0.00371854996034926
T2241 0.00370899081735763
T2242 0.003699431674366
T2243 0.00368987139093737
T2244 0.00368031224794574
T2245 0.00367075310495411
T2246 0.00366119396196249
T2247 0.00365163481897086
T2248 0.00364207567597923
T2249 0.00363251653298761
T2250 0.00362295738999598
T2251 0
T2252 0
T2253 0
T2254 0
T2255 0
T2256 0
T2257 0
T2258 0
T2259 0
T2260 0
T2261 0
T2262 0
T2263 0.00349868739066782
T2264 0.00348912710723918
T2265 0.00347956796424756
T2266 0.00347000882125593
T2267 0.0034604496782643
T2268 0.00345089053527267
T2269 0.00344133139228105
T2270 0.00343177224928942
T2271 0.00342221310629779
T2272 0.00341265396330617
T2273 0.00340309482031454
T2274 0.0033935345368859
T2275 0
T2276 0
T2277 0
T2278 0
T2279 0
T2280 0
T2281 0
T2282 0
T2283 0
T2284 0
T2285 0
T2286 0
T2287 0.00326926453755774
T2288 0.00325970539456612
T2289 0.00325014625157449
T2290 0.00324058710858286
T2291 0.00323102796559123
T2292 0.00322146882259961
T2293 0.00321190967960798
T2294 0.00320235053661635
T2295 0.00319279025318772
T2296 0.00318323111019609
T2297 0.00317367196720446
T2298 0.00316411282421284
T2299 0
T2300 0
T2301 0
T2302 0
T2303 0
T2304 0
T2305 0
T2306 0
T2307 0
T2308 0
T2309 0
T2310 0
T2311 0.00303984282488468
T2312 0.00303028368189305
T2313 0.00302072453890142
T2314 0.00301116539590979
T2315 0.00300160511248116
T2316 0.00299204596948953
T2317 0.00298248682649791
T2318 0.00297292768350628
T2319 0.00296336854051465
T2320 0.00295380939752302
T2321 0.0029442502545314
T2322 0.00293469111153977
T2323 0
T2324 0
T2325 0
T2326 0
T2327 0
T2328 0
T2329 0
T2330 0
T2331 0
T2332 0
T2333 0
T2334 0
T2335 0.00281042111221161
T2336 0.00280086082878297
T2337 0.00279130168579135
T2338 0.00278174254279972
T2339 0.00277218339980809
T2340 0.00276262425681647
T2341 0.00275306511382484
T2342 0.00274350597083321
T2343 0.00273394682784158
T2344 0.00272438768484996
T2345 0.00271482854185833
T2346 0.00270526825842969
T2347 0
T2348 0
T2349 0
T2350 0
T2351 0
T2352 0
T2353 0
T2354 0
T2355 0
T2356 0
T2357 0
T2358 0
T2359 0.00258099825910153
T2360 0.00257143911610991
T2361 0.00256187997311828
T2362 0.00255232083012665
T2363 0.00254276168713502
T2364 0.0025332025441434
T2365 0.00252364340115177
T2366 0.00251408425816014
T2367 0.00250452397473151
T2368 0.00249496483173988
T2369 0.00248540568874825
T2370 0.00247584654575663
T2371 0
T2372 0
T2373 0
T2374 0
T2375 0
T2376 0
T2377 0
T2378 0
T2379 0
T2380 0
T2381 0
T2382 0
T2383 0.00235157654642847
T2384 0.00234201740343684
T2385 0.00233245826044521
T2386 0.00232289911745358
T2387 0.00231333883402495
T2388 0.00230377969103332
T2389 0.0022942205480417
T2390 0.00228466140505007
T2391 0.00227510226205844
T2392 0.00226554311906681
T2393 0.00225598397607519
T2394 0.00224642483308356
T2395 0
T2396 0
T2397 0
T2398 0
T2399 0
T2400 0
T2401 0
T2402 0
T2403 0
T2404 0
T2405 0
T2406 0
T2407 0.0021221548337554
T2408 0.00211259455032676
T2409 0.00210303540733514
T2410 0.00209347626434351
T2411 0.00208391712135188
T2412 0.00207435797836026
T2413 0.00206479883536863
T2414 0.002055239692377
T2415 0.00204568054938537
T2416 0.00203612140639375
T2417 0.00202656226340212
T2418 0.00201700197997349
T2419 0
T2420 0
T2421 0
T2422 0
T2423 0
T2424 0
T2425 0
T2426 0
T2427 0
T2428 0
T2429 0
T2430 0
T2431 0.00189273198064532
T2432 0.0018831728376537
T2433 0.00187361369466207
T2434 0.00186405455167044
T2435 0.00185449540867882
T2436 0.00184493626568719
T2437 0.00183537712269556
T2438 0.00182581797970393
T2439 0.0018162576962753
T2440 0.00180669855328367
T2441 0.00179713941029204
T2442 0.00178758026730042
T2443 0
T2444 0
T2445 0
T2446 0
T2447 0
T2448 0
T2449 0
T2450 0
T2451 0
T2452 0
T2453 0
T2454 0
T2455 0.00166331026797226
T2456 0.00165375112498063
T2457 0.001644191981989
T2458 0.00163463283899738
T2459 0.00162507255556874
T2460 0.00161551341257711
T2461 0.00160595426958549
T2462 0.00159639512659386
T2463 0.00158683598360223
T2464 0.0015772768406106
T2465 0.00156771769761898
T2466 0.00155815855462735
T2467 0
T2468 0
T2469 0
T2470 0
T2471 0
T2472 0
T2473 0
T2474 0
T2475 0
T2476 0
T2477 0
T2478 0
T2479 0.00143388855529919
T2480 0.00142432827187056
T2481 0.00141476912887893
T2482 0.0014052099858873
T2483 0.00139565084289567
T2484 0.00138609169990405
T2485 0.00137653255691242
T2486 0.00136697341392079
T2487 0.00135741427092916
T2488 0.00134785512793754
T2489 0.00133829598494591
T2490 0.00132873570151728
T2491 0
T2492 0
T2493 0
T2494 0
T2495 0
T2496 0
T2497 0
T2498 0
T2499 0
T2500 0
T2501 0
T2502 0
T2503 0.00120446570218911
T2504 0.00119490655919749
T2505 0.00118534741620586
T2506 0.00117578827321423
T2507 0.00116622913022261
T2508 0.00115666998723098
T2509 0.00114711084423935
T2510 0.00113755170124772
T2511 0.00112799141781909
T2512 0.00111843227482746
T2513 0.00110887313183584
T2514 0.00109931398884421
T2515 0
T2516 0
T2517 0
T2518 0
T2519 0
T2520 0
T2521 0
T2522 0
T2523 0
T2524 0
T2525 0
T2526 0
T2527 0.000975043989516047
T2528 0.00096548484652442
T2529 0.000955925703532793
T2530 0.000946366560541166
T2531 0.000936807417549538
T2532 0.000927247134120904
T2533 0.000917687991129277
T2534 0.00090812884813765
T2535 0.000898569705146022
T2536 0.000889010562154395
T2537 0.000879451419162768
T2538 0.000869892276171141
T2539 0
T2540 0
T2541 0
T2542 0
T2543 0
T2544 0
T2545 0
T2546 0
T2547 0
T2548 0
T2549 0
T2550 0
T2551 0.00074562227684298
T2552 0.000736061993414346
T2553 0.000726502850422718
T2554 0.000716943707431091
T2555 0.000707384564439464
T2556 0.000697825421447837
T2557 0.000688266278456209
T2558 0.000678707135464582
T2559 0.000669147992472955
T2560 0.000659588849481328
T2561 0.000650029706489701
T2562 0.000640470563498073
T2563 0
T2564 0
T2565 0
T2566 0
T2567 0
T2568 0
T2569 0
T2570 0
T2571 0
T2572 0
T2573 0
T2574 0
T2575 0.000516199423732905
T2576 0.000506640280741278
T2577 0.000497081137749651
T2578 0.000487521994758024
T2579 0.000477962851766396
T2580 0.000468403708774769
T2581 0.000458844565783142
T2582 0.000449285422791515
T2583 0.000439725139362881
T2584 0.000430165996371253
T2585 0.000420606853379626
T2586 0.000411047710387999
T2587 0
T2588 0
T2589 0
T2590 0
T2591 0
T2592 0
T2593 0
T2594 0
T2595 0
T2596 0
T2597 0
T2598 0
T2599 0.000286777711059838
T2600 0.000277218568068211
T2601 0.000267659425076583
T2602 0.000258100282084956
T2603 0.000248541139093329
T2604 0.000238980855664695
T2605 0.000229421712673068
T2606 0.00021986256968144
T2607 0.000210303426689813
T2608 0.000200744283698186
T2609 0.000191185140706559
T2610 0.000181625997714931
T2611 0
T2612 0
T2613 0
T2614 0
T2615 0
T2616 0
T2617 0
T2618 0
T2619 0
T2620 0
T2621 0
T2622 0
T2623 5.73555422119676e-05
T2624 4.77962851766396e-05
T2625 3.82370281413117e-05
T2626 2.86777711059838e-05
T2627 1.91185140706559e-05
T2628 9.55925703532793e-06
T2629 0
T2630 0
T2631 0
T2632 0
T2633 0
T2634 0
T2635 0
T2636 0
T2637 0
T2638 0
T2639 0
T2640 0
T2641 0
T2642 0
T2643 0
T2644 0
T2645 0
T2646 0
T2647 0
T2648 0
T2649 0
T2650 0
T2651 0
T2652 0
T2653 0
T2654 0
T2655 0
T2656 0
T2657 0
T2658 0
T2659 0
T2660 0
T2661 0
T2662 0
T2663 0
T2664 0
T2665 0
T2666 0
T2667 0
T2668 0
T2669 0
T2670 0
T2671 0
T2672 0
T2673 0
T2674 0
T2675 0
T2676 0
T2677 0
T2678 0
T2679 0
T2680 0
T2681 0
T2682 0
T2683 0
T2684 0
T2685 0
T2686 0
T2687 0
T2688 0
T2689 0
T2690 0
T2691 0
T2692 0
T2693 0
T2694 0
T2695 0
T2696 0
T2697 0
T2698 0
T2699 0
T2700 0
T2701 0
T2702 0
T2703 0
T2704 0
T2705 0
T2706 0
T2707 0
T2708 0
T2709 0
T2710 0
T2711 0
T2712 0
T2713 0
T2714 0
T2715 0
T2716 0
T2717 0
T2718 0
T2719 0
T2720 0
T2721 0
T2722 0
T2723 0
T2724 0
T2725 0
T2726 0
T2727 0
T2728 0
T2729 0
T2730 0
T2731 0
T2732 0
T2733 0
T2734 0
T2735 0
T2736 0
T2737 0
T2738 0
T2739 0
T2740 0
T2741 0
T2742 0
T2743 0
T2744 0
T2745 0
T2746 0
T2747 0
T2748 0
T2749 0
T2750 0
T2751 0
T2752 0
T2753 0
T2754 0
T2755 0
T2756 0
T2757 0
T2758 0
T2759 0
T2760 0
T2761 0
T2762 0
T2763 0
T2764 0
T2765 0
T2766 0
T2767 0
T2768 0
T2769 0
T2770 0
T2771 0
T2772 0
T2773 0
T2774 0
T2775 0
T2776 0
T2777 0
T2778 0
T2779 0
T2780 0
T2781 0
T2782 0
T2783 0
T2784 0
T2785 0
T2786 0
T2787 0
T2788 0
T2789 0
T2790 0
T2791 0
T2792 0
T2793 0
T2794 0
T2795 0
T2796 0
T2797 0
T2798 0
T2799 0
T2800 0
T2801 0
T2802 0
T2803 0
T2804 0
T2805 0
T2806 0
T2807 0
T2808 0
