# Supplementary material for: FishMORPH - An agent-based model to predict salmonid growth and distribution responses under natural and low flows
Source: Sci Rep. 2016 Jul 19;6:29414. doi: 10.1038/srep29414 (PMC4949470; doi:10.1038/srep29414)
Supplement: Supplementary Information 2 [file srep29414-s2.zip › SR_FishMORPH_Files/Parameters/Baseline_Resource9_Density_Stretch8.var]

Resource9Density Strech8
T1 0
T2 0
T3 0
T4 0
T5 0
T6 0
T7 0
T8 0
T9 0
T10 0
T11 0
T12 0
T13 0
T14 0
T15 0
T16 0
T17 0
T18 0
T19 0
T20 0
T21 0
T22 0
T23 0
T24 0
T25 0
T26 0
T27 0
T28 0
T29 0
T30 0
T31 0
T32 0
T33 0
T34 0
T35 0
T36 0
T37 0
T38 0
T39 0
T40 0
T41 0
T42 0
T43 0
T44 0
T45 0
T46 0
T47 0
T48 0
T49 0
T50 0
T51 0
T52 0
T53 0
T54 0
T55 0
T56 0
T57 0
T58 0
T59 0
T60 0
T61 0
T62 0
T63 0
T64 0
T65 0
T66 0
T67 0
T68 0
T69 0
T70 0
T71 0
T72 0
T73 0
T74 0
T75 0
T76 0
T77 0
T78 0
T79 0
T80 0
T81 0
T82 0
T83 0
T84 0
T85 0
T86 0
T87 0
T88 0
T89 0
T90 0
T91 0
T92 0
T93 0
T94 0
T95 0
T96 0
T97 0
T98 0
T99 0
T100 0
T101 0
T102 0
T103 0
T104 0
T105 0
T106 0
T107 0
T108 0
T109 0
T110 0
T111 0
T112 0
T113 0
T114 0
T115 0
T116 0
T117 0
T118 0
T119 0
T120 0
T121 0
T122 0
T123 0
T124 0
T125 0
T126 0
T127 0
T128 0
T129 0
T130 0
T131 0
T132 0
T133 0
T134 0
T135 0
T136 0
T137 0
T138 0
T139 0
T140 0
T141 0
T142 0
T143 0
T144 0
T145 0
T146 0
T147 0
T148 0
T149 0
T150 0
T151 0
T152 0
T153 0
T154 0
T155 0
T156 0
T157 0
T158 0
T159 0
T160 0
T161 0
T162 0
T163 0
T164 0
T165 0
T166 0
T167 0
T168 0
T169 0
T170 0
T171 0
T172 0
T173 0
T174 0
T175 0
T176 0
T177 0
T178 0
T179 0
T180 0
T181 0
T182 0
T183 0
T184 0
T185 0
T186 0
T187 0
T188 0
T189 0
T190 0
T191 0
T192 0
T193 0
T194 0
T195 0
T196 0
T197 0
T198 0
T199 0
T200 0
T201 0
T202 0
T203 0
T204 0
T205 0
T206 0
T207 0
T208 0
T209 0
T210 0
T211 0
T212 0
T213 0
T214 0
T215 0
T216 0
T217 0
T218 0
T219 0
T220 0
T221 0
T222 0
T223 0
T224 0
T225 0
T226 0
T227 0
T228 0
T229 0
T230 0
T231 0
T232 0
T233 0
T234 0
T235 0
T236 0
T237 0
T238 0
T239 0
T240 0
T241 0
T242 0
T243 0
T244 0
T245 0
T246 0
T247 0
T248 0
T249 0
T250 0
T251 0
T252 0
T253 0
T254 0
T255 0
T256 0
T257 0
T258 0
T259 0
T260 0
T261 0
T262 0
T263 0
T264 0
T265 0
T266 0
T267 0
T268 0
T269 0
T270 0
T271 0
T272 0
T273 0
T274 0
T275 0
T276 0
T277 0
T278 0
T279 0
T280 0
T281 0
T282 0
T283 0
T284 0
T285 0
T286 0
T287 0
T288 0
T289 0
T290 0
T291 0
T292 0
T293 0
T294 0
T295 0
T296 0
T297 0
T298 0
T299 0
T300 0
T301 0
T302 0
T303 0
T304 0
T305 0
T306 0
T307 0
T308 0
T309 0
T310 0
T311 0
T312 0
T313 0
T314 0
T315 0
T316 0
T317 0
T318 0
T319 0
T320 0
T321 0
T322 0
T323 0
T324 0
T325 0
T326 0
T327 0
T328 0
T329 0
T330 0
T331 0
T332 0
T333 0
T334 0
T335 0
T336 0
T337 0
T338 0
T339 0
T340 0
T341 0
T342 0
T343 0
T344 0
T345 0
T346 0
T347 0
T348 0
T349 0
T350 0
T351 0
T352 0
T353 0
T354 0
T355 0
T356 0
T357 0
T358 0
T359 0
T360 0
T361 0
T362 0
T363 0
T364 0
T365 0
T366 0
T367 0
T368 0
T369 0
T370 0
T371 0
T372 0
T373 0
T374 0
T375 0
T376 0
T377 0
T378 0
T379 0
T380 0
T381 0
T382 0
T383 0
T384 0
T385 0
T386 0
T387 0
T388 0
T389 0
T390 0
T391 0
T392 0
T393 0
T394 0
T395 0
T396 0
T397 0
T398 0
T399 0
T400 0
T401 0
T402 0
T403 0
T404 0
T405 0
T406 0
T407 0
T408 0
T409 0
T410 0
T411 0
T412 0
T413 0
T414 0
T415 0
T416 0
T417 0
T418 0
T419 0
T420 0
T421 0
T422 0
T423 0
T424 0
T425 0
T426 0
T427 0
T428 0
T429 0
T430 0
T431 0
T432 0
T433 0
T434 0
T435 0
T436 0
T437 0
T438 0
T439 0
T440 0
T441 0
T442 0
T443 0
T444 0
T445 0
T446 0
T447 0
T448 0
T449 0
T450 0
T451 0
T452 0
T453 0
T454 0
T455 0
T456 0
T457 0
T458 0
T459 0
T460 0
T461 0
T462 0
T463 0
T464 0
T465 0
T466 0
T467 0
T468 0
T469 0
T470 0
T471 0
T472 0
T473 0
T474 0
T475 0
T476 0
T477 0
T478 0
T479 0
T480 0
T481 0
T482 0
T483 0
T484 0
T485 0
T486 0
T487 0
T488 0
T489 0
T490 0
T491 0
T492 0
T493 0
T494 0
T495 0
T496 0
T497 0
T498 0
T499 0
T500 0
T501 0
T502 0
T503 0
T504 0
T505 0
T506 0
T507 0
T508 0
T509 0
T510 0
T511 0
T512 0
T513 0
T514 0
T515 0
T516 0
T517 0
T518 0
T519 0
T520 0
T521 0
T522 0
T523 0
T524 0
T525 0
T526 0
T527 0
T528 0
T529 0
T530 0
T531 0
T532 0
T533 0
T534 0
T535 0
T536 0
T537 0
T538 0
T539 0
T540 0
T541 0
T542 0
T543 0
T544 0
T545 0
T546 0
T547 0
T548 0
T549 0
T550 0
T551 0
T552 0
T553 0
T554 0
T555 0
T556 0
T557 0
T558 0
T559 0
T560 0
T561 0
T562 0
T563 0
T564 0
T565 0
T566 0
T567 0
T568 0
T569 0
T570 0
T571 0
T572 0
T573 0
T574 0
T575 0
T576 0
T577 0
T578 0
T579 0
T580 0
T581 0
T582 0
T583 0
T584 0
T585 0
T586 0
T587 0
T588 0
T589 0
T590 0
T591 0
T592 0
T593 0
T594 0
T595 0
T596 0
T597 0
T598 0
T599 0
T600 0
T601 0
T602 0
T603 0
T604 0
T605 0
T606 0
T607 0
T608 0
T609 0
T610 0
T611 0
T612 0
T613 0
T614 0
T615 0
T616 0
T617 0
T618 0
T619 0
T620 0
T621 0
T622 0
T623 0
T624 0
T625 0
T626 0
T627 0
T628 0
T629 0
T630 0
T631 0
T632 0
T633 0
T634 0
T635 0
T636 0
T637 0
T638 0
T639 0
T640 0
T641 0
T642 0
T643 0
T644 0
T645 0
T646 0
T647 0
T648 0
T649 0
T650 0
T651 0
T652 0
T653 0
T654 0
T655 0
T656 0
T657 0
T658 0
T659 0
T660 0
T661 0
T662 0
T663 0
T664 0
T665 0
T666 0
T667 0
T668 0
T669 0
T670 0
T671 0
T672 0
T673 0
T674 0
T675 0
T676 0
T677 0
T678 0
T679 0
T680 0
T681 0
T682 0
T683 0
T684 0
T685 0
T686 0
T687 0
T688 0
T689 0
T690 0
T691 0
T692 0
T693 0
T694 0
T695 0
T696 0
T697 0
T698 0
T699 0
T700 0
T701 0
T702 0
T703 0
T704 0
T705 0
T706 0
T707 0
T708 0
T709 0
T710 0
T711 0
T712 0
T713 0
T714 0
T715 0
T716 0
T717 0
T718 0
T719 0
T720 0
T721 0
T722 0
T723 0
T724 0
T725 0
T726 0
T727 0
T728 0
T729 0
T730 0
T731 0
T732 0
T733 0
T734 0
T735 0
T736 0
T737 0
T738 0
T739 0
T740 0
T741 0
T742 0
T743 0
T744 0
T745 0
T746 0
T747 0
T748 0
T749 0
T750 0
T751 0
T752 0
T753 0
T754 0
T755 0
T756 0
T757 0
T758 0
T759 0
T760 0
T761 0
T762 0
T763 0
T764 0
T765 0
T766 0
T767 0
T768 0
T769 0
T770 0
T771 0
T772 0
T773 0
T774 0
T775 0
T776 0
T777 0
T778 0
T779 0
T780 0
T781 0
T782 0
T783 0
T784 0
T785 0
T786 0
T787 0
T788 0
T789 0
T790 0
T791 0
T792 0
T793 0
T794 0
T795 0
T796 0
T797 0
T798 0
T799 0
T800 0
T801 0
T802 0
T803 0
T804 0
T805 0
T806 0
T807 0
T808 0
T809 0
T810 0
T811 0
T812 0
T813 0
T814 0
T815 0
T816 0
T817 0
T818 0
T819 0
T820 0
T821 0
T822 0
T823 0
T824 0
T825 0
T826 0
T827 0
T828 0
T829 0
T830 0
T831 0
T832 0
T833 0
T834 0
T835 0
T836 0
T837 0
T838 0
T839 0
T840 0
T841 0
T842 0
T843 0
T844 0
T845 0
T846 0
T847 0
T848 0
T849 0
T850 0
T851 0
T852 0
T853 0
T854 0
T855 0
T856 0
T857 0
T858 0
T859 0
T860 0
T861 0
T862 0
T863 0
T864 0
T865 0
T866 0
T867 0
T868 0
T869 0
T870 0
T871 0
T872 0
T873 0
T874 0
T875 0
T876 0
T877 0
T878 0
T879 0
T880 0
T881 0
T882 0
T883 0
T884 0
T885 0
T886 0
T887 0
T888 0
T889 0
T890 0
T891 0
T892 0
T893 0
T894 0
T895 0
T896 0
T897 0
T898 0
T899 0
T900 0
T901 0
T902 0
T903 0
T904 0
T905 0
T906 0
T907 0
T908 0
T909 0
T910 0
T911 0
T912 0
T913 0
T914 0
T915 0
T916 0
T917 0
T918 0
T919 0
T920 0
T921 0
T922 0
T923 0
T924 0
T925 0
T926 0
T927 0
T928 0
T929 0
T930 0
T931 0
T932 0
T933 0
T934 0
T935 0
T936 0
T937 0
T938 0
T939 0
T940 0
T941 0
T942 0
T943 0
T944 0
T945 0
T946 0
T947 0
T948 0
T949 0
T950 0
T951 0
T952 0
T953 0
T954 0
T955 0
T956 0
T957 0
T958 0
T959 0
T960 0
T961 0
T962 0
T963 0
T964 0
T965 0
T966 0
T967 0
T968 0
T969 0
T970 0
T971 0
T972 0
T973 0
T974 0
T975 0
T976 0
T977 0
T978 0
T979 0
T980 0
T981 0
T982 0
T983 0
T984 0
T985 0
T986 0
T987 0
T988 0
T989 0
T990 0
T991 0
T992 0
T993 0
T994 0
T995 0
T996 0
T997 0
T998 0
T999 0
T1000 0
T1001 0
T1002 0
T1003 0
T1004 0
T1005 0
T1006 0
T1007 0
T1008 0
T1009 0
T1010 0
T1011 0
T1012 0
T1013 0
T1014 0
T1015 0
T1016 0
T1017 0
T1018 0
T1019 0
T1020 0
T1021 0
T1022 0
T1023 0
T1024 0
T1025 0
T1026 0
T1027 0
T1028 0
T1029 0
T1030 0
T1031 0
T1032 0
T1033 0
T1034 0
T1035 0
T1036 0
T1037 0
T1038 0
T1039 0
T1040 0
T1041 0
T1042 0
T1043 0
T1044 0
T1045 0
T1046 0
T1047 0
T1048 0
T1049 0
T1050 0
T1051 0
T1052 0
T1053 0
T1054 0
T1055 0
T1056 0
T1057 0
T1058 0
T1059 0
T1060 0
T1061 0
T1062 0
T1063 0
T1064 0
T1065 0
T1066 0
T1067 0
T1068 0
T1069 0
T1070 0.000574406987202807
T1071 0.00114881620782716
T1072 0.00172322319502997
T1073 0.00229763241565432
T1074 0.00287203940285713
T1075 0.00344644639005994
T1076 0.00402085561068429
T1077 0
T1078 0
T1079 0
T1080 0
T1081 0
T1082 0
T1083 0
T1084 0
T1085 0
T1086 0.00976493441639854
T1087 0.0103393414036014
T1088 0.0109137506242257
T1089 0.0114881576114285
T1090 0.0120625668320529
T1091 0.0126369738192557
T1092 0.0132113808064585
T1093 0.0137857900270828
T1094 0.0143601970142856
T1095 0.01493460623491
T1096 0.0155090132221128
T1097 0.0160834202093156
T1098 0.01665782942994
T1099 0.0172322364171428
T1100 0.0178066456377671
T1101 0
T1102 0
T1103 0
T1104 0
T1105 0
T1106 0
T1107 0
T1108 0
T1109 0
T1110 0.0235507244434814
T1111 0.0241251314306842
T1112 0.0246995406513085
T1113 0.0252739476385113
T1114 0.0258483546257141
T1115 0.0264227638463385
T1116 0.0269971708335413
T1117 0.0275715800541657
T1118 0.0281459870413685
T1119 0.0287203940285713
T1120 0.0292948032491956
T1121 0.0298692102363984
T1122 0.0304436194570228
T1123 0.0310180264442256
T1124 0.03159243566485
T1125 0
T1126 0
T1127 0
T1128 0
T1129 0
T1130 0
T1131 0
T1132 0
T1133 0
T1134 0.0373365144705642
T1135 0.037910921457767
T1136 0.0384853284449698
T1137 0.0390597376655942
T1138 0.039634144652797
T1139 0.0402085538734213
T1140 0.0407829608606241
T1141 0.0413573678478269
T1142 0.0419317770684513
T1143 0.0425061840556541
T1144 0.0430805932762785
T1145 0.0436550002634813
T1146 0.0442294094841056
T1147 0.0448038164713084
T1148 0.0453782234585112
T1149 0
T1150 0
T1151 0
T1152 0
T1153 0
T1154 0
T1155 0
T1156 0
T1157 0
T1158 0.0511223022642255
T1159 0.0516967114848498
T1160 0.0522711184720527
T1161 0.052845527692677
T1162 0.0534199346798798
T1163 0.0539943416670826
T1164 0.054568750887707
T1165 0.0551431578749098
T1166 0.0557175670955341
T1167 0.0562919740827369
T1168 0.0568663833033613
T1169 0.0574407902905641
T1170 0.0580151972777669
T1171 0.0585896064983913
T1172 0.0591640134855941
T1173 0
T1174 0
T1175 0
T1176 0
T1177 0
T1178 0
T1179 0
T1180 0
T1181 0
T1182 0.0649080922913083
T1183 0.0654825015119327
T1184 0.0660569084991355
T1185 0.0666313154863383
T1186 0.0672057247069626
T1187 0.0677801316941655
T1188 0.0683545409147898
T1189 0.0689289479019926
T1190 0.069503357122617
T1191 0.0700777641098198
T1192 0.0706521710970226
T1193 0.0712265803176469
T1194 0.0718009873048497
T1195 0.0723753965254741
T1196 0.0729498035126769
T1197 0
T1198 0
T1199 0
T1200 0
T1201 0
T1202 0
T1203 0
T1204 0
T1205 0
T1206 0.0786938823183912
T1207 0.0792682915390155
T1208 0.0798426985262183
T1209 0.0804171055134211
T1210 0.0809915147340455
T1211 0.0815659217212483
T1212 0.0821403309418726
T1213 0.0827147379290754
T1214 0.0832891449162782
T1215 0.0838635541369026
T1216 0.0844379611241054
T1217 0.0850123703447298
T1218 0.0855867773319326
T1219 0.0861611843191354
T1220 0.0867355935397597
T1221 0
T1222 0
T1223 0
T1224 0
T1225 0
T1226 0
T1227 0
T1228 0
T1229 0
T1230 0.092479672345474
T1231 0.0930540793326768
T1232 0.0936284885533012
T1233 0.094202895540504
T1234 0.0947773047611283
T1235 0.0953517117483311
T1236 0.0959261187355339
T1237 0.0965005279561583
T1238 0.0970749349433611
T1239 0.0976493441639854
T1240 0.0982237511511882
T1241 0.098798158138391
T1242 0.0993725673590154
T1243 0.0999469743462182
T1244 0.100521383566843
T1245 0
T1246 0
T1247 0
T1248 0
T1249 0
T1250 0
T1251 0
T1252 0
T1253 0
T1254 0.106265462372557
T1255 0.10683986935976
T1256 0.107414278580384
T1257 0.107988685567587
T1258 0.10856309255479
T1259 0.109137501775414
T1260 0.109711908762617
T1261 0.110286317983241
T1262 0.110860724970444
T1263 0.111435131957647
T1264 0.112009541178271
T1265 0.112583948165474
T1266 0.113158357386098
T1267 0.113732764373301
T1268 0.114307171360504
T1269 0
T1270 0
T1271 0
T1272 0
T1273 0
T1274 0
T1275 0
T1276 0
T1277 0
T1278 0.12005125239964
T1279 0.120625659386842
T1280 0.121200066374045
T1281 0.12177447559467
T1282 0.122348882581872
T1283 0.122923291802497
T1284 0.1234976987897
T1285 0.124072105776902
T1286 0.124646514997527
T1287 0.12522092198473
T1288 0.125795331205354
T1289 0.126369738192557
T1290 0.12694414517976
T1291 0.127518554400384
T1292 0.128092961387587
T1293 0
T1294 0
T1295 0
T1296 0
T1297 0
T1298 0
T1299 0
T1300 0
T1301 0
T1302 0.133837040193301
T1303 0.134411449413925
T1304 0.134985856401128
T1305 0.135560265621752
T1306 0.136134672608955
T1307 0.136709079596158
T1308 0.137283488816782
T1309 0.137857895803985
T1310 0.13843230502461
T1311 0.139006712011812
T1312 0.139581118999015
T1313 0.14015552821964
T1314 0.140729935206842
T1315 0.141304344427467
T1316 0.14187875141467
T1317 0
T1318 0
T1319 0
T1320 0
T1321 0
T1322 0
T1323 0
T1324 0
T1325 0
T1326 0.147622830220384
T1327 0.148197239441008
T1328 0.148771646428211
T1329 0.149346053415414
T1330 0.149920462636038
T1331 0.150494869623241
T1332 0.151069278843865
T1333 0.151643685831068
T1334 0.152218092818271
T1335 0.152792502038895
T1336 0.153366909026098
T1337 0.153941318246722
T1338 0.154515725233925
T1339 0.15509013445455
T1340 0.155664541441752
T1341 0
T1342 0
T1343 0
T1344 0
T1345 0
T1346 0
T1347 0
T1348 0
T1349 0
T1350 0.161408620247467
T1351 0.161983027234669
T1352 0.162557436455294
T1353 0.163131843442497
T1354 0.163706252663121
T1355 0.164280659650324
T1356 0.164855068870948
T1357 0.165429475858151
T1358 0.166003882845354
T1359 0.166578292065978
T1360 0.167152699053181
T1361 0.167727108273805
T1362 0.168301515261008
T1363 0.168875922248211
T1364 0.169450331468835
T1365 0
T1366 0
T1367 0
T1368 0
T1369 0
T1370 0
T1371 0
T1372 0
T1373 0
T1374 0.175194410274549
T1375 0.175768817261752
T1376 0.176343226482377
T1377 0.176917633469579
T1378 0.177492042690204
T1379 0.178066449677407
T1380 0.178640856664609
T1381 0.179215265885234
T1382 0.179789672872437
T1383 0.180364082093061
T1384 0.180938489080264
T1385 0.181512896067467
T1386 0.182087305288091
T1387 0.182661712275294
T1388 0.183236121495918
T1389 0
T1390 0
T1391 0
T1392 0
T1393 0
T1394 0
T1395 0
T1396 0
T1397 0
T1398 0.188980200301632
T1399 0.189554607288835
T1400 0.190129016509459
T1401 0.190703423496662
T1402 0.191277830483865
T1403 0.191852239704489
T1404 0.192426646691692
T1405 0.193001055912317
T1406 0.193575462899519
T1407 0.194149869886722
T1408 0.194724279107347
T1409 0.195298686094549
T1410 0.195873095315174
T1411 0.196447502302376
T1412 0.197021909289579
T1413 0
T1414 0
T1415 0
T1416 0
T1417 0
T1418 0
T1419 0
T1420 0
T1421 0
T1422 0.202765990328715
T1423 0.203340397315918
T1424 0.203914804303121
T1425 0.204489213523745
T1426 0.205063620510948
T1427 0.205638029731572
T1428 0.206212436718775
T1429 0.206786843705978
T1430 0.207361252926602
T1431 0.207935659913805
T1432 0.208510069134429
T1433 0.209084476121632
T1434 0.209658883108835
T1435 0.210233292329459
T1436 0
T1437 0
T1438 0
T1439 0
T1440 0
T1441 0
T1442 0
T1443 0
T1444 0
T1445 0
T1446 0.216551778122376
T1447 0.217126187343001
T1448 0.217700594330204
T1449 0.218275003550828
T1450 0.218849410538031
T1451 0.219423817525233
T1452 0.219998226745858
T1453 0.220572633733061
T1454 0.221147042953685
T1455 0.221721449940888
T1456 0.222295856928091
T1457 0.222870266148715
T1458 0.223444673135918
T1459 0.224019082356542
T1460 0
T1461 0
T1462 0
T1463 0
T1464 0
T1465 0
T1466 0
T1467 0
T1468 0
T1469 0
T1470 0.230337568149459
T1471 0.230911977370084
T1472 0.231486384357286
T1473 0.232060791344489
T1474 0.232635200565114
T1475 0.233209607552316
T1476 0.233784016772941
T1477 0.234358423760144
T1478 0.234932830747346
T1479 0.235507239967971
T1480 0.236081646955173
T1481 0.236656056175798
T1482 0.237230463163001
T1483 0.237804872383625
T1484 0
T1485 0
T1486 0
T1487 0
T1488 0
T1489 0
T1490 0
T1491 0
T1492 0
T1493 0
T1494 0.244123358176542
T1495 0.244697765163745
T1496 0.245272174384369
T1497 0.245846581371572
T1498 0.246420990592196
T1499 0.246995397579399
T1500 0.247569804566602
T1501 0.248144213787226
T1502 0.248718620774429
T1503 0.249293029995053
T1504 0.249867436982256
T1505 0.250441846202881
T1506 0.251016253190083
T1507 0.251590660177286
T1508 0
T1509 0
T1510 0
T1511 0
T1512 0
T1513 0
T1514 0
T1515 0
T1516 0
T1517 0
T1518 0.257909148203625
T1519 0.258483555190828
T1520 0.259057964411452
T1521 0.259632371398655
T1522 0.260206778385858
T1523 0.260781187606482
T1524 0.261355594593685
T1525 0.261930003814309
T1526 0.262504410801512
T1527 0.263078820022136
T1528 0.263653227009339
T1529 0.264227633996542
T1530 0.264802043217166
T1531 0.265376450204369
T1532 0
T1533 0
T1534 0
T1535 0
T1536 0
T1537 0
T1538 0
T1539 0
T1540 0
T1541 0
T1542 0.271694938230708
T1543 0.272269345217911
T1544 0.272843752205113
T1545 0.273418161425738
T1546 0.27399256841294
T1547 0.274566977633565
T1548 0.275141384620768
T1549 0.275715793841392
T1550 0.276290200828595
T1551 0.276864607815798
T1552 0.277439017036422
T1553 0.278013424023625
T1554 0.278587833244249
T1555 0.279162240231452
T1556 0
T1557 0
T1558 0
T1559 0
T1560 0
T1561 0
T1562 0
T1563 0
T1564 0
T1565 0
T1566 0.285480726024369
T1567 0.286055135244993
T1568 0.286629542232196
T1569 0.287203951452821
T1570 0.287778358440023
T1571 0.288352767660648
T1572 0.288927174647851
T1573 0.289501581635053
T1574 0.290075990855678
T1575 0.29065039784288
T1576 0.291224807063505
T1577 0.291799214050708
T1578 0.29237362103791
T1579 0.292948030258535
T1580 0
T1581 0
T1582 0
T1583 0
T1584 0
T1585 0
T1586 0
T1587 0
T1588 0
T1589 0
T1590 0.299266516051452
T1591 0.299840925272076
T1592 0.300415332259279
T1593 0.300989741479903
T1594 0.301564148467106
T1595 0.302138555454309
T1596 0.302712964674933
T1597 0.303287371662136
T1598 0.30386178088276
T1599 0.304436187869963
T1600 0.305010594857166
T1601 0.30558500407779
T1602 0.306159411064993
T1603 0.306733820285618
T1604 0
T1605 0
T1606 0
T1607 0
T1608 0
T1609 0
T1610 0
T1611 0
T1612 0
T1613 0
T1614 0.313052306078535
T1615 0.313626715299159
T1616 0.314201122286362
T1617 0.314775529273565
T1618 0.315349938494189
T1619 0.315924345481392
T1620 0.316498754702016
T1621 0.317073161689219
T1622 0.317647568676422
T1623 0.318221977897046
T1624 0.318796384884249
T1625 0.319370794104873
T1626 0.319945201092076
T1627 0.320519608079279
T1628 0
T1629 0
T1630 0
T1631 0
T1632 0
T1633 0
T1634 0
T1635 0
T1636 0
T1637 0
T1638 0.326838096105617
T1639 0.32741250309282
T1640 0.327986912313445
T1641 0.328561319300647
T1642 0.329135728521272
T1643 0.329710135508475
T1644 0.330284542495677
T1645 0.330858951716302
T1646 0.331433358703505
T1647 0.332007767924129
T1648 0.332582174911332
T1649 0.333156581898535
T1650 0.333730991119159
T1651 0.334305398106362
T1652 0
T1653 0
T1654 0
T1655 0
T1656 0
T1657 0
T1658 0
T1659 0
T1660 0
T1661 0
T1662 0.3406238861327
T1663 0.341198293119903
T1664 0.341772702340527
T1665 0.34234710932773
T1666 0.342921516314933
T1667 0.343495925535557
T1668 0.34407033252276
T1669 0.344644741743385
T1670 0.345219148730587
T1671 0.34579355571779
T1672 0.346367964938415
T1673 0.346942371925617
T1674 0.347516781146242
T1675 0.348091188133445
T1676 0
T1677 0
T1678 0
T1679 0
T1680 0
T1681 0
T1682 0
T1683 0
T1684 0
T1685 0
T1686 0.354409676159783
T1687 0.354984083146986
T1688 0.355558490134189
T1689 0.356132899354813
T1690 0.356707306342016
T1691 0.35728171556264
T1692 0.357856122549843
T1693 0.358430529537046
T1694 0.35900493875767
T1695 0.359579345744873
T1696 0.360153754965497
T1697 0.3607281619527
T1698 0.361302571173325
T1699 0.361876978160527
T1700 0
T1701 0
T1702 0
T1703 0
T1704 0
T1705 0
T1706 0
T1707 0
T1708 0
T1709 0
T1710 0.368195463953444
T1711 0.368769873174069
T1712 0.369344280161272
T1713 0.369918689381896
T1714 0.370493096369099
T1715 0.371067503356302
T1716 0.371641912576926
T1717 0.372216319564129
T1718 0.372790728784753
T1719 0.373365135771956
T1720 0.37393954499258
T1721 0.374513951979783
T1722 0.375088358966986
T1723 0.37566276818761
T1724 0
T1725 0
T1726 0
T1727 0
T1728 0
T1729 0
T1730 0
T1731 0
T1732 0
T1733 0
T1734 0.381981253980527
T1735 0.382555663201152
T1736 0.383130070188354
T1737 0.383704477175557
T1738 0.384278886396182
T1739 0.384853293383384
T1740 0.385427702604009
T1741 0.386002109591212
T1742 0.386576518811836
T1743 0.387150925799039
T1744 0.387725332786241
T1745 0.388299742006866
T1746 0.388874148994069
T1747 0.389448558214693
T1748 0
T1749 0
T1750 0
T1751 0
T1752 0
T1753 0
T1754 0
T1755 0
T1756 0
T1757 0
T1758 0.39576704400761
T1759 0.396341453228234
T1760 0.396915860215437
T1761 0.39749026720264
T1762 0.398064676423264
T1763 0.398639083410467
T1764 0.399213492631092
T1765 0.399787899618294
T1766 0.399325181575774
T1767 0.398862463533254
T1768 0.398399747724155
T1769 0.397937029681634
T1770 0.397474311639114
T1771 0.397011593596594
T1772 0
T1773 0
T1774 0
T1775 0
T1776 0
T1777 0
T1778 0
T1779 0
T1780 0
T1781 0
T1782 0.391921701829134
T1783 0.391458986020035
T1784 0.390996267977515
T1785 0.390533549934994
T1786 0.390070831892474
T1787 0.389608116083375
T1788 0.389145398040855
T1789 0.388682679998334
T1790 0.388219961955814
T1791 0.387757246146715
T1792 0.387294528104195
T1793 0.386831810061674
T1794 0.386369092019154
T1795 0.385906376210055
T1796 0
T1797 0
T1798 0
T1799 0
T1800 0
T1801 0
T1802 0
T1803 0
T1804 0
T1805 0
T1806 0.380816482209174
T1807 0.380353766400075
T1808 0.379891048357555
T1809 0.379428330315034
T1810 0.378965612272514
T1811 0.378502896463415
T1812 0.378040178420895
T1813 0.377577460378374
T1814 0.377114742335854
T1815 0.376652026526755
T1816 0.376189308484235
T1817 0.375726590441714
T1818 0.375263872399194
T1819 0.374801156590095
T1820 0
T1821 0
T1822 0
T1823 0
T1824 0
T1825 0
T1826 0
T1827 0
T1828 0
T1829 0
T1830 0.369711262589214
T1831 0.369248546780115
T1832 0.368785828737595
T1833 0.368323110695074
T1834 0.367860392652554
T1835 0.367397676843455
T1836 0.366934958800935
T1837 0.366472240758414
T1838 0.366009522715894
T1839 0.365546806906795
T1840 0.365084088864275
T1841 0.364621370821754
T1842 0.364158652779234
T1843 0.363695936970135
T1844 0
T1845 0
T1846 0
T1847 0
T1848 0
T1849 0
T1850 0
T1851 0
T1852 0
T1853 0
T1854 0.358606045202676
T1855 0.358143327160155
T1856 0.357680609117635
T1857 0.357217891075114
T1858 0.356755175266016
T1859 0.356292457223495
T1860 0.355829739180975
T1861 0.355367021138454
T1862 0.354904305329356
T1863 0.354441587286835
T1864 0.353978869244315
T1865 0.353516151201794
T1866 0.353053435392696
T1867 0.352590717350175
T1868 0
T1869 0
T1870 0
T1871 0
T1872 0
T1873 0
T1874 0
T1875 0
T1876 0
T1877 0
T1878 0.347500825582716
T1879 0.347038107540195
T1880 0.346575389497675
T1881 0.346112671455155
T1882 0.345649955646056
T1883 0.345187237603535
T1884 0.344724519561015
T1885 0.344261801518495
T1886 0.343799085709396
T1887 0.343336367666875
T1888 0.342873649624355
T1889 0.342410931581834
T1890 0.341948215772736
T1891 0.341485497730215
T1892 0
T1893 0
T1894 0
T1895 0
T1896 0
T1897 0
T1898 0
T1899 0
T1900 0
T1901 0
T1902 0.336395605962756
T1903 0.335932887920235
T1904 0.335470169877715
T1905 0.335007451835195
T1906 0.334544736026096
T1907 0.334082017983575
T1908 0.333619299941055
T1909 0.333156581898535
T1910 0.332693866089436
T1911 0.332231148046915
T1912 0.331768430004395
T1913 0.331305711961875
T1914 0.330842996152776
T1915 0.330380278110255
T1916 0
T1917 0
T1918 0
T1919 0
T1920 0
T1921 0
T1922 0
T1923 0
T1924 0
T1925 0
T1926 0.325290386342796
T1927 0.324827668300275
T1928 0.324364950257755
T1929 0.323902234448656
T1930 0.323439516406136
T1931 0.322976798363615
T1932 0.322514080321095
T1933 0.322051364511996
T1934 0.321588646469476
T1935 0.321125928426955
T1936 0.320663210384435
T1937 0.320200494575336
T1938 0.319737776532816
T1939 0.319275058490295
T1940 0
T1941 0
T1942 0
T1943 0
T1944 0
T1945 0
T1946 0
T1947 0
T1948 0
T1949 0
T1950 0.314185166722836
T1951 0.313722448680315
T1952 0.313259730637795
T1953 0.312797014828696
T1954 0.312334296786176
T1955 0.311871578743655
T1956 0.311408860701135
T1957 0.310946144892036
T1958 0.310483426849516
T1959 0.310020708806995
T1960 0.309557990764475
T1961 0.309095274955376
T1962 0.308632556912856
T1963 0.308169838870335
T1964 0
T1965 0
T1966 0
T1967 0
T1968 0
T1969 0
T1970 0
T1971 0
T1972 0
T1973 0
T1974 0
T1975 0.302617229060355
T1976 0.302154511017835
T1977 0.301691795208736
T1978 0.301229077166216
T1979 0.300766359123695
T1980 0.300303641081175
T1981 0.299840925272076
T1982 0.299378207229556
T1983 0.298915489187035
T1984 0.298452771144515
T1985 0.297990055335416
T1986 0.297527337292896
T1987 0.297064619250375
T1988 0
T1989 0
T1990 0
T1991 0
T1992 0
T1993 0
T1994 0
T1995 0
T1996 0
T1997 0
T1998 0
T1999 0.291512009440395
T2000 0.291049293631297
T2001 0.290586575588776
T2002 0.290123857546256
T2003 0.289661139503735
T2004 0.289198423694637
T2005 0.288735705652116
T2006 0.288272987609596
T2007 0.287810269567075
T2008 0.287347553757977
T2009 0.286884835715456
T2010 0.286422117672936
T2011 0.285959399630415
T2012 0
T2013 0
T2014 0
T2015 0
T2016 0
T2017 0
T2018 0
T2019 0
T2020 0
T2021 0
T2022 0
T2023 0.280406789820435
T2024 0.279944074011337
T2025 0.279481355968816
T2026 0.279018637926296
T2027 0.278555919883775
T2028 0.278093204074677
T2029 0.277630486032156
T2030 0.277167767989636
T2031 0.276705049947115
T2032 0.276242334138017
T2033 0.275779616095496
T2034 0.275316898052976
T2035 0.274854180010455
T2036 0
T2037 0
T2038 0
T2039 0
T2040 0
T2041 0
T2042 0
T2043 0
T2044 0
T2045 0
T2046 0
T2047 0.269301570200475
T2048 0.268838854391377
T2049 0.268376136348856
T2050 0.267913418306336
T2051 0.267450700263815
T2052 0.266987984454717
T2053 0.266525266412196
T2054 0.266062548369676
T2055 0.265599830327156
T2056 0.265137114518057
T2057 0.264674396475536
T2058 0.264211678433016
T2059 0.263748960390495
T2060 0
T2061 0
T2062 0
T2063 0
T2064 0
T2065 0
T2066 0
T2067 0
T2068 0
T2069 0
T2070 0
T2071 0.258196352813937
T2072 0.257733634771417
T2073 0.257270916728896
T2074 0.256808198686376
T2075 0.256345482877277
T2076 0.255882764834757
T2077 0.255420046792236
T2078 0.254957328749716
T2079 0.254494612940617
T2080 0.254031894898097
T2081 0.253569176855576
T2082 0.253106458813056
T2083 0.252643743003957
T2084 0
T2085 0
T2086 0
T2087 0
T2088 0
T2089 0
T2090 0
T2091 0
T2092 0
T2093 0
T2094 0
T2095 0.247091133193977
T2096 0.246628415151457
T2097 0.246165697108936
T2098 0.245702979066416
T2099 0.245240263257317
T2100 0.244777545214797
T2101 0.244314827172276
T2102 0.243852109129756
T2103 0.243389393320657
T2104 0.242926675278137
T2105 0.242463957235616
T2106 0.242001239193096
T2107 0.241538523383997
T2108 0
T2109 0
T2110 0
T2111 0
T2112 0
T2113 0
T2114 0
T2115 0
T2116 0
T2117 0
T2118 0
T2119 0.235985913574017
T2120 0.235523195531497
T2121 0.235060477488976
T2122 0.234597759446456
T2123 0.234135043637357
T2124 0.233672325594837
T2125 0.233209607552316
T2126 0.232746889509796
T2127 0.232284173700697
T2128 0.231821455658177
T2129 0.231358737615656
T2130 0.230896019573136
T2131 0
T2132 0
T2133 0
T2134 0
T2135 0
T2136 0
T2137 0
T2138 0
T2139 0
T2140 0
T2141 0
T2142 0
T2143 0.224880693954057
T2144 0.224417975911537
T2145 0.223955257869016
T2146 0.223492542059918
T2147 0.223029824017397
T2148 0.222567105974877
T2149 0.222104387932356
T2150 0.221641672123258
T2151 0.221178954080737
T2152 0.220716236038217
T2153 0.220253517995696
T2154 0.219790802186598
T2155 0
T2156 0
T2157 0
T2158 0
T2159 0
T2160 0
T2161 0
T2162 0
T2163 0
T2164 0
T2165 0
T2166 0
T2167 0.213775474334097
T2168 0.213312756291577
T2169 0.212850038249056
T2170 0.212387322439958
T2171 0.211924604397437
T2172 0.211461886354917
T2173 0.210999168312396
T2174 0.210536452503298
T2175 0.210073734460777
T2176 0.209611016418257
T2177 0.209148298375736
T2178 0.208685582566638
T2179 0
T2180 0
T2181 0
T2182 0
T2183 0
T2184 0
T2185 0
T2186 0
T2187 0
T2188 0
T2189 0
T2190 0
T2191 0.202670254714137
T2192 0.202207536671617
T2193 0.201744818629096
T2194 0.201282102819998
T2195 0.200819384777477
T2196 0.200356666734957
T2197 0.199893948692436
T2198 0.199431232883338
T2199 0.198968514840817
T2200 0.198505796798297
T2201 0.198043078755776
T2202 0.197580362946678
T2203 0
T2204 0
T2205 0
T2206 0
T2207 0
T2208 0
T2209 0
T2210 0
T2211 0
T2212 0
T2213 0
T2214 0
T2215 0.191565035094177
T2216 0.191102317051657
T2217 0.190639601242558
T2218 0.190176883200038
T2219 0.189714165157517
T2220 0.189251447114997
T2221 0.188788731305898
T2222 0.188326013263378
T2223 0.187863295220857
T2224 0.187400577178337
T2225 0.186937861369238
T2226 0.186475143326718
T2227 0
T2228 0
T2229 0
T2230 0
T2231 0
T2232 0
T2233 0
T2234 0
T2235 0
T2236 0
T2237 0
T2238 0
T2239 0.180459815474217
T2240 0.179997097431697
T2241 0.179534381622598
T2242 0.179071663580078
T2243 0.178608945537557
T2244 0.178146227495037
T2245 0.177683511685938
T2246 0.177220793643418
T2247 0.176758075600897
T2248 0.176295357558377
T2249 0.175832641749278
T2250 0.175369923706758
T2251 0
T2252 0
T2253 0
T2254 0
T2255 0
T2256 0
T2257 0
T2258 0
T2259 0
T2260 0
T2261 0
T2262 0
T2263 0.169354595854257
T2264 0.168891877811737
T2265 0.168429162002638
T2266 0.167966443960118
T2267 0.167503725917597
T2268 0.167041007875077
T2269 0.166578292065978
T2270 0.166115574023458
T2271 0.165652855980937
T2272 0.165190137938417
T2273 0.164727422129318
T2274 0.164264704086798
T2275 0
T2276 0
T2277 0
T2278 0
T2279 0
T2280 0
T2281 0
T2282 0
T2283 0
T2284 0
T2285 0
T2286 0
T2287 0.158249376234297
T2288 0.157786660425198
T2289 0.157323942382678
T2290 0.156861224340158
T2291 0.156398506297637
T2292 0.155935790488538
T2293 0.155473072446018
T2294 0.155010354403498
T2295 0.154547636360977
T2296 0.154084920551878
T2297 0.153622202509358
T2298 0.153159484466838
T2299 0
T2300 0
T2301 0
T2302 0
T2303 0
T2304 0
T2305 0
T2306 0
T2307 0
T2308 0
T2309 0
T2310 0
T2311 0.147144156614337
T2312 0.146681440805238
T2313 0.146218722762718
T2314 0.145756004720198
T2315 0.145293286677677
T2316 0.144830570868578
T2317 0.144367852826058
T2318 0.143905134783538
T2319 0.143442416741017
T2320 0.142979700931918
T2321 0.142516982889398
T2322 0.142054264846878
T2323 0
T2324 0
T2325 0
T2326 0
T2327 0
T2328 0
T2329 0
T2330 0
T2331 0
T2332 0
T2333 0
T2334 0
T2335 0.136038936994377
T2336 0.135576221185279
T2337 0.135113503142758
T2338 0.134650785100238
T2339 0.134188067057717
T2340 0.133725351248619
T2341 0.133262633206098
T2342 0.132799915163578
T2343 0.132337197121057
T2344 0.131874481311959
T2345 0.131411763269438
T2346 0.130949045226918
T2347 0
T2348 0
T2349 0
T2350 0
T2351 0
T2352 0
T2353 0
T2354 0
T2355 0
T2356 0
T2357 0
T2358 0
T2359 0.124933719607839
T2360 0.124471001565319
T2361 0.124008283522798
T2362 0.123545565480278
T2363 0.123082849671179
T2364 0.122620131628659
T2365 0.122157413586138
T2366 0.121694695543618
T2367 0.121231979734519
T2368 0.120769261691999
T2369 0.120306543649478
T2370 0.119843825606958
T2371 0
T2372 0
T2373 0
T2374 0
T2375 0
T2376 0
T2377 0
T2378 0
T2379 0
T2380 0
T2381 0
T2382 0
T2383 0.113828499987879
T2384 0.113365781945359
T2385 0.112903063902838
T2386 0.112440345860318
T2387 0.111977630051219
T2388 0.111514912008699
T2389 0.111052193966178
T2390 0.110589475923658
T2391 0.110126760114559
T2392 0.109664042072039
T2393 0.109201324029518
T2394 0.108738605986998
T2395 0
T2396 0
T2397 0
T2398 0
T2399 0
T2400 0
T2401 0
T2402 0
T2403 0
T2404 0
T2405 0
T2406 0
T2407 0.102723280367919
T2408 0.102260562325399
T2409 0.101797844282878
T2410 0.101335126240358
T2411 0.100872410431259
T2412 0.100409692388739
T2413 0.0999469743462182
T2414 0.0994842563036978
T2415 0.099021540494599
T2416 0.0985588224520786
T2417 0.0980961044095582
T2418 0.0976333886004594
T2419 0
T2420 0
T2421 0
T2422 0
T2423 0
T2424 0
T2425 0
T2426 0
T2427 0
T2428 0
T2429 0
T2430 0
T2431 0.091618060747959
T2432 0.0911553427054386
T2433 0.0906926246629182
T2434 0.0902299088538194
T2435 0.089767190811299
T2436 0.0893044727687786
T2437 0.0888417547262582
T2438 0.0883790389171594
T2439 0.087916320874639
T2440 0.0874536028321186
T2441 0.0869908847895982
T2442 0.0865281689804994
T2443 0
T2444 0
T2445 0
T2446 0
T2447 0
T2448 0
T2449 0
T2450 0
T2451 0
T2452 0
T2453 0
T2454 0
T2455 0.080512841127999
T2456 0.0800501230854786
T2457 0.0795874050429583
T2458 0.0791246892338594
T2459 0.078661971191339
T2460 0.0781992531488186
T2461 0.0777365351062983
T2462 0.0772738192971994
T2463 0.076811101254679
T2464 0.0763483832121587
T2465 0.0758856651696383
T2466 0.0754229493605394
T2467 0
T2468 0
T2469 0
T2470 0
T2471 0
T2472 0
T2473 0
T2474 0
T2475 0
T2476 0
T2477 0
T2478 0
T2479 0.0694076215080391
T2480 0.0689449034655187
T2481 0.0684821854229983
T2482 0.0680194696138994
T2483 0.0675567515713791
T2484 0.0670940335288587
T2485 0.0666313154863383
T2486 0.0661685996772395
T2487 0.0657058816347191
T2488 0.0652431635921987
T2489 0.0647804477830998
T2490 0.0643177297405794
T2491 0
T2492 0
T2493 0
T2494 0
T2495 0
T2496 0
T2497 0
T2498 0
T2499 0
T2500 0
T2501 0
T2502 0
T2503 0.0583024018880791
T2504 0.0578396838455587
T2505 0.0573769680364599
T2506 0.0569142499939395
T2507 0.0564515319514191
T2508 0.0559888139088987
T2509 0.0555260980997999
T2510 0.0550633800572795
T2511 0.0546006620147591
T2512 0.0541379439722387
T2513 0.0536752281631399
T2514 0.0532125101206195
T2515 0
T2516 0
T2517 0
T2518 0
T2519 0
T2520 0
T2521 0
T2522 0
T2523 0
T2524 0
T2525 0
T2526 0
T2527 0.0471971822681191
T2528 0.0467344642255987
T2529 0.0462717484164999
T2530 0.0458090303739795
T2531 0.0453463123314591
T2532 0.0448835942889387
T2533 0.0444208784798399
T2534 0.0439581604373195
T2535 0.0434954423947991
T2536 0.0430327243522787
T2537 0.0425700085431799
T2538 0.0421072905006595
T2539 0
T2540 0
T2541 0
T2542 0
T2543 0
T2544 0
T2545 0
T2546 0
T2547 0
T2548 0
T2549 0
T2550 0
T2551 0.0360919626481591
T2552 0.0356292446056388
T2553 0.0351665287965399
T2554 0.0347038107540195
T2555 0.0342410927114991
T2556 0.0337783746689788
T2557 0.0333156588598799
T2558 0.0328529408173595
T2559 0.0323902227748391
T2560 0.0319275069657403
T2561 0.0314647889232199
T2562 0.0310020708806995
T2563 0
T2564 0
T2565 0
T2566 0
T2567 0
T2568 0
T2569 0
T2570 0
T2571 0
T2572 0
T2573 0
T2574 0
T2575 0.0249867430281992
T2576 0.0245240272191003
T2577 0.0240613091765799
T2578 0.0235985911340596
T2579 0.0231358730915392
T2580 0.0226731572824403
T2581 0.0222104392399199
T2582 0.0217477211973996
T2583 0.0212850031548792
T2584 0.0208222873457803
T2585 0.02035956930326
T2586 0.0198968512607396
T2587 0
T2588 0
T2589 0
T2590 0
T2591 0
T2592 0
T2593 0
T2594 0
T2595 0
T2596 0
T2597 0
T2598 0
T2599 0.0138815234082392
T2600 0.0134188075991404
T2601 0.01295608955662
T2602 0.0124933715140996
T2603 0.0120306534715792
T2604 0.0115679376624804
T2605 0.01110521961996
T2606 0.0106425015774396
T2607 0.0101797835349192
T2608 0.00971706772582036
T2609 0.00925434968329998
T2610 0.00879163164077959
T2611 0
T2612 0
T2613 0
T2614 0
T2615 0
T2616 0
T2617 0
T2618 0
T2619 0
T2620 0
T2621 0
T2622 0
T2623 0.00277630378827922
T2624 0.00231358797918038
T2625 0.00185086993666
T2626 0.00138815189413961
T2627 0.000925433851619225
T2628 0.000462718042520385
T2629 0
T2630 0
T2631 0
T2632 0
T2633 0
T2634 0
T2635 0
T2636 0
T2637 0
T2638 0
T2639 0
T2640 0
T2641 0
T2642 0
T2643 0
T2644 0
T2645 0
T2646 0
T2647 0
T2648 0
T2649 0
T2650 0
T2651 0
T2652 0
T2653 0
T2654 0
T2655 0
T2656 0
T2657 0
T2658 0
T2659 0
T2660 0
T2661 0
T2662 0
T2663 0
T2664 0
T2665 0
T2666 0
T2667 0
T2668 0
T2669 0
T2670 0
T2671 0
T2672 0
T2673 0
T2674 0
T2675 0
T2676 0
T2677 0
T2678 0
T2679 0
T2680 0
T2681 0
T2682 0
T2683 0
T2684 0
T2685 0
T2686 0
T2687 0
T2688 0
T2689 0
T2690 0
T2691 0
T2692 0
T2693 0
T2694 0
T2695 0
T2696 0
T2697 0
T2698 0
T2699 0
T2700 0
T2701 0
T2702 0
T2703 0
T2704 0
T2705 0
T2706 0
T2707 0
T2708 0
T2709 0
T2710 0
T2711 0
T2712 0
T2713 0
T2714 0
T2715 0
T2716 0
T2717 0
T2718 0
T2719 0
T2720 0
T2721 0
T2722 0
T2723 0
T2724 0
T2725 0
T2726 0
T2727 0
T2728 0
T2729 0
T2730 0
T2731 0
T2732 0
T2733 0
T2734 0
T2735 0
T2736 0
T2737 0
T2738 0
T2739 0
T2740 0
T2741 0
T2742 0
T2743 0
T2744 0
T2745 0
T2746 0
T2747 0
T2748 0
T2749 0
T2750 0
T2751 0
T2752 0
T2753 0
T2754 0
T2755 0
T2756 0
T2757 0
T2758 0
T2759 0
T2760 0
T2761 0
T2762 0
T2763 0
T2764 0
T2765 0
T2766 0
T2767 0
T2768 0
T2769 0
T2770 0
T2771 0
T2772 0
T2773 0
T2774 0
T2775 0
T2776 0
T2777 0
T2778 0
T2779 0
T2780 0
T2781 0
T2782 0
T2783 0
T2784 0
T2785 0
T2786 0
T2787 0
T2788 0
T2789 0
T2790 0
T2791 0
T2792 0
T2793 0
T2794 0
T2795 0
T2796 0
T2797 0
T2798 0
T2799 0
T2800 0
T2801 0
T2802 0
T2803 0
T2804 0
T2805 0
T2806 0
T2807 0
T2808 0
