# Supplementary material for: FishMORPH - An agent-based model to predict salmonid growth and distribution responses under natural and low flows
Source: Sci Rep. 2016 Jul 19;6:29414. doi: 10.1038/srep29414 (PMC4949470; doi:10.1038/srep29414)
Supplement: Supplementary Information 2 [file srep29414-s2.zip › SR_FishMORPH_Files/Parameters/Baseline_Temperature(hourly).var]

Water temperature
T1 14.34
T2 14.18
T3 13.99
T4 13.83
T5 13.66
T6 13.56
T7 13.51
T8 13.58
T9 13.71
T10 13.91
T11 14.19
T12 14.41
T13 14.38
T14 14.35
T15 14.45
T16 14.5
T17 14.5
T18 14.5
T19 14.5
T20 14.49
T21 14.4
T22 14.28
T23 14.15
T24 13.99
T25 13.83
T26 13.69
T27 13.55
T28 13.45
T29 13.33
T30 13.26
T31 13.25
T32 13.3
T33 13.49
T34 13.63
T35 13.86
T36 14.23
T37 14.59
T38 14.9
T39 15.2
T40 15.46
T41 15.65
T42 15.73
T43 15.71
T44 15.66
T45 15.55
T46 15.44
T47 15.3
T48 15.15
T49 14.99
T50 14.85
T51 14.75
T52 14.66
T53 14.58
T54 14.53
T55 14.5
T56 14.5
T57 14.54
T58 14.6
T59 14.63
T60 14.74
T61 14.95
T62 15.19
T63 15.29
T64 15.41
T65 15.48
T66 15.5
T67 15.5
T68 15.43
T69 15.31
T70 15.19
T71 15.03
T72 14.88
T73 14.74
T74 14.64
T75 14.56
T76 14.51
T77 14.45
T78 14.4
T79 14.39
T80 14.48
T81 14.6
T82 14.76
T83 14.98
T84 15.31
T85 15.66
T86 15.96
T87 16.25
T88 16.49
T89 16.65
T90 16.71
T91 16.69
T92 16.63
T93 16.53
T94 16.41
T95 16.3
T96 16.15
T97 16
T98 15.85
T99 15.69
T100 15.54
T101 15.4
T102 15.28
T103 15.23
T104 15.24
T105 15.25
T106 15.29
T107 15.38
T108 15.54
T109 15.6
T110 15.65
T111 15.7
T112 15.7
T113 15.7
T114 15.65
T115 15.6
T116 15.5
T117 15.38
T118 15.25
T119 15.11
T120 14.99
T121 14.85
T122 14.75
T123 14.68
T124 14.63
T125 14.56
T126 14.53
T127 14.5
T128 14.51
T129 14.55
T130 14.6
T131 14.81
T132 14.94
T133 15
T134 15.1
T135 15.26
T136 15.44
T137 15.54
T138 15.55
T139 15.51
T140 15.49
T141 15.44
T142 15.38
T143 15.31
T144 15.26
T145 15.18
T146 15.13
T147 15.06
T148 14.99
T149 14.95
T150 14.9
T151 14.9
T152 14.95
T153 15.13
T154 15.34
T155 15.63
T156 15.95
T157 16.26
T158 16.6
T159 16.89
T160 17.1
T161 17.23
T162 17.25
T163 17.19
T164 17.09
T165 16.95
T166 16.81
T167 16.64
T168 16.48
T169 16.28
T170 16.09
T171 15.96
T172 15.81
T173 15.65
T174 15.51
T175 15.45
T176 15.49
T177 15.56
T178 15.74
T179 15.88
T180 16.13
T181 16.49
T182 16.79
T183 17.05
T184 17.28
T185 17.39
T186 17.41
T187 17.38
T188 17.31
T189 17.18
T190 16.96
T191 16.74
T192 16.51
T193 16.26
T194 16.03
T195 15.83
T196 15.61
T197 15.39
T198 15.24
T199 15.15
T200 15.2
T201 15.33
T202 15.49
T203 15.65
T204 15.88
T205 16.16
T206 16.51
T207 16.8
T208 17.04
T209 17.2
T210 17.26
T211 17.25
T212 17.21
T213 17.14
T214 17
T215 16.86
T216 16.7
T217 16.54
T218 16.4
T219 16.28
T220 16.18
T221 16.06
T222 16
T223 16
T224 16.04
T225 16.06
T226 16.24
T227 16.54
T228 16.88
T229 17.23
T230 17.5
T231 17.78
T232 17.98
T233 18.09
T234 18.13
T235 18.06
T236 17.96
T237 17.85
T238 17.7
T239 17.53
T240 17.33
T241 17.1
T242 16.86
T243 16.63
T244 16.4
T245 16.18
T246 16.03
T247 15.95
T248 15.94
T249 16.03
T250 16.14
T251 16.28
T252 16.54
T253 16.78
T254 16.95
T255 17.16
T256 17.35
T257 17.45
T258 17.38
T259 17.3
T260 17.2
T261 17.05
T262 16.91
T263 16.78
T264 16.61
T265 16.46
T266 16.3
T267 16.15
T268 16.03
T269 15.95
T270 15.9
T271 15.85
T272 15.83
T273 15.88
T274 15.95
T275 16.05
T276 16.14
T277 16.3
T278 16.39
T279 16.48
T280 16.5
T281 16.5
T282 16.48
T283 16.43
T284 16.35
T285 16.28
T286 16.18
T287 16.08
T288 16.01
T289 15.93
T290 15.86
T291 15.81
T292 15.74
T293 15.68
T294 15.65
T295 15.61
T296 15.66
T297 15.79
T298 15.94
T299 16.09
T300 16.35
T301 16.66
T302 17
T303 17.31
T304 17.56
T305 17.73
T306 17.79
T307 17.8
T308 17.78
T309 17.71
T310 17.65
T311 17.53
T312 17.39
T313 17.24
T314 17.08
T315 16.93
T316 16.78
T317 16.61
T318 16.5
T319 16.45
T320 16.45
T321 16.48
T322 16.59
T323 16.89
T324 17.23
T325 17.53
T326 17.8
T327 18.08
T328 18.28
T329 18.39
T330 18.4
T331 18.4
T332 18.3
T333 18.18
T334 18.01
T335 17.83
T336 17.59
T337 17.34
T338 17.09
T339 16.84
T340 16.59
T341 16.38
T342 16.19
T343 16.06
T344 16.08
T345 16.13
T346 16.25
T347 16.4
T348 16.64
T349 16.93
T350 17.19
T351 17.45
T352 17.64
T353 17.78
T354 17.86
T355 17.86
T356 17.84
T357 17.74
T358 17.6
T359 17.4
T360 17.18
T361 16.93
T362 16.73
T363 16.48
T364 16.26
T365 16.04
T366 15.89
T367 15.83
T368 15.81
T369 15.89
T370 15.96
T371 16.05
T372 16.35
T373 16.71
T374 17.14
T375 17.45
T376 17.55
T377 17.63
T378 17.7
T379 17.7
T380 17.68
T381 17.59
T382 17.53
T383 17.38
T384 17.2
T385 17.01
T386 16.78
T387 16.6
T388 16.43
T389 16.24
T390 16.14
T391 16.1
T392 16.08
T393 16.05
T394 16.04
T395 16.08
T396 16.1
T397 16.18
T398 16.33
T399 16.53
T400 16.71
T401 16.86
T402 16.9
T403 16.85
T404 16.83
T405 16.76
T406 16.69
T407 16.63
T408 16.5
T409 16.38
T410 16.19
T411 16.03
T412 15.88
T413 15.74
T414 15.64
T415 15.6
T416 15.64
T417 15.76
T418 15.91
T419 16.1
T420 16.38
T421 16.63
T422 16.96
T423 17.25
T424 17.53
T425 17.69
T426 17.7
T427 17.68
T428 17.6
T429 17.5
T430 17.39
T431 17.24
T432 17.04
T433 16.81
T434 16.54
T435 16.26
T436 16.04
T437 15.86
T438 15.74
T439 15.7
T440 15.7
T441 15.75
T442 15.9
T443 16.08
T444 16.35
T445 16.56
T446 16.71
T447 16.83
T448 16.9
T449 16.9
T450 16.9
T451 16.85
T452 16.76
T453 16.65
T454 16.5
T455 16.35
T456 16.23
T457 16.09
T458 15.99
T459 15.88
T460 15.8
T461 15.7
T462 15.63
T463 15.61
T464 15.65
T465 15.81
T466 15.95
T467 16.16
T468 16.46
T469 16.76
T470 16.96
T471 17.19
T472 17.19
T473 17.13
T474 17.04
T475 16.98
T476 16.85
T477 16.7
T478 16.56
T479 16.38
T480 16.23
T481 16.05
T482 15.93
T483 15.78
T484 15.65
T485 15.5
T486 15.36
T487 15.28
T488 15.15
T489 15.08
T490 15.06
T491 15.15
T492 15.28
T493 15.46
T494 15.74
T495 15.98
T496 16.05
T497 16.05
T498 16.13
T499 16.15
T500 16.09
T501 16.03
T502 15.94
T503 15.81
T504 15.65
T505 15.51
T506 15.38
T507 15.24
T508 15.14
T509 15.05
T510 14.99
T511 14.94
T512 14.94
T513 15.1
T514 15.24
T515 15.29
T516 15.46
T517 15.59
T518 15.74
T519 15.86
T520 15.98
T521 16.08
T522 16.1
T523 16.09
T524 16.03
T525 15.94
T526 15.85
T527 15.7
T528 15.58
T529 15.44
T530 15.3
T531 15.19
T532 15.08
T533 15.05
T534 14.96
T535 14.95
T536 14.99
T537 15.1
T538 15.28
T539 15.49
T540 15.65
T541 15.8
T542 15.9
T543 15.96
T544 16.03
T545 16.09
T546 16.06
T547 15.98
T548 15.88
T549 15.75
T550 15.63
T551 15.51
T552 15.4
T553 15.3
T554 15.2
T555 15.13
T556 15.06
T557 14.99
T558 14.95
T559 14.91
T560 14.9
T561 14.9
T562 14.95
T563 15.01
T564 15.05
T565 15.11
T566 15.18
T567 15.28
T568 15.33
T569 15.35
T570 15.3
T571 15.23
T572 15.14
T573 15.08
T574 15.03
T575 14.98
T576 14.93
T577 14.81
T578 14.73
T579 14.68
T580 14.61
T581 14.55
T582 14.55
T583 14.59
T584 14.76
T585 15.04
T586 15.16
T587 15.34
T588 15.74
T589 16.19
T590 16.3
T591 16.24
T592 16.21
T593 16.34
T594 16.48
T595 16.48
T596 16.36
T597 16.23
T598 16.08
T599 15.94
T600 15.8
T601 15.66
T602 15.56
T603 15.5
T604 15.46
T605 15.38
T606 15.31
T607 15.36
T608 15.48
T609 15.69
T610 15.95
T611 16.23
T612 16.56
T613 17.03
T614 17.41
T615 17.68
T616 17.83
T617 17.68
T618 17.48
T619 17.28
T620 17.03
T621 16.78
T622 16.58
T623 16.43
T624 16.21
T625 16.03
T626 15.84
T627 15.61
T628 15.39
T629 15.13
T630 14.93
T631 14.8
T632 14.8
T633 14.85
T634 14.99
T635 15.11
T636 15.19
T637 15.3
T638 15.39
T639 15.38
T640 15.44
T641 15.4
T642 15.33
T643 15.23
T644 15.06
T645 14.88
T646 14.7
T647 14.55
T648 14.45
T649 14.3
T650 14.19
T651 14.06
T652 13.95
T653 13.84
T654 13.79
T655 13.76
T656 13.81
T657 13.98
T658 14.13
T659 14.28
T660 14.51
T661 14.6
T662 14.83
T663 14.98
T664 15.08
T665 15.18
T666 15.21
T667 15.15
T668 15.1
T669 14.99
T670 14.86
T671 14.74
T672 14.61
T673 14.49
T674 14.34
T675 14.25
T676 14.16
T677 14.08
T678 14.01
T679 14.01
T680 14.1
T681 14.13
T682 14.3
T683 14.6
T684 14.84
T685 15.18
T686 15.54
T687 15.74
T688 15.79
T689 15.84
T690 15.7
T691 15.65
T692 15.61
T693 15.6
T694 15.53
T695 15.48
T696 15.4
T697 15.31
T698 15.25
T699 15.25
T700 15.2
T701 15.2
T702 15.24
T703 15.25
T704 15.29
T705 15.34
T706 15.54
T707 15.85
T708 16.13
T709 16.36
T710 16.75
T711 17.15
T712 17.48
T713 17.7
T714 17.75
T715 17.74
T716 17.68
T717 17.58
T718 17.5
T719 17.4
T720 17.3
T721 17.16
T722 17.03
T723 16.93
T724 16.84
T725 16.78
T726 16.69
T727 16.65
T728 16.69
T729 16.84
T730 16.98
T731 17.18
T732 17.45
T733 17.74
T734 18
T735 18.05
T736 18.05
T737 17.99
T738 17.86
T739 17.68
T740 17.54
T741 17.38
T742 17.23
T743 17.08
T744 16.93
T745 16.79
T746 16.65
T747 16.54
T748 16.39
T749 16.26
T750 16.15
T751 16.08
T752 16.05
T753 16.05
T754 16.05
T755 16.05
T756 16.06
T757 16.24
T758 16.46
T759 16.55
T760 16.66
T761 16.65
T762 16.65
T763 16.64
T764 16.51
T765 16.38
T766 16.23
T767 16.08
T768 15.94
T769 15.81
T770 15.68
T771 15.61
T772 15.54
T773 15.49
T774 15.44
T775 15.4
T776 15.44
T777 15.51
T778 15.55
T779 15.65
T780 15.81
T781 15.96
T782 16.1
T783 16.21
T784 16.25
T785 16.2
T786 16.15
T787 16.13
T788 16.04
T789 15.96
T790 15.88
T791 15.8
T792 15.7
T793 15.64
T794 15.56
T795 15.5
T796 15.43
T797 15.35
T798 15.3
T799 15.3
T800 15.3
T801 15.4
T802 15.56
T803 15.69
T804 15.94
T805 16.03
T806 16.18
T807 16.35
T808 16.5
T809 16.64
T810 16.64
T811 16.56
T812 16.46
T813 16.33
T814 16.19
T815 16.06
T816 15.94
T817 15.8
T818 15.65
T819 15.55
T820 15.45
T821 15.31
T822 15.21
T823 15.16
T824 15.25
T825 15.38
T826 15.46
T827 15.61
T828 15.8
T829 16
T830 16.14
T831 16.35
T832 16.4
T833 16.44
T834 16.45
T835 16.4
T836 16.28
T837 16.15
T838 16.03
T839 15.9
T840 15.74
T841 15.58
T842 15.38
T843 15.18
T844 14.98
T845 14.78
T846 14.65
T847 14.6
T848 14.65
T849 14.78
T850 14.96
T851 15.16
T852 15.49
T853 15.83
T854 16.11
T855 16.4
T856 16.63
T857 16.75
T858 16.74
T859 16.65
T860 16.54
T861 16.41
T862 16.26
T863 16.11
T864 15.98
T865 15.83
T866 15.65
T867 15.48
T868 15.3
T869 15.13
T870 14.96
T871 14.9
T872 14.99
T873 15.13
T874 15.36
T875 15.64
T876 15.81
T877 15.95
T878 16.14
T879 16.41
T880 16.64
T881 16.78
T882 16.85
T883 16.81
T884 16.75
T885 16.61
T886 16.48
T887 16.28
T888 16.11
T889 16
T890 15.89
T891 15.83
T892 15.74
T893 15.66
T894 15.61
T895 15.6
T896 15.61
T897 15.75
T898 16.04
T899 16.36
T900 16.75
T901 17.14
T902 17.49
T903 17.81
T904 18.1
T905 18.28
T906 18.34
T907 18.26
T908 18.19
T909 18.06
T910 17.95
T911 17.84
T912 17.7
T913 17.55
T914 17.44
T915 17.31
T916 17.2
T917 17.06
T918 16.98
T919 16.95
T920 17.04
T921 17.23
T922 17.48
T923 17.79
T924 18.11
T925 18.41
T926 18.61
T927 18.85
T928 19
T929 19.06
T930 19
T931 18.91
T932 18.78
T933 18.64
T934 18.51
T935 18.36
T936 18.25
T937 18.11
T938 18.01
T939 17.89
T940 17.78
T941 17.69
T942 17.59
T943 17.55
T944 17.55
T945 17.58
T946 17.6
T947 17.68
T948 17.76
T949 18.1
T950 18.4
T951 18.54
T952 18.68
T953 18.58
T954 18.48
T955 18.4
T956 18.33
T957 18.23
T958 18.1
T959 17.98
T960 17.83
T961 17.63
T962 17.43
T963 17.26
T964 17.08
T965 16.89
T966 16.74
T967 16.65
T968 16.69
T969 16.75
T970 16.85
T971 17.04
T972 17.26
T973 17.55
T974 17.93
T975 18.25
T976 18.53
T977 18.68
T978 18.7
T979 18.63
T980 18.54
T981 18.4
T982 18.25
T983 18.09
T984 17.93
T985 17.73
T986 17.53
T987 17.35
T988 17.2
T989 17.04
T990 16.89
T991 16.81
T992 16.86
T993 17.03
T994 17.29
T995 17.58
T996 17.94
T997 18.3
T998 18.64
T999 18.91
T1000 19.15
T1001 19.28
T1002 19.28
T1003 19.16
T1004 19.04
T1005 18.88
T1006 18.71
T1007 18.53
T1008 18.33
T1009 18.11
T1010 17.89
T1011 17.68
T1012 17.48
T1013 17.28
T1014 17.14
T1015 17.05
T1016 17.13
T1017 17.25
T1018 17.49
T1019 17.8
T1020 18.05
T1021 18.33
T1022 18.63
T1023 18.89
T1024 19.08
T1025 19.19
T1026 19.18
T1027 19.09
T1028 19
T1029 18.93
T1030 18.85
T1031 18.71
T1032 18.54
T1033 18.36
T1034 18.18
T1035 18.01
T1036 17.9
T1037 17.79
T1038 17.69
T1039 17.63
T1040 17.6
T1041 17.64
T1042 17.73
T1043 17.84
T1044 17.95
T1045 18.13
T1046 18.36
T1047 18.56
T1048 18.6
T1049 18.66
T1050 18.56
T1051 18.45
T1052 18.36
T1053 18.15
T1054 17.93
T1055 17.69
T1056 17.48
T1057 17.28
T1058 17.1
T1059 16.96
T1060 16.83
T1061 16.71
T1062 16.63
T1063 16.56
T1064 16.55
T1065 16.6
T1066 16.78
T1067 17.01
T1068 17.25
T1069 17.59
T1070 17.93
T1071 18.23
T1072 18.44
T1073 18.58
T1074 18.53
T1075 18.4
T1076 18.3
T1077 18.19
T1078 18.05
T1079 17.94
T1080 17.78
T1081 17.63
T1082 17.51
T1083 17.41
T1084 17.35
T1085 17.31
T1086 17.26
T1087 17.25
T1088 17.25
T1089 17.3
T1090 17.25
T1091 17.33
T1092 17.48
T1093 17.6
T1094 17.63
T1095 17.61
T1096 17.63
T1097 17.6
T1098 17.58
T1099 17.49
T1100 17.35
T1101 17.23
T1102 17.08
T1103 16.93
T1104 16.78
T1105 16.61
T1106 16.46
T1107 16.3
T1108 16.15
T1109 16.05
T1110 15.99
T1111 15.95
T1112 15.94
T1113 15.95
T1114 16.04
T1115 16.35
T1116 16.64
T1117 16.86
T1118 17.19
T1119 17.45
T1120 17.73
T1121 17.83
T1122 17.89
T1123 17.83
T1124 17.74
T1125 17.65
T1126 17.54
T1127 17.4
T1128 17.28
T1129 17.13
T1130 16.96
T1131 16.84
T1132 16.73
T1133 16.65
T1134 16.61
T1135 16.6
T1136 16.64
T1137 16.69
T1138 16.79
T1139 16.93
T1140 17.2
T1141 17.41
T1142 17.81
T1143 18.11
T1144 18.25
T1145 18.25
T1146 18.25
T1147 18.18
T1148 18.08
T1149 17.99
T1150 17.88
T1151 17.74
T1152 17.61
T1153 17.51
T1154 17.43
T1155 17.35
T1156 17.33
T1157 17.26
T1158 17.21
T1159 17.2
T1160 17.2
T1161 17.23
T1162 17.3
T1163 17.35
T1164 17.36
T1165 17.41
T1166 17.45
T1167 17.45
T1168 17.4
T1169 17.33
T1170 17.23
T1171 17.15
T1172 17.04
T1173 16.91
T1174 16.8
T1175 16.66
T1176 16.5
T1177 16.33
T1178 16.19
T1179 16.05
T1180 15.91
T1181 15.78
T1182 15.63
T1183 15.55
T1184 15.58
T1185 15.66
T1186 15.84
T1187 16.06
T1188 16.21
T1189 16.48
T1190 16.81
T1191 16.86
T1192 16.93
T1193 17
T1194 16.96
T1195 16.9
T1196 16.78
T1197 16.61
T1198 16.45
T1199 16.33
T1200 16.25
T1201 16.19
T1202 16.15
T1203 16.11
T1204 16.05
T1205 16.01
T1206 15.98
T1207 15.93
T1208 15.9
T1209 15.93
T1210 15.96
T1211 16.01
T1212 16.11
T1213 16.21
T1214 16.3
T1215 16.36
T1216 16.44
T1217 16.45
T1218 16.41
T1219 16.33
T1220 16.25
T1221 16.16
T1222 16.08
T1223 16.01
T1224 15.96
T1225 15.93
T1226 15.9
T1227 15.9
T1228 15.89
T1229 15.85
T1230 15.85
T1231 15.86
T1232 15.9
T1233 15.98
T1234 16.04
T1235 16.1
T1236 16.23
T1237 16.54
T1238 16.83
T1239 17.04
T1240 17.23
T1241 17.3
T1242 17.35
T1243 17.35
T1244 17.33
T1245 17.26
T1246 17.19
T1247 17.1
T1248 17
T1249 16.93
T1250 16.85
T1251 16.81
T1252 16.76
T1253 16.71
T1254 16.65
T1255 16.63
T1256 16.63
T1257 16.69
T1258 16.91
T1259 17.16
T1260 17.48
T1261 17.73
T1262 17.98
T1263 18.24
T1264 18.39
T1265 18.43
T1266 18.4
T1267 18.39
T1268 18.3
T1269 18.23
T1270 18.09
T1271 17.94
T1272 17.78
T1273 17.59
T1274 17.43
T1275 17.26
T1276 17.15
T1277 17.05
T1278 16.99
T1279 16.95
T1280 16.96
T1281 17.06
T1282 17.1
T1283 17.1
T1284 17.16
T1285 17.36
T1286 17.49
T1287 17.58
T1288 17.56
T1289 17.43
T1290 17.34
T1291 17.23
T1292 17.11
T1293 16.93
T1294 16.73
T1295 16.55
T1296 16.43
T1297 16.26
T1298 16.11
T1299 16
T1300 15.85
T1301 15.7
T1302 15.58
T1303 15.51
T1304 15.53
T1305 15.5
T1306 15.5
T1307 15.44
T1308 15.4
T1309 15.43
T1310 15.5
T1311 15.56
T1312 15.65
T1313 15.64
T1314 15.59
T1315 15.54
T1316 15.5
T1317 15.46
T1318 15.4
T1319 15.34
T1320 15.3
T1321 15.3
T1322 15.36
T1323 15.44
T1324 15.4
T1325 15.33
T1326 15.23
T1327 15.16
T1328 15.23
T1329 15.31
T1330 15.44
T1331 15.69
T1332 16
T1333 16.15
T1334 16.34
T1335 16.54
T1336 16.81
T1337 16.94
T1338 16.98
T1339 16.94
T1340 16.89
T1341 16.81
T1342 16.65
T1343 16.53
T1344 16.4
T1345 16.28
T1346 16.18
T1347 16.08
T1348 16.01
T1349 15.91
T1350 15.85
T1351 15.8
T1352 15.78
T1353 15.76
T1354 15.83
T1355 15.84
T1356 15.84
T1357 15.95
T1358 16.09
T1359 16.04
T1360 15.98
T1361 15.93
T1362 15.89
T1363 15.84
T1364 15.75
T1365 15.66
T1366 15.58
T1367 15.49
T1368 15.41
T1369 15.33
T1370 15.29
T1371 15.23
T1372 15.15
T1373 15.13
T1374 15.05
T1375 15
T1376 15.01
T1377 15.11
T1378 15.24
T1379 15.41
T1380 15.61
T1381 16.08
T1382 16.48
T1383 16.46
T1384 16.44
T1385 16.44
T1386 16.26
T1387 16.08
T1388 16.03
T1389 16.04
T1390 16
T1391 15.9
T1392 15.8
T1393 15.68
T1394 15.54
T1395 15.39
T1396 15.21
T1397 14.95
T1398 15.05
T1399 15.05
T1400 15.09
T1401 15.15
T1402 15.15
T1403 15.16
T1404 15.18
T1405 15.14
T1406 15.13
T1407 15.13
T1408 15.1
T1409 15.1
T1410 15.05
T1411 14.98
T1412 14.84
T1413 14.74
T1414 14.64
T1415 14.53
T1416 14.43
T1417 14.33
T1418 14.23
T1419 14.13
T1420 14.03
T1421 13.94
T1422 13.85
T1423 13.8
T1424 13.83
T1425 13.93
T1426 14.08
T1427 14.36
T1428 14.64
T1429 14.85
T1430 15.14
T1431 15.45
T1432 15.75
T1433 15.85
T1434 15.81
T1435 15.65
T1436 15.64
T1437 15.64
T1438 15.54
T1439 15.38
T1440 15.23
T1441 15.08
T1442 14.91
T1443 14.78
T1444 14.65
T1445 14.51
T1446 14.38
T1447 14.24
T1448 14.21
T1449 14.3
T1450 14.48
T1451 14.69
T1452 14.9
T1453 15.18
T1454 15.36
T1455 15.51
T1456 15.64
T1457 15.65
T1458 15.66
T1459 15.65
T1460 15.6
T1461 15.51
T1462 15.45
T1463 15.38
T1464 15.29
T1465 15.23
T1466 15.15
T1467 15.11
T1468 15.05
T1469 15
T1470 14.95
T1471 14.95
T1472 14.99
T1473 15
T1474 15.04
T1475 15.05
T1476 15.06
T1477 15.11
T1478 15.15
T1479 15.19
T1480 15.18
T1481 15.14
T1482 15.06
T1483 14.98
T1484 14.94
T1485 14.88
T1486 14.81
T1487 14.76
T1488 14.73
T1489 14.66
T1490 14.61
T1491 14.54
T1492 14.49
T1493 14.4
T1494 14.29
T1495 14.25
T1496 14.28
T1497 14.43
T1498 14.58
T1499 14.74
T1500 14.86
T1501 14.91
T1502 14.99
T1503 15.11
T1504 15.28
T1505 15.3
T1506 15.28
T1507 15.2
T1508 15.13
T1509 15.06
T1510 14.99
T1511 14.95
T1512 14.94
T1513 14.9
T1514 14.86
T1515 14.85
T1516 14.85
T1517 14.84
T1518 14.81
T1519 14.8
T1520 14.83
T1521 14.83
T1522 14.93
T1523 15.06
T1524 15.13
T1525 15.11
T1526 15.19
T1527 15.41
T1528 15.5
T1529 15.54
T1530 15.55
T1531 15.53
T1532 15.45
T1533 15.35
T1534 15.29
T1535 15.18
T1536 15.06
T1537 14.94
T1538 14.81
T1539 14.74
T1540 14.69
T1541 14.65
T1542 14.61
T1543 14.58
T1544 14.56
T1545 14.65
T1546 14.73
T1547 14.88
T1548 15
T1549 15.26
T1550 15.55
T1551 15.73
T1552 15.83
T1553 15.85
T1554 15.88
T1555 15.85
T1556 15.78
T1557 15.69
T1558 15.64
T1559 15.53
T1560 15.49
T1561 15.43
T1562 15.36
T1563 15.3
T1564 15.24
T1565 15.18
T1566 15.13
T1567 15.06
T1568 15.09
T1569 15.16
T1570 15.26
T1571 15.41
T1572 15.54
T1573 15.73
T1574 15.85
T1575 15.85
T1576 15.85
T1577 15.81
T1578 15.75
T1579 15.69
T1580 15.63
T1581 15.53
T1582 15.46
T1583 15.39
T1584 15.34
T1585 15.3
T1586 15.24
T1587 15.19
T1588 15.15
T1589 15.1
T1590 15.06
T1591 15.03
T1592 15.01
T1593 15.18
T1594 15.31
T1595 15.6
T1596 15.9
T1597 16.06
T1598 16.23
T1599 16.44
T1600 16.61
T1601 16.73
T1602 16.73
T1603 16.69
T1604 16.6
T1605 16.5
T1606 16.38
T1607 16.25
T1608 16.16
T1609 16.15
T1610 16.09
T1611 16.05
T1612 16.01
T1613 16
T1614 15.96
T1615 15.94
T1616 15.96
T1617 16.03
T1618 16.11
T1619 16.29
T1620 16.48
T1621 16.69
T1622 16.9
T1623 17
T1624 17.1
T1625 17.16
T1626 17
T1627 16.83
T1628 16.65
T1629 16.5
T1630 16.34
T1631 16.19
T1632 16.03
T1633 15.86
T1634 15.69
T1635 15.53
T1636 15.34
T1637 15.19
T1638 15.03
T1639 14.91
T1640 14.85
T1641 14.83
T1642 14.93
T1643 15.08
T1644 15.14
T1645 15.39
T1646 15.64
T1647 15.8
T1648 15.93
T1649 15.9
T1650 15.9
T1651 15.84
T1652 15.76
T1653 15.69
T1654 15.63
T1655 15.5
T1656 15.35
T1657 15.25
T1658 15.16
T1659 15.11
T1660 15.1
T1661 15.08
T1662 15.05
T1663 15.05
T1664 15.08
T1665 15.21
T1666 15.44
T1667 15.75
T1668 15.93
T1669 16.01
T1670 16.21
T1671 16.43
T1672 16.56
T1673 16.55
T1674 16.5
T1675 16.46
T1676 16.43
T1677 16.28
T1678 16.11
T1679 16
T1680 15.88
T1681 15.75
T1682 15.66
T1683 15.61
T1684 15.55
T1685 15.5
T1686 15.49
T1687 15.45
T1688 15.45
T1689 15.46
T1690 15.49
T1691 15.56
T1692 15.65
T1693 15.76
T1694 15.85
T1695 15.93
T1696 16.03
T1697 16.05
T1698 16.04
T1699 15.95
T1700 15.89
T1701 15.84
T1702 15.78
T1703 15.7
T1704 15.6
T1705 15.53
T1706 15.48
T1707 15.45
T1708 15.45
T1709 15.41
T1710 15.4
T1711 15.38
T1712 15.35
T1713 15.39
T1714 15.46
T1715 15.53
T1716 15.6
T1717 15.66
T1718 15.74
T1719 15.81
T1720 15.85
T1721 15.9
T1722 15.9
T1723 15.84
T1724 15.75
T1725 15.66
T1726 15.56
T1727 15.5
T1728 15.45
T1729 15.38
T1730 15.31
T1731 15.26
T1732 15.19
T1733 15.15
T1734 15.11
T1735 15.1
T1736 15.1
T1737 15.15
T1738 15.15
T1739 15.21
T1740 15.31
T1741 15.55
T1742 15.84
T1743 16.03
T1744 16.18
T1745 16.26
T1746 16.23
T1747 16.15
T1748 16.08
T1749 16.03
T1750 15.98
T1751 15.9
T1752 15.85
T1753 15.79
T1754 15.74
T1755 15.69
T1756 15.65
T1757 15.58
T1758 15.51
T1759 15.44
T1760 15.4
T1761 15.46
T1762 15.53
T1763 15.63
T1764 15.7
T1765 15.81
T1766 15.9
T1767 15.99
T1768 16.05
T1769 16.08
T1770 16.08
T1771 16.03
T1772 15.95
T1773 15.85
T1774 15.75
T1775 15.68
T1776 15.63
T1777 15.54
T1778 15.48
T1779 15.38
T1780 15.31
T1781 15.26
T1782 15.21
T1783 15.2
T1784 15.23
T1785 15.33
T1786 15.46
T1787 15.59
T1788 15.66
T1789 15.73
T1790 15.79
T1791 15.93
T1792 16.04
T1793 16.1
T1794 16.13
T1795 16.09
T1796 16.05
T1797 16.01
T1798 16
T1799 15.96
T1800 15.93
T1801 15.89
T1802 15.81
T1803 15.76
T1804 15.71
T1805 15.69
T1806 15.65
T1807 15.6
T1808 15.65
T1809 15.75
T1810 15.88
T1811 16.11
T1812 16.43
T1813 16.74
T1814 17.04
T1815 17.28
T1816 17.46
T1817 17.55
T1818 17.6
T1819 17.58
T1820 17.51
T1821 17.39
T1822 17.29
T1823 17.16
T1824 17.01
T1825 16.9
T1826 16.81
T1827 16.69
T1828 16.56
T1829 16.43
T1830 16.28
T1831 16.18
T1832 16.11
T1833 16.09
T1834 16.11
T1835 16.23
T1836 16.3
T1837 16.3
T1838 16.29
T1839 16.25
T1840 16.25
T1841 16.21
T1842 16.16
T1843 16.05
T1844 15.94
T1845 15.81
T1846 15.65
T1847 15.48
T1848 15.33
T1849 15.15
T1850 15.01
T1851 14.88
T1852 14.78
T1853 14.7
T1854 14.64
T1855 14.58
T1856 14.58
T1857 14.64
T1858 14.69
T1859 14.89
T1860 15.11
T1861 15.4
T1862 15.49
T1863 15.64
T1864 15.78
T1865 15.8
T1866 15.8
T1867 15.75
T1868 15.73
T1869 15.68
T1870 15.6
T1871 15.51
T1872 15.43
T1873 15.36
T1874 15.3
T1875 15.28
T1876 15.21
T1877 15.15
T1878 15.09
T1879 15.01
T1880 15
T1881 15.01
T1882 15.1
T1883 15.29
T1884 15.55
T1885 15.76
T1886 15.94
T1887 16.04
T1888 16.09
T1889 16.14
T1890 16.08
T1891 16
T1892 15.9
T1893 15.81
T1894 15.65
T1895 15.5
T1896 15.33
T1897 15.16
T1898 15.03
T1899 14.89
T1900 14.78
T1901 14.68
T1902 14.56
T1903 14.5
T1904 14.5
T1905 14.5
T1906 14.61
T1907 14.76
T1908 14.96
T1909 15.15
T1910 15.33
T1911 15.53
T1912 15.68
T1913 15.68
T1914 15.58
T1915 15.4
T1916 15.25
T1917 15.11
T1918 14.98
T1919 14.78
T1920 14.64
T1921 14.53
T1922 14.41
T1923 14.31
T1924 14.23
T1925 14.14
T1926 14.06
T1927 13.99
T1928 13.95
T1929 13.95
T1930 14.11
T1931 14.25
T1932 14.36
T1933 14.63
T1934 14.88
T1935 14.98
T1936 15.05
T1937 15.06
T1938 14.99
T1939 14.95
T1940 14.95
T1941 14.91
T1942 14.89
T1943 14.83
T1944 14.75
T1945 14.69
T1946 14.64
T1947 14.58
T1948 14.54
T1949 14.5
T1950 14.49
T1951 14.45
T1952 14.45
T1953 14.41
T1954 14.41
T1955 14.45
T1956 14.46
T1957 14.58
T1958 14.78
T1959 14.85
T1960 14.83
T1961 14.81
T1962 14.89
T1963 14.85
T1964 14.75
T1965 14.68
T1966 14.63
T1967 14.6
T1968 14.58
T1969 14.54
T1970 14.5
T1971 14.45
T1972 14.41
T1973 14.34
T1974 14.28
T1975 14.21
T1976 14.15
T1977 14.15
T1978 14.2
T1979 14.23
T1980 14.34
T1981 14.59
T1982 14.88
T1983 15.06
T1984 15.13
T1985 15.19
T1986 15.19
T1987 15.14
T1988 15.03
T1989 14.94
T1990 14.85
T1991 14.79
T1992 14.71
T1993 14.68
T1994 14.65
T1995 14.59
T1996 14.54
T1997 14.49
T1998 14.4
T1999 14.33
T2000 14.3
T2001 14.28
T2002 14.3
T2003 14.31
T2004 14.41
T2005 14.45
T2006 14.48
T2007 14.51
T2008 14.55
T2009 14.55
T2010 14.55
T2011 14.49
T2012 14.39
T2013 14.26
T2014 14.15
T2015 14.03
T2016 13.91
T2017 13.8
T2018 13.7
T2019 13.59
T2020 13.5
T2021 13.35
T2022 13.21
T2023 13.09
T2024 13
T2025 13
T2026 13
T2027 13.03
T2028 13.15
T2029 13.25
T2030 13.41
T2031 13.5
T2032 13.5
T2033 13.55
T2034 13.6
T2035 13.59
T2036 13.55
T2037 13.55
T2038 13.55
T2039 13.54
T2040 13.5
T2041 13.5
T2042 13.46
T2043 13.45
T2044 13.5
T2045 13.5
T2046 13.5
T2047 13.5
T2048 13.53
T2049 13.55
T2050 13.63
T2051 13.69
T2052 13.75
T2053 13.81
T2054 13.86
T2055 13.98
T2056 14.11
T2057 14.23
T2058 14.29
T2059 14.34
T2060 14.39
T2061 14.4
T2062 14.4
T2063 14.4
T2064 14.4
T2065 14.38
T2066 14.33
T2067 14.3
T2068 14.25
T2069 14.21
T2070 14.19
T2071 14.15
T2072 14.16
T2073 14.21
T2074 14.29
T2075 14.41
T2076 14.54
T2077 14.69
T2078 14.9
T2079 15.1
T2080 15.29
T2081 15.38
T2082 15.4
T2083 15.36
T2084 15.35
T2085 15.3
T2086 15.3
T2087 15.3
T2088 15.25
T2089 15.25
T2090 15.25
T2091 15.25
T2092 15.25
T2093 15.21
T2094 15.16
T2095 15.1
T2096 15.05
T2097 15.01
T2098 15.03
T2099 15.06
T2100 15.21
T2101 15.45
T2102 15.54
T2103 15.55
T2104 15.51
T2105 15.48
T2106 15.45
T2107 15.44
T2108 15.33
T2109 15.23
T2110 15.13
T2111 14.98
T2112 14.8
T2113 14.65
T2114 14.51
T2115 14.34
T2116 14.19
T2117 14.03
T2118 13.83
T2119 13.68
T2120 13.56
T2121 13.55
T2122 13.6
T2123 13.7
T2124 13.85
T2125 14.13
T2126 14.28
T2127 14.25
T2128 14.28
T2129 14.33
T2130 14.35
T2131 14.3
T2132 14.21
T2133 14.15
T2134 14.11
T2135 14
T2136 13.88
T2137 13.74
T2138 13.64
T2139 13.53
T2140 13.41
T2141 13.28
T2142 13.15
T2143 13
T2144 12.94
T2145 12.91
T2146 13.04
T2147 13.13
T2148 13.35
T2149 13.55
T2150 13.73
T2151 13.88
T2152 14.03
T2153 14.11
T2154 14.18
T2155 14.2
T2156 14.2
T2157 14.18
T2158 14.15
T2159 14.15
T2160 14.14
T2161 14.09
T2162 14.03
T2163 13.96
T2164 13.86
T2165 13.75
T2166 13.64
T2167 13.5
T2168 13.41
T2169 13.4
T2170 13.48
T2171 13.59
T2172 13.74
T2173 13.94
T2174 14.13
T2175 14.29
T2176 14.38
T2177 14.49
T2178 14.5
T2179 14.5
T2180 14.44
T2181 14.33
T2182 14.21
T2183 14.11
T2184 13.99
T2185 13.9
T2186 13.83
T2187 13.78
T2188 13.71
T2189 13.64
T2190 13.56
T2191 13.49
T2192 13.45
T2193 13.51
T2194 13.64
T2195 13.74
T2196 13.78
T2197 13.83
T2198 14.09
T2199 14.29
T2200 14.39
T2201 14.4
T2202 14.4
T2203 14.4
T2204 14.4
T2205 14.35
T2206 14.19
T2207 14.01
T2208 13.84
T2209 13.73
T2210 13.63
T2211 13.53
T2212 13.45
T2213 13.34
T2214 13.2
T2215 13.06
T2216 12.95
T2217 12.89
T2218 12.89
T2219 12.95
T2220 13.05
T2221 13.14
T2222 13.23
T2223 13.25
T2224 13.3
T2225 13.35
T2226 13.33
T2227 13.29
T2228 13.24
T2229 13.19
T2230 13.13
T2231 13.03
T2232 12.94
T2233 12.88
T2234 12.83
T2235 12.79
T2236 12.74
T2237 12.7
T2238 12.69
T2239 12.65
T2240 12.61
T2241 12.61
T2242 12.68
T2243 12.76
T2244 12.84
T2245 12.81
T2246 12.86
T2247 12.94
T2248 13.04
T2249 13.1
T2250 13.06
T2251 13
T2252 12.98
T2253 12.95
T2254 12.95
T2255 12.88
T2256 12.76
T2257 12.65
T2258 12.56
T2259 12.48
T2260 12.36
T2261 12.26
T2262 12.11
T2263 11.99
T2264 11.91
T2265 11.94
T2266 12.08
T2267 12.23
T2268 12.43
T2269 12.63
T2270 12.84
T2271 12.99
T2272 13.14
T2273 13.24
T2274 13.3
T2275 13.24
T2276 13.16
T2277 13.08
T2278 12.98
T2279 12.89
T2280 12.74
T2281 12.58
T2282 12.43
T2283 12.25
T2284 12.13
T2285 12
T2286 11.9
T2287 11.81
T2288 11.75
T2289 11.74
T2290 11.8
T2291 11.95
T2292 12.13
T2293 12.34
T2294 12.54
T2295 12.73
T2296 12.86
T2297 12.94
T2298 12.95
T2299 12.96
T2300 12.98
T2301 12.93
T2302 12.83
T2303 12.75
T2304 12.65
T2305 12.54
T2306 12.4
T2307 12.29
T2308 12.21
T2309 12.15
T2310 12.09
T2311 12.01
T2312 12
T2313 12.05
T2314 12.19
T2315 12.39
T2316 12.58
T2317 12.78
T2318 12.99
T2319 13.2
T2320 13.33
T2321 13.4
T2322 13.36
T2323 13.34
T2324 13.3
T2325 13.21
T2326 13.11
T2327 12.95
T2328 12.83
T2329 12.7
T2330 12.59
T2331 12.46
T2332 12.34
T2333 12.19
T2334 12.03
T2335 11.89
T2336 11.8
T2337 11.81
T2338 11.94
T2339 12.08
T2340 12.26
T2341 12.46
T2342 12.64
T2343 12.83
T2344 12.98
T2345 13.04
T2346 13.05
T2347 13.01
T2348 12.96
T2349 12.9
T2350 12.8
T2351 12.68
T2352 12.55
T2353 12.45
T2354 12.3
T2355 12.19
T2356 12.04
T2357 11.94
T2358 11.83
T2359 11.78
T2360 11.71
T2361 11.75
T2362 11.88
T2363 12.1
T2364 12.31
T2365 12.56
T2366 12.69
T2367 12.88
T2368 13.06
T2369 13.15
T2370 13.15
T2371 13.14
T2372 13.08
T2373 13.01
T2374 12.98
T2375 12.95
T2376 12.94
T2377 12.9
T2378 12.85
T2379 12.8
T2380 12.75
T2381 12.7
T2382 12.7
T2383 12.7
T2384 12.7
T2385 12.7
T2386 12.78
T2387 12.98
T2388 13.2
T2389 13.41
T2390 13.56
T2391 13.7
T2392 13.81
T2393 13.86
T2394 13.9
T2395 13.88
T2396 13.81
T2397 13.7
T2398 13.55
T2399 13.4
T2400 13.29
T2401 13.18
T2402 13.1
T2403 13
T2404 12.93
T2405 12.86
T2406 12.81
T2407 12.76
T2408 12.71
T2409 12.71
T2410 12.75
T2411 12.8
T2412 12.9
T2413 13.01
T2414 13.05
T2415 13.05
T2416 13.06
T2417 13.1
T2418 13.1
T2419 13.1
T2420 13.09
T2421 13.05
T2422 13.05
T2423 13.05
T2424 13.05
T2425 13.03
T2426 13
T2427 13
T2428 12.98
T2429 12.95
T2430 12.95
T2431 12.95
T2432 12.95
T2433 12.98
T2434 13.09
T2435 13.21
T2436 13.34
T2437 13.45
T2438 13.54
T2439 13.61
T2440 13.73
T2441 13.78
T2442 13.8
T2443 13.79
T2444 13.75
T2445 13.75
T2446 13.75
T2447 13.69
T2448 13.61
T2449 13.53
T2450 13.43
T2451 13.3
T2452 13.15
T2453 13.01
T2454 12.88
T2455 12.74
T2456 12.66
T2457 12.68
T2458 12.76
T2459 12.91
T2460 13.08
T2461 13.19
T2462 13.41
T2463 13.55
T2464 13.66
T2465 13.68
T2466 13.65
T2467 13.59
T2468 13.54
T2469 13.43
T2470 13.28
T2471 13.11
T2472 12.93
T2473 12.75
T2474 12.59
T2475 12.44
T2476 12.3
T2477 12.2
T2478 12.13
T2479 12.03
T2480 11.98
T2481 11.95
T2482 11.99
T2483 12.05
T2484 12.26
T2485 12.48
T2486 12.61
T2487 12.71
T2488 12.81
T2489 12.89
T2490 12.9
T2491 12.9
T2492 12.86
T2493 12.8
T2494 12.73
T2495 12.65
T2496 12.55
T2497 12.45
T2498 12.31
T2499 12.18
T2500 12.03
T2501 11.88
T2502 11.74
T2503 11.64
T2504 11.56
T2505 11.56
T2506 11.65
T2507 11.8
T2508 11.95
T2509 12.11
T2510 12.25
T2511 12.43
T2512 12.58
T2513 12.65
T2514 12.63
T2515 12.58
T2516 12.51
T2517 12.49
T2518 12.39
T2519 12.26
T2520 12.15
T2521 12.06
T2522 11.99
T2523 11.95
T2524 11.89
T2525 11.84
T2526 11.8
T2527 11.76
T2528 11.7
T2529 11.78
T2530 11.93
T2531 12.09
T2532 12.21
T2533 12.29
T2534 12.41
T2535 12.58
T2536 12.65
T2537 12.65
T2538 12.65
T2539 12.65
T2540 12.65
T2541 12.63
T2542 12.55
T2543 12.5
T2544 12.49
T2545 12.49
T2546 12.5
T2547 12.46
T2548 12.45
T2549 12.4
T2550 12.4
T2551 12.4
T2552 12.4
T2553 12.46
T2554 12.5
T2555 12.54
T2556 12.55
T2557 12.55
T2558 12.59
T2559 12.6
T2560 12.6
T2561 12.6
T2562 12.6
T2563 12.6
T2564 12.6
T2565 12.6
T2566 12.6
T2567 12.6
T2568 12.6
T2569 12.6
T2570 12.6
T2571 12.6
T2572 12.6
T2573 12.58
T2574 12.55
T2575 12.53
T2576 12.46
T2577 12.49
T2578 12.53
T2579 12.54
T2580 12.53
T2581 12.58
T2582 12.73
T2583 12.81
T2584 12.8
T2585 12.79
T2586 12.75
T2587 12.7
T2588 12.66
T2589 12.56
T2590 12.46
T2591 12.33
T2592 12.19
T2593 12.05
T2594 11.91
T2595 11.76
T2596 11.63
T2597 11.53
T2598 11.4
T2599 11.28
T2600 11.18
T2601 11.15
T2602 11.23
T2603 11.31
T2604 11.41
T2605 11.54
T2606 11.66
T2607 11.69
T2608 11.73
T2609 11.69
T2610 11.63
T2611 11.54
T2612 11.5
T2613 11.44
T2614 11.35
T2615 11.26
T2616 11.15
T2617 11.04
T2618 10.93
T2619 10.83
T2620 10.7
T2621 10.59
T2622 10.5
T2623 10.4
T2624 10.33
T2625 10.34
T2626 10.44
T2627 10.53
T2628 10.61
T2629 10.71
T2630 10.76
T2631 10.88
T2632 10.95
T2633 10.95
T2634 10.91
T2635 10.85
T2636 10.81
T2637 10.78
T2638 10.69
T2639 10.59
T2640 10.48
T2641 10.33
T2642 10.15
T2643 10.03
T2644 9.9
T2645 9.83
T2646 9.73
T2647 9.65
T2648 9.61
T2649 9.65
T2650 9.71
T2651 9.83
T2652 9.85
T2653 9.94
T2654 10.03
T2655 10.11
T2656 10.23
T2657 10.31
T2658 10.43
T2659 10.53
T2660 10.61
T2661 10.7
T2662 10.8
T2663 10.91
T2664 11.05
T2665 11.23
T2666 11.38
T2667 11.5
T2668 11.61
T2669 11.74
T2670 11.88
T2671 12.03
T2672 12.21
T2673 12.36
T2674 12.5
T2675 12.65
T2676 12.88
T2677 13.11
T2678 13.3
T2679 13.41
T2680 13.49
T2681 13.5
T2682 13.5
T2683 13.49
T2684 13.45
T2685 13.43
T2686 13.35
T2687 13.29
T2688 13.2
T2689 13.14
T2690 13.05
T2691 12.93
T2692 12.8
T2693 12.68
T2694 12.59
T2695 12.46
T2696 12.34
T2697 12.24
T2698 12.26
T2699 12.34
T2700 12.33
T2701 12.41
T2702 12.51
T2703 12.61
T2704 12.7
T2705 12.7
T2706 12.74
T2707 12.75
T2708 12.75
T2709 12.75
T2710 12.75
T2711 12.75
T2712 12.8
T2713 12.83
T2714 12.89
T2715 12.93
T2716 12.98
T2717 13.04
T2718 13.1
T2719 13.15
T2720 13.18
T2721 13.24
T2722 13.31
T2723 13.41
T2724 13.51
T2725 13.61
T2726 13.74
T2727 13.83
T2728 13.95
T2729 14
T2730 13.96
T2731 13.94
T2732 13.88
T2733 13.76
T2734 13.63
T2735 13.49
T2736 13.31
T2737 13.23
T2738 13.11
T2739 12.94
T2740 12.76
T2741 12.58
T2742 12.41
T2743 12.11
T2744 11.94
T2745 11.86
T2746 11.98
T2747 12.06
T2748 12.21
T2749 12.41
T2750 12.56
T2751 12.73
T2752 12.86
T2753 12.9
T2754 12.83
T2755 12.71
T2756 12.64
T2757 12.53
T2758 12.38
T2759 11.86
T2760 11.8
T2761 11.8
T2762 11.64
T2763 11.29
T2764 11.21
T2765 11.21
T2766 11.11
T2767 10.98
T2768 10.85
T2769 10.76
T2770 10.71
T2771 10.79
T2772 11.01
T2773 11.18
T2774 11.41
T2775 11.55
T2776 11.7
T2777 11.73
T2778 11.71
T2779 11.78
T2780 11.8
T2781 11.75
T2782 11.75
T2783 11.7
T2784 11.66
T2785 11.61
T2786 11.6
T2787 11.6
T2788 11.6
T2789 11.56
T2790 11.55
T2791 11.51
T2792 11.5
T2793 11.51
T2794 11.6
T2795 11.73
T2796 11.89
T2797 12.11
T2798 12.33
T2799 12.54
T2800 12.64
T2801 12.69
T2802 12.7
T2803 12.7
T2804 12.69
T2805 12.65
T2806 12.58
T2807 12.48
T2808 12.44
