# Supplementary material for: FishMORPH - An agent-based model to predict salmonid growth and distribution responses under natural and low flows
Source: Sci Rep. 2016 Jul 19;6:29414. doi: 10.1038/srep29414 (PMC4949470; doi:10.1038/srep29414)
Supplement: Supplementary Information 2 [file srep29414-s2.zip › SR_FishMORPH_Files/Parameters/Baseline_Temperature.var]

Water temperature
T1 14.14
T2 14.14
T3 14.14
T4 14.14
T5 14.14
T6 14.14
T7 14.14
T8 14.14
T9 14.14
T10 14.14
T11 14.14
T12 14.14
T13 14.14
T14 14.14
T15 14.14
T16 14.14
T17 14.14
T18 14.14
T19 14.14
T20 14.14
T21 14.14
T22 14.14
T23 14.14
T24 14.14
T25 14.46708333
T26 14.46708333
T27 14.46708333
T28 14.46708333
T29 14.46708333
T30 14.46708333
T31 14.46708333
T32 14.46708333
T33 14.46708333
T34 14.46708333
T35 14.46708333
T36 14.46708333
T37 14.46708333
T38 14.46708333
T39 14.46708333
T40 14.46708333
T41 14.46708333
T42 14.46708333
T43 14.46708333
T44 14.46708333
T45 14.46708333
T46 14.46708333
T47 14.46708333
T48 14.46708333
T49 14.95958333
T50 14.95958333
T51 14.95958333
T52 14.95958333
T53 14.95958333
T54 14.95958333
T55 14.95958333
T56 14.95958333
T57 14.95958333
T58 14.95958333
T59 14.95958333
T60 14.95958333
T61 14.95958333
T62 14.95958333
T63 14.95958333
T64 14.95958333
T65 14.95958333
T66 14.95958333
T67 14.95958333
T68 14.95958333
T69 14.95958333
T70 14.95958333
T71 14.95958333
T72 14.95958333
T73 15.51041667
T74 15.51041667
T75 15.51041667
T76 15.51041667
T77 15.51041667
T78 15.51041667
T79 15.51041667
T80 15.51041667
T81 15.51041667
T82 15.51041667
T83 15.51041667
T84 15.51041667
T85 15.51041667
T86 15.51041667
T87 15.51041667
T88 15.51041667
T89 15.51041667
T90 15.51041667
T91 15.51041667
T92 15.51041667
T93 15.51041667
T94 15.51041667
T95 15.51041667
T96 15.51041667
T97 15.48
T98 15.48
T99 15.48
T100 15.48
T101 15.48
T102 15.48
T103 15.48
T104 15.48
T105 15.48
T106 15.48
T107 15.48
T108 15.48
T109 15.48
T110 15.48
T111 15.48
T112 15.48
T113 15.48
T114 15.48
T115 15.48
T116 15.48
T117 15.48
T118 15.48
T119 15.48
T120 15.48
T121 15.00791667
T122 15.00791667
T123 15.00791667
T124 15.00791667
T125 15.00791667
T126 15.00791667
T127 15.00791667
T128 15.00791667
T129 15.00791667
T130 15.00791667
T131 15.00791667
T132 15.00791667
T133 15.00791667
T134 15.00791667
T135 15.00791667
T136 15.00791667
T137 15.00791667
T138 15.00791667
T139 15.00791667
T140 15.00791667
T141 15.00791667
T142 15.00791667
T143 15.00791667
T144 15.00791667
T145 16.025
T146 16.025
T147 16.025
T148 16.025
T149 16.025
T150 16.025
T151 16.025
T152 16.025
T153 16.025
T154 16.025
T155 16.025
T156 16.025
T157 16.025
T158 16.025
T159 16.025
T160 16.025
T161 16.025
T162 16.025
T163 16.025
T164 16.025
T165 16.025
T166 16.025
T167 16.025
T168 16.025
T169 16.41833333
T170 16.41833333
T171 16.41833333
T172 16.41833333
T173 16.41833333
T174 16.41833333
T175 16.41833333
T176 16.41833333
T177 16.41833333
T178 16.41833333
T179 16.41833333
T180 16.41833333
T181 16.41833333
T182 16.41833333
T183 16.41833333
T184 16.41833333
T185 16.41833333
T186 16.41833333
T187 16.41833333
T188 16.41833333
T189 16.41833333
T190 16.41833333
T191 16.41833333
T192 16.41833333
T193 16.25791667
T194 16.25791667
T195 16.25791667
T196 16.25791667
T197 16.25791667
T198 16.25791667
T199 16.25791667
T200 16.25791667
T201 16.25791667
T202 16.25791667
T203 16.25791667
T204 16.25791667
T205 16.25791667
T206 16.25791667
T207 16.25791667
T208 16.25791667
T209 16.25791667
T210 16.25791667
T211 16.25791667
T212 16.25791667
T213 16.25791667
T214 16.25791667
T215 16.25791667
T216 16.25791667
T217 17.015
T218 17.015
T219 17.015
T220 17.015
T221 17.015
T222 17.015
T223 17.015
T224 17.015
T225 17.015
T226 17.015
T227 17.015
T228 17.015
T229 17.015
T230 17.015
T231 17.015
T232 17.015
T233 17.015
T234 17.015
T235 17.015
T236 17.015
T237 17.015
T238 17.015
T239 17.015
T240 17.015
T241 16.70833333
T242 16.70833333
T243 16.70833333
T244 16.70833333
T245 16.70833333
T246 16.70833333
T247 16.70833333
T248 16.70833333
T249 16.70833333
T250 16.70833333
T251 16.70833333
T252 16.70833333
T253 16.70833333
T254 16.70833333
T255 16.70833333
T256 16.70833333
T257 16.70833333
T258 16.70833333
T259 16.70833333
T260 16.70833333
T261 16.70833333
T262 16.70833333
T263 16.70833333
T264 16.70833333
T265 16.18625
T266 16.18625
T267 16.18625
T268 16.18625
T269 16.18625
T270 16.18625
T271 16.18625
T272 16.18625
T273 16.18625
T274 16.18625
T275 16.18625
T276 16.18625
T277 16.18625
T278 16.18625
T279 16.18625
T280 16.18625
T281 16.18625
T282 16.18625
T283 16.18625
T284 16.18625
T285 16.18625
T286 16.18625
T287 16.18625
T288 16.18625
T289 16.6675
T290 16.6675
T291 16.6675
T292 16.6675
T293 16.6675
T294 16.6675
T295 16.6675
T296 16.6675
T297 16.6675
T298 16.6675
T299 16.6675
T300 16.6675
T301 16.6675
T302 16.6675
T303 16.6675
T304 16.6675
T305 16.6675
T306 16.6675
T307 16.6675
T308 16.6675
T309 16.6675
T310 16.6675
T311 16.6675
T312 16.6675
T313 17.4175
T314 17.4175
T315 17.4175
T316 17.4175
T317 17.4175
T318 17.4175
T319 17.4175
T320 17.4175
T321 17.4175
T322 17.4175
T323 17.4175
T324 17.4175
T325 17.4175
T326 17.4175
T327 17.4175
T328 17.4175
T329 17.4175
T330 17.4175
T331 17.4175
T332 17.4175
T333 17.4175
T334 17.4175
T335 17.4175
T336 17.4175
T337 17.01916667
T338 17.01916667
T339 17.01916667
T340 17.01916667
T341 17.01916667
T342 17.01916667
T343 17.01916667
T344 17.01916667
T345 17.01916667
T346 17.01916667
T347 17.01916667
T348 17.01916667
T349 17.01916667
T350 17.01916667
T351 17.01916667
T352 17.01916667
T353 17.01916667
T354 17.01916667
T355 17.01916667
T356 17.01916667
T357 17.01916667
T358 17.01916667
T359 17.01916667
T360 17.01916667
T361 16.81166667
T362 16.81166667
T363 16.81166667
T364 16.81166667
T365 16.81166667
T366 16.81166667
T367 16.81166667
T368 16.81166667
T369 16.81166667
T370 16.81166667
T371 16.81166667
T372 16.81166667
T373 16.81166667
T374 16.81166667
T375 16.81166667
T376 16.81166667
T377 16.81166667
T378 16.81166667
T379 16.81166667
T380 16.81166667
T381 16.81166667
T382 16.81166667
T383 16.81166667
T384 16.81166667
T385 16.47583333
T386 16.47583333
T387 16.47583333
T388 16.47583333
T389 16.47583333
T390 16.47583333
T391 16.47583333
T392 16.47583333
T393 16.47583333
T394 16.47583333
T395 16.47583333
T396 16.47583333
T397 16.47583333
T398 16.47583333
T399 16.47583333
T400 16.47583333
T401 16.47583333
T402 16.47583333
T403 16.47583333
T404 16.47583333
T405 16.47583333
T406 16.47583333
T407 16.47583333
T408 16.47583333
T409 16.64416667
T410 16.64416667
T411 16.64416667
T412 16.64416667
T413 16.64416667
T414 16.64416667
T415 16.64416667
T416 16.64416667
T417 16.64416667
T418 16.64416667
T419 16.64416667
T420 16.64416667
T421 16.64416667
T422 16.64416667
T423 16.64416667
T424 16.64416667
T425 16.64416667
T426 16.64416667
T427 16.64416667
T428 16.64416667
T429 16.64416667
T430 16.64416667
T431 16.64416667
T432 16.64416667
T433 16.36958333
T434 16.36958333
T435 16.36958333
T436 16.36958333
T437 16.36958333
T438 16.36958333
T439 16.36958333
T440 16.36958333
T441 16.36958333
T442 16.36958333
T443 16.36958333
T444 16.36958333
T445 16.36958333
T446 16.36958333
T447 16.36958333
T448 16.36958333
T449 16.36958333
T450 16.36958333
T451 16.36958333
T452 16.36958333
T453 16.36958333
T454 16.36958333
T455 16.36958333
T456 16.36958333
T457 16.3625
T458 16.3625
T459 16.3625
T460 16.3625
T461 16.3625
T462 16.3625
T463 16.3625
T464 16.3625
T465 16.3625
T466 16.3625
T467 16.3625
T468 16.3625
T469 16.3625
T470 16.3625
T471 16.3625
T472 16.3625
T473 16.3625
T474 16.3625
T475 16.3625
T476 16.3625
T477 16.3625
T478 16.3625
T479 16.3625
T480 16.3625
T481 15.68125
T482 15.68125
T483 15.68125
T484 15.68125
T485 15.68125
T486 15.68125
T487 15.68125
T488 15.68125
T489 15.68125
T490 15.68125
T491 15.68125
T492 15.68125
T493 15.68125
T494 15.68125
T495 15.68125
T496 15.68125
T497 15.68125
T498 15.68125
T499 15.68125
T500 15.68125
T501 15.68125
T502 15.68125
T503 15.68125
T504 15.68125
T505 15.53416667
T506 15.53416667
T507 15.53416667
T508 15.53416667
T509 15.53416667
T510 15.53416667
T511 15.53416667
T512 15.53416667
T513 15.53416667
T514 15.53416667
T515 15.53416667
T516 15.53416667
T517 15.53416667
T518 15.53416667
T519 15.53416667
T520 15.53416667
T521 15.53416667
T522 15.53416667
T523 15.53416667
T524 15.53416667
T525 15.53416667
T526 15.53416667
T527 15.53416667
T528 15.53416667
T529 15.51958333
T530 15.51958333
T531 15.51958333
T532 15.51958333
T533 15.51958333
T534 15.51958333
T535 15.51958333
T536 15.51958333
T537 15.51958333
T538 15.51958333
T539 15.51958333
T540 15.51958333
T541 15.51958333
T542 15.51958333
T543 15.51958333
T544 15.51958333
T545 15.51958333
T546 15.51958333
T547 15.51958333
T548 15.51958333
T549 15.51958333
T550 15.51958333
T551 15.51958333
T552 15.51958333
T553 15.09541667
T554 15.09541667
T555 15.09541667
T556 15.09541667
T557 15.09541667
T558 15.09541667
T559 15.09541667
T560 15.09541667
T561 15.09541667
T562 15.09541667
T563 15.09541667
T564 15.09541667
T565 15.09541667
T566 15.09541667
T567 15.09541667
T568 15.09541667
T569 15.09541667
T570 15.09541667
T571 15.09541667
T572 15.09541667
T573 15.09541667
T574 15.09541667
T575 15.09541667
T576 15.09541667
T577 15.55041667
T578 15.55041667
T579 15.55041667
T580 15.55041667
T581 15.55041667
T582 15.55041667
T583 15.55041667
T584 15.55041667
T585 15.55041667
T586 15.55041667
T587 15.55041667
T588 15.55041667
T589 15.55041667
T590 15.55041667
T591 15.55041667
T592 15.55041667
T593 15.55041667
T594 15.55041667
T595 15.55041667
T596 15.55041667
T597 15.55041667
T598 15.55041667
T599 15.55041667
T600 15.55041667
T601 16.39833333
T602 16.39833333
T603 16.39833333
T604 16.39833333
T605 16.39833333
T606 16.39833333
T607 16.39833333
T608 16.39833333
T609 16.39833333
T610 16.39833333
T611 16.39833333
T612 16.39833333
T613 16.39833333
T614 16.39833333
T615 16.39833333
T616 16.39833333
T617 16.39833333
T618 16.39833333
T619 16.39833333
T620 16.39833333
T621 16.39833333
T622 16.39833333
T623 16.39833333
T624 16.39833333
T625 15.1575
T626 15.1575
T627 15.1575
T628 15.1575
T629 15.1575
T630 15.1575
T631 15.1575
T632 15.1575
T633 15.1575
T634 15.1575
T635 15.1575
T636 15.1575
T637 15.1575
T638 15.1575
T639 15.1575
T640 15.1575
T641 15.1575
T642 15.1575
T643 15.1575
T644 15.1575
T645 15.1575
T646 15.1575
T647 15.1575
T648 15.1575
T649 14.49708333
T650 14.49708333
T651 14.49708333
T652 14.49708333
T653 14.49708333
T654 14.49708333
T655 14.49708333
T656 14.49708333
T657 14.49708333
T658 14.49708333
T659 14.49708333
T660 14.49708333
T661 14.49708333
T662 14.49708333
T663 14.49708333
T664 14.49708333
T665 14.49708333
T666 14.49708333
T667 14.49708333
T668 14.49708333
T669 14.49708333
T670 14.49708333
T671 14.49708333
T672 14.49708333
T673 14.93208333
T674 14.93208333
T675 14.93208333
T676 14.93208333
T677 14.93208333
T678 14.93208333
T679 14.93208333
T680 14.93208333
T681 14.93208333
T682 14.93208333
T683 14.93208333
T684 14.93208333
T685 14.93208333
T686 14.93208333
T687 14.93208333
T688 14.93208333
T689 14.93208333
T690 14.93208333
T691 14.93208333
T692 14.93208333
T693 14.93208333
T694 14.93208333
T695 14.93208333
T696 14.93208333
T697 16.385
T698 16.385
T699 16.385
T700 16.385
T701 16.385
T702 16.385
T703 16.385
T704 16.385
T705 16.385
T706 16.385
T707 16.385
T708 16.385
T709 16.385
T710 16.385
T711 16.385
T712 16.385
T713 16.385
T714 16.385
T715 16.385
T716 16.385
T717 16.385
T718 16.385
T719 16.385
T720 16.385
T721 17.28125
T722 17.28125
T723 17.28125
T724 17.28125
T725 17.28125
T726 17.28125
T727 17.28125
T728 17.28125
T729 17.28125
T730 17.28125
T731 17.28125
T732 17.28125
T733 17.28125
T734 17.28125
T735 17.28125
T736 17.28125
T737 17.28125
T738 17.28125
T739 17.28125
T740 17.28125
T741 17.28125
T742 17.28125
T743 17.28125
T744 17.28125
T745 16.33791667
T746 16.33791667
T747 16.33791667
T748 16.33791667
T749 16.33791667
T750 16.33791667
T751 16.33791667
T752 16.33791667
T753 16.33791667
T754 16.33791667
T755 16.33791667
T756 16.33791667
T757 16.33791667
T758 16.33791667
T759 16.33791667
T760 16.33791667
T761 16.33791667
T762 16.33791667
T763 16.33791667
T764 16.33791667
T765 16.33791667
T766 16.33791667
T767 16.33791667
T768 16.33791667
T769 15.80458333
T770 15.80458333
T771 15.80458333
T772 15.80458333
T773 15.80458333
T774 15.80458333
T775 15.80458333
T776 15.80458333
T777 15.80458333
T778 15.80458333
T779 15.80458333
T780 15.80458333
T781 15.80458333
T782 15.80458333
T783 15.80458333
T784 15.80458333
T785 15.80458333
T786 15.80458333
T787 15.80458333
T788 15.80458333
T789 15.80458333
T790 15.80458333
T791 15.80458333
T792 15.80458333
T793 15.91041667
T794 15.91041667
T795 15.91041667
T796 15.91041667
T797 15.91041667
T798 15.91041667
T799 15.91041667
T800 15.91041667
T801 15.91041667
T802 15.91041667
T803 15.91041667
T804 15.91041667
T805 15.91041667
T806 15.91041667
T807 15.91041667
T808 15.91041667
T809 15.91041667
T810 15.91041667
T811 15.91041667
T812 15.91041667
T813 15.91041667
T814 15.91041667
T815 15.91041667
T816 15.91041667
T817 15.82958333
T818 15.82958333
T819 15.82958333
T820 15.82958333
T821 15.82958333
T822 15.82958333
T823 15.82958333
T824 15.82958333
T825 15.82958333
T826 15.82958333
T827 15.82958333
T828 15.82958333
T829 15.82958333
T830 15.82958333
T831 15.82958333
T832 15.82958333
T833 15.82958333
T834 15.82958333
T835 15.82958333
T836 15.82958333
T837 15.82958333
T838 15.82958333
T839 15.82958333
T840 15.82958333
T841 15.69166667
T842 15.69166667
T843 15.69166667
T844 15.69166667
T845 15.69166667
T846 15.69166667
T847 15.69166667
T848 15.69166667
T849 15.69166667
T850 15.69166667
T851 15.69166667
T852 15.69166667
T853 15.69166667
T854 15.69166667
T855 15.69166667
T856 15.69166667
T857 15.69166667
T858 15.69166667
T859 15.69166667
T860 15.69166667
T861 15.69166667
T862 15.69166667
T863 15.69166667
T864 15.69166667
T865 15.91625
T866 15.91625
T867 15.91625
T868 15.91625
T869 15.91625
T870 15.91625
T871 15.91625
T872 15.91625
T873 15.91625
T874 15.91625
T875 15.91625
T876 15.91625
T877 15.91625
T878 15.91625
T879 15.91625
T880 15.91625
T881 15.91625
T882 15.91625
T883 15.91625
T884 15.91625
T885 15.91625
T886 15.91625
T887 15.91625
T888 15.91625
T889 16.91666667
T890 16.91666667
T891 16.91666667
T892 16.91666667
T893 16.91666667
T894 16.91666667
T895 16.91666667
T896 16.91666667
T897 16.91666667
T898 16.91666667
T899 16.91666667
T900 16.91666667
T901 16.91666667
T902 16.91666667
T903 16.91666667
T904 16.91666667
T905 16.91666667
T906 16.91666667
T907 16.91666667
T908 16.91666667
T909 16.91666667
T910 16.91666667
T911 16.91666667
T912 16.91666667
T913 18.02166667
T914 18.02166667
T915 18.02166667
T916 18.02166667
T917 18.02166667
T918 18.02166667
T919 18.02166667
T920 18.02166667
T921 18.02166667
T922 18.02166667
T923 18.02166667
T924 18.02166667
T925 18.02166667
T926 18.02166667
T927 18.02166667
T928 18.02166667
T929 18.02166667
T930 18.02166667
T931 18.02166667
T932 18.02166667
T933 18.02166667
T934 18.02166667
T935 18.02166667
T936 18.02166667
T937 18.01833333
T938 18.01833333
T939 18.01833333
T940 18.01833333
T941 18.01833333
T942 18.01833333
T943 18.01833333
T944 18.01833333
T945 18.01833333
T946 18.01833333
T947 18.01833333
T948 18.01833333
T949 18.01833333
T950 18.01833333
T951 18.01833333
T952 18.01833333
T953 18.01833333
T954 18.01833333
T955 18.01833333
T956 18.01833333
T957 18.01833333
T958 18.01833333
T959 18.01833333
T960 18.01833333
T961 17.65625
T962 17.65625
T963 17.65625
T964 17.65625
T965 17.65625
T966 17.65625
T967 17.65625
T968 17.65625
T969 17.65625
T970 17.65625
T971 17.65625
T972 17.65625
T973 17.65625
T974 17.65625
T975 17.65625
T976 17.65625
T977 17.65625
T978 17.65625
T979 17.65625
T980 17.65625
T981 17.65625
T982 17.65625
T983 17.65625
T984 17.65625
T985 18.06083333
T986 18.06083333
T987 18.06083333
T988 18.06083333
T989 18.06083333
T990 18.06083333
T991 18.06083333
T992 18.06083333
T993 18.06083333
T994 18.06083333
T995 18.06083333
T996 18.06083333
T997 18.06083333
T998 18.06083333
T999 18.06083333
T1000 18.06083333
T1001 18.06083333
T1002 18.06083333
T1003 18.06083333
T1004 18.06083333
T1005 18.06083333
T1006 18.06083333
T1007 18.06083333
T1008 18.06083333
T1009 18.19875
T1010 18.19875
T1011 18.19875
T1012 18.19875
T1013 18.19875
T1014 18.19875
T1015 18.19875
T1016 18.19875
T1017 18.19875
T1018 18.19875
T1019 18.19875
T1020 18.19875
T1021 18.19875
T1022 18.19875
T1023 18.19875
T1024 18.19875
T1025 18.19875
T1026 18.19875
T1027 18.19875
T1028 18.19875
T1029 18.19875
T1030 18.19875
T1031 18.19875
T1032 18.19875
T1033 18.05208333
T1034 18.05208333
T1035 18.05208333
T1036 18.05208333
T1037 18.05208333
T1038 18.05208333
T1039 18.05208333
T1040 18.05208333
T1041 18.05208333
T1042 18.05208333
T1043 18.05208333
T1044 18.05208333
T1045 18.05208333
T1046 18.05208333
T1047 18.05208333
T1048 18.05208333
T1049 18.05208333
T1050 18.05208333
T1051 18.05208333
T1052 18.05208333
T1053 18.05208333
T1054 18.05208333
T1055 18.05208333
T1056 18.05208333
T1057 17.50916667
T1058 17.50916667
T1059 17.50916667
T1060 17.50916667
T1061 17.50916667
T1062 17.50916667
T1063 17.50916667
T1064 17.50916667
T1065 17.50916667
T1066 17.50916667
T1067 17.50916667
T1068 17.50916667
T1069 17.50916667
T1070 17.50916667
T1071 17.50916667
T1072 17.50916667
T1073 17.50916667
T1074 17.50916667
T1075 17.50916667
T1076 17.50916667
T1077 17.50916667
T1078 17.50916667
T1079 17.50916667
T1080 17.50916667
T1081 17.36833333
T1082 17.36833333
T1083 17.36833333
T1084 17.36833333
T1085 17.36833333
T1086 17.36833333
T1087 17.36833333
T1088 17.36833333
T1089 17.36833333
T1090 17.36833333
T1091 17.36833333
T1092 17.36833333
T1093 17.36833333
T1094 17.36833333
T1095 17.36833333
T1096 17.36833333
T1097 17.36833333
T1098 17.36833333
T1099 17.36833333
T1100 17.36833333
T1101 17.36833333
T1102 17.36833333
T1103 17.36833333
T1104 17.36833333
T1105 16.8675
T1106 16.8675
T1107 16.8675
T1108 16.8675
T1109 16.8675
T1110 16.8675
T1111 16.8675
T1112 16.8675
T1113 16.8675
T1114 16.8675
T1115 16.8675
T1116 16.8675
T1117 16.8675
T1118 16.8675
T1119 16.8675
T1120 16.8675
T1121 16.8675
T1122 16.8675
T1123 16.8675
T1124 16.8675
T1125 16.8675
T1126 16.8675
T1127 16.8675
T1128 16.8675
T1129 17.38875
T1130 17.38875
T1131 17.38875
T1132 17.38875
T1133 17.38875
T1134 17.38875
T1135 17.38875
T1136 17.38875
T1137 17.38875
T1138 17.38875
T1139 17.38875
T1140 17.38875
T1141 17.38875
T1142 17.38875
T1143 17.38875
T1144 17.38875
T1145 17.38875
T1146 17.38875
T1147 17.38875
T1148 17.38875
T1149 17.38875
T1150 17.38875
T1151 17.38875
T1152 17.38875
T1153 17.21083333
T1154 17.21083333
T1155 17.21083333
T1156 17.21083333
T1157 17.21083333
T1158 17.21083333
T1159 17.21083333
T1160 17.21083333
T1161 17.21083333
T1162 17.21083333
T1163 17.21083333
T1164 17.21083333
T1165 17.21083333
T1166 17.21083333
T1167 17.21083333
T1168 17.21083333
T1169 17.21083333
T1170 17.21083333
T1171 17.21083333
T1172 17.21083333
T1173 17.21083333
T1174 17.21083333
T1175 17.21083333
T1176 17.21083333
T1177 16.29791667
T1178 16.29791667
T1179 16.29791667
T1180 16.29791667
T1181 16.29791667
T1182 16.29791667
T1183 16.29791667
T1184 16.29791667
T1185 16.29791667
T1186 16.29791667
T1187 16.29791667
T1188 16.29791667
T1189 16.29791667
T1190 16.29791667
T1191 16.29791667
T1192 16.29791667
T1193 16.29791667
T1194 16.29791667
T1195 16.29791667
T1196 16.29791667
T1197 16.29791667
T1198 16.29791667
T1199 16.29791667
T1200 16.29791667
T1201 16.13708333
T1202 16.13708333
T1203 16.13708333
T1204 16.13708333
T1205 16.13708333
T1206 16.13708333
T1207 16.13708333
T1208 16.13708333
T1209 16.13708333
T1210 16.13708333
T1211 16.13708333
T1212 16.13708333
T1213 16.13708333
T1214 16.13708333
T1215 16.13708333
T1216 16.13708333
T1217 16.13708333
T1218 16.13708333
T1219 16.13708333
T1220 16.13708333
T1221 16.13708333
T1222 16.13708333
T1223 16.13708333
T1224 16.13708333
T1225 16.53958333
T1226 16.53958333
T1227 16.53958333
T1228 16.53958333
T1229 16.53958333
T1230 16.53958333
T1231 16.53958333
T1232 16.53958333
T1233 16.53958333
T1234 16.53958333
T1235 16.53958333
T1236 16.53958333
T1237 16.53958333
T1238 16.53958333
T1239 16.53958333
T1240 16.53958333
T1241 16.53958333
T1242 16.53958333
T1243 16.53958333
T1244 16.53958333
T1245 16.53958333
T1246 16.53958333
T1247 16.53958333
T1248 16.53958333
T1249 17.50458333
T1250 17.50458333
T1251 17.50458333
T1252 17.50458333
T1253 17.50458333
T1254 17.50458333
T1255 17.50458333
T1256 17.50458333
T1257 17.50458333
T1258 17.50458333
T1259 17.50458333
T1260 17.50458333
T1261 17.50458333
T1262 17.50458333
T1263 17.50458333
T1264 17.50458333
T1265 17.50458333
T1266 17.50458333
T1267 17.50458333
T1268 17.50458333
T1269 17.50458333
T1270 17.50458333
T1271 17.50458333
T1272 17.50458333
T1273 17.1475
T1274 17.1475
T1275 17.1475
T1276 17.1475
T1277 17.1475
T1278 17.1475
T1279 17.1475
T1280 17.1475
T1281 17.1475
T1282 17.1475
T1283 17.1475
T1284 17.1475
T1285 17.1475
T1286 17.1475
T1287 17.1475
T1288 17.1475
T1289 17.1475
T1290 17.1475
T1291 17.1475
T1292 17.1475
T1293 17.1475
T1294 17.1475
T1295 17.1475
T1296 17.1475
T1297 15.59541667
T1298 15.59541667
T1299 15.59541667
T1300 15.59541667
T1301 15.59541667
T1302 15.59541667
T1303 15.59541667
T1304 15.59541667
T1305 15.59541667
T1306 15.59541667
T1307 15.59541667
T1308 15.59541667
T1309 15.59541667
T1310 15.59541667
T1311 15.59541667
T1312 15.59541667
T1313 15.59541667
T1314 15.59541667
T1315 15.59541667
T1316 15.59541667
T1317 15.59541667
T1318 15.59541667
T1319 15.59541667
T1320 15.59541667
T1321 16.03625
T1322 16.03625
T1323 16.03625
T1324 16.03625
T1325 16.03625
T1326 16.03625
T1327 16.03625
T1328 16.03625
T1329 16.03625
T1330 16.03625
T1331 16.03625
T1332 16.03625
T1333 16.03625
T1334 16.03625
T1335 16.03625
T1336 16.03625
T1337 16.03625
T1338 16.03625
T1339 16.03625
T1340 16.03625
T1341 16.03625
T1342 16.03625
T1343 16.03625
T1344 16.03625
T1345 15.86541667
T1346 15.86541667
T1347 15.86541667
T1348 15.86541667
T1349 15.86541667
T1350 15.86541667
T1351 15.86541667
T1352 15.86541667
T1353 15.86541667
T1354 15.86541667
T1355 15.86541667
T1356 15.86541667
T1357 15.86541667
T1358 15.86541667
T1359 15.86541667
T1360 15.86541667
T1361 15.86541667
T1362 15.86541667
T1363 15.86541667
T1364 15.86541667
T1365 15.86541667
T1366 15.86541667
T1367 15.86541667
T1368 15.86541667
T1369 15.69041667
T1370 15.69041667
T1371 15.69041667
T1372 15.69041667
T1373 15.69041667
T1374 15.69041667
T1375 15.69041667
T1376 15.69041667
T1377 15.69041667
T1378 15.69041667
T1379 15.69041667
T1380 15.69041667
T1381 15.69041667
T1382 15.69041667
T1383 15.69041667
T1384 15.69041667
T1385 15.69041667
T1386 15.69041667
T1387 15.69041667
T1388 15.69041667
T1389 15.69041667
T1390 15.69041667
T1391 15.69041667
T1392 15.69041667
T1393 15.05875
T1394 15.05875
T1395 15.05875
T1396 15.05875
T1397 15.05875
T1398 15.05875
T1399 15.05875
T1400 15.05875
T1401 15.05875
T1402 15.05875
T1403 15.05875
T1404 15.05875
T1405 15.05875
T1406 15.05875
T1407 15.05875
T1408 15.05875
T1409 15.05875
T1410 15.05875
T1411 15.05875
T1412 15.05875
T1413 15.05875
T1414 15.05875
T1415 15.05875
T1416 15.05875
T1417 14.795
T1418 14.795
T1419 14.795
T1420 14.795
T1421 14.795
T1422 14.795
T1423 14.795
T1424 14.795
T1425 14.795
T1426 14.795
T1427 14.795
T1428 14.795
T1429 14.795
T1430 14.795
T1431 14.795
T1432 14.795
T1433 14.795
T1434 14.795
T1435 14.795
T1436 14.795
T1437 14.795
T1438 14.795
T1439 14.795
T1440 14.795
T1441 15.04208333
T1442 15.04208333
T1443 15.04208333
T1444 15.04208333
T1445 15.04208333
T1446 15.04208333
T1447 15.04208333
T1448 15.04208333
T1449 15.04208333
T1450 15.04208333
T1451 15.04208333
T1452 15.04208333
T1453 15.04208333
T1454 15.04208333
T1455 15.04208333
T1456 15.04208333
T1457 15.04208333
T1458 15.04208333
T1459 15.04208333
T1460 15.04208333
T1461 15.04208333
T1462 15.04208333
T1463 15.04208333
T1464 15.04208333
T1465 15.02125
T1466 15.02125
T1467 15.02125
T1468 15.02125
T1469 15.02125
T1470 15.02125
T1471 15.02125
T1472 15.02125
T1473 15.02125
T1474 15.02125
T1475 15.02125
T1476 15.02125
T1477 15.02125
T1478 15.02125
T1479 15.02125
T1480 15.02125
T1481 15.02125
T1482 15.02125
T1483 15.02125
T1484 15.02125
T1485 15.02125
T1486 15.02125
T1487 15.02125
T1488 15.02125
T1489 14.80291667
T1490 14.80291667
T1491 14.80291667
T1492 14.80291667
T1493 14.80291667
T1494 14.80291667
T1495 14.80291667
T1496 14.80291667
T1497 14.80291667
T1498 14.80291667
T1499 14.80291667
T1500 14.80291667
T1501 14.80291667
T1502 14.80291667
T1503 14.80291667
T1504 14.80291667
T1505 14.80291667
T1506 14.80291667
T1507 14.80291667
T1508 14.80291667
T1509 14.80291667
T1510 14.80291667
T1511 14.80291667
T1512 14.80291667
T1513 15.11875
T1514 15.11875
T1515 15.11875
T1516 15.11875
T1517 15.11875
T1518 15.11875
T1519 15.11875
T1520 15.11875
T1521 15.11875
T1522 15.11875
T1523 15.11875
T1524 15.11875
T1525 15.11875
T1526 15.11875
T1527 15.11875
T1528 15.11875
T1529 15.11875
T1530 15.11875
T1531 15.11875
T1532 15.11875
T1533 15.11875
T1534 15.11875
T1535 15.11875
T1536 15.11875
T1537 15.205
T1538 15.205
T1539 15.205
T1540 15.205
T1541 15.205
T1542 15.205
T1543 15.205
T1544 15.205
T1545 15.205
T1546 15.205
T1547 15.205
T1548 15.205
T1549 15.205
T1550 15.205
T1551 15.205
T1552 15.205
T1553 15.205
T1554 15.205
T1555 15.205
T1556 15.205
T1557 15.205
T1558 15.205
T1559 15.205
T1560 15.205
T1561 15.46
T1562 15.46
T1563 15.46
T1564 15.46
T1565 15.46
T1566 15.46
T1567 15.46
T1568 15.46
T1569 15.46
T1570 15.46
T1571 15.46
T1572 15.46
T1573 15.46
T1574 15.46
T1575 15.46
T1576 15.46
T1577 15.46
T1578 15.46
T1579 15.46
T1580 15.46
T1581 15.46
T1582 15.46
T1583 15.46
T1584 15.46
T1585 15.85208333
T1586 15.85208333
T1587 15.85208333
T1588 15.85208333
T1589 15.85208333
T1590 15.85208333
T1591 15.85208333
T1592 15.85208333
T1593 15.85208333
T1594 15.85208333
T1595 15.85208333
T1596 15.85208333
T1597 15.85208333
T1598 15.85208333
T1599 15.85208333
T1600 15.85208333
T1601 15.85208333
T1602 15.85208333
T1603 15.85208333
T1604 15.85208333
T1605 15.85208333
T1606 15.85208333
T1607 15.85208333
T1608 15.85208333
T1609 16.39416667
T1610 16.39416667
T1611 16.39416667
T1612 16.39416667
T1613 16.39416667
T1614 16.39416667
T1615 16.39416667
T1616 16.39416667
T1617 16.39416667
T1618 16.39416667
T1619 16.39416667
T1620 16.39416667
T1621 16.39416667
T1622 16.39416667
T1623 16.39416667
T1624 16.39416667
T1625 16.39416667
T1626 16.39416667
T1627 16.39416667
T1628 16.39416667
T1629 16.39416667
T1630 16.39416667
T1631 16.39416667
T1632 16.39416667
T1633 15.44625
T1634 15.44625
T1635 15.44625
T1636 15.44625
T1637 15.44625
T1638 15.44625
T1639 15.44625
T1640 15.44625
T1641 15.44625
T1642 15.44625
T1643 15.44625
T1644 15.44625
T1645 15.44625
T1646 15.44625
T1647 15.44625
T1648 15.44625
T1649 15.44625
T1650 15.44625
T1651 15.44625
T1652 15.44625
T1653 15.44625
T1654 15.44625
T1655 15.44625
T1656 15.44625
T1657 15.77625
T1658 15.77625
T1659 15.77625
T1660 15.77625
T1661 15.77625
T1662 15.77625
T1663 15.77625
T1664 15.77625
T1665 15.77625
T1666 15.77625
T1667 15.77625
T1668 15.77625
T1669 15.77625
T1670 15.77625
T1671 15.77625
T1672 15.77625
T1673 15.77625
T1674 15.77625
T1675 15.77625
T1676 15.77625
T1677 15.77625
T1678 15.77625
T1679 15.77625
T1680 15.77625
T1681 15.71
T1682 15.71
T1683 15.71
T1684 15.71
T1685 15.71
T1686 15.71
T1687 15.71
T1688 15.71
T1689 15.71
T1690 15.71
T1691 15.71
T1692 15.71
T1693 15.71
T1694 15.71
T1695 15.71
T1696 15.71
T1697 15.71
T1698 15.71
T1699 15.71
T1700 15.71
T1701 15.71
T1702 15.71
T1703 15.71
T1704 15.71
T1705 15.58541667
T1706 15.58541667
T1707 15.58541667
T1708 15.58541667
T1709 15.58541667
T1710 15.58541667
T1711 15.58541667
T1712 15.58541667
T1713 15.58541667
T1714 15.58541667
T1715 15.58541667
T1716 15.58541667
T1717 15.58541667
T1718 15.58541667
T1719 15.58541667
T1720 15.58541667
T1721 15.58541667
T1722 15.58541667
T1723 15.58541667
T1724 15.58541667
T1725 15.58541667
T1726 15.58541667
T1727 15.58541667
T1728 15.58541667
T1729 15.60416667
T1730 15.60416667
T1731 15.60416667
T1732 15.60416667
T1733 15.60416667
T1734 15.60416667
T1735 15.60416667
T1736 15.60416667
T1737 15.60416667
T1738 15.60416667
T1739 15.60416667
T1740 15.60416667
T1741 15.60416667
T1742 15.60416667
T1743 15.60416667
T1744 15.60416667
T1745 15.60416667
T1746 15.60416667
T1747 15.60416667
T1748 15.60416667
T1749 15.60416667
T1750 15.60416667
T1751 15.60416667
T1752 15.60416667
T1753 15.74666667
T1754 15.74666667
T1755 15.74666667
T1756 15.74666667
T1757 15.74666667
T1758 15.74666667
T1759 15.74666667
T1760 15.74666667
T1761 15.74666667
T1762 15.74666667
T1763 15.74666667
T1764 15.74666667
T1765 15.74666667
T1766 15.74666667
T1767 15.74666667
T1768 15.74666667
T1769 15.74666667
T1770 15.74666667
T1771 15.74666667
T1772 15.74666667
T1773 15.74666667
T1774 15.74666667
T1775 15.74666667
T1776 15.74666667
T1777 15.68375
T1778 15.68375
T1779 15.68375
T1780 15.68375
T1781 15.68375
T1782 15.68375
T1783 15.68375
T1784 15.68375
T1785 15.68375
T1786 15.68375
T1787 15.68375
T1788 15.68375
T1789 15.68375
T1790 15.68375
T1791 15.68375
T1792 15.68375
T1793 15.68375
T1794 15.68375
T1795 15.68375
T1796 15.68375
T1797 15.68375
T1798 15.68375
T1799 15.68375
T1800 15.68375
T1801 16.56416667
T1802 16.56416667
T1803 16.56416667
T1804 16.56416667
T1805 16.56416667
T1806 16.56416667
T1807 16.56416667
T1808 16.56416667
T1809 16.56416667
T1810 16.56416667
T1811 16.56416667
T1812 16.56416667
T1813 16.56416667
T1814 16.56416667
T1815 16.56416667
T1816 16.56416667
T1817 16.56416667
T1818 16.56416667
T1819 16.56416667
T1820 16.56416667
T1821 16.56416667
T1822 16.56416667
T1823 16.56416667
T1824 16.56416667
T1825 16.18375
T1826 16.18375
T1827 16.18375
T1828 16.18375
T1829 16.18375
T1830 16.18375
T1831 16.18375
T1832 16.18375
T1833 16.18375
T1834 16.18375
T1835 16.18375
T1836 16.18375
T1837 16.18375
T1838 16.18375
T1839 16.18375
T1840 16.18375
T1841 16.18375
T1842 16.18375
T1843 16.18375
T1844 16.18375
T1845 16.18375
T1846 16.18375
T1847 16.18375
T1848 16.18375
T1849 15.21916667
T1850 15.21916667
T1851 15.21916667
T1852 15.21916667
T1853 15.21916667
T1854 15.21916667
T1855 15.21916667
T1856 15.21916667
T1857 15.21916667
T1858 15.21916667
T1859 15.21916667
T1860 15.21916667
T1861 15.21916667
T1862 15.21916667
T1863 15.21916667
T1864 15.21916667
T1865 15.21916667
T1866 15.21916667
T1867 15.21916667
T1868 15.21916667
T1869 15.21916667
T1870 15.21916667
T1871 15.21916667
T1872 15.21916667
T1873 15.52458333
T1874 15.52458333
T1875 15.52458333
T1876 15.52458333
T1877 15.52458333
T1878 15.52458333
T1879 15.52458333
T1880 15.52458333
T1881 15.52458333
T1882 15.52458333
T1883 15.52458333
T1884 15.52458333
T1885 15.52458333
T1886 15.52458333
T1887 15.52458333
T1888 15.52458333
T1889 15.52458333
T1890 15.52458333
T1891 15.52458333
T1892 15.52458333
T1893 15.52458333
T1894 15.52458333
T1895 15.52458333
T1896 15.52458333
T1897 15.00166667
T1898 15.00166667
T1899 15.00166667
T1900 15.00166667
T1901 15.00166667
T1902 15.00166667
T1903 15.00166667
T1904 15.00166667
T1905 15.00166667
T1906 15.00166667
T1907 15.00166667
T1908 15.00166667
T1909 15.00166667
T1910 15.00166667
T1911 15.00166667
T1912 15.00166667
T1913 15.00166667
T1914 15.00166667
T1915 15.00166667
T1916 15.00166667
T1917 15.00166667
T1918 15.00166667
T1919 15.00166667
T1920 15.00166667
T1921 14.54833333
T1922 14.54833333
T1923 14.54833333
T1924 14.54833333
T1925 14.54833333
T1926 14.54833333
T1927 14.54833333
T1928 14.54833333
T1929 14.54833333
T1930 14.54833333
T1931 14.54833333
T1932 14.54833333
T1933 14.54833333
T1934 14.54833333
T1935 14.54833333
T1936 14.54833333
T1937 14.54833333
T1938 14.54833333
T1939 14.54833333
T1940 14.54833333
T1941 14.54833333
T1942 14.54833333
T1943 14.54833333
T1944 14.54833333
T1945 14.62083333
T1946 14.62083333
T1947 14.62083333
T1948 14.62083333
T1949 14.62083333
T1950 14.62083333
T1951 14.62083333
T1952 14.62083333
T1953 14.62083333
T1954 14.62083333
T1955 14.62083333
T1956 14.62083333
T1957 14.62083333
T1958 14.62083333
T1959 14.62083333
T1960 14.62083333
T1961 14.62083333
T1962 14.62083333
T1963 14.62083333
T1964 14.62083333
T1965 14.62083333
T1966 14.62083333
T1967 14.62083333
T1968 14.62083333
T1969 14.6375
T1970 14.6375
T1971 14.6375
T1972 14.6375
T1973 14.6375
T1974 14.6375
T1975 14.6375
T1976 14.6375
T1977 14.6375
T1978 14.6375
T1979 14.6375
T1980 14.6375
T1981 14.6375
T1982 14.6375
T1983 14.6375
T1984 14.6375
T1985 14.6375
T1986 14.6375
T1987 14.6375
T1988 14.6375
T1989 14.6375
T1990 14.6375
T1991 14.6375
T1992 14.6375
T1993 14.4
T1994 14.4
T1995 14.4
T1996 14.4
T1997 14.4
T1998 14.4
T1999 14.4
T2000 14.4
T2001 14.4
T2002 14.4
T2003 14.4
T2004 14.4
T2005 14.4
T2006 14.4
T2007 14.4
T2008 14.4
T2009 14.4
T2010 14.4
T2011 14.4
T2012 14.4
T2013 14.4
T2014 14.4
T2015 14.4
T2016 14.4
T2017 13.39625
T2018 13.39625
T2019 13.39625
T2020 13.39625
T2021 13.39625
T2022 13.39625
T2023 13.39625
T2024 13.39625
T2025 13.39625
T2026 13.39625
T2027 13.39625
T2028 13.39625
T2029 13.39625
T2030 13.39625
T2031 13.39625
T2032 13.39625
T2033 13.39625
T2034 13.39625
T2035 13.39625
T2036 13.39625
T2037 13.39625
T2038 13.39625
T2039 13.39625
T2040 13.39625
T2041 13.88208333
T2042 13.88208333
T2043 13.88208333
T2044 13.88208333
T2045 13.88208333
T2046 13.88208333
T2047 13.88208333
T2048 13.88208333
T2049 13.88208333
T2050 13.88208333
T2051 13.88208333
T2052 13.88208333
T2053 13.88208333
T2054 13.88208333
T2055 13.88208333
T2056 13.88208333
T2057 13.88208333
T2058 13.88208333
T2059 13.88208333
T2060 13.88208333
T2061 13.88208333
T2062 13.88208333
T2063 13.88208333
T2064 13.88208333
T2065 14.75166667
T2066 14.75166667
T2067 14.75166667
T2068 14.75166667
T2069 14.75166667
T2070 14.75166667
T2071 14.75166667
T2072 14.75166667
T2073 14.75166667
T2074 14.75166667
T2075 14.75166667
T2076 14.75166667
T2077 14.75166667
T2078 14.75166667
T2079 14.75166667
T2080 14.75166667
T2081 14.75166667
T2082 14.75166667
T2083 14.75166667
T2084 14.75166667
T2085 14.75166667
T2086 14.75166667
T2087 14.75166667
T2088 14.75166667
T2089 15.23833333
T2090 15.23833333
T2091 15.23833333
T2092 15.23833333
T2093 15.23833333
T2094 15.23833333
T2095 15.23833333
T2096 15.23833333
T2097 15.23833333
T2098 15.23833333
T2099 15.23833333
T2100 15.23833333
T2101 15.23833333
T2102 15.23833333
T2103 15.23833333
T2104 15.23833333
T2105 15.23833333
T2106 15.23833333
T2107 15.23833333
T2108 15.23833333
T2109 15.23833333
T2110 15.23833333
T2111 15.23833333
T2112 15.23833333
T2113 14.07333333
T2114 14.07333333
T2115 14.07333333
T2116 14.07333333
T2117 14.07333333
T2118 14.07333333
T2119 14.07333333
T2120 14.07333333
T2121 14.07333333
T2122 14.07333333
T2123 14.07333333
T2124 14.07333333
T2125 14.07333333
T2126 14.07333333
T2127 14.07333333
T2128 14.07333333
T2129 14.07333333
T2130 14.07333333
T2131 14.07333333
T2132 14.07333333
T2133 14.07333333
T2134 14.07333333
T2135 14.07333333
T2136 14.07333333
T2137 13.65083333
T2138 13.65083333
T2139 13.65083333
T2140 13.65083333
T2141 13.65083333
T2142 13.65083333
T2143 13.65083333
T2144 13.65083333
T2145 13.65083333
T2146 13.65083333
T2147 13.65083333
T2148 13.65083333
T2149 13.65083333
T2150 13.65083333
T2151 13.65083333
T2152 13.65083333
T2153 13.65083333
T2154 13.65083333
T2155 13.65083333
T2156 13.65083333
T2157 13.65083333
T2158 13.65083333
T2159 13.65083333
T2160 13.65083333
T2161 13.99
T2162 13.99
T2163 13.99
T2164 13.99
T2165 13.99
T2166 13.99
T2167 13.99
T2168 13.99
T2169 13.99
T2170 13.99
T2171 13.99
T2172 13.99
T2173 13.99
T2174 13.99
T2175 13.99
T2176 13.99
T2177 13.99
T2178 13.99
T2179 13.99
T2180 13.99
T2181 13.99
T2182 13.99
T2183 13.99
T2184 13.99
T2185 13.9425
T2186 13.9425
T2187 13.9425
T2188 13.9425
T2189 13.9425
T2190 13.9425
T2191 13.9425
T2192 13.9425
T2193 13.9425
T2194 13.9425
T2195 13.9425
T2196 13.9425
T2197 13.9425
T2198 13.9425
T2199 13.9425
T2200 13.9425
T2201 13.9425
T2202 13.9425
T2203 13.9425
T2204 13.9425
T2205 13.9425
T2206 13.9425
T2207 13.9425
T2208 13.9425
T2209 13.21208333
T2210 13.21208333
T2211 13.21208333
T2212 13.21208333
T2213 13.21208333
T2214 13.21208333
T2215 13.21208333
T2216 13.21208333
T2217 13.21208333
T2218 13.21208333
T2219 13.21208333
T2220 13.21208333
T2221 13.21208333
T2222 13.21208333
T2223 13.21208333
T2224 13.21208333
T2225 13.21208333
T2226 13.21208333
T2227 13.21208333
T2228 13.21208333
T2229 13.21208333
T2230 13.21208333
T2231 13.21208333
T2232 13.21208333
T2233 12.83791667
T2234 12.83791667
T2235 12.83791667
T2236 12.83791667
T2237 12.83791667
T2238 12.83791667
T2239 12.83791667
T2240 12.83791667
T2241 12.83791667
T2242 12.83791667
T2243 12.83791667
T2244 12.83791667
T2245 12.83791667
T2246 12.83791667
T2247 12.83791667
T2248 12.83791667
T2249 12.83791667
T2250 12.83791667
T2251 12.83791667
T2252 12.83791667
T2253 12.83791667
T2254 12.83791667
T2255 12.83791667
T2256 12.83791667
T2257 12.63458333
T2258 12.63458333
T2259 12.63458333
T2260 12.63458333
T2261 12.63458333
T2262 12.63458333
T2263 12.63458333
T2264 12.63458333
T2265 12.63458333
T2266 12.63458333
T2267 12.63458333
T2268 12.63458333
T2269 12.63458333
T2270 12.63458333
T2271 12.63458333
T2272 12.63458333
T2273 12.63458333
T2274 12.63458333
T2275 12.63458333
T2276 12.63458333
T2277 12.63458333
T2278 12.63458333
T2279 12.63458333
T2280 12.63458333
T2281 12.41375
T2282 12.41375
T2283 12.41375
T2284 12.41375
T2285 12.41375
T2286 12.41375
T2287 12.41375
T2288 12.41375
T2289 12.41375
T2290 12.41375
T2291 12.41375
T2292 12.41375
T2293 12.41375
T2294 12.41375
T2295 12.41375
T2296 12.41375
T2297 12.41375
T2298 12.41375
T2299 12.41375
T2300 12.41375
T2301 12.41375
T2302 12.41375
T2303 12.41375
T2304 12.41375
T2305 12.69583333
T2306 12.69583333
T2307 12.69583333
T2308 12.69583333
T2309 12.69583333
T2310 12.69583333
T2311 12.69583333
T2312 12.69583333
T2313 12.69583333
T2314 12.69583333
T2315 12.69583333
T2316 12.69583333
T2317 12.69583333
T2318 12.69583333
T2319 12.69583333
T2320 12.69583333
T2321 12.69583333
T2322 12.69583333
T2323 12.69583333
T2324 12.69583333
T2325 12.69583333
T2326 12.69583333
T2327 12.69583333
T2328 12.69583333
T2329 12.49958333
T2330 12.49958333
T2331 12.49958333
T2332 12.49958333
T2333 12.49958333
T2334 12.49958333
T2335 12.49958333
T2336 12.49958333
T2337 12.49958333
T2338 12.49958333
T2339 12.49958333
T2340 12.49958333
T2341 12.49958333
T2342 12.49958333
T2343 12.49958333
T2344 12.49958333
T2345 12.49958333
T2346 12.49958333
T2347 12.49958333
T2348 12.49958333
T2349 12.49958333
T2350 12.49958333
T2351 12.49958333
T2352 12.49958333
T2353 12.49458333
T2354 12.49458333
T2355 12.49458333
T2356 12.49458333
T2357 12.49458333
T2358 12.49458333
T2359 12.49458333
T2360 12.49458333
T2361 12.49458333
T2362 12.49458333
T2363 12.49458333
T2364 12.49458333
T2365 12.49458333
T2366 12.49458333
T2367 12.49458333
T2368 12.49458333
T2369 12.49458333
T2370 12.49458333
T2371 12.49458333
T2372 12.49458333
T2373 12.49458333
T2374 12.49458333
T2375 12.49458333
T2376 12.49458333
T2377 13.23458333
T2378 13.23458333
T2379 13.23458333
T2380 13.23458333
T2381 13.23458333
T2382 13.23458333
T2383 13.23458333
T2384 13.23458333
T2385 13.23458333
T2386 13.23458333
T2387 13.23458333
T2388 13.23458333
T2389 13.23458333
T2390 13.23458333
T2391 13.23458333
T2392 13.23458333
T2393 13.23458333
T2394 13.23458333
T2395 13.23458333
T2396 13.23458333
T2397 13.23458333
T2398 13.23458333
T2399 13.23458333
T2400 13.23458333
T2401 12.96958333
T2402 12.96958333
T2403 12.96958333
T2404 12.96958333
T2405 12.96958333
T2406 12.96958333
T2407 12.96958333
T2408 12.96958333
T2409 12.96958333
T2410 12.96958333
T2411 12.96958333
T2412 12.96958333
T2413 12.96958333
T2414 12.96958333
T2415 12.96958333
T2416 12.96958333
T2417 12.96958333
T2418 12.96958333
T2419 12.96958333
T2420 12.96958333
T2421 12.96958333
T2422 12.96958333
T2423 12.96958333
T2424 12.96958333
T2425 13.36166667
T2426 13.36166667
T2427 13.36166667
T2428 13.36166667
T2429 13.36166667
T2430 13.36166667
T2431 13.36166667
T2432 13.36166667
T2433 13.36166667
T2434 13.36166667
T2435 13.36166667
T2436 13.36166667
T2437 13.36166667
T2438 13.36166667
T2439 13.36166667
T2440 13.36166667
T2441 13.36166667
T2442 13.36166667
T2443 13.36166667
T2444 13.36166667
T2445 13.36166667
T2446 13.36166667
T2447 13.36166667
T2448 13.36166667
T2449 13.21458333
T2450 13.21458333
T2451 13.21458333
T2452 13.21458333
T2453 13.21458333
T2454 13.21458333
T2455 13.21458333
T2456 13.21458333
T2457 13.21458333
T2458 13.21458333
T2459 13.21458333
T2460 13.21458333
T2461 13.21458333
T2462 13.21458333
T2463 13.21458333
T2464 13.21458333
T2465 13.21458333
T2466 13.21458333
T2467 13.21458333
T2468 13.21458333
T2469 13.21458333
T2470 13.21458333
T2471 13.21458333
T2472 13.21458333
T2473 12.48166667
T2474 12.48166667
T2475 12.48166667
T2476 12.48166667
T2477 12.48166667
T2478 12.48166667
T2479 12.48166667
T2480 12.48166667
T2481 12.48166667
T2482 12.48166667
T2483 12.48166667
T2484 12.48166667
T2485 12.48166667
T2486 12.48166667
T2487 12.48166667
T2488 12.48166667
T2489 12.48166667
T2490 12.48166667
T2491 12.48166667
T2492 12.48166667
T2493 12.48166667
T2494 12.48166667
T2495 12.48166667
T2496 12.48166667
T2497 12.1575
T2498 12.1575
T2499 12.1575
T2500 12.1575
T2501 12.1575
T2502 12.1575
T2503 12.1575
T2504 12.1575
T2505 12.1575
T2506 12.1575
T2507 12.1575
T2508 12.1575
T2509 12.1575
T2510 12.1575
T2511 12.1575
T2512 12.1575
T2513 12.1575
T2514 12.1575
T2515 12.1575
T2516 12.1575
T2517 12.1575
T2518 12.1575
T2519 12.1575
T2520 12.1575
T2521 12.2375
T2522 12.2375
T2523 12.2375
T2524 12.2375
T2525 12.2375
T2526 12.2375
T2527 12.2375
T2528 12.2375
T2529 12.2375
T2530 12.2375
T2531 12.2375
T2532 12.2375
T2533 12.2375
T2534 12.2375
T2535 12.2375
T2536 12.2375
T2537 12.2375
T2538 12.2375
T2539 12.2375
T2540 12.2375
T2541 12.2375
T2542 12.2375
T2543 12.2375
T2544 12.2375
T2545 12.52875
T2546 12.52875
T2547 12.52875
T2548 12.52875
T2549 12.52875
T2550 12.52875
T2551 12.52875
T2552 12.52875
T2553 12.52875
T2554 12.52875
T2555 12.52875
T2556 12.52875
T2557 12.52875
T2558 12.52875
T2559 12.52875
T2560 12.52875
T2561 12.52875
T2562 12.52875
T2563 12.52875
T2564 12.52875
T2565 12.52875
T2566 12.52875
T2567 12.52875
T2568 12.52875
T2569 12.58208333
T2570 12.58208333
T2571 12.58208333
T2572 12.58208333
T2573 12.58208333
T2574 12.58208333
T2575 12.58208333
T2576 12.58208333
T2577 12.58208333
T2578 12.58208333
T2579 12.58208333
T2580 12.58208333
T2581 12.58208333
T2582 12.58208333
T2583 12.58208333
T2584 12.58208333
T2585 12.58208333
T2586 12.58208333
T2587 12.58208333
T2588 12.58208333
T2589 12.58208333
T2590 12.58208333
T2591 12.58208333
T2592 12.58208333
T2593 11.50083333
T2594 11.50083333
T2595 11.50083333
T2596 11.50083333
T2597 11.50083333
T2598 11.50083333
T2599 11.50083333
T2600 11.50083333
T2601 11.50083333
T2602 11.50083333
T2603 11.50083333
T2604 11.50083333
T2605 11.50083333
T2606 11.50083333
T2607 11.50083333
T2608 11.50083333
T2609 11.50083333
T2610 11.50083333
T2611 11.50083333
T2612 11.50083333
T2613 11.50083333
T2614 11.50083333
T2615 11.50083333
T2616 11.50083333
T2617 10.69166667
T2618 10.69166667
T2619 10.69166667
T2620 10.69166667
T2621 10.69166667
T2622 10.69166667
T2623 10.69166667
T2624 10.69166667
T2625 10.69166667
T2626 10.69166667
T2627 10.69166667
T2628 10.69166667
T2629 10.69166667
T2630 10.69166667
T2631 10.69166667
T2632 10.69166667
T2633 10.69166667
T2634 10.69166667
T2635 10.69166667
T2636 10.69166667
T2637 10.69166667
T2638 10.69166667
T2639 10.69166667
T2640 10.69166667
T2641 10.16333333
T2642 10.16333333
T2643 10.16333333
T2644 10.16333333
T2645 10.16333333
T2646 10.16333333
T2647 10.16333333
T2648 10.16333333
T2649 10.16333333
T2650 10.16333333
T2651 10.16333333
T2652 10.16333333
T2653 10.16333333
T2654 10.16333333
T2655 10.16333333
T2656 10.16333333
T2657 10.16333333
T2658 10.16333333
T2659 10.16333333
T2660 10.16333333
T2661 10.16333333
T2662 10.16333333
T2663 10.16333333
T2664 10.16333333
T2665 12.68708333
T2666 12.68708333
T2667 12.68708333
T2668 12.68708333
T2669 12.68708333
T2670 12.68708333
T2671 12.68708333
T2672 12.68708333
T2673 12.68708333
T2674 12.68708333
T2675 12.68708333
T2676 12.68708333
T2677 12.68708333
T2678 12.68708333
T2679 12.68708333
T2680 12.68708333
T2681 12.68708333
T2682 12.68708333
T2683 12.68708333
T2684 12.68708333
T2685 12.68708333
T2686 12.68708333
T2687 12.68708333
T2688 12.68708333
T2689 12.64083333
T2690 12.64083333
T2691 12.64083333
T2692 12.64083333
T2693 12.64083333
T2694 12.64083333
T2695 12.64083333
T2696 12.64083333
T2697 12.64083333
T2698 12.64083333
T2699 12.64083333
T2700 12.64083333
T2701 12.64083333
T2702 12.64083333
T2703 12.64083333
T2704 12.64083333
T2705 12.64083333
T2706 12.64083333
T2707 12.64083333
T2708 12.64083333
T2709 12.64083333
T2710 12.64083333
T2711 12.64083333
T2712 12.64083333
T2713 13.44458333
T2714 13.44458333
T2715 13.44458333
T2716 13.44458333
T2717 13.44458333
T2718 13.44458333
T2719 13.44458333
T2720 13.44458333
T2721 13.44458333
T2722 13.44458333
T2723 13.44458333
T2724 13.44458333
T2725 13.44458333
T2726 13.44458333
T2727 13.44458333
T2728 13.44458333
T2729 13.44458333
T2730 13.44458333
T2731 13.44458333
T2732 13.44458333
T2733 13.44458333
T2734 13.44458333
T2735 13.44458333
T2736 13.44458333
T2737 12.475
T2738 12.475
T2739 12.475
T2740 12.475
T2741 12.475
T2742 12.475
T2743 12.475
T2744 12.475
T2745 12.475
T2746 12.475
T2747 12.475
T2748 12.475
T2749 12.475
T2750 12.475
T2751 12.475
T2752 12.475
T2753 12.475
T2754 12.475
T2755 12.475
T2756 12.475
T2757 12.475
T2758 12.475
T2759 12.475
T2760 12.475
T2761 11.37833333
T2762 11.37833333
T2763 11.37833333
T2764 11.37833333
T2765 11.37833333
T2766 11.37833333
T2767 11.37833333
T2768 11.37833333
T2769 11.37833333
T2770 11.37833333
T2771 11.37833333
T2772 11.37833333
T2773 11.37833333
T2774 11.37833333
T2775 11.37833333
T2776 11.37833333
T2777 11.37833333
T2778 11.37833333
T2779 11.37833333
T2780 11.37833333
T2781 11.37833333
T2782 11.37833333
T2783 11.37833333
T2784 11.37833333
T2785 12.07541667
T2786 12.07541667
T2787 12.07541667
T2788 12.07541667
T2789 12.07541667
T2790 12.07541667
T2791 12.07541667
T2792 12.07541667
T2793 12.07541667
T2794 12.07541667
T2795 12.07541667
T2796 12.07541667
T2797 12.07541667
T2798 12.07541667
T2799 12.07541667
T2800 12.07541667
T2801 12.07541667
T2802 12.07541667
T2803 12.07541667
T2804 12.07541667
T2805 12.07541667
T2806 12.07541667
T2807 12.07541667
T2808 12.07541667
