# Supplementary material for: FishMORPH - An agent-based model to predict salmonid growth and distribution responses under natural and low flows
Source: Sci Rep. 2016 Jul 19;6:29414. doi: 10.1038/srep29414 (PMC4949470; doi:10.1038/srep29414)
Supplement: Supplementary Information 2 [file srep29414-s2.zip › SR_FishMORPH_Files/Parameters/Baseline_Velocity_P1.var]

Velocity PatchP1
T1 0.2825
T2 0.2824
T3 0.2824
T4 0.2824
T5 0.2821
T6 0.2816
T7 0.2802
T8 0.2798
T9 0.2784
T10 0.2811
T11 0.2815
T12 0.2784
T13 0.2775
T14 0.2751
T15 0.2751
T16 0.2751
T17 0.2751
T18 0.2751
T19 0.2747
T20 0.2742
T21 0.2733
T22 0.2728
T23 0.2728
T24 0.2728
T25 0.2718
T26 0.2708
T27 0.2708
T28 0.2708
T29 0.2708
T30 0.2708
T31 0.2708
T32 0.2708
T33 0.2708
T34 0.2708
T35 0.2704
T36 0.2699
T37 0.2689
T38 0.2689
T39 0.2689
T40 0.2689
T41 0.2689
T42 0.2685
T43 0.2674
T44 0.2674
T45 0.2674
T46 0.2674
T47 0.2674
T48 0.2674
T49 0.2674
T50 0.2674
T51 0.2654
T52 0.2654
T53 0.2654
T54 0.2634
T55 0.2634
T56 0.263
T57 0.262
T58 0.2625
T59 0.263
T60 0.2668
T61 0.264
T62 0.2625
T63 0.262
T64 0.2615
T65 0.2634
T66 0.262
T67 0.2615
T68 0.2615
T69 0.2615
T70 0.2615
T71 0.261
T72 0.2594
T73 0.2586
T74 0.2573
T75 0.2558
T76 0.2558
T77 0.2558
T78 0.2558
T79 0.2558
T80 0.2558
T81 0.2558
T82 0.2558
T83 0.2558
T84 0.2558
T85 0.2563
T86 0.2578
T87 0.2578
T88 0.2578
T89 0.2578
T90 0.2578
T91 0.2578
T92 0.2578
T93 0.2578
T94 0.2578
T95 0.2578
T96 0.2578
T97 0.2578
T98 0.2578
T99 0.2573
T100 0.2558
T101 0.2558
T102 0.2558
T103 0.2558
T104 0.2558
T105 0.2558
T106 0.2558
T107 0.2558
T108 0.2553
T109 0.2558
T110 0.2558
T111 0.2558
T112 0.2558
T113 0.2558
T114 0.2558
T115 0.2558
T116 0.2558
T117 0.2558
T118 0.2558
T119 0.2558
T120 0.2558
T121 0.2558
T122 0.2558
T123 0.2558
T124 0.2558
T125 0.2558
T126 0.2558
T127 0.2558
T128 0.2558
T129 0.2558
T130 0.2558
T131 0.2568
T132 0.2578
T133 0.2578
T134 0.2578
T135 0.2578
T136 0.2582
T137 0.2594
T138 0.2594
T139 0.2594
T140 0.2594
T141 0.2594
T142 0.2594
T143 0.2594
T144 0.2594
T145 0.2594
T146 0.2594
T147 0.2594
T148 0.2594
T149 0.2594
T150 0.2615
T151 0.261
T152 0.2615
T153 0.262
T154 0.2634
T155 0.2634
T156 0.2634
T157 0.2634
T158 0.2644
T159 0.2634
T160 0.2644
T161 0.2654
T162 0.2654
T163 0.2654
T164 0.2654
T165 0.2654
T166 0.2654
T167 0.2654
T168 0.2654
T169 0.2654
T170 0.2654
T171 0.2654
T172 0.2654
T173 0.2654
T174 0.2654
T175 0.2654
T176 0.2654
T177 0.2654
T178 0.2649
T179 0.2654
T180 0.2654
T181 0.2649
T182 0.264
T183 0.2649
T184 0.264
T185 0.2634
T186 0.2634
T187 0.2634
T188 0.2634
T189 0.2634
T190 0.2634
T191 0.2634
T192 0.2634
T193 0.2634
T194 0.2634
T195 0.2634
T196 0.2634
T197 0.262
T198 0.2615
T199 0.2615
T200 0.2615
T201 0.2594
T202 0.2594
T203 0.2594
T204 0.2594
T205 0.2594
T206 0.2594
T207 0.2594
T208 0.2594
T209 0.2594
T210 0.2594
T211 0.2594
T212 0.2594
T213 0.2594
T214 0.2594
T215 0.26
T216 0.2594
T217 0.2594
T218 0.2594
T219 0.2594
T220 0.2594
T221 0.2594
T222 0.2594
T223 0.2594
T224 0.259
T225 0.2578
T226 0.2578
T227 0.2578
T228 0.2578
T229 0.2578
T230 0.2578
T231 0.2578
T232 0.2578
T233 0.2578
T234 0.2578
T235 0.2578
T236 0.2578
T237 0.2578
T238 0.2578
T239 0.2578
T240 0.2578
T241 0.2578
T242 0.2578
T243 0.2578
T244 0.2578
T245 0.2578
T246 0.2578
T247 0.2578
T248 0.2578
T249 0.2558
T250 0.2558
T251 0.2563
T252 0.298
T253 0.3231
T254 0.3206
T255 0.3199
T256 0.3199
T257 0.3199
T258 0.3182
T259 0.3182
T260 0.3182
T261 0.3173
T262 0.3164
T263 0.3164
T264 0.3164
T265 0.3164
T266 0.3164
T267 0.3164
T268 0.3164
T269 0.3164
T270 0.3164
T271 0.3164
T272 0.3164
T273 0.3164
T274 0.3164
T275 0.3164
T276 0.3169
T277 0.3173
T278 0.3182
T279 0.3182
T280 0.3182
T281 0.3182
T282 0.3173
T283 0.3169
T284 0.3164
T285 0.3164
T286 0.3164
T287 0.3164
T288 0.3164
T289 0.3164
T290 0.3164
T291 0.3164
T292 0.3164
T293 0.3169
T294 0.3182
T295 0.3182
T296 0.3182
T297 0.32
T298 0.3199
T299 0.3199
T300 0.3207
T301 0.3203
T302 0.3203
T303 0.3207
T304 0.321
T305 0.3214
T306 0.3214
T307 0.3214
T308 0.3214
T309 0.3214
T310 0.3214
T311 0.3214
T312 0.3214
T313 0.3214
T314 0.3214
T315 0.3214
T316 0.3214
T317 0.3214
T318 0.3214
T319 0.3214
T320 0.3214
T321 0.3214
T322 0.3214
T323 0.3214
T324 0.3214
T325 0.321
T326 0.3214
T327 0.3214
T328 0.3214
T329 0.3214
T330 0.3214
T331 0.3214
T332 0.3214
T333 0.3214
T334 0.3214
T335 0.3214
T336 0.3214
T337 0.321
T338 0.3199
T339 0.3199
T340 0.3199
T341 0.3199
T342 0.3199
T343 0.3199
T344 0.3199
T345 0.3199
T346 0.3199
T347 0.3199
T348 0.3199
T349 0.3199
T350 0.3199
T351 0.3199
T352 0.3199
T353 0.3182
T354 0.3182
T355 0.3182
T356 0.3182
T357 0.3182
T358 0.3182
T359 0.3182
T360 0.3182
T361 0.3182
T362 0.3173
T363 0.3182
T364 0.3182
T365 0.3182
T366 0.3182
T367 0.3182
T368 0.3182
T369 0.3182
T370 0.3182
T371 0.3182
T372 0.3182
T373 0.3186
T374 0.3199
T375 0.3199
T376 0.3199
T377 0.3199
T378 0.3203
T379 0.3199
T380 0.3199
T381 0.3199
T382 0.3199
T383 0.3199
T384 0.3199
T385 0.3199
T386 0.3199
T387 0.3199
T388 0.3199
T389 0.3199
T390 0.3199
T391 0.3199
T392 0.3199
T393 0.3186
T394 0.3068
T395 0.2956
T396 0.2795
T397 0.2842
T398 0.282
T399 0.2802
T400 0.2802
T401 0.2802
T402 0.2802
T403 0.2807
T404 0.2802
T405 0.2802
T406 0.2789
T407 0.2784
T408 0.2784
T409 0.2784
T410 0.2793
T411 0.2803
T412 0.2816
T413 0.2839
T414 0.2853
T415 0.2842
T416 0.2853
T417 0.2853
T418 0.2853
T419 0.2849
T420 0.282
T421 0.2821
T422 0.2737
T423 0.2718
T424 0.2728
T425 0.2728
T426 0.2728
T427 0.2728
T428 0.2728
T429 0.2728
T430 0.2728
T431 0.2728
T432 0.2728
T433 0.2728
T434 0.2728
T435 0.2718
T436 0.2708
T437 0.2708
T438 0.2699
T439 0.2689
T440 0.268
T441 0.267
T442 0.267
T443 0.2665
T444 0.265
T445 0.2655
T446 0.265
T447 0.2655
T448 0.265
T449 0.2645
T450 0.2621
T451 0.2611
T452 0.2611
T453 0.2611
T454 0.2601
T455 0.259
T456 0.259
T457 0.2611
T458 0.2611
T459 0.2611
T460 0.2606
T461 0.2611
T462 0.2611
T463 0.263
T464 0.2644
T465 0.2656
T466 0.2666
T467 0.2681
T468 0.269
T469 0.2705
T470 0.2705
T471 0.2714
T472 0.2724
T473 0.2719
T474 0.2705
T475 0.2695
T476 0.2685
T477 0.2676
T478 0.2666
T479 0.2666
T480 0.2656
T481 0.2666
T482 0.2661
T483 0.2666
T484 0.2666
T485 0.2671
T486 0.2666
T487 0.2685
T488 0.2687
T489 0.2715
T490 0.2739
T491 0.2767
T492 0.2772
T493 0.2791
T494 0.2818
T495 0.2835
T496 0.2851
T497 0.278
T498 0.2784
T499 0.2803
T500 0.2831
T501 0.2844
T502 0.287
T503 0.2896
T504 0.2918
T505 0.2937
T506 0.2955
T507 0.2959
T508 0.2963
T509 0.2976
T510 0.2976
T511 0.298
T512 0.2992
T513 0.2997
T514 0.3009
T515 0.3028
T516 0.3035
T517 0.3053
T518 0.306
T519 0.306
T520 0.3064
T521 0.306
T522 0.306
T523 0.306
T524 0.306
T525 0.306
T526 0.306
T527 0.3055
T528 0.3046
T529 0.3041
T530 0.3041
T531 0.3025
T532 0.3025
T533 0.3021
T534 0.3008
T535 0.2989
T536 0.2981
T537 0.2972
T538 0.2964
T539 0.2956
T540 0.2956
T541 0.2935
T542 0.2935
T543 0.2935
T544 0.2927
T545 0.2918
T546 0.2918
T547 0.291
T548 0.2901
T549 0.2901
T550 0.2893
T551 0.2884
T552 0.2879
T553 0.2863
T554 0.2863
T555 0.2854
T556 0.2845
T557 0.2845
T558 0.285
T559 0.2868
T560 0.2901
T561 0.2949
T562 0.2982
T563 0.3018
T564 0.3057
T565 0.3017
T566 0.3111
T567 0.3193
T568 0.3241
T569 0.3212
T570 0.3238
T571 0.3269
T572 0.3298
T573 0.3335
T574 0.339
T575 0.3308
T576 0.3368
T577 0.3466
T578 0.3531
T579 0.3641
T580 0.3675
T581 0.3768
T582 0.3698
T583 0.3764
T584 0.38
T585 0.3821
T586 0.3818
T587 0.3848
T588 0.3862
T589 0.3915
T590 0.3875
T591 0.3886
T592 0.3914
T593 0.3922
T594 0.3922
T595 0.3913
T596 0.3873
T597 0.3897
T598 0.3838
T599 0.3785
T600 0.3767
T601 0.3708
T602 0.3661
T603 0.3761
T604 0.3727
T605 0.3697
T606 0.3681
T607 0.3669
T608 0.3672
T609 0.3682
T610 0.3705
T611 0.3721
T612 0.3753
T613 0.3783
T614 0.3674
T615 0.3691
T616 0.3717
T617 0.3739
T618 0.3761
T619 0.378
T620 0.3794
T621 0.3799
T622 0.3788
T623 0.3753
T624 0.3686
T625 0.3733
T626 0.3612
T627 0.354
T628 0.3428
T629 0.3423
T630 0.334
T631 0.3283
T632 0.3247
T633 0.3219
T634 0.3195
T635 0.3246
T636 0.3229
T637 0.3214
T638 0.3206
T639 0.3193
T640 0.318
T641 0.3176
T642 0.3168
T643 0.3161
T644 0.3161
T645 0.3161
T646 0.3152
T647 0.3143
T648 0.3139
T649 0.3125
T650 0.3125
T651 0.3118
T652 0.311
T653 0.311
T654 0.3101
T655 0.3092
T656 0.3092
T657 0.308
T658 0.3076
T659 0.3076
T660 0.3057
T661 0.3058
T662 0.3042
T663 0.3042
T664 0.3011
T665 0.2874
T666 0.2848
T667 0.2848
T668 0.2848
T669 0.2843
T670 0.2835
T671 0.2835
T672 0.2835
T673 0.2835
T674 0.2835
T675 0.2816
T676 0.2817
T677 0.2814
T678 0.2813
T679 0.2809
T680 0.2794
T681 0.2795
T682 0.2795
T683 0.2785
T684 0.28
T685 0.2846
T686 0.2998
T687 0.3004
T688 0.3008
T689 0.2908
T690 0.2844
T691 0.2813
T692 0.2794
T693 0.2785
T694 0.2775
T695 0.2776
T696 0.2856
T697 0.2842
T698 0.2842
T699 0.2842
T700 0.2842
T701 0.2842
T702 0.2828
T703 0.2828
T704 0.2827
T705 0.2824
T706 0.2824
T707 0.2824
T708 0.2811
T709 0.2806
T710 0.2806
T711 0.2806
T712 0.2802
T713 0.2788
T714 0.2788
T715 0.2788
T716 0.2788
T717 0.2788
T718 0.2788
T719 0.2788
T720 0.2788
T721 0.2788
T722 0.2788
T723 0.2788
T724 0.2788
T725 0.2788
T726 0.2788
T727 0.2788
T728 0.2788
T729 0.2783
T730 0.2783
T731 0.2788
T732 0.2788
T733 0.2774
T734 0.2769
T735 0.2774
T736 0.2769
T737 0.2765
T738 0.276
T739 0.2755
T740 0.275
T741 0.275
T742 0.275
T743 0.2748
T744 0.2747
T745 0.2747
T746 0.2747
T747 0.2747
T748 0.2747
T749 0.2747
T750 0.2747
T751 0.2747
T752 0.2747
T753 0.2747
T754 0.2747
T755 0.2747
T756 0.2747
T757 0.2747
T758 0.2747
T759 0.2747
T760 0.2747
T761 0.2747
T762 0.2747
T763 0.2747
T764 0.2747
T765 0.2783
T766 0.2853
T767 0.2853
T768 0.2853
T769 0.2853
T770 0.2853
T771 0.2849
T772 0.2844
T773 0.2844
T774 0.2839
T775 0.2842
T776 0.2846
T777 0.2846
T778 0.2846
T779 0.2846
T780 0.2846
T781 0.2842
T782 0.2839
T783 0.2835
T784 0.2835
T785 0.2826
T786 0.2831
T787 0.2826
T788 0.2826
T789 0.2835
T790 0.2835
T791 0.2835
T792 0.2835
T793 0.2835
T794 0.2835
T795 0.2835
T796 0.2835
T797 0.2831
T798 0.2835
T799 0.2835
T800 0.2835
T801 0.2835
T802 0.2835
T803 0.2835
T804 0.2835
T805 0.2833
T806 0.2831
T807 0.2831
T808 0.2831
T809 0.2822
T810 0.2813
T811 0.2818
T812 0.2813
T813 0.2813
T814 0.2813
T815 0.2813
T816 0.2813
T817 0.2813
T818 0.2813
T819 0.2813
T820 0.2813
T821 0.2804
T822 0.2804
T823 0.2795
T824 0.2795
T825 0.2795
T826 0.2795
T827 0.2795
T828 0.2795
T829 0.2795
T830 0.2781
T831 0.2781
T832 0.2791
T833 0.2767
T834 0.2758
T835 0.2753
T836 0.2739
T837 0.2739
T838 0.2739
T839 0.2739
T840 0.2739
T841 0.2739
T842 0.2739
T843 0.2739
T844 0.2739
T845 0.2736
T846 0.2728
T847 0.2728
T848 0.2718
T849 0.2716
T850 0.2735
T851 0.2731
T852 0.2735
T853 0.2735
T854 0.2735
T855 0.2716
T856 0.2712
T857 0.2697
T858 0.2697
T859 0.2697
T860 0.2697
T861 0.2697
T862 0.2697
T863 0.2697
T864 0.2697
T865 0.2707
T866 0.2716
T867 0.2716
T868 0.2716
T869 0.2716
T870 0.2716
T871 0.2716
T872 0.2716
T873 0.2716
T874 0.2716
T875 0.2716
T876 0.2716
T877 0.2716
T878 0.2716
T879 0.2716
T880 0.2697
T881 0.2697
T882 0.2683
T883 0.2678
T884 0.2668
T885 0.2668
T886 0.2678
T887 0.2678
T888 0.2685
T889 0.2693
T890 0.2693
T891 0.2693
T892 0.2693
T893 0.2693
T894 0.2698
T895 0.2693
T896 0.2693
T897 0.2693
T898 0.2693
T899 0.2693
T900 0.2693
T901 0.2693
T902 0.2693
T903 0.2688
T904 0.2679
T905 0.2674
T906 0.2674
T907 0.2674
T908 0.2674
T909 0.2674
T910 0.2674
T911 0.2674
T912 0.2674
T913 0.2674
T914 0.2674
T915 0.2679
T916 0.2674
T917 0.2674
T918 0.2679
T919 0.2693
T920 0.2679
T921 0.2674
T922 0.2674
T923 0.2674
T924 0.2674
T925 0.2674
T926 0.2673
T927 0.2666
T928 0.2654
T929 0.267
T930 0.2654
T931 0.2651
T932 0.265
T933 0.265
T934 0.265
T935 0.265
T936 0.265
T937 0.265
T938 0.2655
T939 0.2655
T940 0.265
T941 0.267
T942 0.267
T943 0.267
T944 0.267
T945 0.267
T946 0.267
T947 0.267
T948 0.267
T949 0.2685
T950 0.2705
T951 0.2695
T952 0.2685
T953 0.2674
T954 0.2666
T955 0.2666
T956 0.2666
T957 0.2666
T958 0.2666
T959 0.2666
T960 0.2666
T961 0.2666
T962 0.2666
T963 0.2666
T964 0.2666
T965 0.2666
T966 0.2666
T967 0.2666
T968 0.2666
T969 0.2666
T970 0.2666
T971 0.2666
T972 0.2666
T973 0.2666
T974 0.2666
T975 0.2666
T976 0.2666
T977 0.2666
T978 0.2666
T979 0.2666
T980 0.2666
T981 0.2664
T982 0.265
T983 0.2646
T984 0.2646
T985 0.2646
T986 0.2642
T987 0.2642
T988 0.2642
T989 0.2642
T990 0.2642
T991 0.2642
T992 0.2642
T993 0.2642
T994 0.2642
T995 0.2642
T996 0.2642
T997 0.2642
T998 0.2642
T999 0.2642
T1000 0.2642
T1001 0.2638
T1002 0.2623
T1003 0.2623
T1004 0.2623
T1005 0.2628
T1006 0.2642
T1007 0.2642
T1008 0.2628
T1009 0.2623
T1010 0.2623
T1011 0.2623
T1012 0.2623
T1013 0.2623
T1014 0.2623
T1015 0.2623
T1016 0.2623
T1017 0.2623
T1018 0.2621
T1019 0.2638
T1020 0.2638
T1021 0.2638
T1022 0.2638
T1023 0.2634
T1024 0.2619
T1025 0.2604
T1026 0.2599
T1027 0.259
T1028 0.2582
T1029 0.259
T1030 0.2599
T1031 0.2599
T1032 0.2599
T1033 0.2599
T1034 0.2599
T1035 0.2599
T1036 0.2599
T1037 0.2599
T1038 0.2599
T1039 0.2599
T1040 0.2609
T1041 0.2619
T1042 0.2599
T1043 0.2604
T1044 0.2619
T1045 0.2619
T1046 0.263
T1047 0.2634
T1048 0.2634
T1049 0.264
T1050 0.2634
T1051 0.262
T1052 0.26
T1053 0.2594
T1054 0.2594
T1055 0.2594
T1056 0.2594
T1057 0.2615
T1058 0.2615
T1059 0.2615
T1060 0.2615
T1061 0.2615
T1062 0.2615
T1063 0.2615
T1064 0.2615
T1065 0.2615
T1066 0.2615
T1067 0.2625
T1068 0.2632
T1069 0.263
T1070 0.263
T1071 0.263
T1072 0.264
T1073 0.265
T1074 0.265
T1075 0.265
T1076 0.265
T1077 0.265
T1078 0.265
T1079 0.265
T1080 0.265
T1081 0.265
T1082 0.2655
T1083 0.2655
T1084 0.266
T1085 0.267
T1086 0.2667
T1087 0.2666
T1088 0.2666
T1089 0.2666
T1090 0.2666
T1091 0.2661
T1092 0.2666
T1093 0.2818
T1094 0.2834
T1095 0.282
T1096 0.282
T1097 0.282
T1098 0.2825
T1099 0.2838
T1100 0.2838
T1101 0.2838
T1102 0.287
T1103 0.2909
T1104 0.2975
T1105 0.3078
T1106 0.3043
T1107 0.3072
T1108 0.3076
T1109 0.3076
T1110 0.3101
T1111 0.3135
T1112 0.3197
T1113 0.3244
T1114 0.3262
T1115 0.3289
T1116 0.3316
T1117 0.3319
T1118 0.3299
T1119 0.3255
T1120 0.319
T1121 0.3205
T1122 0.3169
T1123 0.3162
T1124 0.3141
T1125 0.3111
T1126 0.3107
T1127 0.3107
T1128 0.3107
T1129 0.3107
T1130 0.3119
T1131 0.3122
T1132 0.3119
T1133 0.3107
T1134 0.3107
T1135 0.3111
T1136 0.3119
T1137 0.3119
T1138 0.3122
T1139 0.3134
T1140 0.3155
T1141 0.3175
T1142 0.3188
T1143 0.3188
T1144 0.3191
T1145 0.3191
T1146 0.3191
T1147 0.3199
T1148 0.3202
T1149 0.3202
T1150 0.3202
T1151 0.3202
T1152 0.3191
T1153 0.3179
T1154 0.3161
T1155 0.3145
T1156 0.3137
T1157 0.3137
T1158 0.3119
T1159 0.3119
T1160 0.3119
T1161 0.3128
T1162 0.3137
T1163 0.3134
T1164 0.3153
T1165 0.3156
T1166 0.3167
T1167 0.3167
T1168 0.3167
T1169 0.316
T1170 0.3152
T1171 0.3139
T1172 0.3134
T1173 0.3148
T1174 0.3152
T1175 0.315
T1176 0.3149
T1177 0.3158
T1178 0.3167
T1179 0.3167
T1180 0.3163
T1181 0.3163
T1182 0.3167
T1183 0.3167
T1184 0.3167
T1185 0.3167
T1186 0.3167
T1187 0.3167
T1188 0.3161
T1189 0.3174
T1190 0.3144
T1191 0.312
T1192 0.3102
T1193 0.309
T1194 0.3082
T1195 0.3064
T1196 0.3064
T1197 0.3064
T1198 0.3064
T1199 0.3081
T1200 0.3098
T1201 0.3113
T1202 0.3098
T1203 0.3093
T1204 0.3079
T1205 0.3072
T1206 0.3064
T1207 0.3098
T1208 0.3071
T1209 0.3037
T1210 0.3045
T1211 0.3055
T1212 0.3072
T1213 0.3091
T1214 0.3121
T1215 0.3138
T1216 0.3162
T1217 0.317
T1218 0.319
T1219 0.3215
T1220 0.3191
T1221 0.3228
T1222 0.3268
T1223 0.33
T1224 0.3304
T1225 0.3304
T1226 0.3291
T1227 0.3288
T1228 0.3271
T1229 0.3258
T1230 0.3254
T1231 0.3254
T1232 0.3263
T1233 0.329
T1234 0.3322
T1235 0.3368
T1236 0.3398
T1237 0.342
T1238 0.3424
T1239 0.3301
T1240 0.3325
T1241 0.332
T1242 0.3419
T1243 0.3408
T1244 0.3409
T1245 0.3409
T1246 0.341
T1247 0.3418
T1248 0.3421
T1249 0.3421
T1250 0.3421
T1251 0.3421
T1252 0.3414
T1253 0.3406
T1254 0.3406
T1255 0.3398
T1256 0.3383
T1257 0.3375
T1258 0.3367
T1259 0.336
T1260 0.3348
T1261 0.3344
T1262 0.3333
T1263 0.3267
T1264 0.323
T1265 0.3201
T1266 0.3185
T1267 0.3241
T1268 0.3223
T1269 0.3209
T1270 0.3205
T1271 0.3187
T1272 0.318
T1273 0.3155
T1274 0.3142
T1275 0.3137
T1276 0.3122
T1277 0.3113
T1278 0.3104
T1279 0.3089
T1280 0.3079
T1281 0.3066
T1282 0.3054
T1283 0.3054
T1284 0.3054
T1285 0.3053
T1286 0.3051
T1287 0.3031
T1288 0.3023
T1289 0.2995
T1290 0.2977
T1291 0.3069
T1292 0.3057
T1293 0.3057
T1294 0.3069
T1295 0.3073
T1296 0.3073
T1297 0.3057
T1298 0.3057
T1299 0.3057
T1300 0.3038
T1301 0.3034
T1302 0.3021
T1303 0.3013
T1304 0.3005
T1305 0.3005
T1306 0.299
T1307 0.299
T1308 0.2986
T1309 0.3002
T1310 0.3002
T1311 0.3002
T1312 0.3021
T1313 0.305
T1314 0.3084
T1315 0.3098
T1316 0.3202
T1317 0.3322
T1318 0.3321
T1319 0.3466
T1320 0.3544
T1321 0.3616
T1322 0.3679
T1323 0.3657
T1324 0.3693
T1325 0.3718
T1326 0.3748
T1327 0.3766
T1328 0.379
T1329 0.3661
T1330 0.3657
T1331 0.3792
T1332 0.3777
T1333 0.3749
T1334 0.371
T1335 0.3675
T1336 0.3628
T1337 0.3665
T1338 0.365
T1339 0.3639
T1340 0.3629
T1341 0.3623
T1342 0.3623
T1343 0.3623
T1344 0.3615
T1345 0.3608
T1346 0.3605
T1347 0.3595
T1348 0.358
T1349 0.3564
T1350 0.355
T1351 0.3531
T1352 0.3514
T1353 0.3493
T1354 0.3516
T1355 0.3503
T1356 0.3489
T1357 0.3475
T1358 0.3451
T1359 0.3429
T1360 0.3403
T1361 0.3385
T1362 0.3366
T1363 0.335
T1364 0.3334
T1365 0.3318
T1366 0.3301
T1367 0.3424
T1368 0.3412
T1369 0.3409
T1370 0.3409
T1371 0.3409
T1372 0.3416
T1373 0.3432
T1374 0.3312
T1375 0.3328
T1376 0.3352
T1377 0.3367
T1378 0.3375
T1379 0.339
T1380 0.3394
T1381 0.3413
T1382 0.3424
T1383 0.3438
T1384 0.3453
T1385 0.3438
T1386 0.3442
T1387 0.3438
T1388 0.3427
T1389 0.3412
T1390 0.3393
T1391 0.3375
T1392 0.3363
T1393 0.3361
T1394 0.3361
T1395 0.3376
T1396 0.3399
T1397 0.3425
T1398 0.3449
T1399 0.3467
T1400 0.3474
T1401 0.3481
T1402 0.3477
T1403 0.3484
T1404 0.3476
T1405 0.3464
T1406 0.3453
T1407 0.3443
T1408 0.3424
T1409 0.3417
T1410 0.3406
T1411 0.3402
T1412 0.3391
T1413 0.3391
T1414 0.3387
T1415 0.3391
T1416 0.3373
T1417 0.3374
T1418 0.3374
T1419 0.3374
T1420 0.3374
T1421 0.3358
T1422 0.3354
T1423 0.3342
T1424 0.3326
T1425 0.3326
T1426 0.3322
T1427 0.331
T1428 0.3296
T1429 0.3424
T1430 0.3416
T1431 0.3412
T1432 0.3405
T1433 0.3401
T1434 0.3405
T1435 0.3409
T1436 0.3409
T1437 0.3401
T1438 0.3401
T1439 0.3401
T1440 0.3401
T1441 0.3397
T1442 0.3389
T1443 0.3386
T1444 0.3374
T1445 0.3362
T1446 0.3354
T1447 0.335
T1448 0.3338
T1449 0.3339
T1450 0.3339
T1451 0.3339
T1452 0.3335
T1453 0.3327
T1454 0.3323
T1455 0.3319
T1456 0.3298
T1457 0.3286
T1458 0.327
T1459 0.3252
T1460 0.324
T1461 0.323
T1462 0.3221
T1463 0.322
T1464 0.3229
T1465 0.3265
T1466 0.3291
T1467 0.3299
T1468 0.3282
T1469 0.3257
T1470 0.3244
T1471 0.3236
T1472 0.3232
T1473 0.3223
T1474 0.3214
T1475 0.3216
T1476 0.3229
T1477 0.3212
T1478 0.3212
T1479 0.3209
T1480 0.32
T1481 0.3191
T1482 0.3191
T1483 0.3242
T1484 0.3242
T1485 0.3242
T1486 0.3249
T1487 0.3188
T1488 0.3217
T1489 0.3232
T1490 0.3235
T1491 0.3259
T1492 0.3278
T1493 0.3282
T1494 0.3279
T1495 0.3279
T1496 0.3296
T1497 0.3314
T1498 0.334
T1499 0.3367
T1500 0.3389
T1501 0.3399
T1502 0.3395
T1503 0.3379
T1504 0.3359
T1505 0.3344
T1506 0.3335
T1507 0.3322
T1508 0.3317
T1509 0.3325
T1510 0.3333
T1511 0.3339
T1512 0.3351
T1513 0.3357
T1514 0.3364
T1515 0.3383
T1516 0.339
T1517 0.3404
T1518 0.3407
T1519 0.3422
T1520 0.3431
T1521 0.3306
T1522 0.3314
T1523 0.3332
T1524 0.3348
T1525 0.3371
T1526 0.3402
T1527 0.341
T1528 0.3414
T1529 0.3421
T1530 0.3413
T1531 0.3411
T1532 0.3411
T1533 0.34
T1534 0.3396
T1535 0.3397
T1536 0.3405
T1537 0.3412
T1538 0.3431
T1539 0.3448
T1540 0.3468
T1541 0.3486
T1542 0.3503
T1543 0.3513
T1544 0.3513
T1545 0.3513
T1546 0.3513
T1547 0.3513
T1548 0.3513
T1549 0.3513
T1550 0.3513
T1551 0.3513
T1552 0.3513
T1553 0.3513
T1554 0.3513
T1555 0.3513
T1556 0.3513
T1557 0.3513
T1558 0.3513
T1559 0.3513
T1560 0.3513
T1561 0.3513
T1562 0.3513
T1563 0.3513
T1564 0.3513
T1565 0.3513
T1566 0.3513
T1567 0.3513
T1568 0.3513
T1569 0.3513
T1570 0.3351
T1571 0.3299
T1572 0.3426
T1573 0.3422
T1574 0.3388
T1575 0.338
T1576 0.338
T1577 0.3377
T1578 0.3381
T1579 0.3388
T1580 0.3408
T1581 0.3434
T1582 0.3311
T1583 0.3314
T1584 0.3318
T1585 0.3305
T1586 0.3314
T1587 0.3327
T1588 0.3339
T1589 0.3354
T1590 0.3362
T1591 0.3354
T1592 0.3346
T1593 0.3334
T1594 0.3322
T1595 0.3318
T1596 0.3318
T1597 0.3339
T1598 0.3342
T1599 0.3338
T1600 0.3334
T1601 0.3334
T1602 0.3334
T1603 0.3334
T1604 0.3334
T1605 0.3332
T1606 0.3332
T1607 0.3328
T1608 0.3311
T1609 0.3432
T1610 0.3418
T1611 0.3408
T1612 0.3393
T1613 0.3382
T1614 0.3378
T1615 0.337
T1616 0.3362
T1617 0.3378
T1618 0.3375
T1619 0.3379
T1620 0.3391
T1621 0.3391
T1622 0.3391
T1623 0.3383
T1624 0.3371
T1625 0.3355
T1626 0.3341
T1627 0.3322
T1628 0.3298
T1629 0.3282
T1630 0.3274
T1631 0.3265
T1632 0.3251
T1633 0.3247
T1634 0.3226
T1635 0.3209
T1636 0.3192
T1637 0.3253
T1638 0.3241
T1639 0.3236
T1640 0.3232
T1641 0.3219
T1642 0.3219
T1643 0.3219
T1644 0.3215
T1645 0.3202
T1646 0.3199
T1647 0.3183
T1648 0.3166
T1649 0.3151
T1650 0.3142
T1651 0.3137
T1652 0.3133
T1653 0.3119
T1654 0.3119
T1655 0.3119
T1656 0.3119
T1657 0.3119
T1658 0.3128
T1659 0.3133
T1660 0.3141
T1661 0.3153
T1662 0.3182
T1663 0.3234
T1664 0.3202
T1665 0.324
T1666 0.3276
T1667 0.3302
T1668 0.3365
T1669 0.3413
T1670 0.3314
T1671 0.3363
T1672 0.3412
T1673 0.3448
T1674 0.3473
T1675 0.3483
T1676 0.3483
T1677 0.3472
T1678 0.3455
T1679 0.3424
T1680 0.3393
T1681 0.3363
T1682 0.3339
T1683 0.334
T1684 0.3332
T1685 0.334
T1686 0.3352
T1687 0.3356
T1688 0.3367
T1689 0.3371
T1690 0.3371
T1691 0.3371
T1692 0.3371
T1693 0.3371
T1694 0.3367
T1695 0.3347
T1696 0.3328
T1697 0.3302
T1698 0.3425
T1699 0.341
T1700 0.3398
T1701 0.3398
T1702 0.3398
T1703 0.3387
T1704 0.3367
T1705 0.3367
T1706 0.3352
T1707 0.3344
T1708 0.3332
T1709 0.3312
T1710 0.33
T1711 0.329
T1712 0.3274
T1713 0.3265
T1714 0.3257
T1715 0.3257
T1716 0.3249
T1717 0.3236
T1718 0.3223
T1719 0.3208
T1720 0.3191
T1721 0.3191
T1722 0.3191
T1723 0.3209
T1724 0.3209
T1725 0.3207
T1726 0.3206
T1727 0.321
T1728 0.3224
T1729 0.321
T1730 0.3206
T1731 0.3206
T1732 0.3206
T1733 0.3191
T1734 0.3188
T1735 0.3253
T1736 0.3242
T1737 0.3242
T1738 0.3242
T1739 0.3242
T1740 0.3242
T1741 0.3238
T1742 0.3221
T1743 0.3212
T1744 0.3197
T1745 0.3185
T1746 0.3176
T1747 0.3176
T1748 0.3176
T1749 0.3176
T1750 0.3176
T1751 0.3187
T1752 0.3191
T1753 0.3191
T1754 0.3191
T1755 0.3187
T1756 0.318
T1757 0.3176
T1758 0.3175
T1759 0.3162
T1760 0.3158
T1761 0.314
T1762 0.314
T1763 0.314
T1764 0.3137
T1765 0.314
T1766 0.314
T1767 0.314
T1768 0.3137
T1769 0.3131
T1770 0.3136
T1771 0.314
T1772 0.314
T1773 0.314
T1774 0.314
T1775 0.314
T1776 0.3131
T1777 0.3122
T1778 0.3122
T1779 0.3115
T1780 0.3107
T1781 0.3107
T1782 0.3096
T1783 0.3089
T1784 0.3089
T1785 0.3089
T1786 0.3089
T1787 0.3122
T1788 0.3104
T1789 0.3093
T1790 0.3075
T1791 0.307
T1792 0.3054
T1793 0.3035
T1794 0.3035
T1795 0.3035
T1796 0.3032
T1797 0.3035
T1798 0.3035
T1799 0.3035
T1800 0.3035
T1801 0.3035
T1802 0.3035
T1803 0.3026
T1804 0.3016
T1805 0.3016
T1806 0.3008
T1807 0.3008
T1808 0.2999
T1809 0.3
T1810 0.3
T1811 0.3
T1812 0.3004
T1813 0.3
T1814 0.3
T1815 0.3
T1816 0.2979
T1817 0.2979
T1818 0.2979
T1819 0.2979
T1820 0.2979
T1821 0.2979
T1822 0.2979
T1823 0.2979
T1824 0.2979
T1825 0.2979
T1826 0.3076
T1827 0.307
T1828 0.307
T1829 0.3054
T1830 0.3054
T1831 0.3054
T1832 0.3042
T1833 0.3042
T1834 0.305
T1835 0.308
T1836 0.2992
T1837 0.2996
T1838 0.2996
T1839 0.2991
T1840 0.2981
T1841 0.2981
T1842 0.2975
T1843 0.2975
T1844 0.2975
T1845 0.2991
T1846 0.2993
T1847 0.2993
T1848 0.2993
T1849 0.2993
T1850 0.2984
T1851 0.2975
T1852 0.3078
T1853 0.3069
T1854 0.3055
T1855 0.3055
T1856 0.3051
T1857 0.3047
T1858 0.3051
T1859 0.3063
T1860 0.3072
T1861 0.3067
T1862 0.3059
T1863 0.3051
T1864 0.3036
T1865 0.3031
T1866 0.3031
T1867 0.3046
T1868 0.3051
T1869 0.3046
T1870 0.3046
T1871 0.3041
T1872 0.3027
T1873 0.3049
T1874 0.3067
T1875 0.2977
T1876 0.3023
T1877 0.3091
T1878 0.3132
T1879 0.3174
T1880 0.3219
T1881 0.3194
T1882 0.3248
T1883 0.3311
T1884 0.338
T1885 0.3428
T1886 0.3339
T1887 0.3366
T1888 0.337
T1889 0.3366
T1890 0.3342
T1891 0.3314
T1892 0.3431
T1893 0.3404
T1894 0.3385
T1895 0.3378
T1896 0.3374
T1897 0.3378
T1898 0.3397
T1899 0.3422
T1900 0.3307
T1901 0.3328
T1902 0.334
T1903 0.3348
T1904 0.3348
T1905 0.334
T1906 0.3328
T1907 0.3328
T1908 0.3315
T1909 0.3425
T1910 0.3374
T1911 0.3353
T1912 0.333
T1913 0.3298
T1914 0.329
T1915 0.3294
T1916 0.3262
T1917 0.3221
T1918 0.3214
T1919 0.3202
T1920 0.3185
T1921 0.3253
T1922 0.3236
T1923 0.3224
T1924 0.3212
T1925 0.3205
T1926 0.3187
T1927 0.3184
T1928 0.317
T1929 0.3159
T1930 0.3159
T1931 0.3184
T1932 0.3188
T1933 0.3179
T1934 0.3166
T1935 0.3159
T1936 0.3155
T1937 0.3137
T1938 0.3121
T1939 0.3124
T1940 0.3138
T1941 0.3153
T1942 0.3157
T1943 0.3182
T1944 0.3202
T1945 0.3193
T1946 0.3185
T1947 0.3194
T1948 0.3202
T1949 0.3217
T1950 0.3243
T1951 0.3227
T1952 0.328
T1953 0.3342
T1954 0.3425
T1955 0.3386
T1956 0.3456
T1957 0.3506
T1958 0.3525
T1959 0.3642
T1960 0.3646
T1961 0.3705
T1962 0.374
T1963 0.3781
T1964 0.3689
T1965 0.3733
T1966 0.3795
T1967 0.3788
T1968 0.3839
T1969 0.3874
T1970 0.3917
T1971 0.3932
T1972 0.389
T1973 0.3913
T1974 0.3926
T1975 0.3942
T1976 0.395
T1977 0.3964
T1978 0.3963
T1979 0.3958
T1980 0.396
T1981 0.3957
T1982 0.3946
T1983 0.3939
T1984 0.3927
T1985 0.3919
T1986 0.3922
T1987 0.3911
T1988 0.39
T1989 0.3897
T1990 0.3897
T1991 0.3887
T1992 0.3885
T1993 0.3876
T1994 0.387
T1995 0.3925
T1996 0.3912
T1997 0.3904
T1998 0.3888
T1999 0.3874
T2000 0.3857
T2001 0.3839
T2002 0.3815
T2003 0.3788
T2004 0.3812
T2005 0.3794
T2006 0.3773
T2007 0.376
T2008 0.3757
T2009 0.3747
T2010 0.3741
T2011 0.3738
T2012 0.3725
T2013 0.3719
T2014 0.371
T2015 0.37
T2016 0.3689
T2017 0.3672
T2018 0.3661
T2019 0.3787
T2020 0.3778
T2021 0.3768
T2022 0.3757
T2023 0.3743
T2024 0.3727
T2025 0.3718
T2026 0.3708
T2027 0.3694
T2028 0.3685
T2029 0.3675
T2030 0.3662
T2031 0.3662
T2032 0.3656
T2033 0.3642
T2034 0.3635
T2035 0.3629
T2036 0.3629
T2037 0.3617
T2038 0.3613
T2039 0.3676
T2040 0.3672
T2041 0.3661
T2042 0.3655
T2043 0.3646
T2044 0.3646
T2045 0.3648
T2046 0.3644
T2047 0.3644
T2048 0.3655
T2049 0.3671
T2050 0.3612
T2051 0.3633
T2052 0.3654
T2053 0.3694
T2054 0.3732
T2055 0.3776
T2056 0.3683
T2057 0.3735
T2058 0.3803
T2059 0.3812
T2060 0.3853
T2061 0.3887
T2062 0.3911
T2063 0.3868
T2064 0.3891
T2065 0.3902
T2066 0.3905
T2067 0.3913
T2068 0.3916
T2069 0.3907
T2070 0.3905
T2071 0.3896
T2072 0.389
T2073 0.3881
T2074 0.3866
T2075 0.3932
T2076 0.3924
T2077 0.3916
T2078 0.3906
T2079 0.3898
T2080 0.3895
T2081 0.3887
T2082 0.3876
T2083 0.3867
T2084 0.3856
T2085 0.3844
T2086 0.3827
T2087 0.3802
T2088 0.3789
T2089 0.3828
T2090 0.3813
T2091 0.3796
T2092 0.3781
T2093 0.3766
T2094 0.3753
T2095 0.374
T2096 0.373
T2097 0.3721
T2098 0.3724
T2099 0.3715
T2100 0.3692
T2101 0.3678
T2102 0.3674
T2103 0.3663
T2104 0.3656
T2105 0.379
T2106 0.378
T2107 0.3777
T2108 0.3777
T2109 0.3774
T2110 0.3764
T2111 0.375
T2112 0.3751
T2113 0.3739
T2114 0.3736
T2115 0.3729
T2116 0.3726
T2117 0.3726
T2118 0.3726
T2119 0.3726
T2120 0.3726
T2121 0.3719
T2122 0.3712
T2123 0.3712
T2124 0.3712
T2125 0.3703
T2126 0.3712
T2127 0.3719
T2128 0.3702
T2129 0.3698
T2130 0.3698
T2131 0.3709
T2132 0.3724
T2133 0.3737
T2134 0.3749
T2135 0.3746
T2136 0.3746
T2137 0.3737
T2138 0.3737
T2139 0.3724
T2140 0.3724
T2141 0.3717
T2142 0.371
T2143 0.371
T2144 0.371
T2145 0.3704
T2146 0.3707
T2147 0.3717
T2148 0.373
T2149 0.3752
T2150 0.3767
T2151 0.3783
T2152 0.3659
T2153 0.367
T2154 0.368
T2155 0.369
T2156 0.3697
T2157 0.37
T2158 0.3696
T2159 0.3689
T2160 0.3682
T2161 0.3682
T2162 0.3682
T2163 0.3668
T2164 0.3668
T2165 0.3654
T2166 0.3792
T2167 0.3787
T2168 0.3778
T2169 0.3771
T2170 0.3768
T2171 0.3758
T2172 0.3749
T2173 0.3747
T2174 0.3737
T2175 0.3733
T2176 0.372
T2177 0.372
T2178 0.3708
T2179 0.3708
T2180 0.3694
T2181 0.3694
T2182 0.3687
T2183 0.368
T2184 0.368
T2185 0.3671
T2186 0.3654
T2187 0.3654
T2188 0.3654
T2189 0.3644
T2190 0.3641
T2191 0.3637
T2192 0.363
T2193 0.3627
T2194 0.3623
T2195 0.3615
T2196 0.3611
T2197 0.3611
T2198 0.3677
T2199 0.3663
T2200 0.3656
T2201 0.3656
T2202 0.3656
T2203 0.3671
T2204 0.3667
T2205 0.366
T2206 0.366
T2207 0.3656
T2208 0.3656
T2209 0.3656
T2210 0.3647
T2211 0.3642
T2212 0.3642
T2213 0.3636
T2214 0.3629
T2215 0.3629
T2216 0.3629
T2217 0.3629
T2218 0.3626
T2219 0.3614
T2220 0.3615
T2221 0.3611
T2222 0.3605
T2223 0.3602
T2224 0.3602
T2225 0.3602
T2226 0.3602
T2227 0.3602
T2228 0.3602
T2229 0.3602
T2230 0.3602
T2231 0.3602
T2232 0.36
T2233 0.3593
T2234 0.3587
T2235 0.3587
T2236 0.3587
T2237 0.3587
T2238 0.3574
T2239 0.3574
T2240 0.3573
T2241 0.3572
T2242 0.3572
T2243 0.3568
T2244 0.3558
T2245 0.3558
T2246 0.3558
T2247 0.3558
T2248 0.3555
T2249 0.3552
T2250 0.3544
T2251 0.3543
T2252 0.3543
T2253 0.3543
T2254 0.3543
T2255 0.3543
T2256 0.3536
T2257 0.3529
T2258 0.3529
T2259 0.3529
T2260 0.3529
T2261 0.3526
T2262 0.3522
T2263 0.3521
T2264 0.3517
T2265 0.3513
T2266 0.3513
T2267 0.3513
T2268 0.3506
T2269 0.3499
T2270 0.3499
T2271 0.3499
T2272 0.3489
T2273 0.3485
T2274 0.3485
T2275 0.3485
T2276 0.3483
T2277 0.3483
T2278 0.3483
T2279 0.3483
T2280 0.3483
T2281 0.3483
T2282 0.3519
T2283 0.3516
T2284 0.3516
T2285 0.3516
T2286 0.3516
T2287 0.3516
T2288 0.3516
T2289 0.3509
T2290 0.3502
T2291 0.35
T2292 0.3499
T2293 0.3499
T2294 0.3499
T2295 0.3499
T2296 0.3499
T2297 0.3499
T2298 0.3496
T2299 0.3489
T2300 0.3485
T2301 0.3482
T2302 0.3449
T2303 0.3392
T2304 0.3377
T2305 0.3389
T2306 0.3419
T2307 0.3437
T2308 0.3451
T2309 0.3455
T2310 0.3455
T2311 0.3455
T2312 0.3455
T2313 0.3455
T2314 0.3455
T2315 0.3455
T2316 0.3455
T2317 0.3455
T2318 0.3455
T2319 0.3455
T2320 0.3447
T2321 0.344
T2322 0.3451
T2323 0.3455
T2324 0.3455
T2325 0.3455
T2326 0.3455
T2327 0.3455
T2328 0.3455
T2329 0.3452
T2330 0.3452
T2331 0.3452
T2332 0.3438
T2333 0.3438
T2334 0.3438
T2335 0.3438
T2336 0.3438
T2337 0.3438
T2338 0.3438
T2339 0.3434
T2340 0.3427
T2341 0.3434
T2342 0.3438
T2343 0.3431
T2344 0.3427
T2345 0.3423
T2346 0.3423
T2347 0.3423
T2348 0.3423
T2349 0.3421
T2350 0.3429
T2351 0.3428
T2352 0.3432
T2353 0.3421
T2354 0.3421
T2355 0.3421
T2356 0.3421
T2357 0.3421
T2358 0.3421
T2359 0.3421
T2360 0.3421
T2361 0.3421
T2362 0.3413
T2363 0.3417
T2364 0.3414
T2365 0.3414
T2366 0.3414
T2367 0.3406
T2368 0.3406
T2369 0.3414
T2370 0.3447
T2371 0.3465
T2372 0.3468
T2373 0.3464
T2374 0.3446
T2375 0.3426
T2376 0.3415
T2377 0.3404
T2378 0.3392
T2379 0.3389
T2380 0.3389
T2381 0.3389
T2382 0.34
T2383 0.3404
T2384 0.3404
T2385 0.3404
T2386 0.3404
T2387 0.3404
T2388 0.3404
T2389 0.3404
T2390 0.3404
T2391 0.3404
T2392 0.3404
T2393 0.3404
T2394 0.3404
T2395 0.2147
T2396 0.2149
T2397 0.2154
T2398 0.2149
T2399 0.2149
T2400 0.2149
T2401 0.2149
T2402 0.2149
T2403 0.2149
T2404 0.2149
T2405 0.2149
T2406 0.2149
T2407 0.2154
T2408 0.2149
T2409 0.2149
T2410 0.2147
T2411 0.2142
T2412 0.2125
T2413 0.2134
T2414 0.2125
T2415 0.2095
T2416 0.2085
T2417 0.2085
T2418 0.2085
T2419 0.2085
T2420 0.2085
T2421 0.2085
T2422 0.2085
T2423 0.2085
T2424 0.2085
T2425 0.2085
T2426 0.2085
T2427 0.2085
T2428 0.2085
T2429 0.2085
T2430 0.2085
T2431 0.2085
T2432 0.2085
T2433 0.2085
T2434 0.2085
T2435 0.2085
T2436 0.2085
T2437 0.2085
T2438 0.2085
T2439 0.2085
T2440 0.2085
T2441 0.2085
T2442 0.2085
T2443 0.2085
T2444 0.2085
T2445 0.2085
T2446 0.2085
T2447 0.2085
T2448 0.2085
T2449 0.2085
T2450 0.2085
T2451 0.2085
T2452 0.2085
T2453 0.2085
T2454 0.2085
T2455 0.2085
T2456 0.2085
T2457 0.2075
T2458 0.2065
T2459 0.2065
T2460 0.206
T2461 0.2065
T2462 0.205
T2463 0.206
T2464 0.206
T2465 0.2065
T2466 0.2065
T2467 0.2065
T2468 0.2065
T2469 0.2065
T2470 0.2065
T2471 0.2065
T2472 0.2065
T2473 0.2065
T2474 0.2065
T2475 0.2065
T2476 0.2065
T2477 0.2065
T2478 0.2065
T2479 0.2065
T2480 0.2065
T2481 0.2065
T2482 0.2065
T2483 0.2065
T2484 0.206
T2485 0.206
T2486 0.2065
T2487 0.205
T2488 0.2055
T2489 0.2182
T2490 0.2747
T2491 0.2742
T2492 0.2659
T2493 0.261
T2494 0.2582
T2495 0.2578
T2496 0.2548
T2497 0.2537
T2498 0.2508
T2499 0.2567
T2500 0.2552
T2501 0.2536
T2502 0.2519
T2503 0.2504
T2504 0.2477
T2505 0.2473
T2506 0.246
T2507 0.2793
T2508 0.2727
T2509 0.2681
T2510 0.2649
T2511 0.2562
T2512 0.2533
T2513 0.2478
T2514 0.246
T2515 0.2444
T2516 0.2438
T2517 0.243
T2518 0.2421
T2519 0.241
T2520 0.2395
T2521 0.2376
T2522 0.2359
T2523 0.2351
T2524 0.2342
T2525 0.2325
T2526 0.2306
T2527 0.2301
T2528 0.2284
T2529 0.2269
T2530 0.226
T2531 0.2236
T2532 0.2218
T2533 0.2208
T2534 0.2194
T2535 0.2232
T2536 0.2226
T2537 0.2226
T2538 0.2226
T2539 0.2226
T2540 0.2226
T2541 0.2226
T2542 0.2226
T2543 0.2226
T2544 0.2226
T2545 0.2226
T2546 0.2226
T2547 0.2226
T2548 0.2216
T2549 0.2207
T2550 0.2207
T2551 0.2207
T2552 0.2207
T2553 0.2193
T2554 0.2197
T2555 0.2207
T2556 0.2202
T2557 0.2178
T2558 0.2163
T2559 0.2151
T2560 0.2691
T2561 0.2533
T2562 0.2478
T2563 0.2449
T2564 0.2416
T2565 0.2395
T2566 0.2382
T2567 0.2365
T2568 0.2359
T2569 0.2351
T2570 0.2336
T2571 0.2325
T2572 0.2319
T2573 0.2306
T2574 0.2296
T2575 0.2284
T2576 0.2278
T2577 0.2274
T2578 0.2274
T2579 0.226
T2580 0.2245
T2581 0.2219
T2582 0.2213
T2583 0.2199
T2584 0.2194
T2585 0.2199
T2586 0.2199
T2587 0.2199
T2588 0.2199
T2589 0.2199
T2590 0.2199
T2591 0.2184
T2592 0.2179
T2593 0.2179
T2594 0.2179
T2595 0.2179
T2596 0.2179
T2597 0.2179
T2598 0.2179
T2599 0.2179
T2600 0.2167
T2601 0.2226
T2602 0.2226
T2603 0.2216
T2604 0.2216
T2605 0.2216
T2606 0.2207
T2607 0.2226
T2608 0.2221
T2609 0.2221
T2610 0.2207
T2611 0.2207
T2612 0.2207
T2613 0.2207
T2614 0.2207
T2615 0.2207
T2616 0.2207
T2617 0.2193
T2618 0.2188
T2619 0.2197
T2620 0.2202
T2621 0.2207
T2622 0.2207
T2623 0.2207
T2624 0.2207
T2625 0.2207
T2626 0.2202
T2627 0.2197
T2628 0.2193
T2629 0.2183
T2630 0.2183
T2631 0.2188
T2632 0.2173
T2633 0.2168
T2634 0.2168
T2635 0.2168
T2636 0.2168
T2637 0.2168
T2638 0.2168
T2639 0.2168
T2640 0.2168
T2641 0.2168
T2642 0.2168
T2643 0.2168
T2644 0.2168
T2645 0.2183
T2646 0.2188
T2647 0.2188
T2648 0.2188
T2649 0.2188
T2650 0.2188
T2651 0.2173
T2652 0.2173
T2653 0.2168
T2654 0.2168
T2655 0.2168
T2656 0.2168
T2657 0.2173
T2658 0.2183
T2659 0.2173
T2660 0.2193
T2661 0.2188
T2662 0.2202
T2663 0.2221
T2664 0.2221
T2665 0.2232
T2666 0.2167
T2667 0.2199
T2668 0.2218
T2669 0.2241
T2670 0.2251
T2671 0.2274
T2672 0.2296
T2673 0.2341
T2674 0.2365
T2675 0.2405
T2676 0.2463
T2677 0.2498
T2678 0.2537
T2679 0.2567
T2680 0.2499
T2681 0.2503
T2682 0.2516
T2683 0.2532
T2684 0.2537
T2685 0.2537
T2686 0.2527
T2687 0.2516
T2688 0.2508
T2689 0.2573
T2690 0.2557
T2691 0.2542
T2692 0.2536
T2693 0.2536
T2694 0.2536
T2695 0.2536
T2696 0.2536
T2697 0.2536
T2698 0.2536
T2699 0.2536
T2700 0.2536
T2701 0.2518
T2702 0.2493
T2703 0.2473
T2704 0.246
T2705 0.2498
T2706 0.2477
T2707 0.246
T2708 0.246
T2709 0.2444
T2710 0.2421
T2711 0.2421
T2712 0.2405
T2713 0.2386
T2714 0.2382
T2715 0.2382
T2716 0.2382
T2717 0.2376
T2718 0.2365
T2719 0.2359
T2720 0.2359
T2721 0.2376
T2722 0.2365
T2723 0.2371
T2724 0.2371
T2725 0.24
T2726 0.2416
T2727 0.2421
T2728 0.2425
T2729 0.2438
T2730 0.2444
T2731 0.246
T2732 0.246
T2733 0.2473
T2734 0.2477
T2735 0.2483
T2736 0.2498
T2737 0.2498
T2738 0.2498
T2739 0.2498
T2740 0.2498
T2741 0.2514
T2742 0.2519
T2743 0.2528
T2744 0.2536
T2745 0.2542
T2746 0.2557
T2747 0.2499
T2748 0.2503
T2749 0.2512
T2750 0.2527
T2751 0.2508
T2752 0.2499
T2753 0.2562
T2754 0.2557
T2755 0.2536
T2756 0.2532
T2757 0.2519
T2758 0.2514
T2759 0.2498
T2760 0.2488
T2761 0.2468
T2762 0.246
T2763 0.2449
T2764 0.2438
T2765 0.243
T2766 0.2421
T2767 0.2405
T2768 0.2399
T2769 0.2399
T2770 0.2399
T2771 0.2399
T2772 0.2386
T2773 0.2382
T2774 0.2371
T2775 0.2359
T2776 0.2359
T2777 0.2359
T2778 0.2359
T2779 0.2359
T2780 0.2359
T2781 0.2346
T2782 0.2342
T2783 0.2342
T2784 0.2336
T2785 0.2319
T2786 0.2319
T2787 0.2319
T2788 0.2306
T2789 0.2301
T2790 0.2301
T2791 0.2127
T2792 0.2127
T2793 0.2127
T2794 0.2127
T2795 0.2127
T2796 0.2127
T2797 0.2127
T2798 0.2127
T2799 0.2127
T2800 0.2127
T2801 0.2127
T2802 0.2127
T2803 0.2127
T2804 0.2127
T2805 0.2127
T2806 0.2127
T2807 0.2127
T2808 0.2127
