# Supplementary material for: FishMORPH - An agent-based model to predict salmonid growth and distribution responses under natural and low flows
Source: Sci Rep. 2016 Jul 19;6:29414. doi: 10.1038/srep29414 (PMC4949470; doi:10.1038/srep29414)
Supplement: Supplementary Information 2 [file srep29414-s2.zip › SR_FishMORPH_Files/Parameters/Baseline_Velocity_P10.var]

Velocity PatchP10
T1 0.3032
T2 0.3026
T3 0.3026
T4 0.3026
T5 0.3023
T6 0.302
T7 0.3008
T8 0.3007
T9 0.2996
T10 0.3021
T11 0.302
T12 0.2993
T13 0.299
T14 0.297
T15 0.297
T16 0.297
T17 0.297
T18 0.297
T19 0.2966
T20 0.2962
T21 0.2954
T22 0.295
T23 0.295
T24 0.295
T25 0.2942
T26 0.2934
T27 0.2934
T28 0.2934
T29 0.2934
T30 0.2934
T31 0.2934
T32 0.2934
T33 0.2934
T34 0.2934
T35 0.293
T36 0.2925
T37 0.2917
T38 0.2917
T39 0.2917
T40 0.2917
T41 0.2917
T42 0.2914
T43 0.2904
T44 0.2904
T45 0.2904
T46 0.2904
T47 0.2904
T48 0.2904
T49 0.2904
T50 0.2904
T51 0.2887
T52 0.2887
T53 0.2887
T54 0.2869
T55 0.2869
T56 0.2947
T57 0.2939
T58 0.2943
T59 0.2947
T60 0.2899
T61 0.2874
T62 0.2943
T63 0.2939
T64 0.2935
T65 0.2869
T66 0.2939
T67 0.2935
T68 0.2935
T69 0.2935
T70 0.2935
T71 0.2931
T72 0.2918
T73 0.2912
T74 0.2901
T75 0.2889
T76 0.2889
T77 0.2889
T78 0.2889
T79 0.2889
T80 0.2889
T81 0.2889
T82 0.2889
T83 0.2889
T84 0.2889
T85 0.2893
T86 0.2905
T87 0.2905
T88 0.2905
T89 0.2905
T90 0.2905
T91 0.2905
T92 0.2905
T93 0.2905
T94 0.2905
T95 0.2905
T96 0.2905
T97 0.2905
T98 0.2905
T99 0.2901
T100 0.2889
T101 0.2889
T102 0.2889
T103 0.2889
T104 0.2889
T105 0.2889
T106 0.2889
T107 0.2889
T108 0.2885
T109 0.2889
T110 0.2889
T111 0.2889
T112 0.2889
T113 0.2889
T114 0.2889
T115 0.2889
T116 0.2889
T117 0.2889
T118 0.2889
T119 0.2889
T120 0.2889
T121 0.2889
T122 0.2889
T123 0.2889
T124 0.2889
T125 0.2889
T126 0.2889
T127 0.2889
T128 0.2889
T129 0.2889
T130 0.2889
T131 0.2897
T132 0.2905
T133 0.2905
T134 0.2905
T135 0.2905
T136 0.2908
T137 0.2918
T138 0.2918
T139 0.2918
T140 0.2918
T141 0.2918
T142 0.2918
T143 0.2918
T144 0.2918
T145 0.2918
T146 0.2918
T147 0.2918
T148 0.2918
T149 0.2918
T150 0.2935
T151 0.2931
T152 0.2935
T153 0.2939
T154 0.2869
T155 0.2869
T156 0.2869
T157 0.2869
T158 0.2878
T159 0.2869
T160 0.2878
T161 0.2887
T162 0.2887
T163 0.2887
T164 0.2887
T165 0.2887
T166 0.2887
T167 0.2887
T168 0.2887
T169 0.2887
T170 0.2887
T171 0.2887
T172 0.2887
T173 0.2887
T174 0.2887
T175 0.2887
T176 0.2887
T177 0.2887
T178 0.2883
T179 0.2887
T180 0.2887
T181 0.2883
T182 0.2874
T183 0.2883
T184 0.2874
T185 0.2869
T186 0.2869
T187 0.2869
T188 0.2869
T189 0.2869
T190 0.2869
T191 0.2869
T192 0.2869
T193 0.2869
T194 0.2869
T195 0.2869
T196 0.2869
T197 0.2939
T198 0.2935
T199 0.2935
T200 0.2935
T201 0.2918
T202 0.2918
T203 0.2918
T204 0.2918
T205 0.2918
T206 0.2918
T207 0.2918
T208 0.2918
T209 0.2918
T210 0.2918
T211 0.2918
T212 0.2918
T213 0.2918
T214 0.2918
T215 0.2923
T216 0.2918
T217 0.2918
T218 0.2918
T219 0.2918
T220 0.2918
T221 0.2918
T222 0.2918
T223 0.2918
T224 0.2915
T225 0.2905
T226 0.2905
T227 0.2905
T228 0.2905
T229 0.2905
T230 0.2905
T231 0.2905
T232 0.2905
T233 0.2905
T234 0.2905
T235 0.2905
T236 0.2905
T237 0.2905
T238 0.2905
T239 0.2905
T240 0.2905
T241 0.2905
T242 0.2905
T243 0.2905
T244 0.2905
T245 0.2905
T246 0.2905
T247 0.2905
T248 0.2905
T249 0.2889
T250 0.2889
T251 0.2893
T252 0.3049
T253 0.3299
T254 0.3221
T255 0.3219
T256 0.322
T257 0.322
T258 0.3205
T259 0.3208
T260 0.3208
T261 0.32
T262 0.3194
T263 0.3196
T264 0.3196
T265 0.3196
T266 0.3196
T267 0.3196
T268 0.3196
T269 0.3196
T270 0.3196
T271 0.3196
T272 0.3196
T273 0.3196
T274 0.3196
T275 0.3196
T276 0.32
T277 0.3203
T278 0.3209
T279 0.3208
T280 0.3208
T281 0.3208
T282 0.32
T283 0.3198
T284 0.3195
T285 0.3196
T286 0.3196
T287 0.3196
T288 0.3196
T289 0.3196
T290 0.3196
T291 0.3196
T292 0.3196
T293 0.32
T294 0.321
T295 0.3208
T296 0.3208
T297 0.3223
T298 0.322
T299 0.322
T300 0.3226
T301 0.3222
T302 0.3222
T303 0.3225
T304 0.3228
T305 0.323
T306 0.323
T307 0.323
T308 0.323
T309 0.323
T310 0.323
T311 0.323
T312 0.323
T313 0.323
T314 0.323
T315 0.323
T316 0.323
T317 0.323
T318 0.323
T319 0.323
T320 0.323
T321 0.323
T322 0.323
T323 0.323
T324 0.323
T325 0.3227
T326 0.323
T327 0.323
T328 0.323
T329 0.323
T330 0.323
T331 0.323
T332 0.323
T333 0.323
T334 0.323
T335 0.323
T336 0.323
T337 0.3227
T338 0.3218
T339 0.322
T340 0.322
T341 0.322
T342 0.322
T343 0.322
T344 0.322
T345 0.322
T346 0.322
T347 0.322
T348 0.322
T349 0.322
T350 0.322
T351 0.322
T352 0.322
T353 0.3205
T354 0.3208
T355 0.3208
T356 0.3208
T357 0.3208
T358 0.3208
T359 0.3208
T360 0.3208
T361 0.3208
T362 0.32
T363 0.3209
T364 0.3208
T365 0.3208
T366 0.3208
T367 0.3208
T368 0.3208
T369 0.3208
T370 0.3208
T371 0.3208
T372 0.3208
T373 0.3212
T374 0.3222
T375 0.322
T376 0.322
T377 0.322
T378 0.3223
T379 0.3219
T380 0.322
T381 0.322
T382 0.322
T383 0.322
T384 0.322
T385 0.322
T386 0.322
T387 0.322
T388 0.322
T389 0.322
T390 0.322
T391 0.322
T392 0.322
T393 0.3209
T394 0.3113
T395 0.2946
T396 0.2852
T397 0.3032
T398 0.302
T399 0.3008
T400 0.3011
T401 0.3011
T402 0.3011
T403 0.3015
T404 0.301
T405 0.3011
T406 0.2999
T407 0.2997
T408 0.2998
T409 0.2998
T410 0.3006
T411 0.3012
T412 0.3022
T413 0.3039
T414 0.3048
T415 0.3036
T416 0.3047
T417 0.3045
T418 0.3045
T419 0.3042
T420 0.3019
T421 0.3023
T422 0.2952
T423 0.2942
T424 0.295
T425 0.295
T426 0.295
T427 0.295
T428 0.295
T429 0.295
T430 0.295
T431 0.295
T432 0.295
T433 0.295
T434 0.295
T435 0.2942
T436 0.2934
T437 0.2934
T438 0.2925
T439 0.2917
T440 0.2909
T441 0.29
T442 0.29
T443 0.2896
T444 0.2883
T445 0.2888
T446 0.2883
T447 0.2888
T448 0.2883
T449 0.2879
T450 0.2939
T451 0.2931
T452 0.2931
T453 0.2931
T454 0.2923
T455 0.2915
T456 0.2915
T457 0.2931
T458 0.2931
T459 0.2931
T460 0.2927
T461 0.2931
T462 0.2931
T463 0.2948
T464 0.2877
T465 0.2888
T466 0.2897
T467 0.291
T468 0.2918
T469 0.293
T470 0.293
T471 0.2939
T472 0.2947
T473 0.2943
T474 0.293
T475 0.2922
T476 0.2914
T477 0.2905
T478 0.2897
T479 0.2897
T480 0.2888
T481 0.2897
T482 0.2893
T483 0.2897
T484 0.2897
T485 0.2901
T486 0.2897
T487 0.2914
T488 0.2916
T489 0.294
T490 0.296
T491 0.2984
T492 0.2988
T493 0.3004
T494 0.3026
T495 0.3036
T496 0.3046
T497 0.3055
T498 0.286
T499 0.2878
T500 0.2902
T501 0.291
T502 0.2933
T503 0.2952
T504 0.2968
T505 0.2982
T506 0.2995
T507 0.2996
T508 0.2999
T509 0.3009
T510 0.2988
T511 0.2992
T512 0.3002
T513 0.3004
T514 0.3014
T515 0.303
T516 0.3033
T517 0.3047
T518 0.3051
T519 0.305
T520 0.3054
T521 0.305
T522 0.305
T523 0.305
T524 0.305
T525 0.305
T526 0.305
T527 0.3046
T528 0.3038
T529 0.3036
T530 0.3036
T531 0.3022
T532 0.3025
T533 0.3021
T534 0.3011
T535 0.2995
T536 0.2991
T537 0.3004
T538 0.2998
T539 0.2992
T540 0.2993
T541 0.2975
T542 0.2978
T543 0.2978
T544 0.2971
T545 0.2964
T546 0.2966
T547 0.2958
T548 0.2952
T549 0.2953
T550 0.2945
T551 0.2939
T552 0.2935
T553 0.2922
T554 0.2924
T555 0.2916
T556 0.2909
T557 0.291
T558 0.2914
T559 0.293
T560 0.2957
T561 0.2994
T562 0.2997
T563 0.3025
T564 0.3053
T565 0.3106
T566 0.3174
T567 0.3228
T568 0.3256
T569 0.328
T570 0.3295
T571 0.3317
T572 0.3336
T573 0.3363
T574 0.3321
T575 0.3362
T576 0.3402
T577 0.3251
T578 0.3305
T579 0.3394
T580 0.3421
T581 0.3382
T582 0.3438
T583 0.349
T584 0.3515
T585 0.353
T586 0.3568
T587 0.3589
T588 0.3598
T589 0.3648
T590 0.367
T591 0.3674
T592 0.3679
T593 0.3682
T594 0.3681
T595 0.3673
T596 0.3655
T597 0.3616
T598 0.3567
T599 0.3527
T600 0.3473
T601 0.3427
T602 0.3394
T603 0.3359
T604 0.3328
T605 0.3419
T606 0.3408
T607 0.3399
T608 0.3404
T609 0.3412
T610 0.3433
T611 0.3444
T612 0.336
T613 0.3388
T614 0.3415
T615 0.3425
T616 0.3447
T617 0.3464
T618 0.3481
T619 0.3496
T620 0.3507
T621 0.3509
T622 0.3498
T623 0.3467
T624 0.341
T625 0.3328
T626 0.334
T627 0.3279
T628 0.3189
T629 0.3316
T630 0.3263
T631 0.3311
T632 0.3291
T633 0.3274
T634 0.3259
T635 0.3249
T636 0.3237
T637 0.3228
T638 0.3223
T639 0.3214
T640 0.3205
T641 0.3203
T642 0.3198
T643 0.3193
T644 0.3194
T645 0.3194
T646 0.3186
T647 0.318
T648 0.3178
T649 0.3167
T650 0.3169
T651 0.3163
T652 0.3158
T653 0.3159
T654 0.3151
T655 0.3145
T656 0.3147
T657 0.3137
T658 0.3135
T659 0.3136
T660 0.312
T661 0.3123
T662 0.311
T663 0.3113
T664 0.3087
T665 0.2901
T666 0.2909
T667 0.2912
T668 0.2912
T669 0.2908
T670 0.2901
T671 0.2902
T672 0.2902
T673 0.2902
T674 0.2902
T675 0.2885
T676 0.2887
T677 0.2885
T678 0.2884
T679 0.288
T680 0.2867
T681 0.2869
T682 0.2869
T683 0.286
T684 0.2874
T685 0.2916
T686 0.3045
T687 0.3104
T688 0.2999
T689 0.2945
T690 0.2901
T691 0.2881
T692 0.2867
T693 0.286
T694 0.3049
T695 0.305
T696 0.3047
T697 0.3036
T698 0.3038
T699 0.3039
T700 0.304
T701 0.3041
T702 0.303
T703 0.3033
T704 0.3033
T705 0.3032
T706 0.3033
T707 0.3034
T708 0.3024
T709 0.3023
T710 0.3024
T711 0.3025
T712 0.3023
T713 0.3012
T714 0.3015
T715 0.3016
T716 0.3017
T717 0.3018
T718 0.3019
T719 0.302
T720 0.3021
T721 0.3022
T722 0.3023
T723 0.3024
T724 0.3025
T725 0.3026
T726 0.3027
T727 0.3028
T728 0.3029
T729 0.3026
T730 0.3027
T731 0.3032
T732 0.3032
T733 0.3021
T734 0.3019
T735 0.3024
T736 0.302
T737 0.3017
T738 0.3014
T739 0.3011
T740 0.3008
T741 0.3009
T742 0.3009
T743 0.3009
T744 0.3008
T745 0.3009
T746 0.301
T747 0.3011
T748 0.3011
T749 0.3012
T750 0.3013
T751 0.3014
T752 0.3015
T753 0.3016
T754 0.3017
T755 0.3018
T756 0.3019
T757 0.3019
T758 0.302
T759 0.3021
T760 0.3022
T761 0.3023
T762 0.3024
T763 0.3025
T764 0.3026
T765 0.3133
T766 0.3109
T767 0.3112
T768 0.3113
T769 0.3114
T770 0.3115
T771 0.3112
T772 0.3109
T773 0.3111
T774 0.3107
T775 0.3112
T776 0.3116
T777 0.3116
T778 0.3117
T779 0.3118
T780 0.3119
T781 0.3117
T782 0.3115
T783 0.3113
T784 0.3115
T785 0.3108
T786 0.3114
T787 0.311
T788 0.3112
T789 0.3121
T790 0.3121
T791 0.3122
T792 0.3122
T793 0.3123
T794 0.3124
T795 0.3125
T796 0.3126
T797 0.3123
T798 0.3129
T799 0.3129
T800 0.313
T801 0.3131
T802 0.3132
T803 0.3133
T804 0.3134
T805 0.3132
T806 0.3133
T807 0.3134
T808 0.3135
T809 0.3127
T810 0.3121
T811 0.3128
T812 0.3124
T813 0.3125
T814 0.3126
T815 0.3127
T816 0.3128
T817 0.3129
T818 0.313
T819 0.3131
T820 0.3132
T821 0.3124
T822 0.3126
T823 0.3207
T824 0.321
T825 0.3211
T826 0.3212
T827 0.3213
T828 0.3214
T829 0.3215
T830 0.3204
T831 0.3207
T832 0.3216
T833 0.3195
T834 0.3189
T835 0.3187
T836 0.3175
T837 0.3176
T838 0.3177
T839 0.3178
T840 0.3179
T841 0.318
T842 0.3181
T843 0.3182
T844 0.3183
T845 0.3182
T846 0.3175
T847 0.3176
T848 0.3169
T849 0.3168
T850 0.3186
T851 0.3183
T852 0.3188
T853 0.3189
T854 0.319
T855 0.3174
T856 0.3171
T857 0.3159
T858 0.316
T859 0.3161
T860 0.3162
T861 0.3163
T862 0.3164
T863 0.3165
T864 0.3166
T865 0.3175
T866 0.3185
T867 0.3186
T868 0.3187
T869 0.3188
T870 0.3189
T871 0.319
T872 0.3191
T873 0.3192
T874 0.3193
T875 0.3194
T876 0.3195
T877 0.3196
T878 0.3197
T879 0.3198
T880 0.3182
T881 0.3183
T882 0.3171
T883 0.3167
T884 0.316
T885 0.3161
T886 0.317
T887 0.3171
T888 0.3179
T889 0.3187
T890 0.3188
T891 0.3189
T892 0.319
T893 0.3191
T894 0.3196
T895 0.3193
T896 0.3194
T897 0.3195
T898 0.3196
T899 0.3197
T900 0.3197
T901 0.3198
T902 0.3199
T903 0.3196
T904 0.3188
T905 0.3185
T906 0.3186
T907 0.3187
T908 0.3188
T909 0.3188
T910 0.3189
T911 0.319
T912 0.3191
T913 0.3192
T914 0.3193
T915 0.3199
T916 0.3195
T917 0.3196
T918 0.3201
T919 0.3216
T920 0.3203
T921 0.3199
T922 0.32
T923 0.3201
T924 0.3202
T925 0.3203
T926 0.325
T927 0.3245
T928 0.3235
T929 0.325
T930 0.3237
T931 0.3236
T932 0.3236
T933 0.3237
T934 0.3238
T935 0.3239
T936 0.324
T937 0.3241
T938 0.3246
T939 0.3247
T940 0.3244
T941 0.3262
T942 0.3263
T943 0.3264
T944 0.3265
T945 0.3266
T946 0.3267
T947 0.3268
T948 0.3269
T949 0.3283
T950 0.3255
T951 0.3294
T952 0.3287
T953 0.3278
T954 0.3272
T955 0.3273
T956 0.3274
T957 0.3275
T958 0.3276
T959 0.3277
T960 0.3278
T961 0.3279
T962 0.328
T963 0.3281
T964 0.3282
T965 0.3283
T966 0.3284
T967 0.3285
T968 0.3286
T969 0.3287
T970 0.3288
T971 0.3289
T972 0.329
T973 0.3291
T974 0.3291
T975 0.3292
T976 0.3293
T977 0.3294
T978 0.3295
T979 0.3296
T980 0.3297
T981 0.3297
T982 0.3285
T983 0.3283
T984 0.3284
T985 0.3285
T986 0.3282
T987 0.3283
T988 0.3284
T989 0.3285
T990 0.3286
T991 0.3287
T992 0.3288
T993 0.3289
T994 0.329
T995 0.3291
T996 0.3292
T997 0.3293
T998 0.3294
T999 0.3295
T1000 0.3296
T1001 0.3293
T1002 0.328
T1003 0.3281
T1004 0.3282
T1005 0.3288
T1006 0.3302
T1007 0.3303
T1008 0.329
T1009 0.3287
T1010 0.3288
T1011 0.3289
T1012 0.329
T1013 0.3291
T1014 0.3292
T1015 0.3292
T1016 0.3293
T1017 0.3294
T1018 0.3294
T1019 0.3311
T1020 0.3312
T1021 0.3313
T1022 0.3314
T1023 0.331
T1024 0.3298
T1025 0.3285
T1026 0.3281
T1027 0.3275
T1028 0.3269
T1029 0.3277
T1030 0.3285
T1031 0.3286
T1032 0.3287
T1033 0.3288
T1034 0.3289
T1035 0.329
T1036 0.3291
T1037 0.3292
T1038 0.3293
T1039 0.3294
T1040 0.3304
T1041 0.3314
T1042 0.3296
T1043 0.3302
T1044 0.3317
T1045 0.3317
T1046 0.3329
T1047 0.3334
T1048 0.3335
T1049 0.3341
T1050 0.3336
T1051 0.3323
T1052 0.3306
T1053 0.3302
T1054 0.3303
T1055 0.3304
T1056 0.3305
T1057 0.3324
T1058 0.3325
T1059 0.3326
T1060 0.3327
T1061 0.3328
T1062 0.3329
T1063 0.333
T1064 0.3331
T1065 0.3332
T1066 0.3333
T1067 0.3343
T1068 0.335
T1069 0.335
T1070 0.3351
T1071 0.3352
T1072 0.3362
T1073 0.3372
T1074 0.3373
T1075 0.3374
T1076 0.3375
T1077 0.3376
T1078 0.3377
T1079 0.3378
T1080 0.3379
T1081 0.338
T1082 0.3385
T1083 0.3386
T1084 0.3392
T1085 0.3402
T1086 0.34
T1087 0.34
T1088 0.3401
T1089 0.3402
T1090 0.3403
T1091 0.3399
T1092 0.3405
T1093 0.3575
T1094 0.3569
T1095 0.3553
T1096 0.3557
T1097 0.3558
T1098 0.3563
T1099 0.3576
T1100 0.3574
T1101 0.3575
T1102 0.3605
T1103 0.3637
T1104 0.3692
T1105 0.368
T1106 0.3729
T1107 0.3743
T1108 0.3742
T1109 0.3742
T1110 0.3525
T1111 0.356
T1112 0.3621
T1113 0.3661
T1114 0.3714
T1115 0.3727
T1116 0.3749
T1117 0.3747
T1118 0.3728
T1119 0.3689
T1120 0.3658
T1121 0.3616
T1122 0.3589
T1123 0.3588
T1124 0.3567
T1125 0.3538
T1126 0.3537
T1127 0.3538
T1128 0.3538
T1129 0.3538
T1130 0.3554
T1131 0.3557
T1132 0.3553
T1133 0.3538
T1134 0.3788
T1135 0.3793
T1136 0.3556
T1137 0.3556
T1138 0.3561
T1139 0.3575
T1140 0.3597
T1141 0.3616
T1142 0.3628
T1143 0.3626
T1144 0.3631
T1145 0.3631
T1146 0.3632
T1147 0.3641
T1148 0.3644
T1149 0.3644
T1150 0.3645
T1151 0.3645
T1152 0.3635
T1153 0.3623
T1154 0.3607
T1155 0.3592
T1156 0.3586
T1157 0.3587
T1158 0.3816
T1159 0.3821
T1160 0.3821
T1161 0.3831
T1162 0.3589
T1163 0.3585
T1164 0.361
T1165 0.3612
T1166 0.3625
T1167 0.3624
T1168 0.3624
T1169 0.3617
T1170 0.361
T1171 0.3593
T1172 0.3843
T1173 0.3608
T1174 0.3613
T1175 0.361
T1176 0.361
T1177 0.3622
T1178 0.3632
T1179 0.3631
T1180 0.3627
T1181 0.3628
T1182 0.3634
T1183 0.3634
T1184 0.3634
T1185 0.3635
T1186 0.3635
T1187 0.3636
T1188 0.3629
T1189 0.3646
T1190 0.3861
T1191 0.3845
T1192 0.3834
T1193 0.3827
T1194 0.3823
T1195 0.3807
T1196 0.3812
T1197 0.3813
T1198 0.3814
T1199 0.3831
T1200 0.3845
T1201 0.3857
T1202 0.384
T1203 0.3839
T1204 0.3828
T1205 0.3824
T1206 0.3819
T1207 0.3854
T1208 0.3823
T1209 0.3795
T1210 0.3811
T1211 0.382
T1212 0.3835
T1213 0.3852
T1214 0.3878
T1215 0.3888
T1216 0.3909
T1217 0.3913
T1218 0.368
T1219 0.3708
T1220 0.3753
T1221 0.3785
T1222 0.3819
T1223 0.3847
T1224 0.3845
T1225 0.3845
T1226 0.3833
T1227 0.3832
T1228 0.3816
T1229 0.3807
T1230 0.3806
T1231 0.3808
T1232 0.3817
T1233 0.3845
T1234 0.3848
T1235 0.3891
T1236 0.3914
T1237 0.3932
T1238 0.3932
T1239 0.3948
T1240 0.3967
T1241 0.3959
T1242 0.3923
T1243 0.392
T1244 0.3923
T1245 0.3924
T1246 0.3926
T1247 0.3935
T1248 0.3938
T1249 0.3938
T1250 0.3938
T1251 0.3939
T1252 0.3932
T1253 0.3926
T1254 0.3929
T1255 0.3921
T1256 0.3908
T1257 0.3903
T1258 0.3898
T1259 0.3892
T1260 0.3881
T1261 0.388
T1262 0.387
T1263 0.3829
T1264 0.3803
T1265 0.378
T1266 0.3768
T1267 0.3757
T1268 0.3739
T1269 0.3982
T1270 0.3983
T1271 0.3967
T1272 0.3965
T1273 0.3942
T1274 0.3935
T1275 0.3935
T1276 0.3921
T1277 0.3916
T1278 0.391
T1279 0.3897
T1280 0.3892
T1281 0.3881
T1282 0.3873
T1283 0.3876
T1284 0.3877
T1285 0.3876
T1286 0.3875
T1287 0.3855
T1288 0.3962
T1289 0.3939
T1290 0.3929
T1291 0.3916
T1292 0.3909
T1293 0.3913
T1294 0.3926
T1295 0.3928
T1296 0.3928
T1297 0.3913
T1298 0.3917
T1299 0.3918
T1300 0.39
T1301 0.3901
T1302 0.3891
T1303 0.3886
T1304 0.3881
T1305 0.3883
T1306 0.3869
T1307 0.3873
T1308 0.3869
T1309 0.3888
T1310 0.3885
T1311 0.3886
T1312 0.3906
T1313 0.3932
T1314 0.3959
T1315 0.3961
T1316 0.4112
T1317 0.395
T1318 0.4048
T1319 0.4165
T1320 0.4262
T1321 0.4308
T1322 0.4357
T1323 0.4283
T1324 0.4313
T1325 0.4334
T1326 0.4361
T1327 0.4374
T1328 0.4397
T1329 0.4406
T1330 0.4399
T1331 0.4394
T1332 0.4379
T1333 0.4353
T1334 0.4318
T1335 0.4288
T1336 0.4356
T1337 0.4333
T1338 0.4327
T1339 0.432
T1340 0.4313
T1341 0.4309
T1342 0.4312
T1343 0.4313
T1344 0.4305
T1345 0.43
T1346 0.43
T1347 0.4291
T1348 0.4278
T1349 0.4266
T1350 0.4256
T1351 0.4241
T1352 0.4229
T1353 0.4212
T1354 0.4194
T1355 0.4186
T1356 0.4175
T1357 0.4165
T1358 0.4144
T1359 0.4128
T1360 0.4107
T1361 0.4094
T1362 0.408
T1363 0.4069
T1364 0.4057
T1365 0.4045
T1366 0.4033
T1367 0.402
T1368 0.4011
T1369 0.401
T1370 0.4011
T1371 0.4012
T1372 0.4021
T1373 0.4037
T1374 0.4053
T1375 0.4066
T1376 0.4087
T1377 0.4099
T1378 0.4104
T1379 0.4118
T1380 0.4119
T1381 0.4139
T1382 0.4146
T1383 0.416
T1384 0.4172
T1385 0.4154
T1386 0.4162
T1387 0.4158
T1388 0.4148
T1389 0.4136
T1390 0.4121
T1391 0.4106
T1392 0.4099
T1393 0.41
T1394 0.4101
T1395 0.4117
T1396 0.4138
T1397 0.4161
T1398 0.418
T1399 0.4195
T1400 0.4199
T1401 0.4205
T1402 0.42
T1403 0.4209
T1404 0.4199
T1405 0.419
T1406 0.4182
T1407 0.4174
T1408 0.4158
T1409 0.4155
T1410 0.4146
T1411 0.4145
T1412 0.4135
T1413 0.4138
T1414 0.4134
T1415 0.4139
T1416 0.4121
T1417 0.4126
T1418 0.4126
T1419 0.4127
T1420 0.4128
T1421 0.4112
T1422 0.4112
T1423 0.4101
T1424 0.4088
T1425 0.4092
T1426 0.4089
T1427 0.4077
T1428 0.4094
T1429 0.4085
T1430 0.408
T1431 0.4078
T1432 0.4071
T1433 0.4069
T1434 0.4074
T1435 0.4078
T1436 0.4078
T1437 0.407
T1438 0.4072
T1439 0.4073
T1440 0.4073
T1441 0.407
T1442 0.4062
T1443 0.406
T1444 0.4049
T1445 0.4038
T1446 0.4033
T1447 0.403
T1448 0.4018
T1449 0.4021
T1450 0.4022
T1451 0.4022
T1452 0.4018
T1453 0.401
T1454 0.4007
T1455 0.4004
T1456 0.3981
T1457 0.397
T1458 0.3951
T1459 0.421
T1460 0.4203
T1461 0.4196
T1462 0.419
T1463 0.4192
T1464 0.4202
T1465 0.4236
T1466 0.3985
T1467 0.3991
T1468 0.397
T1469 0.4218
T1470 0.4212
T1471 0.4207
T1472 0.4206
T1473 0.4198
T1474 0.4192
T1475 0.4197
T1476 0.421
T1477 0.419
T1478 0.4195
T1479 0.4193
T1480 0.4185
T1481 0.4179
T1482 0.4182
T1483 0.4164
T1484 0.4169
T1485 0.417
T1486 0.4177
T1487 0.4184
T1488 0.4211
T1489 0.4221
T1490 0.4221
T1491 0.4245
T1492 0.426
T1493 0.426
T1494 0.4256
T1495 0.4258
T1496 0.4001
T1497 0.4022
T1498 0.4051
T1499 0.4078
T1500 0.4098
T1501 0.4105
T1502 0.4099
T1503 0.4083
T1504 0.4064
T1505 0.405
T1506 0.4043
T1507 0.4029
T1508 0.4026
T1509 0.4038
T1510 0.4046
T1511 0.4052
T1512 0.4065
T1513 0.4071
T1514 0.4078
T1515 0.41
T1516 0.4103
T1517 0.4119
T1518 0.412
T1519 0.4137
T1520 0.4145
T1521 0.4156
T1522 0.4162
T1523 0.418
T1524 0.4193
T1525 0.4188
T1526 0.4216
T1527 0.4219
T1528 0.4221
T1529 0.4229
T1530 0.4219
T1531 0.4219
T1532 0.422
T1533 0.4209
T1534 0.4207
T1535 0.4211
T1536 0.4219
T1537 0.4226
T1538 0.4244
T1539 0.4259
T1540 0.4277
T1541 0.4292
T1542 0.4307
T1543 0.4314
T1544 0.4312
T1545 0.4313
T1546 0.4313
T1547 0.4314
T1548 0.4314
T1549 0.4315
T1550 0.4315
T1551 0.4316
T1552 0.4316
T1553 0.4317
T1554 0.4317
T1555 0.4318
T1556 0.4318
T1557 0.4319
T1558 0.4319
T1559 0.4319
T1560 0.432
T1561 0.432
T1562 0.4321
T1563 0.4321
T1564 0.4322
T1565 0.4322
T1566 0.4323
T1567 0.4323
T1568 0.4324
T1569 0.4324
T1570 0.4151
T1571 0.416
T1572 0.4158
T1573 0.4157
T1574 0.4118
T1575 0.4116
T1576 0.4118
T1577 0.4114
T1578 0.412
T1579 0.4129
T1580 0.415
T1581 0.4178
T1582 0.4188
T1583 0.4188
T1584 0.4192
T1585 0.4179
T1586 0.419
T1587 0.4202
T1588 0.4213
T1589 0.4227
T1590 0.4233
T1591 0.4223
T1592 0.4216
T1593 0.4206
T1594 0.4196
T1595 0.4195
T1596 0.4196
T1597 0.4218
T1598 0.4218
T1599 0.4213
T1600 0.421
T1601 0.4212
T1602 0.4212
T1603 0.4212
T1604 0.4213
T1605 0.421
T1606 0.4211
T1607 0.4207
T1608 0.4191
T1609 0.4178
T1610 0.4165
T1611 0.4156
T1612 0.4141
T1613 0.413
T1614 0.4128
T1615 0.412
T1616 0.4112
T1617 0.4133
T1618 0.4127
T1619 0.4133
T1620 0.4147
T1621 0.4144
T1622 0.4145
T1623 0.4136
T1624 0.4123
T1625 0.4106
T1626 0.4088
T1627 0.4355
T1628 0.4334
T1629 0.4324
T1630 0.432
T1631 0.4313
T1632 0.4301
T1633 0.4301
T1634 0.428
T1635 0.4267
T1636 0.4255
T1637 0.4252
T1638 0.4239
T1639 0.4238
T1640 0.4235
T1641 0.4221
T1642 0.4224
T1643 0.4224
T1644 0.4341
T1645 0.4329
T1646 0.4329
T1647 0.4315
T1648 0.4302
T1649 0.4291
T1650 0.4286
T1651 0.4284
T1652 0.4281
T1653 0.4269
T1654 0.4273
T1655 0.4273
T1656 0.4274
T1657 0.4274
T1658 0.4284
T1659 0.4287
T1660 0.4294
T1661 0.4305
T1662 0.4332
T1663 0.4256
T1664 0.4285
T1665 0.4317
T1666 0.4346
T1667 0.4366
T1668 0.4425
T1669 0.4191
T1670 0.4226
T1671 0.427
T1672 0.4314
T1673 0.4316
T1674 0.4335
T1675 0.4341
T1676 0.4339
T1677 0.4327
T1678 0.431
T1679 0.4281
T1680 0.4282
T1681 0.4256
T1682 0.4238
T1683 0.4243
T1684 0.4235
T1685 0.4245
T1686 0.4257
T1687 0.4259
T1688 0.4271
T1689 0.4273
T1690 0.4272
T1691 0.4272
T1692 0.4273
T1693 0.4273
T1694 0.4269
T1695 0.4249
T1696 0.4232
T1697 0.421
T1698 0.4197
T1699 0.4182
T1700 0.4171
T1701 0.4174
T1702 0.4174
T1703 0.416
T1704 0.4137
T1705 0.414
T1706 0.4406
T1707 0.4403
T1708 0.4392
T1709 0.4374
T1710 0.4368
T1711 0.436
T1712 0.4345
T1713 0.4341
T1714 0.4335
T1715 0.4337
T1716 0.4328
T1717 0.4317
T1718 0.4307
T1719 0.4294
T1720 0.428
T1721 0.4284
T1722 0.4285
T1723 0.4304
T1724 0.43
T1725 0.4299
T1726 0.4298
T1727 0.4303
T1728 0.4316
T1729 0.4299
T1730 0.4298
T1731 0.4299
T1732 0.4299
T1733 0.4284
T1734 0.4284
T1735 0.4281
T1736 0.4269
T1737 0.4272
T1738 0.4272
T1739 0.4272
T1740 0.4273
T1741 0.439
T1742 0.4374
T1743 0.437
T1744 0.4357
T1745 0.4348
T1746 0.4343
T1747 0.4346
T1748 0.4346
T1749 0.4346
T1750 0.4346
T1751 0.4358
T1752 0.4359
T1753 0.4352
T1754 0.4358
T1755 0.4354
T1756 0.4347
T1757 0.4345
T1758 0.4346
T1759 0.4332
T1760 0.4331
T1761 0.4313
T1762 0.4318
T1763 0.4318
T1764 0.4314
T1765 0.4319
T1766 0.4318
T1767 0.4318
T1768 0.4314
T1769 0.4309
T1770 0.4315
T1771 0.4318
T1772 0.4317
T1773 0.4317
T1774 0.4317
T1775 0.4317
T1776 0.4307
T1777 0.43
T1778 0.4302
T1779 0.4294
T1780 0.4288
T1781 0.429
T1782 0.4278
T1783 0.4273
T1784 0.4275
T1785 0.4275
T1786 0.4274
T1787 0.4309
T1788 0.4281
T1789 0.4274
T1790 0.4258
T1791 0.4258
T1792 0.4242
T1793 0.4225
T1794 0.423
T1795 0.423
T1796 0.4287
T1797 0.4292
T1798 0.4229
T1799 0.4229
T1800 0.4229
T1801 0.4229
T1802 0.4229
T1803 0.428
T1804 0.4273
T1805 0.4275
T1806 0.4267
T1807 0.4269
T1808 0.4261
T1809 0.4263
T1810 0.4263
T1811 0.4263
T1812 0.4267
T1813 0.4261
T1814 0.4262
T1815 0.4262
T1816 0.4242
T1817 0.4247
T1818 0.4247
T1819 0.4247
T1820 0.4247
T1821 0.4246
T1822 0.4246
T1823 0.4246
T1824 0.4246
T1825 0.4246
T1826 0.4232
T1827 0.4229
T1828 0.4231
T1829 0.4214
T1830 0.4218
T1831 0.4218
T1832 0.4205
T1833 0.4208
T1834 0.4217
T1835 0.4245
T1836 0.4259
T1837 0.4257
T1838 0.4255
T1839 0.425
T1840 0.4242
T1841 0.4244
T1842 0.4239
T1843 0.424
T1844 0.424
T1845 0.4255
T1846 0.4252
T1847 0.4251
T1848 0.4251
T1849 0.4251
T1850 0.4243
T1851 0.4236
T1852 0.423
T1853 0.4223
T1854 0.421
T1855 0.4214
T1856 0.421
T1857 0.4206
T1858 0.4211
T1859 0.4223
T1860 0.4228
T1861 0.4221
T1862 0.4213
T1863 0.4207
T1864 0.4194
T1865 0.4193
T1866 0.4194
T1867 0.4209
T1868 0.421
T1869 0.4203
T1870 0.4204
T1871 0.4199
T1872 0.4186
T1873 0.4212
T1874 0.4225
T1875 0.424
T1876 0.4279
T1877 0.4278
T1878 0.4303
T1879 0.4335
T1880 0.437
T1881 0.4285
T1882 0.4331
T1883 0.4385
T1884 0.4159
T1885 0.4207
T1886 0.425
T1887 0.4269
T1888 0.4266
T1889 0.4261
T1890 0.4236
T1891 0.4211
T1892 0.4195
T1893 0.4167
T1894 0.4149
T1895 0.4143
T1896 0.4139
T1897 0.4145
T1898 0.4167
T1899 0.4193
T1900 0.4215
T1901 0.4231
T1902 0.424
T1903 0.4246
T1904 0.4244
T1905 0.4235
T1906 0.4223
T1907 0.4226
T1908 0.4213
T1909 0.4184
T1910 0.4129
T1911 0.411
T1912 0.4372
T1913 0.4343
T1914 0.4343
T1915 0.4349
T1916 0.4314
T1917 0.4279
T1918 0.4281
T1919 0.4271
T1920 0.4255
T1921 0.4259
T1922 0.424
T1923 0.4229
T1924 0.434
T1925 0.4335
T1926 0.4319
T1927 0.432
T1928 0.4306
T1929 0.4299
T1930 0.4301
T1931 0.4326
T1932 0.4324
T1933 0.4313
T1934 0.4303
T1935 0.4298
T1936 0.4296
T1937 0.4278
T1938 0.4266
T1939 0.4273
T1940 0.4286
T1941 0.4298
T1942 0.4298
T1943 0.4322
T1944 0.4337
T1945 0.4321
T1946 0.4314
T1947 0.4326
T1948 0.4332
T1949 0.4344
T1950 0.425
T1951 0.4299
T1952 0.4341
T1953 0.4394
T1954 0.4199
T1955 0.4288
T1956 0.4316
T1957 0.4354
T1958 0.4411
T1959 0.4523
T1960 0.4574
T1961 0.4617
T1962 0.4638
T1963 0.4673
T1964 0.46
T1965 0.4636
T1966 0.4694
T1967 0.4409
T1968 0.4465
T1969 0.4498
T1970 0.4493
T1971 0.4503
T1972 0.4533
T1973 0.4554
T1974 0.4565
T1975 0.458
T1976 0.4586
T1977 0.4524
T1978 0.4521
T1979 0.4514
T1980 0.4517
T1981 0.4513
T1982 0.4498
T1983 0.457
T1984 0.4558
T1985 0.455
T1986 0.4555
T1987 0.4541
T1988 0.453
T1989 0.4529
T1990 0.4529
T1991 0.4518
T1992 0.4517
T1993 0.4507
T1994 0.4502
T1995 0.4482
T1996 0.447
T1997 0.4463
T1998 0.4443
T1999 0.448
T2000 0.4462
T2001 0.4444
T2002 0.4418
T2003 0.4389
T2004 0.4364
T2005 0.4343
T2006 0.4641
T2007 0.4633
T2008 0.4633
T2009 0.4623
T2010 0.4618
T2011 0.4616
T2012 0.4602
T2013 0.4598
T2014 0.459
T2015 0.4581
T2016 0.4572
T2017 0.4556
T2018 0.455
T2019 0.4534
T2020 0.4526
T2021 0.4516
T2022 0.4621
T2023 0.461
T2024 0.4596
T2025 0.459
T2026 0.4581
T2027 0.4569
T2028 0.4563
T2029 0.4555
T2030 0.4543
T2031 0.4546
T2032 0.4539
T2033 0.4526
T2034 0.4522
T2035 0.4517
T2036 0.4518
T2037 0.4506
T2038 0.4505
T2039 0.4496
T2040 0.4494
T2041 0.4483
T2042 0.4479
T2043 0.447
T2044 0.4472
T2045 0.4474
T2046 0.4469
T2047 0.447
T2048 0.4482
T2049 0.4496
T2050 0.4505
T2051 0.4523
T2052 0.4539
T2053 0.4576
T2054 0.4606
T2055 0.4528
T2056 0.4571
T2057 0.4615
T2058 0.4358
T2059 0.4418
T2060 0.4457
T2061 0.4438
T2062 0.4462
T2063 0.4491
T2064 0.4511
T2065 0.4519
T2066 0.4519
T2067 0.4528
T2068 0.4529
T2069 0.4518
T2070 0.4516
T2071 0.4507
T2072 0.4502
T2073 0.4491
T2074 0.4477
T2075 0.4473
T2076 0.4464
T2077 0.4455
T2078 0.4445
T2079 0.4437
T2080 0.4435
T2081 0.4425
T2082 0.4412
T2083 0.4403
T2084 0.4442
T2085 0.443
T2086 0.4411
T2087 0.4385
T2088 0.4374
T2089 0.4366
T2090 0.4348
T2091 0.4328
T2092 0.4311
T2093 0.4291
T2094 0.4601
T2095 0.459
T2096 0.4583
T2097 0.4575
T2098 0.4581
T2099 0.457
T2100 0.4547
T2101 0.4538
T2102 0.4537
T2103 0.4527
T2104 0.4522
T2105 0.4514
T2106 0.4504
T2107 0.4503
T2108 0.4503
T2109 0.4499
T2110 0.4488
T2111 0.4474
T2112 0.4477
T2113 0.4578
T2114 0.4578
T2115 0.4571
T2116 0.4569
T2117 0.457
T2118 0.4569
T2119 0.4569
T2120 0.4569
T2121 0.4561
T2122 0.4555
T2123 0.4557
T2124 0.4556
T2125 0.4546
T2126 0.4558
T2127 0.4563
T2128 0.4542
T2129 0.4543
T2130 0.4543
T2131 0.4554
T2132 0.4567
T2133 0.4577
T2134 0.4472
T2135 0.4465
T2136 0.4465
T2137 0.4454
T2138 0.4572
T2139 0.4556
T2140 0.456
T2141 0.4552
T2142 0.4547
T2143 0.4548
T2144 0.4548
T2145 0.4541
T2146 0.4546
T2147 0.4555
T2148 0.4566
T2149 0.4473
T2150 0.4485
T2151 0.4499
T2152 0.4515
T2153 0.4521
T2154 0.4528
T2155 0.4536
T2156 0.454
T2157 0.4542
T2158 0.4537
T2159 0.453
T2160 0.4524
T2161 0.4525
T2162 0.4525
T2163 0.451
T2164 0.4513
T2165 0.45
T2166 0.4498
T2167 0.4492
T2168 0.4482
T2169 0.4477
T2170 0.4475
T2171 0.4464
T2172 0.4456
T2173 0.4454
T2174 0.4443
T2175 0.4441
T2176 0.454
T2177 0.4544
T2178 0.4531
T2179 0.4534
T2180 0.4518
T2181 0.4522
T2182 0.4514
T2183 0.4508
T2184 0.451
T2185 0.45
T2186 0.4484
T2187 0.4488
T2188 0.4488
T2189 0.4478
T2190 0.4477
T2191 0.4473
T2192 0.4466
T2193 0.4464
T2194 0.4461
T2195 0.4454
T2196 0.4451
T2197 0.4452
T2198 0.4445
T2199 0.4432
T2200 0.4427
T2201 0.4429
T2202 0.4429
T2203 0.4444
T2204 0.4436
T2205 0.4429
T2206 0.443
T2207 0.4426
T2208 0.4426
T2209 0.4426
T2210 0.4416
T2211 0.4413
T2212 0.4413
T2213 0.4406
T2214 0.4401
T2215 0.4402
T2216 0.4402
T2217 0.4401
T2218 0.4397
T2219 0.4386
T2220 0.4388
T2221 0.4384
T2222 0.4378
T2223 0.4376
T2224 0.4376
T2225 0.4376
T2226 0.4376
T2227 0.4375
T2228 0.4375
T2229 0.4375
T2230 0.4374
T2231 0.4374
T2232 0.4372
T2233 0.4364
T2234 0.4359
T2235 0.436
T2236 0.436
T2237 0.436
T2238 0.4345
T2239 0.4348
T2240 0.4348
T2241 0.4345
T2242 0.4346
T2243 0.4342
T2244 0.4332
T2245 0.4334
T2246 0.4334
T2247 0.4333
T2248 0.4329
T2249 0.4326
T2250 0.4319
T2251 0.4319
T2252 0.4319
T2253 0.4319
T2254 0.4318
T2255 0.4318
T2256 0.431
T2257 0.4305
T2258 0.4306
T2259 0.4306
T2260 0.4305
T2261 0.4301
T2262 0.4298
T2263 0.4298
T2264 0.4293
T2265 0.429
T2266 0.429
T2267 0.429
T2268 0.4282
T2269 0.4277
T2270 0.4278
T2271 0.4278
T2272 0.4266
T2273 0.4265
T2274 0.4266
T2275 0.4265
T2276 0.4262
T2277 0.4263
T2278 0.4262
T2279 0.4262
T2280 0.4261
T2281 0.4261
T2282 0.425
T2283 0.4248
T2284 0.4249
T2285 0.4249
T2286 0.4248
T2287 0.4248
T2288 0.4247
T2289 0.424
T2290 0.4234
T2291 0.4233
T2292 0.4233
T2293 0.4232
T2294 0.4232
T2295 0.4232
T2296 0.4231
T2297 0.4231
T2298 0.4227
T2299 0.422
T2300 0.4218
T2301 0.4214
T2302 0.4181
T2303 0.4129
T2304 0.4127
T2305 0.4142
T2306 0.417
T2307 0.4181
T2308 0.4192
T2309 0.4191
T2310 0.419
T2311 0.419
T2312 0.4189
T2313 0.4189
T2314 0.4189
T2315 0.4188
T2316 0.4188
T2317 0.4187
T2318 0.4187
T2319 0.4187
T2320 0.4179
T2321 0.4173
T2322 0.4185
T2323 0.4186
T2324 0.4185
T2325 0.4184
T2326 0.4184
T2327 0.4184
T2328 0.4183
T2329 0.418
T2330 0.418
T2331 0.418
T2332 0.4165
T2333 0.4168
T2334 0.4167
T2335 0.4167
T2336 0.4167
T2337 0.4166
T2338 0.4166
T2339 0.4162
T2340 0.4155
T2341 0.4163
T2342 0.4165
T2343 0.4156
T2344 0.4154
T2345 0.4151
T2346 0.4151
T2347 0.4151
T2348 0.415
T2349 0.4147
T2350 0.4156
T2351 0.4153
T2352 0.4156
T2353 0.4144
T2354 0.4146
T2355 0.4146
T2356 0.4145
T2357 0.4145
T2358 0.4144
T2359 0.4144
T2360 0.4144
T2361 0.4143
T2362 0.4135
T2363 0.414
T2364 0.4135
T2365 0.4136
T2366 0.4135
T2367 0.4127
T2368 0.4129
T2369 0.4136
T2370 0.4168
T2371 0.4178
T2372 0.4177
T2373 0.4172
T2374 0.4153
T2375 0.4137
T2376 0.413
T2377 0.4121
T2378 0.4111
T2379 0.411
T2380 0.411
T2381 0.411
T2382 0.4121
T2383 0.4122
T2384 0.412
T2385 0.412
T2386 0.412
T2387 0.4119
T2388 0.4119
T2389 0.4118
T2390 0.4118
T2391 0.4118
T2392 0.4117
T2393 0.4117
T2394 0.4116
T2395 0.3082
T2396 0.3364
T2397 0.3369
T2398 0.3364
T2399 0.3363
T2400 0.3363
T2401 0.3362
T2402 0.3362
T2403 0.3362
T2404 0.3361
T2405 0.3361
T2406 0.336
T2407 0.3365
T2408 0.3359
T2409 0.3359
T2410 0.3356
T2411 0.3351
T2412 0.3333
T2413 0.3343
T2414 0.3333
T2415 0.3302
T2416 0.3292
T2417 0.3292
T2418 0.3291
T2419 0.3291
T2420 0.329
T2421 0.329
T2422 0.329
T2423 0.3289
T2424 0.3289
T2425 0.3288
T2426 0.3288
T2427 0.3288
T2428 0.3287
T2429 0.3287
T2430 0.3286
T2431 0.3286
T2432 0.3286
T2433 0.3285
T2434 0.3285
T2435 0.3284
T2436 0.3284
T2437 0.3284
T2438 0.3283
T2439 0.3283
T2440 0.3282
T2441 0.3282
T2442 0.3282
T2443 0.3281
T2444 0.3281
T2445 0.328
T2446 0.328
T2447 0.328
T2448 0.3279
T2449 0.3279
T2450 0.3278
T2451 0.3278
T2452 0.3278
T2453 0.3277
T2454 0.3277
T2455 0.3276
T2456 0.3276
T2457 0.3266
T2458 0.3255
T2459 0.3255
T2460 0.3249
T2461 0.3254
T2462 0.3238
T2463 0.3248
T2464 0.3248
T2465 0.3252
T2466 0.3252
T2467 0.3251
T2468 0.3251
T2469 0.3251
T2470 0.325
T2471 0.325
T2472 0.3249
T2473 0.3249
T2474 0.3249
T2475 0.3248
T2476 0.3248
T2477 0.3247
T2478 0.3247
T2479 0.3246
T2480 0.3246
T2481 0.3246
T2482 0.3245
T2483 0.3245
T2484 0.3239
T2485 0.3239
T2486 0.3244
T2487 0.3228
T2488 0.3233
T2489 0.3329
T2490 0.3693
T2491 0.3688
T2492 0.3604
T2493 0.3554
T2494 0.3526
T2495 0.3522
T2496 0.349
T2497 0.3479
T2498 0.345
T2499 0.343
T2500 0.3413
T2501 0.3396
T2502 0.3378
T2503 0.3361
T2504 0.3332
T2505 0.3327
T2506 0.3313
T2507 0.3731
T2508 0.3664
T2509 0.3619
T2510 0.3587
T2511 0.3499
T2512 0.3389
T2513 0.3331
T2514 0.331
T2515 0.3293
T2516 0.3286
T2517 0.3276
T2518 0.3266
T2519 0.3253
T2520 0.3235
T2521 0.3213
T2522 0.3191
T2523 0.3177
T2524 0.3471
T2525 0.3454
T2526 0.3435
T2527 0.343
T2528 0.3413
T2529 0.3398
T2530 0.3388
T2531 0.3364
T2532 0.3346
T2533 0.3336
T2534 0.3322
T2535 0.329
T2536 0.3283
T2537 0.3283
T2538 0.3282
T2539 0.3282
T2540 0.3282
T2541 0.3281
T2542 0.3281
T2543 0.328
T2544 0.328
T2545 0.3279
T2546 0.3279
T2547 0.3279
T2548 0.3269
T2549 0.3258
T2550 0.3258
T2551 0.3258
T2552 0.3257
T2553 0.3242
T2554 0.3247
T2555 0.3256
T2556 0.3251
T2557 0.3226
T2558 0.3209
T2559 0.3196
T2560 0.3607
T2561 0.3371
T2562 0.3313
T2563 0.3282
T2564 0.3245
T2565 0.3222
T2566 0.3206
T2567 0.3187
T2568 0.318
T2569 0.3169
T2570 0.315
T2571 0.3434
T2572 0.3427
T2573 0.3414
T2574 0.3404
T2575 0.3392
T2576 0.3386
T2577 0.3381
T2578 0.3381
T2579 0.3367
T2580 0.3352
T2581 0.3326
T2582 0.332
T2583 0.3306
T2584 0.3301
T2585 0.3305
T2586 0.3304
T2587 0.3304
T2588 0.3304
T2589 0.3303
T2590 0.3303
T2591 0.3288
T2592 0.3283
T2593 0.3283
T2594 0.3282
T2595 0.3282
T2596 0.3281
T2597 0.3281
T2598 0.3281
T2599 0.328
T2600 0.3268
T2601 0.3256
T2602 0.3255
T2603 0.3245
T2604 0.3245
T2605 0.3245
T2606 0.3235
T2607 0.3253
T2608 0.3248
T2609 0.3248
T2610 0.3233
T2611 0.3233
T2612 0.3232
T2613 0.3232
T2614 0.3231
T2615 0.3231
T2616 0.323
T2617 0.3216
T2618 0.3211
T2619 0.322
T2620 0.3225
T2621 0.323
T2622 0.323
T2623 0.323
T2624 0.323
T2625 0.323
T2626 0.3225
T2627 0.322
T2628 0.3216
T2629 0.3206
T2630 0.3206
T2631 0.3211
T2632 0.3196
T2633 0.3191
T2634 0.3191
T2635 0.3191
T2636 0.3191
T2637 0.3191
T2638 0.3191
T2639 0.3191
T2640 0.3191
T2641 0.3191
T2642 0.3191
T2643 0.3191
T2644 0.3191
T2645 0.3206
T2646 0.3211
T2647 0.3211
T2648 0.3211
T2649 0.3211
T2650 0.3211
T2651 0.3196
T2652 0.3196
T2653 0.3191
T2654 0.3191
T2655 0.3191
T2656 0.3191
T2657 0.3196
T2658 0.3206
T2659 0.3196
T2660 0.3216
T2661 0.3211
T2662 0.3225
T2663 0.3244
T2664 0.3244
T2665 0.3255
T2666 0.3261
T2667 0.3291
T2668 0.3309
T2669 0.3332
T2670 0.3341
T2671 0.3363
T2672 0.3384
T2673 0.3144
T2674 0.3172
T2675 0.3215
T2676 0.3277
T2677 0.3313
T2678 0.3353
T2679 0.3383
T2680 0.3394
T2681 0.3398
T2682 0.341
T2683 0.3426
T2684 0.3431
T2685 0.3431
T2686 0.342
T2687 0.341
T2688 0.3402
T2689 0.3389
T2690 0.3373
T2691 0.3357
T2692 0.3352
T2693 0.3352
T2694 0.3352
T2695 0.3352
T2696 0.3352
T2697 0.3352
T2698 0.3352
T2699 0.3352
T2700 0.3352
T2701 0.3334
T2702 0.3308
T2703 0.3287
T2704 0.3274
T2705 0.3313
T2706 0.3291
T2707 0.3274
T2708 0.3274
T2709 0.3257
T2710 0.3233
T2711 0.3233
T2712 0.3215
T2713 0.3195
T2714 0.319
T2715 0.319
T2716 0.319
T2717 0.3184
T2718 0.3172
T2719 0.3165
T2720 0.3165
T2721 0.3184
T2722 0.3172
T2723 0.3178
T2724 0.3178
T2725 0.3211
T2726 0.3227
T2727 0.3233
T2728 0.3237
T2729 0.3251
T2730 0.3257
T2731 0.3274
T2732 0.3274
T2733 0.3287
T2734 0.3291
T2735 0.3297
T2736 0.3313
T2737 0.3313
T2738 0.3313
T2739 0.3313
T2740 0.3313
T2741 0.333
T2742 0.3335
T2743 0.3343
T2744 0.3352
T2745 0.3357
T2746 0.3373
T2747 0.3394
T2748 0.3398
T2749 0.3406
T2750 0.342
T2751 0.3402
T2752 0.3394
T2753 0.3378
T2754 0.3373
T2755 0.3352
T2756 0.3348
T2757 0.3335
T2758 0.333
T2759 0.3313
T2760 0.3302
T2761 0.3282
T2762 0.3274
T2763 0.3262
T2764 0.3251
T2765 0.3242
T2766 0.3233
T2767 0.3215
T2768 0.3209
T2769 0.3209
T2770 0.3209
T2771 0.3209
T2772 0.3195
T2773 0.319
T2774 0.3178
T2775 0.3165
T2776 0.3165
T2777 0.3165
T2778 0.3165
T2779 0.3165
T2780 0.3165
T2781 0.315
T2782 0.3145
T2783 0.3145
T2784 0.3138
T2785 0.3117
T2786 0.3117
T2787 0.3117
T2788 0.3098
T2789 0.3389
T2790 0.3389
T2791 0.3149
T2792 0.3149
T2793 0.3149
T2794 0.3149
T2795 0.3149
T2796 0.3149
T2797 0.3149
T2798 0.3149
T2799 0.3149
T2800 0.3149
T2801 0.3149
T2802 0.3149
T2803 0.3149
T2804 0.3149
T2805 0.3149
T2806 0.3149
T2807 0.3149
T2808 0.3149
