# Supplementary material for: FishMORPH - An agent-based model to predict salmonid growth and distribution responses under natural and low flows
Source: Sci Rep. 2016 Jul 19;6:29414. doi: 10.1038/srep29414 (PMC4949470; doi:10.1038/srep29414)
Supplement: Supplementary Information 2 [file srep29414-s2.zip › SR_FishMORPH_Files/Parameters/Baseline_Velocity_P11.var]

Velocity PatchP11
T1 0.2539
T2 0.2534
T3 0.2534
T4 0.2534
T5 0.2531
T6 0.2528
T7 0.2518
T8 0.2516
T9 0.2506
T10 0.2528
T11 0.2528
T12 0.2504
T13 0.25
T14 0.2526
T15 0.2526
T16 0.2526
T17 0.2526
T18 0.2526
T19 0.2522
T20 0.2519
T21 0.2512
T22 0.2508
T23 0.2508
T24 0.2508
T25 0.2501
T26 0.2494
T27 0.2494
T28 0.2494
T29 0.2494
T30 0.2494
T31 0.2494
T32 0.2494
T33 0.2494
T34 0.2494
T35 0.2491
T36 0.2487
T37 0.248
T38 0.248
T39 0.248
T40 0.248
T41 0.248
T42 0.2477
T43 0.2469
T44 0.2469
T45 0.2469
T46 0.2469
T47 0.2469
T48 0.2469
T49 0.2469
T50 0.2469
T51 0.2454
T52 0.2454
T53 0.2454
T54 0.244
T55 0.244
T56 0.2436
T57 0.2429
T58 0.2433
T59 0.2436
T60 0.2465
T61 0.2444
T62 0.2433
T63 0.2429
T64 0.2425
T65 0.244
T66 0.2429
T67 0.2425
T68 0.2425
T69 0.2425
T70 0.2425
T71 0.2422
T72 0.2411
T73 0.2405
T74 0.2395
T75 0.2384
T76 0.2384
T77 0.2384
T78 0.2384
T79 0.2384
T80 0.2384
T81 0.2384
T82 0.2384
T83 0.2384
T84 0.2384
T85 0.2387
T86 0.2399
T87 0.2399
T88 0.2399
T89 0.2399
T90 0.2399
T91 0.2399
T92 0.2399
T93 0.2399
T94 0.2399
T95 0.2399
T96 0.2399
T97 0.2399
T98 0.2399
T99 0.2395
T100 0.2384
T101 0.2384
T102 0.2384
T103 0.2384
T104 0.2384
T105 0.2384
T106 0.2384
T107 0.2384
T108 0.238
T109 0.2384
T110 0.2384
T111 0.2384
T112 0.2384
T113 0.2384
T114 0.2384
T115 0.2384
T116 0.2384
T117 0.2384
T118 0.2384
T119 0.2384
T120 0.2384
T121 0.2384
T122 0.2384
T123 0.2384
T124 0.2384
T125 0.2384
T126 0.2384
T127 0.2384
T128 0.2384
T129 0.2384
T130 0.2384
T131 0.2391
T132 0.2399
T133 0.2399
T134 0.2399
T135 0.2399
T136 0.2402
T137 0.2411
T138 0.2411
T139 0.2411
T140 0.2411
T141 0.2411
T142 0.2411
T143 0.2411
T144 0.2411
T145 0.2411
T146 0.2411
T147 0.2411
T148 0.2411
T149 0.2411
T150 0.2425
T151 0.2422
T152 0.2425
T153 0.2429
T154 0.244
T155 0.244
T156 0.244
T157 0.244
T158 0.2447
T159 0.244
T160 0.2447
T161 0.2454
T162 0.2454
T163 0.2454
T164 0.2454
T165 0.2454
T166 0.2454
T167 0.2454
T168 0.2454
T169 0.2454
T170 0.2454
T171 0.2454
T172 0.2454
T173 0.2454
T174 0.2454
T175 0.2454
T176 0.2454
T177 0.2454
T178 0.2451
T179 0.2454
T180 0.2454
T181 0.2451
T182 0.2444
T183 0.2451
T184 0.2444
T185 0.244
T186 0.244
T187 0.244
T188 0.244
T189 0.244
T190 0.244
T191 0.244
T192 0.244
T193 0.244
T194 0.244
T195 0.244
T196 0.244
T197 0.2429
T198 0.2425
T199 0.2425
T200 0.2425
T201 0.2411
T202 0.2411
T203 0.2411
T204 0.2411
T205 0.2411
T206 0.2411
T207 0.2411
T208 0.2411
T209 0.2411
T210 0.2411
T211 0.2411
T212 0.2411
T213 0.2411
T214 0.2411
T215 0.2414
T216 0.2411
T217 0.2411
T218 0.2411
T219 0.2411
T220 0.2411
T221 0.2411
T222 0.2411
T223 0.2411
T224 0.2408
T225 0.2399
T226 0.2399
T227 0.2399
T228 0.2399
T229 0.2399
T230 0.2399
T231 0.2399
T232 0.2399
T233 0.2399
T234 0.2399
T235 0.2399
T236 0.2399
T237 0.2399
T238 0.2399
T239 0.2399
T240 0.2399
T241 0.2399
T242 0.2399
T243 0.2399
T244 0.2399
T245 0.2399
T246 0.2399
T247 0.2399
T248 0.2399
T249 0.2384
T250 0.2384
T251 0.2387
T252 0.2632
T253 0.2792
T254 0.2728
T255 0.2725
T256 0.2726
T257 0.2726
T258 0.2713
T259 0.2715
T260 0.2715
T261 0.2708
T262 0.2703
T263 0.2704
T264 0.2704
T265 0.2704
T266 0.2704
T267 0.2704
T268 0.2704
T269 0.2704
T270 0.2704
T271 0.2704
T272 0.2704
T273 0.2704
T274 0.2704
T275 0.2704
T276 0.2707
T277 0.271
T278 0.2716
T279 0.2715
T280 0.2715
T281 0.2715
T282 0.2708
T283 0.2706
T284 0.2704
T285 0.2704
T286 0.2704
T287 0.2704
T288 0.2704
T289 0.2704
T290 0.2704
T291 0.2704
T292 0.2704
T293 0.2707
T294 0.2717
T295 0.2715
T296 0.2715
T297 0.2728
T298 0.2726
T299 0.2726
T300 0.2732
T301 0.2728
T302 0.2728
T303 0.2731
T304 0.2733
T305 0.2735
T306 0.2735
T307 0.2735
T308 0.2735
T309 0.2735
T310 0.2735
T311 0.2735
T312 0.2735
T313 0.2735
T314 0.2735
T315 0.2735
T316 0.2735
T317 0.2735
T318 0.2735
T319 0.2735
T320 0.2735
T321 0.2735
T322 0.2735
T323 0.2735
T324 0.2735
T325 0.2732
T326 0.2735
T327 0.2735
T328 0.2735
T329 0.2735
T330 0.2735
T331 0.2735
T332 0.2735
T333 0.2735
T334 0.2735
T335 0.2735
T336 0.2735
T337 0.2732
T338 0.2725
T339 0.2726
T340 0.2726
T341 0.2726
T342 0.2726
T343 0.2726
T344 0.2726
T345 0.2726
T346 0.2726
T347 0.2726
T348 0.2726
T349 0.2726
T350 0.2726
T351 0.2726
T352 0.2726
T353 0.2713
T354 0.2715
T355 0.2715
T356 0.2715
T357 0.2715
T358 0.2715
T359 0.2715
T360 0.2715
T361 0.2715
T362 0.2708
T363 0.2716
T364 0.2715
T365 0.2715
T366 0.2715
T367 0.2715
T368 0.2715
T369 0.2715
T370 0.2715
T371 0.2715
T372 0.2715
T373 0.2718
T374 0.2728
T375 0.2726
T376 0.2726
T377 0.2726
T378 0.2729
T379 0.2726
T380 0.2726
T381 0.2726
T382 0.2726
T383 0.2726
T384 0.2726
T385 0.2726
T386 0.2726
T387 0.2726
T388 0.2726
T389 0.2726
T390 0.2726
T391 0.2726
T392 0.2726
T393 0.2716
T394 0.263
T395 0.2559
T396 0.2547
T397 0.254
T398 0.2528
T399 0.2517
T400 0.252
T401 0.252
T402 0.252
T403 0.2523
T404 0.2519
T405 0.252
T406 0.2509
T407 0.2507
T408 0.2508
T409 0.2508
T410 0.2515
T411 0.2521
T412 0.253
T413 0.2546
T414 0.2553
T415 0.2543
T416 0.2553
T417 0.2552
T418 0.2552
T419 0.2549
T420 0.2528
T421 0.2531
T422 0.2511
T423 0.2501
T424 0.2508
T425 0.2508
T426 0.2508
T427 0.2508
T428 0.2508
T429 0.2508
T430 0.2508
T431 0.2508
T432 0.2508
T433 0.2508
T434 0.2508
T435 0.2501
T436 0.2494
T437 0.2494
T438 0.2487
T439 0.248
T440 0.2473
T441 0.2466
T442 0.2466
T443 0.2463
T444 0.2452
T445 0.2455
T446 0.2452
T447 0.2455
T448 0.2452
T449 0.2448
T450 0.243
T451 0.2422
T452 0.2422
T453 0.2422
T454 0.2415
T455 0.2408
T456 0.2408
T457 0.2422
T458 0.2422
T459 0.2422
T460 0.2419
T461 0.2422
T462 0.2422
T463 0.2437
T464 0.2447
T465 0.2456
T466 0.2463
T467 0.2474
T468 0.2481
T469 0.2492
T470 0.2492
T471 0.2499
T472 0.2506
T473 0.2502
T474 0.2492
T475 0.2484
T476 0.2477
T477 0.247
T478 0.2463
T479 0.2463
T480 0.2456
T481 0.2463
T482 0.246
T483 0.2463
T484 0.2463
T485 0.2467
T486 0.2463
T487 0.2477
T488 0.2479
T489 0.2499
T490 0.2517
T491 0.2494
T492 0.2498
T493 0.2513
T494 0.2533
T495 0.2543
T496 0.2552
T497 0.256
T498 0.2562
T499 0.2574
T500 0.2592
T501 0.2598
T502 0.2616
T503 0.2547
T504 0.2562
T505 0.2574
T506 0.2585
T507 0.2586
T508 0.2589
T509 0.2598
T510 0.2597
T511 0.26
T512 0.2609
T513 0.261
T514 0.2619
T515 0.2632
T516 0.2635
T517 0.2647
T518 0.2567
T519 0.2566
T520 0.257
T521 0.2566
T522 0.2566
T523 0.2566
T524 0.2566
T525 0.2566
T526 0.2566
T527 0.2646
T528 0.264
T529 0.2637
T530 0.2638
T531 0.2626
T532 0.2628
T533 0.2625
T534 0.2616
T535 0.2603
T536 0.2599
T537 0.2593
T538 0.2588
T539 0.2583
T540 0.2584
T541 0.2568
T542 0.2571
T543 0.2571
T544 0.2564
T545 0.2558
T546 0.2559
T547 0.2553
T548 0.2547
T549 0.2548
T550 0.2541
T551 0.2535
T552 0.2532
T553 0.2606
T554 0.2608
T555 0.2601
T556 0.2596
T557 0.2597
T558 0.2601
T559 0.2613
T560 0.2551
T561 0.2585
T562 0.2605
T563 0.2628
T564 0.2653
T565 0.2618
T566 0.2682
T567 0.2732
T568 0.2759
T569 0.2781
T570 0.2794
T571 0.2691
T572 0.2711
T573 0.2738
T574 0.2777
T575 0.2747
T576 0.2786
T577 0.2828
T578 0.2905
T579 0.2952
T580 0.3009
T581 0.3071
T582 0.3114
T583 0.3157
T584 0.3177
T585 0.3189
T586 0.3222
T587 0.324
T588 0.3217
T589 0.3262
T590 0.3281
T591 0.3286
T592 0.3277
T593 0.328
T594 0.3279
T595 0.3271
T596 0.3268
T597 0.3233
T598 0.3189
T599 0.3185
T600 0.3139
T601 0.3101
T602 0.3074
T603 0.3047
T604 0.3025
T605 0.3005
T606 0.2996
T607 0.2988
T608 0.2993
T609 0.3
T610 0.3017
T611 0.3028
T612 0.3052
T613 0.3073
T614 0.3094
T615 0.3101
T616 0.312
T617 0.3134
T618 0.3148
T619 0.316
T620 0.317
T621 0.3171
T622 0.3161
T623 0.3135
T624 0.3087
T625 0.3021
T626 0.2937
T627 0.2852
T628 0.2774
T629 0.2711
T630 0.2727
T631 0.2692
T632 0.2669
T633 0.2776
T634 0.2762
T635 0.2753
T636 0.2742
T637 0.2734
T638 0.2729
T639 0.2721
T640 0.2712
T641 0.2711
T642 0.2706
T643 0.2701
T644 0.2702
T645 0.2702
T646 0.2696
T647 0.269
T648 0.2688
T649 0.2678
T650 0.268
T651 0.2674
T652 0.2669
T653 0.267
T654 0.2663
T655 0.2658
T656 0.2659
T657 0.265
T658 0.2648
T659 0.2649
T660 0.2635
T661 0.2637
T662 0.2625
T663 0.2627
T664 0.2604
T665 0.2504
T666 0.2595
T667 0.2599
T668 0.2599
T669 0.2596
T670 0.259
T671 0.2591
T672 0.2591
T673 0.2591
T674 0.2591
T675 0.2578
T676 0.258
T677 0.2578
T678 0.2578
T679 0.2575
T680 0.2565
T681 0.2567
T682 0.2567
T683 0.256
T684 0.2572
T685 0.2603
T686 0.2629
T687 0.2615
T688 0.2605
T689 0.2542
T690 0.2588
T691 0.2574
T692 0.2565
T693 0.256
T694 0.2555
T695 0.2556
T696 0.2553
T697 0.2543
T698 0.2545
T699 0.2546
T700 0.2547
T701 0.2547
T702 0.2537
T703 0.254
T704 0.254
T705 0.2539
T706 0.254
T707 0.2541
T708 0.2532
T709 0.2531
T710 0.2532
T711 0.2533
T712 0.253
T713 0.2521
T714 0.2567
T715 0.2568
T716 0.2569
T717 0.257
T718 0.2571
T719 0.2572
T720 0.2573
T721 0.2573
T722 0.2574
T723 0.2575
T724 0.2576
T725 0.2577
T726 0.2578
T727 0.2579
T728 0.258
T729 0.2578
T730 0.2579
T731 0.2583
T732 0.2584
T733 0.2574
T734 0.2572
T735 0.2577
T736 0.2574
T737 0.2571
T738 0.2569
T739 0.2566
T740 0.2563
T741 0.2564
T742 0.2565
T743 0.2565
T744 0.2564
T745 0.2565
T746 0.2566
T747 0.2567
T748 0.2568
T749 0.2569
T750 0.257
T751 0.2571
T752 0.2572
T753 0.2572
T754 0.2573
T755 0.2574
T756 0.2575
T757 0.2576
T758 0.2577
T759 0.2578
T760 0.2579
T761 0.258
T762 0.2581
T763 0.2582
T764 0.2582
T765 0.2676
T766 0.2655
T767 0.2658
T768 0.2659
T769 0.266
T770 0.2661
T771 0.2658
T772 0.2656
T773 0.2658
T774 0.2655
T775 0.2659
T776 0.2662
T777 0.2663
T778 0.2664
T779 0.2665
T780 0.2666
T781 0.2664
T782 0.2663
T783 0.2661
T784 0.2663
T785 0.2657
T786 0.2662
T787 0.2659
T788 0.2661
T789 0.2669
T790 0.2668
T791 0.2669
T792 0.267
T793 0.2671
T794 0.2672
T795 0.2673
T796 0.2674
T797 0.2672
T798 0.2677
T799 0.2677
T800 0.2678
T801 0.2679
T802 0.268
T803 0.2681
T804 0.2682
T805 0.2681
T806 0.2681
T807 0.2682
T808 0.2683
T809 0.2677
T810 0.2672
T811 0.2678
T812 0.2674
T813 0.2676
T814 0.2677
T815 0.2678
T816 0.2679
T817 0.268
T818 0.2681
T819 0.2682
T820 0.2683
T821 0.2676
T822 0.2678
T823 0.2672
T824 0.2674
T825 0.2675
T826 0.2676
T827 0.2677
T828 0.2678
T829 0.2679
T830 0.2668
T831 0.2671
T832 0.2679
T833 0.266
T834 0.2654
T835 0.2651
T836 0.2671
T837 0.2672
T838 0.2673
T839 0.2674
T840 0.2675
T841 0.2676
T842 0.2677
T843 0.2678
T844 0.2679
T845 0.2678
T846 0.2671
T847 0.2672
T848 0.2666
T849 0.2665
T850 0.2681
T851 0.2679
T852 0.2683
T853 0.2684
T854 0.2685
T855 0.267
T856 0.2668
T857 0.2657
T858 0.2658
T859 0.2658
T860 0.2659
T861 0.266
T862 0.2661
T863 0.2662
T864 0.2663
T865 0.2672
T866 0.268
T867 0.2681
T868 0.2682
T869 0.2683
T870 0.2684
T871 0.2685
T872 0.2686
T873 0.2687
T874 0.2688
T875 0.2689
T876 0.2689
T877 0.269
T878 0.2691
T879 0.2692
T880 0.2677
T881 0.2678
T882 0.2667
T883 0.2664
T884 0.2656
T885 0.2657
T886 0.2666
T887 0.2667
T888 0.2674
T889 0.2682
T890 0.2683
T891 0.2683
T892 0.2684
T893 0.2685
T894 0.269
T895 0.2687
T896 0.2688
T897 0.2689
T898 0.2689
T899 0.269
T900 0.2691
T901 0.2692
T902 0.2693
T903 0.269
T904 0.2682
T905 0.2679
T906 0.2679
T907 0.268
T908 0.2681
T909 0.2682
T910 0.2683
T911 0.2684
T912 0.2684
T913 0.2685
T914 0.2686
T915 0.2691
T916 0.2688
T917 0.2688
T918 0.2694
T919 0.2707
T920 0.2695
T921 0.2691
T922 0.2692
T923 0.2693
T924 0.2694
T925 0.2695
T926 0.2695
T927 0.2689
T928 0.2678
T929 0.2694
T930 0.2679
T931 0.2677
T932 0.2676
T933 0.2878
T934 0.2879
T935 0.288
T936 0.2881
T937 0.2882
T938 0.2887
T939 0.2888
T940 0.2885
T941 0.2702
T942 0.2702
T943 0.2703
T944 0.2703
T945 0.2703
T946 0.2908
T947 0.2909
T948 0.291
T949 0.2722
T950 0.2742
T951 0.2733
T952 0.2724
T953 0.2919
T954 0.2913
T955 0.2915
T956 0.2916
T957 0.2917
T958 0.2918
T959 0.2919
T960 0.292
T961 0.2921
T962 0.2922
T963 0.2924
T964 0.2925
T965 0.2926
T966 0.2927
T967 0.2928
T968 0.2929
T969 0.293
T970 0.2931
T971 0.2932
T972 0.2934
T973 0.2935
T974 0.2936
T975 0.2937
T976 0.2938
T977 0.2939
T978 0.294
T979 0.2941
T980 0.2942
T981 0.2942
T982 0.2932
T983 0.293
T984 0.2931
T985 0.2932
T986 0.293
T987 0.2931
T988 0.2932
T989 0.2933
T990 0.2934
T991 0.2935
T992 0.2937
T993 0.2938
T994 0.2939
T995 0.294
T996 0.2941
T997 0.2942
T998 0.2943
T999 0.2944
T1000 0.2945
T1001 0.2943
T1002 0.2931
T1003 0.2933
T1004 0.2934
T1005 0.2939
T1006 0.2952
T1007 0.2953
T1008 0.2942
T1009 0.2939
T1010 0.294
T1011 0.2941
T1012 0.2942
T1013 0.2943
T1014 0.2945
T1015 0.2946
T1016 0.2947
T1017 0.2948
T1018 0.2947
T1019 0.2963
T1020 0.2964
T1021 0.2965
T1022 0.2966
T1023 0.2964
T1024 0.2952
T1025 0.2941
T1026 0.2938
T1027 0.2932
T1028 0.2927
T1029 0.2935
T1030 0.2942
T1031 0.2943
T1032 0.2944
T1033 0.2946
T1034 0.2947
T1035 0.2948
T1036 0.2949
T1037 0.295
T1038 0.2951
T1039 0.2952
T1040 0.2961
T1041 0.2971
T1042 0.2955
T1043 0.2961
T1044 0.2974
T1045 0.2975
T1046 0.2986
T1047 0.2991
T1048 0.2992
T1049 0.2997
T1050 0.2994
T1051 0.2982
T1052 0.2967
T1053 0.2963
T1054 0.2965
T1055 0.2966
T1056 0.2967
T1057 0.2985
T1058 0.2986
T1059 0.2987
T1060 0.2988
T1061 0.2989
T1062 0.299
T1063 0.2991
T1064 0.2992
T1065 0.2993
T1066 0.2994
T1067 0.3004
T1068 0.3011
T1069 0.3011
T1070 0.3012
T1071 0.3013
T1072 0.3023
T1073 0.3032
T1074 0.3033
T1075 0.3034
T1076 0.3035
T1077 0.3036
T1078 0.3037
T1079 0.3039
T1080 0.304
T1081 0.3041
T1082 0.3046
T1083 0.3047
T1084 0.3052
T1085 0.3062
T1086 0.3061
T1087 0.3061
T1088 0.3062
T1089 0.3063
T1090 0.3064
T1091 0.3061
T1092 0.3066
T1093 0.3042
T1094 0.3047
T1095 0.3032
T1096 0.3034
T1097 0.3035
T1098 0.3041
T1099 0.3054
T1100 0.3053
T1101 0.3054
T1102 0.3085
T1103 0.3118
T1104 0.3174
T1105 0.3223
T1106 0.3272
T1107 0.3286
T1108 0.3286
T1109 0.3286
T1110 0.3309
T1111 0.3281
T1112 0.3334
T1113 0.3368
T1114 0.3324
T1115 0.334
T1116 0.3362
T1117 0.3362
T1118 0.3343
T1119 0.3306
T1120 0.3366
T1121 0.333
T1122 0.3307
T1123 0.3307
T1124 0.329
T1125 0.3323
T1126 0.3326
T1127 0.3328
T1128 0.3329
T1129 0.333
T1130 0.3341
T1131 0.3343
T1132 0.3341
T1133 0.3332
T1134 0.3335
T1135 0.334
T1136 0.3347
T1137 0.3347
T1138 0.3351
T1139 0.3362
T1140 0.3323
T1141 0.334
T1142 0.335
T1143 0.3348
T1144 0.3353
T1145 0.3353
T1146 0.3354
T1147 0.3362
T1148 0.3365
T1149 0.3366
T1150 0.3367
T1151 0.3368
T1152 0.3358
T1153 0.3349
T1154 0.3335
T1155 0.3382
T1156 0.3379
T1157 0.3382
T1158 0.3366
T1159 0.337
T1160 0.3371
T1161 0.3381
T1162 0.3388
T1163 0.3385
T1164 0.3403
T1165 0.3405
T1166 0.3415
T1167 0.3414
T1168 0.3415
T1169 0.3409
T1170 0.3405
T1171 0.3395
T1172 0.3394
T1173 0.3409
T1174 0.3411
T1175 0.341
T1176 0.341
T1177 0.342
T1178 0.3427
T1179 0.3427
T1180 0.3424
T1181 0.3426
T1182 0.3431
T1183 0.3431
T1184 0.3432
T1185 0.3433
T1186 0.3434
T1187 0.3435
T1188 0.3431
T1189 0.3445
T1190 0.3416
T1191 0.34
T1192 0.3389
T1193 0.3382
T1194 0.3378
T1195 0.3363
T1196 0.3367
T1197 0.3368
T1198 0.3369
T1199 0.3386
T1200 0.34
T1201 0.3412
T1202 0.3396
T1203 0.3396
T1204 0.3384
T1205 0.3381
T1206 0.3376
T1207 0.341
T1208 0.338
T1209 0.3353
T1210 0.3368
T1211 0.3376
T1212 0.3392
T1213 0.3409
T1214 0.3434
T1215 0.3445
T1216 0.3466
T1217 0.3471
T1218 0.3489
T1219 0.351
T1220 0.3489
T1221 0.3517
T1222 0.3549
T1223 0.3574
T1224 0.3572
T1225 0.3572
T1226 0.3561
T1227 0.3561
T1228 0.3547
T1229 0.3539
T1230 0.3539
T1231 0.3541
T1232 0.355
T1233 0.3575
T1234 0.3601
T1235 0.364
T1236 0.3544
T1237 0.3564
T1238 0.3564
T1239 0.358
T1240 0.36
T1241 0.3592
T1242 0.3557
T1243 0.3553
T1244 0.3556
T1245 0.3557
T1246 0.3559
T1247 0.3568
T1248 0.3571
T1249 0.3572
T1250 0.3572
T1251 0.3573
T1252 0.3566
T1253 0.356
T1254 0.3562
T1255 0.3554
T1256 0.3662
T1257 0.3659
T1258 0.3654
T1259 0.3649
T1260 0.364
T1261 0.364
T1262 0.3631
T1263 0.357
T1264 0.3547
T1265 0.3588
T1266 0.358
T1267 0.3572
T1268 0.3559
T1269 0.3549
T1270 0.3549
T1271 0.3534
T1272 0.3531
T1273 0.3509
T1274 0.3502
T1275 0.3501
T1276 0.3488
T1277 0.3482
T1278 0.3476
T1279 0.3504
T1280 0.3499
T1281 0.3489
T1282 0.3481
T1283 0.3484
T1284 0.3485
T1285 0.3484
T1286 0.3484
T1287 0.3466
T1288 0.3463
T1289 0.3438
T1290 0.3427
T1291 0.3412
T1292 0.3403
T1293 0.3406
T1294 0.342
T1295 0.3422
T1296 0.3423
T1297 0.3406
T1298 0.341
T1299 0.341
T1300 0.3389
T1301 0.3388
T1302 0.3629
T1303 0.3626
T1304 0.3621
T1305 0.3624
T1306 0.3611
T1307 0.3615
T1308 0.3612
T1309 0.363
T1310 0.3627
T1311 0.3628
T1312 0.3647
T1313 0.3417
T1314 0.3452
T1315 0.3571
T1316 0.3681
T1317 0.3702
T1318 0.3817
T1319 0.3812
T1320 0.3795
T1321 0.3848
T1322 0.3901
T1323 0.3939
T1324 0.3965
T1325 0.3985
T1326 0.3831
T1327 0.3849
T1328 0.3874
T1329 0.3885
T1330 0.3879
T1331 0.3873
T1332 0.3858
T1333 0.3828
T1334 0.3972
T1335 0.3946
T1336 0.3907
T1337 0.3883
T1338 0.3875
T1339 0.3868
T1340 0.3861
T1341 0.3857
T1342 0.3859
T1343 0.386
T1344 0.3853
T1345 0.3848
T1346 0.3847
T1347 0.3838
T1348 0.3825
T1349 0.3811
T1350 0.38
T1351 0.3784
T1352 0.3769
T1353 0.3872
T1354 0.3854
T1355 0.3845
T1356 0.3835
T1357 0.3824
T1358 0.3803
T1359 0.3786
T1360 0.3765
T1361 0.375
T1362 0.386
T1363 0.3851
T1364 0.384
T1365 0.3829
T1366 0.3818
T1367 0.3807
T1368 0.3799
T1369 0.3799
T1370 0.3801
T1371 0.3802
T1372 0.381
T1373 0.3825
T1374 0.3841
T1375 0.3852
T1376 0.3873
T1377 0.3884
T1378 0.3889
T1379 0.3903
T1380 0.3777
T1381 0.3798
T1382 0.3808
T1383 0.3822
T1384 0.3835
T1385 0.3818
T1386 0.3825
T1387 0.3822
T1388 0.3811
T1389 0.3798
T1390 0.3909
T1391 0.3895
T1392 0.3889
T1393 0.3891
T1394 0.3892
T1395 0.3908
T1396 0.3928
T1397 0.3824
T1398 0.3846
T1399 0.3861
T1400 0.3866
T1401 0.3873
T1402 0.3868
T1403 0.3878
T1404 0.3868
T1405 0.3858
T1406 0.385
T1407 0.3841
T1408 0.3824
T1409 0.3819
T1410 0.394
T1411 0.3939
T1412 0.393
T1413 0.3933
T1414 0.3931
T1415 0.3936
T1416 0.3919
T1417 0.3923
T1418 0.3924
T1419 0.3925
T1420 0.3926
T1421 0.3912
T1422 0.3912
T1423 0.3903
T1424 0.389
T1425 0.3895
T1426 0.3892
T1427 0.3882
T1428 0.3873
T1429 0.3864
T1430 0.386
T1431 0.3858
T1432 0.3851
T1433 0.385
T1434 0.3856
T1435 0.386
T1436 0.386
T1437 0.3852
T1438 0.3855
T1439 0.3856
T1440 0.3856
T1441 0.3853
T1442 0.3846
T1443 0.3911
T1444 0.39
T1445 0.3892
T1446 0.3887
T1447 0.3886
T1448 0.3875
T1449 0.3879
T1450 0.388
T1451 0.3881
T1452 0.3877
T1453 0.3871
T1454 0.3869
T1455 0.3867
T1456 0.3847
T1457 0.384
T1458 0.3826
T1459 0.3813
T1460 0.3805
T1461 0.3798
T1462 0.3791
T1463 0.3793
T1464 0.3803
T1465 0.3839
T1466 0.386
T1467 0.3863
T1468 0.3845
T1469 0.3823
T1470 0.3816
T1471 0.3811
T1472 0.3809
T1473 0.3801
T1474 0.3839
T1475 0.3843
T1476 0.3813
T1477 0.3837
T1478 0.3842
T1479 0.384
T1480 0.3832
T1481 0.3826
T1482 0.3829
T1483 0.3812
T1484 0.3816
T1485 0.3817
T1486 0.3825
T1487 0.3832
T1488 0.386
T1489 0.387
T1490 0.3826
T1491 0.3853
T1492 0.3869
T1493 0.387
T1494 0.3867
T1495 0.3868
T1496 0.3886
T1497 0.3902
T1498 0.3928
T1499 0.395
T1500 0.3968
T1501 0.3975
T1502 0.3969
T1503 0.3954
T1504 0.3938
T1505 0.3926
T1506 0.3922
T1507 0.391
T1508 0.3909
T1509 0.392
T1510 0.3927
T1511 0.3932
T1512 0.3944
T1513 0.3949
T1514 0.3955
T1515 0.3976
T1516 0.3978
T1517 0.3993
T1518 0.3994
T1519 0.401
T1520 0.4017
T1521 0.4028
T1522 0.4033
T1523 0.3983
T1524 0.3997
T1525 0.4019
T1526 0.4046
T1527 0.4049
T1528 0.4051
T1529 0.4059
T1530 0.405
T1531 0.405
T1532 0.4052
T1533 0.404
T1534 0.4039
T1535 0.4043
T1536 0.4051
T1537 0.4058
T1538 0.4077
T1539 0.4091
T1540 0.4109
T1541 0.4124
T1542 0.4139
T1543 0.4146
T1544 0.4144
T1545 0.4145
T1546 0.4146
T1547 0.4147
T1548 0.4147
T1549 0.4148
T1550 0.4149
T1551 0.415
T1552 0.415
T1553 0.4151
T1554 0.4152
T1555 0.4153
T1556 0.4153
T1557 0.4154
T1558 0.4155
T1559 0.4156
T1560 0.4156
T1561 0.4157
T1562 0.4158
T1563 0.4159
T1564 0.4159
T1565 0.416
T1566 0.4161
T1567 0.4162
T1568 0.4162
T1569 0.4163
T1570 0.3993
T1571 0.4047
T1572 0.4047
T1573 0.4047
T1574 0.4011
T1575 0.4011
T1576 0.4014
T1577 0.401
T1578 0.4016
T1579 0.4025
T1580 0.4045
T1581 0.407
T1582 0.4079
T1583 0.4079
T1584 0.4083
T1585 0.407
T1586 0.4082
T1587 0.4093
T1588 0.4103
T1589 0.4117
T1590 0.4122
T1591 0.4113
T1592 0.4107
T1593 0.4098
T1594 0.4089
T1595 0.4089
T1596 0.409
T1597 0.4112
T1598 0.4111
T1599 0.4107
T1600 0.4105
T1601 0.4106
T1602 0.4107
T1603 0.4108
T1604 0.4108
T1605 0.4106
T1606 0.4108
T1607 0.4104
T1608 0.4089
T1609 0.4077
T1610 0.4066
T1611 0.4059
T1612 0.4045
T1613 0.4037
T1614 0.4036
T1615 0.4029
T1616 0.4023
T1617 0.4042
T1618 0.4037
T1619 0.4042
T1620 0.4055
T1621 0.4052
T1622 0.4053
T1623 0.4045
T1624 0.4034
T1625 0.402
T1626 0.4008
T1627 0.3991
T1628 0.4016
T1629 0.4005
T1630 0.4
T1631 0.3994
T1632 0.3981
T1633 0.398
T1634 0.3958
T1635 0.3945
T1636 0.3931
T1637 0.3927
T1638 0.3914
T1639 0.3912
T1640 0.3908
T1641 0.3894
T1642 0.3897
T1643 0.3897
T1644 0.3892
T1645 0.3876
T1646 0.4165
T1647 0.4151
T1648 0.4139
T1649 0.4128
T1650 0.4124
T1651 0.4122
T1652 0.412
T1653 0.4108
T1654 0.4112
T1655 0.4113
T1656 0.4113
T1657 0.4114
T1658 0.4124
T1659 0.4127
T1660 0.4135
T1661 0.4146
T1662 0.4173
T1663 0.3931
T1664 0.3965
T1665 0.3999
T1666 0.4032
T1667 0.4054
T1668 0.4069
T1669 0.4111
T1670 0.4142
T1671 0.4183
T1672 0.4225
T1673 0.4183
T1674 0.4202
T1675 0.4208
T1676 0.4206
T1677 0.4195
T1678 0.4178
T1679 0.4149
T1680 0.4194
T1681 0.417
T1682 0.4153
T1683 0.416
T1684 0.4152
T1685 0.4163
T1686 0.4174
T1687 0.4175
T1688 0.4187
T1689 0.4189
T1690 0.4188
T1691 0.4189
T1692 0.4189
T1693 0.419
T1694 0.4186
T1695 0.4167
T1696 0.4152
T1697 0.4132
T1698 0.4121
T1699 0.4108
T1700 0.4099
T1701 0.4102
T1702 0.4103
T1703 0.409
T1704 0.4071
T1705 0.4076
T1706 0.4106
T1707 0.4101
T1708 0.4091
T1709 0.4072
T1710 0.4064
T1711 0.4056
T1712 0.404
T1713 0.4035
T1714 0.4028
T1715 0.4031
T1716 0.4021
T1717 0.4009
T1718 0.3998
T1719 0.3984
T1720 0.3967
T1721 0.3971
T1722 0.3971
T1723 0.3992
T1724 0.3989
T1725 0.3988
T1726 0.3987
T1727 0.3993
T1728 0.4007
T1729 0.399
T1730 0.3988
T1731 0.3989
T1732 0.3989
T1733 0.3972
T1734 0.3971
T1735 0.3968
T1736 0.3953
T1737 0.4252
T1738 0.4253
T1739 0.4253
T1740 0.4254
T1741 0.425
T1742 0.4233
T1743 0.423
T1744 0.4217
T1745 0.4209
T1746 0.4204
T1747 0.4207
T1748 0.4207
T1749 0.4208
T1750 0.4208
T1751 0.422
T1752 0.4221
T1753 0.4217
T1754 0.422
T1755 0.4216
T1756 0.4209
T1757 0.4207
T1758 0.4207
T1759 0.4193
T1760 0.4193
T1761 0.4175
T1762 0.418
T1763 0.4179
T1764 0.4175
T1765 0.418
T1766 0.4178
T1767 0.4178
T1768 0.4174
T1769 0.4169
T1770 0.4175
T1771 0.4178
T1772 0.4177
T1773 0.4176
T1774 0.4176
T1775 0.4176
T1776 0.4166
T1777 0.4159
T1778 0.4161
T1779 0.4153
T1780 0.4147
T1781 0.4149
T1782 0.4137
T1783 0.4132
T1784 0.4133
T1785 0.4133
T1786 0.4133
T1787 0.4167
T1788 0.4139
T1789 0.4132
T1790 0.4116
T1791 0.4116
T1792 0.41
T1793 0.4085
T1794 0.409
T1795 0.4089
T1796 0.4085
T1797 0.409
T1798 0.4088
T1799 0.4088
T1800 0.4088
T1801 0.4087
T1802 0.4087
T1803 0.4077
T1804 0.4069
T1805 0.4072
T1806 0.4063
T1807 0.4065
T1808 0.4056
T1809 0.4058
T1810 0.4058
T1811 0.4057
T1812 0.4061
T1813 0.4056
T1814 0.4056
T1815 0.4056
T1816 0.4036
T1817 0.404
T1818 0.404
T1819 0.404
T1820 0.4039
T1821 0.4039
T1822 0.4039
T1823 0.4039
T1824 0.4038
T1825 0.4038
T1826 0.4024
T1827 0.402
T1828 0.4022
T1829 0.4004
T1830 0.4008
T1831 0.4008
T1832 0.3995
T1833 0.3998
T1834 0.4006
T1835 0.4035
T1836 0.405
T1837 0.4047
T1838 0.4046
T1839 0.4041
T1840 0.4031
T1841 0.4034
T1842 0.4028
T1843 0.4029
T1844 0.4029
T1845 0.4044
T1846 0.4041
T1847 0.404
T1848 0.404
T1849 0.404
T1850 0.4031
T1851 0.4024
T1852 0.4018
T1853 0.401
T1854 0.3997
T1855 0.4001
T1856 0.3996
T1857 0.3993
T1858 0.3997
T1859 0.4009
T1860 0.4014
T1861 0.4007
T1862 0.3999
T1863 0.3992
T1864 0.3979
T1865 0.3977
T1866 0.3978
T1867 0.3993
T1868 0.3994
T1869 0.3987
T1870 0.3988
T1871 0.3983
T1872 0.3969
T1873 0.3995
T1874 0.4008
T1875 0.4024
T1876 0.4064
T1877 0.4121
T1878 0.4145
T1879 0.4177
T1880 0.4211
T1881 0.3962
T1882 0.4013
T1883 0.4071
T1884 0.4086
T1885 0.4124
T1886 0.4162
T1887 0.4179
T1888 0.4176
T1889 0.417
T1890 0.4146
T1891 0.4122
T1892 0.4108
T1893 0.4082
T1894 0.4067
T1895 0.4063
T1896 0.406
T1897 0.4065
T1898 0.4085
T1899 0.4108
T1900 0.4127
T1901 0.4141
T1902 0.4148
T1903 0.4153
T1904 0.4151
T1905 0.4142
T1906 0.4132
T1907 0.4134
T1908 0.4121
T1909 0.4094
T1910 0.4045
T1911 0.4031
T1912 0.4057
T1913 0.4027
T1914 0.4026
T1915 0.4032
T1916 0.3996
T1917 0.3958
T1918 0.3958
T1919 0.3947
T1920 0.393
T1921 0.3933
T1922 0.3912
T1923 0.39
T1924 0.3888
T1925 0.388
T1926 0.4151
T1927 0.4152
T1928 0.4138
T1929 0.413
T1930 0.4133
T1931 0.4157
T1932 0.4154
T1933 0.4143
T1934 0.4133
T1935 0.4128
T1936 0.4126
T1937 0.4108
T1938 0.4096
T1939 0.4103
T1940 0.4116
T1941 0.4127
T1942 0.4127
T1943 0.415
T1944 0.3876
T1945 0.386
T1946 0.4142
T1947 0.4153
T1948 0.3873
T1949 0.389
T1950 0.3918
T1951 0.397
T1952 0.4016
T1953 0.4025
T1954 0.4104
T1955 0.4186
T1956 0.4168
T1957 0.4206
T1958 0.4262
T1959 0.4244
T1960 0.4166
T1961 0.422
T1962 0.4247
T1963 0.4285
T1964 0.4327
T1965 0.4362
T1966 0.442
T1967 0.4254
T1968 0.4306
T1969 0.4336
T1970 0.4273
T1971 0.4284
T1972 0.4315
T1973 0.4336
T1974 0.4346
T1975 0.4362
T1976 0.4367
T1977 0.4382
T1978 0.4377
T1979 0.4371
T1980 0.4374
T1981 0.4369
T1982 0.4357
T1983 0.4349
T1984 0.4337
T1985 0.4329
T1986 0.4335
T1987 0.432
T1988 0.4309
T1989 0.4308
T1990 0.4308
T1991 0.4296
T1992 0.4295
T1993 0.4285
T1994 0.428
T1995 0.426
T1996 0.4248
T1997 0.424
T1998 0.4325
T1999 0.4312
T2000 0.4295
T2001 0.4278
T2002 0.4253
T2003 0.4226
T2004 0.4203
T2005 0.4184
T2006 0.436
T2007 0.4351
T2008 0.4351
T2009 0.4341
T2010 0.4336
T2011 0.4334
T2012 0.432
T2013 0.4316
T2014 0.4308
T2015 0.4299
T2016 0.429
T2017 0.4274
T2018 0.4268
T2019 0.4252
T2020 0.4245
T2021 0.4236
T2022 0.4225
T2023 0.4212
T2024 0.4197
T2025 0.419
T2026 0.418
T2027 0.4166
T2028 0.4159
T2029 0.4149
T2030 0.4136
T2031 0.4138
T2032 0.4131
T2033 0.4116
T2034 0.4111
T2035 0.4104
T2036 0.4105
T2037 0.4092
T2038 0.409
T2039 0.4079
T2040 0.4076
T2041 0.4062
T2042 0.419
T2043 0.4181
T2044 0.4183
T2045 0.4185
T2046 0.4179
T2047 0.418
T2048 0.4192
T2049 0.4075
T2050 0.4087
T2051 0.4108
T2052 0.4126
T2053 0.4167
T2054 0.42
T2055 0.4241
T2056 0.4281
T2057 0.4324
T2058 0.4192
T2059 0.4245
T2060 0.428
T2061 0.4206
T2062 0.423
T2063 0.4258
T2064 0.4278
T2065 0.4285
T2066 0.4285
T2067 0.4294
T2068 0.4294
T2069 0.4284
T2070 0.4282
T2071 0.4273
T2072 0.4267
T2073 0.4257
T2074 0.4242
T2075 0.4239
T2076 0.4229
T2077 0.422
T2078 0.421
T2079 0.4202
T2080 0.42
T2081 0.419
T2082 0.4177
T2083 0.4168
T2084 0.426
T2085 0.4248
T2086 0.423
T2087 0.4205
T2088 0.4196
T2089 0.4188
T2090 0.4172
T2091 0.4154
T2092 0.4139
T2093 0.4122
T2094 0.4108
T2095 0.4292
T2096 0.4285
T2097 0.4277
T2098 0.4282
T2099 0.4271
T2100 0.4248
T2101 0.4239
T2102 0.4239
T2103 0.4228
T2104 0.4223
T2105 0.4215
T2106 0.4206
T2107 0.4204
T2108 0.4205
T2109 0.42
T2110 0.4189
T2111 0.4177
T2112 0.418
T2113 0.4166
T2114 0.4165
T2115 0.4158
T2116 0.4155
T2117 0.4156
T2118 0.4155
T2119 0.4155
T2120 0.4154
T2121 0.4146
T2122 0.4139
T2123 0.4141
T2124 0.414
T2125 0.413
T2126 0.4142
T2127 0.4146
T2128 0.4125
T2129 0.4125
T2130 0.4125
T2131 0.4136
T2132 0.415
T2133 0.4161
T2134 0.417
T2135 0.4163
T2136 0.4163
T2137 0.4153
T2138 0.4155
T2139 0.4139
T2140 0.4142
T2141 0.4134
T2142 0.4128
T2143 0.4129
T2144 0.4128
T2145 0.4121
T2146 0.4126
T2147 0.4135
T2148 0.4146
T2149 0.4167
T2150 0.4178
T2151 0.4191
T2152 0.4207
T2153 0.4212
T2154 0.4218
T2155 0.4226
T2156 0.423
T2157 0.4231
T2158 0.4226
T2159 0.4219
T2160 0.4213
T2161 0.4214
T2162 0.4214
T2163 0.4199
T2164 0.4202
T2165 0.4189
T2166 0.4186
T2167 0.4181
T2168 0.4171
T2169 0.4166
T2170 0.4163
T2171 0.4153
T2172 0.4145
T2173 0.4144
T2174 0.4133
T2175 0.4131
T2176 0.4116
T2177 0.4119
T2178 0.4106
T2179 0.4108
T2180 0.4092
T2181 0.4095
T2182 0.4087
T2183 0.4081
T2184 0.4082
T2185 0.4071
T2186 0.4054
T2187 0.4058
T2188 0.4057
T2189 0.4046
T2190 0.4045
T2191 0.404
T2192 0.4033
T2193 0.4031
T2194 0.4027
T2195 0.4019
T2196 0.4016
T2197 0.4016
T2198 0.4009
T2199 0.3994
T2200 0.3989
T2201 0.399
T2202 0.3989
T2203 0.4005
T2204 0.3998
T2205 0.399
T2206 0.3991
T2207 0.3986
T2208 0.3986
T2209 0.3986
T2210 0.3975
T2211 0.3971
T2212 0.3971
T2213 0.3963
T2214 0.3957
T2215 0.3958
T2216 0.3957
T2217 0.3957
T2218 0.3952
T2219 0.3939
T2220 0.3941
T2221 0.3937
T2222 0.393
T2223 0.3927
T2224 0.3927
T2225 0.3927
T2226 0.3926
T2227 0.3926
T2228 0.3925
T2229 0.3925
T2230 0.3924
T2231 0.3924
T2232 0.3922
T2233 0.3913
T2234 0.3906
T2235 0.3907
T2236 0.3907
T2237 0.3906
T2238 0.389
T2239 0.3892
T2240 0.3891
T2241 0.3888
T2242 0.3888
T2243 0.4011
T2244 0.4001
T2245 0.4003
T2246 0.4002
T2247 0.4002
T2248 0.3998
T2249 0.3994
T2250 0.3987
T2251 0.3986
T2252 0.3986
T2253 0.3985
T2254 0.3985
T2255 0.3984
T2256 0.3976
T2257 0.397
T2258 0.3971
T2259 0.3971
T2260 0.397
T2261 0.3966
T2262 0.3963
T2263 0.3962
T2264 0.3957
T2265 0.3953
T2266 0.3954
T2267 0.3953
T2268 0.3945
T2269 0.3939
T2270 0.394
T2271 0.3939
T2272 0.3928
T2273 0.3926
T2274 0.3926
T2275 0.3926
T2276 0.3923
T2277 0.3923
T2278 0.3922
T2279 0.3921
T2280 0.3921
T2281 0.392
T2282 0.3909
T2283 0.3907
T2284 0.3907
T2285 0.3906
T2286 0.3906
T2287 0.3905
T2288 0.3905
T2289 0.3897
T2290 0.389
T2291 0.389
T2292 0.3889
T2293 0.3888
T2294 0.3888
T2295 0.3887
T2296 0.3886
T2297 0.3886
T2298 0.3882
T2299 0.3874
T2300 0.3872
T2301 0.3868
T2302 0.3834
T2303 0.3777
T2304 0.3903
T2305 0.3917
T2306 0.3816
T2307 0.383
T2308 0.3842
T2309 0.3842
T2310 0.3841
T2311 0.384
T2312 0.3839
T2313 0.3839
T2314 0.3838
T2315 0.3838
T2316 0.3837
T2317 0.3837
T2318 0.3836
T2319 0.3835
T2320 0.3827
T2321 0.382
T2322 0.3833
T2323 0.3834
T2324 0.3833
T2325 0.3832
T2326 0.3831
T2327 0.3831
T2328 0.383
T2329 0.3827
T2330 0.3827
T2331 0.3827
T2332 0.3811
T2333 0.3813
T2334 0.3813
T2335 0.3812
T2336 0.3811
T2337 0.3811
T2338 0.381
T2339 0.3806
T2340 0.3798
T2341 0.3807
T2342 0.3809
T2343 0.38
T2344 0.3797
T2345 0.3793
T2346 0.3793
T2347 0.3793
T2348 0.3792
T2349 0.3789
T2350 0.3798
T2351 0.3795
T2352 0.3798
T2353 0.3785
T2354 0.3787
T2355 0.3786
T2356 0.3786
T2357 0.3785
T2358 0.3784
T2359 0.3784
T2360 0.3783
T2361 0.3783
T2362 0.3774
T2363 0.3779
T2364 0.3774
T2365 0.3774
T2366 0.3774
T2367 0.3765
T2368 0.3766
T2369 0.3773
T2370 0.3806
T2371 0.3817
T2372 0.3816
T2373 0.3811
T2374 0.3792
T2375 0.3775
T2376 0.3767
T2377 0.3757
T2378 0.3747
T2379 0.3744
T2380 0.3745
T2381 0.3744
T2382 0.3755
T2383 0.3756
T2384 0.3755
T2385 0.3754
T2386 0.3754
T2387 0.3753
T2388 0.3753
T2389 0.3752
T2390 0.3751
T2391 0.3751
T2392 0.375
T2393 0.375
T2394 0.3749
T2395 0.265
T2396 0.2845
T2397 0.2849
T2398 0.2844
T2399 0.2844
T2400 0.2843
T2401 0.2843
T2402 0.2842
T2403 0.2841
T2404 0.2841
T2405 0.284
T2406 0.284
T2407 0.2844
T2408 0.2839
T2409 0.2838
T2410 0.2835
T2411 0.283
T2412 0.2813
T2413 0.2822
T2414 0.2812
T2415 0.2782
T2416 0.2772
T2417 0.2771
T2418 0.2771
T2419 0.277
T2420 0.277
T2421 0.2769
T2422 0.2769
T2423 0.2768
T2424 0.2768
T2425 0.2767
T2426 0.2767
T2427 0.2766
T2428 0.2766
T2429 0.2765
T2430 0.2765
T2431 0.2764
T2432 0.2764
T2433 0.2763
T2434 0.2763
T2435 0.2762
T2436 0.2762
T2437 0.2761
T2438 0.2761
T2439 0.276
T2440 0.2759
T2441 0.2759
T2442 0.2758
T2443 0.2758
T2444 0.2757
T2445 0.2757
T2446 0.2756
T2447 0.2756
T2448 0.2755
T2449 0.2755
T2450 0.2754
T2451 0.2754
T2452 0.2753
T2453 0.2753
T2454 0.2752
T2455 0.2752
T2456 0.2751
T2457 0.2741
T2458 0.2731
T2459 0.273
T2460 0.2725
T2461 0.2729
T2462 0.2714
T2463 0.2723
T2464 0.2723
T2465 0.2727
T2466 0.2726
T2467 0.2726
T2468 0.2725
T2469 0.2725
T2470 0.2724
T2471 0.2724
T2472 0.2723
T2473 0.2723
T2474 0.2722
T2475 0.2722
T2476 0.2721
T2477 0.2721
T2478 0.272
T2479 0.272
T2480 0.2719
T2481 0.2718
T2482 0.2718
T2483 0.2717
T2484 0.2712
T2485 0.2712
T2486 0.2716
T2487 0.2701
T2488 0.2705
T2489 0.2838
T2490 0.334
T2491 0.3335
T2492 0.3256
T2493 0.3249
T2494 0.3223
T2495 0.3219
T2496 0.319
T2497 0.318
T2498 0.3153
T2499 0.3135
T2500 0.312
T2501 0.3104
T2502 0.3088
T2503 0.3073
T2504 0.3047
T2505 0.3043
T2506 0.303
T2507 0.3372
T2508 0.3308
T2509 0.3266
T2510 0.3235
T2511 0.3193
T2512 0.3095
T2513 0.3043
T2514 0.3025
T2515 0.301
T2516 0.3004
T2517 0.2995
T2518 0.2986
T2519 0.2975
T2520 0.296
T2521 0.2998
T2522 0.2982
T2523 0.2973
T2524 0.2965
T2525 0.2949
T2526 0.2931
T2527 0.2926
T2528 0.291
T2529 0.2895
T2530 0.2886
T2531 0.2864
T2532 0.2847
T2533 0.2838
T2534 0.2824
T2535 0.2794
T2536 0.2787
T2537 0.2787
T2538 0.2786
T2539 0.2786
T2540 0.2785
T2541 0.2785
T2542 0.2784
T2543 0.2784
T2544 0.2783
T2545 0.2782
T2546 0.2782
T2547 0.2781
T2548 0.2772
T2549 0.2762
T2550 0.2762
T2551 0.2761
T2552 0.2761
T2553 0.2747
T2554 0.2751
T2555 0.2759
T2556 0.2754
T2557 0.2731
T2558 0.2715
T2559 0.2703
T2560 0.324
T2561 0.3063
T2562 0.3012
T2563 0.2985
T2564 0.2953
T2565 0.2933
T2566 0.292
T2567 0.2904
T2568 0.2898
T2569 0.2889
T2570 0.2931
T2571 0.292
T2572 0.2914
T2573 0.2901
T2574 0.2892
T2575 0.2881
T2576 0.2875
T2577 0.287
T2578 0.2869
T2579 0.2856
T2580 0.2842
T2581 0.2819
T2582 0.2813
T2583 0.2799
T2584 0.2794
T2585 0.2798
T2586 0.2798
T2587 0.2797
T2588 0.2796
T2589 0.2796
T2590 0.2795
T2591 0.2782
T2592 0.2777
T2593 0.2776
T2594 0.2776
T2595 0.2775
T2596 0.2774
T2597 0.2774
T2598 0.2773
T2599 0.2773
T2600 0.2761
T2601 0.275
T2602 0.2749
T2603 0.274
T2604 0.274
T2605 0.2739
T2606 0.273
T2607 0.2746
T2608 0.2741
T2609 0.2741
T2610 0.2727
T2611 0.2727
T2612 0.2726
T2613 0.2726
T2614 0.2725
T2615 0.2724
T2616 0.2724
T2617 0.271
T2618 0.2706
T2619 0.2714
T2620 0.2719
T2621 0.2723
T2622 0.2723
T2623 0.2723
T2624 0.2723
T2625 0.2723
T2626 0.2719
T2627 0.2714
T2628 0.271
T2629 0.2701
T2630 0.2701
T2631 0.2706
T2632 0.2693
T2633 0.2688
T2634 0.2688
T2635 0.2688
T2636 0.2688
T2637 0.2688
T2638 0.2688
T2639 0.2688
T2640 0.2688
T2641 0.2688
T2642 0.2688
T2643 0.2688
T2644 0.2688
T2645 0.2701
T2646 0.2706
T2647 0.2706
T2648 0.2706
T2649 0.2706
T2650 0.2706
T2651 0.2693
T2652 0.2693
T2653 0.2688
T2654 0.2688
T2655 0.2688
T2656 0.2688
T2657 0.2693
T2658 0.2701
T2659 0.2693
T2660 0.271
T2661 0.2706
T2662 0.2719
T2663 0.2736
T2664 0.2736
T2665 0.2746
T2666 0.2751
T2667 0.2779
T2668 0.2796
T2669 0.2816
T2670 0.2824
T2671 0.2845
T2672 0.2864
T2673 0.2852
T2674 0.2875
T2675 0.2911
T2676 0.2963
T2677 0.2995
T2678 0.303
T2679 0.3056
T2680 0.3066
T2681 0.3031
T2682 0.3043
T2683 0.3057
T2684 0.3061
T2685 0.3061
T2686 0.3052
T2687 0.3043
T2688 0.3035
T2689 0.3061
T2690 0.3047
T2691 0.3033
T2692 0.3028
T2693 0.3028
T2694 0.3028
T2695 0.3028
T2696 0.3028
T2697 0.3028
T2698 0.3028
T2699 0.3028
T2700 0.3028
T2701 0.3013
T2702 0.299
T2703 0.2972
T2704 0.296
T2705 0.2995
T2706 0.2975
T2707 0.296
T2708 0.296
T2709 0.2946
T2710 0.2925
T2711 0.2925
T2712 0.2911
T2713 0.2894
T2714 0.289
T2715 0.289
T2716 0.289
T2717 0.2885
T2718 0.2875
T2719 0.2869
T2720 0.2869
T2721 0.2885
T2722 0.2875
T2723 0.2879
T2724 0.2879
T2725 0.2907
T2726 0.292
T2727 0.2925
T2728 0.2929
T2729 0.2941
T2730 0.2946
T2731 0.296
T2732 0.296
T2733 0.2972
T2734 0.2975
T2735 0.298
T2736 0.2995
T2737 0.2995
T2738 0.2995
T2739 0.2995
T2740 0.2995
T2741 0.3009
T2742 0.3013
T2743 0.3021
T2744 0.3028
T2745 0.3033
T2746 0.3047
T2747 0.3066
T2748 0.3031
T2749 0.3039
T2750 0.3052
T2751 0.3035
T2752 0.3066
T2753 0.3052
T2754 0.3047
T2755 0.3028
T2756 0.3025
T2757 0.3013
T2758 0.3009
T2759 0.2995
T2760 0.2985
T2761 0.2968
T2762 0.296
T2763 0.295
T2764 0.2941
T2765 0.2933
T2766 0.2925
T2767 0.2911
T2768 0.2905
T2769 0.2905
T2770 0.2905
T2771 0.2905
T2772 0.2894
T2773 0.289
T2774 0.2879
T2775 0.2869
T2776 0.2869
T2777 0.2869
T2778 0.2869
T2779 0.2869
T2780 0.2869
T2781 0.2857
T2782 0.2853
T2783 0.2853
T2784 0.2848
T2785 0.2832
T2786 0.2832
T2787 0.2832
T2788 0.2819
T2789 0.2815
T2790 0.2815
T2791 0.265
T2792 0.265
T2793 0.265
T2794 0.265
T2795 0.265
T2796 0.265
T2797 0.265
T2798 0.265
T2799 0.265
T2800 0.265
T2801 0.265
T2802 0.265
T2803 0.265
T2804 0.265
T2805 0.265
T2806 0.265
T2807 0.265
T2808 0.265
