# Supplementary material for: FishMORPH - An agent-based model to predict salmonid growth and distribution responses under natural and low flows
Source: Sci Rep. 2016 Jul 19;6:29414. doi: 10.1038/srep29414 (PMC4949470; doi:10.1038/srep29414)
Supplement: Supplementary Information 2 [file srep29414-s2.zip › SR_FishMORPH_Files/Parameters/Baseline_Velocity_P12.var]

Velocity PatchP12
T1 0.2541
T2 0.2541
T3 0.2541
T4 0.2541
T5 0.2537
T6 0.2531
T7 0.263
T8 0.2625
T9 0.2609
T10 0.2641
T11 0.2529
T12 0.2609
T13 0.2599
T14 0.2572
T15 0.2572
T16 0.2572
T17 0.2572
T18 0.2572
T19 0.2567
T20 0.2561
T21 0.255
T22 0.2545
T23 0.2545
T24 0.2545
T25 0.2533
T26 0.2522
T27 0.2522
T28 0.2522
T29 0.2522
T30 0.2522
T31 0.2522
T32 0.2522
T33 0.2522
T34 0.2522
T35 0.2517
T36 0.2511
T37 0.25
T38 0.25
T39 0.25
T40 0.25
T41 0.25
T42 0.2495
T43 0.2481
T44 0.2481
T45 0.2481
T46 0.2481
T47 0.2481
T48 0.2481
T49 0.2481
T50 0.2481
T51 0.2458
T52 0.2458
T53 0.2458
T54 0.2434
T55 0.2434
T56 0.2428
T57 0.2416
T58 0.2422
T59 0.2428
T60 0.2474
T61 0.244
T62 0.2422
T63 0.2416
T64 0.2409
T65 0.2434
T66 0.2416
T67 0.2409
T68 0.2409
T69 0.2409
T70 0.2409
T71 0.2403
T72 0.2384
T73 0.2372
T74 0.2472
T75 0.2455
T76 0.2455
T77 0.2455
T78 0.2455
T79 0.2455
T80 0.2455
T81 0.2455
T82 0.2455
T83 0.2455
T84 0.2455
T85 0.2461
T86 0.2478
T87 0.2478
T88 0.2478
T89 0.2478
T90 0.2478
T91 0.2478
T92 0.2478
T93 0.2478
T94 0.2478
T95 0.2478
T96 0.2478
T97 0.2478
T98 0.2478
T99 0.2472
T100 0.2455
T101 0.2455
T102 0.2455
T103 0.2455
T104 0.2455
T105 0.2455
T106 0.2455
T107 0.2455
T108 0.2449
T109 0.2455
T110 0.2455
T111 0.2455
T112 0.2455
T113 0.2455
T114 0.2455
T115 0.2455
T116 0.2455
T117 0.2455
T118 0.2455
T119 0.2455
T120 0.2455
T121 0.2455
T122 0.2455
T123 0.2455
T124 0.2455
T125 0.2455
T126 0.2455
T127 0.2455
T128 0.2455
T129 0.2455
T130 0.2455
T131 0.2466
T132 0.2478
T133 0.2478
T134 0.2478
T135 0.2478
T136 0.2482
T137 0.2384
T138 0.2384
T139 0.2384
T140 0.2384
T141 0.2384
T142 0.2384
T143 0.2384
T144 0.2384
T145 0.2384
T146 0.2384
T147 0.2384
T148 0.2384
T149 0.2384
T150 0.2409
T151 0.2403
T152 0.2409
T153 0.2416
T154 0.2434
T155 0.2434
T156 0.2434
T157 0.2434
T158 0.2446
T159 0.2434
T160 0.2446
T161 0.2458
T162 0.2458
T163 0.2458
T164 0.2458
T165 0.2458
T166 0.2458
T167 0.2458
T168 0.2458
T169 0.2458
T170 0.2458
T171 0.2458
T172 0.2458
T173 0.2458
T174 0.2458
T175 0.2458
T176 0.2458
T177 0.2458
T178 0.2452
T179 0.2458
T180 0.2458
T181 0.2452
T182 0.244
T183 0.2452
T184 0.244
T185 0.2434
T186 0.2434
T187 0.2434
T188 0.2434
T189 0.2434
T190 0.2434
T191 0.2434
T192 0.2434
T193 0.2434
T194 0.2434
T195 0.2434
T196 0.2434
T197 0.2416
T198 0.2409
T199 0.2409
T200 0.2409
T201 0.2384
T202 0.2384
T203 0.2384
T204 0.2384
T205 0.2384
T206 0.2384
T207 0.2384
T208 0.2384
T209 0.2384
T210 0.2384
T211 0.2384
T212 0.2384
T213 0.2384
T214 0.2384
T215 0.239
T216 0.2384
T217 0.2384
T218 0.2384
T219 0.2384
T220 0.2384
T221 0.2384
T222 0.2384
T223 0.2384
T224 0.2378
T225 0.2478
T226 0.2478
T227 0.2478
T228 0.2478
T229 0.2478
T230 0.2478
T231 0.2478
T232 0.2478
T233 0.2478
T234 0.2478
T235 0.2478
T236 0.2478
T237 0.2478
T238 0.2478
T239 0.2478
T240 0.2478
T241 0.2478
T242 0.2478
T243 0.2478
T244 0.2478
T245 0.2478
T246 0.2478
T247 0.2478
T248 0.2478
T249 0.2455
T250 0.2455
T251 0.2461
T252 0.2706
T253 0.2912
T254 0.2771
T255 0.2763
T256 0.2763
T257 0.2763
T258 0.2741
T259 0.2742
T260 0.2742
T261 0.2731
T262 0.2719
T263 0.2719
T264 0.2719
T265 0.2719
T266 0.2719
T267 0.2719
T268 0.2719
T269 0.2719
T270 0.2719
T271 0.2719
T272 0.2719
T273 0.2719
T274 0.2719
T275 0.2719
T276 0.2725
T277 0.2731
T278 0.2742
T279 0.2742
T280 0.2742
T281 0.2742
T282 0.2731
T283 0.2725
T284 0.2719
T285 0.2719
T286 0.2719
T287 0.2719
T288 0.2719
T289 0.2719
T290 0.2719
T291 0.2719
T292 0.2719
T293 0.2725
T294 0.2742
T295 0.2742
T296 0.2742
T297 0.2763
T298 0.2763
T299 0.2763
T300 0.2772
T301 0.2767
T302 0.2768
T303 0.2772
T304 0.2776
T305 0.278
T306 0.278
T307 0.278
T308 0.278
T309 0.278
T310 0.278
T311 0.278
T312 0.278
T313 0.278
T314 0.278
T315 0.278
T316 0.278
T317 0.278
T318 0.278
T319 0.278
T320 0.278
T321 0.278
T322 0.278
T323 0.278
T324 0.278
T325 0.2776
T326 0.278
T327 0.278
T328 0.278
T329 0.278
T330 0.278
T331 0.278
T332 0.278
T333 0.278
T334 0.278
T335 0.278
T336 0.278
T337 0.2776
T338 0.2763
T339 0.2763
T340 0.2763
T341 0.2763
T342 0.2763
T343 0.2763
T344 0.2763
T345 0.2763
T346 0.2763
T347 0.2763
T348 0.2763
T349 0.2763
T350 0.2763
T351 0.2763
T352 0.2763
T353 0.2741
T354 0.2742
T355 0.2742
T356 0.2742
T357 0.2742
T358 0.2742
T359 0.2742
T360 0.2742
T361 0.2742
T362 0.2731
T363 0.2742
T364 0.2742
T365 0.2742
T366 0.2742
T367 0.2742
T368 0.2742
T369 0.2742
T370 0.2742
T371 0.2742
T372 0.2742
T373 0.2747
T374 0.2763
T375 0.2763
T376 0.2763
T377 0.2763
T378 0.2768
T379 0.2763
T380 0.2763
T381 0.2763
T382 0.2763
T383 0.2763
T384 0.2763
T385 0.2763
T386 0.2763
T387 0.2763
T388 0.2763
T389 0.2763
T390 0.2763
T391 0.2763
T392 0.2763
T393 0.2747
T394 0.2712
T395 0.267
T396 0.2603
T397 0.2563
T398 0.2537
T399 0.263
T400 0.263
T401 0.263
T402 0.263
T403 0.2636
T404 0.263
T405 0.263
T406 0.2615
T407 0.261
T408 0.261
T409 0.261
T410 0.2621
T411 0.2631
T412 0.253
T413 0.256
T414 0.2578
T415 0.2564
T416 0.2577
T417 0.2577
T418 0.2577
T419 0.2573
T420 0.2537
T421 0.2537
T422 0.2554
T423 0.2533
T424 0.2545
T425 0.2545
T426 0.2545
T427 0.2545
T428 0.2545
T429 0.2545
T430 0.2545
T431 0.2545
T432 0.2545
T433 0.2545
T434 0.2545
T435 0.2533
T436 0.2522
T437 0.2522
T438 0.2511
T439 0.25
T440 0.2488
T441 0.2477
T442 0.2477
T443 0.2471
T444 0.2453
T445 0.2459
T446 0.2453
T447 0.2459
T448 0.2453
T449 0.2447
T450 0.2417
T451 0.2404
T452 0.2404
T453 0.2404
T454 0.2392
T455 0.2378
T456 0.2378
T457 0.2404
T458 0.2404
T459 0.2404
T460 0.2398
T461 0.2404
T462 0.2404
T463 0.2429
T464 0.2445
T465 0.246
T466 0.2472
T467 0.2489
T468 0.2501
T469 0.2518
T470 0.2518
T471 0.2529
T472 0.254
T473 0.2535
T474 0.2518
T475 0.2506
T476 0.2495
T477 0.2483
T478 0.2472
T479 0.2472
T480 0.246
T481 0.2472
T482 0.2466
T483 0.2472
T484 0.2472
T485 0.2478
T486 0.2472
T487 0.2495
T488 0.2497
T489 0.253
T490 0.2558
T491 0.2591
T492 0.2596
T493 0.2618
T494 0.2532
T495 0.2555
T496 0.2575
T497 0.259
T498 0.2596
T499 0.2617
T500 0.2648
T501 0.2662
T502 0.2691
T503 0.272
T504 0.2627
T505 0.2652
T506 0.2674
T507 0.2678
T508 0.2683
T509 0.2698
T510 0.2697
T511 0.2702
T512 0.2717
T513 0.2721
T514 0.2735
T515 0.2757
T516 0.2764
T517 0.2784
T518 0.2792
T519 0.2792
T520 0.2796
T521 0.2791
T522 0.2792
T523 0.2792
T524 0.2792
T525 0.2792
T526 0.2792
T527 0.2786
T528 0.2775
T529 0.277
T530 0.2771
T531 0.2752
T532 0.2753
T533 0.2748
T534 0.2734
T535 0.2711
T536 0.2703
T537 0.2693
T538 0.2683
T539 0.2674
T540 0.2674
T541 0.2649
T542 0.265
T543 0.265
T544 0.2639
T545 0.2628
T546 0.2628
T547 0.2733
T548 0.2723
T549 0.2724
T550 0.2714
T551 0.2705
T552 0.2699
T553 0.2682
T554 0.2682
T555 0.2672
T556 0.2663
T557 0.2663
T558 0.2668
T559 0.2688
T560 0.2725
T561 0.2667
T562 0.2705
T563 0.2746
T564 0.279
T565 0.2651
T566 0.2766
T567 0.2756
T568 0.2814
T569 0.2857
T570 0.2884
T571 0.2814
T572 0.285
T573 0.2894
T574 0.2958
T575 0.2967
T576 0.3031
T577 0.3138
T578 0.3162
T579 0.3095
T580 0.3127
T581 0.3242
T582 0.3276
T583 0.3352
T584 0.3297
T585 0.3323
T586 0.3377
T587 0.3412
T588 0.3379
T589 0.345
T590 0.3487
T591 0.3499
T592 0.3434
T593 0.3444
T594 0.3444
T595 0.3432
T596 0.3479
T597 0.342
T598 0.3345
T599 0.3332
T600 0.3251
T601 0.3279
T602 0.3228
T603 0.3178
T604 0.3186
T605 0.315
T606 0.3131
T607 0.3116
T608 0.3121
T609 0.3132
T610 0.3161
T611 0.3181
T612 0.322
T613 0.3209
T614 0.3247
T615 0.3264
T616 0.3295
T617 0.332
T618 0.3345
T619 0.3269
T620 0.3288
T621 0.3294
T622 0.3278
T623 0.3333
T624 0.3255
T625 0.3191
T626 0.3043
T627 0.2962
T628 0.298
T629 0.2935
T630 0.2896
T631 0.2831
T632 0.2892
T633 0.2861
T634 0.2836
T635 0.2818
T636 0.2798
T637 0.2781
T638 0.2771
T639 0.2756
T640 0.274
T641 0.2734
T642 0.2725
T643 0.2715
T644 0.2715
T645 0.2715
T646 0.281
T647 0.28
T648 0.2795
T649 0.2779
T650 0.278
T651 0.2771
T652 0.2762
T653 0.2763
T654 0.2752
T655 0.2741
T656 0.2742
T657 0.2728
T658 0.2724
T659 0.2724
T660 0.2701
T661 0.2702
T662 0.2683
T663 0.2683
T664 0.2645
T665 0.2574
T666 0.2665
T667 0.2666
T668 0.2666
T669 0.2661
T670 0.2651
T671 0.2651
T672 0.2651
T673 0.2651
T674 0.2651
T675 0.2631
T676 0.2631
T677 0.2628
T678 0.2627
T679 0.2622
T680 0.2606
T681 0.2607
T682 0.2607
T683 0.2596
T684 0.2613
T685 0.2665
T686 0.2727
T687 0.2853
T688 0.2731
T689 0.2616
T690 0.2659
T691 0.2626
T692 0.2606
T693 0.2596
T694 0.2586
T695 0.2586
T696 0.2581
T697 0.2564
T698 0.2564
T699 0.2563
T700 0.2562
T701 0.256
T702 0.2541
T703 0.2539
T704 0.2537
T705 0.2531
T706 0.253
T707 0.2528
T708 0.2628
T709 0.2622
T710 0.2621
T711 0.262
T712 0.2613
T713 0.2596
T714 0.2596
T715 0.2594
T716 0.2593
T717 0.2592
T718 0.2591
T719 0.259
T720 0.2589
T721 0.2587
T722 0.2586
T723 0.2585
T724 0.2584
T725 0.2583
T726 0.2581
T727 0.258
T728 0.2579
T729 0.2573
T730 0.2571
T731 0.2575
T732 0.2574
T733 0.2557
T734 0.255
T735 0.2554
T736 0.2547
T737 0.2541
T738 0.2534
T739 0.2527
T740 0.252
T741 0.2519
T742 0.2518
T743 0.2514
T744 0.2511
T745 0.2509
T746 0.2508
T747 0.2507
T748 0.2506
T749 0.2504
T750 0.2503
T751 0.2502
T752 0.2501
T753 0.2499
T754 0.2498
T755 0.2497
T756 0.2495
T757 0.2494
T758 0.2493
T759 0.2492
T760 0.249
T761 0.2489
T762 0.2488
T763 0.2486
T764 0.2485
T765 0.2628
T766 0.2607
T767 0.2607
T768 0.2606
T769 0.2604
T770 0.2603
T771 0.2597
T772 0.259
T773 0.2589
T774 0.2582
T775 0.2585
T776 0.2588
T777 0.2587
T778 0.2586
T779 0.2584
T780 0.2583
T781 0.2578
T782 0.2572
T783 0.2567
T784 0.2566
T785 0.2554
T786 0.2558
T787 0.2551
T788 0.255
T789 0.256
T790 0.2558
T791 0.2557
T792 0.2556
T793 0.2555
T794 0.2553
T795 0.2552
T796 0.2551
T797 0.2544
T798 0.2548
T799 0.2547
T800 0.2546
T801 0.2545
T802 0.2543
T803 0.2542
T804 0.2541
T805 0.2536
T806 0.2534
T807 0.2533
T808 0.2531
T809 0.2519
T810 0.2507
T811 0.2511
T812 0.2504
T813 0.2503
T814 0.2501
T815 0.25
T816 0.2499
T817 0.2497
T818 0.2496
T819 0.2495
T820 0.2493
T821 0.248
T822 0.2479
T823 0.2465
T824 0.2464
T825 0.2462
T826 0.246
T827 0.2459
T828 0.2457
T829 0.2455
T830 0.2557
T831 0.2556
T832 0.2566
T833 0.2537
T834 0.2525
T835 0.2519
T836 0.25
T837 0.2499
T838 0.2498
T839 0.2497
T840 0.2495
T841 0.2494
T842 0.2493
T843 0.2492
T844 0.2491
T845 0.2486
T846 0.2474
T847 0.2473
T848 0.2461
T849 0.2457
T850 0.2479
T851 0.2472
T852 0.2476
T853 0.2475
T854 0.2474
T855 0.2449
T856 0.2443
T857 0.2423
T858 0.2422
T859 0.2421
T860 0.242
T861 0.2418
T862 0.2417
T863 0.2416
T864 0.2414
T865 0.2425
T866 0.2435
T867 0.2434
T868 0.2433
T869 0.2431
T870 0.243
T871 0.2429
T872 0.2428
T873 0.2426
T874 0.2425
T875 0.2424
T876 0.2422
T877 0.2421
T878 0.242
T879 0.2418
T880 0.2393
T881 0.2392
T882 0.2372
T883 0.2364
T884 0.235
T885 0.2348
T886 0.236
T887 0.2358
T888 0.2367
T889 0.2376
T890 0.2374
T891 0.2373
T892 0.2371
T893 0.237
T894 0.2375
T895 0.2367
T896 0.2366
T897 0.2364
T898 0.2363
T899 0.2361
T900 0.236
T901 0.2358
T902 0.2357
T903 0.2349
T904 0.2333
T905 0.2506
T906 0.2505
T907 0.2504
T908 0.2503
T909 0.2501
T910 0.25
T911 0.2499
T912 0.2498
T913 0.2497
T914 0.2496
T915 0.25
T916 0.2493
T917 0.2492
T918 0.2497
T919 0.2512
T920 0.2495
T921 0.2488
T922 0.2487
T923 0.2485
T924 0.2484
T925 0.2483
T926 0.2481
T927 0.2472
T928 0.2457
T929 0.2474
T930 0.2455
T931 0.245
T932 0.2448
T933 0.2447
T934 0.2445
T935 0.2444
T936 0.2443
T937 0.2442
T938 0.2447
T939 0.2445
T940 0.2438
T941 0.246
T942 0.2459
T943 0.2458
T944 0.2457
T945 0.2455
T946 0.2454
T947 0.2453
T948 0.2452
T949 0.2468
T950 0.2491
T951 0.2478
T952 0.2466
T953 0.2451
T954 0.244
T955 0.2439
T956 0.2438
T957 0.2437
T958 0.2436
T959 0.2434
T960 0.2433
T961 0.2432
T962 0.2431
T963 0.243
T964 0.2428
T965 0.2427
T966 0.2426
T967 0.2425
T968 0.2424
T969 0.2423
T970 0.2421
T971 0.242
T972 0.2419
T973 0.2418
T974 0.2417
T975 0.2415
T976 0.2414
T977 0.2413
T978 0.2412
T979 0.241
T980 0.2409
T981 0.2406
T982 0.2388
T983 0.2382
T984 0.2381
T985 0.2379
T986 0.2373
T987 0.2372
T988 0.2371
T989 0.237
T990 0.2368
T991 0.2367
T992 0.2366
T993 0.2365
T994 0.2363
T995 0.2362
T996 0.2361
T997 0.2359
T998 0.2358
T999 0.2357
T1000 0.2356
T1001 0.2348
T1002 0.2328
T1003 0.2327
T1004 0.2325
T1005 0.2331
T1006 0.2348
T1007 0.2347
T1008 0.2327
T1009 0.2319
T1010 0.2317
T1011 0.2316
T1012 0.2314
T1013 0.2313
T1014 0.2312
T1015 0.231
T1016 0.2309
T1017 0.2307
T1018 0.2303
T1019 0.2326
T1020 0.2324
T1021 0.2323
T1022 0.2322
T1023 0.2314
T1024 0.2292
T1025 0.2462
T1026 0.2455
T1027 0.2445
T1028 0.2435
T1029 0.2443
T1030 0.2451
T1031 0.245
T1032 0.2449
T1033 0.2448
T1034 0.2447
T1035 0.2446
T1036 0.2445
T1037 0.2444
T1038 0.2443
T1039 0.2442
T1040 0.2452
T1041 0.2462
T1042 0.2438
T1043 0.2443
T1044 0.2459
T1045 0.2458
T1046 0.247
T1047 0.2474
T1048 0.2473
T1049 0.2478
T1050 0.2471
T1051 0.2453
T1052 0.2429
T1053 0.2422
T1054 0.2421
T1055 0.242
T1056 0.2419
T1057 0.2441
T1058 0.244
T1059 0.2439
T1060 0.2438
T1061 0.2437
T1062 0.2436
T1063 0.2435
T1064 0.2434
T1065 0.2433
T1066 0.2432
T1067 0.2442
T1068 0.2449
T1069 0.2447
T1070 0.2446
T1071 0.2445
T1072 0.2455
T1073 0.2465
T1074 0.2464
T1075 0.2463
T1076 0.2462
T1077 0.2461
T1078 0.246
T1079 0.2459
T1080 0.2458
T1081 0.2457
T1082 0.2462
T1083 0.2461
T1084 0.2465
T1085 0.2475
T1086 0.2471
T1087 0.2469
T1088 0.2468
T1089 0.2467
T1090 0.2466
T1091 0.2459
T1092 0.2464
T1093 0.256
T1094 0.2576
T1095 0.2559
T1096 0.2558
T1097 0.2557
T1098 0.2561
T1099 0.2575
T1100 0.2574
T1101 0.2573
T1102 0.2608
T1103 0.2473
T1104 0.2555
T1105 0.2679
T1106 0.2644
T1107 0.2677
T1108 0.2681
T1109 0.268
T1110 0.2708
T1111 0.2745
T1112 0.2695
T1113 0.2753
T1114 0.2851
T1115 0.2879
T1116 0.2788
T1117 0.2791
T1118 0.2764
T1119 0.2834
T1120 0.276
T1121 0.2696
T1122 0.277
T1123 0.2762
T1124 0.2737
T1125 0.2702
T1126 0.2697
T1127 0.2696
T1128 0.2694
T1129 0.2693
T1130 0.2706
T1131 0.2709
T1132 0.2703
T1133 0.2689
T1134 0.2688
T1135 0.2692
T1136 0.2699
T1137 0.2698
T1138 0.2701
T1139 0.2714
T1140 0.2737
T1141 0.2759
T1142 0.2773
T1143 0.2771
T1144 0.2774
T1145 0.2773
T1146 0.2772
T1147 0.278
T1148 0.2782
T1149 0.2781
T1150 0.278
T1151 0.2779
T1152 0.2766
T1153 0.275
T1154 0.2729
T1155 0.2709
T1156 0.2699
T1157 0.2699
T1158 0.2676
T1159 0.2675
T1160 0.2674
T1161 0.2684
T1162 0.2693
T1163 0.2689
T1164 0.2709
T1165 0.2712
T1166 0.2724
T1167 0.2723
T1168 0.2722
T1169 0.2712
T1170 0.2702
T1171 0.2685
T1172 0.2679
T1173 0.2694
T1174 0.2698
T1175 0.2694
T1176 0.2692
T1177 0.2702
T1178 0.2712
T1179 0.271
T1180 0.2704
T1181 0.2703
T1182 0.2707
T1183 0.2706
T1184 0.2705
T1185 0.2704
T1186 0.2703
T1187 0.2702
T1188 0.2694
T1189 0.2708
T1190 0.2672
T1191 0.2641
T1192 0.2618
T1193 0.2601
T1194 0.2589
T1195 0.2689
T1196 0.2688
T1197 0.2687
T1198 0.2686
T1199 0.2705
T1200 0.2602
T1201 0.2621
T1202 0.26
T1203 0.2592
T1204 0.2698
T1205 0.2688
T1206 0.2678
T1207 0.2717
T1208 0.2684
T1209 0.2644
T1210 0.2653
T1211 0.2663
T1212 0.2682
T1213 0.2703
T1214 0.2615
T1215 0.2636
T1216 0.2664
T1217 0.2674
T1218 0.2697
T1219 0.2727
T1220 0.2778
T1221 0.2818
T1222 0.2741
T1223 0.2781
T1224 0.2784
T1225 0.2783
T1226 0.2766
T1227 0.2761
T1228 0.2739
T1229 0.2722
T1230 0.2715
T1231 0.2713
T1232 0.2723
T1233 0.2757
T1234 0.2796
T1235 0.285
T1236 0.2884
T1237 0.2909
T1238 0.2912
T1239 0.2929
T1240 0.2831
T1241 0.2824
T1242 0.2901
T1243 0.2889
T1244 0.2888
T1245 0.2887
T1246 0.2888
T1247 0.2896
T1248 0.29
T1249 0.2899
T1250 0.2898
T1251 0.2897
T1252 0.2887
T1253 0.2877
T1254 0.2876
T1255 0.2866
T1256 0.2847
T1257 0.2837
T1258 0.2826
T1259 0.2816
T1260 0.2801
T1261 0.2795
T1262 0.2781
T1263 0.282
T1264 0.2778
T1265 0.2744
T1266 0.2726
T1267 0.2709
T1268 0.2687
T1269 0.2668
T1270 0.2662
T1271 0.2638
T1272 0.2627
T1273 0.2719
T1274 0.2703
T1275 0.2697
T1276 0.2678
T1277 0.2667
T1278 0.2655
T1279 0.2635
T1280 0.2623
T1281 0.2606
T1282 0.2591
T1283 0.259
T1284 0.2589
T1285 0.2586
T1286 0.2583
T1287 0.2557
T1288 0.2546
T1289 0.2509
T1290 0.248
T1291 0.2653
T1292 0.2638
T1293 0.2637
T1294 0.2651
T1295 0.2654
T1296 0.2653
T1297 0.2633
T1298 0.2633
T1299 0.2632
T1300 0.2608
T1301 0.2602
T1302 0.2587
T1303 0.2576
T1304 0.2565
T1305 0.2564
T1306 0.2545
T1307 0.2543
T1308 0.2537
T1309 0.2556
T1310 0.2555
T1311 0.2554
T1312 0.2577
T1313 0.2612
T1314 0.2651
T1315 0.261
T1316 0.2694
T1317 0.2841
T1318 0.2883
T1319 0.2927
T1320 0.3076
T1321 0.2934
T1322 0.3016
T1323 0.2962
T1324 0.301
T1325 0.3042
T1326 0.3079
T1327 0.3101
T1328 0.313
T1329 0.3145
T1330 0.3139
T1331 0.313
T1332 0.3109
T1333 0.3072
T1334 0.3022
T1335 0.2975
T1336 0.3026
T1337 0.2983
T1338 0.2963
T1339 0.2948
T1340 0.2934
T1341 0.2925
T1342 0.2924
T1343 0.2923
T1344 0.2911
T1345 0.29
T1346 0.2895
T1347 0.288
T1348 0.2857
T1349 0.3069
T1350 0.3053
T1351 0.303
T1352 0.301
T1353 0.2984
T1354 0.2956
T1355 0.2939
T1356 0.2921
T1357 0.2902
T1358 0.287
T1359 0.2968
T1360 0.2937
T1361 0.2916
T1362 0.2893
T1363 0.2874
T1364 0.2856
T1365 0.2836
T1366 0.2816
T1367 0.2796
T1368 0.278
T1369 0.2773
T1370 0.2772
T1371 0.2771
T1372 0.2781
T1373 0.2801
T1374 0.2822
T1375 0.284
T1376 0.2867
T1377 0.2884
T1378 0.2892
T1379 0.2909
T1380 0.2912
T1381 0.2934
T1382 0.2946
T1383 0.2962
T1384 0.2978
T1385 0.2959
T1386 0.2963
T1387 0.2958
T1388 0.2944
T1389 0.2926
T1390 0.2904
T1391 0.2881
T1392 0.2867
T1393 0.2864
T1394 0.2863
T1395 0.288
T1396 0.2907
T1397 0.2937
T1398 0.2964
T1399 0.2984
T1400 0.2991
T1401 0.2999
T1402 0.2993
T1403 0.3001
T1404 0.299
T1405 0.2976
T1406 0.2963
T1407 0.2949
T1408 0.2927
T1409 0.2918
T1410 0.2904
T1411 0.2899
T1412 0.2885
T1413 0.2884
T1414 0.2879
T1415 0.2883
T1416 0.2861
T1417 0.286
T1418 0.2859
T1419 0.2859
T1420 0.2858
T1421 0.2838
T1422 0.2833
T1423 0.2817
T1424 0.2796
T1425 0.2794
T1426 0.2917
T1427 0.2903
T1428 0.2889
T1429 0.2874
T1430 0.2865
T1431 0.286
T1432 0.285
T1433 0.2845
T1434 0.2849
T1435 0.2853
T1436 0.2852
T1437 0.2842
T1438 0.2841
T1439 0.2841
T1440 0.284
T1441 0.2834
T1442 0.2824
T1443 0.2819
T1444 0.2804
T1445 0.2788
T1446 0.2778
T1447 0.2772
T1448 0.2756
T1449 0.2756
T1450 0.2755
T1451 0.2754
T1452 0.2748
T1453 0.2737
T1454 0.2731
T1455 0.2725
T1456 0.2697
T1457 0.2809
T1458 0.2788
T1459 0.2767
T1460 0.2752
T1461 0.274
T1462 0.2728
T1463 0.2727
T1464 0.2736
T1465 0.2779
T1466 0.2809
T1467 0.2818
T1468 0.2797
T1469 0.2766
T1470 0.2751
T1471 0.274
T1472 0.2734
T1473 0.2723
T1474 0.2711
T1475 0.2713
T1476 0.2729
T1477 0.2707
T1478 0.2706
T1479 0.2702
T1480 0.269
T1481 0.2679
T1482 0.2678
T1483 0.2655
T1484 0.2654
T1485 0.2654
T1486 0.2662
T1487 0.2671
T1488 0.2705
T1489 0.2723
T1490 0.2726
T1491 0.2756
T1492 0.2779
T1493 0.2783
T1494 0.2778
T1495 0.2778
T1496 0.2798
T1497 0.2818
T1498 0.2719
T1499 0.2756
T1500 0.2785
T1501 0.2798
T1502 0.2792
T1503 0.2771
T1504 0.2744
T1505 0.2722
T1506 0.2839
T1507 0.2822
T1508 0.2816
T1509 0.2826
T1510 0.2835
T1511 0.2841
T1512 0.2725
T1513 0.2734
T1514 0.2743
T1515 0.2769
T1516 0.2776
T1517 0.2795
T1518 0.2799
T1519 0.2817
T1520 0.2829
T1521 0.2843
T1522 0.2851
T1523 0.2871
T1524 0.2889
T1525 0.2916
T1526 0.2951
T1527 0.296
T1528 0.2964
T1529 0.2972
T1530 0.2961
T1531 0.2959
T1532 0.2959
T1533 0.2945
T1534 0.294
T1535 0.2941
T1536 0.295
T1537 0.2958
T1538 0.298
T1539 0.2872
T1540 0.2899
T1541 0.2921
T1542 0.2943
T1543 0.2955
T1544 0.2954
T1545 0.2954
T1546 0.2953
T1547 0.2953
T1548 0.2952
T1549 0.2952
T1550 0.2951
T1551 0.2951
T1552 0.295
T1553 0.295
T1554 0.295
T1555 0.2949
T1556 0.2949
T1557 0.2948
T1558 0.2948
T1559 0.2947
T1560 0.2947
T1561 0.2946
T1562 0.2946
T1563 0.2945
T1564 0.2945
T1565 0.2945
T1566 0.2944
T1567 0.2944
T1568 0.2943
T1569 0.2943
T1570 0.2868
T1571 0.2809
T1572 0.2794
T1573 0.2789
T1574 0.274
T1575 0.2862
T1576 0.2861
T1577 0.2856
T1578 0.2861
T1579 0.287
T1580 0.2763
T1581 0.28
T1582 0.2818
T1583 0.2821
T1584 0.2825
T1585 0.281
T1586 0.282
T1587 0.2834
T1588 0.2848
T1589 0.2867
T1590 0.2876
T1591 0.2866
T1592 0.2856
T1593 0.2841
T1594 0.2826
T1595 0.282
T1596 0.282
T1597 0.2844
T1598 0.2849
T1599 0.2843
T1600 0.2838
T1601 0.2838
T1602 0.2837
T1603 0.2837
T1604 0.2836
T1605 0.2833
T1606 0.2832
T1607 0.2827
T1608 0.2806
T1609 0.2785
T1610 0.2764
T1611 0.2883
T1612 0.2864
T1613 0.2849
T1614 0.2844
T1615 0.2834
T1616 0.2824
T1617 0.2843
T1618 0.284
T1619 0.2845
T1620 0.2859
T1621 0.2858
T1622 0.2858
T1623 0.2848
T1624 0.2833
T1625 0.2813
T1626 0.2793
T1627 0.2769
T1628 0.2737
T1629 0.2715
T1630 0.2704
T1631 0.2692
T1632 0.2672
T1633 0.2665
T1634 0.2632
T1635 0.2816
T1636 0.2797
T1637 0.2789
T1638 0.2772
T1639 0.2767
T1640 0.2761
T1641 0.2745
T1642 0.2745
T1643 0.2745
T1644 0.2739
T1645 0.2722
T1646 0.2717
T1647 0.2697
T1648 0.2675
T1649 0.2653
T1650 0.2641
T1651 0.2634
T1652 0.2628
T1653 0.2608
T1654 0.2607
T1655 0.2607
T1656 0.2607
T1657 0.2606
T1658 0.2619
T1659 0.2625
T1660 0.2636
T1661 0.2652
T1662 0.269
T1663 0.2758
T1664 0.2802
T1665 0.2847
T1666 0.269
T1667 0.2728
T1668 0.2811
T1669 0.2875
T1670 0.2922
T1671 0.2849
T1672 0.2912
T1673 0.2958
T1674 0.2988
T1675 0.3001
T1676 0.3
T1677 0.2986
T1678 0.2964
T1679 0.2926
T1680 0.2887
T1681 0.2848
T1682 0.2817
T1683 0.2816
T1684 0.2805
T1685 0.2815
T1686 0.2831
T1687 0.2836
T1688 0.2851
T1689 0.2856
T1690 0.2856
T1691 0.2856
T1692 0.2856
T1693 0.2855
T1694 0.285
T1695 0.2824
T1696 0.2795
T1697 0.2903
T1698 0.2884
T1699 0.2864
T1700 0.2849
T1701 0.2849
T1702 0.2849
T1703 0.2834
T1704 0.2808
T1705 0.2808
T1706 0.2787
T1707 0.2776
T1708 0.276
T1709 0.2732
T1710 0.2716
T1711 0.27
T1712 0.2674
T1713 0.287
T1714 0.286
T1715 0.286
T1716 0.285
T1717 0.2834
T1718 0.2819
T1719 0.28
T1720 0.278
T1721 0.278
T1722 0.278
T1723 0.2801
T1724 0.2801
T1725 0.2799
T1726 0.2797
T1727 0.2803
T1728 0.2819
T1729 0.2802
T1730 0.2797
T1731 0.2797
T1732 0.2797
T1733 0.2778
T1734 0.2775
T1735 0.277
T1736 0.2756
T1737 0.2756
T1738 0.2756
T1739 0.2756
T1740 0.2756
T1741 0.275
T1742 0.2728
T1743 0.2716
T1744 0.2695
T1745 0.2678
T1746 0.2665
T1747 0.2665
T1748 0.2665
T1749 0.2665
T1750 0.2664
T1751 0.268
T1752 0.2685
T1753 0.2761
T1754 0.2761
T1755 0.2756
T1756 0.2746
T1757 0.274
T1758 0.2739
T1759 0.272
T1760 0.2714
T1761 0.2688
T1762 0.2686
T1763 0.2686
T1764 0.2681
T1765 0.2686
T1766 0.2686
T1767 0.2686
T1768 0.2681
T1769 0.2672
T1770 0.2679
T1771 0.2686
T1772 0.2686
T1773 0.2686
T1774 0.2686
T1775 0.2686
T1776 0.2672
T1777 0.2882
T1778 0.2882
T1779 0.2873
T1780 0.2864
T1781 0.2864
T1782 0.285
T1783 0.2841
T1784 0.2841
T1785 0.2841
T1786 0.2841
T1787 0.2882
T1788 0.2858
T1789 0.2845
T1790 0.2823
T1791 0.2817
T1792 0.2798
T1793 0.2774
T1794 0.2774
T1795 0.2774
T1796 0.2769
T1797 0.2774
T1798 0.2774
T1799 0.2774
T1800 0.2774
T1801 0.2774
T1802 0.2773
T1803 0.2761
T1804 0.2749
T1805 0.2749
T1806 0.2739
T1807 0.2739
T1808 0.2729
T1809 0.2729
T1810 0.2729
T1811 0.2729
T1812 0.2734
T1813 0.2728
T1814 0.2728
T1815 0.2728
T1816 0.2703
T1817 0.2703
T1818 0.2703
T1819 0.2703
T1820 0.2703
T1821 0.2703
T1822 0.2703
T1823 0.2703
T1824 0.2703
T1825 0.2702
T1826 0.2686
T1827 0.2677
T1828 0.2677
T1829 0.2656
T1830 0.2656
T1831 0.2655
T1832 0.2639
T1833 0.2639
T1834 0.265
T1835 0.2689
T1836 0.2717
T1837 0.2722
T1838 0.2722
T1839 0.2715
T1840 0.2703
T1841 0.2703
T1842 0.2697
T1843 0.2697
T1844 0.2696
T1845 0.2715
T1846 0.2717
T1847 0.2717
T1848 0.2716
T1849 0.2716
T1850 0.2706
T1851 0.2696
T1852 0.2685
T1853 0.2674
T1854 0.2655
T1855 0.2655
T1856 0.2649
T1857 0.2644
T1858 0.2649
T1859 0.2665
T1860 0.2676
T1861 0.267
T1862 0.2659
T1863 0.2648
T1864 0.2629
T1865 0.2622
T1866 0.2622
T1867 0.2641
T1868 0.2648
T1869 0.2641
T1870 0.2641
T1871 0.2635
T1872 0.2616
T1873 0.2644
T1874 0.2669
T1875 0.2695
T1876 0.275
T1877 0.2832
T1878 0.2668
T1879 0.2727
T1880 0.2787
T1881 0.2843
T1882 0.2907
T1883 0.2789
T1884 0.2882
T1885 0.2945
T1886 0.287
T1887 0.2906
T1888 0.291
T1889 0.2905
T1890 0.2875
T1891 0.2838
T1892 0.2946
T1893 0.2912
T1894 0.2888
T1895 0.2878
T1896 0.2873
T1897 0.2878
T1898 0.2903
T1899 0.2934
T1900 0.2962
T1901 0.2854
T1902 0.287
T1903 0.288
T1904 0.288
T1905 0.287
T1906 0.2854
T1907 0.2854
T1908 0.2838
T1909 0.2935
T1910 0.2872
T1911 0.2844
T1912 0.2814
T1913 0.2771
T1914 0.276
T1915 0.2765
T1916 0.2722
T1917 0.266
T1918 0.286
T1919 0.2846
T1920 0.2825
T1921 0.2826
T1922 0.2804
T1923 0.2788
T1924 0.2773
T1925 0.2764
T1926 0.2741
T1927 0.2737
T1928 0.2718
T1929 0.2704
T1930 0.2703
T1931 0.2735
T1932 0.2741
T1933 0.2729
T1934 0.2713
T1935 0.2703
T1936 0.2698
T1937 0.2674
T1938 0.2651
T1939 0.2655
T1940 0.2673
T1941 0.2693
T1942 0.2699
T1943 0.2731
T1944 0.2758
T1945 0.2746
T1946 0.2735
T1947 0.2746
T1948 0.2757
T1949 0.2776
T1950 0.2808
T1951 0.2871
T1952 0.274
T1953 0.2823
T1954 0.2931
T1955 0.2922
T1956 0.3009
T1957 0.2938
T1958 0.3024
T1959 0.3174
T1960 0.3142
T1961 0.3215
T1962 0.3011
T1963 0.3074
T1964 0.3139
T1965 0.3196
T1966 0.3162
T1967 0.3217
T1968 0.3283
T1969 0.3211
T1970 0.3274
T1971 0.3295
T1972 0.3333
T1973 0.3362
T1974 0.3379
T1975 0.3341
T1976 0.3352
T1977 0.3372
T1978 0.337
T1979 0.3363
T1980 0.3365
T1981 0.3361
T1982 0.3345
T1983 0.3334
T1984 0.3318
T1985 0.3365
T1986 0.337
T1987 0.3354
T1988 0.334
T1989 0.3337
T1990 0.3336
T1991 0.3323
T1992 0.332
T1993 0.3308
T1994 0.3301
T1995 0.3278
T1996 0.3261
T1997 0.325
T1998 0.3226
T1999 0.3206
T2000 0.3181
T2001 0.3154
T2002 0.3241
T2003 0.3206
T2004 0.3176
T2005 0.3152
T2006 0.3123
T2007 0.3106
T2008 0.3101
T2009 0.3087
T2010 0.3078
T2011 0.3073
T2012 0.3173
T2013 0.3165
T2014 0.3154
T2015 0.3142
T2016 0.3129
T2017 0.3107
T2018 0.3095
T2019 0.3074
T2020 0.3061
T2021 0.3047
T2022 0.3031
T2023 0.3012
T2024 0.2988
T2025 0.2974
T2026 0.2958
T2027 0.2932
T2028 0.3171
T2029 0.3158
T2030 0.3142
T2031 0.3142
T2032 0.3134
T2033 0.3117
T2034 0.3109
T2035 0.3101
T2036 0.3101
T2037 0.3087
T2038 0.3083
T2039 0.3071
T2040 0.3066
T2041 0.3052
T2042 0.3044
T2043 0.3032
T2044 0.3032
T2045 0.3034
T2046 0.3028
T2047 0.3028
T2048 0.3043
T2049 0.3063
T2050 0.3079
T2051 0.3104
T2052 0.3128
T2053 0.3177
T2054 0.2989
T2055 0.3052
T2056 0.3114
T2057 0.3063
T2058 0.3155
T2059 0.3226
T2060 0.3165
T2061 0.3212
T2062 0.3245
T2063 0.3283
T2064 0.3311
T2065 0.3266
T2066 0.3269
T2067 0.328
T2068 0.3283
T2069 0.3271
T2070 0.3267
T2071 0.3256
T2072 0.3306
T2073 0.3293
T2074 0.3275
T2075 0.3269
T2076 0.3257
T2077 0.3246
T2078 0.3233
T2079 0.3222
T2080 0.3218
T2081 0.3207
T2082 0.3191
T2083 0.318
T2084 0.3164
T2085 0.3148
T2086 0.3123
T2087 0.3203
T2088 0.3188
T2089 0.3178
T2090 0.3158
T2091 0.3136
T2092 0.3116
T2093 0.3096
T2094 0.308
T2095 0.3063
T2096 0.305
T2097 0.3037
T2098 0.3042
T2099 0.3029
T2100 0.2997
T2101 0.3096
T2102 0.3092
T2103 0.3079
T2104 0.3071
T2105 0.306
T2106 0.3047
T2107 0.3043
T2108 0.3043
T2109 0.3038
T2110 0.3025
T2111 0.3007
T2112 0.3007
T2113 0.2991
T2114 0.2987
T2115 0.2977
T2116 0.2972
T2117 0.2972
T2118 0.2972
T2119 0.2972
T2120 0.2972
T2121 0.2962
T2122 0.2953
T2123 0.2953
T2124 0.2952
T2125 0.294
T2126 0.2952
T2127 0.2961
T2128 0.2938
T2129 0.2933
T2130 0.2932
T2131 0.2947
T2132 0.2967
T2133 0.2985
T2134 0.3
T2135 0.2996
T2136 0.2996
T2137 0.2984
T2138 0.2984
T2139 0.2966
T2140 0.2966
T2141 0.2956
T2142 0.2947
T2143 0.2947
T2144 0.2947
T2145 0.2938
T2146 0.2942
T2147 0.2955
T2148 0.2972
T2149 0.3002
T2150 0.3021
T2151 0.3041
T2152 0.3064
T2153 0.296
T2154 0.2973
T2155 0.2986
T2156 0.2995
T2157 0.2999
T2158 0.2994
T2159 0.2985
T2160 0.2976
T2161 0.2976
T2162 0.2976
T2163 0.2957
T2164 0.2957
T2165 0.3055
T2166 0.3049
T2167 0.3042
T2168 0.303
T2169 0.3021
T2170 0.3017
T2171 0.3004
T2172 0.2993
T2173 0.2989
T2174 0.2976
T2175 0.2971
T2176 0.2953
T2177 0.2953
T2178 0.2938
T2179 0.2938
T2180 0.2919
T2181 0.2919
T2182 0.2909
T2183 0.29
T2184 0.29
T2185 0.2887
T2186 0.2863
T2187 0.2863
T2188 0.2862
T2189 0.2849
T2190 0.2844
T2191 0.2838
T2192 0.2827
T2193 0.2821
T2194 0.2814
T2195 0.3044
T2196 0.3039
T2197 0.3039
T2198 0.3031
T2199 0.3015
T2200 0.3006
T2201 0.3007
T2202 0.3006
T2203 0.3024
T2204 0.3018
T2205 0.3009
T2206 0.301
T2207 0.3005
T2208 0.3005
T2209 0.3004
T2210 0.2992
T2211 0.2987
T2212 0.2986
T2213 0.2978
T2214 0.2971
T2215 0.2971
T2216 0.297
T2217 0.297
T2218 0.2965
T2219 0.2951
T2220 0.2952
T2221 0.2947
T2222 0.2939
T2223 0.2936
T2224 0.2935
T2225 0.2935
T2226 0.2935
T2227 0.2935
T2228 0.2934
T2229 0.2934
T2230 0.2934
T2231 0.2934
T2232 0.2931
T2233 0.2922
T2234 0.2915
T2235 0.2915
T2236 0.2914
T2237 0.2914
T2238 0.2898
T2239 0.2898
T2240 0.2897
T2241 0.2895
T2242 0.2895
T2243 0.289
T2244 0.2878
T2245 0.2878
T2246 0.2878
T2247 0.2878
T2248 0.2873
T2249 0.2869
T2250 0.286
T2251 0.2858
T2252 0.2858
T2253 0.2857
T2254 0.2857
T2255 0.2857
T2256 0.2848
T2257 0.284
T2258 0.284
T2259 0.284
T2260 0.284
T2261 0.2835
T2262 0.2831
T2263 0.2829
T2264 0.2824
T2265 0.2819
T2266 0.2819
T2267 0.2819
T2268 0.281
T2269 0.2801
T2270 0.2801
T2271 0.2801
T2272 0.2787
T2273 0.2782
T2274 0.2782
T2275 0.2782
T2276 0.2779
T2277 0.2778
T2278 0.2778
T2279 0.2778
T2280 0.2778
T2281 0.2778
T2282 0.2763
T2283 0.2881
T2284 0.2881
T2285 0.2881
T2286 0.2881
T2287 0.288
T2288 0.288
T2289 0.2872
T2290 0.2864
T2291 0.2862
T2292 0.2861
T2293 0.2861
T2294 0.286
T2295 0.286
T2296 0.286
T2297 0.286
T2298 0.2855
T2299 0.2847
T2300 0.2843
T2301 0.2839
T2302 0.2801
T2303 0.2735
T2304 0.2719
T2305 0.2733
T2306 0.2767
T2307 0.2787
T2308 0.2803
T2309 0.2806
T2310 0.2806
T2311 0.2806
T2312 0.2805
T2313 0.2805
T2314 0.2805
T2315 0.2805
T2316 0.2804
T2317 0.2804
T2318 0.2804
T2319 0.2804
T2320 0.2795
T2321 0.2787
T2322 0.2799
T2323 0.2803
T2324 0.2802
T2325 0.2802
T2326 0.2802
T2327 0.2801
T2328 0.2801
T2329 0.2798
T2330 0.2798
T2331 0.2798
T2332 0.2781
T2333 0.2781
T2334 0.2781
T2335 0.278
T2336 0.278
T2337 0.278
T2338 0.278
T2339 0.2775
T2340 0.2767
T2341 0.2775
T2342 0.2779
T2343 0.277
T2344 0.2766
T2345 0.2761
T2346 0.2761
T2347 0.2761
T2348 0.276
T2349 0.2758
T2350 0.2767
T2351 0.2765
T2352 0.2769
T2353 0.2756
T2354 0.2757
T2355 0.2756
T2356 0.2756
T2357 0.2756
T2358 0.2755
T2359 0.2755
T2360 0.2755
T2361 0.2755
T2362 0.2746
T2363 0.275
T2364 0.2746
T2365 0.2746
T2366 0.2745
T2367 0.2737
T2368 0.2737
T2369 0.2745
T2370 0.2782
T2371 0.28
T2372 0.2803
T2373 0.2798
T2374 0.2777
T2375 0.2755
T2376 0.2743
T2377 0.2731
T2378 0.2719
T2379 0.2714
T2380 0.2714
T2381 0.2714
T2382 0.2727
T2383 0.273
T2384 0.273
T2385 0.2729
T2386 0.2729
T2387 0.2729
T2388 0.2729
T2389 0.2728
T2390 0.2728
T2391 0.2728
T2392 0.2727
T2393 0.2727
T2394 0.2727
T2395 0.1731
T2396 0.1702
T2397 0.1708
T2398 0.1702
T2399 0.1702
T2400 0.1702
T2401 0.1702
T2402 0.1702
T2403 0.1702
T2404 0.1702
T2405 0.1702
T2406 0.1702
T2407 0.1709
T2408 0.1702
T2409 0.1702
T2410 0.1699
T2411 0.1693
T2412 0.167
T2413 0.1684
T2414 0.167
T2415 0.1823
T2416 0.1812
T2417 0.1812
T2418 0.1812
T2419 0.1812
T2420 0.1812
T2421 0.1811
T2422 0.1811
T2423 0.1811
T2424 0.1811
T2425 0.1811
T2426 0.1811
T2427 0.1811
T2428 0.1811
T2429 0.1811
T2430 0.181
T2431 0.181
T2432 0.181
T2433 0.181
T2434 0.181
T2435 0.181
T2436 0.181
T2437 0.181
T2438 0.181
T2439 0.1809
T2440 0.1809
T2441 0.1809
T2442 0.1809
T2443 0.1809
T2444 0.1616
T2445 0.1617
T2446 0.1617
T2447 0.1618
T2448 0.1618
T2449 0.1618
T2450 0.1619
T2451 0.1619
T2452 0.1619
T2453 0.1619
T2454 0.162
T2455 0.162
T2456 0.162
T2457 0.1796
T2458 0.1785
T2459 0.1785
T2460 0.1779
T2461 0.1785
T2462 0.1768
T2463 0.1779
T2464 0.1779
T2465 0.1784
T2466 0.1784
T2467 0.1784
T2468 0.1784
T2469 0.1784
T2470 0.1784
T2471 0.1784
T2472 0.1784
T2473 0.1784
T2474 0.1783
T2475 0.1783
T2476 0.1783
T2477 0.1593
T2478 0.1594
T2479 0.1594
T2480 0.1595
T2481 0.1595
T2482 0.1595
T2483 0.1596
T2484 0.1777
T2485 0.1587
T2486 0.1596
T2487 0.1765
T2488 0.1771
T2489 0.1822
T2490 0.2232
T2491 0.2227
T2492 0.2136
T2493 0.2081
T2494 0.205
T2495 0.2045
T2496 0.201
T2497 0.1997
T2498 0.1962
T2499 0.1938
T2500 0.2108
T2501 0.2091
T2502 0.2073
T2503 0.2056
T2504 0.2027
T2505 0.2022
T2506 0.2008
T2507 0.2158
T2508 0.2208
T2509 0.2158
T2510 0.2123
T2511 0.2025
T2512 0.2086
T2513 0.2027
T2514 0.2007
T2515 0.199
T2516 0.1983
T2517 0.1974
T2518 0.1964
T2519 0.1952
T2520 0.1935
T2521 0.1915
T2522 0.1896
T2523 0.1886
T2524 0.1876
T2525 0.1857
T2526 0.1835
T2527 0.1829
T2528 0.1809
T2529 0.1791
T2530 0.178
T2531 0.1875
T2532 0.1856
T2533 0.1846
T2534 0.1831
T2535 0.1796
T2536 0.179
T2537 0.1789
T2538 0.1789
T2539 0.1789
T2540 0.1789
T2541 0.1789
T2542 0.1789
T2543 0.1789
T2544 0.1789
T2545 0.1789
T2546 0.1789
T2547 0.1789
T2548 0.1778
T2549 0.1767
T2550 0.1767
T2551 0.1767
T2552 0.1767
T2553 0.1751
T2554 0.1757
T2555 0.1767
T2556 0.1762
T2557 0.1735
T2558 0.1718
T2559 0.1704
T2560 0.216
T2561 0.1898
T2562 0.2019
T2563 0.1988
T2564 0.1952
T2565 0.193
T2566 0.1916
T2567 0.1898
T2568 0.1891
T2569 0.1882
T2570 0.1866
T2571 0.1854
T2572 0.1847
T2573 0.1832
T2574 0.1821
T2575 0.1808
T2576 0.1801
T2577 0.1796
T2578 0.1796
T2579 0.178
T2580 0.1763
T2581 0.1732
T2582 0.1723
T2583 0.183
T2584 0.1825
T2585 0.183
T2586 0.183
T2587 0.1829
T2588 0.1829
T2589 0.1829
T2590 0.1829
T2591 0.1814
T2592 0.1809
T2593 0.1809
T2594 0.1809
T2595 0.1809
T2596 0.1808
T2597 0.1808
T2598 0.1808
T2599 0.1808
T2600 0.1796
T2601 0.1783
T2602 0.1783
T2603 0.1773
T2604 0.1772
T2605 0.1772
T2606 0.1762
T2607 0.1782
T2608 0.1777
T2609 0.1777
T2610 0.1762
T2611 0.1762
T2612 0.1761
T2613 0.1761
T2614 0.1761
T2615 0.1761
T2616 0.1761
T2617 0.1746
T2618 0.1741
T2619 0.1751
T2620 0.1756
T2621 0.1761
T2622 0.1761
T2623 0.1761
T2624 0.1761
T2625 0.1761
T2626 0.1756
T2627 0.1751
T2628 0.1746
T2629 0.1735
T2630 0.1735
T2631 0.1741
T2632 0.1725
T2633 0.172
T2634 0.172
T2635 0.172
T2636 0.172
T2637 0.172
T2638 0.172
T2639 0.172
T2640 0.172
T2641 0.172
T2642 0.172
T2643 0.172
T2644 0.172
T2645 0.1735
T2646 0.1741
T2647 0.1741
T2648 0.1741
T2649 0.1741
T2650 0.1741
T2651 0.1725
T2652 0.1725
T2653 0.172
T2654 0.172
T2655 0.172
T2656 0.172
T2657 0.1725
T2658 0.1735
T2659 0.1725
T2660 0.1746
T2661 0.1741
T2662 0.1756
T2663 0.1776
T2664 0.1776
T2665 0.1787
T2666 0.1793
T2667 0.1709
T2668 0.1731
T2669 0.1758
T2670 0.1768
T2671 0.1794
T2672 0.1817
T2673 0.1866
T2674 0.1892
T2675 0.1933
T2676 0.1993
T2677 0.1857
T2678 0.1903
T2679 0.1936
T2680 0.1948
T2681 0.1952
T2682 0.1966
T2683 0.1983
T2684 0.1988
T2685 0.1988
T2686 0.1977
T2687 0.1966
T2688 0.1957
T2689 0.1942
T2690 0.1925
T2691 0.1908
T2692 0.1902
T2693 0.1902
T2694 0.1902
T2695 0.1902
T2696 0.1902
T2697 0.1902
T2698 0.1902
T2699 0.1902
T2700 0.1902
T2701 0.1881
T2702 0.1851
T2703 0.1824
T2704 0.199
T2705 0.1857
T2706 0.183
T2707 0.199
T2708 0.199
T2709 0.1973
T2710 0.195
T2711 0.195
T2712 0.1933
T2713 0.1913
T2714 0.1909
T2715 0.1909
T2716 0.1909
T2717 0.1903
T2718 0.1892
T2719 0.1885
T2720 0.1885
T2721 0.1903
T2722 0.1892
T2723 0.1897
T2724 0.1897
T2725 0.1928
T2726 0.1944
T2727 0.195
T2728 0.1954
T2729 0.1967
T2730 0.1973
T2731 0.199
T2732 0.199
T2733 0.1824
T2734 0.183
T2735 0.1838
T2736 0.1857
T2737 0.1857
T2738 0.1857
T2739 0.1857
T2740 0.1857
T2741 0.1876
T2742 0.1882
T2743 0.1892
T2744 0.1902
T2745 0.1908
T2746 0.1925
T2747 0.1948
T2748 0.1952
T2749 0.1961
T2750 0.1977
T2751 0.1957
T2752 0.1948
T2753 0.1931
T2754 0.1925
T2755 0.1902
T2756 0.1897
T2757 0.1882
T2758 0.1876
T2759 0.1857
T2760 0.1844
T2761 0.1817
T2762 0.199
T2763 0.1979
T2764 0.1967
T2765 0.1959
T2766 0.195
T2767 0.1933
T2768 0.1927
T2769 0.1927
T2770 0.1927
T2771 0.1927
T2772 0.1913
T2773 0.1909
T2774 0.1897
T2775 0.1885
T2776 0.1885
T2777 0.1885
T2778 0.1885
T2779 0.1885
T2780 0.1885
T2781 0.1871
T2782 0.1867
T2783 0.1867
T2784 0.1861
T2785 0.1843
T2786 0.1843
T2787 0.1843
T2788 0.1828
T2789 0.1823
T2790 0.1823
T2791 0.1675
T2792 0.1675
T2793 0.1675
T2794 0.1675
T2795 0.1675
T2796 0.1675
T2797 0.1675
T2798 0.1675
T2799 0.1675
T2800 0.1675
T2801 0.1675
T2802 0.1675
T2803 0.1675
T2804 0.1675
T2805 0.1675
T2806 0.1675
T2807 0.1675
T2808 0.1675
