# Supplementary material for: FishMORPH - An agent-based model to predict salmonid growth and distribution responses under natural and low flows
Source: Sci Rep. 2016 Jul 19;6:29414. doi: 10.1038/srep29414 (PMC4949470; doi:10.1038/srep29414)
Supplement: Supplementary Information 2 [file srep29414-s2.zip › SR_FishMORPH_Files/Parameters/Baseline_Velocity_P13.var]

Velocity PatchP13
T1 0.2535
T2 0.2529
T3 0.2529
T4 0.2529
T5 0.2526
T6 0.2524
T7 0.2515
T8 0.2514
T9 0.2506
T10 0.2526
T11 0.2525
T12 0.2503
T13 0.2501
T14 0.2531
T15 0.2531
T16 0.2531
T17 0.2531
T18 0.2531
T19 0.2528
T20 0.2525
T21 0.2519
T22 0.2516
T23 0.2516
T24 0.2516
T25 0.251
T26 0.2503
T27 0.2503
T28 0.2503
T29 0.2503
T30 0.2503
T31 0.2503
T32 0.2503
T33 0.2503
T34 0.2503
T35 0.25
T36 0.2497
T37 0.2491
T38 0.2491
T39 0.2491
T40 0.2491
T41 0.2491
T42 0.2489
T43 0.2481
T44 0.2481
T45 0.2481
T46 0.2481
T47 0.2481
T48 0.2481
T49 0.2481
T50 0.2481
T51 0.2468
T52 0.2468
T53 0.2468
T54 0.2456
T55 0.2456
T56 0.2453
T57 0.2446
T58 0.2449
T59 0.2453
T60 0.2477
T61 0.2459
T62 0.2449
T63 0.2446
T64 0.2443
T65 0.2456
T66 0.2446
T67 0.2443
T68 0.2443
T69 0.2443
T70 0.2443
T71 0.244
T72 0.243
T73 0.2424
T74 0.2416
T75 0.2406
T76 0.2406
T77 0.2406
T78 0.2406
T79 0.2406
T80 0.2406
T81 0.2406
T82 0.2406
T83 0.2406
T84 0.2406
T85 0.2409
T86 0.2419
T87 0.2419
T88 0.2419
T89 0.2419
T90 0.2419
T91 0.2419
T92 0.2419
T93 0.2419
T94 0.2419
T95 0.2419
T96 0.2419
T97 0.2419
T98 0.2419
T99 0.2416
T100 0.2406
T101 0.2406
T102 0.2406
T103 0.2406
T104 0.2406
T105 0.2406
T106 0.2406
T107 0.2406
T108 0.2402
T109 0.2406
T110 0.2406
T111 0.2406
T112 0.2406
T113 0.2406
T114 0.2406
T115 0.2406
T116 0.2406
T117 0.2406
T118 0.2406
T119 0.2406
T120 0.2406
T121 0.2406
T122 0.2406
T123 0.2406
T124 0.2406
T125 0.2406
T126 0.2406
T127 0.2406
T128 0.2406
T129 0.2406
T130 0.2406
T131 0.2412
T132 0.2419
T133 0.2419
T134 0.2419
T135 0.2419
T136 0.2422
T137 0.243
T138 0.243
T139 0.243
T140 0.243
T141 0.243
T142 0.243
T143 0.243
T144 0.243
T145 0.243
T146 0.243
T147 0.243
T148 0.243
T149 0.243
T150 0.2443
T151 0.244
T152 0.2443
T153 0.2446
T154 0.2456
T155 0.2456
T156 0.2456
T157 0.2456
T158 0.2462
T159 0.2456
T160 0.2462
T161 0.2468
T162 0.2468
T163 0.2468
T164 0.2468
T165 0.2468
T166 0.2468
T167 0.2468
T168 0.2468
T169 0.2468
T170 0.2468
T171 0.2468
T172 0.2468
T173 0.2468
T174 0.2468
T175 0.2468
T176 0.2468
T177 0.2468
T178 0.2465
T179 0.2468
T180 0.2468
T181 0.2465
T182 0.2459
T183 0.2465
T184 0.2459
T185 0.2456
T186 0.2456
T187 0.2456
T188 0.2456
T189 0.2456
T190 0.2456
T191 0.2456
T192 0.2456
T193 0.2456
T194 0.2456
T195 0.2456
T196 0.2456
T197 0.2446
T198 0.2443
T199 0.2443
T200 0.2443
T201 0.243
T202 0.243
T203 0.243
T204 0.243
T205 0.243
T206 0.243
T207 0.243
T208 0.243
T209 0.243
T210 0.243
T211 0.243
T212 0.243
T213 0.243
T214 0.243
T215 0.2433
T216 0.243
T217 0.243
T218 0.243
T219 0.243
T220 0.243
T221 0.243
T222 0.243
T223 0.243
T224 0.2427
T225 0.2419
T226 0.2419
T227 0.2419
T228 0.2419
T229 0.2419
T230 0.2419
T231 0.2419
T232 0.2419
T233 0.2419
T234 0.2419
T235 0.2419
T236 0.2419
T237 0.2419
T238 0.2419
T239 0.2419
T240 0.2419
T241 0.2419
T242 0.2419
T243 0.2419
T244 0.2419
T245 0.2419
T246 0.2419
T247 0.2419
T248 0.2419
T249 0.2406
T250 0.2406
T251 0.2409
T252 0.263
T253 0.2776
T254 0.2705
T255 0.2703
T256 0.2704
T257 0.2704
T258 0.2693
T259 0.2696
T260 0.2696
T261 0.269
T262 0.2686
T263 0.2687
T264 0.2687
T265 0.2687
T266 0.2687
T267 0.2687
T268 0.2687
T269 0.2687
T270 0.2687
T271 0.2687
T272 0.2687
T273 0.2687
T274 0.2687
T275 0.2687
T276 0.269
T277 0.2692
T278 0.2697
T279 0.2696
T280 0.2696
T281 0.2696
T282 0.269
T283 0.2689
T284 0.2687
T285 0.2687
T286 0.2687
T287 0.2687
T288 0.2687
T289 0.2687
T290 0.2687
T291 0.2687
T292 0.2687
T293 0.269
T294 0.2698
T295 0.2696
T296 0.2696
T297 0.2707
T298 0.2704
T299 0.2704
T300 0.2709
T301 0.2706
T302 0.2706
T303 0.2708
T304 0.271
T305 0.2712
T306 0.2711
T307 0.2711
T308 0.2711
T309 0.2711
T310 0.2711
T311 0.2711
T312 0.2711
T313 0.2711
T314 0.2711
T315 0.2711
T316 0.2711
T317 0.2711
T318 0.2711
T319 0.2711
T320 0.2711
T321 0.2711
T322 0.2711
T323 0.2711
T324 0.2711
T325 0.2709
T326 0.2712
T327 0.2711
T328 0.2711
T329 0.2711
T330 0.2711
T331 0.2711
T332 0.2711
T333 0.2711
T334 0.2711
T335 0.2711
T336 0.2711
T337 0.2709
T338 0.2703
T339 0.2704
T340 0.2704
T341 0.2704
T342 0.2704
T343 0.2704
T344 0.2704
T345 0.2704
T346 0.2704
T347 0.2704
T348 0.2704
T349 0.2704
T350 0.2704
T351 0.2704
T352 0.2704
T353 0.2693
T354 0.2696
T355 0.2696
T356 0.2696
T357 0.2696
T358 0.2696
T359 0.2696
T360 0.2696
T361 0.2696
T362 0.269
T363 0.2697
T364 0.2696
T365 0.2696
T366 0.2696
T367 0.2696
T368 0.2696
T369 0.2696
T370 0.2696
T371 0.2696
T372 0.2696
T373 0.2699
T374 0.2706
T375 0.2704
T376 0.2704
T377 0.2704
T378 0.2707
T379 0.2704
T380 0.2704
T381 0.2704
T382 0.2704
T383 0.2704
T384 0.2704
T385 0.2704
T386 0.2704
T387 0.2704
T388 0.2704
T389 0.2704
T390 0.2704
T391 0.2704
T392 0.2704
T393 0.2696
T394 0.2639
T395 0.2546
T396 0.2532
T397 0.2532
T398 0.2523
T399 0.2515
T400 0.2517
T401 0.2517
T402 0.2517
T403 0.2521
T404 0.2517
T405 0.2517
T406 0.2508
T407 0.2507
T408 0.2508
T409 0.2508
T410 0.2514
T411 0.2519
T412 0.2527
T413 0.2539
T414 0.2545
T415 0.2536
T416 0.2545
T417 0.2543
T418 0.2543
T419 0.2541
T420 0.2522
T421 0.2527
T422 0.2516
T423 0.251
T424 0.2516
T425 0.2516
T426 0.2516
T427 0.2516
T428 0.2516
T429 0.2516
T430 0.2516
T431 0.2516
T432 0.2516
T433 0.2516
T434 0.2516
T435 0.251
T436 0.2503
T437 0.2503
T438 0.2497
T439 0.2491
T440 0.2485
T441 0.2479
T442 0.2479
T443 0.2476
T444 0.2466
T445 0.2469
T446 0.2466
T447 0.2469
T448 0.2466
T449 0.2463
T450 0.2447
T451 0.244
T452 0.244
T453 0.244
T454 0.2434
T455 0.2427
T456 0.2427
T457 0.244
T458 0.244
T459 0.244
T460 0.2437
T461 0.244
T462 0.244
T463 0.2453
T464 0.2462
T465 0.247
T466 0.2476
T467 0.2486
T468 0.2492
T469 0.2501
T470 0.2501
T471 0.2507
T472 0.2513
T473 0.251
T474 0.2501
T475 0.2495
T476 0.2489
T477 0.2482
T478 0.2476
T479 0.2476
T480 0.247
T481 0.2476
T482 0.2473
T483 0.2476
T484 0.2476
T485 0.2479
T486 0.2476
T487 0.2489
T488 0.249
T489 0.2508
T490 0.2523
T491 0.2496
T492 0.25
T493 0.2512
T494 0.253
T495 0.2537
T496 0.2544
T497 0.2551
T498 0.2552
T499 0.2562
T500 0.2577
T501 0.2581
T502 0.2596
T503 0.255
T504 0.256
T505 0.257
T506 0.2579
T507 0.2579
T508 0.2581
T509 0.2588
T510 0.2587
T511 0.2589
T512 0.2597
T513 0.2598
T514 0.2605
T515 0.2616
T516 0.2617
T517 0.2627
T518 0.26
T519 0.2599
T520 0.2602
T521 0.2598
T522 0.2599
T523 0.2599
T524 0.2599
T525 0.2599
T526 0.2599
T527 0.2596
T528 0.262
T529 0.2618
T530 0.2619
T531 0.2609
T532 0.2611
T533 0.2609
T534 0.2601
T535 0.259
T536 0.2588
T537 0.2584
T538 0.2579
T539 0.2575
T540 0.2577
T541 0.2563
T542 0.2566
T543 0.2566
T544 0.2561
T545 0.2556
T546 0.2558
T547 0.2552
T548 0.2547
T549 0.2549
T550 0.2543
T551 0.2538
T552 0.2536
T553 0.2586
T554 0.2588
T555 0.2582
T556 0.2578
T557 0.258
T558 0.2583
T559 0.2593
T560 0.2553
T561 0.258
T562 0.2595
T563 0.2613
T564 0.2633
T565 0.2642
T566 0.2691
T567 0.2714
T568 0.2732
T569 0.2749
T570 0.2743
T571 0.2759
T572 0.2772
T573 0.2791
T574 0.2821
T575 0.2832
T576 0.2859
T577 0.2912
T578 0.2967
T579 0.3021
T580 0.3071
T581 0.3115
T582 0.3145
T583 0.3176
T584 0.3188
T585 0.3196
T586 0.3222
T587 0.3234
T588 0.3238
T589 0.3274
T590 0.3286
T591 0.3288
T592 0.3305
T593 0.3305
T594 0.3304
T595 0.3297
T596 0.3271
T597 0.3244
T598 0.3212
T599 0.3187
T600 0.3152
T601 0.3124
T602 0.3106
T603 0.3086
T604 0.3071
T605 0.3057
T606 0.3052
T607 0.3046
T608 0.3051
T609 0.3057
T610 0.307
T611 0.3077
T612 0.3096
T613 0.3111
T614 0.3126
T615 0.3131
T616 0.3145
T617 0.3155
T618 0.3165
T619 0.3174
T620 0.3181
T621 0.3181
T622 0.3172
T623 0.3151
T624 0.3113
T625 0.3063
T626 0.3
T627 0.2927
T628 0.2851
T629 0.279
T630 0.2774
T631 0.2751
T632 0.2738
T633 0.2726
T634 0.2731
T635 0.2724
T636 0.2716
T637 0.2709
T638 0.2706
T639 0.2699
T640 0.2693
T641 0.2692
T642 0.2688
T643 0.2685
T644 0.2686
T645 0.2686
T646 0.268
T647 0.2676
T648 0.2674
T649 0.2666
T650 0.2668
T651 0.2663
T652 0.2675
T653 0.2676
T654 0.267
T655 0.2666
T656 0.2668
T657 0.266
T658 0.266
T659 0.266
T660 0.2648
T661 0.2651
T662 0.2641
T663 0.2644
T664 0.2624
T665 0.2501
T666 0.2577
T667 0.2581
T668 0.2581
T669 0.2578
T670 0.2573
T671 0.2575
T672 0.2575
T673 0.2575
T674 0.2575
T675 0.2563
T676 0.2566
T677 0.2564
T678 0.2564
T679 0.2561
T680 0.2553
T681 0.2556
T682 0.2556
T683 0.255
T684 0.256
T685 0.2587
T686 0.262
T687 0.2643
T688 0.2588
T689 0.2538
T690 0.2569
T691 0.2559
T692 0.2553
T693 0.255
T694 0.2545
T695 0.2547
T696 0.2544
T697 0.2536
T698 0.2538
T699 0.2539
T700 0.254
T701 0.2541
T702 0.2533
T703 0.2537
T704 0.2537
T705 0.2537
T706 0.2539
T707 0.254
T708 0.2532
T709 0.2532
T710 0.2534
T711 0.2535
T712 0.2533
T713 0.2525
T714 0.2575
T715 0.2576
T716 0.2577
T717 0.2579
T718 0.258
T719 0.2581
T720 0.2583
T721 0.2584
T722 0.2585
T723 0.2586
T724 0.2588
T725 0.2589
T726 0.259
T727 0.2592
T728 0.2593
T729 0.2591
T730 0.2593
T731 0.2598
T732 0.2598
T733 0.2591
T734 0.2589
T735 0.2594
T736 0.2592
T737 0.259
T738 0.2588
T739 0.2587
T740 0.2585
T741 0.2586
T742 0.2587
T743 0.2587
T744 0.2587
T745 0.2588
T746 0.259
T747 0.2591
T748 0.2592
T749 0.2594
T750 0.2595
T751 0.2596
T752 0.2598
T753 0.2599
T754 0.26
T755 0.2601
T756 0.2603
T757 0.2604
T758 0.2605
T759 0.2607
T760 0.2608
T761 0.2609
T762 0.261
T763 0.2612
T764 0.2613
T765 0.2697
T766 0.2675
T767 0.2678
T768 0.268
T769 0.2681
T770 0.2683
T771 0.2681
T772 0.268
T773 0.2682
T774 0.268
T775 0.2684
T776 0.2688
T777 0.2688
T778 0.269
T779 0.2691
T780 0.2692
T781 0.2691
T782 0.2691
T783 0.269
T784 0.2692
T785 0.2687
T786 0.2693
T787 0.2691
T788 0.2693
T789 0.27
T790 0.27
T791 0.2702
T792 0.2703
T793 0.2704
T794 0.2706
T795 0.2707
T796 0.2708
T797 0.2707
T798 0.2712
T799 0.2712
T800 0.2714
T801 0.2715
T802 0.2716
T803 0.2718
T804 0.2719
T805 0.2719
T806 0.272
T807 0.2721
T808 0.2722
T809 0.2717
T810 0.2714
T811 0.272
T812 0.2717
T813 0.2719
T814 0.272
T815 0.2722
T816 0.2723
T817 0.2724
T818 0.2726
T819 0.2727
T820 0.2728
T821 0.2723
T822 0.2726
T823 0.272
T824 0.2723
T825 0.2724
T826 0.2726
T827 0.2727
T828 0.2728
T829 0.273
T830 0.2721
T831 0.2724
T832 0.2732
T833 0.2715
T834 0.2709
T835 0.2707
T836 0.2782
T837 0.2784
T838 0.2785
T839 0.2786
T840 0.2788
T841 0.2789
T842 0.2791
T843 0.2792
T844 0.2793
T845 0.2793
T846 0.2788
T847 0.279
T848 0.2784
T849 0.2784
T850 0.2799
T851 0.2797
T852 0.2802
T853 0.2803
T854 0.2805
T855 0.2793
T856 0.2791
T857 0.2782
T858 0.2783
T859 0.2785
T860 0.2786
T861 0.2787
T862 0.2789
T863 0.279
T864 0.2791
T865 0.28
T866 0.2808
T867 0.2809
T868 0.2811
T869 0.2812
T870 0.2813
T871 0.2815
T872 0.2816
T873 0.2818
T874 0.2819
T875 0.282
T876 0.2822
T877 0.2823
T878 0.2825
T879 0.2826
T880 0.2813
T881 0.2815
T882 0.2806
T883 0.2804
T884 0.2798
T885 0.2799
T886 0.2808
T887 0.2809
T888 0.2816
T889 0.2823
T890 0.2824
T891 0.2826
T892 0.2827
T893 0.2828
T894 0.2834
T895 0.2831
T896 0.2833
T897 0.2834
T898 0.2835
T899 0.2837
T900 0.2838
T901 0.2839
T902 0.2841
T903 0.2839
T904 0.2833
T905 0.283
T906 0.2832
T907 0.2833
T908 0.2834
T909 0.2836
T910 0.2837
T911 0.2838
T912 0.284
T913 0.2841
T914 0.2842
T915 0.2848
T916 0.2845
T917 0.2846
T918 0.2852
T919 0.2864
T920 0.2854
T921 0.2852
T922 0.2853
T923 0.2854
T924 0.2856
T925 0.2857
T926 0.2858
T927 0.2854
T928 0.2845
T929 0.2859
T930 0.2902
T931 0.2902
T932 0.2902
T933 0.2904
T934 0.2905
T935 0.2907
T936 0.2908
T937 0.2909
T938 0.2915
T939 0.2916
T940 0.2914
T941 0.293
T942 0.2931
T943 0.2932
T944 0.2934
T945 0.2935
T946 0.2937
T947 0.2938
T948 0.294
T949 0.2952
T950 0.2914
T951 0.2908
T952 0.2957
T953 0.295
T954 0.2945
T955 0.2947
T956 0.2948
T957 0.295
T958 0.2951
T959 0.2952
T960 0.2954
T961 0.2955
T962 0.2957
T963 0.2958
T964 0.2959
T965 0.2961
T966 0.2962
T967 0.2964
T968 0.2965
T969 0.2967
T970 0.2968
T971 0.2969
T972 0.2971
T973 0.2972
T974 0.2974
T975 0.2975
T976 0.2977
T977 0.2978
T978 0.2979
T979 0.2981
T980 0.2982
T981 0.2982
T982 0.2973
T983 0.2971
T984 0.2973
T985 0.2974
T986 0.2973
T987 0.2974
T988 0.2975
T989 0.2977
T990 0.2978
T991 0.298
T992 0.2981
T993 0.2982
T994 0.2984
T995 0.2985
T996 0.2987
T997 0.2988
T998 0.2989
T999 0.2991
T1000 0.2992
T1001 0.299
T1002 0.298
T1003 0.2981
T1004 0.2982
T1005 0.2988
T1006 0.3001
T1007 0.3002
T1008 0.2992
T1009 0.2989
T1010 0.2991
T1011 0.2992
T1012 0.2993
T1013 0.2995
T1014 0.2996
T1015 0.2998
T1016 0.2999
T1017 0.3
T1018 0.3
T1019 0.3016
T1020 0.3017
T1021 0.3018
T1022 0.302
T1023 0.3017
T1024 0.3007
T1025 0.2996
T1026 0.2993
T1027 0.2988
T1028 0.2983
T1029 0.2991
T1030 0.2999
T1031 0.3
T1032 0.3001
T1033 0.3003
T1034 0.3004
T1035 0.3005
T1036 0.3007
T1037 0.3008
T1038 0.301
T1039 0.3011
T1040 0.302
T1041 0.303
T1042 0.3015
T1043 0.302
T1044 0.3034
T1045 0.3035
T1046 0.3046
T1047 0.3051
T1048 0.3052
T1049 0.3058
T1050 0.3055
T1051 0.3044
T1052 0.3029
T1053 0.3026
T1054 0.3027
T1055 0.3028
T1056 0.3029
T1057 0.3048
T1058 0.3049
T1059 0.305
T1060 0.3052
T1061 0.3053
T1062 0.3054
T1063 0.3056
T1064 0.3057
T1065 0.3058
T1066 0.306
T1067 0.3069
T1068 0.3077
T1069 0.3077
T1070 0.3078
T1071 0.308
T1072 0.3089
T1073 0.3099
T1074 0.31
T1075 0.3102
T1076 0.3103
T1077 0.3104
T1078 0.3106
T1079 0.3107
T1080 0.3108
T1081 0.311
T1082 0.3115
T1083 0.3117
T1084 0.3122
T1085 0.3132
T1086 0.3131
T1087 0.3131
T1088 0.3132
T1089 0.3134
T1090 0.3135
T1091 0.3132
T1092 0.3138
T1093 0.3336
T1094 0.3266
T1095 0.3252
T1096 0.3256
T1097 0.3258
T1098 0.3263
T1099 0.3275
T1100 0.3274
T1101 0.3275
T1102 0.3303
T1103 0.3331
T1104 0.338
T1105 0.3355
T1106 0.3398
T1107 0.341
T1108 0.3409
T1109 0.3409
T1110 0.3432
T1111 0.3396
T1112 0.3445
T1113 0.3475
T1114 0.3539
T1115 0.3467
T1116 0.3486
T1117 0.3485
T1118 0.3469
T1119 0.3435
T1120 0.3472
T1121 0.3441
T1122 0.3422
T1123 0.3424
T1124 0.3408
T1125 0.345
T1126 0.3454
T1127 0.3456
T1128 0.3458
T1129 0.3459
T1130 0.3471
T1131 0.3473
T1132 0.347
T1133 0.3463
T1134 0.3467
T1135 0.3472
T1136 0.3479
T1137 0.3479
T1138 0.3483
T1139 0.3494
T1140 0.3511
T1141 0.3464
T1142 0.3473
T1143 0.3472
T1144 0.3477
T1145 0.3477
T1146 0.3479
T1147 0.3487
T1148 0.349
T1149 0.3491
T1150 0.3492
T1151 0.3493
T1152 0.3485
T1153 0.3477
T1154 0.3528
T1155 0.3519
T1156 0.3518
T1157 0.3521
T1158 0.3506
T1159 0.3512
T1160 0.3513
T1161 0.3523
T1162 0.353
T1163 0.3527
T1164 0.3545
T1165 0.3546
T1166 0.3556
T1167 0.3555
T1168 0.3557
T1169 0.3552
T1170 0.3548
T1171 0.354
T1172 0.354
T1173 0.3555
T1174 0.3557
T1175 0.3556
T1176 0.3557
T1177 0.3567
T1178 0.3574
T1179 0.3573
T1180 0.3571
T1181 0.3573
T1182 0.3579
T1183 0.3579
T1184 0.3581
T1185 0.3582
T1186 0.3584
T1187 0.3585
T1188 0.3582
T1189 0.3596
T1190 0.3568
T1191 0.3554
T1192 0.3545
T1193 0.3539
T1194 0.3536
T1195 0.3522
T1196 0.3527
T1197 0.3528
T1198 0.353
T1199 0.3547
T1200 0.356
T1201 0.3572
T1202 0.3556
T1203 0.3557
T1204 0.3546
T1205 0.3543
T1206 0.3539
T1207 0.3573
T1208 0.3544
T1209 0.3626
T1210 0.3643
T1211 0.3541
T1212 0.3558
T1213 0.3574
T1214 0.3599
T1215 0.361
T1216 0.3629
T1217 0.3634
T1218 0.3651
T1219 0.3672
T1220 0.3708
T1221 0.3668
T1222 0.3698
T1223 0.3721
T1224 0.3718
T1225 0.3719
T1226 0.3709
T1227 0.3709
T1228 0.3697
T1229 0.369
T1230 0.3691
T1231 0.3693
T1232 0.3702
T1233 0.3727
T1234 0.3752
T1235 0.3789
T1236 0.3807
T1237 0.3736
T1238 0.3737
T1239 0.3752
T1240 0.3771
T1241 0.3763
T1242 0.373
T1243 0.3728
T1244 0.382
T1245 0.3821
T1246 0.3824
T1247 0.3744
T1248 0.3748
T1249 0.3749
T1250 0.375
T1251 0.3751
T1252 0.3834
T1253 0.383
T1254 0.3833
T1255 0.3828
T1256 0.3817
T1257 0.3815
T1258 0.3811
T1259 0.3806
T1260 0.3799
T1261 0.3799
T1262 0.3792
T1263 0.3733
T1264 0.378
T1265 0.3764
T1266 0.3758
T1267 0.3751
T1268 0.3739
T1269 0.373
T1270 0.3732
T1271 0.3717
T1272 0.3715
T1273 0.3694
T1274 0.3688
T1275 0.3687
T1276 0.3788
T1277 0.3785
T1278 0.378
T1279 0.377
T1280 0.3767
T1281 0.3758
T1282 0.3752
T1283 0.3756
T1284 0.3758
T1285 0.3758
T1286 0.3758
T1287 0.3742
T1288 0.3741
T1289 0.3719
T1290 0.3711
T1291 0.3699
T1292 0.3693
T1293 0.3697
T1294 0.371
T1295 0.3712
T1296 0.3713
T1297 0.3698
T1298 0.3703
T1299 0.3705
T1300 0.3758
T1301 0.3761
T1302 0.3751
T1303 0.3748
T1304 0.3744
T1305 0.3748
T1306 0.3735
T1307 0.374
T1308 0.3737
T1309 0.3756
T1310 0.3753
T1311 0.3754
T1312 0.3774
T1313 0.3798
T1314 0.3753
T1315 0.3862
T1316 0.3885
T1317 0.3961
T1318 0.4
T1319 0.4016
T1320 0.4061
T1321 0.4104
T1322 0.415
T1323 0.4161
T1324 0.4185
T1325 0.4202
T1326 0.4226
T1327 0.4238
T1328 0.4236
T1329 0.4244
T1330 0.4238
T1331 0.4234
T1332 0.4221
T1333 0.4221
T1334 0.4192
T1335 0.4168
T1336 0.4133
T1337 0.4137
T1338 0.4132
T1339 0.4127
T1340 0.4121
T1341 0.4119
T1342 0.4122
T1343 0.4123
T1344 0.4117
T1345 0.4113
T1346 0.4113
T1347 0.4105
T1348 0.4093
T1349 0.4082
T1350 0.4073
T1351 0.4058
T1352 0.4094
T1353 0.4079
T1354 0.4063
T1355 0.4056
T1356 0.4047
T1357 0.4038
T1358 0.4018
T1359 0.4003
T1360 0.3982
T1361 0.4066
T1362 0.4054
T1363 0.4046
T1364 0.4036
T1365 0.4026
T1366 0.4017
T1367 0.4006
T1368 0.4
T1369 0.4
T1370 0.4003
T1371 0.4004
T1372 0.4013
T1373 0.4028
T1374 0.4043
T1375 0.4055
T1376 0.4075
T1377 0.4085
T1378 0.409
T1379 0.4104
T1380 0.4105
T1381 0.4124
T1382 0.4132
T1383 0.405
T1384 0.4063
T1385 0.4045
T1386 0.4054
T1387 0.405
T1388 0.4137
T1389 0.4126
T1390 0.4113
T1391 0.4101
T1392 0.4096
T1393 0.4099
T1394 0.41
T1395 0.4117
T1396 0.4137
T1397 0.4158
T1398 0.4176
T1399 0.4095
T1400 0.4099
T1401 0.4106
T1402 0.4102
T1403 0.4112
T1404 0.4102
T1405 0.4093
T1406 0.4085
T1407 0.4175
T1408 0.4161
T1409 0.416
T1410 0.4152
T1411 0.4153
T1412 0.4144
T1413 0.4148
T1414 0.4146
T1415 0.4151
T1416 0.4134
T1417 0.414
T1418 0.4142
T1419 0.4143
T1420 0.4144
T1421 0.413
T1422 0.4132
T1423 0.4123
T1424 0.4111
T1425 0.4117
T1426 0.4114
T1427 0.4104
T1428 0.4096
T1429 0.4088
T1430 0.4157
T1431 0.4157
T1432 0.4151
T1433 0.415
T1434 0.4157
T1435 0.4161
T1436 0.4161
T1437 0.4154
T1438 0.4158
T1439 0.4159
T1440 0.4161
T1441 0.4158
T1442 0.4152
T1443 0.4151
T1444 0.4141
T1445 0.4134
T1446 0.413
T1447 0.4129
T1448 0.4119
T1449 0.4123
T1450 0.4124
T1451 0.4126
T1452 0.4123
T1453 0.4116
T1454 0.4116
T1455 0.4114
T1456 0.4094
T1457 0.4087
T1458 0.4074
T1459 0.406
T1460 0.4178
T1461 0.4173
T1462 0.4168
T1463 0.4171
T1464 0.4181
T1465 0.4089
T1466 0.4111
T1467 0.4115
T1468 0.4096
T1469 0.4073
T1470 0.4194
T1471 0.4191
T1472 0.419
T1473 0.4183
T1474 0.4178
T1475 0.4184
T1476 0.4198
T1477 0.4178
T1478 0.4184
T1479 0.4183
T1480 0.4176
T1481 0.4171
T1482 0.4175
T1483 0.4158
T1484 0.4164
T1485 0.4165
T1486 0.4173
T1487 0.4181
T1488 0.4208
T1489 0.4216
T1490 0.4217
T1491 0.4242
T1492 0.4256
T1493 0.4127
T1494 0.4253
T1495 0.4255
T1496 0.4146
T1497 0.4163
T1498 0.4189
T1499 0.4212
T1500 0.423
T1501 0.4236
T1502 0.423
T1503 0.4216
T1504 0.42
T1505 0.4189
T1506 0.4185
T1507 0.4173
T1508 0.4173
T1509 0.4184
T1510 0.4192
T1511 0.4197
T1512 0.421
T1513 0.4215
T1514 0.4221
T1515 0.4242
T1516 0.4245
T1517 0.426
T1518 0.4261
T1519 0.4277
T1520 0.4285
T1521 0.4295
T1522 0.4301
T1523 0.4318
T1524 0.4331
T1525 0.4352
T1526 0.4303
T1527 0.4305
T1528 0.4308
T1529 0.4316
T1530 0.4306
T1531 0.4307
T1532 0.4309
T1533 0.4298
T1534 0.4297
T1535 0.4301
T1536 0.431
T1537 0.4317
T1538 0.4336
T1539 0.4351
T1540 0.4369
T1541 0.4384
T1542 0.4398
T1543 0.4406
T1544 0.4403
T1545 0.4405
T1546 0.4406
T1547 0.4407
T1548 0.4408
T1549 0.4409
T1550 0.441
T1551 0.4411
T1552 0.4412
T1553 0.4413
T1554 0.4415
T1555 0.4416
T1556 0.4417
T1557 0.4418
T1558 0.4419
T1559 0.442
T1560 0.4421
T1561 0.4422
T1562 0.4423
T1563 0.4424
T1564 0.4425
T1565 0.4426
T1566 0.4427
T1567 0.4428
T1568 0.443
T1569 0.4431
T1570 0.4333
T1571 0.4327
T1572 0.433
T1573 0.433
T1574 0.4293
T1575 0.4294
T1576 0.4298
T1577 0.4294
T1578 0.4301
T1579 0.4309
T1580 0.433
T1581 0.4356
T1582 0.4365
T1583 0.4365
T1584 0.4369
T1585 0.4356
T1586 0.4369
T1587 0.4381
T1588 0.4391
T1589 0.4405
T1590 0.441
T1591 0.44
T1592 0.4395
T1593 0.4386
T1594 0.4378
T1595 0.4378
T1596 0.438
T1597 0.4402
T1598 0.4401
T1599 0.4397
T1600 0.4395
T1601 0.4397
T1602 0.4398
T1603 0.4399
T1604 0.44
T1605 0.4398
T1606 0.44
T1607 0.4396
T1608 0.4381
T1609 0.4369
T1610 0.4358
T1611 0.4351
T1612 0.4337
T1613 0.4328
T1614 0.4327
T1615 0.4454
T1616 0.4449
T1617 0.4469
T1618 0.4463
T1619 0.4334
T1620 0.4349
T1621 0.4347
T1622 0.4347
T1623 0.4339
T1624 0.4463
T1625 0.445
T1626 0.4439
T1627 0.4425
T1628 0.4405
T1629 0.4396
T1630 0.4393
T1631 0.4387
T1632 0.4376
T1633 0.4376
T1634 0.4355
T1635 0.4344
T1636 0.4332
T1637 0.4329
T1638 0.44
T1639 0.44
T1640 0.4398
T1641 0.4386
T1642 0.4391
T1643 0.4392
T1644 0.4388
T1645 0.4377
T1646 0.4378
T1647 0.4363
T1648 0.4351
T1649 0.434
T1650 0.4336
T1651 0.4334
T1652 0.4332
T1653 0.4319
T1654 0.4324
T1655 0.4325
T1656 0.4326
T1657 0.4327
T1658 0.4337
T1659 0.434
T1660 0.4349
T1661 0.436
T1662 0.4389
T1663 0.4437
T1664 0.446
T1665 0.4409
T1666 0.4439
T1667 0.4458
T1668 0.4519
T1669 0.4555
T1670 0.445
T1671 0.4492
T1672 0.4535
T1673 0.4561
T1674 0.4579
T1675 0.4503
T1676 0.45
T1677 0.4569
T1678 0.4553
T1679 0.4526
T1680 0.4502
T1681 0.4478
T1682 0.4462
T1683 0.4469
T1684 0.4461
T1685 0.4473
T1686 0.4484
T1687 0.4486
T1688 0.4499
T1689 0.45
T1690 0.45
T1691 0.45
T1692 0.4501
T1693 0.4502
T1694 0.4498
T1695 0.4478
T1696 0.4463
T1697 0.4442
T1698 0.443
T1699 0.4554
T1700 0.4547
T1701 0.4552
T1702 0.4553
T1703 0.454
T1704 0.4523
T1705 0.453
T1706 0.4513
T1707 0.451
T1708 0.45
T1709 0.4482
T1710 0.4476
T1711 0.4469
T1712 0.4454
T1713 0.4451
T1714 0.4444
T1715 0.4448
T1716 0.4439
T1717 0.4427
T1718 0.4501
T1719 0.4489
T1720 0.4477
T1721 0.4483
T1722 0.4484
T1723 0.4503
T1724 0.4498
T1725 0.4497
T1726 0.4497
T1727 0.4503
T1728 0.4516
T1729 0.4498
T1730 0.4498
T1731 0.45
T1732 0.4501
T1733 0.4486
T1734 0.4488
T1735 0.4486
T1736 0.4476
T1737 0.448
T1738 0.4481
T1739 0.4481
T1740 0.4482
T1741 0.4478
T1742 0.4461
T1743 0.4457
T1744 0.4444
T1745 0.4435
T1746 0.443
T1747 0.4434
T1748 0.4434
T1749 0.4435
T1750 0.4435
T1751 0.4448
T1752 0.4449
T1753 0.4416
T1754 0.4418
T1755 0.4414
T1756 0.4407
T1757 0.4405
T1758 0.4405
T1759 0.439
T1760 0.439
T1761 0.4371
T1762 0.4376
T1763 0.4376
T1764 0.4372
T1765 0.4376
T1766 0.4375
T1767 0.4375
T1768 0.437
T1769 0.4365
T1770 0.4372
T1771 0.4375
T1772 0.4373
T1773 0.4373
T1774 0.4373
T1775 0.4372
T1776 0.4362
T1777 0.4354
T1778 0.4357
T1779 0.4348
T1780 0.4341
T1781 0.4343
T1782 0.4331
T1783 0.4325
T1784 0.4327
T1785 0.4327
T1786 0.4327
T1787 0.4364
T1788 0.4333
T1789 0.4326
T1790 0.4309
T1791 0.4308
T1792 0.4347
T1793 0.4331
T1794 0.4337
T1795 0.4336
T1796 0.4332
T1797 0.4337
T1798 0.4335
T1799 0.4335
T1800 0.4335
T1801 0.4334
T1802 0.4334
T1803 0.4323
T1804 0.4316
T1805 0.4318
T1806 0.4309
T1807 0.4311
T1808 0.4302
T1809 0.4304
T1810 0.4304
T1811 0.4304
T1812 0.4308
T1813 0.4302
T1814 0.4303
T1815 0.4302
T1816 0.4281
T1817 0.4286
T1818 0.4286
T1819 0.4286
T1820 0.4285
T1821 0.4285
T1822 0.4285
T1823 0.4284
T1824 0.4284
T1825 0.4284
T1826 0.4269
T1827 0.4266
T1828 0.4267
T1829 0.4249
T1830 0.4254
T1831 0.4253
T1832 0.424
T1833 0.4243
T1834 0.4252
T1835 0.4282
T1836 0.4296
T1837 0.4293
T1838 0.4292
T1839 0.4286
T1840 0.4277
T1841 0.4279
T1842 0.4274
T1843 0.4275
T1844 0.4275
T1845 0.429
T1846 0.4287
T1847 0.4286
T1848 0.4286
T1849 0.4285
T1850 0.4276
T1851 0.427
T1852 0.4263
T1853 0.4255
T1854 0.4242
T1855 0.4246
T1856 0.4241
T1857 0.4237
T1858 0.4242
T1859 0.4254
T1860 0.426
T1861 0.4252
T1862 0.4244
T1863 0.4237
T1864 0.4223
T1865 0.4221
T1866 0.4222
T1867 0.4238
T1868 0.4239
T1869 0.4232
T1870 0.4233
T1871 0.4227
T1872 0.4213
T1873 0.424
T1874 0.4254
T1875 0.427
T1876 0.4311
T1877 0.4317
T1878 0.4342
T1879 0.4374
T1880 0.441
T1881 0.4442
T1882 0.4405
T1883 0.4458
T1884 0.4514
T1885 0.4413
T1886 0.4452
T1887 0.4468
T1888 0.4463
T1889 0.4458
T1890 0.4433
T1891 0.4409
T1892 0.4394
T1893 0.4367
T1894 0.4486
T1895 0.4484
T1896 0.4482
T1897 0.4487
T1898 0.4506
T1899 0.4395
T1900 0.4415
T1901 0.4429
T1902 0.4436
T1903 0.4441
T1904 0.4438
T1905 0.4429
T1906 0.4418
T1907 0.4421
T1908 0.4408
T1909 0.438
T1910 0.4461
T1911 0.4453
T1912 0.4435
T1913 0.4406
T1914 0.4407
T1915 0.4414
T1916 0.4378
T1917 0.4342
T1918 0.4346
T1919 0.4335
T1920 0.4319
T1921 0.4324
T1922 0.4386
T1923 0.4377
T1924 0.4369
T1925 0.4364
T1926 0.4347
T1927 0.4349
T1928 0.4334
T1929 0.4326
T1930 0.4329
T1931 0.4355
T1932 0.4352
T1933 0.434
T1934 0.4329
T1935 0.4325
T1936 0.4322
T1937 0.4304
T1938 0.4291
T1939 0.4299
T1940 0.4312
T1941 0.4324
T1942 0.4324
T1943 0.4348
T1944 0.4362
T1945 0.4346
T1946 0.4339
T1947 0.4351
T1948 0.4357
T1949 0.4369
T1950 0.4391
T1951 0.4359
T1952 0.4401
T1953 0.4452
T1954 0.4393
T1955 0.4476
T1956 0.4523
T1957 0.4481
T1958 0.4537
T1959 0.4545
T1960 0.4598
T1961 0.4588
T1962 0.4611
T1963 0.4647
T1964 0.4687
T1965 0.4693
T1966 0.4748
T1967 0.4774
T1968 0.479
T1969 0.4813
T1970 0.4852
T1971 0.4854
T1972 0.4881
T1973 0.4869
T1974 0.4877
T1975 0.489
T1976 0.4894
T1977 0.4907
T1978 0.4901
T1979 0.4894
T1980 0.4898
T1981 0.4893
T1982 0.4881
T1983 0.4875
T1984 0.4864
T1985 0.4857
T1986 0.4863
T1987 0.4848
T1988 0.4839
T1989 0.4839
T1990 0.4839
T1991 0.4828
T1992 0.4855
T1993 0.4846
T1994 0.4842
T1995 0.4824
T1996 0.4815
T1997 0.4809
T1998 0.4792
T1999 0.478
T2000 0.4765
T2001 0.475
T2002 0.4728
T2003 0.4731
T2004 0.4714
T2005 0.47
T2006 0.4682
T2007 0.4675
T2008 0.4675
T2009 0.4665
T2010 0.466
T2011 0.4658
T2012 0.4645
T2013 0.4641
T2014 0.4633
T2015 0.4624
T2016 0.4616
T2017 0.4626
T2018 0.4621
T2019 0.4606
T2020 0.46
T2021 0.4592
T2022 0.4581
T2023 0.4569
T2024 0.4554
T2025 0.4549
T2026 0.4539
T2027 0.4526
T2028 0.4519
T2029 0.451
T2030 0.4497
T2031 0.4501
T2032 0.4493
T2033 0.453
T2034 0.4527
T2035 0.4521
T2036 0.4523
T2037 0.451
T2038 0.4509
T2039 0.4499
T2040 0.4497
T2041 0.4485
T2042 0.4481
T2043 0.4472
T2044 0.4474
T2045 0.4476
T2046 0.447
T2047 0.4471
T2048 0.4483
T2049 0.4497
T2050 0.4507
T2051 0.4525
T2052 0.4489
T2053 0.4529
T2054 0.4559
T2055 0.4597
T2056 0.4635
T2057 0.4649
T2058 0.4708
T2059 0.4721
T2060 0.4749
T2061 0.4775
T2062 0.4791
T2063 0.4814
T2064 0.4803
T2065 0.4807
T2066 0.4806
T2067 0.4814
T2068 0.4813
T2069 0.4802
T2070 0.4801
T2071 0.4792
T2072 0.4788
T2073 0.4778
T2074 0.4765
T2075 0.4763
T2076 0.4781
T2077 0.4774
T2078 0.4765
T2079 0.4758
T2080 0.4758
T2081 0.4748
T2082 0.4738
T2083 0.4731
T2084 0.472
T2085 0.471
T2086 0.4694
T2087 0.4671
T2088 0.4665
T2089 0.4658
T2090 0.467
T2091 0.4655
T2092 0.4643
T2093 0.4631
T2094 0.4621
T2095 0.4611
T2096 0.4604
T2097 0.4596
T2098 0.4602
T2099 0.4591
T2100 0.4568
T2101 0.456
T2102 0.456
T2103 0.455
T2104 0.4545
T2105 0.4537
T2106 0.4554
T2107 0.4553
T2108 0.4554
T2109 0.455
T2110 0.4539
T2111 0.4527
T2112 0.4531
T2113 0.4517
T2114 0.4517
T2115 0.451
T2116 0.4507
T2117 0.4508
T2118 0.4507
T2119 0.4507
T2120 0.4506
T2121 0.4498
T2122 0.4492
T2123 0.4494
T2124 0.4493
T2125 0.4482
T2126 0.4495
T2127 0.4499
T2128 0.4477
T2129 0.4478
T2130 0.4478
T2131 0.449
T2132 0.4502
T2133 0.4512
T2134 0.452
T2135 0.4512
T2136 0.4513
T2137 0.4502
T2138 0.4505
T2139 0.4489
T2140 0.4493
T2141 0.4485
T2142 0.4479
T2143 0.448
T2144 0.448
T2145 0.4473
T2146 0.4477
T2147 0.4486
T2148 0.4497
T2149 0.4517
T2150 0.4526
T2151 0.4513
T2152 0.4528
T2153 0.4532
T2154 0.4537
T2155 0.4544
T2156 0.4548
T2157 0.4549
T2158 0.4544
T2159 0.4537
T2160 0.4531
T2161 0.4533
T2162 0.4532
T2163 0.4517
T2164 0.452
T2165 0.4507
T2166 0.4505
T2167 0.45
T2168 0.449
T2169 0.4485
T2170 0.4483
T2171 0.4498
T2172 0.4491
T2173 0.449
T2174 0.4479
T2175 0.4478
T2176 0.4464
T2177 0.4467
T2178 0.4454
T2179 0.4457
T2180 0.4441
T2181 0.4445
T2182 0.4437
T2183 0.4431
T2184 0.4432
T2185 0.4422
T2186 0.4405
T2187 0.441
T2188 0.4409
T2189 0.4398
T2190 0.4397
T2191 0.4393
T2192 0.4385
T2193 0.4383
T2194 0.438
T2195 0.4372
T2196 0.4369
T2197 0.437
T2198 0.4362
T2199 0.4348
T2200 0.4343
T2201 0.4345
T2202 0.4344
T2203 0.436
T2204 0.4351
T2205 0.4344
T2206 0.4345
T2207 0.434
T2208 0.4341
T2209 0.434
T2210 0.4329
T2211 0.4376
T2212 0.4376
T2213 0.4368
T2214 0.4363
T2215 0.4364
T2216 0.4363
T2217 0.4363
T2218 0.4358
T2219 0.4346
T2220 0.4349
T2221 0.4345
T2222 0.4338
T2223 0.4336
T2224 0.4336
T2225 0.4336
T2226 0.4335
T2227 0.4335
T2228 0.4334
T2229 0.4333
T2230 0.4333
T2231 0.4332
T2232 0.433
T2233 0.4322
T2234 0.4316
T2235 0.4318
T2236 0.4317
T2237 0.4316
T2238 0.4301
T2239 0.4305
T2240 0.4304
T2241 0.4301
T2242 0.4301
T2243 0.4297
T2244 0.4286
T2245 0.4289
T2246 0.4288
T2247 0.4288
T2248 0.4283
T2249 0.428
T2250 0.4273
T2251 0.4272
T2252 0.4272
T2253 0.4271
T2254 0.4271
T2255 0.427
T2256 0.4262
T2257 0.4256
T2258 0.4258
T2259 0.4257
T2260 0.4256
T2261 0.4252
T2262 0.4249
T2263 0.4248
T2264 0.4243
T2265 0.424
T2266 0.424
T2267 0.4239
T2268 0.4231
T2269 0.4225
T2270 0.4227
T2271 0.4226
T2272 0.4214
T2273 0.4213
T2274 0.4213
T2275 0.4212
T2276 0.4209
T2277 0.4209
T2278 0.4209
T2279 0.4208
T2280 0.4208
T2281 0.4207
T2282 0.4195
T2283 0.4193
T2284 0.4194
T2285 0.4193
T2286 0.4193
T2287 0.4192
T2288 0.4191
T2289 0.4183
T2290 0.4177
T2291 0.4176
T2292 0.4175
T2293 0.4175
T2294 0.4174
T2295 0.4174
T2296 0.4173
T2297 0.4172
T2298 0.4168
T2299 0.4161
T2300 0.4158
T2301 0.4154
T2302 0.4217
T2303 0.4168
T2304 0.4168
T2305 0.4183
T2306 0.4209
T2307 0.4219
T2308 0.4228
T2309 0.4227
T2310 0.4225
T2311 0.4224
T2312 0.4224
T2313 0.4223
T2314 0.4222
T2315 0.4222
T2316 0.4221
T2317 0.422
T2318 0.422
T2319 0.4219
T2320 0.4211
T2321 0.4205
T2322 0.4217
T2323 0.4217
T2324 0.4216
T2325 0.4215
T2326 0.4214
T2327 0.4116
T2328 0.4115
T2329 0.421
T2330 0.421
T2331 0.4111
T2332 0.4194
T2333 0.4197
T2334 0.4196
T2335 0.4196
T2336 0.4195
T2337 0.4194
T2338 0.4194
T2339 0.4189
T2340 0.4182
T2341 0.4191
T2342 0.4192
T2343 0.4183
T2344 0.4181
T2345 0.4177
T2346 0.4178
T2347 0.4177
T2348 0.4176
T2349 0.4173
T2350 0.4181
T2351 0.4177
T2352 0.4181
T2353 0.4168
T2354 0.417
T2355 0.417
T2356 0.4169
T2357 0.4168
T2358 0.4167
T2359 0.4167
T2360 0.4166
T2361 0.4165
T2362 0.4157
T2363 0.4162
T2364 0.4157
T2365 0.4157
T2366 0.4157
T2367 0.4148
T2368 0.415
T2369 0.4157
T2370 0.4092
T2371 0.4102
T2372 0.4101
T2373 0.4096
T2374 0.4076
T2375 0.4058
T2376 0.4147
T2377 0.4139
T2378 0.413
T2379 0.4129
T2380 0.4129
T2381 0.4128
T2382 0.4139
T2383 0.4139
T2384 0.4137
T2385 0.4136
T2386 0.4136
T2387 0.4135
T2388 0.4134
T2389 0.4133
T2390 0.4133
T2391 0.4132
T2392 0.4131
T2393 0.4131
T2394 0.413
T2395 0.3002
T2396 0.32
T2397 0.3204
T2398 0.3199
T2399 0.3199
T2400 0.3198
T2401 0.3197
T2402 0.3197
T2403 0.3196
T2404 0.3196
T2405 0.3195
T2406 0.3195
T2407 0.3199
T2408 0.3193
T2409 0.3193
T2410 0.319
T2411 0.3185
T2412 0.3168
T2413 0.3177
T2414 0.3167
T2415 0.3138
T2416 0.3128
T2417 0.3128
T2418 0.3127
T2419 0.3127
T2420 0.3126
T2421 0.3126
T2422 0.3125
T2423 0.3124
T2424 0.3124
T2425 0.3123
T2426 0.3123
T2427 0.3122
T2428 0.3122
T2429 0.3121
T2430 0.3121
T2431 0.312
T2432 0.3119
T2433 0.3119
T2434 0.3118
T2435 0.3118
T2436 0.3117
T2437 0.3117
T2438 0.3116
T2439 0.3115
T2440 0.3115
T2441 0.3114
T2442 0.3114
T2443 0.3113
T2444 0.3113
T2445 0.3112
T2446 0.3112
T2447 0.3111
T2448 0.311
T2449 0.311
T2450 0.3109
T2451 0.3109
T2452 0.3108
T2453 0.3108
T2454 0.3107
T2455 0.3106
T2456 0.3106
T2457 0.3096
T2458 0.3086
T2459 0.3085
T2460 0.308
T2461 0.3084
T2462 0.3069
T2463 0.3078
T2464 0.3078
T2465 0.3082
T2466 0.3081
T2467 0.3081
T2468 0.308
T2469 0.308
T2470 0.3079
T2471 0.3079
T2472 0.3078
T2473 0.3077
T2474 0.3077
T2475 0.3076
T2476 0.3076
T2477 0.3075
T2478 0.3075
T2479 0.3074
T2480 0.3073
T2481 0.3073
T2482 0.3072
T2483 0.3072
T2484 0.3066
T2485 0.3066
T2486 0.307
T2487 0.3055
T2488 0.3059
T2489 0.324
T2490 0.3591
T2491 0.3586
T2492 0.3597
T2493 0.3549
T2494 0.3522
T2495 0.3518
T2496 0.3488
T2497 0.3478
T2498 0.3449
T2499 0.343
T2500 0.3415
T2501 0.3398
T2502 0.3381
T2503 0.3364
T2504 0.3498
T2505 0.3493
T2506 0.3481
T2507 0.3627
T2508 0.3559
T2509 0.3606
T2510 0.3575
T2511 0.3492
T2512 0.3389
T2513 0.3493
T2514 0.3475
T2515 0.346
T2516 0.3454
T2517 0.3446
T2518 0.3437
T2519 0.3426
T2520 0.3412
T2521 0.3394
T2522 0.3378
T2523 0.337
T2524 0.3361
T2525 0.3345
T2526 0.3327
T2527 0.3322
T2528 0.3307
T2529 0.3292
T2530 0.3283
T2531 0.3261
T2532 0.3245
T2533 0.3235
T2534 0.3222
T2535 0.3193
T2536 0.3187
T2537 0.3186
T2538 0.3186
T2539 0.3185
T2540 0.3184
T2541 0.3184
T2542 0.3183
T2543 0.3182
T2544 0.3182
T2545 0.3181
T2546 0.318
T2547 0.318
T2548 0.3171
T2549 0.3161
T2550 0.3161
T2551 0.316
T2552 0.3159
T2553 0.3146
T2554 0.315
T2555 0.3158
T2556 0.3153
T2557 0.313
T2558 0.3116
T2559 0.3104
T2560 0.3492
T2561 0.3359
T2562 0.3305
T2563 0.3274
T2564 0.34
T2565 0.3381
T2566 0.3368
T2567 0.3353
T2568 0.3347
T2569 0.3338
T2570 0.3325
T2571 0.3314
T2572 0.3308
T2573 0.3295
T2574 0.3286
T2575 0.3275
T2576 0.3269
T2577 0.3264
T2578 0.3264
T2579 0.3251
T2580 0.3237
T2581 0.3214
T2582 0.3207
T2583 0.3194
T2584 0.319
T2585 0.3193
T2586 0.3192
T2587 0.3192
T2588 0.3191
T2589 0.319
T2590 0.319
T2591 0.3177
T2592 0.3172
T2593 0.3171
T2594 0.317
T2595 0.317
T2596 0.3169
T2597 0.3168
T2598 0.3168
T2599 0.3167
T2600 0.3156
T2601 0.3145
T2602 0.3144
T2603 0.3135
T2604 0.3134
T2605 0.3134
T2606 0.3125
T2607 0.3141
T2608 0.3136
T2609 0.3135
T2610 0.3122
T2611 0.3121
T2612 0.3121
T2613 0.312
T2614 0.3119
T2615 0.3119
T2616 0.3118
T2617 0.3105
T2618 0.31
T2619 0.3109
T2620 0.3113
T2621 0.3117
T2622 0.3117
T2623 0.3117
T2624 0.3117
T2625 0.3117
T2626 0.3113
T2627 0.3109
T2628 0.3105
T2629 0.3096
T2630 0.3096
T2631 0.31
T2632 0.3088
T2633 0.3083
T2634 0.3083
T2635 0.3083
T2636 0.3083
T2637 0.3083
T2638 0.3083
T2639 0.3083
T2640 0.3083
T2641 0.3083
T2642 0.3083
T2643 0.3083
T2644 0.3083
T2645 0.3096
T2646 0.31
T2647 0.31
T2648 0.31
T2649 0.31
T2650 0.31
T2651 0.3088
T2652 0.3088
T2653 0.3083
T2654 0.3083
T2655 0.3083
T2656 0.3083
T2657 0.3088
T2658 0.3096
T2659 0.3088
T2660 0.3105
T2661 0.31
T2662 0.3113
T2663 0.313
T2664 0.313
T2665 0.314
T2666 0.3145
T2667 0.3172
T2668 0.3188
T2669 0.3209
T2670 0.3217
T2671 0.3237
T2672 0.3256
T2673 0.3296
T2674 0.3317
T2675 0.3198
T2676 0.3257
T2677 0.329
T2678 0.3327
T2679 0.3354
T2680 0.3364
T2681 0.3368
T2682 0.3379
T2683 0.3393
T2684 0.3398
T2685 0.3398
T2686 0.3389
T2687 0.3379
T2688 0.3372
T2689 0.3359
T2690 0.3345
T2691 0.333
T2692 0.3325
T2693 0.3325
T2694 0.3325
T2695 0.3325
T2696 0.3325
T2697 0.3325
T2698 0.3325
T2699 0.3325
T2700 0.3325
T2701 0.3309
T2702 0.3285
T2703 0.3266
T2704 0.3253
T2705 0.329
T2706 0.327
T2707 0.3253
T2708 0.3253
T2709 0.3238
T2710 0.3215
T2711 0.3215
T2712 0.3198
T2713 0.3336
T2714 0.3332
T2715 0.3332
T2716 0.3332
T2717 0.3327
T2718 0.3317
T2719 0.3312
T2720 0.3312
T2721 0.3327
T2722 0.3317
T2723 0.3322
T2724 0.3322
T2725 0.3349
T2726 0.321
T2727 0.3215
T2728 0.322
T2729 0.3233
T2730 0.3238
T2731 0.3253
T2732 0.3253
T2733 0.3266
T2734 0.327
T2735 0.3275
T2736 0.329
T2737 0.329
T2738 0.329
T2739 0.329
T2740 0.329
T2741 0.3305
T2742 0.331
T2743 0.3318
T2744 0.3325
T2745 0.333
T2746 0.3345
T2747 0.3364
T2748 0.3368
T2749 0.3375
T2750 0.3389
T2751 0.3372
T2752 0.3364
T2753 0.335
T2754 0.3345
T2755 0.3325
T2756 0.3322
T2757 0.331
T2758 0.3305
T2759 0.329
T2760 0.328
T2761 0.3262
T2762 0.3253
T2763 0.3243
T2764 0.3233
T2765 0.3224
T2766 0.3215
T2767 0.3198
T2768 0.3347
T2769 0.3347
T2770 0.3347
T2771 0.3347
T2772 0.3336
T2773 0.3332
T2774 0.3322
T2775 0.3312
T2776 0.3312
T2777 0.3312
T2778 0.3312
T2779 0.3312
T2780 0.3312
T2781 0.3301
T2782 0.3297
T2783 0.3297
T2784 0.3292
T2785 0.3277
T2786 0.3277
T2787 0.3277
T2788 0.3265
T2789 0.3261
T2790 0.3261
T2791 0.3047
T2792 0.3047
T2793 0.3047
T2794 0.3047
T2795 0.3047
T2796 0.3047
T2797 0.3047
T2798 0.3047
T2799 0.3047
T2800 0.3047
T2801 0.3047
T2802 0.3047
T2803 0.3047
T2804 0.3047
T2805 0.3047
T2806 0.3047
T2807 0.3047
T2808 0.3047
