# Supplementary material for: FishMORPH - An agent-based model to predict salmonid growth and distribution responses under natural and low flows
Source: Sci Rep. 2016 Jul 19;6:29414. doi: 10.1038/srep29414 (PMC4949470; doi:10.1038/srep29414)
Supplement: Supplementary Information 2 [file srep29414-s2.zip › SR_FishMORPH_Files/Parameters/Baseline_Velocity_P14.var]

Velocity PatchP14
T1 0.2044
T2 0.2039
T3 0.2039
T4 0.2039
T5 0.2037
T6 0.2035
T7 0.2027
T8 0.2026
T9 0.2019
T10 0.2036
T11 0.2036
T12 0.2017
T13 0.2015
T14 0.2001
T15 0.2001
T16 0.2001
T17 0.2001
T18 0.2001
T19 0.1998
T20 0.1995
T21 0.199
T22 0.1987
T23 0.1987
T24 0.1987
T25 0.1981
T26 0.1976
T27 0.1976
T28 0.1976
T29 0.1976
T30 0.1976
T31 0.1976
T32 0.1976
T33 0.1976
T34 0.1976
T35 0.1973
T36 0.197
T37 0.1964
T38 0.1964
T39 0.1964
T40 0.1964
T41 0.1964
T42 0.1962
T43 0.1955
T44 0.1955
T45 0.1955
T46 0.1955
T47 0.1955
T48 0.1955
T49 0.1955
T50 0.1955
T51 0.1944
T52 0.1944
T53 0.1944
T54 0.1932
T55 0.1932
T56 0.1929
T57 0.1924
T58 0.1926
T59 0.1929
T60 0.1952
T61 0.1935
T62 0.1926
T63 0.1924
T64 0.1921
T65 0.1932
T66 0.1924
T67 0.1921
T68 0.1921
T69 0.1921
T70 0.1921
T71 0.1918
T72 0.1909
T73 0.1904
T74 0.1897
T75 0.1888
T76 0.1888
T77 0.1888
T78 0.1888
T79 0.1888
T80 0.1888
T81 0.1888
T82 0.1888
T83 0.1888
T84 0.1888
T85 0.1891
T86 0.19
T87 0.19
T88 0.19
T89 0.19
T90 0.19
T91 0.19
T92 0.19
T93 0.19
T94 0.19
T95 0.19
T96 0.19
T97 0.19
T98 0.19
T99 0.1897
T100 0.1888
T101 0.1888
T102 0.1888
T103 0.1888
T104 0.1888
T105 0.1888
T106 0.1888
T107 0.1888
T108 0.1885
T109 0.1888
T110 0.1888
T111 0.1888
T112 0.1888
T113 0.1888
T114 0.1888
T115 0.1888
T116 0.1888
T117 0.1888
T118 0.1888
T119 0.1888
T120 0.1888
T121 0.1888
T122 0.1888
T123 0.1888
T124 0.1888
T125 0.1888
T126 0.1888
T127 0.1888
T128 0.1888
T129 0.1888
T130 0.1888
T131 0.1894
T132 0.19
T133 0.19
T134 0.19
T135 0.19
T136 0.1902
T137 0.1909
T138 0.1909
T139 0.1909
T140 0.1909
T141 0.1909
T142 0.1909
T143 0.1909
T144 0.1909
T145 0.1909
T146 0.1909
T147 0.1909
T148 0.1909
T149 0.1909
T150 0.1921
T151 0.1918
T152 0.1921
T153 0.1924
T154 0.1932
T155 0.1932
T156 0.1932
T157 0.1932
T158 0.1938
T159 0.1932
T160 0.1938
T161 0.1944
T162 0.1944
T163 0.1944
T164 0.1944
T165 0.1944
T166 0.1944
T167 0.1944
T168 0.1944
T169 0.1944
T170 0.1944
T171 0.1944
T172 0.1944
T173 0.1944
T174 0.1944
T175 0.1944
T176 0.1944
T177 0.1944
T178 0.1941
T179 0.1944
T180 0.1944
T181 0.1941
T182 0.1935
T183 0.1941
T184 0.1935
T185 0.1932
T186 0.1932
T187 0.1932
T188 0.1932
T189 0.1932
T190 0.1932
T191 0.1932
T192 0.1932
T193 0.1932
T194 0.1932
T195 0.1932
T196 0.1932
T197 0.1924
T198 0.1921
T199 0.1921
T200 0.1921
T201 0.1909
T202 0.1909
T203 0.1909
T204 0.1909
T205 0.1909
T206 0.1909
T207 0.1909
T208 0.1909
T209 0.1909
T210 0.1909
T211 0.1909
T212 0.1909
T213 0.1909
T214 0.1909
T215 0.1912
T216 0.1909
T217 0.1909
T218 0.1909
T219 0.1909
T220 0.1909
T221 0.1909
T222 0.1909
T223 0.1909
T224 0.1907
T225 0.19
T226 0.19
T227 0.19
T228 0.19
T229 0.19
T230 0.19
T231 0.19
T232 0.19
T233 0.19
T234 0.19
T235 0.19
T236 0.19
T237 0.19
T238 0.19
T239 0.19
T240 0.19
T241 0.19
T242 0.19
T243 0.19
T244 0.19
T245 0.19
T246 0.19
T247 0.19
T248 0.19
T249 0.1888
T250 0.1888
T251 0.1891
T252 0.2158
T253 0.2326
T254 0.227
T255 0.2267
T256 0.2268
T257 0.2268
T258 0.2258
T259 0.226
T260 0.226
T261 0.2254
T262 0.225
T263 0.2251
T264 0.2251
T265 0.2251
T266 0.2251
T267 0.2251
T268 0.2251
T269 0.2251
T270 0.2251
T271 0.2251
T272 0.2251
T273 0.2251
T274 0.2251
T275 0.2251
T276 0.2254
T277 0.2256
T278 0.2261
T279 0.226
T280 0.226
T281 0.226
T282 0.2254
T283 0.2253
T284 0.2251
T285 0.2251
T286 0.2251
T287 0.2251
T288 0.2251
T289 0.2251
T290 0.2251
T291 0.2251
T292 0.2251
T293 0.2254
T294 0.2261
T295 0.226
T296 0.226
T297 0.227
T298 0.2268
T299 0.2268
T300 0.2273
T301 0.227
T302 0.227
T303 0.2272
T304 0.2274
T305 0.2276
T306 0.2275
T307 0.2275
T308 0.2275
T309 0.2275
T310 0.2275
T311 0.2275
T312 0.2275
T313 0.2275
T314 0.2275
T315 0.2275
T316 0.2275
T317 0.2275
T318 0.2275
T319 0.2275
T320 0.2275
T321 0.2275
T322 0.2275
T323 0.2275
T324 0.2275
T325 0.2273
T326 0.2276
T327 0.2275
T328 0.2275
T329 0.2275
T330 0.2275
T331 0.2275
T332 0.2275
T333 0.2275
T334 0.2275
T335 0.2275
T336 0.2275
T337 0.2273
T338 0.2267
T339 0.2268
T340 0.2268
T341 0.2268
T342 0.2268
T343 0.2268
T344 0.2268
T345 0.2268
T346 0.2268
T347 0.2268
T348 0.2268
T349 0.2268
T350 0.2268
T351 0.2268
T352 0.2268
T353 0.2258
T354 0.226
T355 0.226
T356 0.226
T357 0.226
T358 0.226
T359 0.226
T360 0.226
T361 0.226
T362 0.2254
T363 0.2261
T364 0.226
T365 0.226
T366 0.226
T367 0.226
T368 0.226
T369 0.226
T370 0.226
T371 0.226
T372 0.226
T373 0.2262
T374 0.227
T375 0.2268
T376 0.2268
T377 0.2268
T378 0.2271
T379 0.2268
T380 0.2268
T381 0.2268
T382 0.2268
T383 0.2268
T384 0.2268
T385 0.2268
T386 0.2268
T387 0.2268
T388 0.2268
T389 0.2268
T390 0.2268
T391 0.2268
T392 0.2268
T393 0.226
T394 0.2192
T395 0.2084
T396 0.2021
T397 0.2044
T398 0.2035
T399 0.2027
T400 0.2029
T401 0.2029
T402 0.2029
T403 0.2032
T404 0.2028
T405 0.2029
T406 0.2021
T407 0.202
T408 0.202
T409 0.202
T410 0.2025
T411 0.203
T412 0.2037
T413 0.2049
T414 0.2055
T415 0.2047
T416 0.2055
T417 0.2053
T418 0.2053
T419 0.2051
T420 0.2035
T421 0.2038
T422 0.1989
T423 0.1981
T424 0.1987
T425 0.1987
T426 0.1987
T427 0.1987
T428 0.1987
T429 0.1987
T430 0.1987
T431 0.1987
T432 0.1987
T433 0.1987
T434 0.1987
T435 0.1981
T436 0.1976
T437 0.1976
T438 0.197
T439 0.1964
T440 0.1959
T441 0.1953
T442 0.1953
T443 0.195
T444 0.1941
T445 0.1944
T446 0.1941
T447 0.1944
T448 0.1941
T449 0.1939
T450 0.1924
T451 0.1918
T452 0.1918
T453 0.1918
T454 0.1912
T455 0.1907
T456 0.1907
T457 0.1918
T458 0.1918
T459 0.1918
T460 0.1916
T461 0.1918
T462 0.1918
T463 0.193
T464 0.1938
T465 0.1945
T466 0.1951
T467 0.1959
T468 0.1965
T469 0.1973
T470 0.1973
T471 0.1979
T472 0.1985
T473 0.1982
T474 0.1973
T475 0.1968
T476 0.1962
T477 0.1956
T478 0.1951
T479 0.1951
T480 0.1945
T481 0.1951
T482 0.1948
T483 0.1951
T484 0.1951
T485 0.1954
T486 0.1951
T487 0.1962
T488 0.1963
T489 0.198
T490 0.1994
T491 0.201
T492 0.2013
T493 0.2024
T494 0.204
T495 0.2047
T496 0.2054
T497 0.206
T498 0.2061
T499 0.2071
T500 0.2057
T501 0.2062
T502 0.2077
T503 0.209
T504 0.21
T505 0.2109
T506 0.2118
T507 0.2118
T508 0.212
T509 0.2127
T510 0.2126
T511 0.2128
T512 0.2135
T513 0.2136
T514 0.2134
T515 0.2144
T516 0.2146
T517 0.2156
T518 0.2159
T519 0.2158
T520 0.216
T521 0.2157
T522 0.2158
T523 0.2158
T524 0.2158
T525 0.2158
T526 0.2158
T527 0.2155
T528 0.215
T529 0.2148
T530 0.2148
T531 0.2139
T532 0.214
T533 0.2138
T534 0.2131
T535 0.213
T536 0.2127
T537 0.2123
T538 0.2119
T539 0.2115
T540 0.2116
T541 0.2104
T542 0.2106
T543 0.2106
T544 0.2101
T545 0.2097
T546 0.2098
T547 0.2093
T548 0.2088
T549 0.2089
T550 0.2084
T551 0.208
T552 0.2078
T553 0.2069
T554 0.2071
T555 0.2065
T556 0.2061
T557 0.2062
T558 0.2065
T559 0.2075
T560 0.2093
T561 0.2118
T562 0.2132
T563 0.2141
T564 0.216
T565 0.2197
T566 0.2235
T567 0.2275
T568 0.2295
T569 0.2293
T570 0.2304
T571 0.232
T572 0.2334
T573 0.2354
T574 0.2365
T575 0.2393
T576 0.2412
T577 0.2468
T578 0.2518
T579 0.2578
T580 0.2636
T581 0.2665
T582 0.2679
T583 0.2717
T584 0.2735
T585 0.2734
T586 0.2763
T587 0.2779
T588 0.2786
T589 0.2801
T590 0.2819
T591 0.2823
T592 0.2842
T593 0.2845
T594 0.2844
T595 0.2837
T596 0.2808
T597 0.2776
T598 0.2761
T599 0.273
T600 0.2701
T601 0.2668
T602 0.2667
T603 0.2644
T604 0.2625
T605 0.2608
T606 0.26
T607 0.2617
T608 0.2621
T609 0.2627
T610 0.2619
T611 0.2628
T612 0.2648
T613 0.2666
T614 0.2684
T615 0.2668
T616 0.2684
T617 0.2697
T618 0.2709
T619 0.272
T620 0.2728
T621 0.273
T622 0.2721
T623 0.2697
T624 0.2655
T625 0.2621
T626 0.2572
T627 0.2492
T628 0.2418
T629 0.236
T630 0.2323
T631 0.2317
T632 0.2302
T633 0.2289
T634 0.2277
T635 0.227
T636 0.2281
T637 0.2274
T638 0.2271
T639 0.2264
T640 0.2257
T641 0.2256
T642 0.2252
T643 0.2249
T644 0.225
T645 0.225
T646 0.2244
T647 0.224
T648 0.2238
T649 0.223
T650 0.2232
T651 0.2227
T652 0.2224
T653 0.2225
T654 0.2219
T655 0.2215
T656 0.2216
T657 0.2209
T658 0.2208
T659 0.2208
T660 0.2207
T661 0.2209
T662 0.2199
T663 0.2201
T664 0.2183
T665 0.2051
T666 0.206
T667 0.2063
T668 0.2063
T669 0.206
T670 0.2056
T671 0.2057
T672 0.2057
T673 0.2057
T674 0.2057
T675 0.2046
T676 0.2076
T677 0.2074
T678 0.2074
T679 0.2071
T680 0.2064
T681 0.2065
T682 0.2065
T683 0.206
T684 0.2069
T685 0.2067
T686 0.2153
T687 0.2196
T688 0.2122
T689 0.2082
T690 0.2055
T691 0.2042
T692 0.2063
T693 0.206
T694 0.2056
T695 0.2057
T696 0.2054
T697 0.2047
T698 0.2048
T699 0.2049
T700 0.205
T701 0.205
T702 0.2043
T703 0.2045
T704 0.2045
T705 0.2044
T706 0.2045
T707 0.2046
T708 0.2039
T709 0.2038
T710 0.204
T711 0.204
T712 0.2039
T713 0.2031
T714 0.2034
T715 0.2034
T716 0.2035
T717 0.2036
T718 0.2037
T719 0.2037
T720 0.2038
T721 0.2039
T722 0.204
T723 0.204
T724 0.2041
T725 0.2042
T726 0.2043
T727 0.2043
T728 0.2044
T729 0.2042
T730 0.2043
T731 0.2047
T732 0.2047
T733 0.204
T734 0.2038
T735 0.2042
T736 0.2039
T737 0.2037
T738 0.2035
T739 0.2033
T740 0.2031
T741 0.2032
T742 0.2032
T743 0.2032
T744 0.2032
T745 0.2032
T746 0.2033
T747 0.2034
T748 0.2035
T749 0.2035
T750 0.2036
T751 0.2037
T752 0.2038
T753 0.2038
T754 0.2039
T755 0.204
T756 0.204
T757 0.2041
T758 0.2042
T759 0.2043
T760 0.2043
T761 0.2044
T762 0.2045
T763 0.2046
T764 0.2046
T765 0.2122
T766 0.2104
T767 0.2107
T768 0.2108
T769 0.2108
T770 0.2109
T771 0.2107
T772 0.2106
T773 0.2107
T774 0.2104
T775 0.2108
T776 0.211
T777 0.2111
T778 0.2112
T779 0.2112
T780 0.2113
T781 0.2112
T782 0.2111
T783 0.211
T784 0.2111
T785 0.2106
T786 0.2111
T787 0.2108
T788 0.2109
T789 0.2116
T790 0.2115
T791 0.2116
T792 0.2117
T793 0.2118
T794 0.2118
T795 0.2119
T796 0.212
T797 0.2118
T798 0.2122
T799 0.2122
T800 0.2123
T801 0.2124
T802 0.2125
T803 0.2125
T804 0.2126
T805 0.2125
T806 0.2126
T807 0.2127
T808 0.2127
T809 0.2122
T810 0.2118
T811 0.2123
T812 0.212
T813 0.2122
T814 0.2122
T815 0.2123
T816 0.2124
T817 0.2125
T818 0.2125
T819 0.2126
T820 0.2127
T821 0.2122
T822 0.2124
T823 0.2119
T824 0.212
T825 0.2121
T826 0.2122
T827 0.2123
T828 0.2123
T829 0.2124
T830 0.2116
T831 0.2118
T832 0.2125
T833 0.211
T834 0.2105
T835 0.2103
T836 0.2094
T837 0.2095
T838 0.2096
T839 0.2096
T840 0.2097
T841 0.2098
T842 0.2099
T843 0.2099
T844 0.21
T845 0.2099
T846 0.2094
T847 0.2095
T848 0.2089
T849 0.2108
T850 0.2102
T851 0.21
T852 0.2103
T853 0.2104
T854 0.2105
T855 0.2112
T856 0.211
T857 0.2101
T858 0.2102
T859 0.2103
T860 0.2104
T861 0.2104
T862 0.2105
T863 0.2106
T864 0.2107
T865 0.2114
T866 0.2121
T867 0.2121
T868 0.2122
T869 0.2123
T870 0.2123
T871 0.2124
T872 0.2125
T873 0.2126
T874 0.2126
T875 0.2127
T876 0.2128
T877 0.2129
T878 0.2129
T879 0.213
T880 0.2118
T881 0.2119
T882 0.211
T883 0.2108
T884 0.2102
T885 0.2103
T886 0.211
T887 0.2111
T888 0.2117
T889 0.2122
T890 0.2123
T891 0.2124
T892 0.2125
T893 0.2125
T894 0.2129
T895 0.2127
T896 0.2127
T897 0.2128
T898 0.2129
T899 0.213
T900 0.213
T901 0.2131
T902 0.2132
T903 0.2129
T904 0.2124
T905 0.2121
T906 0.2122
T907 0.2122
T908 0.2123
T909 0.2124
T910 0.2125
T911 0.2125
T912 0.2126
T913 0.2127
T914 0.2127
T915 0.2131
T916 0.2129
T917 0.2129
T918 0.2134
T919 0.2144
T920 0.2135
T921 0.2132
T922 0.2133
T923 0.2134
T924 0.2134
T925 0.2135
T926 0.2135
T927 0.2131
T928 0.2124
T929 0.2135
T930 0.2125
T931 0.2124
T932 0.2124
T933 0.2124
T934 0.2125
T935 0.2126
T936 0.2126
T937 0.2127
T938 0.2131
T939 0.2132
T940 0.2129
T941 0.2143
T942 0.2144
T943 0.2145
T944 0.2145
T945 0.2146
T946 0.2147
T947 0.2147
T948 0.2148
T949 0.2159
T950 0.2174
T951 0.2168
T952 0.2162
T953 0.2154
T954 0.2149
T955 0.215
T956 0.2151
T957 0.2151
T958 0.2152
T959 0.2153
T960 0.2153
T961 0.2154
T962 0.2154
T963 0.2155
T964 0.2156
T965 0.2156
T966 0.2157
T967 0.2157
T968 0.222
T969 0.222
T970 0.2221
T971 0.2222
T972 0.2223
T973 0.2223
T974 0.2224
T975 0.2225
T976 0.2226
T977 0.2227
T978 0.2227
T979 0.2228
T980 0.2229
T981 0.2228
T982 0.222
T983 0.2218
T984 0.2219
T985 0.2219
T986 0.2217
T987 0.2218
T988 0.2219
T989 0.222
T990 0.222
T991 0.2221
T992 0.2222
T993 0.2223
T994 0.2223
T995 0.2224
T996 0.2225
T997 0.2226
T998 0.2226
T999 0.2227
T1000 0.2228
T1001 0.2225
T1002 0.2216
T1003 0.2216
T1004 0.2217
T1005 0.2221
T1006 0.2232
T1007 0.2233
T1008 0.2224
T1009 0.2221
T1010 0.2222
T1011 0.2222
T1012 0.2223
T1013 0.2224
T1014 0.2225
T1015 0.2225
T1016 0.2226
T1017 0.2227
T1018 0.2226
T1019 0.2239
T1020 0.224
T1021 0.2241
T1022 0.2242
T1023 0.2239
T1024 0.2229
T1025 0.2219
T1026 0.2216
T1027 0.2211
T1028 0.2206
T1029 0.2213
T1030 0.2219
T1031 0.222
T1032 0.2221
T1033 0.2221
T1034 0.2222
T1035 0.2223
T1036 0.2223
T1037 0.2224
T1038 0.2225
T1039 0.2225
T1040 0.2233
T1041 0.2241
T1042 0.2228
T1043 0.2232
T1044 0.2243
T1045 0.2244
T1046 0.2253
T1047 0.2257
T1048 0.2258
T1049 0.2262
T1050 0.2259
T1051 0.2249
T1052 0.2235
T1053 0.2232
T1054 0.2233
T1055 0.2234
T1056 0.2234
T1057 0.225
T1058 0.225
T1059 0.2251
T1060 0.2252
T1061 0.2252
T1062 0.2253
T1063 0.2254
T1064 0.2255
T1065 0.2255
T1066 0.2256
T1067 0.2264
T1068 0.227
T1069 0.227
T1070 0.2271
T1071 0.2271
T1072 0.2279
T1073 0.2287
T1074 0.2288
T1075 0.2289
T1076 0.2289
T1077 0.229
T1078 0.2291
T1079 0.2292
T1080 0.2292
T1081 0.2293
T1082 0.2297
T1083 0.2298
T1084 0.2302
T1085 0.231
T1086 0.2309
T1087 0.2309
T1088 0.231
T1089 0.231
T1090 0.2311
T1091 0.2308
T1092 0.2312
T1093 0.2421
T1094 0.2421
T1095 0.2409
T1096 0.2412
T1097 0.2412
T1098 0.2417
T1099 0.2427
T1100 0.2426
T1101 0.2427
T1102 0.2451
T1103 0.2477
T1104 0.2522
T1105 0.257
T1106 0.261
T1107 0.2623
T1108 0.2623
T1109 0.2623
T1110 0.2642
T1111 0.2664
T1112 0.2706
T1113 0.2734
T1114 0.2754
T1115 0.2764
T1116 0.2781
T1117 0.278
T1118 0.2766
T1119 0.2736
T1120 0.2732
T1121 0.2703
T1122 0.2685
T1123 0.2686
T1124 0.2672
T1125 0.2654
T1126 0.2656
T1127 0.2657
T1128 0.2658
T1129 0.2659
T1130 0.2669
T1131 0.2671
T1132 0.2668
T1133 0.2661
T1134 0.2664
T1135 0.2668
T1136 0.2674
T1137 0.2673
T1138 0.2677
T1139 0.2686
T1140 0.2701
T1141 0.2714
T1142 0.2722
T1143 0.2721
T1144 0.2725
T1145 0.2725
T1146 0.2726
T1147 0.2732
T1148 0.2735
T1149 0.2735
T1150 0.2736
T1151 0.2737
T1152 0.273
T1153 0.2723
T1154 0.2712
T1155 0.2703
T1156 0.2701
T1157 0.2703
T1158 0.269
T1159 0.2693
T1160 0.2694
T1161 0.2702
T1162 0.2708
T1163 0.2706
T1164 0.2721
T1165 0.2722
T1166 0.2731
T1167 0.273
T1168 0.2731
T1169 0.2726
T1170 0.2723
T1171 0.2714
T1172 0.2714
T1173 0.2726
T1174 0.2728
T1175 0.2727
T1176 0.2727
T1177 0.2735
T1178 0.2741
T1179 0.2741
T1180 0.2738
T1181 0.274
T1182 0.2744
T1183 0.2745
T1184 0.2746
T1185 0.2746
T1186 0.2747
T1187 0.2748
T1188 0.2744
T1189 0.2756
T1190 0.2732
T1191 0.2718
T1192 0.2709
T1193 0.2703
T1194 0.27
T1195 0.2687
T1196 0.2691
T1197 0.2692
T1198 0.2693
T1199 0.2707
T1200 0.2718
T1201 0.2729
T1202 0.2715
T1203 0.2715
T1204 0.2706
T1205 0.2702
T1206 0.2698
T1207 0.2726
T1208 0.2702
T1209 0.268
T1210 0.2692
T1211 0.2699
T1212 0.2712
T1213 0.2726
T1214 0.2747
T1215 0.2757
T1216 0.2774
T1217 0.2778
T1218 0.2793
T1219 0.2811
T1220 0.2843
T1221 0.2866
T1222 0.2892
T1223 0.2912
T1224 0.2911
T1225 0.2911
T1226 0.2902
T1227 0.2902
T1228 0.2891
T1229 0.2884
T1230 0.2884
T1231 0.2886
T1232 0.2893
T1233 0.2914
T1234 0.2936
T1235 0.2969
T1236 0.2947
T1237 0.2962
T1238 0.2962
T1239 0.2975
T1240 0.2992
T1241 0.2985
T1242 0.2957
T1243 0.2954
T1244 0.2957
T1245 0.2958
T1246 0.296
T1247 0.2967
T1248 0.297
T1249 0.297
T1250 0.2971
T1251 0.2972
T1252 0.2966
T1253 0.2962
T1254 0.2964
T1255 0.2958
T1256 0.2988
T1257 0.2986
T1258 0.2982
T1259 0.2978
T1260 0.297
T1261 0.297
T1262 0.2963
T1263 0.2913
T1264 0.2895
T1265 0.2878
T1266 0.2872
T1267 0.2864
T1268 0.2853
T1269 0.2845
T1270 0.2845
T1271 0.2832
T1272 0.283
T1273 0.2811
T1274 0.2805
T1275 0.2804
T1276 0.2793
T1277 0.2788
T1278 0.2783
T1279 0.2798
T1280 0.2794
T1281 0.2786
T1282 0.2779
T1283 0.2781
T1284 0.2782
T1285 0.2782
T1286 0.2781
T1287 0.2767
T1288 0.2764
T1289 0.2744
T1290 0.2734
T1291 0.2722
T1292 0.2715
T1293 0.2718
T1294 0.2729
T1295 0.2731
T1296 0.2731
T1297 0.2718
T1298 0.2721
T1299 0.2722
T1300 0.2706
T1301 0.2706
T1302 0.2773
T1303 0.2769
T1304 0.2764
T1305 0.2766
T1306 0.2755
T1307 0.2757
T1308 0.2755
T1309 0.277
T1310 0.2768
T1311 0.2769
T1312 0.2786
T1313 0.273
T1314 0.2757
T1315 0.2854
T1316 0.2955
T1317 0.3028
T1318 0.3124
T1319 0.3179
T1320 0.3249
T1321 0.329
T1322 0.3319
T1323 0.3352
T1324 0.3375
T1325 0.3392
T1326 0.3414
T1327 0.3396
T1328 0.3416
T1329 0.3425
T1330 0.342
T1331 0.3415
T1332 0.3403
T1333 0.341
T1334 0.3381
T1335 0.3359
T1336 0.3325
T1337 0.3305
T1338 0.3314
T1339 0.3308
T1340 0.3302
T1341 0.33
T1342 0.3302
T1343 0.3303
T1344 0.3297
T1345 0.3293
T1346 0.3292
T1347 0.3285
T1348 0.3274
T1349 0.3263
T1350 0.3255
T1351 0.3242
T1352 0.3232
T1353 0.3232
T1354 0.3217
T1355 0.321
T1356 0.3201
T1357 0.3192
T1358 0.3175
T1359 0.3161
T1360 0.3144
T1361 0.3133
T1362 0.3164
T1363 0.3155
T1364 0.3146
T1365 0.3137
T1366 0.3128
T1367 0.3118
T1368 0.3112
T1369 0.3112
T1370 0.3114
T1371 0.3114
T1372 0.3122
T1373 0.3135
T1374 0.3148
T1375 0.3158
T1376 0.3175
T1377 0.3185
T1378 0.3189
T1379 0.3202
T1380 0.3203
T1381 0.3175
T1382 0.3183
T1383 0.3195
T1384 0.3206
T1385 0.3191
T1386 0.3198
T1387 0.3195
T1388 0.3186
T1389 0.3176
T1390 0.3207
T1391 0.3196
T1392 0.319
T1393 0.3192
T1394 0.3193
T1395 0.3207
T1396 0.3224
T1397 0.3243
T1398 0.3217
T1399 0.323
T1400 0.3233
T1401 0.3239
T1402 0.3235
T1403 0.3244
T1404 0.3235
T1405 0.3227
T1406 0.322
T1407 0.3213
T1408 0.3244
T1409 0.3242
T1410 0.3235
T1411 0.3234
T1412 0.3226
T1413 0.3229
T1414 0.3227
T1415 0.3231
T1416 0.3217
T1417 0.3221
T1418 0.3222
T1419 0.3223
T1420 0.3224
T1421 0.3211
T1422 0.3212
T1423 0.3204
T1424 0.3193
T1425 0.3197
T1426 0.3195
T1427 0.3186
T1428 0.3179
T1429 0.3172
T1430 0.3168
T1431 0.3167
T1432 0.3161
T1433 0.316
T1434 0.3165
T1435 0.3169
T1436 0.3169
T1437 0.3163
T1438 0.3165
T1439 0.3166
T1440 0.3166
T1441 0.3164
T1442 0.3158
T1443 0.3157
T1444 0.3148
T1445 0.314
T1446 0.3136
T1447 0.3135
T1448 0.3126
T1449 0.3128
T1450 0.3129
T1451 0.313
T1452 0.3127
T1453 0.3121
T1454 0.312
T1455 0.3118
T1456 0.3101
T1457 0.3094
T1458 0.3082
T1459 0.3071
T1460 0.3063
T1461 0.3057
T1462 0.3079
T1463 0.3081
T1464 0.3089
T1465 0.3092
T1466 0.3111
T1467 0.3114
T1468 0.3098
T1469 0.308
T1470 0.3073
T1471 0.3068
T1472 0.3095
T1473 0.3088
T1474 0.3083
T1475 0.3087
T1476 0.3099
T1477 0.3082
T1478 0.3086
T1479 0.3084
T1480 0.3077
T1481 0.3072
T1482 0.3074
T1483 0.3059
T1484 0.3063
T1485 0.3064
T1486 0.307
T1487 0.3077
T1488 0.3101
T1489 0.311
T1490 0.3111
T1491 0.3132
T1492 0.3118
T1493 0.3119
T1494 0.3116
T1495 0.3118
T1496 0.3133
T1497 0.3147
T1498 0.317
T1499 0.319
T1500 0.3206
T1501 0.3212
T1502 0.3207
T1503 0.3194
T1504 0.3179
T1505 0.3169
T1506 0.3165
T1507 0.3155
T1508 0.3154
T1509 0.3163
T1510 0.3169
T1511 0.3173
T1512 0.3184
T1513 0.3189
T1514 0.3194
T1515 0.3212
T1516 0.3215
T1517 0.3227
T1518 0.3229
T1519 0.3243
T1520 0.3249
T1521 0.3259
T1522 0.3264
T1523 0.3279
T1524 0.329
T1525 0.3308
T1526 0.3332
T1527 0.3334
T1528 0.3337
T1529 0.3343
T1530 0.3335
T1531 0.3336
T1532 0.3337
T1533 0.3328
T1534 0.3327
T1535 0.333
T1536 0.3337
T1537 0.3343
T1538 0.3359
T1539 0.3371
T1540 0.3387
T1541 0.34
T1542 0.3413
T1543 0.342
T1544 0.3418
T1545 0.3419
T1546 0.342
T1547 0.3421
T1548 0.3421
T1549 0.3422
T1550 0.3423
T1551 0.3423
T1552 0.3424
T1553 0.3425
T1554 0.3425
T1555 0.3426
T1556 0.3427
T1557 0.3427
T1558 0.3428
T1559 0.3429
T1560 0.343
T1561 0.343
T1562 0.3431
T1563 0.3432
T1564 0.3432
T1565 0.3433
T1566 0.3434
T1567 0.3434
T1568 0.3435
T1569 0.3436
T1570 0.3288
T1571 0.3275
T1572 0.3274
T1573 0.3274
T1574 0.3242
T1575 0.3242
T1576 0.3244
T1577 0.3241
T1578 0.3246
T1579 0.3253
T1580 0.3271
T1581 0.3293
T1582 0.3302
T1583 0.3302
T1584 0.3305
T1585 0.3294
T1586 0.3305
T1587 0.3314
T1588 0.3323
T1589 0.3336
T1590 0.3341
T1591 0.3333
T1592 0.3328
T1593 0.3319
T1594 0.3311
T1595 0.331
T1596 0.3312
T1597 0.333
T1598 0.333
T1599 0.3327
T1600 0.3324
T1601 0.3326
T1602 0.3326
T1603 0.3327
T1604 0.3327
T1605 0.3325
T1606 0.3327
T1607 0.3323
T1608 0.331
T1609 0.3299
T1610 0.3289
T1611 0.3282
T1612 0.327
T1613 0.3263
T1614 0.3262
T1615 0.3255
T1616 0.325
T1617 0.3266
T1618 0.3262
T1619 0.3267
T1620 0.3278
T1621 0.3276
T1622 0.3276
T1623 0.3269
T1624 0.326
T1625 0.3247
T1626 0.3266
T1627 0.3252
T1628 0.3233
T1629 0.3223
T1630 0.3219
T1631 0.3213
T1632 0.3202
T1633 0.3201
T1634 0.3182
T1635 0.317
T1636 0.3158
T1637 0.3154
T1638 0.3143
T1639 0.3142
T1640 0.3138
T1641 0.3126
T1642 0.3218
T1643 0.3218
T1644 0.3215
T1645 0.3204
T1646 0.3204
T1647 0.319
T1648 0.3178
T1649 0.3167
T1650 0.3162
T1651 0.316
T1652 0.3157
T1653 0.3145
T1654 0.3148
T1655 0.3148
T1656 0.3149
T1657 0.3149
T1658 0.3158
T1659 0.3161
T1660 0.3169
T1661 0.3179
T1662 0.3204
T1663 0.3249
T1664 0.3185
T1665 0.3215
T1666 0.3244
T1667 0.3263
T1668 0.3318
T1669 0.3325
T1670 0.3353
T1671 0.339
T1672 0.3428
T1673 0.3453
T1674 0.347
T1675 0.3475
T1676 0.3473
T1677 0.3463
T1678 0.3449
T1679 0.3424
T1680 0.3401
T1681 0.3379
T1682 0.3364
T1683 0.3369
T1684 0.3362
T1685 0.3371
T1686 0.3381
T1687 0.3383
T1688 0.3393
T1689 0.3395
T1690 0.3395
T1691 0.3395
T1692 0.3395
T1693 0.3396
T1694 0.3393
T1695 0.3375
T1696 0.3361
T1697 0.3343
T1698 0.3333
T1699 0.3321
T1700 0.3313
T1701 0.3315
T1702 0.3316
T1703 0.3335
T1704 0.3319
T1705 0.3323
T1706 0.3308
T1707 0.3304
T1708 0.3294
T1709 0.3277
T1710 0.327
T1711 0.3263
T1712 0.3249
T1713 0.3245
T1714 0.3238
T1715 0.324
T1716 0.3232
T1717 0.3222
T1718 0.3212
T1719 0.32
T1720 0.3185
T1721 0.3188
T1722 0.3188
T1723 0.3207
T1724 0.3204
T1725 0.3203
T1726 0.3202
T1727 0.3207
T1728 0.3219
T1729 0.3204
T1730 0.3202
T1731 0.3203
T1732 0.3204
T1733 0.3188
T1734 0.328
T1735 0.3278
T1736 0.3268
T1737 0.3271
T1738 0.3271
T1739 0.3272
T1740 0.3272
T1741 0.3268
T1742 0.3253
T1743 0.3248
T1744 0.3235
T1745 0.3226
T1746 0.3221
T1747 0.3223
T1748 0.3223
T1749 0.3223
T1750 0.3223
T1751 0.3234
T1752 0.3236
T1753 0.3207
T1754 0.3214
T1755 0.3211
T1756 0.3205
T1757 0.3202
T1758 0.3202
T1759 0.319
T1760 0.3188
T1761 0.3172
T1762 0.3175
T1763 0.3175
T1764 0.3171
T1765 0.3175
T1766 0.3174
T1767 0.3174
T1768 0.3171
T1769 0.3166
T1770 0.3171
T1771 0.3175
T1772 0.3174
T1773 0.3174
T1774 0.3173
T1775 0.3173
T1776 0.3165
T1777 0.3157
T1778 0.3159
T1779 0.3152
T1780 0.3146
T1781 0.3147
T1782 0.3136
T1783 0.3131
T1784 0.3132
T1785 0.3132
T1786 0.3132
T1787 0.3163
T1788 0.314
T1789 0.3133
T1790 0.3117
T1791 0.3116
T1792 0.3101
T1793 0.3085
T1794 0.3088
T1795 0.3088
T1796 0.3084
T1797 0.3088
T1798 0.3088
T1799 0.3088
T1800 0.3088
T1801 0.3087
T1802 0.3087
T1803 0.3078
T1804 0.3069
T1805 0.3071
T1806 0.3153
T1807 0.3154
T1808 0.3146
T1809 0.3148
T1810 0.3148
T1811 0.3148
T1812 0.3151
T1813 0.3146
T1814 0.3147
T1815 0.3147
T1816 0.3129
T1817 0.3132
T1818 0.3132
T1819 0.3132
T1820 0.3132
T1821 0.3132
T1822 0.3132
T1823 0.3131
T1824 0.3131
T1825 0.3131
T1826 0.3119
T1827 0.3115
T1828 0.3116
T1829 0.3101
T1830 0.3104
T1831 0.3103
T1832 0.3092
T1833 0.3094
T1834 0.3102
T1835 0.3128
T1836 0.3143
T1837 0.3142
T1838 0.3141
T1839 0.3137
T1840 0.3128
T1841 0.313
T1842 0.3125
T1843 0.3126
T1844 0.3126
T1845 0.3139
T1846 0.3138
T1847 0.3138
T1848 0.3137
T1849 0.3137
T1850 0.313
T1851 0.3123
T1852 0.3117
T1853 0.311
T1854 0.3098
T1855 0.3101
T1856 0.3097
T1857 0.3094
T1858 0.3098
T1859 0.3109
T1860 0.3114
T1861 0.3108
T1862 0.3101
T1863 0.3095
T1864 0.3082
T1865 0.308
T1866 0.3081
T1867 0.3095
T1868 0.3097
T1869 0.3091
T1870 0.3092
T1871 0.3087
T1872 0.3075
T1873 0.3097
T1874 0.311
T1875 0.3126
T1876 0.3074
T1877 0.3132
T1878 0.3159
T1879 0.3191
T1880 0.3226
T1881 0.3171
T1882 0.3214
T1883 0.3265
T1884 0.3319
T1885 0.3324
T1886 0.3358
T1887 0.3374
T1888 0.3372
T1889 0.3368
T1890 0.3346
T1891 0.3325
T1892 0.3312
T1893 0.3289
T1894 0.3276
T1895 0.3272
T1896 0.3269
T1897 0.3274
T1898 0.3291
T1899 0.3312
T1900 0.3329
T1901 0.3342
T1902 0.3349
T1903 0.3354
T1904 0.3352
T1905 0.3345
T1906 0.3335
T1907 0.3337
T1908 0.3326
T1909 0.3302
T1910 0.3259
T1911 0.3246
T1912 0.3259
T1913 0.3232
T1914 0.3231
T1915 0.3236
T1916 0.3205
T1917 0.3172
T1918 0.3172
T1919 0.3162
T1920 0.3148
T1921 0.3151
T1922 0.3134
T1923 0.3124
T1924 0.3114
T1925 0.3198
T1926 0.3182
T1927 0.3182
T1928 0.317
T1929 0.3162
T1930 0.3164
T1931 0.3186
T1932 0.3186
T1933 0.3176
T1934 0.3166
T1935 0.3161
T1936 0.3159
T1937 0.3143
T1938 0.3131
T1939 0.3136
T1940 0.3148
T1941 0.3159
T1942 0.3161
T1943 0.3183
T1944 0.3197
T1945 0.3185
T1946 0.3178
T1947 0.3188
T1948 0.3194
T1949 0.3118
T1950 0.3141
T1951 0.3186
T1952 0.3226
T1953 0.3275
T1954 0.3315
T1955 0.3389
T1956 0.3435
T1957 0.3468
T1958 0.3518
T1959 0.3572
T1960 0.3622
T1961 0.3647
T1962 0.3669
T1963 0.3702
T1964 0.3739
T1965 0.3754
T1966 0.3806
T1967 0.3832
T1968 0.384
T1969 0.3865
T1970 0.3903
T1971 0.3909
T1972 0.3934
T1973 0.3917
T1974 0.3925
T1975 0.3939
T1976 0.3944
T1977 0.3957
T1978 0.3953
T1979 0.3947
T1980 0.395
T1981 0.3946
T1982 0.3934
T1983 0.3928
T1984 0.3917
T1985 0.391
T1986 0.3916
T1987 0.3902
T1988 0.3893
T1989 0.3892
T1990 0.3892
T1991 0.3916
T1992 0.3916
T1993 0.3907
T1994 0.3903
T1995 0.3886
T1996 0.3877
T1997 0.3871
T1998 0.3855
T1999 0.3843
T2000 0.3828
T2001 0.3814
T2002 0.3793
T2003 0.3804
T2004 0.3787
T2005 0.3773
T2006 0.3756
T2007 0.3748
T2008 0.3748
T2009 0.3739
T2010 0.3734
T2011 0.3733
T2012 0.372
T2013 0.3717
T2014 0.371
T2015 0.3702
T2016 0.3694
T2017 0.3696
T2018 0.3691
T2019 0.3677
T2020 0.367
T2021 0.3663
T2022 0.3653
T2023 0.3642
T2024 0.3629
T2025 0.3623
T2026 0.3615
T2027 0.3603
T2028 0.3597
T2029 0.3589
T2030 0.3578
T2031 0.3581
T2032 0.3574
T2033 0.3578
T2034 0.3574
T2035 0.3569
T2036 0.357
T2037 0.3559
T2038 0.3558
T2039 0.3549
T2040 0.3548
T2041 0.3537
T2042 0.3533
T2043 0.3525
T2044 0.3527
T2045 0.3529
T2046 0.3524
T2047 0.3525
T2048 0.3535
T2049 0.3548
T2050 0.3557
T2051 0.3574
T2052 0.3573
T2053 0.3608
T2054 0.3636
T2055 0.3671
T2056 0.3707
T2057 0.3729
T2058 0.3785
T2059 0.3791
T2060 0.3821
T2061 0.3846
T2062 0.3864
T2063 0.3887
T2064 0.387
T2065 0.3876
T2066 0.3875
T2067 0.3883
T2068 0.3884
T2069 0.3874
T2070 0.3873
T2071 0.3864
T2072 0.386
T2073 0.385
T2074 0.3838
T2075 0.3869
T2076 0.3861
T2077 0.3854
T2078 0.3845
T2079 0.3839
T2080 0.3837
T2081 0.3829
T2082 0.3819
T2083 0.3812
T2084 0.3802
T2085 0.3792
T2086 0.3776
T2087 0.3755
T2088 0.3748
T2089 0.3741
T2090 0.3761
T2091 0.3747
T2092 0.3736
T2093 0.3724
T2094 0.3715
T2095 0.3705
T2096 0.3698
T2097 0.3691
T2098 0.3696
T2099 0.3686
T2100 0.3666
T2101 0.3658
T2102 0.3657
T2103 0.3648
T2104 0.3644
T2105 0.3653
T2106 0.3645
T2107 0.3643
T2108 0.3644
T2109 0.364
T2110 0.3631
T2111 0.3619
T2112 0.3622
T2113 0.3611
T2114 0.361
T2115 0.3604
T2116 0.3602
T2117 0.3602
T2118 0.3602
T2119 0.3601
T2120 0.3601
T2121 0.3594
T2122 0.3589
T2123 0.359
T2124 0.359
T2125 0.358
T2126 0.3591
T2127 0.3595
T2128 0.3576
T2129 0.3577
T2130 0.3577
T2131 0.3587
T2132 0.3599
T2133 0.3609
T2134 0.3616
T2135 0.361
T2136 0.3611
T2137 0.3602
T2138 0.3603
T2139 0.359
T2140 0.3593
T2141 0.3586
T2142 0.358
T2143 0.3581
T2144 0.3581
T2145 0.3575
T2146 0.3579
T2147 0.3587
T2148 0.3597
T2149 0.3616
T2150 0.3625
T2151 0.362
T2152 0.3635
T2153 0.364
T2154 0.3645
T2155 0.3652
T2156 0.3656
T2157 0.3657
T2158 0.3653
T2159 0.3647
T2160 0.3641
T2161 0.3643
T2162 0.3642
T2163 0.3629
T2164 0.3632
T2165 0.362
T2166 0.3618
T2167 0.3613
T2168 0.3605
T2169 0.36
T2170 0.3614
T2171 0.3605
T2172 0.3598
T2173 0.3597
T2174 0.3588
T2175 0.3586
T2176 0.3573
T2177 0.3576
T2178 0.3564
T2179 0.3567
T2180 0.3553
T2181 0.3556
T2182 0.3549
T2183 0.3544
T2184 0.3545
T2185 0.3536
T2186 0.3521
T2187 0.3524
T2188 0.3524
T2189 0.3515
T2190 0.3513
T2191 0.351
T2192 0.3503
T2193 0.3502
T2194 0.3499
T2195 0.3492
T2196 0.349
T2197 0.349
T2198 0.3484
T2199 0.3471
T2200 0.3483
T2201 0.3484
T2202 0.3484
T2203 0.3482
T2204 0.3475
T2205 0.3468
T2206 0.3469
T2207 0.3481
T2208 0.3481
T2209 0.3481
T2210 0.3472
T2211 0.3469
T2212 0.3469
T2213 0.3463
T2214 0.3458
T2215 0.3459
T2216 0.3458
T2217 0.3458
T2218 0.3454
T2219 0.3444
T2220 0.3446
T2221 0.3443
T2222 0.3437
T2223 0.3435
T2224 0.3435
T2225 0.3435
T2226 0.3434
T2227 0.3434
T2228 0.3434
T2229 0.3433
T2230 0.3433
T2231 0.3433
T2232 0.3431
T2233 0.3424
T2234 0.3419
T2235 0.342
T2236 0.342
T2237 0.3419
T2238 0.3407
T2239 0.3409
T2240 0.3408
T2241 0.3406
T2242 0.3406
T2243 0.3403
T2244 0.3394
T2245 0.3396
T2246 0.3395
T2247 0.3395
T2248 0.3392
T2249 0.3389
T2250 0.3382
T2251 0.3382
T2252 0.3382
T2253 0.3382
T2254 0.3381
T2255 0.3381
T2256 0.3374
T2257 0.3369
T2258 0.337
T2259 0.337
T2260 0.3369
T2261 0.3366
T2262 0.3363
T2263 0.3362
T2264 0.3359
T2265 0.3355
T2266 0.3356
T2267 0.3355
T2268 0.3349
T2269 0.3343
T2270 0.3344
T2271 0.3344
T2272 0.3334
T2273 0.3333
T2274 0.3333
T2275 0.3333
T2276 0.333
T2277 0.333
T2278 0.333
T2279 0.3329
T2280 0.3329
T2281 0.3329
T2282 0.3319
T2283 0.3317
T2284 0.3317
T2285 0.3317
T2286 0.3317
T2287 0.3316
T2288 0.3316
T2289 0.3309
T2290 0.3304
T2291 0.3303
T2292 0.3302
T2293 0.3302
T2294 0.3302
T2295 0.3302
T2296 0.3301
T2297 0.3301
T2298 0.3297
T2299 0.3291
T2300 0.3334
T2301 0.3331
T2302 0.3302
T2303 0.3258
T2304 0.3256
T2305 0.3269
T2306 0.3292
T2307 0.3302
T2308 0.3311
T2309 0.3311
T2310 0.3309
T2311 0.3309
T2312 0.3309
T2313 0.3308
T2314 0.3308
T2315 0.3307
T2316 0.3307
T2317 0.3307
T2318 0.3306
T2319 0.3306
T2320 0.3299
T2321 0.3294
T2322 0.3305
T2323 0.3305
T2324 0.3304
T2325 0.3304
T2326 0.3303
T2327 0.3303
T2328 0.3302
T2329 0.33
T2330 0.33
T2331 0.33
T2332 0.3286
T2333 0.3289
T2334 0.3289
T2335 0.3288
T2336 0.3288
T2337 0.3287
T2338 0.3287
T2339 0.3283
T2340 0.3277
T2341 0.3285
T2342 0.3286
T2343 0.3279
T2344 0.3276
T2345 0.3274
T2346 0.3274
T2347 0.3274
T2348 0.3273
T2349 0.3271
T2350 0.3278
T2351 0.3275
T2352 0.3278
T2353 0.3267
T2354 0.3269
T2355 0.3269
T2356 0.3268
T2357 0.3268
T2358 0.3268
T2359 0.3267
T2360 0.3267
T2361 0.3266
T2362 0.3259
T2363 0.3264
T2364 0.3259
T2365 0.326
T2366 0.3259
T2367 0.3253
T2368 0.3254
T2369 0.326
T2370 0.3287
T2371 0.3251
T2372 0.3251
T2373 0.3246
T2374 0.3274
T2375 0.326
T2376 0.3254
T2377 0.3246
T2378 0.3238
T2379 0.3237
T2380 0.3237
T2381 0.3237
T2382 0.3246
T2383 0.3247
T2384 0.3246
T2385 0.3245
T2386 0.3245
T2387 0.3244
T2388 0.3244
T2389 0.3243
T2390 0.3243
T2391 0.3243
T2392 0.3242
T2393 0.3242
T2394 0.3241
T2395 0.2165
T2396 0.2362
T2397 0.2365
T2398 0.2361
T2399 0.2361
T2400 0.2361
T2401 0.236
T2402 0.236
T2403 0.236
T2404 0.236
T2405 0.2359
T2406 0.2359
T2407 0.2363
T2408 0.2359
T2409 0.2358
T2410 0.2356
T2411 0.2352
T2412 0.2338
T2413 0.2346
T2414 0.2337
T2415 0.2313
T2416 0.2304
T2417 0.2304
T2418 0.2304
T2419 0.2304
T2420 0.2303
T2421 0.2303
T2422 0.2303
T2423 0.2303
T2424 0.2302
T2425 0.2302
T2426 0.2302
T2427 0.2302
T2428 0.2301
T2429 0.2301
T2430 0.2301
T2431 0.2301
T2432 0.23
T2433 0.23
T2434 0.23
T2435 0.23
T2436 0.23
T2437 0.2299
T2438 0.2299
T2439 0.2299
T2440 0.2299
T2441 0.2298
T2442 0.2298
T2443 0.2298
T2444 0.2298
T2445 0.2297
T2446 0.2297
T2447 0.2297
T2448 0.2297
T2449 0.2296
T2450 0.2296
T2451 0.2296
T2452 0.2296
T2453 0.2295
T2454 0.2295
T2455 0.2295
T2456 0.2295
T2457 0.2286
T2458 0.2278
T2459 0.2278
T2460 0.2273
T2461 0.2277
T2462 0.2264
T2463 0.2272
T2464 0.2272
T2465 0.2276
T2466 0.2276
T2467 0.2276
T2468 0.2275
T2469 0.2275
T2470 0.2275
T2471 0.2275
T2472 0.2274
T2473 0.2274
T2474 0.2274
T2475 0.2274
T2476 0.2273
T2477 0.2273
T2478 0.2273
T2479 0.2273
T2480 0.2272
T2481 0.2272
T2482 0.2272
T2483 0.2272
T2484 0.2267
T2485 0.2267
T2486 0.2271
T2487 0.2258
T2488 0.2262
T2489 0.242
T2490 0.2777
T2491 0.2773
T2492 0.2704
T2493 0.2662
T2494 0.2639
T2495 0.2636
T2496 0.261
T2497 0.2601
T2498 0.2577
T2499 0.256
T2500 0.2547
T2501 0.2532
T2502 0.2612
T2503 0.2599
T2504 0.2577
T2505 0.2573
T2506 0.2563
T2507 0.2692
T2508 0.2753
T2509 0.2716
T2510 0.269
T2511 0.2617
T2512 0.2527
T2513 0.2575
T2514 0.256
T2515 0.2547
T2516 0.2542
T2517 0.2535
T2518 0.2527
T2519 0.2518
T2520 0.2506
T2521 0.249
T2522 0.2477
T2523 0.2469
T2524 0.2461
T2525 0.2448
T2526 0.2432
T2527 0.2428
T2528 0.2413
T2529 0.2401
T2530 0.2393
T2531 0.2372
T2532 0.2435
T2533 0.2427
T2534 0.2416
T2535 0.2391
T2536 0.2385
T2537 0.2385
T2538 0.2385
T2539 0.2385
T2540 0.2384
T2541 0.2384
T2542 0.2384
T2543 0.2383
T2544 0.2383
T2545 0.2383
T2546 0.2382
T2547 0.2382
T2548 0.2374
T2549 0.2367
T2550 0.2366
T2551 0.2366
T2552 0.2366
T2553 0.2354
T2554 0.2358
T2555 0.2365
T2556 0.2361
T2557 0.2342
T2558 0.2329
T2559 0.2319
T2560 0.2706
T2561 0.2514
T2562 0.2559
T2563 0.2535
T2564 0.2509
T2565 0.2492
T2566 0.2481
T2567 0.2467
T2568 0.2462
T2569 0.2455
T2570 0.2443
T2571 0.2434
T2572 0.2429
T2573 0.2418
T2574 0.2409
T2575 0.24
T2576 0.2395
T2577 0.2391
T2578 0.2391
T2579 0.2379
T2580 0.2367
T2581 0.2345
T2582 0.234
T2583 0.2328
T2584 0.24
T2585 0.2327
T2586 0.2327
T2587 0.2327
T2588 0.2326
T2589 0.2326
T2590 0.2326
T2591 0.2391
T2592 0.2387
T2593 0.2386
T2594 0.2386
T2595 0.2386
T2596 0.2385
T2597 0.2385
T2598 0.2385
T2599 0.2384
T2600 0.2375
T2601 0.2365
T2602 0.2365
T2603 0.2357
T2604 0.2357
T2605 0.2357
T2606 0.2349
T2607 0.2364
T2608 0.236
T2609 0.2359
T2610 0.2348
T2611 0.2348
T2612 0.2347
T2613 0.2347
T2614 0.2347
T2615 0.2346
T2616 0.2346
T2617 0.2335
T2618 0.2331
T2619 0.2338
T2620 0.2342
T2621 0.2346
T2622 0.2346
T2623 0.2346
T2624 0.2346
T2625 0.2346
T2626 0.2342
T2627 0.2338
T2628 0.2335
T2629 0.2327
T2630 0.2327
T2631 0.2331
T2632 0.232
T2633 0.2316
T2634 0.2316
T2635 0.2316
T2636 0.2316
T2637 0.2316
T2638 0.2316
T2639 0.2316
T2640 0.2316
T2641 0.2316
T2642 0.2316
T2643 0.2316
T2644 0.2316
T2645 0.2327
T2646 0.2331
T2647 0.2331
T2648 0.2331
T2649 0.2331
T2650 0.2331
T2651 0.232
T2652 0.232
T2653 0.2316
T2654 0.2316
T2655 0.2316
T2656 0.2316
T2657 0.232
T2658 0.2327
T2659 0.232
T2660 0.2335
T2661 0.2331
T2662 0.2342
T2663 0.2357
T2664 0.2357
T2665 0.2365
T2666 0.2369
T2667 0.2319
T2668 0.2334
T2669 0.2353
T2670 0.2361
T2671 0.2379
T2672 0.2396
T2673 0.2432
T2674 0.2451
T2675 0.2482
T2676 0.2528
T2677 0.2468
T2678 0.25
T2679 0.2524
T2680 0.2533
T2681 0.2536
T2682 0.2546
T2683 0.2559
T2684 0.2563
T2685 0.2563
T2686 0.2554
T2687 0.2546
T2688 0.254
T2689 0.2529
T2690 0.2516
T2691 0.2503
T2692 0.2499
T2693 0.2499
T2694 0.2499
T2695 0.2499
T2696 0.2499
T2697 0.2499
T2698 0.2499
T2699 0.2499
T2700 0.2499
T2701 0.2484
T2702 0.2463
T2703 0.2446
T2704 0.2525
T2705 0.2468
T2706 0.2449
T2707 0.2525
T2708 0.2525
T2709 0.2513
T2710 0.2495
T2711 0.2495
T2712 0.2482
T2713 0.2468
T2714 0.2464
T2715 0.2464
T2716 0.2464
T2717 0.246
T2718 0.2451
T2719 0.2447
T2720 0.2447
T2721 0.246
T2722 0.2451
T2723 0.2456
T2724 0.2456
T2725 0.2479
T2726 0.2491
T2727 0.2495
T2728 0.2498
T2729 0.2509
T2730 0.2513
T2731 0.2525
T2732 0.2525
T2733 0.2446
T2734 0.2449
T2735 0.2454
T2736 0.2468
T2737 0.2468
T2738 0.2468
T2739 0.2468
T2740 0.2468
T2741 0.2481
T2742 0.2485
T2743 0.2492
T2744 0.2499
T2745 0.2503
T2746 0.2516
T2747 0.2533
T2748 0.2536
T2749 0.2543
T2750 0.2554
T2751 0.254
T2752 0.2533
T2753 0.252
T2754 0.2516
T2755 0.2499
T2756 0.2496
T2757 0.2485
T2758 0.2481
T2759 0.2468
T2760 0.2459
T2761 0.2442
T2762 0.2525
T2763 0.2517
T2764 0.2509
T2765 0.2502
T2766 0.2495
T2767 0.2482
T2768 0.2478
T2769 0.2478
T2770 0.2478
T2771 0.2478
T2772 0.2468
T2773 0.2464
T2774 0.2456
T2775 0.2447
T2776 0.2447
T2777 0.2447
T2778 0.2447
T2779 0.2447
T2780 0.2447
T2781 0.2436
T2782 0.2433
T2783 0.2433
T2784 0.2428
T2785 0.2415
T2786 0.2415
T2787 0.2415
T2788 0.2404
T2789 0.2401
T2790 0.2401
T2791 0.2284
T2792 0.2284
T2793 0.2284
T2794 0.2284
T2795 0.2284
T2796 0.2284
T2797 0.2284
T2798 0.2284
T2799 0.2284
T2800 0.2284
T2801 0.2284
T2802 0.2284
T2803 0.2284
T2804 0.2284
T2805 0.2284
T2806 0.2284
T2807 0.2284
T2808 0.2284
