# Supplementary material for: FishMORPH - An agent-based model to predict salmonid growth and distribution responses under natural and low flows
Source: Sci Rep. 2016 Jul 19;6:29414. doi: 10.1038/srep29414 (PMC4949470; doi:10.1038/srep29414)
Supplement: Supplementary Information 2 [file srep29414-s2.zip › SR_FishMORPH_Files/Parameters/Baseline_Velocity_P15.var]

Velocity PatchP15
T1 0.3087
T2 0.3081
T3 0.3081
T4 0.3081
T5 0.3077
T6 0.3073
T7 0.306
T8 0.3057
T9 0.3044
T10 0.3073
T11 0.3074
T12 0.3042
T13 0.3036
T14 0.3013
T15 0.3013
T16 0.3013
T17 0.3013
T18 0.3013
T19 0.3008
T20 0.3004
T21 0.2994
T22 0.2989
T23 0.2989
T24 0.2989
T25 0.298
T26 0.297
T27 0.297
T28 0.297
T29 0.297
T30 0.297
T31 0.297
T32 0.297
T33 0.297
T34 0.297
T35 0.2965
T36 0.296
T37 0.2951
T38 0.2951
T39 0.2951
T40 0.2951
T41 0.2951
T42 0.2947
T43 0.2935
T44 0.2935
T45 0.2935
T46 0.2935
T47 0.2935
T48 0.2935
T49 0.2935
T50 0.2935
T51 0.2916
T52 0.2916
T53 0.2916
T54 0.2896
T55 0.2896
T56 0.2891
T57 0.2881
T58 0.2886
T59 0.2891
T60 0.2929
T61 0.2901
T62 0.2886
T63 0.2881
T64 0.2876
T65 0.2896
T66 0.2881
T67 0.2876
T68 0.2876
T69 0.2876
T70 0.2876
T71 0.2871
T72 0.2856
T73 0.2848
T74 0.2835
T75 0.2819
T76 0.2819
T77 0.2819
T78 0.2819
T79 0.2819
T80 0.2819
T81 0.2819
T82 0.2819
T83 0.2819
T84 0.2819
T85 0.2825
T86 0.284
T87 0.284
T88 0.284
T89 0.284
T90 0.284
T91 0.284
T92 0.284
T93 0.284
T94 0.284
T95 0.284
T96 0.284
T97 0.284
T98 0.284
T99 0.2835
T100 0.2819
T101 0.2819
T102 0.2819
T103 0.2819
T104 0.2819
T105 0.2819
T106 0.2819
T107 0.2819
T108 0.2814
T109 0.2819
T110 0.2819
T111 0.2819
T112 0.2819
T113 0.2819
T114 0.2819
T115 0.2819
T116 0.2819
T117 0.2819
T118 0.2819
T119 0.2819
T120 0.2819
T121 0.2819
T122 0.2819
T123 0.2819
T124 0.2819
T125 0.2819
T126 0.2819
T127 0.2819
T128 0.2819
T129 0.2819
T130 0.2819
T131 0.283
T132 0.284
T133 0.284
T134 0.284
T135 0.284
T136 0.2844
T137 0.2856
T138 0.2856
T139 0.2856
T140 0.2856
T141 0.2856
T142 0.2856
T143 0.2856
T144 0.2856
T145 0.2856
T146 0.2856
T147 0.2856
T148 0.2856
T149 0.2856
T150 0.2876
T151 0.2871
T152 0.2876
T153 0.2881
T154 0.2896
T155 0.2896
T156 0.2896
T157 0.2896
T158 0.2906
T159 0.2896
T160 0.2906
T161 0.2916
T162 0.2916
T163 0.2916
T164 0.2916
T165 0.2916
T166 0.2916
T167 0.2916
T168 0.2916
T169 0.2916
T170 0.2916
T171 0.2916
T172 0.2916
T173 0.2916
T174 0.2916
T175 0.2916
T176 0.2916
T177 0.2916
T178 0.2911
T179 0.2916
T180 0.2916
T181 0.2911
T182 0.2901
T183 0.2911
T184 0.2901
T185 0.2896
T186 0.2896
T187 0.2896
T188 0.2896
T189 0.2896
T190 0.2896
T191 0.2896
T192 0.2896
T193 0.2896
T194 0.2896
T195 0.2896
T196 0.2896
T197 0.2881
T198 0.2876
T199 0.2876
T200 0.2876
T201 0.2856
T202 0.2856
T203 0.2856
T204 0.2856
T205 0.2856
T206 0.2856
T207 0.2856
T208 0.2856
T209 0.2856
T210 0.2856
T211 0.2856
T212 0.2856
T213 0.2856
T214 0.2856
T215 0.2861
T216 0.2856
T217 0.2856
T218 0.2856
T219 0.2856
T220 0.2856
T221 0.2856
T222 0.2856
T223 0.2856
T224 0.2852
T225 0.284
T226 0.284
T227 0.284
T228 0.284
T229 0.284
T230 0.284
T231 0.284
T232 0.284
T233 0.284
T234 0.284
T235 0.284
T236 0.284
T237 0.284
T238 0.284
T239 0.284
T240 0.284
T241 0.284
T242 0.284
T243 0.284
T244 0.284
T245 0.284
T246 0.284
T247 0.284
T248 0.284
T249 0.2819
T250 0.2819
T251 0.2825
T252 0.3323
T253 0.3514
T254 0.2848
T255 0.2834
T256 0.2833
T257 0.2833
T258 0.3415
T259 0.3418
T260 0.3418
T261 0.3409
T262 0.3401
T263 0.3403
T264 0.3403
T265 0.3403
T266 0.3403
T267 0.3403
T268 0.3403
T269 0.3403
T270 0.3403
T271 0.3403
T272 0.3403
T273 0.3403
T274 0.3403
T275 0.3403
T276 0.3407
T277 0.3411
T278 0.3419
T279 0.3418
T280 0.3418
T281 0.3418
T282 0.3409
T283 0.3406
T284 0.3402
T285 0.3403
T286 0.3403
T287 0.3403
T288 0.3403
T289 0.3403
T290 0.3403
T291 0.3403
T292 0.3403
T293 0.3407
T294 0.342
T295 0.3418
T296 0.3418
T297 0.2829
T298 0.2833
T299 0.2833
T300 0.2846
T301 0.2841
T302 0.284
T303 0.2846
T304 0.2853
T305 0.2859
T306 0.2859
T307 0.2859
T308 0.2859
T309 0.2859
T310 0.2859
T311 0.2859
T312 0.2859
T313 0.2859
T314 0.2859
T315 0.2859
T316 0.2859
T317 0.2859
T318 0.2859
T319 0.2859
T320 0.2859
T321 0.2859
T322 0.2859
T323 0.2859
T324 0.2859
T325 0.2853
T326 0.2859
T327 0.2859
T328 0.2859
T329 0.2859
T330 0.2859
T331 0.2859
T332 0.2859
T333 0.2859
T334 0.2859
T335 0.2859
T336 0.2859
T337 0.2853
T338 0.2834
T339 0.2833
T340 0.2833
T341 0.2833
T342 0.2833
T343 0.2833
T344 0.2833
T345 0.2833
T346 0.2833
T347 0.2833
T348 0.2833
T349 0.2833
T350 0.2833
T351 0.2833
T352 0.2833
T353 0.3415
T354 0.3418
T355 0.3418
T356 0.3418
T357 0.3418
T358 0.3418
T359 0.3418
T360 0.3418
T361 0.3418
T362 0.3409
T363 0.3419
T364 0.3418
T365 0.3418
T366 0.3418
T367 0.3418
T368 0.3418
T369 0.3418
T370 0.3418
T371 0.3418
T372 0.3418
T373 0.3423
T374 0.283
T375 0.2833
T376 0.2833
T377 0.2833
T378 0.284
T379 0.2833
T380 0.2833
T381 0.2833
T382 0.2833
T383 0.2833
T384 0.2833
T385 0.2833
T386 0.2833
T387 0.2833
T388 0.2833
T389 0.2833
T390 0.2833
T391 0.2833
T392 0.2833
T393 0.342
T394 0.3302
T395 0.3231
T396 0.3106
T397 0.3091
T398 0.3075
T399 0.3059
T400 0.3062
T401 0.3062
T402 0.3062
T403 0.3067
T404 0.3061
T405 0.3062
T406 0.3048
T407 0.3045
T408 0.3046
T409 0.3046
T410 0.3055
T411 0.3063
T412 0.3076
T413 0.3097
T414 0.3108
T415 0.3095
T416 0.3107
T417 0.3106
T418 0.3106
T419 0.3102
T420 0.3074
T421 0.3078
T422 0.2994
T423 0.298
T424 0.2989
T425 0.2989
T426 0.2989
T427 0.2989
T428 0.2989
T429 0.2989
T430 0.2989
T431 0.2989
T432 0.2989
T433 0.2989
T434 0.2989
T435 0.298
T436 0.297
T437 0.297
T438 0.296
T439 0.2951
T440 0.2941
T441 0.2931
T442 0.2931
T443 0.2927
T444 0.2912
T445 0.2917
T446 0.2912
T447 0.2917
T448 0.2912
T449 0.2907
T450 0.2882
T451 0.2872
T452 0.2872
T453 0.2872
T454 0.2862
T455 0.2852
T456 0.2852
T457 0.2872
T458 0.2872
T459 0.2872
T460 0.2867
T461 0.2872
T462 0.2872
T463 0.2892
T464 0.2905
T465 0.2918
T466 0.2927
T467 0.2942
T468 0.2952
T469 0.2966
T470 0.2966
T471 0.2976
T472 0.2985
T473 0.2981
T474 0.2966
T475 0.2957
T476 0.2947
T477 0.2937
T478 0.2927
T479 0.2927
T480 0.2918
T481 0.2927
T482 0.2923
T483 0.2927
T484 0.2927
T485 0.2932
T486 0.2927
T487 0.2947
T488 0.2949
T489 0.2977
T490 0.3001
T491 0.3029
T492 0.3034
T493 0.3053
T494 0.3079
T495 0.3093
T496 0.3106
T497 0.3117
T498 0.312
T499 0.3137
T500 0.3161
T501 0.317
T502 0.3194
T503 0.3216
T504 0.3233
T505 0.3249
T506 0.3264
T507 0.3265
T508 0.3269
T509 0.3281
T510 0.3279
T511 0.3283
T512 0.3294
T513 0.3297
T514 0.3308
T515 0.3326
T516 0.3329
T517 0.3345
T518 0.3351
T519 0.3349
T520 0.3353
T521 0.3349
T522 0.3349
T523 0.3349
T524 0.3349
T525 0.3349
T526 0.3349
T527 0.3344
T528 0.3336
T529 0.3332
T530 0.3333
T531 0.3317
T532 0.332
T533 0.3316
T534 0.3304
T535 0.3287
T536 0.3281
T537 0.3275
T538 0.3268
T539 0.3261
T540 0.3262
T541 0.3242
T542 0.3245
T543 0.3245
T544 0.3237
T545 0.3229
T546 0.3231
T547 0.3222
T548 0.3215
T549 0.3216
T550 0.3208
T551 0.3201
T552 0.3197
T553 0.3182
T554 0.3184
T555 0.3176
T556 0.3168
T557 0.317
T558 0.3174
T559 0.3191
T560 0.3221
T561 0.3263
T562 0.3289
T563 0.332
T564 0.3352
T565 0.3413
T566 0.3368
T567 0.344
T568 0.2898
T569 0.2949
T570 0.2979
T571 0.3015
T572 0.3047
T573 0.3089
T574 0.315
T575 0.3208
T576 0.3172
T577 0.3278
T578 0.3395
T579 0.3508
T580 0.3508
T581 0.361
T582 0.3581
T583 0.3652
T584 0.3588
T585 0.3612
T586 0.3665
T587 0.3697
T588 0.3518
T589 0.3592
T590 0.3631
T591 0.3642
T592 0.3584
T593 0.3593
T594 0.3593
T595 0.3581
T596 0.3622
T597 0.3561
T598 0.3482
T599 0.3617
T600 0.354
T601 0.3577
T602 0.353
T603 0.3587
T604 0.3551
T605 0.352
T606 0.3503
T607 0.349
T608 0.3496
T609 0.3506
T610 0.3533
T611 0.355
T612 0.3586
T613 0.3515
T614 0.3552
T615 0.3567
T616 0.3596
T617 0.362
T618 0.3643
T619 0.3562
T620 0.3579
T621 0.3584
T622 0.3569
T623 0.3629
T624 0.3554
T625 0.3551
T626 0.3418
T627 0.3377
T628 0.3218
T629 0.3073
T630 0.3087
T631 0.3026
T632 0.2987
T633 0.2955
T634 0.2926
T635 0.2906
T636 0.2882
T637 0.2861
T638 0.2847
T639 0.2821
T640 0.3415
T641 0.3412
T642 0.3405
T643 0.3399
T644 0.34
T645 0.34
T646 0.3391
T647 0.3383
T648 0.338
T649 0.3366
T650 0.3368
T651 0.3361
T652 0.3354
T653 0.3355
T654 0.3345
T655 0.3337
T656 0.3338
T657 0.3327
T658 0.3324
T659 0.3324
T660 0.3305
T661 0.3307
T662 0.329
T663 0.3292
T664 0.3393
T665 0.316
T666 0.3168
T667 0.3172
T668 0.3172
T669 0.3167
T670 0.3159
T671 0.3161
T672 0.3161
T673 0.3161
T674 0.3161
T675 0.3143
T676 0.3146
T677 0.3143
T678 0.3143
T679 0.3138
T680 0.3126
T681 0.3127
T682 0.3127
T683 0.3119
T684 0.3133
T685 0.3176
T686 0.332
T687 0.341
T688 0.3291
T689 0.3208
T690 0.316
T691 0.3138
T692 0.3125
T693 0.3119
T694 0.3111
T695 0.3112
T696 0.3108
T697 0.3095
T698 0.3097
T699 0.3096
T700 0.3096
T701 0.3095
T702 0.308
T703 0.3082
T704 0.3081
T705 0.3077
T706 0.3077
T707 0.3077
T708 0.3063
T709 0.3059
T710 0.3059
T711 0.3059
T712 0.3054
T713 0.304
T714 0.3041
T715 0.3041
T716 0.304
T717 0.304
T718 0.3039
T719 0.3039
T720 0.3038
T721 0.3038
T722 0.3037
T723 0.3037
T724 0.3036
T725 0.3036
T726 0.3035
T727 0.3035
T728 0.3034
T729 0.3029
T730 0.3029
T731 0.3033
T732 0.3032
T733 0.3018
T734 0.3013
T735 0.3017
T736 0.3012
T737 0.3007
T738 0.3001
T739 0.2996
T740 0.2991
T741 0.299
T742 0.299
T743 0.2987
T744 0.2985
T745 0.2984
T746 0.2984
T747 0.2983
T748 0.2983
T749 0.2982
T750 0.2982
T751 0.2981
T752 0.2981
T753 0.298
T754 0.2979
T755 0.2979
T756 0.2978
T757 0.2978
T758 0.2977
T759 0.2977
T760 0.2976
T761 0.2976
T762 0.2975
T763 0.2974
T764 0.2974
T765 0.3097
T766 0.3071
T767 0.3072
T768 0.3071
T769 0.3071
T770 0.307
T771 0.3065
T772 0.3061
T773 0.3061
T774 0.3055
T775 0.3059
T776 0.3061
T777 0.306
T778 0.306
T779 0.3059
T780 0.3059
T781 0.3054
T782 0.3051
T783 0.3047
T784 0.3047
T785 0.3037
T786 0.3042
T787 0.3036
T788 0.3036
T789 0.3045
T790 0.3043
T791 0.3043
T792 0.3042
T793 0.3042
T794 0.3041
T795 0.304
T796 0.304
T797 0.3035
T798 0.3039
T799 0.3038
T800 0.3038
T801 0.3037
T802 0.3036
T803 0.3036
T804 0.3035
T805 0.3032
T806 0.3031
T807 0.303
T808 0.303
T809 0.302
T810 0.3011
T811 0.3016
T812 0.301
T813 0.301
T814 0.301
T815 0.3009
T816 0.3008
T817 0.3008
T818 0.3007
T819 0.3007
T820 0.3006
T821 0.2996
T822 0.2996
T823 0.2986
T824 0.2987
T825 0.2986
T826 0.2986
T827 0.2985
T828 0.2984
T829 0.2984
T830 0.2969
T831 0.297
T832 0.2979
T833 0.2953
T834 0.2943
T835 0.2938
T836 0.2922
T837 0.2922
T838 0.2921
T839 0.292
T840 0.292
T841 0.2919
T842 0.2918
T843 0.2918
T844 0.2917
T845 0.2914
T846 0.2904
T847 0.2903
T848 0.2893
T849 0.289
T850 0.2909
T851 0.2904
T852 0.2908
T853 0.2907
T854 0.2907
T855 0.2886
T856 0.2881
T857 0.2865
T858 0.2864
T859 0.2863
T860 0.2863
T861 0.2862
T862 0.2861
T863 0.286
T864 0.286
T865 0.2869
T866 0.2878
T867 0.2878
T868 0.2877
T869 0.2876
T870 0.2876
T871 0.2875
T872 0.2874
T873 0.2873
T874 0.2873
T875 0.2872
T876 0.2871
T877 0.2871
T878 0.287
T879 0.2869
T880 0.2848
T881 0.2848
T882 0.2832
T883 0.2826
T884 0.2815
T885 0.2814
T886 0.2824
T887 0.2823
T888 0.283
T889 0.2838
T890 0.2837
T891 0.2836
T892 0.2835
T893 0.2835
T894 0.2839
T895 0.2833
T896 0.2832
T897 0.2832
T898 0.2831
T899 0.283
T900 0.2829
T901 0.2829
T902 0.2828
T903 0.2822
T904 0.2811
T905 0.2805
T906 0.2804
T907 0.2803
T908 0.2803
T909 0.2802
T910 0.2801
T911 0.28
T912 0.28
T913 0.2799
T914 0.2798
T915 0.2803
T916 0.2796
T917 0.2796
T918 0.28
T919 0.2815
T920 0.2799
T921 0.2793
T922 0.2792
T923 0.2791
T924 0.279
T925 0.2789
T926 0.2788
T927 0.2779
T928 0.2766
T929 0.2782
T930 0.2764
T931 0.276
T932 0.2758
T933 0.2758
T934 0.2757
T935 0.2756
T936 0.2755
T937 0.2754
T938 0.2759
T939 0.2758
T940 0.2752
T941 0.2772
T942 0.2771
T943 0.277
T944 0.277
T945 0.2769
T946 0.2768
T947 0.2767
T948 0.2766
T949 0.2781
T950 0.2802
T951 0.2791
T952 0.278
T953 0.2766
T954 0.2757
T955 0.2756
T956 0.2755
T957 0.2754
T958 0.2753
T959 0.2753
T960 0.2752
T961 0.2751
T962 0.275
T963 0.2749
T964 0.2748
T965 0.2747
T966 0.2747
T967 0.2746
T968 0.2745
T969 0.2744
T970 0.2743
T971 0.2742
T972 0.2741
T973 0.274
T974 0.2739
T975 0.2739
T976 0.2738
T977 0.2737
T978 0.2736
T979 0.2735
T980 0.2734
T981 0.2731
T982 0.2715
T983 0.2709
T984 0.2708
T985 0.2707
T986 0.2702
T987 0.2701
T988 0.27
T989 0.2699
T990 0.2698
T991 0.2697
T992 0.2696
T993 0.2695
T994 0.2694
T995 0.2693
T996 0.2692
T997 0.2691
T998 0.269
T999 0.2745
T1000 0.2744
T1001 0.2738
T1002 0.272
T1003 0.2719
T1004 0.2718
T1005 0.2723
T1006 0.2738
T1007 0.2737
T1008 0.2721
T1009 0.2714
T1010 0.2713
T1011 0.2712
T1012 0.2711
T1013 0.271
T1014 0.2709
T1015 0.2708
T1016 0.2708
T1017 0.2707
T1018 0.2703
T1019 0.2722
T1020 0.2721
T1021 0.272
T1022 0.2719
T1023 0.2713
T1024 0.2696
T1025 0.2678
T1026 0.2671
T1027 0.2661
T1028 0.2651
T1029 0.2659
T1030 0.2668
T1031 0.2667
T1032 0.2666
T1033 0.2665
T1034 0.2664
T1035 0.2663
T1036 0.2662
T1037 0.2661
T1038 0.266
T1039 0.2659
T1040 0.2669
T1041 0.2679
T1042 0.2656
T1043 0.2661
T1044 0.2676
T1045 0.2675
T1046 0.2687
T1047 0.2691
T1048 0.269
T1049 0.2695
T1050 0.2688
T1051 0.2671
T1052 0.2647
T1053 0.264
T1054 0.2639
T1055 0.2638
T1056 0.2637
T1057 0.2659
T1058 0.2658
T1059 0.2657
T1060 0.2656
T1061 0.2655
T1062 0.2654
T1063 0.2653
T1064 0.2652
T1065 0.2651
T1066 0.265
T1067 0.266
T1068 0.2667
T1069 0.2665
T1070 0.2664
T1071 0.2663
T1072 0.2673
T1073 0.2683
T1074 0.2682
T1075 0.2681
T1076 0.268
T1077 0.2679
T1078 0.2678
T1079 0.2677
T1080 0.2676
T1081 0.2675
T1082 0.268
T1083 0.2679
T1084 0.2683
T1085 0.2693
T1086 0.2689
T1087 0.2687
T1088 0.2686
T1089 0.2685
T1090 0.2684
T1091 0.2677
T1092 0.2682
T1093 0.2888
T1094 0.2894
T1095 0.2877
T1096 0.2877
T1097 0.2876
T1098 0.288
T1099 0.2893
T1100 0.2891
T1101 0.289
T1102 0.2922
T1103 0.296
T1104 0.3024
T1105 0.3125
T1106 0.3185
T1107 0.3205
T1108 0.3205
T1109 0.3203
T1110 0.3228
T1111 0.3258
T1112 0.3316
T1113 0.3356
T1114 0.3434
T1115 0.3448
T1116 0.347
T1117 0.3468
T1118 0.3447
T1119 0.3404
T1120 0.3346
T1121 0.33
T1122 0.3269
T1123 0.3266
T1124 0.3245
T1125 0.3217
T1126 0.3215
T1127 0.3215
T1128 0.3214
T1129 0.3213
T1130 0.3224
T1131 0.3226
T1132 0.3221
T1133 0.3208
T1134 0.3209
T1135 0.3212
T1136 0.3219
T1137 0.3217
T1138 0.322
T1139 0.323
T1140 0.3249
T1141 0.3266
T1142 0.3276
T1143 0.3273
T1144 0.3276
T1145 0.3274
T1146 0.3274
T1147 0.328
T1148 0.3282
T1149 0.328
T1150 0.328
T1151 0.3279
T1152 0.3267
T1153 0.3254
T1154 0.3237
T1155 0.3222
T1156 0.3215
T1157 0.3216
T1158 0.3196
T1159 0.3198
T1160 0.3197
T1161 0.3205
T1162 0.3212
T1163 0.3207
T1164 0.3225
T1165 0.3226
T1166 0.3236
T1167 0.3233
T1168 0.3232
T1169 0.3224
T1170 0.3216
T1171 0.3202
T1172 0.3199
T1173 0.3212
T1174 0.3214
T1175 0.321
T1176 0.3209
T1177 0.3217
T1178 0.3224
T1179 0.3222
T1180 0.3217
T1181 0.3216
T1182 0.322
T1183 0.3218
T1184 0.3218
T1185 0.3217
T1186 0.3216
T1187 0.3215
T1188 0.3208
T1189 0.3221
T1190 0.3188
T1191 0.3166
T1192 0.315
T1193 0.3139
T1194 0.3131
T1195 0.3112
T1196 0.3114
T1197 0.3113
T1198 0.3112
T1199 0.3128
T1200 0.3143
T1201 0.3155
T1202 0.3136
T1203 0.3133
T1204 0.3118
T1205 0.3111
T1206 0.3103
T1207 0.3138
T1208 0.3106
T1209 0.3073
T1210 0.3084
T1211 0.3092
T1212 0.3107
T1213 0.3124
T1214 0.3151
T1215 0.3164
T1216 0.3185
T1217 0.319
T1218 0.3209
T1219 0.3231
T1220 0.3272
T1221 0.3302
T1222 0.3336
T1223 0.3363
T1224 0.3361
T1225 0.3359
T1226 0.3346
T1227 0.3343
T1228 0.3325
T1229 0.3314
T1230 0.3311
T1231 0.331
T1232 0.3318
T1233 0.3344
T1234 0.3371
T1235 0.3413
T1236 0.3436
T1237 0.3454
T1238 0.3453
T1239 0.3468
T1240 0.3487
T1241 0.3477
T1242 0.3439
T1243 0.3433
T1244 0.3434
T1245 0.3433
T1246 0.3433
T1247 0.344
T1248 0.3442
T1249 0.344
T1250 0.3439
T1251 0.3438
T1252 0.3429
T1253 0.3421
T1254 0.3422
T1255 0.3413
T1256 0.3397
T1257 0.339
T1258 0.3382
T1259 0.3374
T1260 0.3362
T1261 0.3359
T1262 0.3348
T1263 0.3281
T1264 0.3251
T1265 0.3226
T1266 0.3214
T1267 0.3202
T1268 0.3185
T1269 0.317
T1270 0.3167
T1271 0.3149
T1272 0.3142
T1273 0.3116
T1274 0.3105
T1275 0.3101
T1276 0.3085
T1277 0.3076
T1278 0.3067
T1279 0.3051
T1280 0.3042
T1281 0.3029
T1282 0.3017
T1283 0.3017
T1284 0.3016
T1285 0.3014
T1286 0.3011
T1287 0.299
T1288 0.2983
T1289 0.2955
T1290 0.2939
T1291 0.292
T1292 0.2908
T1293 0.2908
T1294 0.292
T1295 0.2922
T1296 0.292
T1297 0.2902
T1298 0.2903
T1299 0.2902
T1300 0.288
T1301 0.2876
T1302 0.2862
T1303 0.2853
T1304 0.2844
T1305 0.2844
T1306 0.2826
T1307 0.2826
T1308 0.282
T1309 0.2837
T1310 0.2835
T1311 0.2833
T1312 0.2853
T1313 0.2882
T1314 0.2914
T1315 0.3036
T1316 0.32
T1317 0.33
T1318 0.3423
T1319 0.3546
T1320 0.3651
T1321 0.3569
T1322 0.3628
T1323 0.3671
T1324 0.3079
T1325 0.3115
T1326 0.3154
T1327 0.3177
T1328 0.3206
T1329 0.3221
T1330 0.3214
T1331 0.3204
T1332 0.3183
T1333 0.3144
T1334 0.3089
T1335 0.3033
T1336 0.3612
T1337 0.3582
T1338 0.3569
T1339 0.3558
T1340 0.3547
T1341 0.354
T1342 0.354
T1343 0.3539
T1344 0.3529
T1345 0.3521
T1346 0.3517
T1347 0.3504
T1348 0.3485
T1349 0.3611
T1350 0.3599
T1351 0.3581
T1352 0.3565
T1353 0.3545
T1354 0.3525
T1355 0.3513
T1356 0.35
T1357 0.3487
T1358 0.3463
T1359 0.3444
T1360 0.342
T1361 0.3405
T1362 0.3387
T1363 0.3374
T1364 0.336
T1365 0.3346
T1366 0.3331
T1367 0.3317
T1368 0.3306
T1369 0.3303
T1370 0.3302
T1371 0.3301
T1372 0.3308
T1373 0.3322
T1374 0.3336
T1375 0.3347
T1376 0.3367
T1377 0.3377
T1378 0.3382
T1379 0.3394
T1380 0.3395
T1381 0.3412
T1382 0.3419
T1383 0.3431
T1384 0.3442
T1385 0.3424
T1386 0.3429
T1387 0.3423
T1388 0.3411
T1389 0.3397
T1390 0.338
T1391 0.3362
T1392 0.3353
T1393 0.3352
T1394 0.335
T1395 0.3365
T1396 0.3384
T1397 0.3405
T1398 0.3424
T1399 0.3438
T1400 0.3441
T1401 0.3446
T1402 0.3439
T1403 0.3447
T1404 0.3435
T1405 0.3424
T1406 0.3413
T1407 0.3403
T1408 0.3385
T1409 0.338
T1410 0.3368
T1411 0.3365
T1412 0.3353
T1413 0.3354
T1414 0.3349
T1415 0.3352
T1416 0.3333
T1417 0.3334
T1418 0.3333
T1419 0.3332
T1420 0.3331
T1421 0.3314
T1422 0.3312
T1423 0.33
T1424 0.3285
T1425 0.3286
T1426 0.3281
T1427 0.3269
T1428 0.3257
T1429 0.3246
T1430 0.3239
T1431 0.3235
T1432 0.3226
T1433 0.3222
T1434 0.3226
T1435 0.3228
T1436 0.3226
T1437 0.3217
T1438 0.3217
T1439 0.3216
T1440 0.3214
T1441 0.3209
T1442 0.32
T1443 0.3196
T1444 0.3184
T1445 0.3172
T1446 0.3164
T1447 0.316
T1448 0.3147
T1449 0.3148
T1450 0.3147
T1451 0.3145
T1452 0.314
T1453 0.3131
T1454 0.3127
T1455 0.3122
T1456 0.3101
T1457 0.309
T1458 0.3074
T1459 0.3057
T1460 0.3046
T1461 0.3036
T1462 0.3027
T1463 0.3026
T1464 0.3034
T1465 0.3067
T1466 0.3088
T1467 0.3091
T1468 0.3072
T1469 0.3048
T1470 0.3037
T1471 0.3029
T1472 0.3025
T1473 0.3015
T1474 0.3006
T1475 0.3008
T1476 0.3019
T1477 0.2999
T1478 0.3
T1479 0.2996
T1480 0.2987
T1481 0.2978
T1482 0.2978
T1483 0.2959
T1484 0.296
T1485 0.2958
T1486 0.2964
T1487 0.297
T1488 0.2995
T1489 0.3006
T1490 0.3006
T1491 0.3029
T1492 0.3044
T1493 0.3044
T1494 0.304
T1495 0.3039
T1496 0.3054
T1497 0.3069
T1498 0.3093
T1499 0.3115
T1500 0.3132
T1501 0.3139
T1502 0.3132
T1503 0.3115
T1504 0.3096
T1505 0.3081
T1506 0.3074
T1507 0.306
T1508 0.3056
T1509 0.3063
T1510 0.3069
T1511 0.3072
T1512 0.3082
T1513 0.3086
T1514 0.3091
T1515 0.3109
T1516 0.3111
T1517 0.3123
T1518 0.3124
T1519 0.3138
T1520 0.3144
T1521 0.3153
T1522 0.3157
T1523 0.3172
T1524 0.3183
T1525 0.3203
T1526 0.3228
T1527 0.3231
T1528 0.3232
T1529 0.3237
T1530 0.3227
T1531 0.3225
T1532 0.3224
T1533 0.3211
T1534 0.3208
T1535 0.3209
T1536 0.3215
T1537 0.322
T1538 0.3236
T1539 0.3248
T1540 0.3265
T1541 0.3278
T1542 0.3292
T1543 0.3298
T1544 0.3295
T1545 0.3294
T1546 0.3293
T1547 0.3291
T1548 0.329
T1549 0.3289
T1550 0.3287
T1551 0.3286
T1552 0.3285
T1553 0.3283
T1554 0.3282
T1555 0.3281
T1556 0.3279
T1557 0.3278
T1558 0.3277
T1559 0.3275
T1560 0.3274
T1561 0.3273
T1562 0.3271
T1563 0.327
T1564 0.3269
T1565 0.3267
T1566 0.3266
T1567 0.3265
T1568 0.3263
T1569 0.3262
T1570 0.3102
T1571 0.3074
T1572 0.3069
T1573 0.3065
T1574 0.3029
T1575 0.3025
T1576 0.3024
T1577 0.3019
T1578 0.3022
T1579 0.3028
T1580 0.3046
T1581 0.3069
T1582 0.3078
T1583 0.3077
T1584 0.3079
T1585 0.3066
T1586 0.3074
T1587 0.3083
T1588 0.3091
T1589 0.3103
T1590 0.3107
T1591 0.3097
T1592 0.3089
T1593 0.3078
T1594 0.3067
T1595 0.3063
T1596 0.3062
T1597 0.308
T1598 0.308
T1599 0.3074
T1600 0.3069
T1601 0.3069
T1602 0.3067
T1603 0.3066
T1604 0.3064
T1605 0.3061
T1606 0.306
T1607 0.3054
T1608 0.3038
T1609 0.3024
T1610 0.301
T1611 0.3001
T1612 0.2986
T1613 0.2975
T1614 0.2971
T1615 0.2962
T1616 0.2954
T1617 0.2969
T1618 0.2963
T1619 0.2966
T1620 0.2976
T1621 0.2973
T1622 0.2972
T1623 0.2963
T1624 0.2951
T1625 0.2935
T1626 0.2921
T1627 0.2903
T1628 0.288
T1629 0.2865
T1630 0.2858
T1631 0.2849
T1632 0.2835
T1633 0.2831
T1634 0.2809
T1635 0.2794
T1636 0.2778
T1637 0.2772
T1638 0.2758
T1639 0.2754
T1640 0.2749
T1641 0.2735
T1642 0.2735
T1643 0.2733
T1644 0.2727
T1645 0.2713
T1646 0.271
T1647 0.2693
T1648 0.2676
T1649 0.266
T1650 0.265
T1651 0.2645
T1652 0.2639
T1653 0.2624
T1654 0.2624
T1655 0.2622
T1656 0.2621
T1657 0.262
T1658 0.2628
T1659 0.2631
T1660 0.2638
T1661 0.2648
T1662 0.2675
T1663 0.2724
T1664 0.2754
T1665 0.2785
T1666 0.2815
T1667 0.2836
T1668 0.2893
T1669 0.2933
T1670 0.2962
T1671 0.3
T1672 0.304
T1673 0.3067
T1674 0.3085
T1675 0.309
T1676 0.3087
T1677 0.3075
T1678 0.3058
T1679 0.303
T1680 0.3003
T1681 0.2977
T1682 0.2958
T1683 0.2959
T1684 0.295
T1685 0.2957
T1686 0.2966
T1687 0.2967
T1688 0.2976
T1689 0.2976
T1690 0.2974
T1691 0.2973
T1692 0.2972
T1693 0.297
T1694 0.2965
T1695 0.2946
T1696 0.2929
T1697 0.2908
T1698 0.2894
T1699 0.288
T1700 0.2869
T1701 0.2869
T1702 0.2868
T1703 0.2855
T1704 0.2836
T1705 0.2837
T1706 0.282
T1707 0.2813
T1708 0.2801
T1709 0.2781
T1710 0.2771
T1711 0.2761
T1712 0.2745
T1713 0.2737
T1714 0.2729
T1715 0.2728
T1716 0.2719
T1717 0.2706
T1718 0.2694
T1719 0.2679
T1720 0.2663
T1721 0.2663
T1722 0.2662
T1723 0.2677
T1724 0.2674
T1725 0.2672
T1726 0.2669
T1727 0.2672
T1728 0.2682
T1729 0.2667
T1730 0.2663
T1731 0.2662
T1732 0.2661
T1733 0.2646
T1734 0.2643
T1735 0.2638
T1736 0.2627
T1737 0.2626
T1738 0.2625
T1739 0.2623
T1740 0.2622
T1741 0.2616
T1742 0.2598
T1743 0.259
T1744 0.2574
T1745 0.2561
T1746 0.2552
T1747 0.2551
T1748 0.255
T1749 0.2549
T1750 0.2547
T1751 0.2557
T1752 0.2558
T1753 0.2547
T1754 0.2549
T1755 0.2544
T1756 0.2536
T1757 0.2531
T1758 0.253
T1759 0.2515
T1760 0.2511
T1761 0.2492
T1762 0.2491
T1763 0.249
T1764 0.2537
T1765 0.2488
T1766 0.2486
T1767 0.2485
T1768 0.2531
T1769 0.2525
T1770 0.2529
T1771 0.248
T1772 0.2479
T1773 0.2477
T1774 0.2476
T1775 0.2475
T1776 0.2516
T1777 0.2507
T1778 0.2506
T1779 0.2498
T1780 0.249
T1781 0.2489
T1782 0.2477
T1783 0.2469
T1784 0.2469
T1785 0.2467
T1786 0.2466
T1787 0.2497
T1788 0.2476
T1789 0.2465
T1790 0.2447
T1791 0.2443
T1792 0.2427
T1793 0.2408
T1794 0.2408
T1795 0.2407
T1796 0.2402
T1797 0.2404
T1798 0.2403
T1799 0.2402
T1800 0.24
T1801 0.2399
T1802 0.2398
T1803 0.2387
T1804 0.2377
T1805 0.2376
T1806 0.2367
T1807 0.2366
T1808 0.2357
T1809 0.2356
T1810 0.2355
T1811 0.2354
T1812 0.2357
T1813 0.2351
T1814 0.235
T1815 0.2349
T1816 0.2328
T1817 0.2328
T1818 0.2327
T1819 0.2325
T1820 0.2324
T1821 0.2323
T1822 0.2322
T1823 0.232
T1824 0.2319
T1825 0.2318
T1826 0.2304
T1827 0.2296
T1828 0.2295
T1829 0.2276
T1830 0.2275
T1831 0.2274
T1832 0.2259
T1833 0.2258
T1834 0.2266
T1835 0.2297
T1836 0.2318
T1837 0.2319
T1838 0.2318
T1839 0.2312
T1840 0.2301
T1841 0.23
T1842 0.2294
T1843 0.2293
T1844 0.2292
T1845 0.2306
T1846 0.2305
T1847 0.2304
T1848 0.2303
T1849 0.2302
T1850 0.2293
T1851 0.2283
T1852 0.2274
T1853 0.2264
T1854 0.2248
T1855 0.2247
T1856 0.2241
T1857 0.2235
T1858 0.2238
T1859 0.2251
T1860 0.2259
T1861 0.2252
T1862 0.2243
T1863 0.2233
T1864 0.2215
T1865 0.2207
T1866 0.2205
T1867 0.2222
T1868 0.2227
T1869 0.222
T1870 0.2219
T1871 0.2212
T1872 0.2194
T1873 0.2218
T1874 0.2237
T1875 0.2257
T1876 0.2298
T1877 0.2358
T1878 0.239
T1879 0.2377
T1880 0.2415
T1881 0.245
T1882 0.2491
T1883 0.2542
T1884 0.2595
T1885 0.263
T1886 0.2664
T1887 0.268
T1888 0.2679
T1889 0.2673
T1890 0.2653
T1891 0.2631
T1892 0.2616
T1893 0.2593
T1894 0.2577
T1895 0.2571
T1896 0.2567
T1897 0.257
T1898 0.2585
T1899 0.2603
T1900 0.2619
T1901 0.2632
T1902 0.2638
T1903 0.2642
T1904 0.264
T1905 0.2632
T1906 0.2621
T1907 0.2621
T1908 0.261
T1909 0.2587
T1910 0.2544
T1911 0.2529
T1912 0.251
T1913 0.2483
T1914 0.2478
T1915 0.2481
T1916 0.2452
T1917 0.2418
T1918 0.2414
T1919 0.2403
T1920 0.2389
T1921 0.2389
T1922 0.2372
T1923 0.2361
T1924 0.235
T1925 0.2344
T1926 0.2327
T1927 0.2324
T1928 0.231
T1929 0.23
T1930 0.2299
T1931 0.232
T1932 0.2321
T1933 0.2312
T1934 0.23
T1935 0.2293
T1936 0.2289
T1937 0.2271
T1938 0.2303
T1939 0.2306
T1940 0.2316
T1941 0.2281
T1942 0.2283
T1943 0.2304
T1944 0.232
T1945 0.2309
T1946 0.2301
T1947 0.2308
T1948 0.2314
T1949 0.2325
T1950 0.2345
T1951 0.2386
T1952 0.2426
T1953 0.2473
T1954 0.2537
T1955 0.2607
T1956 0.2653
T1957 0.2686
T1958 0.2733
T1959 0.2824
T1960 0.2871
T1961 0.2909
T1962 0.293
T1963 0.2958
T1964 0.2881
T1965 0.2913
T1966 0.2962
T1967 0.2478
T1968 0.2538
T1969 0.2575
T1970 0.262
T1971 0.2633
T1972 0.266
T1973 0.2681
T1974 0.2692
T1975 0.2706
T1976 0.2712
T1977 0.2724
T1978 0.2721
T1979 0.2714
T1980 0.2715
T1981 0.2711
T1982 0.2698
T1983 0.2689
T1984 0.2677
T1985 0.2667
T1986 0.267
T1987 0.2657
T1988 0.2645
T1989 0.2642
T1990 0.264
T1991 0.2629
T1992 0.2625
T1993 0.2615
T1994 0.2609
T1995 0.2591
T1996 0.2577
T1997 0.2568
T1998 0.2549
T1999 0.2533
T2000 0.2514
T2001 0.2494
T2002 0.2467
T2003 0.2435
T2004 0.2404
T2005 0.2887
T2006 0.2869
T2007 0.2859
T2008 0.2857
T2009 0.2847
T2010 0.2842
T2011 0.2838
T2012 0.2826
T2013 0.282
T2014 0.2812
T2015 0.2803
T2016 0.2794
T2017 0.2779
T2018 0.2772
T2019 0.2757
T2020 0.2747
T2021 0.285
T2022 0.284
T2023 0.2829
T2024 0.2815
T2025 0.2809
T2026 0.28
T2027 0.2788
T2028 0.2781
T2029 0.2773
T2030 0.2762
T2031 0.2762
T2032 0.2756
T2033 0.2744
T2034 0.2739
T2035 0.2733
T2036 0.2733
T2037 0.2722
T2038 0.2719
T2039 0.271
T2040 0.2707
T2041 0.2697
T2042 0.2692
T2043 0.2684
T2044 0.2684
T2045 0.2684
T2046 0.2679
T2047 0.2678
T2048 0.2686
T2049 0.2696
T2050 0.2703
T2051 0.2716
T2052 0.2728
T2053 0.2757
T2054 0.2781
T2055 0.2811
T2056 0.2737
T2057 0.2773
T2058 0.2823
T2059 0.239
T2060 0.2433
T2061 0.2466
T2062 0.2489
T2063 0.2515
T2064 0.2534
T2065 0.2542
T2066 0.2542
T2067 0.2549
T2068 0.2549
T2069 0.254
T2070 0.2536
T2071 0.2527
T2072 0.2521
T2073 0.251
T2074 0.2496
T2075 0.249
T2076 0.2481
T2077 0.2471
T2078 0.2461
T2079 0.2452
T2080 0.2448
T2081 0.2438
T2082 0.2426
T2083 0.2417
T2084 0.2404
T2085 0.2391
T2086 0.2372
T2087 0.2346
T2088 0.2331
T2089 0.232
T2090 0.2301
T2091 0.2277
T2092 0.2743
T2093 0.2731
T2094 0.2721
T2095 0.2711
T2096 0.2703
T2097 0.2695
T2098 0.2697
T2099 0.2688
T2100 0.2669
T2101 0.2659
T2102 0.2656
T2103 0.2647
T2104 0.2641
T2105 0.2633
T2106 0.2624
T2107 0.2621
T2108 0.262
T2109 0.2615
T2110 0.2605
T2111 0.2699
T2112 0.27
T2113 0.2689
T2114 0.2686
T2115 0.268
T2116 0.2677
T2117 0.2676
T2118 0.2674
T2119 0.2673
T2120 0.2671
T2121 0.2664
T2122 0.2658
T2123 0.2658
T2124 0.2656
T2125 0.2648
T2126 0.2655
T2127 0.2658
T2128 0.2641
T2129 0.264
T2130 0.2639
T2131 0.2646
T2132 0.2655
T2133 0.2662
T2134 0.2667
T2135 0.2661
T2136 0.266
T2137 0.2652
T2138 0.2652
T2139 0.264
T2140 0.264
T2141 0.2633
T2142 0.2628
T2143 0.2627
T2144 0.2626
T2145 0.262
T2146 0.2621
T2147 0.2627
T2148 0.2634
T2149 0.2648
T2150 0.2553
T2151 0.2564
T2152 0.2577
T2153 0.2581
T2154 0.2586
T2155 0.2591
T2156 0.2594
T2157 0.2594
T2158 0.2589
T2159 0.2583
T2160 0.2577
T2161 0.2576
T2162 0.2575
T2163 0.2563
T2164 0.2563
T2165 0.2552
T2166 0.2548
T2167 0.2543
T2168 0.2534
T2169 0.2528
T2170 0.2524
T2171 0.2514
T2172 0.2608
T2173 0.2606
T2174 0.2597
T2175 0.2594
T2176 0.2583
T2177 0.2583
T2178 0.2573
T2179 0.2573
T2180 0.2561
T2181 0.2562
T2182 0.2555
T2183 0.2549
T2184 0.2549
T2185 0.254
T2186 0.2527
T2187 0.2528
T2188 0.2527
T2189 0.2518
T2190 0.2516
T2191 0.2512
T2192 0.2505
T2193 0.2503
T2194 0.2499
T2195 0.2493
T2196 0.2489
T2197 0.2489
T2198 0.2482
T2199 0.2472
T2200 0.2467
T2201 0.2466
T2202 0.2465
T2203 0.2474
T2204 0.2468
T2205 0.2462
T2206 0.2462
T2207 0.2457
T2208 0.2456
T2209 0.2455
T2210 0.2447
T2211 0.2443
T2212 0.2442
T2213 0.2436
T2214 0.243
T2215 0.243
T2216 0.2429
T2217 0.2427
T2218 0.2423
T2219 0.2414
T2220 0.2414
T2221 0.241
T2222 0.2404
T2223 0.2402
T2224 0.2401
T2225 0.2399
T2226 0.2398
T2227 0.2397
T2228 0.2395
T2229 0.2394
T2230 0.2392
T2231 0.2391
T2232 0.2389
T2233 0.2382
T2234 0.2377
T2235 0.2377
T2236 0.2375
T2237 0.2374
T2238 0.2363
T2239 0.2363
T2240 0.2362
T2241 0.2359
T2242 0.2358
T2243 0.2354
T2244 0.2346
T2245 0.2346
T2246 0.2345
T2247 0.2343
T2248 0.234
T2249 0.2336
T2250 0.233
T2251 0.2328
T2252 0.2327
T2253 0.2326
T2254 0.2325
T2255 0.2323
T2256 0.2317
T2257 0.2312
T2258 0.2312
T2259 0.231
T2260 0.2309
T2261 0.2305
T2262 0.2302
T2263 0.23
T2264 0.2296
T2265 0.2293
T2266 0.2292
T2267 0.229
T2268 0.2284
T2269 0.2279
T2270 0.2278
T2271 0.2277
T2272 0.2269
T2273 0.2266
T2274 0.2265
T2275 0.2264
T2276 0.2261
T2277 0.226
T2278 0.2259
T2279 0.2257
T2280 0.2256
T2281 0.2255
T2282 0.2246
T2283 0.2244
T2284 0.2243
T2285 0.2242
T2286 0.224
T2287 0.2239
T2288 0.2238
T2289 0.2232
T2290 0.2226
T2291 0.2225
T2292 0.2223
T2293 0.2222
T2294 0.2221
T2295 0.222
T2296 0.2218
T2297 0.2217
T2298 0.2213
T2299 0.2208
T2300 0.2205
T2301 0.2201
T2302 0.2178
T2303 0.2142
T2304 0.2136
T2305 0.2144
T2306 0.2162
T2307 0.217
T2308 0.2177
T2309 0.2176
T2310 0.2175
T2311 0.2174
T2312 0.2172
T2313 0.2171
T2314 0.217
T2315 0.2169
T2316 0.2167
T2317 0.2166
T2318 0.2165
T2319 0.2164
T2320 0.2158
T2321 0.2152
T2322 0.2159
T2323 0.2159
T2324 0.2158
T2325 0.2156
T2326 0.2155
T2327 0.2154
T2328 0.2153
T2329 0.215
T2330 0.2149
T2331 0.2148
T2332 0.2137
T2333 0.2137
T2334 0.2136
T2335 0.2135
T2336 0.2133
T2337 0.2132
T2338 0.2131
T2339 0.2127
T2340 0.2122
T2341 0.2126
T2342 0.2126
T2343 0.212
T2344 0.2117
T2345 0.2114
T2346 0.2113
T2347 0.2112
T2348 0.211
T2349 0.2108
T2350 0.2112
T2351 0.211
T2352 0.2111
T2353 0.2102
T2354 0.2102
T2355 0.2101
T2356 0.21
T2357 0.2099
T2358 0.2097
T2359 0.2096
T2360 0.2095
T2361 0.2094
T2362 0.2088
T2363 0.209
T2364 0.2086
T2365 0.2085
T2366 0.2084
T2367 0.2078
T2368 0.2077
T2369 0.2081
T2370 0.2101
T2371 0.2108
T2372 0.2107
T2373 0.2103
T2374 0.209
T2375 0.2078
T2376 0.2071
T2377 0.2064
T2378 0.2057
T2379 0.2054
T2380 0.2054
T2381 0.2052
T2382 0.2058
T2383 0.2059
T2384 0.2057
T2385 0.2056
T2386 0.2055
T2387 0.2054
T2388 0.2052
T2389 0.2051
T2390 0.205
T2391 0.2049
T2392 0.2048
T2393 0.2046
T2394 0.2045
T2395 0.1475
T2396 0.1549
T2397 0.1551
T2398 0.1547
T2399 0.1546
T2400 0.1545
T2401 0.1544
T2402 0.1544
T2403 0.1543
T2404 0.1542
T2405 0.1541
T2406 0.154
T2407 0.1542
T2408 0.1538
T2409 0.1538
T2410 0.1535
T2411 0.1532
T2412 0.1521
T2413 0.1526
T2414 0.1519
T2415 0.1501
T2416 0.1494
T2417 0.1493
T2418 0.1493
T2419 0.1492
T2420 0.1491
T2421 0.149
T2422 0.1489
T2423 0.1489
T2424 0.1488
T2425 0.1487
T2426 0.1486
T2427 0.1485
T2428 0.1484
T2429 0.1484
T2430 0.1483
T2431 0.1482
T2432 0.1481
T2433 0.148
T2434 0.1479
T2435 0.1479
T2436 0.1478
T2437 0.1477
T2438 0.1476
T2439 0.1475
T2440 0.1475
T2441 0.1474
T2442 0.1473
T2443 0.1472
T2444 0.1471
T2445 0.147
T2446 0.147
T2447 0.1469
T2448 0.1468
T2449 0.1467
T2450 0.1466
T2451 0.1465
T2452 0.1465
T2453 0.1464
T2454 0.1463
T2455 0.1462
T2456 0.1461
T2457 0.1455
T2458 0.1448
T2459 0.1448
T2460 0.1444
T2461 0.1446
T2462 0.1437
T2463 0.1442
T2464 0.1441
T2465 0.1443
T2466 0.1442
T2467 0.1441
T2468 0.144
T2469 0.144
T2470 0.1439
T2471 0.1438
T2472 0.1437
T2473 0.1436
T2474 0.1436
T2475 0.1435
T2476 0.1434
T2477 0.1433
T2478 0.1432
T2479 0.1432
T2480 0.1431
T2481 0.143
T2482 0.1429
T2483 0.1428
T2484 0.1425
T2485 0.1424
T2486 0.1426
T2487 0.1417
T2488 0.1419
T2489 0.1527
T2490 0.1714
T2491 0.171
T2492 0.166
T2493 0.1629
T2494 0.1611
T2495 0.1607
T2496 0.1587
T2497 0.1579
T2498 0.1735
T2499 0.1724
T2500 0.1715
T2501 0.1705
T2502 0.1696
T2503 0.1686
T2504 0.1671
T2505 0.1668
T2506 0.166
T2507 0.1725
T2508 0.1684
T2509 0.1657
T2510 0.1637
T2511 0.1583
T2512 0.1693
T2513 0.1663
T2514 0.1652
T2515 0.1643
T2516 0.1639
T2517 0.1634
T2518 0.1628
T2519 0.1621
T2520 0.1612
T2521 0.1602
T2522 0.1592
T2523 0.1586
T2524 0.1581
T2525 0.1571
T2526 0.156
T2527 0.1557
T2528 0.1547
T2529 0.1538
T2530 0.1532
T2531 0.1519
T2532 0.1509
T2533 0.1503
T2534 0.1495
T2535 0.1477
T2536 0.1473
T2537 0.1472
T2538 0.1471
T2539 0.147
T2540 0.147
T2541 0.1469
T2542 0.1468
T2543 0.1467
T2544 0.1466
T2545 0.1465
T2546 0.1465
T2547 0.1464
T2548 0.1458
T2549 0.1452
T2550 0.1451
T2551 0.145
T2552 0.145
T2553 0.1441
T2554 0.1443
T2555 0.1447
T2556 0.1444
T2557 0.143
T2558 0.1421
T2559 0.1414
T2560 0.1616
T2561 0.1646
T2562 0.1617
T2563 0.1601
T2564 0.1583
T2565 0.1571
T2566 0.1564
T2567 0.1554
T2568 0.155
T2569 0.1545
T2570 0.1537
T2571 0.153
T2572 0.1526
T2573 0.1519
T2574 0.1513
T2575 0.1506
T2576 0.1502
T2577 0.1499
T2578 0.1498
T2579 0.149
T2580 0.1482
T2581 0.1468
T2582 0.1464
T2583 0.1456
T2584 0.1453
T2585 0.1454
T2586 0.1453
T2587 0.1453
T2588 0.1452
T2589 0.1451
T2590 0.145
T2591 0.1442
T2592 0.1439
T2593 0.1438
T2594 0.1437
T2595 0.1436
T2596 0.1436
T2597 0.1435
T2598 0.1434
T2599 0.1433
T2600 0.1426
T2601 0.1419
T2602 0.1419
T2603 0.1413
T2604 0.1412
T2605 0.1411
T2606 0.1406
T2607 0.1415
T2608 0.1411
T2609 0.1411
T2610 0.1403
T2611 0.1402
T2612 0.1401
T2613 0.14
T2614 0.1399
T2615 0.1399
T2616 0.1398
T2617 0.139
T2618 0.1387
T2619 0.1392
T2620 0.1395
T2621 0.1397
T2622 0.1397
T2623 0.1397
T2624 0.1397
T2625 0.1397
T2626 0.1395
T2627 0.1392
T2628 0.139
T2629 0.1385
T2630 0.1385
T2631 0.1387
T2632 0.138
T2633 0.1378
T2634 0.1378
T2635 0.1378
T2636 0.1378
T2637 0.1378
T2638 0.1378
T2639 0.1378
T2640 0.1378
T2641 0.1378
T2642 0.1378
T2643 0.1378
T2644 0.1378
T2645 0.1385
T2646 0.1387
T2647 0.1387
T2648 0.1387
T2649 0.1387
T2650 0.1387
T2651 0.138
T2652 0.138
T2653 0.1378
T2654 0.1378
T2655 0.1378
T2656 0.1378
T2657 0.138
T2658 0.1385
T2659 0.138
T2660 0.139
T2661 0.1387
T2662 0.1395
T2663 0.1404
T2664 0.1404
T2665 0.141
T2666 0.1413
T2667 0.1428
T2668 0.1437
T2669 0.1449
T2670 0.1453
T2671 0.1465
T2672 0.1476
T2673 0.1498
T2674 0.151
T2675 0.153
T2676 0.1559
T2677 0.1576
T2678 0.1595
T2679 0.145
T2680 0.1456
T2681 0.1459
T2682 0.1467
T2683 0.1476
T2684 0.1479
T2685 0.1479
T2686 0.1473
T2687 0.1467
T2688 0.1462
T2689 0.1453
T2690 0.1442
T2691 0.1597
T2692 0.1594
T2693 0.1594
T2694 0.1594
T2695 0.1594
T2696 0.1594
T2697 0.1594
T2698 0.1594
T2699 0.1594
T2700 0.1594
T2701 0.1586
T2702 0.1573
T2703 0.1563
T2704 0.1557
T2705 0.1576
T2706 0.1565
T2707 0.1557
T2708 0.1557
T2709 0.1549
T2710 0.1538
T2711 0.1538
T2712 0.153
T2713 0.152
T2714 0.1518
T2715 0.1518
T2716 0.1518
T2717 0.1516
T2718 0.151
T2719 0.1507
T2720 0.1507
T2721 0.1516
T2722 0.151
T2723 0.1513
T2724 0.1513
T2725 0.1528
T2726 0.1535
T2727 0.1538
T2728 0.154
T2729 0.1546
T2730 0.1549
T2731 0.1557
T2732 0.1557
T2733 0.1563
T2734 0.1565
T2735 0.1568
T2736 0.1576
T2737 0.1576
T2738 0.1576
T2739 0.1576
T2740 0.1576
T2741 0.1584
T2742 0.1586
T2743 0.159
T2744 0.1594
T2745 0.1597
T2746 0.1442
T2747 0.1456
T2748 0.1459
T2749 0.1464
T2750 0.1473
T2751 0.1462
T2752 0.1456
T2753 0.1446
T2754 0.1442
T2755 0.1594
T2756 0.1592
T2757 0.1586
T2758 0.1584
T2759 0.1576
T2760 0.157
T2761 0.1561
T2762 0.1557
T2763 0.1552
T2764 0.1546
T2765 0.1542
T2766 0.1538
T2767 0.153
T2768 0.1527
T2769 0.1527
T2770 0.1527
T2771 0.1527
T2772 0.152
T2773 0.1518
T2774 0.1513
T2775 0.1507
T2776 0.1507
T2777 0.1507
T2778 0.1507
T2779 0.1507
T2780 0.1507
T2781 0.1501
T2782 0.1498
T2783 0.1498
T2784 0.1496
T2785 0.1487
T2786 0.1487
T2787 0.1487
T2788 0.1481
T2789 0.1478
T2790 0.1478
T2791 0.1357
T2792 0.1357
T2793 0.1357
T2794 0.1357
T2795 0.1357
T2796 0.1357
T2797 0.1357
T2798 0.1357
T2799 0.1357
T2800 0.1357
T2801 0.1357
T2802 0.1357
T2803 0.1357
T2804 0.1357
T2805 0.1357
T2806 0.1357
T2807 0.1357
T2808 0.1357
