# Supplementary material for: FishMORPH - An agent-based model to predict salmonid growth and distribution responses under natural and low flows
Source: Sci Rep. 2016 Jul 19;6:29414. doi: 10.1038/srep29414 (PMC4949470; doi:10.1038/srep29414)
Supplement: Supplementary Information 2 [file srep29414-s2.zip › SR_FishMORPH_Files/Parameters/Baseline_Velocity_P16.var]

Velocity PatchP16
T1 0.1821
T2 0.1816
T3 0.1816
T4 0.1816
T5 0.1814
T6 0.1813
T7 0.1807
T8 0.1806
T9 0.18
T10 0.1814
T11 0.1813
T12 0.1798
T13 0.1798
T14 0.1787
T15 0.1787
T16 0.1787
T17 0.1787
T18 0.1787
T19 0.1785
T20 0.1782
T21 0.1778
T22 0.1776
T23 0.1776
T24 0.1776
T25 0.1771
T26 0.1767
T27 0.1767
T28 0.1767
T29 0.1767
T30 0.1767
T31 0.1767
T32 0.1767
T33 0.1767
T34 0.1767
T35 0.1765
T36 0.1775
T37 0.1771
T38 0.1771
T39 0.1771
T40 0.1771
T41 0.1771
T42 0.1769
T43 0.1764
T44 0.1764
T45 0.1764
T46 0.1764
T47 0.1764
T48 0.1764
T49 0.1764
T50 0.1764
T51 0.1755
T52 0.1755
T53 0.1755
T54 0.1746
T55 0.1746
T56 0.1744
T57 0.1739
T58 0.1742
T59 0.1744
T60 0.1761
T61 0.1748
T62 0.1742
T63 0.1739
T64 0.1737
T65 0.1746
T66 0.1739
T67 0.1737
T68 0.1737
T69 0.1737
T70 0.1737
T71 0.1735
T72 0.1728
T73 0.1724
T74 0.1719
T75 0.1712
T76 0.1712
T77 0.1712
T78 0.1712
T79 0.1712
T80 0.1712
T81 0.1712
T82 0.1712
T83 0.1712
T84 0.1712
T85 0.1714
T86 0.1721
T87 0.1721
T88 0.1721
T89 0.1721
T90 0.1721
T91 0.1721
T92 0.1721
T93 0.1721
T94 0.1721
T95 0.1721
T96 0.1721
T97 0.1721
T98 0.1721
T99 0.1719
T100 0.1712
T101 0.1712
T102 0.1712
T103 0.1712
T104 0.1712
T105 0.1712
T106 0.1712
T107 0.1712
T108 0.171
T109 0.1712
T110 0.1712
T111 0.1712
T112 0.1712
T113 0.1712
T114 0.1712
T115 0.1712
T116 0.1712
T117 0.1712
T118 0.1712
T119 0.1712
T120 0.1712
T121 0.1712
T122 0.1712
T123 0.1712
T124 0.1712
T125 0.1712
T126 0.1712
T127 0.1712
T128 0.1712
T129 0.1712
T130 0.1712
T131 0.1716
T132 0.1721
T133 0.1721
T134 0.1721
T135 0.1721
T136 0.1723
T137 0.1728
T138 0.1728
T139 0.1728
T140 0.1728
T141 0.1728
T142 0.1728
T143 0.1728
T144 0.1728
T145 0.1728
T146 0.1728
T147 0.1728
T148 0.1728
T149 0.1728
T150 0.1737
T151 0.1735
T152 0.1737
T153 0.1739
T154 0.1746
T155 0.1746
T156 0.1746
T157 0.1746
T158 0.175
T159 0.1746
T160 0.175
T161 0.1755
T162 0.1755
T163 0.1755
T164 0.1755
T165 0.1755
T166 0.1755
T167 0.1755
T168 0.1755
T169 0.1755
T170 0.1755
T171 0.1755
T172 0.1755
T173 0.1755
T174 0.1755
T175 0.1755
T176 0.1755
T177 0.1755
T178 0.1753
T179 0.1755
T180 0.1755
T181 0.1753
T182 0.1748
T183 0.1753
T184 0.1748
T185 0.1746
T186 0.1746
T187 0.1746
T188 0.1746
T189 0.1746
T190 0.1746
T191 0.1746
T192 0.1746
T193 0.1746
T194 0.1746
T195 0.1746
T196 0.1746
T197 0.1739
T198 0.1737
T199 0.1737
T200 0.1737
T201 0.1728
T202 0.1728
T203 0.1728
T204 0.1728
T205 0.1728
T206 0.1728
T207 0.1728
T208 0.1728
T209 0.1728
T210 0.1728
T211 0.1728
T212 0.1728
T213 0.1728
T214 0.1728
T215 0.173
T216 0.1728
T217 0.1728
T218 0.1728
T219 0.1728
T220 0.1728
T221 0.1728
T222 0.1728
T223 0.1728
T224 0.1726
T225 0.1721
T226 0.1721
T227 0.1721
T228 0.1721
T229 0.1721
T230 0.1721
T231 0.1721
T232 0.1721
T233 0.1721
T234 0.1721
T235 0.1721
T236 0.1721
T237 0.1721
T238 0.1721
T239 0.1721
T240 0.1721
T241 0.1721
T242 0.1721
T243 0.1721
T244 0.1721
T245 0.1721
T246 0.1721
T247 0.1721
T248 0.1721
T249 0.1712
T250 0.1712
T251 0.1714
T252 0.1859
T253 0.1964
T254 0.1915
T255 0.1913
T256 0.1914
T257 0.1914
T258 0.1906
T259 0.1907
T260 0.1907
T261 0.1903
T262 0.19
T263 0.1901
T264 0.1901
T265 0.1901
T266 0.1901
T267 0.1901
T268 0.1901
T269 0.1901
T270 0.1901
T271 0.1901
T272 0.1901
T273 0.1901
T274 0.1901
T275 0.1901
T276 0.1903
T277 0.1905
T278 0.1908
T279 0.1907
T280 0.1907
T281 0.1907
T282 0.1903
T283 0.1902
T284 0.19
T285 0.1901
T286 0.1901
T287 0.1901
T288 0.1901
T289 0.1901
T290 0.1901
T291 0.1901
T292 0.1901
T293 0.1903
T294 0.1909
T295 0.1907
T296 0.1907
T297 0.1916
T298 0.1914
T299 0.1914
T300 0.1918
T301 0.1915
T302 0.1915
T303 0.1917
T304 0.1919
T305 0.192
T306 0.1919
T307 0.1919
T308 0.1919
T309 0.1919
T310 0.1919
T311 0.1919
T312 0.1919
T313 0.1919
T314 0.1919
T315 0.1919
T316 0.1919
T317 0.1919
T318 0.1919
T319 0.1919
T320 0.1919
T321 0.1919
T322 0.1919
T323 0.1919
T324 0.1919
T325 0.1918
T326 0.192
T327 0.1919
T328 0.1919
T329 0.1919
T330 0.1919
T331 0.1919
T332 0.1919
T333 0.1919
T334 0.1919
T335 0.1919
T336 0.1919
T337 0.1918
T338 0.1913
T339 0.1914
T340 0.1914
T341 0.1914
T342 0.1914
T343 0.1914
T344 0.1914
T345 0.1914
T346 0.1914
T347 0.1914
T348 0.1914
T349 0.1914
T350 0.1914
T351 0.1914
T352 0.1914
T353 0.1906
T354 0.1907
T355 0.1907
T356 0.1907
T357 0.1907
T358 0.1907
T359 0.1907
T360 0.1907
T361 0.1907
T362 0.1903
T363 0.1908
T364 0.1907
T365 0.1907
T366 0.1907
T367 0.1907
T368 0.1907
T369 0.1907
T370 0.1907
T371 0.1907
T372 0.1907
T373 0.191
T374 0.1915
T375 0.1914
T376 0.1914
T377 0.1914
T378 0.1916
T379 0.1914
T380 0.1914
T381 0.1914
T382 0.1914
T383 0.1914
T384 0.1914
T385 0.1914
T386 0.1914
T387 0.1914
T388 0.1914
T389 0.1914
T390 0.1914
T391 0.1914
T392 0.1914
T393 0.1908
T394 0.1853
T395 0.1759
T396 0.1744
T397 0.1818
T398 0.1812
T399 0.1806
T400 0.1808
T401 0.1808
T402 0.1808
T403 0.181
T404 0.1808
T405 0.1808
T406 0.1802
T407 0.1801
T408 0.1802
T409 0.1802
T410 0.1806
T411 0.1809
T412 0.1815
T413 0.1824
T414 0.1828
T415 0.1821
T416 0.1827
T417 0.1826
T418 0.1826
T419 0.1824
T420 0.1811
T421 0.1815
T422 0.1776
T423 0.1771
T424 0.1776
T425 0.1776
T426 0.1776
T427 0.1776
T428 0.1776
T429 0.1776
T430 0.1776
T431 0.1776
T432 0.1776
T433 0.1776
T434 0.1776
T435 0.1771
T436 0.1767
T437 0.1767
T438 0.1775
T439 0.1771
T440 0.1766
T441 0.1762
T442 0.1762
T443 0.176
T444 0.1753
T445 0.1755
T446 0.1753
T447 0.1755
T448 0.1753
T449 0.1751
T450 0.174
T451 0.1735
T452 0.1735
T453 0.1735
T454 0.1731
T455 0.1726
T456 0.1726
T457 0.1735
T458 0.1735
T459 0.1735
T460 0.1733
T461 0.1735
T462 0.1735
T463 0.1744
T464 0.175
T465 0.1756
T466 0.176
T467 0.1767
T468 0.1771
T469 0.1765
T470 0.1765
T471 0.177
T472 0.1774
T473 0.1772
T474 0.1765
T475 0.1773
T476 0.1769
T477 0.1765
T478 0.176
T479 0.176
T480 0.1756
T481 0.176
T482 0.1758
T483 0.176
T484 0.176
T485 0.1762
T486 0.176
T487 0.1769
T488 0.177
T489 0.177
T490 0.1781
T491 0.1794
T492 0.1796
T493 0.1805
T494 0.1817
T495 0.1822
T496 0.1827
T497 0.1831
T498 0.1832
T499 0.184
T500 0.1775
T501 0.178
T502 0.1791
T503 0.1802
T504 0.1809
T505 0.1817
T506 0.1823
T507 0.1823
T508 0.1825
T509 0.1831
T510 0.1829
T511 0.1831
T512 0.1794
T513 0.1795
T514 0.1801
T515 0.181
T516 0.1811
T517 0.1819
T518 0.1822
T519 0.1821
T520 0.1823
T521 0.182
T522 0.1821
T523 0.1821
T524 0.1821
T525 0.1821
T526 0.1821
T527 0.1818
T528 0.1814
T529 0.1813
T530 0.1813
T531 0.1805
T532 0.1807
T533 0.1805
T534 0.1799
T535 0.179
T536 0.183
T537 0.1827
T538 0.1824
T539 0.1821
T540 0.1822
T541 0.1812
T542 0.1814
T543 0.1814
T544 0.181
T545 0.1807
T546 0.1808
T547 0.1803
T548 0.18
T549 0.1801
T550 0.1797
T551 0.1793
T552 0.1792
T553 0.1785
T554 0.1786
T555 0.1782
T556 0.1778
T557 0.1779
T558 0.1781
T559 0.179
T560 0.1804
T561 0.1824
T562 0.1835
T563 0.1807
T564 0.1823
T565 0.1852
T566 0.1891
T567 0.192
T568 0.1935
T569 0.1948
T570 0.1956
T571 0.1967
T572 0.1978
T573 0.1993
T574 0.2015
T575 0.2035
T576 0.2056
T577 0.2096
T578 0.214
T579 0.2182
T580 0.2222
T581 0.2257
T582 0.2281
T583 0.2306
T584 0.2317
T585 0.2324
T586 0.2344
T587 0.2355
T588 0.2358
T589 0.2387
T590 0.2397
T591 0.2398
T592 0.2412
T593 0.2413
T594 0.2412
T595 0.2407
T596 0.2386
T597 0.2364
T598 0.2338
T599 0.2318
T600 0.229
T601 0.2268
T602 0.2253
T603 0.2237
T604 0.2224
T605 0.2213
T606 0.2208
T607 0.2204
T608 0.2208
T609 0.2212
T610 0.2223
T611 0.2228
T612 0.2243
T613 0.2255
T614 0.2267
T615 0.2271
T616 0.2283
T617 0.2291
T618 0.2299
T619 0.2306
T620 0.2312
T621 0.2312
T622 0.2305
T623 0.2289
T624 0.2259
T625 0.2219
T626 0.2169
T627 0.2112
T628 0.2053
T629 0.2005
T630 0.1981
T631 0.1963
T632 0.1952
T633 0.1943
T634 0.1935
T635 0.193
T636 0.1923
T637 0.1918
T638 0.1916
T639 0.191
T640 0.1906
T641 0.1905
T642 0.1902
T643 0.1899
T644 0.19
T645 0.19
T646 0.1895
T647 0.1892
T648 0.1891
T649 0.1885
T650 0.1886
T651 0.1883
T652 0.188
T653 0.1881
T654 0.1876
T655 0.1873
T656 0.1874
T657 0.1868
T658 0.1868
T659 0.1868
T660 0.1859
T661 0.1861
T662 0.1854
T663 0.1855
T664 0.1841
T665 0.1767
T666 0.1778
T667 0.178
T668 0.178
T669 0.1778
T670 0.1774
T671 0.1775
T672 0.1775
T673 0.1775
T674 0.1775
T675 0.1765
T676 0.1767
T677 0.1765
T678 0.1765
T679 0.1839
T680 0.1833
T681 0.1835
T682 0.1835
T683 0.1831
T684 0.1838
T685 0.1783
T686 0.1853
T687 0.1853
T688 0.1791
T689 0.1794
T690 0.1773
T691 0.1763
T692 0.1833
T693 0.1831
T694 0.1827
T695 0.1828
T696 0.1826
T697 0.1821
T698 0.1822
T699 0.1823
T700 0.1824
T701 0.1825
T702 0.1819
T703 0.1822
T704 0.1822
T705 0.1822
T706 0.1823
T707 0.1824
T708 0.1819
T709 0.1819
T710 0.182
T711 0.1821
T712 0.182
T713 0.1815
T714 0.1818
T715 0.1819
T716 0.1819
T717 0.182
T718 0.1821
T719 0.1822
T720 0.1823
T721 0.1824
T722 0.1825
T723 0.1826
T724 0.1827
T725 0.1828
T726 0.1829
T727 0.183
T728 0.183
T729 0.1829
T730 0.1831
T731 0.1834
T732 0.1834
T733 0.1828
T734 0.1827
T735 0.1831
T736 0.1829
T737 0.1828
T738 0.184
T739 0.1839
T740 0.1837
T741 0.1838
T742 0.1839
T743 0.1839
T744 0.1839
T745 0.184
T746 0.1841
T747 0.1842
T748 0.1843
T749 0.1844
T750 0.1845
T751 0.1846
T752 0.1847
T753 0.1848
T754 0.1848
T755 0.1849
T756 0.185
T757 0.1851
T758 0.1852
T759 0.1853
T760 0.1854
T761 0.1855
T762 0.1856
T763 0.1857
T764 0.1858
T765 0.1904
T766 0.1888
T767 0.1891
T768 0.1892
T769 0.1893
T770 0.1894
T771 0.1893
T772 0.1892
T773 0.1893
T774 0.1892
T775 0.1895
T776 0.1897
T777 0.1898
T778 0.1899
T779 0.19
T780 0.1901
T781 0.19
T782 0.1899
T783 0.1899
T784 0.19
T785 0.1897
T786 0.1901
T787 0.1899
T788 0.1914
T789 0.1906
T790 0.1906
T791 0.1907
T792 0.1908
T793 0.1909
T794 0.1909
T795 0.1924
T796 0.1925
T797 0.1924
T798 0.1928
T799 0.1928
T800 0.1929
T801 0.193
T802 0.1931
T803 0.1932
T804 0.1933
T805 0.1933
T806 0.1933
T807 0.1935
T808 0.1935
T809 0.1932
T810 0.193
T811 0.1934
T812 0.1932
T813 0.1934
T814 0.1935
T815 0.1935
T816 0.1936
T817 0.1937
T818 0.1938
T819 0.1939
T820 0.194
T821 0.1937
T822 0.1939
T823 0.1935
T824 0.1937
T825 0.1938
T826 0.1939
T827 0.194
T828 0.1941
T829 0.1942
T830 0.1936
T831 0.1938
T832 0.1944
T833 0.1932
T834 0.193
T835 0.1928
T836 0.1922
T837 0.1923
T838 0.1924
T839 0.1925
T840 0.1926
T841 0.1927
T842 0.1928
T843 0.1929
T844 0.193
T845 0.1929
T846 0.1926
T847 0.1927
T848 0.1923
T849 0.1923
T850 0.1933
T851 0.1932
T852 0.1935
T853 0.1936
T854 0.1937
T855 0.1928
T856 0.1927
T857 0.1934
T858 0.1935
T859 0.1936
T860 0.1937
T861 0.1938
T862 0.1939
T863 0.194
T864 0.1941
T865 0.1947
T866 0.1953
T867 0.1954
T868 0.1955
T869 0.1956
T870 0.1956
T871 0.1957
T872 0.1958
T873 0.1959
T874 0.196
T875 0.1961
T876 0.1962
T877 0.1963
T878 0.1964
T879 0.1965
T880 0.1956
T881 0.1957
T882 0.1951
T883 0.1949
T884 0.1945
T885 0.1946
T886 0.1952
T887 0.1953
T888 0.1958
T889 0.1963
T890 0.1964
T891 0.1965
T892 0.1966
T893 0.1967
T894 0.197
T895 0.1969
T896 0.197
T897 0.1971
T898 0.1972
T899 0.1973
T900 0.1974
T901 0.1975
T902 0.1975
T903 0.1974
T904 0.197
T905 0.1968
T906 0.1969
T907 0.197
T908 0.1971
T909 0.1972
T910 0.1973
T911 0.1974
T912 0.1975
T913 0.1976
T914 0.1977
T915 0.198
T916 0.1979
T917 0.198
T918 0.1983
T919 0.1992
T920 0.1985
T921 0.1984
T922 0.1985
T923 0.1985
T924 0.1986
T925 0.1987
T926 0.1988
T927 0.1985
T928 0.198
T929 0.1989
T930 0.1982
T931 0.1981
T932 0.1982
T933 0.1983
T934 0.1984
T935 0.1984
T936 0.1985
T937 0.1986
T938 0.199
T939 0.1991
T940 0.1989
T941 0.2001
T942 0.2002
T943 0.2002
T944 0.2003
T945 0.2004
T946 0.2005
T947 0.2006
T948 0.2007
T949 0.2016
T950 0.2028
T951 0.2024
T952 0.2019
T953 0.2014
T954 0.2011
T955 0.2012
T956 0.2013
T957 0.2014
T958 0.2015
T959 0.2016
T960 0.2016
T961 0.2017
T962 0.2018
T963 0.2019
T964 0.202
T965 0.2021
T966 0.2022
T967 0.2023
T968 0.2024
T969 0.2025
T970 0.2026
T971 0.2027
T972 0.2028
T973 0.2029
T974 0.203
T975 0.2031
T976 0.2031
T977 0.2032
T978 0.2033
T979 0.2034
T980 0.2035
T981 0.2035
T982 0.2058
T983 0.2057
T984 0.2058
T985 0.2059
T986 0.2058
T987 0.2059
T988 0.206
T989 0.2061
T990 0.2062
T991 0.2063
T992 0.2064
T993 0.2065
T994 0.2066
T995 0.2067
T996 0.2068
T997 0.2069
T998 0.207
T999 0.2071
T1000 0.2072
T1001 0.207
T1002 0.2063
T1003 0.2064
T1004 0.2065
T1005 0.2068
T1006 0.2077
T1007 0.2078
T1008 0.2071
T1009 0.207
T1010 0.2071
T1011 0.2071
T1012 0.2072
T1013 0.2073
T1014 0.2074
T1015 0.2075
T1016 0.2076
T1017 0.2077
T1018 0.2077
T1019 0.2088
T1020 0.2089
T1021 0.209
T1022 0.2091
T1023 0.2089
T1024 0.2082
T1025 0.2075
T1026 0.2073
T1027 0.2069
T1028 0.2066
T1029 0.2071
T1030 0.2077
T1031 0.2078
T1032 0.2079
T1033 0.208
T1034 0.2081
T1035 0.2081
T1036 0.2082
T1037 0.2083
T1038 0.2084
T1039 0.2085
T1040 0.2092
T1041 0.2098
T1042 0.2088
T1043 0.2092
T1044 0.2101
T1045 0.2102
T1046 0.211
T1047 0.2113
T1048 0.2114
T1049 0.2118
T1050 0.2116
T1051 0.2109
T1052 0.2098
T1053 0.2096
T1054 0.2097
T1055 0.2098
T1056 0.2099
T1057 0.2112
T1058 0.2113
T1059 0.2113
T1060 0.2114
T1061 0.2115
T1062 0.2116
T1063 0.2117
T1064 0.2118
T1065 0.2119
T1066 0.212
T1067 0.2127
T1068 0.2132
T1069 0.2132
T1070 0.2133
T1071 0.2134
T1072 0.2141
T1073 0.2147
T1074 0.2148
T1075 0.2149
T1076 0.215
T1077 0.2151
T1078 0.2152
T1079 0.2153
T1080 0.2154
T1081 0.2155
T1082 0.2159
T1083 0.216
T1084 0.2164
T1085 0.217
T1086 0.217
T1087 0.217
T1088 0.2171
T1089 0.2172
T1090 0.2173
T1091 0.2171
T1092 0.2175
T1093 0.2283
T1094 0.2277
T1095 0.2267
T1096 0.227
T1097 0.2271
T1098 0.2275
T1099 0.2283
T1100 0.2282
T1101 0.2283
T1102 0.2303
T1103 0.2322
T1104 0.2341
T1105 0.2395
T1106 0.2424
T1107 0.2415
T1108 0.2415
T1109 0.2415
T1110 0.2431
T1111 0.2449
T1112 0.2483
T1113 0.2402
T1114 0.2453
T1115 0.246
T1116 0.2475
T1117 0.2474
T1118 0.2462
T1119 0.2438
T1120 0.2403
T1121 0.2479
T1122 0.2467
T1123 0.2469
T1124 0.2458
T1125 0.2444
T1126 0.2447
T1127 0.2449
T1128 0.245
T1129 0.2451
T1130 0.2459
T1131 0.2461
T1132 0.2459
T1133 0.2454
T1134 0.2457
T1135 0.246
T1136 0.2466
T1137 0.2465
T1138 0.2469
T1139 0.2477
T1140 0.2489
T1141 0.2499
T1142 0.2506
T1143 0.2505
T1144 0.2508
T1145 0.2509
T1146 0.251
T1147 0.2515
T1148 0.2518
T1149 0.2518
T1150 0.2519
T1151 0.252
T1152 0.2515
T1153 0.251
T1154 0.2502
T1155 0.2495
T1156 0.2494
T1157 0.2496
T1158 0.2486
T1159 0.249
T1160 0.2491
T1161 0.2498
T1162 0.2503
T1163 0.2501
T1164 0.2514
T1165 0.2515
T1166 0.2522
T1167 0.2522
T1168 0.2523
T1169 0.2519
T1170 0.2517
T1171 0.2511
T1172 0.2511
T1173 0.2521
T1174 0.2523
T1175 0.2522
T1176 0.2523
T1177 0.253
T1178 0.2535
T1179 0.2535
T1180 0.2533
T1181 0.2535
T1182 0.2539
T1183 0.254
T1184 0.2541
T1185 0.2542
T1186 0.2543
T1187 0.2544
T1188 0.2541
T1189 0.2552
T1190 0.2532
T1191 0.254
T1192 0.2534
T1193 0.253
T1194 0.2528
T1195 0.2518
T1196 0.2523
T1197 0.2524
T1198 0.2525
T1199 0.2537
T1200 0.2546
T1201 0.2554
T1202 0.2543
T1203 0.2543
T1204 0.2536
T1205 0.2535
T1206 0.2532
T1207 0.2556
T1208 0.2535
T1209 0.2519
T1210 0.253
T1211 0.2536
T1212 0.2547
T1213 0.2557
T1214 0.2574
T1215 0.2581
T1216 0.2595
T1217 0.258
T1218 0.2593
T1219 0.2608
T1220 0.2634
T1221 0.2651
T1222 0.2672
T1223 0.2578
T1224 0.2578
T1225 0.2578
T1226 0.2569
T1227 0.268
T1228 0.2671
T1229 0.2667
T1230 0.2668
T1231 0.2669
T1232 0.2676
T1233 0.2694
T1234 0.2602
T1235 0.2632
T1236 0.2648
T1237 0.2661
T1238 0.2661
T1239 0.2672
T1240 0.2686
T1241 0.2681
T1242 0.2657
T1243 0.2656
T1244 0.2658
T1245 0.266
T1246 0.2661
T1247 0.2668
T1248 0.267
T1249 0.2671
T1250 0.2672
T1251 0.2673
T1252 0.2669
T1253 0.2665
T1254 0.2668
T1255 0.2663
T1256 0.2654
T1257 0.2652
T1258 0.2648
T1259 0.2645
T1260 0.2638
T1261 0.2637
T1262 0.263
T1263 0.2701
T1264 0.2689
T1265 0.2677
T1266 0.2673
T1267 0.2667
T1268 0.2659
T1269 0.2672
T1270 0.2673
T1271 0.2663
T1272 0.2662
T1273 0.2647
T1274 0.2644
T1275 0.2644
T1276 0.2636
T1277 0.2633
T1278 0.263
T1279 0.2622
T1280 0.262
T1281 0.2614
T1282 0.2609
T1283 0.2612
T1284 0.2613
T1285 0.2613
T1286 0.2613
T1287 0.2601
T1288 0.2619
T1289 0.2604
T1290 0.2598
T1291 0.259
T1292 0.2586
T1293 0.2589
T1294 0.2598
T1295 0.26
T1296 0.26
T1297 0.259
T1298 0.2594
T1299 0.2595
T1300 0.2583
T1301 0.2585
T1302 0.2578
T1303 0.2575
T1304 0.2572
T1305 0.2575
T1306 0.2565
T1307 0.2568
T1308 0.2566
T1309 0.258
T1310 0.2578
T1311 0.2579
T1312 0.2593
T1313 0.2611
T1314 0.263
T1315 0.2688
T1316 0.2788
T1317 0.2823
T1318 0.2785
T1319 0.287
T1320 0.2878
T1321 0.2913
T1322 0.295
T1323 0.2978
T1324 0.2997
T1325 0.3011
T1326 0.3031
T1327 0.304
T1328 0.3057
T1329 0.3064
T1330 0.3059
T1331 0.3056
T1332 0.3047
T1333 0.3028
T1334 0.3005
T1335 0.2986
T1336 0.2958
T1337 0.2942
T1338 0.2937
T1339 0.2933
T1340 0.2928
T1341 0.2926
T1342 0.2928
T1343 0.293
T1344 0.2924
T1345 0.2921
T1346 0.2921
T1347 0.2915
T1348 0.2906
T1349 0.2897
T1350 0.2891
T1351 0.288
T1352 0.2871
T1353 0.2858
T1354 0.2845
T1355 0.2839
T1356 0.283
T1357 0.289
T1358 0.2876
T1359 0.2865
T1360 0.285
T1361 0.2841
T1362 0.2831
T1363 0.2824
T1364 0.2815
T1365 0.2807
T1366 0.2796
T1367 0.291
T1368 0.2905
T1369 0.2906
T1370 0.2908
T1371 0.2909
T1372 0.2916
T1373 0.2927
T1374 0.2937
T1375 0.2826
T1376 0.2844
T1377 0.2853
T1378 0.2857
T1379 0.2868
T1380 0.287
T1381 0.2884
T1382 0.2891
T1383 0.2901
T1384 0.2911
T1385 0.2898
T1386 0.2904
T1387 0.2902
T1388 0.2895
T1389 0.2887
T1390 0.2876
T1391 0.2866
T1392 0.2861
T1393 0.2862
T1394 0.2863
T1395 0.2876
T1396 0.2892
T1397 0.2909
T1398 0.2924
T1399 0.2936
T1400 0.2939
T1401 0.2944
T1402 0.2941
T1403 0.2948
T1404 0.2941
T1405 0.2935
T1406 0.293
T1407 0.2924
T1408 0.2913
T1409 0.2911
T1410 0.2905
T1411 0.2905
T1412 0.2897
T1413 0.29
T1414 0.2898
T1415 0.2902
T1416 0.2889
T1417 0.2893
T1418 0.2894
T1419 0.2894
T1420 0.2895
T1421 0.2883
T1422 0.3008
T1423 0.3001
T1424 0.2994
T1425 0.2998
T1426 0.2996
T1427 0.2989
T1428 0.2984
T1429 0.2979
T1430 0.2976
T1431 0.2976
T1432 0.2972
T1433 0.2971
T1434 0.2976
T1435 0.2979
T1436 0.298
T1437 0.2975
T1438 0.2977
T1439 0.2978
T1440 0.2979
T1441 0.2977
T1442 0.2973
T1443 0.2973
T1444 0.2966
T1445 0.296
T1446 0.2957
T1447 0.2957
T1448 0.2949
T1449 0.2953
T1450 0.2954
T1451 0.2955
T1452 0.2953
T1453 0.2969
T1454 0.2969
T1455 0.2968
T1456 0.2954
T1457 0.295
T1458 0.2941
T1459 0.2933
T1460 0.2928
T1461 0.2924
T1462 0.292
T1463 0.2922
T1464 0.293
T1465 0.2955
T1466 0.2969
T1467 0.2971
T1468 0.2958
T1469 0.2944
T1470 0.294
T1471 0.2937
T1472 0.2937
T1473 0.2932
T1474 0.2928
T1475 0.2932
T1476 0.2942
T1477 0.2928
T1478 0.2932
T1479 0.2931
T1480 0.2926
T1481 0.2922
T1482 0.2925
T1483 0.2913
T1484 0.2917
T1485 0.2918
T1486 0.2924
T1487 0.293
T1488 0.295
T1489 0.2957
T1490 0.2957
T1491 0.2976
T1492 0.2987
T1493 0.2987
T1494 0.2985
T1495 0.2987
T1496 0.3
T1497 0.3011
T1498 0.303
T1499 0.3046
T1500 0.3037
T1501 0.3042
T1502 0.3038
T1503 0.3027
T1504 0.3037
T1505 0.303
T1506 0.3028
T1507 0.302
T1508 0.302
T1509 0.3028
T1510 0.3034
T1511 0.3037
T1512 0.3046
T1513 0.305
T1514 0.3055
T1515 0.307
T1516 0.305
T1517 0.3061
T1518 0.3062
T1519 0.3074
T1520 0.308
T1521 0.3088
T1522 0.3092
T1523 0.3105
T1524 0.3115
T1525 0.313
T1526 0.315
T1527 0.3152
T1528 0.3154
T1529 0.316
T1530 0.3153
T1531 0.3154
T1532 0.3155
T1533 0.3148
T1534 0.3148
T1535 0.3151
T1536 0.3157
T1537 0.3163
T1538 0.3177
T1539 0.3187
T1540 0.3201
T1541 0.3083
T1542 0.3096
T1543 0.3103
T1544 0.3102
T1545 0.3102
T1546 0.3103
T1547 0.3104
T1548 0.3105
T1549 0.3106
T1550 0.3107
T1551 0.3108
T1552 0.3108
T1553 0.3109
T1554 0.311
T1555 0.3111
T1556 0.3112
T1557 0.3113
T1558 0.3114
T1559 0.3114
T1560 0.3115
T1561 0.3116
T1562 0.3117
T1563 0.3118
T1564 0.3119
T1565 0.3119
T1566 0.312
T1567 0.3121
T1568 0.3122
T1569 0.3123
T1570 0.3124
T1571 0.3119
T1572 0.312
T1573 0.3143
T1574 0.3117
T1575 0.3119
T1576 0.3121
T1577 0.3119
T1578 0.3124
T1579 0.313
T1580 0.3145
T1581 0.3164
T1582 0.3148
T1583 0.3148
T1584 0.3152
T1585 0.3142
T1586 0.3152
T1587 0.316
T1588 0.3168
T1589 0.3179
T1590 0.3183
T1591 0.3176
T1592 0.3172
T1593 0.3166
T1594 0.3159
T1595 0.3159
T1596 0.3161
T1597 0.3178
T1598 0.3178
T1599 0.3175
T1600 0.3173
T1601 0.3175
T1602 0.3176
T1603 0.3177
T1604 0.3177
T1605 0.3176
T1606 0.3178
T1607 0.3175
T1608 0.3187
T1609 0.3179
T1610 0.3171
T1611 0.3167
T1612 0.3157
T1613 0.3152
T1614 0.3152
T1615 0.3147
T1616 0.3144
T1617 0.3158
T1618 0.3154
T1619 0.3159
T1620 0.3168
T1621 0.3167
T1622 0.3167
T1623 0.3162
T1624 0.3155
T1625 0.3145
T1626 0.3137
T1627 0.3126
T1628 0.3111
T1629 0.3104
T1630 0.3101
T1631 0.3097
T1632 0.3111
T1633 0.3111
T1634 0.3096
T1635 0.3088
T1636 0.308
T1637 0.3078
T1638 0.307
T1639 0.307
T1640 0.3068
T1641 0.3059
T1642 0.3063
T1643 0.3064
T1644 0.3061
T1645 0.3052
T1646 0.3053
T1647 0.3042
T1648 0.3032
T1649 0.3023
T1650 0.302
T1651 0.3018
T1652 0.3061
T1653 0.3052
T1654 0.3055
T1655 0.3056
T1656 0.3057
T1657 0.3057
T1658 0.3065
T1659 0.3068
T1660 0.303
T1661 0.3039
T1662 0.3061
T1663 0.3098
T1664 0.3117
T1665 0.314
T1666 0.3162
T1667 0.3154
T1668 0.3201
T1669 0.3229
T1670 0.3251
T1671 0.3281
T1672 0.329
T1673 0.3311
T1674 0.3324
T1675 0.3328
T1676 0.3327
T1677 0.3318
T1678 0.3306
T1679 0.3286
T1680 0.3267
T1681 0.325
T1682 0.3261
T1683 0.3267
T1684 0.3261
T1685 0.327
T1686 0.3279
T1687 0.328
T1688 0.3289
T1689 0.3267
T1690 0.3267
T1691 0.3268
T1692 0.3269
T1693 0.3269
T1694 0.329
T1695 0.3276
T1696 0.3265
T1697 0.3251
T1698 0.3244
T1699 0.3235
T1700 0.323
T1701 0.3233
T1702 0.3234
T1703 0.3224
T1704 0.3211
T1705 0.3216
T1706 0.3204
T1707 0.3201
T1708 0.3193
T1709 0.318
T1710 0.3198
T1711 0.3193
T1712 0.3182
T1713 0.318
T1714 0.3175
T1715 0.3178
T1716 0.3172
T1717 0.3164
T1718 0.3157
T1719 0.3148
T1720 0.3138
T1721 0.3142
T1722 0.3143
T1723 0.3158
T1724 0.3155
T1725 0.3154
T1726 0.3154
T1727 0.3158
T1728 0.3169
T1729 0.3156
T1730 0.3156
T1731 0.3157
T1732 0.3158
T1733 0.3147
T1734 0.3148
T1735 0.3147
T1736 0.3139
T1737 0.3142
T1738 0.3142
T1739 0.3143
T1740 0.3144
T1741 0.3141
T1742 0.3128
T1743 0.3125
T1744 0.3114
T1745 0.3107
T1746 0.3149
T1747 0.3151
T1748 0.3152
T1749 0.3152
T1750 0.3153
T1751 0.3117
T1752 0.3118
T1753 0.3092
T1754 0.3104
T1755 0.3102
T1756 0.3097
T1757 0.3095
T1758 0.3095
T1759 0.313
T1760 0.313
T1761 0.3116
T1762 0.3121
T1763 0.3121
T1764 0.3118
T1765 0.3122
T1766 0.3121
T1767 0.3122
T1768 0.3119
T1769 0.3116
T1770 0.3121
T1771 0.3124
T1772 0.3123
T1773 0.3123
T1774 0.3123
T1775 0.3124
T1776 0.3116
T1777 0.3111
T1778 0.3113
T1779 0.3108
T1780 0.3103
T1781 0.3105
T1782 0.3097
T1783 0.3093
T1784 0.3095
T1785 0.3095
T1786 0.3095
T1787 0.3122
T1788 0.3101
T1789 0.3096
T1790 0.3084
T1791 0.3084
T1792 0.3073
T1793 0.3061
T1794 0.3065
T1795 0.3065
T1796 0.3063
T1797 0.3067
T1798 0.3066
T1799 0.3066
T1800 0.3066
T1801 0.3067
T1802 0.3067
T1803 0.3059
T1804 0.3054
T1805 0.3056
T1806 0.305
T1807 0.3052
T1808 0.3045
T1809 0.3047
T1810 0.3047
T1811 0.3047
T1812 0.3051
T1813 0.3047
T1814 0.3048
T1815 0.3048
T1816 0.3033
T1817 0.3037
T1818 0.3037
T1819 0.3037
T1820 0.3037
T1821 0.3038
T1822 0.3038
T1823 0.3038
T1824 0.3038
T1825 0.3038
T1826 0.3028
T1827 0.3025
T1828 0.3027
T1829 0.3013
T1830 0.3017
T1831 0.3017
T1832 0.3053
T1833 0.3055
T1834 0.3062
T1835 0.304
T1836 0.3053
T1837 0.3052
T1838 0.3051
T1839 0.3047
T1840 0.3041
T1841 0.3043
T1842 0.3039
T1843 0.304
T1844 0.304
T1845 0.3052
T1846 0.3051
T1847 0.3051
T1848 0.3051
T1849 0.3051
T1850 0.3045
T1851 0.304
T1852 0.3035
T1853 0.303
T1854 0.3019
T1855 0.3022
T1856 0.3064
T1857 0.3062
T1858 0.3066
T1859 0.3031
T1860 0.3036
T1861 0.303
T1862 0.3025
T1863 0.3065
T1864 0.3055
T1865 0.3054
T1866 0.3055
T1867 0.3067
T1868 0.3068
T1869 0.3064
T1870 0.3065
T1871 0.3061
T1872 0.3051
T1873 0.3071
T1874 0.3037
T1875 0.3051
T1876 0.3083
T1877 0.3129
T1878 0.3148
T1879 0.3174
T1880 0.3158
T1881 0.3185
T1882 0.3219
T1883 0.326
T1884 0.3283
T1885 0.331
T1886 0.3338
T1887 0.335
T1888 0.3347
T1889 0.3343
T1890 0.3325
T1891 0.3308
T1892 0.3298
T1893 0.3279
T1894 0.3269
T1895 0.3267
T1896 0.3265
T1897 0.327
T1898 0.3285
T1899 0.3303
T1900 0.3317
T1901 0.3328
T1902 0.3334
T1903 0.3338
T1904 0.3336
T1905 0.333
T1906 0.3322
T1907 0.3325
T1908 0.3315
T1909 0.3295
T1910 0.3258
T1911 0.325
T1912 0.3236
T1913 0.3237
T1914 0.3238
T1915 0.3243
T1916 0.3216
T1917 0.3189
T1918 0.3192
T1919 0.3184
T1920 0.3173
T1921 0.3177
T1922 0.3163
T1923 0.3156
T1924 0.3149
T1925 0.3146
T1926 0.3133
T1927 0.3133
T1928 0.3122
T1929 0.3162
T1930 0.3165
T1931 0.3139
T1932 0.3138
T1933 0.313
T1934 0.3121
T1935 0.3164
T1936 0.3162
T1937 0.3149
T1938 0.3139
T1939 0.3146
T1940 0.3156
T1941 0.3165
T1942 0.3166
T1943 0.314
T1944 0.3153
T1945 0.3141
T1946 0.3136
T1947 0.3145
T1948 0.3151
T1949 0.3161
T1950 0.318
T1951 0.3217
T1952 0.325
T1953 0.3268
T1954 0.3326
T1955 0.3389
T1956 0.3404
T1957 0.3432
T1958 0.3476
T1959 0.3432
T1960 0.3478
T1961 0.3438
T1962 0.346
T1963 0.3492
T1964 0.3527
T1965 0.3557
T1966 0.3605
T1967 0.3629
T1968 0.3668
T1969 0.3689
T1970 0.3724
T1971 0.3728
T1972 0.3752
T1973 0.3767
T1974 0.3774
T1975 0.3787
T1976 0.3791
T1977 0.3803
T1978 0.3799
T1979 0.3794
T1980 0.3797
T1981 0.3794
T1982 0.3784
T1983 0.3779
T1984 0.377
T1985 0.3764
T1986 0.377
T1987 0.3758
T1988 0.375
T1989 0.3751
T1990 0.3751
T1991 0.3742
T1992 0.3742
T1993 0.3735
T1994 0.3732
T1995 0.3717
T1996 0.3709
T1997 0.3704
T1998 0.369
T1999 0.368
T2000 0.3667
T2001 0.3655
T2002 0.3636
T2003 0.3616
T2004 0.3601
T2005 0.3589
T2006 0.3574
T2007 0.3567
T2008 0.3567
T2009 0.3559
T2010 0.3556
T2011 0.3554
T2012 0.3543
T2013 0.354
T2014 0.3534
T2015 0.3527
T2016 0.352
T2017 0.3507
T2018 0.3503
T2019 0.349
T2020 0.3484
T2021 0.3478
T2022 0.3469
T2023 0.3459
T2024 0.3446
T2025 0.3441
T2026 0.3433
T2027 0.3423
T2028 0.3417
T2029 0.3409
T2030 0.3399
T2031 0.3402
T2032 0.3396
T2033 0.3384
T2034 0.338
T2035 0.3375
T2036 0.3377
T2037 0.3447
T2038 0.3446
T2039 0.3438
T2040 0.3437
T2041 0.3428
T2042 0.3425
T2043 0.3417
T2044 0.342
T2045 0.3422
T2046 0.3417
T2047 0.3419
T2048 0.3429
T2049 0.3442
T2050 0.345
T2051 0.3386
T2052 0.3402
T2053 0.3436
T2054 0.3464
T2055 0.3498
T2056 0.3533
T2057 0.3569
T2058 0.3621
T2059 0.3659
T2060 0.3685
T2061 0.3708
T2062 0.3724
T2063 0.3745
T2064 0.376
T2065 0.3765
T2066 0.3764
T2067 0.3772
T2068 0.3772
T2069 0.3763
T2070 0.3763
T2071 0.3756
T2072 0.3752
T2073 0.3745
T2074 0.3734
T2075 0.3732
T2076 0.3725
T2077 0.3719
T2078 0.3712
T2079 0.3706
T2080 0.3706
T2081 0.3698
T2082 0.3689
T2083 0.3684
T2084 0.3675
T2085 0.3667
T2086 0.3652
T2087 0.3634
T2088 0.3628
T2089 0.3623
T2090 0.3611
T2091 0.3598
T2092 0.3588
T2093 0.3577
T2094 0.3569
T2095 0.356
T2096 0.3554
T2097 0.3548
T2098 0.3553
T2099 0.3544
T2100 0.3525
T2101 0.3518
T2102 0.3518
T2103 0.351
T2104 0.3506
T2105 0.35
T2106 0.3492
T2107 0.3491
T2108 0.3492
T2109 0.3489
T2110 0.348
T2111 0.347
T2112 0.3473
T2113 0.3462
T2114 0.3462
T2115 0.3456
T2116 0.3455
T2117 0.3455
T2118 0.3455
T2119 0.3456
T2120 0.3456
T2121 0.3449
T2122 0.3444
T2123 0.3446
T2124 0.3446
T2125 0.3437
T2126 0.3448
T2127 0.3453
T2128 0.3435
T2129 0.3435
T2130 0.3436
T2131 0.3446
T2132 0.3458
T2133 0.3468
T2134 0.3476
T2135 0.347
T2136 0.3471
T2137 0.3463
T2138 0.3465
T2139 0.3452
T2140 0.3455
T2141 0.3448
T2142 0.3443
T2143 0.3445
T2144 0.3445
T2145 0.344
T2146 0.3444
T2147 0.3452
T2148 0.3462
T2149 0.3481
T2150 0.349
T2151 0.3502
T2152 0.3516
T2153 0.352
T2154 0.3526
T2155 0.3533
T2156 0.3537
T2157 0.3538
T2158 0.3534
T2159 0.3529
T2160 0.3524
T2161 0.3526
T2162 0.3526
T2163 0.3514
T2164 0.3517
T2165 0.3506
T2166 0.3504
T2167 0.35
T2168 0.3492
T2169 0.3488
T2170 0.3487
T2171 0.3478
T2172 0.3472
T2173 0.3472
T2174 0.3463
T2175 0.3462
T2176 0.345
T2177 0.3453
T2178 0.3442
T2179 0.3444
T2180 0.3431
T2181 0.3434
T2182 0.3428
T2183 0.3423
T2184 0.3424
T2185 0.3416
T2186 0.3401
T2187 0.3405
T2188 0.3405
T2189 0.3396
T2190 0.3395
T2191 0.3392
T2192 0.3386
T2193 0.3384
T2194 0.3382
T2195 0.3375
T2196 0.3373
T2197 0.3374
T2198 0.3368
T2199 0.3436
T2200 0.3433
T2201 0.3434
T2202 0.3434
T2203 0.3448
T2204 0.3441
T2205 0.3435
T2206 0.3437
T2207 0.3433
T2208 0.3434
T2209 0.3434
T2210 0.3425
T2211 0.3423
T2212 0.3424
T2213 0.3418
T2214 0.3414
T2215 0.3415
T2216 0.3415
T2217 0.3415
T2218 0.3412
T2219 0.3402
T2220 0.3404
T2221 0.3401
T2222 0.3396
T2223 0.3395
T2224 0.3395
T2225 0.3395
T2226 0.3395
T2227 0.3395
T2228 0.3395
T2229 0.3395
T2230 0.3395
T2231 0.3395
T2232 0.3394
T2233 0.3388
T2234 0.3383
T2235 0.3385
T2236 0.3385
T2237 0.3385
T2238 0.3372
T2239 0.3375
T2240 0.3375
T2241 0.3373
T2242 0.3374
T2243 0.3371
T2244 0.3362
T2245 0.3364
T2246 0.3364
T2247 0.3364
T2248 0.3361
T2249 0.3359
T2250 0.3353
T2251 0.3353
T2252 0.3353
T2253 0.3353
T2254 0.3353
T2255 0.3353
T2256 0.3347
T2257 0.3342
T2258 0.3343
T2259 0.3343
T2260 0.3343
T2261 0.334
T2262 0.3337
T2263 0.3337
T2264 0.3334
T2265 0.3331
T2266 0.3331
T2267 0.3331
T2268 0.3325
T2269 0.332
T2270 0.3321
T2271 0.3321
T2272 0.3311
T2273 0.331
T2274 0.331
T2275 0.331
T2276 0.3308
T2277 0.3308
T2278 0.3308
T2279 0.3308
T2280 0.3308
T2281 0.3308
T2282 0.3298
T2283 0.3438
T2284 0.3439
T2285 0.3439
T2286 0.3439
T2287 0.3439
T2288 0.3439
T2289 0.3433
T2290 0.3428
T2291 0.3429
T2292 0.3428
T2293 0.3428
T2294 0.3428
T2295 0.3428
T2296 0.3428
T2297 0.3428
T2298 0.3425
T2299 0.342
T2300 0.3418
T2301 0.3416
T2302 0.3389
T2303 0.3348
T2304 0.3349
T2305 0.3362
T2306 0.3384
T2307 0.3393
T2308 0.3401
T2309 0.34
T2310 0.3399
T2311 0.3399
T2312 0.3399
T2313 0.3399
T2314 0.3399
T2315 0.3399
T2316 0.3399
T2317 0.3399
T2318 0.3399
T2319 0.3399
T2320 0.3393
T2321 0.3388
T2322 0.3399
T2323 0.3399
T2324 0.3398
T2325 0.3398
T2326 0.3398
T2327 0.3398
T2328 0.3398
T2329 0.3396
T2330 0.3396
T2331 0.3396
T2332 0.3384
T2333 0.3387
T2334 0.3387
T2335 0.3387
T2336 0.3387
T2337 0.3387
T2338 0.3387
T2339 0.3384
T2340 0.3378
T2341 0.3386
T2342 0.3387
T2343 0.338
T2344 0.3379
T2345 0.3376
T2346 0.3377
T2347 0.3377
T2348 0.3376
T2349 0.3375
T2350 0.3382
T2351 0.3379
T2352 0.3383
T2353 0.3372
T2354 0.3375
T2355 0.3375
T2356 0.3375
T2357 0.3374
T2358 0.3374
T2359 0.3374
T2360 0.3374
T2361 0.3374
T2362 0.3368
T2363 0.3372
T2364 0.3368
T2365 0.3369
T2366 0.3369
T2367 0.3363
T2368 0.3364
T2369 0.337
T2370 0.3396
T2371 0.3404
T2372 0.3402
T2373 0.3398
T2374 0.3383
T2375 0.3371
T2376 0.3366
T2377 0.3359
T2378 0.3352
T2379 0.3352
T2380 0.3352
T2381 0.3352
T2382 0.3362
T2383 0.3362
T2384 0.3361
T2385 0.3361
T2386 0.3361
T2387 0.3361
T2388 0.3361
T2389 0.336
T2390 0.336
T2391 0.336
T2392 0.336
T2393 0.336
T2394 0.336
T2395 0.226
T2396 0.2403
T2397 0.2406
T2398 0.2402
T2399 0.2402
T2400 0.2402
T2401 0.2402
T2402 0.2402
T2403 0.2402
T2404 0.2402
T2405 0.2402
T2406 0.2402
T2407 0.2406
T2408 0.2402
T2409 0.2402
T2410 0.24
T2411 0.2396
T2412 0.243
T2413 0.239
T2414 0.243
T2415 0.2408
T2416 0.2401
T2417 0.2401
T2418 0.24
T2419 0.24
T2420 0.24
T2421 0.24
T2422 0.24
T2423 0.24
T2424 0.24
T2425 0.24
T2426 0.24
T2427 0.24
T2428 0.24
T2429 0.24
T2430 0.24
T2431 0.24
T2432 0.24
T2433 0.24
T2434 0.24
T2435 0.24
T2436 0.24
T2437 0.24
T2438 0.24
T2439 0.24
T2440 0.24
T2441 0.24
T2442 0.24
T2443 0.24
T2444 0.24
T2445 0.24
T2446 0.2399
T2447 0.2399
T2448 0.2399
T2449 0.2399
T2450 0.2399
T2451 0.2399
T2452 0.2399
T2453 0.2399
T2454 0.2399
T2455 0.2399
T2456 0.2399
T2457 0.2391
T2458 0.2384
T2459 0.2384
T2460 0.238
T2461 0.2384
T2462 0.2372
T2463 0.238
T2464 0.238
T2465 0.2384
T2466 0.2384
T2467 0.2383
T2468 0.2383
T2469 0.2383
T2470 0.2383
T2471 0.2383
T2472 0.2383
T2473 0.2383
T2474 0.2383
T2475 0.2383
T2476 0.2383
T2477 0.2383
T2478 0.2383
T2479 0.2383
T2480 0.2383
T2481 0.2383
T2482 0.2383
T2483 0.2383
T2484 0.2379
T2485 0.2379
T2486 0.2382
T2487 0.2371
T2488 0.2375
T2489 0.2478
T2490 0.2876
T2491 0.2873
T2492 0.2808
T2493 0.277
T2494 0.2749
T2495 0.2745
T2496 0.2732
T2497 0.2724
T2498 0.2702
T2499 0.2687
T2500 0.2675
T2501 0.2663
T2502 0.265
T2503 0.2638
T2504 0.2617
T2505 0.2614
T2506 0.2604
T2507 0.2911
T2508 0.2858
T2509 0.2824
T2510 0.2799
T2511 0.2731
T2512 0.266
T2513 0.2617
T2514 0.2603
T2515 0.259
T2516 0.2586
T2517 0.2579
T2518 0.2572
T2519 0.2563
T2520 0.2551
T2521 0.2536
T2522 0.2523
T2523 0.2515
T2524 0.2508
T2525 0.2582
T2526 0.2567
T2527 0.2564
T2528 0.2551
T2529 0.254
T2530 0.2533
T2531 0.2515
T2532 0.2501
T2533 0.2494
T2534 0.2484
T2535 0.246
T2536 0.2455
T2537 0.2455
T2538 0.2455
T2539 0.2455
T2540 0.2455
T2541 0.2455
T2542 0.2454
T2543 0.2454
T2544 0.2454
T2545 0.2454
T2546 0.2454
T2547 0.2454
T2548 0.2447
T2549 0.244
T2550 0.2439
T2551 0.2439
T2552 0.2439
T2553 0.2428
T2554 0.2432
T2555 0.2439
T2556 0.2435
T2557 0.2417
T2558 0.2405
T2559 0.2396
T2560 0.2824
T2561 0.2654
T2562 0.2612
T2563 0.259
T2564 0.2564
T2565 0.2547
T2566 0.2537
T2567 0.2524
T2568 0.2519
T2569 0.2512
T2570 0.25
T2571 0.249
T2572 0.2485
T2573 0.2562
T2574 0.2555
T2575 0.2546
T2576 0.2542
T2577 0.2538
T2578 0.2538
T2579 0.2528
T2580 0.2516
T2581 0.2497
T2582 0.2493
T2583 0.2482
T2584 0.2479
T2585 0.2482
T2586 0.2482
T2587 0.2482
T2588 0.2482
T2589 0.2482
T2590 0.2481
T2591 0.2471
T2592 0.2467
T2593 0.2467
T2594 0.2467
T2595 0.2467
T2596 0.2467
T2597 0.2467
T2598 0.2466
T2599 0.2466
T2600 0.2457
T2601 0.2449
T2602 0.2448
T2603 0.2441
T2604 0.2441
T2605 0.2441
T2606 0.2434
T2607 0.2448
T2608 0.2444
T2609 0.2444
T2610 0.2433
T2611 0.2433
T2612 0.2433
T2613 0.2433
T2614 0.2433
T2615 0.2433
T2616 0.2433
T2617 0.2422
T2618 0.2418
T2619 0.2425
T2620 0.2429
T2621 0.2432
T2622 0.2432
T2623 0.2432
T2624 0.2432
T2625 0.2432
T2626 0.2429
T2627 0.2425
T2628 0.2422
T2629 0.2414
T2630 0.2414
T2631 0.2418
T2632 0.2407
T2633 0.2404
T2634 0.2404
T2635 0.2404
T2636 0.2404
T2637 0.2404
T2638 0.2404
T2639 0.2404
T2640 0.2404
T2641 0.2404
T2642 0.2404
T2643 0.2404
T2644 0.2404
T2645 0.2414
T2646 0.2418
T2647 0.2418
T2648 0.2418
T2649 0.2418
T2650 0.2418
T2651 0.2407
T2652 0.2407
T2653 0.2404
T2654 0.2404
T2655 0.2404
T2656 0.2404
T2657 0.2407
T2658 0.2414
T2659 0.2407
T2660 0.2422
T2661 0.2418
T2662 0.2429
T2663 0.2443
T2664 0.2443
T2665 0.2451
T2666 0.2455
T2667 0.2478
T2668 0.2492
T2669 0.2509
T2670 0.2516
T2671 0.2533
T2672 0.2549
T2673 0.2499
T2674 0.2518
T2675 0.2549
T2676 0.2594
T2677 0.262
T2678 0.265
T2679 0.2673
T2680 0.2681
T2681 0.2684
T2682 0.2683
T2683 0.2695
T2684 0.2699
T2685 0.2699
T2686 0.2691
T2687 0.2683
T2688 0.2687
T2689 0.2677
T2690 0.2665
T2691 0.2653
T2692 0.2649
T2693 0.2649
T2694 0.2649
T2695 0.2649
T2696 0.2649
T2697 0.2649
T2698 0.2649
T2699 0.2649
T2700 0.2649
T2701 0.2636
T2702 0.2616
T2703 0.2601
T2704 0.2591
T2705 0.262
T2706 0.2604
T2707 0.2591
T2708 0.2591
T2709 0.2579
T2710 0.2561
T2711 0.2561
T2712 0.2549
T2713 0.2534
T2714 0.2531
T2715 0.2531
T2716 0.2531
T2717 0.2527
T2718 0.2518
T2719 0.2514
T2720 0.2514
T2721 0.2527
T2722 0.2518
T2723 0.2522
T2724 0.2522
T2725 0.2546
T2726 0.2557
T2727 0.2561
T2728 0.2565
T2729 0.2575
T2730 0.2579
T2731 0.2591
T2732 0.2591
T2733 0.2601
T2734 0.2604
T2735 0.2608
T2736 0.262
T2737 0.262
T2738 0.262
T2739 0.262
T2740 0.262
T2741 0.2632
T2742 0.2636
T2743 0.2643
T2744 0.2649
T2745 0.2653
T2746 0.2665
T2747 0.2681
T2748 0.2684
T2749 0.269
T2750 0.2691
T2751 0.2687
T2752 0.2681
T2753 0.2669
T2754 0.2665
T2755 0.2649
T2756 0.2646
T2757 0.2636
T2758 0.2632
T2759 0.262
T2760 0.2612
T2761 0.2598
T2762 0.2591
T2763 0.2583
T2764 0.2575
T2765 0.2568
T2766 0.2561
T2767 0.2549
T2768 0.2545
T2769 0.2545
T2770 0.2545
T2771 0.2545
T2772 0.2534
T2773 0.2531
T2774 0.2522
T2775 0.2514
T2776 0.2514
T2777 0.2514
T2778 0.2514
T2779 0.2514
T2780 0.2514
T2781 0.2503
T2782 0.25
T2783 0.25
T2784 0.2495
T2785 0.2481
T2786 0.2481
T2787 0.2481
T2788 0.247
T2789 0.2553
T2790 0.2553
T2791 0.2372
T2792 0.2372
T2793 0.2372
T2794 0.2372
T2795 0.2372
T2796 0.2372
T2797 0.2372
T2798 0.2372
T2799 0.2372
T2800 0.2372
T2801 0.2372
T2802 0.2372
T2803 0.2372
T2804 0.2372
T2805 0.2372
T2806 0.2372
T2807 0.2372
T2808 0.2372
