# Supplementary material for: FishMORPH - An agent-based model to predict salmonid growth and distribution responses under natural and low flows
Source: Sci Rep. 2016 Jul 19;6:29414. doi: 10.1038/srep29414 (PMC4949470; doi:10.1038/srep29414)
Supplement: Supplementary Information 2 [file srep29414-s2.zip › SR_FishMORPH_Files/Parameters/Baseline_Velocity_P17.var]

Velocity PatchP17
T1 0.2364
T2 0.2358
T3 0.2358
T4 0.2358
T5 0.2356
T6 0.2354
T7 0.2346
T8 0.2345
T9 0.2337
T10 0.2356
T11 0.2354
T12 0.2335
T13 0.2334
T14 0.2319
T15 0.2319
T16 0.2319
T17 0.2319
T18 0.2319
T19 0.2316
T20 0.2314
T21 0.2308
T22 0.2305
T23 0.2305
T24 0.2305
T25 0.2299
T26 0.2293
T27 0.2293
T28 0.2293
T29 0.2293
T30 0.2293
T31 0.2293
T32 0.2293
T33 0.2293
T34 0.2293
T35 0.229
T36 0.2287
T37 0.2281
T38 0.2281
T39 0.2281
T40 0.2281
T41 0.2281
T42 0.2279
T43 0.2271
T44 0.2271
T45 0.2271
T46 0.2271
T47 0.2271
T48 0.2271
T49 0.2271
T50 0.2271
T51 0.2269
T52 0.2269
T53 0.2269
T54 0.2257
T55 0.2257
T56 0.2254
T57 0.2248
T58 0.225
T59 0.2254
T60 0.2277
T61 0.226
T62 0.225
T63 0.2248
T64 0.2244
T65 0.2257
T66 0.2248
T67 0.2244
T68 0.2244
T69 0.2244
T70 0.2244
T71 0.2241
T72 0.2232
T73 0.2227
T74 0.2219
T75 0.2209
T76 0.2209
T77 0.2209
T78 0.2209
T79 0.2209
T80 0.2209
T81 0.2209
T82 0.2209
T83 0.2209
T84 0.2209
T85 0.2213
T86 0.2222
T87 0.2222
T88 0.2222
T89 0.2222
T90 0.2222
T91 0.2222
T92 0.2222
T93 0.2222
T94 0.2222
T95 0.2222
T96 0.2222
T97 0.2222
T98 0.2222
T99 0.2219
T100 0.2209
T101 0.2209
T102 0.2209
T103 0.2209
T104 0.2209
T105 0.2209
T106 0.2209
T107 0.2209
T108 0.2206
T109 0.2209
T110 0.2209
T111 0.2209
T112 0.2209
T113 0.2209
T114 0.2209
T115 0.2209
T116 0.2209
T117 0.2209
T118 0.2209
T119 0.2209
T120 0.2209
T121 0.2209
T122 0.2209
T123 0.2209
T124 0.2209
T125 0.2209
T126 0.2209
T127 0.2209
T128 0.2209
T129 0.2209
T130 0.2209
T131 0.2216
T132 0.2222
T133 0.2222
T134 0.2222
T135 0.2222
T136 0.2225
T137 0.2232
T138 0.2232
T139 0.2232
T140 0.2232
T141 0.2232
T142 0.2232
T143 0.2232
T144 0.2232
T145 0.2232
T146 0.2232
T147 0.2232
T148 0.2232
T149 0.2232
T150 0.2244
T151 0.2241
T152 0.2244
T153 0.2248
T154 0.2257
T155 0.2257
T156 0.2257
T157 0.2257
T158 0.2263
T159 0.2257
T160 0.2263
T161 0.2269
T162 0.2269
T163 0.2269
T164 0.2269
T165 0.2269
T166 0.2269
T167 0.2269
T168 0.2269
T169 0.2269
T170 0.2269
T171 0.2269
T172 0.2269
T173 0.2269
T174 0.2269
T175 0.2269
T176 0.2269
T177 0.2269
T178 0.2266
T179 0.2269
T180 0.2269
T181 0.2266
T182 0.226
T183 0.2266
T184 0.226
T185 0.2257
T186 0.2257
T187 0.2257
T188 0.2257
T189 0.2257
T190 0.2257
T191 0.2257
T192 0.2257
T193 0.2257
T194 0.2257
T195 0.2257
T196 0.2257
T197 0.2248
T198 0.2244
T199 0.2244
T200 0.2244
T201 0.2232
T202 0.2232
T203 0.2232
T204 0.2232
T205 0.2232
T206 0.2232
T207 0.2232
T208 0.2232
T209 0.2232
T210 0.2232
T211 0.2232
T212 0.2232
T213 0.2232
T214 0.2232
T215 0.2235
T216 0.2232
T217 0.2232
T218 0.2232
T219 0.2232
T220 0.2232
T221 0.2232
T222 0.2232
T223 0.2232
T224 0.223
T225 0.2222
T226 0.2222
T227 0.2222
T228 0.2222
T229 0.2222
T230 0.2222
T231 0.2222
T232 0.2222
T233 0.2222
T234 0.2222
T235 0.2222
T236 0.2222
T237 0.2222
T238 0.2222
T239 0.2222
T240 0.2222
T241 0.2222
T242 0.2222
T243 0.2222
T244 0.2222
T245 0.2222
T246 0.2222
T247 0.2222
T248 0.2222
T249 0.2209
T250 0.2209
T251 0.2213
T252 0.2456
T253 0.2508
T254 0.2437
T255 0.2435
T256 0.2435
T257 0.2435
T258 0.2433
T259 0.2436
T260 0.2436
T261 0.243
T262 0.2426
T263 0.2427
T264 0.2427
T265 0.2427
T266 0.2427
T267 0.2427
T268 0.2427
T269 0.2427
T270 0.2427
T271 0.2427
T272 0.2427
T273 0.2427
T274 0.2427
T275 0.2427
T276 0.243
T277 0.2432
T278 0.2437
T279 0.2436
T280 0.2436
T281 0.2436
T282 0.243
T283 0.2428
T284 0.2426
T285 0.2427
T286 0.2427
T287 0.2427
T288 0.2427
T289 0.2427
T290 0.2427
T291 0.2427
T292 0.2427
T293 0.243
T294 0.2438
T295 0.2436
T296 0.2436
T297 0.2438
T298 0.2435
T299 0.2435
T300 0.244
T301 0.2437
T302 0.2437
T303 0.244
T304 0.2442
T305 0.2443
T306 0.2443
T307 0.2443
T308 0.2443
T309 0.2443
T310 0.2443
T311 0.2443
T312 0.2443
T313 0.2443
T314 0.2443
T315 0.2443
T316 0.2443
T317 0.2443
T318 0.2443
T319 0.2443
T320 0.2443
T321 0.2443
T322 0.2443
T323 0.2443
T324 0.2443
T325 0.2441
T326 0.2443
T327 0.2443
T328 0.2443
T329 0.2443
T330 0.2443
T331 0.2443
T332 0.2443
T333 0.2443
T334 0.2443
T335 0.2443
T336 0.2443
T337 0.2441
T338 0.2434
T339 0.2435
T340 0.2435
T341 0.2435
T342 0.2435
T343 0.2435
T344 0.2435
T345 0.2435
T346 0.2435
T347 0.2435
T348 0.2435
T349 0.2435
T350 0.2435
T351 0.2435
T352 0.2435
T353 0.2433
T354 0.2436
T355 0.2436
T356 0.2436
T357 0.2436
T358 0.2436
T359 0.2436
T360 0.2436
T361 0.2436
T362 0.243
T363 0.2437
T364 0.2436
T365 0.2436
T366 0.2436
T367 0.2436
T368 0.2436
T369 0.2436
T370 0.2436
T371 0.2436
T372 0.2436
T373 0.2438
T374 0.2437
T375 0.2435
T376 0.2435
T377 0.2435
T378 0.2438
T379 0.2435
T380 0.2435
T381 0.2435
T382 0.2435
T383 0.2435
T384 0.2435
T385 0.2435
T386 0.2435
T387 0.2435
T388 0.2435
T389 0.2435
T390 0.2435
T391 0.2435
T392 0.2435
T393 0.2436
T394 0.2363
T395 0.2349
T396 0.2307
T397 0.2361
T398 0.2353
T399 0.2345
T400 0.2348
T401 0.2348
T402 0.2348
T403 0.2351
T404 0.2347
T405 0.2348
T406 0.234
T407 0.2339
T408 0.2339
T409 0.2339
T410 0.2345
T411 0.2349
T412 0.2356
T413 0.2368
T414 0.2373
T415 0.2365
T416 0.2373
T417 0.2371
T418 0.2371
T419 0.2369
T420 0.2352
T421 0.2356
T422 0.2305
T423 0.2299
T424 0.2305
T425 0.2305
T426 0.2305
T427 0.2305
T428 0.2305
T429 0.2305
T430 0.2305
T431 0.2305
T432 0.2305
T433 0.2305
T434 0.2305
T435 0.2299
T436 0.2293
T437 0.2293
T438 0.2287
T439 0.2281
T440 0.2275
T441 0.2269
T442 0.2269
T443 0.2275
T444 0.2266
T445 0.2269
T446 0.2266
T447 0.2269
T448 0.2266
T449 0.2263
T450 0.2248
T451 0.2242
T452 0.2242
T453 0.2242
T454 0.2236
T455 0.223
T456 0.223
T457 0.2242
T458 0.2242
T459 0.2242
T460 0.2239
T461 0.2242
T462 0.2242
T463 0.2254
T464 0.2262
T465 0.227
T466 0.2276
T467 0.2276
T468 0.2282
T469 0.2291
T470 0.2291
T471 0.2297
T472 0.2302
T473 0.23
T474 0.2291
T475 0.2285
T476 0.2279
T477 0.2273
T478 0.2276
T479 0.2276
T480 0.227
T481 0.2276
T482 0.2273
T483 0.2276
T484 0.2276
T485 0.227
T486 0.2276
T487 0.2279
T488 0.228
T489 0.2297
T490 0.2312
T491 0.2329
T492 0.2332
T493 0.2343
T494 0.2359
T495 0.2366
T496 0.2372
T497 0.2378
T498 0.2379
T499 0.2334
T500 0.2349
T501 0.2354
T502 0.2368
T503 0.2381
T504 0.239
T505 0.2399
T506 0.2407
T507 0.2407
T508 0.2409
T509 0.2388
T510 0.2387
T511 0.2389
T512 0.2397
T513 0.2398
T514 0.2405
T515 0.2415
T516 0.2416
T517 0.2427
T518 0.2429
T519 0.2428
T520 0.243
T521 0.2427
T522 0.2428
T523 0.2428
T524 0.2428
T525 0.2428
T526 0.2428
T527 0.2425
T528 0.242
T529 0.2418
T530 0.2419
T531 0.2409
T532 0.2411
T533 0.2408
T534 0.2401
T535 0.2391
T536 0.2388
T537 0.2384
T538 0.238
T539 0.2404
T540 0.2405
T541 0.2392
T542 0.2395
T543 0.2395
T544 0.239
T545 0.2386
T546 0.2387
T547 0.2382
T548 0.2378
T549 0.2379
T550 0.2374
T551 0.237
T552 0.2368
T553 0.2359
T554 0.2361
T555 0.2356
T556 0.2351
T557 0.2353
T558 0.2355
T559 0.2366
T560 0.2384
T561 0.2408
T562 0.2394
T563 0.2413
T564 0.2432
T565 0.2468
T566 0.2411
T567 0.2452
T568 0.2463
T569 0.2481
T570 0.2491
T571 0.2507
T572 0.2511
T573 0.2531
T574 0.2561
T575 0.2588
T576 0.2615
T577 0.2667
T578 0.2688
T579 0.2671
T580 0.2728
T581 0.2777
T582 0.281
T583 0.2843
T584 0.2829
T585 0.2839
T586 0.2867
T587 0.2881
T588 0.2848
T589 0.2886
T590 0.2901
T591 0.2904
T592 0.2875
T593 0.2877
T594 0.2876
T595 0.2869
T596 0.2889
T597 0.2859
T598 0.2823
T599 0.2833
T600 0.2795
T601 0.2794
T602 0.2774
T603 0.2752
T604 0.2735
T605 0.272
T606 0.2713
T607 0.2707
T608 0.2712
T609 0.2717
T610 0.2732
T611 0.2739
T612 0.2759
T613 0.2776
T614 0.2792
T615 0.2798
T616 0.2813
T617 0.2823
T618 0.2835
T619 0.2815
T620 0.2823
T621 0.2824
T622 0.2815
T623 0.2822
T624 0.2783
T625 0.273
T626 0.2662
T627 0.258
T628 0.2611
T629 0.2549
T630 0.2517
T631 0.2492
T632 0.2487
T633 0.2475
T634 0.2464
T635 0.2457
T636 0.2448
T637 0.2441
T638 0.2438
T639 0.2431
T640 0.2433
T641 0.2432
T642 0.2428
T643 0.2424
T644 0.2425
T645 0.2425
T646 0.242
T647 0.2415
T648 0.2413
T649 0.2405
T650 0.2407
T651 0.2402
T652 0.2398
T653 0.2399
T654 0.2393
T655 0.2389
T656 0.239
T657 0.2382
T658 0.2381
T659 0.2381
T660 0.2369
T661 0.2371
T662 0.2361
T663 0.2362
T664 0.2451
T665 0.2334
T666 0.235
T667 0.2354
T668 0.2354
T669 0.2351
T670 0.2346
T671 0.2347
T672 0.2347
T673 0.2347
T674 0.2347
T675 0.2336
T676 0.2339
T677 0.2337
T678 0.2337
T679 0.2334
T680 0.2326
T681 0.2327
T682 0.2327
T683 0.2377
T684 0.2332
T685 0.2359
T686 0.2418
T687 0.2469
T688 0.2389
T689 0.2369
T690 0.2343
T691 0.2333
T692 0.2325
T693 0.2377
T694 0.2373
T695 0.2375
T696 0.2372
T697 0.2364
T698 0.2366
T699 0.2367
T700 0.2368
T701 0.2369
T702 0.2361
T703 0.2363
T704 0.2364
T705 0.2363
T706 0.2364
T707 0.2365
T708 0.2357
T709 0.2357
T710 0.2359
T711 0.2359
T712 0.2358
T713 0.235
T714 0.2353
T715 0.2354
T716 0.2355
T717 0.2355
T718 0.2356
T719 0.2357
T720 0.2358
T721 0.2358
T722 0.2359
T723 0.236
T724 0.2361
T725 0.2361
T726 0.2362
T727 0.2363
T728 0.2364
T729 0.2362
T730 0.2363
T731 0.2367
T732 0.2367
T733 0.2359
T734 0.2357
T735 0.2361
T736 0.2359
T737 0.2357
T738 0.2354
T739 0.2352
T740 0.235
T741 0.235
T742 0.2351
T743 0.2351
T744 0.235
T745 0.2351
T746 0.2352
T747 0.2352
T748 0.2353
T749 0.2354
T750 0.2355
T751 0.2355
T752 0.2356
T753 0.2357
T754 0.2357
T755 0.2358
T756 0.2359
T757 0.236
T758 0.236
T759 0.2361
T760 0.2371
T761 0.2372
T762 0.2373
T763 0.2374
T764 0.2374
T765 0.2443
T766 0.2423
T767 0.2425
T768 0.2426
T769 0.2427
T770 0.2428
T771 0.2426
T772 0.2424
T773 0.2426
T774 0.2423
T775 0.2427
T776 0.2429
T777 0.243
T778 0.243
T779 0.2431
T780 0.2432
T781 0.243
T782 0.2429
T783 0.2428
T784 0.243
T785 0.2424
T786 0.243
T787 0.2427
T788 0.2428
T789 0.2435
T790 0.2434
T791 0.2435
T792 0.2436
T793 0.2436
T794 0.2437
T795 0.2438
T796 0.2439
T797 0.2437
T798 0.2441
T799 0.2441
T800 0.2442
T801 0.2442
T802 0.2443
T803 0.2444
T804 0.2445
T805 0.2444
T806 0.2444
T807 0.2445
T808 0.2446
T809 0.2441
T810 0.2437
T811 0.2442
T812 0.2439
T813 0.244
T814 0.2441
T815 0.2442
T816 0.2442
T817 0.2443
T818 0.2454
T819 0.2454
T820 0.2455
T821 0.245
T822 0.2452
T823 0.2447
T824 0.2449
T825 0.2449
T826 0.245
T827 0.2451
T828 0.2452
T829 0.2452
T830 0.2444
T831 0.2446
T832 0.2453
T833 0.2437
T834 0.2433
T835 0.2431
T836 0.2422
T837 0.2422
T838 0.2423
T839 0.2424
T840 0.2424
T841 0.2425
T842 0.2426
T843 0.2426
T844 0.2427
T845 0.2426
T846 0.2421
T847 0.2421
T848 0.2416
T849 0.2415
T850 0.2429
T851 0.2426
T852 0.243
T853 0.2431
T854 0.2432
T855 0.2419
T856 0.2417
T857 0.2407
T858 0.2408
T859 0.2408
T860 0.2409
T861 0.241
T862 0.241
T863 0.2411
T864 0.2412
T865 0.2419
T866 0.2426
T867 0.2427
T868 0.2428
T869 0.2428
T870 0.2429
T871 0.243
T872 0.243
T873 0.2431
T874 0.2432
T875 0.2432
T876 0.2433
T877 0.2434
T878 0.2434
T879 0.2435
T880 0.2422
T881 0.2422
T882 0.2412
T883 0.2409
T884 0.2402
T885 0.2402
T886 0.2411
T887 0.2411
T888 0.2418
T889 0.2425
T890 0.2425
T891 0.2426
T892 0.2426
T893 0.2427
T894 0.2431
T895 0.2428
T896 0.2429
T897 0.2429
T898 0.243
T899 0.243
T900 0.2431
T901 0.2431
T902 0.2432
T903 0.2428
T904 0.2536
T905 0.2533
T906 0.2534
T907 0.2535
T908 0.2535
T909 0.2536
T910 0.2537
T911 0.2538
T912 0.2538
T913 0.2539
T914 0.254
T915 0.2544
T916 0.2542
T917 0.2542
T918 0.2546
T919 0.2557
T920 0.2548
T921 0.2545
T922 0.2546
T923 0.2547
T924 0.2548
T925 0.2548
T926 0.2549
T927 0.2545
T928 0.2538
T929 0.2549
T930 0.2539
T931 0.2538
T932 0.2538
T933 0.2539
T934 0.254
T935 0.254
T936 0.2541
T937 0.2542
T938 0.2546
T939 0.2547
T940 0.2544
T941 0.2558
T942 0.2559
T943 0.256
T944 0.256
T945 0.2561
T946 0.2562
T947 0.2563
T948 0.2563
T949 0.2574
T950 0.2588
T951 0.2583
T952 0.2577
T953 0.257
T954 0.2565
T955 0.2566
T956 0.2567
T957 0.2568
T958 0.2568
T959 0.2569
T960 0.257
T961 0.2571
T962 0.2571
T963 0.2572
T964 0.2573
T965 0.2574
T966 0.2574
T967 0.2575
T968 0.2576
T969 0.2577
T970 0.2577
T971 0.2578
T972 0.2579
T973 0.2579
T974 0.258
T975 0.2581
T976 0.2582
T977 0.2582
T978 0.2583
T979 0.2584
T980 0.2585
T981 0.2584
T982 0.2575
T983 0.2573
T984 0.2574
T985 0.2575
T986 0.2573
T987 0.2574
T988 0.2574
T989 0.2575
T990 0.2576
T991 0.2576
T992 0.2577
T993 0.2578
T994 0.2579
T995 0.2579
T996 0.258
T997 0.2581
T998 0.2582
T999 0.2582
T1000 0.2583
T1001 0.258
T1002 0.2571
T1003 0.2571
T1004 0.2572
T1005 0.2576
T1006 0.2587
T1007 0.2588
T1008 0.2578
T1009 0.2575
T1010 0.2576
T1011 0.2577
T1012 0.2578
T1013 0.2578
T1014 0.2579
T1015 0.258
T1016 0.258
T1017 0.2581
T1018 0.258
T1019 0.2594
T1020 0.2594
T1021 0.2595
T1022 0.2596
T1023 0.2593
T1024 0.2583
T1025 0.2573
T1026 0.257
T1027 0.2565
T1028 0.2559
T1029 0.2566
T1030 0.2573
T1031 0.2573
T1032 0.2574
T1033 0.2575
T1034 0.2575
T1035 0.2576
T1036 0.2577
T1037 0.2577
T1038 0.2578
T1039 0.2579
T1040 0.2587
T1041 0.2595
T1042 0.258
T1043 0.2585
T1044 0.2597
T1045 0.2597
T1046 0.2606
T1047 0.261
T1048 0.2611
T1049 0.2616
T1050 0.2612
T1051 0.2602
T1052 0.2621
T1053 0.2618
T1054 0.2619
T1055 0.262
T1056 0.262
T1057 0.2602
T1058 0.2603
T1059 0.2603
T1060 0.2604
T1061 0.2638
T1062 0.2639
T1063 0.264
T1064 0.264
T1065 0.2641
T1066 0.2642
T1067 0.2616
T1068 0.2622
T1069 0.2622
T1070 0.2623
T1071 0.2623
T1072 0.2632
T1073 0.264
T1074 0.264
T1075 0.2641
T1076 0.2642
T1077 0.2642
T1078 0.2643
T1079 0.2644
T1080 0.2644
T1081 0.2645
T1082 0.2649
T1083 0.265
T1084 0.2654
T1085 0.2662
T1086 0.2661
T1087 0.2661
T1088 0.2661
T1089 0.2662
T1090 0.2663
T1091 0.266
T1092 0.2664
T1093 0.2838
T1094 0.271
T1095 0.2697
T1096 0.27
T1097 0.2701
T1098 0.2705
T1099 0.2716
T1100 0.2714
T1101 0.2715
T1102 0.274
T1103 0.2766
T1104 0.2811
T1105 0.2869
T1106 0.2905
T1107 0.2915
T1108 0.2914
T1109 0.2913
T1110 0.2932
T1111 0.2887
T1112 0.293
T1113 0.2957
T1114 0.2979
T1115 0.2986
T1116 0.3002
T1117 0.3001
T1118 0.2986
T1119 0.2957
T1120 0.2951
T1121 0.2923
T1122 0.2905
T1123 0.2906
T1124 0.2892
T1125 0.2872
T1126 0.2943
T1127 0.2945
T1128 0.2946
T1129 0.2947
T1130 0.2956
T1131 0.2888
T1132 0.2885
T1133 0.2948
T1134 0.2951
T1135 0.2954
T1136 0.296
T1137 0.296
T1138 0.2963
T1139 0.2903
T1140 0.2919
T1141 0.2932
T1142 0.2939
T1143 0.2938
T1144 0.2942
T1145 0.2942
T1146 0.2942
T1147 0.2949
T1148 0.2951
T1149 0.2951
T1150 0.2952
T1151 0.2953
T1152 0.2945
T1153 0.2938
T1154 0.2926
T1155 0.2917
T1156 0.2984
T1157 0.2986
T1158 0.2973
T1159 0.2978
T1160 0.2978
T1161 0.2986
T1162 0.2992
T1163 0.2989
T1164 0.3004
T1165 0.2934
T1166 0.2943
T1167 0.2942
T1168 0.2943
T1169 0.2938
T1170 0.3004
T1171 0.2996
T1172 0.2996
T1173 0.3008
T1174 0.3009
T1175 0.3008
T1176 0.3008
T1177 0.3016
T1178 0.2951
T1179 0.295
T1180 0.2947
T1181 0.302
T1182 0.2953
T1183 0.2953
T1184 0.2953
T1185 0.3026
T1186 0.3027
T1187 0.3027
T1188 0.3024
T1189 0.3035
T1190 0.3011
T1191 0.2999
T1192 0.299
T1193 0.2985
T1194 0.2982
T1195 0.297
T1196 0.2974
T1197 0.2975
T1198 0.2975
T1199 0.2989
T1200 0.3
T1201 0.301
T1202 0.2996
T1203 0.2996
T1204 0.2987
T1205 0.2984
T1206 0.298
T1207 0.3008
T1208 0.2983
T1209 0.2961
T1210 0.2974
T1211 0.2981
T1212 0.2993
T1213 0.3006
T1214 0.3027
T1215 0.3035
T1216 0.3051
T1217 0.3054
T1218 0.3069
T1219 0.3015
T1220 0.3047
T1221 0.3069
T1222 0.3095
T1223 0.3115
T1224 0.3112
T1225 0.3112
T1226 0.3103
T1227 0.3103
T1228 0.3092
T1229 0.3085
T1230 0.3085
T1231 0.3087
T1232 0.3094
T1233 0.3115
T1234 0.3136
T1235 0.3132
T1236 0.315
T1237 0.3164
T1238 0.3163
T1239 0.3176
T1240 0.3191
T1241 0.3184
T1242 0.3156
T1243 0.3154
T1244 0.3157
T1245 0.3158
T1246 0.316
T1247 0.3167
T1248 0.3169
T1249 0.3169
T1250 0.317
T1251 0.3171
T1252 0.3165
T1253 0.3161
T1254 0.3163
T1255 0.3158
T1256 0.3147
T1257 0.3144
T1258 0.314
T1259 0.3135
T1260 0.3164
T1261 0.3164
T1262 0.3157
T1263 0.3107
T1264 0.3089
T1265 0.3073
T1266 0.3066
T1267 0.3058
T1268 0.3121
T1269 0.3113
T1270 0.3113
T1271 0.3101
T1272 0.3099
T1273 0.3081
T1274 0.3076
T1275 0.3075
T1276 0.3065
T1277 0.3061
T1278 0.3056
T1279 0.3046
T1280 0.3042
T1281 0.3034
T1282 0.3028
T1283 0.303
T1284 0.3043
T1285 0.3043
T1286 0.3042
T1287 0.3028
T1288 0.3026
T1289 0.3006
T1290 0.2997
T1291 0.2986
T1292 0.298
T1293 0.2982
T1294 0.2993
T1295 0.2995
T1296 0.2995
T1297 0.2982
T1298 0.2985
T1299 0.2986
T1300 0.297
T1301 0.2971
T1302 0.2962
T1303 0.2957
T1304 0.2952
T1305 0.2954
T1306 0.2941
T1307 0.2943
T1308 0.294
T1309 0.2956
T1310 0.2954
T1311 0.2955
T1312 0.2972
T1313 0.2995
T1314 0.3019
T1315 0.3114
T1316 0.3222
T1317 0.3215
T1318 0.3271
T1319 0.3365
T1320 0.3305
T1321 0.3335
T1322 0.3379
T1323 0.341
T1324 0.342
T1325 0.3437
T1326 0.3459
T1327 0.347
T1328 0.3489
T1329 0.3496
T1330 0.3491
T1331 0.3487
T1332 0.3475
T1333 0.3453
T1334 0.3425
T1335 0.3414
T1336 0.3381
T1337 0.3362
T1338 0.3355
T1339 0.3349
T1340 0.3343
T1341 0.334
T1342 0.3342
T1343 0.3343
T1344 0.3336
T1345 0.3332
T1346 0.3331
T1347 0.3336
T1348 0.3325
T1349 0.3314
T1350 0.3306
T1351 0.3292
T1352 0.3281
T1353 0.3265
T1354 0.3249
T1355 0.324
T1356 0.3229
T1357 0.3369
T1358 0.3352
T1359 0.3339
T1360 0.3323
T1361 0.3313
T1362 0.3301
T1363 0.3293
T1364 0.3283
T1365 0.3274
T1366 0.3264
T1367 0.3293
T1368 0.3287
T1369 0.3287
T1370 0.3288
T1371 0.3289
T1372 0.3296
T1373 0.3309
T1374 0.3321
T1375 0.3293
T1376 0.331
T1377 0.332
T1378 0.3324
T1379 0.3336
T1380 0.3337
T1381 0.3353
T1382 0.3359
T1383 0.337
T1384 0.338
T1385 0.3366
T1386 0.3372
T1387 0.3369
T1388 0.3361
T1389 0.3352
T1390 0.3339
T1391 0.3328
T1392 0.3322
T1393 0.3324
T1394 0.3324
T1395 0.3338
T1396 0.3355
T1397 0.3374
T1398 0.339
T1399 0.3402
T1400 0.3405
T1401 0.341
T1402 0.3406
T1403 0.3414
T1404 0.3406
T1405 0.3398
T1406 0.3392
T1407 0.3386
T1408 0.3373
T1409 0.3371
T1410 0.3363
T1411 0.3363
T1412 0.3355
T1413 0.3358
T1414 0.3355
T1415 0.3359
T1416 0.3345
T1417 0.3349
T1418 0.3349
T1419 0.335
T1420 0.3351
T1421 0.3338
T1422 0.3338
T1423 0.3369
T1424 0.3359
T1425 0.3363
T1426 0.336
T1427 0.3352
T1428 0.3345
T1429 0.3338
T1430 0.3334
T1431 0.3333
T1432 0.3327
T1433 0.3326
T1434 0.3331
T1435 0.3334
T1436 0.3334
T1437 0.3328
T1438 0.333
T1439 0.3331
T1440 0.3331
T1441 0.3329
T1442 0.3323
T1443 0.3322
T1444 0.3313
T1445 0.3305
T1446 0.3301
T1447 0.33
T1448 0.329
T1449 0.3293
T1450 0.3294
T1451 0.3294
T1452 0.3291
T1453 0.3285
T1454 0.3283
T1455 0.328
T1456 0.3344
T1457 0.3338
T1458 0.3327
T1459 0.3316
T1460 0.331
T1461 0.3305
T1462 0.33
T1463 0.3301
T1464 0.331
T1465 0.3339
T1466 0.3355
T1467 0.3357
T1468 0.3342
T1469 0.3324
T1470 0.3319
T1471 0.3315
T1472 0.3314
T1473 0.3308
T1474 0.3303
T1475 0.3307
T1476 0.3318
T1477 0.3301
T1478 0.3305
T1479 0.3304
T1480 0.3297
T1481 0.3292
T1482 0.3295
T1483 0.328
T1484 0.3284
T1485 0.3285
T1486 0.3291
T1487 0.3297
T1488 0.332
T1489 0.3328
T1490 0.3329
T1491 0.3349
T1492 0.3362
T1493 0.3362
T1494 0.3359
T1495 0.3361
T1496 0.3376
T1497 0.3388
T1498 0.3409
T1499 0.3348
T1500 0.3364
T1501 0.337
T1502 0.3365
T1503 0.3352
T1504 0.3337
T1505 0.3407
T1506 0.3403
T1507 0.3394
T1508 0.3393
T1509 0.3402
T1510 0.3408
T1511 0.3411
T1512 0.3422
T1513 0.3425
T1514 0.335
T1515 0.3368
T1516 0.3371
T1517 0.3384
T1518 0.3385
T1519 0.3399
T1520 0.3405
T1521 0.3414
T1522 0.3419
T1523 0.3434
T1524 0.3444
T1525 0.3462
T1526 0.3485
T1527 0.3487
T1528 0.3489
T1529 0.3495
T1530 0.3487
T1531 0.3488
T1532 0.3489
T1533 0.348
T1534 0.3479
T1535 0.3482
T1536 0.3489
T1537 0.3494
T1538 0.351
T1539 0.3482
T1540 0.3498
T1541 0.3511
T1542 0.3524
T1543 0.353
T1544 0.3528
T1545 0.3529
T1546 0.353
T1547 0.353
T1548 0.3531
T1549 0.3531
T1550 0.3532
T1551 0.3533
T1552 0.3533
T1553 0.3534
T1554 0.3535
T1555 0.3535
T1556 0.3536
T1557 0.3536
T1558 0.3537
T1559 0.3538
T1560 0.3538
T1561 0.3539
T1562 0.3539
T1563 0.354
T1564 0.3541
T1565 0.3541
T1566 0.3542
T1567 0.3542
T1568 0.3543
T1569 0.3544
T1570 0.3438
T1571 0.3427
T1572 0.3427
T1573 0.3426
T1574 0.3393
T1575 0.3476
T1576 0.3478
T1577 0.3476
T1578 0.3481
T1579 0.3487
T1580 0.3422
T1581 0.3445
T1582 0.3453
T1583 0.3453
T1584 0.3457
T1585 0.3446
T1586 0.3456
T1587 0.3466
T1588 0.3475
T1589 0.3487
T1590 0.3491
T1591 0.3483
T1592 0.3478
T1593 0.347
T1594 0.3462
T1595 0.3461
T1596 0.3463
T1597 0.3481
T1598 0.3481
T1599 0.3477
T1600 0.3475
T1601 0.3476
T1602 0.3477
T1603 0.3477
T1604 0.3478
T1605 0.3476
T1606 0.3477
T1607 0.3474
T1608 0.3461
T1609 0.345
T1610 0.3439
T1611 0.3515
T1612 0.3505
T1613 0.3498
T1614 0.3497
T1615 0.3492
T1616 0.3487
T1617 0.3503
T1618 0.3498
T1619 0.3503
T1620 0.3513
T1621 0.3511
T1622 0.3512
T1623 0.3505
T1624 0.3497
T1625 0.3485
T1626 0.3476
T1627 0.3463
T1628 0.3445
T1629 0.3436
T1630 0.3432
T1631 0.3427
T1632 0.3416
T1633 0.3416
T1634 0.3398
T1635 0.3401
T1636 0.3391
T1637 0.3388
T1638 0.3378
T1639 0.3377
T1640 0.3375
T1641 0.3364
T1642 0.3367
T1643 0.3368
T1644 0.3364
T1645 0.3353
T1646 0.3353
T1647 0.334
T1648 0.3327
T1649 0.3316
T1650 0.3311
T1651 0.3309
T1652 0.3306
T1653 0.3293
T1654 0.3296
T1655 0.3297
T1656 0.3297
T1657 0.3297
T1658 0.3307
T1659 0.331
T1660 0.3318
T1661 0.3328
T1662 0.3354
T1663 0.3398
T1664 0.3421
T1665 0.3448
T1666 0.346
T1667 0.3478
T1668 0.353
T1669 0.3563
T1670 0.3588
T1671 0.3541
T1672 0.3578
T1673 0.3602
T1674 0.3618
T1675 0.3623
T1676 0.3621
T1677 0.3612
T1678 0.3598
T1679 0.3574
T1680 0.3552
T1681 0.353
T1682 0.3515
T1683 0.352
T1684 0.3513
T1685 0.3523
T1686 0.3533
T1687 0.3534
T1688 0.3545
T1689 0.3547
T1690 0.3546
T1691 0.3547
T1692 0.3547
T1693 0.3548
T1694 0.3545
T1695 0.3527
T1696 0.3513
T1697 0.358
T1698 0.3571
T1699 0.3561
T1700 0.3554
T1701 0.3557
T1702 0.3558
T1703 0.3547
T1704 0.3532
T1705 0.3537
T1706 0.3523
T1707 0.3519
T1708 0.351
T1709 0.3494
T1710 0.3489
T1711 0.3482
T1712 0.3469
T1713 0.3465
T1714 0.3473
T1715 0.3476
T1716 0.3468
T1717 0.3459
T1718 0.345
T1719 0.3439
T1720 0.3427
T1721 0.3431
T1722 0.3432
T1723 0.3448
T1724 0.3445
T1725 0.3444
T1726 0.3443
T1727 0.3448
T1728 0.346
T1729 0.3445
T1730 0.3444
T1731 0.3446
T1732 0.3446
T1733 0.3433
T1734 0.3434
T1735 0.3431
T1736 0.3422
T1737 0.3425
T1738 0.3425
T1739 0.3426
T1740 0.3426
T1741 0.3422
T1742 0.3407
T1743 0.3402
T1744 0.339
T1745 0.3381
T1746 0.3375
T1747 0.3377
T1748 0.3377
T1749 0.3378
T1750 0.3378
T1751 0.3389
T1752 0.3391
T1753 0.3377
T1754 0.3384
T1755 0.3381
T1756 0.3374
T1757 0.3372
T1758 0.3372
T1759 0.3359
T1760 0.3358
T1761 0.334
T1762 0.3343
T1763 0.3343
T1764 0.334
T1765 0.3344
T1766 0.3344
T1767 0.3344
T1768 0.334
T1769 0.349
T1770 0.334
T1771 0.3345
T1772 0.3344
T1773 0.3345
T1774 0.3345
T1775 0.3345
T1776 0.349
T1777 0.3484
T1778 0.3487
T1779 0.348
T1780 0.3475
T1781 0.3477
T1782 0.3467
T1783 0.3463
T1784 0.3465
T1785 0.3465
T1786 0.3465
T1787 0.3495
T1788 0.3472
T1789 0.3466
T1790 0.3452
T1791 0.3452
T1792 0.3439
T1793 0.3426
T1794 0.343
T1795 0.343
T1796 0.3427
T1797 0.3431
T1798 0.3431
T1799 0.3431
T1800 0.3431
T1801 0.3431
T1802 0.3431
T1803 0.3423
T1804 0.3416
T1805 0.3418
T1806 0.3411
T1807 0.3413
T1808 0.3406
T1809 0.3408
T1810 0.3408
T1811 0.3408
T1812 0.3412
T1813 0.3407
T1814 0.3408
T1815 0.3409
T1816 0.3391
T1817 0.3395
T1818 0.3395
T1819 0.3396
T1820 0.3396
T1821 0.3396
T1822 0.3396
T1823 0.3396
T1824 0.3396
T1825 0.3396
T1826 0.3385
T1827 0.3382
T1828 0.3383
T1829 0.3368
T1830 0.3372
T1831 0.3372
T1832 0.336
T1833 0.3363
T1834 0.3371
T1835 0.3397
T1836 0.3411
T1837 0.341
T1838 0.3409
T1839 0.3405
T1840 0.3397
T1841 0.34
T1842 0.3395
T1843 0.3396
T1844 0.3397
T1845 0.341
T1846 0.3409
T1847 0.3408
T1848 0.3409
T1849 0.3409
T1850 0.3401
T1851 0.3396
T1852 0.339
T1853 0.3384
T1854 0.3372
T1855 0.3375
T1856 0.3372
T1857 0.3369
T1858 0.3373
T1859 0.3384
T1860 0.339
T1861 0.3384
T1862 0.3377
T1863 0.3372
T1864 0.3359
T1865 0.3401
T1866 0.3402
T1867 0.3373
T1868 0.3375
T1869 0.3369
T1870 0.337
T1871 0.3366
T1872 0.3397
T1873 0.3377
T1874 0.339
T1875 0.3405
T1876 0.3442
T1877 0.3494
T1878 0.3516
T1879 0.3392
T1880 0.3429
T1881 0.3463
T1882 0.3503
T1883 0.3538
T1884 0.359
T1885 0.3622
T1886 0.3653
T1887 0.3668
T1888 0.358
T1889 0.3575
T1890 0.364
T1891 0.3621
T1892 0.3609
T1893 0.3588
T1894 0.3576
T1895 0.3573
T1896 0.3571
T1897 0.3576
T1898 0.3593
T1899 0.3613
T1900 0.3629
T1901 0.3641
T1902 0.3648
T1903 0.3652
T1904 0.3651
T1905 0.3643
T1906 0.3635
T1907 0.3637
T1908 0.3627
T1909 0.3604
T1910 0.3563
T1911 0.3553
T1912 0.3537
T1913 0.3511
T1914 0.3525
T1915 0.3531
T1916 0.35
T1917 0.3469
T1918 0.347
T1919 0.3461
T1920 0.3448
T1921 0.3451
T1922 0.3435
T1923 0.3426
T1924 0.3418
T1925 0.3413
T1926 0.3397
T1927 0.3397
T1928 0.3383
T1929 0.3374
T1930 0.3376
T1931 0.3402
T1932 0.3402
T1933 0.3392
T1934 0.3381
T1935 0.3375
T1936 0.3372
T1937 0.3513
T1938 0.3502
T1939 0.3509
T1940 0.3521
T1941 0.3531
T1942 0.3375
T1943 0.3401
T1944 0.3418
T1945 0.3405
T1946 0.3398
T1947 0.3408
T1948 0.3415
T1949 0.3428
T1950 0.3451
T1951 0.3495
T1952 0.3533
T1953 0.3567
T1954 0.3633
T1955 0.3704
T1956 0.3665
T1957 0.3699
T1958 0.3749
T1959 0.3808
T1960 0.3684
T1961 0.3734
T1962 0.3759
T1963 0.3794
T1964 0.3819
T1965 0.3853
T1966 0.3906
T1967 0.3933
T1968 0.3961
T1969 0.3985
T1970 0.4023
T1971 0.4028
T1972 0.4054
T1973 0.407
T1974 0.4078
T1975 0.4092
T1976 0.4096
T1977 0.4109
T1978 0.4105
T1979 0.4099
T1980 0.4103
T1981 0.4099
T1982 0.4088
T1983 0.4083
T1984 0.4073
T1985 0.4066
T1986 0.4072
T1987 0.4059
T1988 0.4051
T1989 0.4051
T1990 0.4051
T1991 0.4041
T1992 0.4041
T1993 0.4033
T1994 0.403
T1995 0.4013
T1996 0.4004
T1997 0.3999
T1998 0.3983
T1999 0.3973
T2000 0.3958
T2001 0.3944
T2002 0.3924
T2003 0.3902
T2004 0.3899
T2005 0.3886
T2006 0.3868
T2007 0.3861
T2008 0.3861
T2009 0.3852
T2010 0.3848
T2011 0.3846
T2012 0.3834
T2013 0.383
T2014 0.3823
T2015 0.3816
T2016 0.3808
T2017 0.3793
T2018 0.3788
T2019 0.3788
T2020 0.3781
T2021 0.3774
T2022 0.3764
T2023 0.3752
T2024 0.3738
T2025 0.3733
T2026 0.3724
T2027 0.3711
T2028 0.3705
T2029 0.3696
T2030 0.3684
T2031 0.3687
T2032 0.368
T2033 0.3666
T2034 0.3661
T2035 0.3655
T2036 0.3656
T2037 0.3815
T2038 0.3814
T2039 0.3806
T2040 0.3805
T2041 0.3795
T2042 0.3791
T2043 0.3784
T2044 0.3786
T2045 0.3788
T2046 0.3783
T2047 0.3785
T2048 0.3796
T2049 0.3809
T2050 0.3818
T2051 0.3664
T2052 0.3684
T2053 0.3723
T2054 0.3754
T2055 0.3793
T2056 0.3817
T2057 0.3857
T2058 0.3915
T2059 0.3941
T2060 0.397
T2061 0.3996
T2062 0.4014
T2063 0.4037
T2064 0.4053
T2065 0.4059
T2066 0.4058
T2067 0.4066
T2068 0.4067
T2069 0.4057
T2070 0.4056
T2071 0.4048
T2072 0.4044
T2073 0.4036
T2074 0.4024
T2075 0.4022
T2076 0.4014
T2077 0.4007
T2078 0.4
T2079 0.3993
T2080 0.3993
T2081 0.3984
T2082 0.3975
T2083 0.3968
T2084 0.3959
T2085 0.3949
T2086 0.3934
T2087 0.3913
T2088 0.3906
T2089 0.39
T2090 0.3901
T2091 0.3887
T2092 0.3876
T2093 0.3864
T2094 0.3855
T2095 0.3845
T2096 0.3838
T2097 0.3831
T2098 0.3837
T2099 0.3827
T2100 0.3806
T2101 0.3798
T2102 0.3798
T2103 0.3788
T2104 0.3784
T2105 0.3791
T2106 0.3783
T2107 0.3781
T2108 0.3782
T2109 0.3779
T2110 0.3769
T2111 0.3758
T2112 0.3761
T2113 0.3749
T2114 0.3748
T2115 0.3742
T2116 0.3739
T2117 0.374
T2118 0.374
T2119 0.374
T2120 0.374
T2121 0.3733
T2122 0.3727
T2123 0.3729
T2124 0.3729
T2125 0.3719
T2126 0.3731
T2127 0.3736
T2128 0.3716
T2129 0.3716
T2130 0.3717
T2131 0.3728
T2132 0.3742
T2133 0.3753
T2134 0.3761
T2135 0.3755
T2136 0.3756
T2137 0.3747
T2138 0.3749
T2139 0.3735
T2140 0.3738
T2141 0.3731
T2142 0.3725
T2143 0.3727
T2144 0.3727
T2145 0.372
T2146 0.3725
T2147 0.3734
T2148 0.3745
T2149 0.3766
T2150 0.3776
T2151 0.3789
T2152 0.3804
T2153 0.3796
T2154 0.3802
T2155 0.381
T2156 0.3814
T2157 0.3816
T2158 0.3812
T2159 0.3806
T2160 0.38
T2161 0.3802
T2162 0.3802
T2163 0.3788
T2164 0.3791
T2165 0.3779
T2166 0.3791
T2167 0.3787
T2168 0.3778
T2169 0.3774
T2170 0.3772
T2171 0.3762
T2172 0.3755
T2173 0.3754
T2174 0.3745
T2175 0.3743
T2176 0.373
T2177 0.3733
T2178 0.3721
T2179 0.3723
T2180 0.3709
T2181 0.3712
T2182 0.3704
T2183 0.3698
T2184 0.37
T2185 0.369
T2186 0.3674
T2187 0.3677
T2188 0.3677
T2189 0.3667
T2190 0.3665
T2191 0.3661
T2192 0.3654
T2193 0.3651
T2194 0.3647
T2195 0.3811
T2196 0.3809
T2197 0.381
T2198 0.3804
T2199 0.3792
T2200 0.3788
T2201 0.379
T2202 0.379
T2203 0.3804
T2204 0.3797
T2205 0.3791
T2206 0.3793
T2207 0.3789
T2208 0.379
T2209 0.379
T2210 0.378
T2211 0.3778
T2212 0.3778
T2213 0.3772
T2214 0.3768
T2215 0.3769
T2216 0.3769
T2217 0.3769
T2218 0.3765
T2219 0.3755
T2220 0.3758
T2221 0.3755
T2222 0.3749
T2223 0.3747
T2224 0.3748
T2225 0.3748
T2226 0.3748
T2227 0.3748
T2228 0.3748
T2229 0.3748
T2230 0.3748
T2231 0.3748
T2232 0.3746
T2233 0.3739
T2234 0.3734
T2235 0.3736
T2236 0.3736
T2237 0.3736
T2238 0.3723
T2239 0.3726
T2240 0.3726
T2241 0.3724
T2242 0.3724
T2243 0.3721
T2244 0.3712
T2245 0.3714
T2246 0.3714
T2247 0.3714
T2248 0.3711
T2249 0.3708
T2250 0.3702
T2251 0.3702
T2252 0.3702
T2253 0.3702
T2254 0.3702
T2255 0.3702
T2256 0.3695
T2257 0.369
T2258 0.3692
T2259 0.3691
T2260 0.3691
T2261 0.3688
T2262 0.3685
T2263 0.3685
T2264 0.3681
T2265 0.3678
T2266 0.3679
T2267 0.3679
T2268 0.3715
T2269 0.371
T2270 0.3712
T2271 0.3712
T2272 0.3702
T2273 0.3701
T2274 0.3702
T2275 0.3702
T2276 0.3699
T2277 0.37
T2278 0.37
T2279 0.37
T2280 0.37
T2281 0.3699
T2282 0.3689
T2283 0.3689
T2284 0.3689
T2285 0.3689
T2286 0.3689
T2287 0.3689
T2288 0.3689
T2289 0.3682
T2290 0.3677
T2291 0.3677
T2292 0.3677
T2293 0.3677
T2294 0.3677
T2295 0.3677
T2296 0.3677
T2297 0.3677
T2298 0.3673
T2299 0.3667
T2300 0.3665
T2301 0.3663
T2302 0.3632
T2303 0.3586
T2304 0.3584
T2305 0.3598
T2306 0.3624
T2307 0.3635
T2308 0.3644
T2309 0.3644
T2310 0.3643
T2311 0.3643
T2312 0.3643
T2313 0.3643
T2314 0.3643
T2315 0.3643
T2316 0.3642
T2317 0.3642
T2318 0.3642
T2319 0.3642
T2320 0.3635
T2321 0.363
T2322 0.3642
T2323 0.3643
T2324 0.3642
T2325 0.3641
T2326 0.3641
T2327 0.3641
T2328 0.3641
T2329 0.3639
T2330 0.3639
T2331 0.3639
T2332 0.3625
T2333 0.3628
T2334 0.3628
T2335 0.3628
T2336 0.3628
T2337 0.3628
T2338 0.3628
T2339 0.3624
T2340 0.3618
T2341 0.3627
T2342 0.3628
T2343 0.362
T2344 0.3618
T2345 0.3616
T2346 0.3616
T2347 0.3616
T2348 0.3616
T2349 0.3614
T2350 0.3622
T2351 0.3619
T2352 0.3623
T2353 0.3611
T2354 0.3614
T2355 0.3614
T2356 0.3613
T2357 0.3613
T2358 0.3613
T2359 0.3613
T2360 0.3613
T2361 0.3613
T2362 0.3606
T2363 0.3611
T2364 0.3606
T2365 0.3607
T2366 0.3607
T2367 0.36
T2368 0.3601
T2369 0.3608
T2370 0.3638
T2371 0.3647
T2372 0.3646
T2373 0.3641
T2374 0.3625
T2375 0.361
T2376 0.3604
T2377 0.3596
T2378 0.3588
T2379 0.3586
T2380 0.3587
T2381 0.3587
T2382 0.3597
T2383 0.3598
T2384 0.3597
T2385 0.3597
T2386 0.3597
T2387 0.3597
T2388 0.3597
T2389 0.3597
T2390 0.3597
T2391 0.3596
T2392 0.3596
T2393 0.3596
T2394 0.3596
T2395 0.259
T2396 0.2832
T2397 0.2836
T2398 0.2832
T2399 0.2832
T2400 0.2832
T2401 0.2832
T2402 0.2832
T2403 0.2832
T2404 0.2832
T2405 0.2832
T2406 0.2831
T2407 0.2836
T2408 0.2831
T2409 0.2831
T2410 0.2829
T2411 0.2825
T2412 0.2809
T2413 0.2818
T2414 0.2809
T2415 0.2782
T2416 0.2773
T2417 0.2773
T2418 0.2773
T2419 0.2773
T2420 0.2773
T2421 0.2773
T2422 0.2773
T2423 0.2773
T2424 0.2773
T2425 0.2773
T2426 0.2773
T2427 0.2773
T2428 0.2773
T2429 0.2773
T2430 0.2773
T2431 0.2773
T2432 0.2773
T2433 0.2773
T2434 0.2773
T2435 0.2773
T2436 0.2773
T2437 0.2773
T2438 0.2773
T2439 0.2772
T2440 0.2772
T2441 0.2772
T2442 0.2772
T2443 0.2772
T2444 0.2772
T2445 0.2772
T2446 0.2772
T2447 0.2772
T2448 0.2772
T2449 0.2772
T2450 0.2772
T2451 0.2772
T2452 0.2772
T2453 0.2772
T2454 0.2772
T2455 0.2772
T2456 0.2772
T2457 0.2763
T2458 0.2753
T2459 0.2753
T2460 0.2749
T2461 0.2753
T2462 0.274
T2463 0.2749
T2464 0.2749
T2465 0.2753
T2466 0.2753
T2467 0.2753
T2468 0.2753
T2469 0.2753
T2470 0.2753
T2471 0.2753
T2472 0.2753
T2473 0.2753
T2474 0.2753
T2475 0.2753
T2476 0.2752
T2477 0.2752
T2478 0.2752
T2479 0.2752
T2480 0.2752
T2481 0.2752
T2482 0.2752
T2483 0.2752
T2484 0.2747
T2485 0.2747
T2486 0.2752
T2487 0.2738
T2488 0.2743
T2489 0.2831
T2490 0.3252
T2491 0.3248
T2492 0.3171
T2493 0.3225
T2494 0.3201
T2495 0.3197
T2496 0.317
T2497 0.3161
T2498 0.3136
T2499 0.3119
T2500 0.3106
T2501 0.3092
T2502 0.3077
T2503 0.3063
T2504 0.3039
T2505 0.3035
T2506 0.3023
T2507 0.3292
T2508 0.323
T2509 0.319
T2510 0.3159
T2511 0.3181
T2512 0.3088
T2513 0.3039
T2514 0.3022
T2515 0.3008
T2516 0.3003
T2517 0.2995
T2518 0.2986
T2519 0.2976
T2520 0.3017
T2521 0.3001
T2522 0.2986
T2523 0.2978
T2524 0.297
T2525 0.2955
T2526 0.2938
T2527 0.2934
T2528 0.2919
T2529 0.2906
T2530 0.2897
T2531 0.2876
T2532 0.286
T2533 0.2851
T2534 0.2838
T2535 0.2809
T2536 0.2804
T2537 0.2803
T2538 0.2803
T2539 0.2803
T2540 0.2803
T2541 0.2803
T2542 0.2803
T2543 0.2803
T2544 0.2803
T2545 0.2803
T2546 0.2803
T2547 0.2803
T2548 0.2794
T2549 0.2785
T2550 0.2784
T2551 0.2784
T2552 0.2784
T2553 0.2771
T2554 0.2775
T2555 0.2784
T2556 0.2779
T2557 0.2756
T2558 0.2833
T2559 0.2823
T2560 0.3192
T2561 0.3082
T2562 0.3033
T2563 0.3007
T2564 0.2977
T2565 0.3012
T2566 0.3
T2567 0.2986
T2568 0.2981
T2569 0.2973
T2570 0.296
T2571 0.295
T2572 0.2945
T2573 0.2933
T2574 0.2924
T2575 0.2914
T2576 0.2909
T2577 0.2905
T2578 0.2904
T2579 0.2892
T2580 0.2879
T2581 0.2856
T2582 0.2851
T2583 0.2838
T2584 0.2834
T2585 0.2838
T2586 0.2838
T2587 0.2837
T2588 0.2837
T2589 0.2837
T2590 0.2837
T2591 0.2824
T2592 0.282
T2593 0.282
T2594 0.282
T2595 0.282
T2596 0.2819
T2597 0.2819
T2598 0.2819
T2599 0.2819
T2600 0.2808
T2601 0.2797
T2602 0.2797
T2603 0.2788
T2604 0.2788
T2605 0.2788
T2606 0.2779
T2607 0.2797
T2608 0.2792
T2609 0.2792
T2610 0.2779
T2611 0.2779
T2612 0.2778
T2613 0.2778
T2614 0.2778
T2615 0.2778
T2616 0.2778
T2617 0.2765
T2618 0.276
T2619 0.2769
T2620 0.2773
T2621 0.2778
T2622 0.2778
T2623 0.2778
T2624 0.2778
T2625 0.2778
T2626 0.2773
T2627 0.2769
T2628 0.2765
T2629 0.2755
T2630 0.2755
T2631 0.276
T2632 0.2746
T2633 0.2741
T2634 0.2741
T2635 0.2741
T2636 0.2741
T2637 0.2741
T2638 0.2741
T2639 0.2741
T2640 0.2741
T2641 0.2741
T2642 0.2741
T2643 0.2741
T2644 0.2741
T2645 0.2755
T2646 0.276
T2647 0.276
T2648 0.276
T2649 0.276
T2650 0.276
T2651 0.2746
T2652 0.2746
T2653 0.2741
T2654 0.2741
T2655 0.2741
T2656 0.2741
T2657 0.2746
T2658 0.2755
T2659 0.2746
T2660 0.2765
T2661 0.276
T2662 0.2773
T2663 0.2791
T2664 0.2791
T2665 0.2801
T2666 0.2806
T2667 0.2834
T2668 0.2851
T2669 0.2871
T2670 0.2879
T2671 0.29
T2672 0.2919
T2673 0.2958
T2674 0.2979
T2675 0.296
T2676 0.3012
T2677 0.3043
T2678 0.3077
T2679 0.3103
T2680 0.3112
T2681 0.3116
T2682 0.3127
T2683 0.314
T2684 0.3144
T2685 0.3144
T2686 0.3136
T2687 0.3127
T2688 0.312
T2689 0.3108
T2690 0.3094
T2691 0.3081
T2692 0.3076
T2693 0.3076
T2694 0.3076
T2695 0.3076
T2696 0.3076
T2697 0.3076
T2698 0.3076
T2699 0.3076
T2700 0.3076
T2701 0.3061
T2702 0.3039
T2703 0.3021
T2704 0.3009
T2705 0.3043
T2706 0.3025
T2707 0.3009
T2708 0.3009
T2709 0.2995
T2710 0.2975
T2711 0.2975
T2712 0.296
T2713 0.2997
T2714 0.2994
T2715 0.2994
T2716 0.2994
T2717 0.2989
T2718 0.2979
T2719 0.2974
T2720 0.2974
T2721 0.2989
T2722 0.2979
T2723 0.2984
T2724 0.2984
T2725 0.2956
T2726 0.297
T2727 0.2975
T2728 0.2979
T2729 0.299
T2730 0.2995
T2731 0.3009
T2732 0.3009
T2733 0.3021
T2734 0.3025
T2735 0.3029
T2736 0.3043
T2737 0.3043
T2738 0.3043
T2739 0.3043
T2740 0.3043
T2741 0.3057
T2742 0.3062
T2743 0.3069
T2744 0.3076
T2745 0.3081
T2746 0.3094
T2747 0.3112
T2748 0.3116
T2749 0.3123
T2750 0.3136
T2751 0.312
T2752 0.3112
T2753 0.3099
T2754 0.3094
T2755 0.3076
T2756 0.3073
T2757 0.3062
T2758 0.3057
T2759 0.3043
T2760 0.3034
T2761 0.3017
T2762 0.3009
T2763 0.3
T2764 0.299
T2765 0.2983
T2766 0.2975
T2767 0.296
T2768 0.2955
T2769 0.2955
T2770 0.2955
T2771 0.2955
T2772 0.2997
T2773 0.2994
T2774 0.2984
T2775 0.2974
T2776 0.2974
T2777 0.2974
T2778 0.2974
T2779 0.2974
T2780 0.2974
T2781 0.2963
T2782 0.2959
T2783 0.2959
T2784 0.2954
T2785 0.2939
T2786 0.2939
T2787 0.2939
T2788 0.2928
T2789 0.2924
T2790 0.2924
T2791 0.2796
T2792 0.2796
T2793 0.2796
T2794 0.2796
T2795 0.2796
T2796 0.2796
T2797 0.2796
T2798 0.2796
T2799 0.2796
T2800 0.2796
T2801 0.2796
T2802 0.2796
T2803 0.2796
T2804 0.2796
T2805 0.2796
T2806 0.2796
T2807 0.2796
T2808 0.2796
