# Supplementary material for: FishMORPH - An agent-based model to predict salmonid growth and distribution responses under natural and low flows
Source: Sci Rep. 2016 Jul 19;6:29414. doi: 10.1038/srep29414 (PMC4949470; doi:10.1038/srep29414)
Supplement: Supplementary Information 2 [file srep29414-s2.zip › SR_FishMORPH_Files/Parameters/Baseline_Velocity_P18.var]

Velocity PatchP18
T1 0.2515
T2 0.2508
T3 0.2508
T4 0.2508
T5 0.2506
T6 0.2504
T7 0.2496
T8 0.2496
T9 0.2488
T10 0.2507
T11 0.2505
T12 0.2485
T13 0.2484
T14 0.2469
T15 0.2469
T16 0.2469
T17 0.2469
T18 0.2469
T19 0.2466
T20 0.2463
T21 0.2457
T22 0.2454
T23 0.2454
T24 0.2454
T25 0.2448
T26 0.2442
T27 0.2442
T28 0.2442
T29 0.2442
T30 0.2442
T31 0.2442
T32 0.2442
T33 0.2442
T34 0.2442
T35 0.2439
T36 0.2436
T37 0.2444
T38 0.2444
T39 0.2444
T40 0.2444
T41 0.2444
T42 0.2442
T43 0.2434
T44 0.2434
T45 0.2434
T46 0.2434
T47 0.2434
T48 0.2434
T49 0.2434
T50 0.2434
T51 0.2422
T52 0.2422
T53 0.2422
T54 0.241
T55 0.241
T56 0.2407
T57 0.2401
T58 0.2404
T59 0.2407
T60 0.2431
T61 0.2413
T62 0.2404
T63 0.2401
T64 0.2398
T65 0.241
T66 0.2401
T67 0.2398
T68 0.2398
T69 0.2398
T70 0.2398
T71 0.2395
T72 0.2385
T73 0.238
T74 0.2372
T75 0.2362
T76 0.2362
T77 0.2362
T78 0.2362
T79 0.2362
T80 0.2362
T81 0.2362
T82 0.2362
T83 0.2362
T84 0.2362
T85 0.2366
T86 0.2375
T87 0.2375
T88 0.2375
T89 0.2375
T90 0.2375
T91 0.2375
T92 0.2375
T93 0.2375
T94 0.2375
T95 0.2375
T96 0.2375
T97 0.2375
T98 0.2375
T99 0.2372
T100 0.2362
T101 0.2362
T102 0.2362
T103 0.2362
T104 0.2362
T105 0.2362
T106 0.2362
T107 0.2362
T108 0.2359
T109 0.2362
T110 0.2362
T111 0.2362
T112 0.2362
T113 0.2362
T114 0.2362
T115 0.2362
T116 0.2362
T117 0.2362
T118 0.2362
T119 0.2362
T120 0.2362
T121 0.2362
T122 0.2362
T123 0.2362
T124 0.2362
T125 0.2362
T126 0.2362
T127 0.2362
T128 0.2362
T129 0.2362
T130 0.2362
T131 0.2369
T132 0.2375
T133 0.2375
T134 0.2375
T135 0.2375
T136 0.2378
T137 0.2385
T138 0.2385
T139 0.2385
T140 0.2385
T141 0.2385
T142 0.2385
T143 0.2385
T144 0.2385
T145 0.2385
T146 0.2385
T147 0.2385
T148 0.2385
T149 0.2385
T150 0.2398
T151 0.2395
T152 0.2398
T153 0.2401
T154 0.241
T155 0.241
T156 0.241
T157 0.241
T158 0.2416
T159 0.241
T160 0.2416
T161 0.2422
T162 0.2422
T163 0.2422
T164 0.2422
T165 0.2422
T166 0.2422
T167 0.2422
T168 0.2422
T169 0.2422
T170 0.2422
T171 0.2422
T172 0.2422
T173 0.2422
T174 0.2422
T175 0.2422
T176 0.2422
T177 0.2422
T178 0.2419
T179 0.2422
T180 0.2422
T181 0.2419
T182 0.2413
T183 0.2419
T184 0.2413
T185 0.241
T186 0.241
T187 0.241
T188 0.241
T189 0.241
T190 0.241
T191 0.241
T192 0.241
T193 0.241
T194 0.241
T195 0.241
T196 0.241
T197 0.2401
T198 0.2398
T199 0.2398
T200 0.2398
T201 0.2385
T202 0.2385
T203 0.2385
T204 0.2385
T205 0.2385
T206 0.2385
T207 0.2385
T208 0.2385
T209 0.2385
T210 0.2385
T211 0.2385
T212 0.2385
T213 0.2385
T214 0.2385
T215 0.2388
T216 0.2385
T217 0.2385
T218 0.2385
T219 0.2385
T220 0.2385
T221 0.2385
T222 0.2385
T223 0.2385
T224 0.2383
T225 0.2375
T226 0.2375
T227 0.2375
T228 0.2375
T229 0.2375
T230 0.2375
T231 0.2375
T232 0.2375
T233 0.2375
T234 0.2375
T235 0.2375
T236 0.2375
T237 0.2375
T238 0.2375
T239 0.2375
T240 0.2375
T241 0.2375
T242 0.2375
T243 0.2375
T244 0.2375
T245 0.2375
T246 0.2375
T247 0.2375
T248 0.2375
T249 0.2362
T250 0.2362
T251 0.2366
T252 0.2636
T253 0.2687
T254 0.2615
T255 0.2613
T256 0.2615
T257 0.2615
T258 0.2603
T259 0.2606
T260 0.2606
T261 0.26
T262 0.2596
T263 0.2597
T264 0.2597
T265 0.2597
T266 0.2597
T267 0.2597
T268 0.2597
T269 0.2597
T270 0.2597
T271 0.2597
T272 0.2597
T273 0.2597
T274 0.2597
T275 0.2597
T276 0.26
T277 0.2602
T278 0.2607
T279 0.2606
T280 0.2606
T281 0.2606
T282 0.26
T283 0.2599
T284 0.2597
T285 0.2597
T286 0.2597
T287 0.2597
T288 0.2597
T289 0.2597
T290 0.2597
T291 0.2597
T292 0.2597
T293 0.26
T294 0.2608
T295 0.2606
T296 0.2606
T297 0.2618
T298 0.2615
T299 0.2615
T300 0.2619
T301 0.2616
T302 0.2617
T303 0.2619
T304 0.2621
T305 0.2622
T306 0.2622
T307 0.2622
T308 0.2622
T309 0.2622
T310 0.2622
T311 0.2622
T312 0.2622
T313 0.2622
T314 0.2622
T315 0.2622
T316 0.2622
T317 0.2622
T318 0.2622
T319 0.2622
T320 0.2622
T321 0.2622
T322 0.2622
T323 0.2622
T324 0.2622
T325 0.2619
T326 0.2622
T327 0.2622
T328 0.2622
T329 0.2622
T330 0.2622
T331 0.2622
T332 0.2622
T333 0.2622
T334 0.2622
T335 0.2622
T336 0.2622
T337 0.2619
T338 0.2613
T339 0.2615
T340 0.2615
T341 0.2615
T342 0.2615
T343 0.2615
T344 0.2615
T345 0.2615
T346 0.2615
T347 0.2615
T348 0.2615
T349 0.2615
T350 0.2615
T351 0.2615
T352 0.2615
T353 0.2603
T354 0.2606
T355 0.2606
T356 0.2606
T357 0.2606
T358 0.2606
T359 0.2606
T360 0.2606
T361 0.2606
T362 0.26
T363 0.2607
T364 0.2606
T365 0.2606
T366 0.2606
T367 0.2606
T368 0.2606
T369 0.2606
T370 0.2606
T371 0.2606
T372 0.2606
T373 0.2609
T374 0.2617
T375 0.2615
T376 0.2615
T377 0.2615
T378 0.2617
T379 0.2614
T380 0.2615
T381 0.2615
T382 0.2615
T383 0.2615
T384 0.2615
T385 0.2615
T386 0.2615
T387 0.2615
T388 0.2615
T389 0.2615
T390 0.2615
T391 0.2615
T392 0.2615
T393 0.2606
T394 0.2532
T395 0.2447
T396 0.2478
T397 0.251
T398 0.2503
T399 0.2495
T400 0.2498
T401 0.2498
T402 0.2498
T403 0.2501
T404 0.2498
T405 0.2498
T406 0.249
T407 0.2489
T408 0.249
T409 0.249
T410 0.2496
T411 0.25
T412 0.2507
T413 0.2519
T414 0.2524
T415 0.2515
T416 0.2523
T417 0.2522
T418 0.2522
T419 0.2519
T420 0.2502
T421 0.2507
T422 0.2454
T423 0.2448
T424 0.2454
T425 0.2454
T426 0.2454
T427 0.2454
T428 0.2454
T429 0.2454
T430 0.2454
T431 0.2454
T432 0.2454
T433 0.2454
T434 0.2454
T435 0.2448
T436 0.2442
T437 0.2442
T438 0.2436
T439 0.2444
T440 0.2438
T441 0.2432
T442 0.2432
T443 0.2429
T444 0.242
T445 0.2423
T446 0.242
T447 0.2423
T448 0.242
T449 0.2417
T450 0.2401
T451 0.2395
T452 0.2395
T453 0.2395
T454 0.2389
T455 0.2383
T456 0.2383
T457 0.2395
T458 0.2395
T459 0.2395
T460 0.2392
T461 0.2395
T462 0.2395
T463 0.2408
T464 0.2416
T465 0.2424
T466 0.243
T467 0.2439
T468 0.2445
T469 0.244
T470 0.244
T471 0.2446
T472 0.2452
T473 0.2449
T474 0.244
T475 0.2434
T476 0.2442
T477 0.2436
T478 0.243
T479 0.243
T480 0.2424
T481 0.243
T482 0.2427
T483 0.243
T484 0.243
T485 0.2433
T486 0.243
T487 0.2442
T488 0.2443
T489 0.2447
T490 0.2462
T491 0.2479
T492 0.2482
T493 0.2494
T494 0.251
T495 0.2516
T496 0.2523
T497 0.2529
T498 0.2529
T499 0.254
T500 0.2525
T501 0.2529
T502 0.2543
T503 0.2555
T504 0.2564
T505 0.2573
T506 0.2581
T507 0.258
T508 0.2582
T509 0.2589
T510 0.2587
T511 0.259
T512 0.2497
T513 0.2499
T514 0.2507
T515 0.2519
T516 0.252
T517 0.2531
T518 0.2534
T519 0.2533
T520 0.2536
T521 0.2532
T522 0.2533
T523 0.2533
T524 0.2533
T525 0.2533
T526 0.2533
T527 0.253
T528 0.2524
T529 0.2522
T530 0.2523
T531 0.2512
T532 0.2514
T533 0.2511
T534 0.2503
T535 0.2491
T536 0.2588
T537 0.2584
T538 0.258
T539 0.2576
T540 0.2578
T541 0.2565
T542 0.2569
T543 0.2569
T544 0.2563
T545 0.2559
T546 0.2561
T547 0.2556
T548 0.2552
T549 0.2553
T550 0.2548
T551 0.2544
T552 0.2542
T553 0.2533
T554 0.2535
T555 0.253
T556 0.2526
T557 0.2527
T558 0.253
T559 0.254
T560 0.2558
T561 0.2583
T562 0.2595
T563 0.2515
T564 0.2537
T565 0.2576
T566 0.2585
T567 0.2624
T568 0.2629
T569 0.2647
T570 0.2657
T571 0.2673
T572 0.2686
T573 0.2664
T574 0.2696
T575 0.2724
T576 0.267
T577 0.273
T578 0.2778
T579 0.281
T580 0.2867
T581 0.285
T582 0.2819
T583 0.2858
T584 0.2875
T585 0.2871
T586 0.2901
T587 0.2916
T588 0.2922
T589 0.2921
T590 0.2938
T591 0.2941
T592 0.296
T593 0.2962
T594 0.296
T595 0.2954
T596 0.2924
T597 0.2893
T598 0.2896
T599 0.2866
T600 0.2839
T601 0.2806
T602 0.2781
T603 0.2825
T604 0.2806
T605 0.2789
T606 0.2781
T607 0.2774
T608 0.2779
T609 0.2785
T610 0.2801
T611 0.281
T612 0.2831
T613 0.2849
T614 0.2799
T615 0.2807
T616 0.2824
T617 0.2836
T618 0.2849
T619 0.286
T620 0.2868
T621 0.2855
T622 0.2859
T623 0.2836
T624 0.2792
T625 0.28
T626 0.2796
T627 0.2743
T628 0.2672
T629 0.2682
T630 0.2648
T631 0.2665
T632 0.2651
T633 0.2639
T634 0.2629
T635 0.2622
T636 0.2613
T637 0.262
T638 0.2617
T639 0.261
T640 0.2603
T641 0.2602
T642 0.2598
T643 0.2595
T644 0.2596
T645 0.2596
T646 0.259
T647 0.2586
T648 0.2584
T649 0.2576
T650 0.2578
T651 0.2573
T652 0.2569
T653 0.257
T654 0.2564
T655 0.256
T656 0.2561
T657 0.2553
T658 0.2553
T659 0.2553
T660 0.254
T661 0.2543
T662 0.2575
T663 0.2577
T664 0.2558
T665 0.2501
T666 0.2524
T667 0.2529
T668 0.2529
T669 0.2526
T670 0.2521
T671 0.2522
T672 0.2522
T673 0.2522
T674 0.2522
T675 0.2511
T676 0.2514
T677 0.2512
T678 0.2512
T679 0.2509
T680 0.2531
T681 0.2533
T682 0.2533
T683 0.2527
T684 0.2537
T685 0.2535
T686 0.2623
T687 0.2577
T688 0.2491
T689 0.254
T690 0.2516
T691 0.2507
T692 0.253
T693 0.2527
T694 0.2523
T695 0.2525
T696 0.2522
T697 0.2514
T698 0.2517
T699 0.252
T700 0.2521
T701 0.2522
T702 0.2514
T703 0.2517
T704 0.2517
T705 0.2516
T706 0.2518
T707 0.2518
T708 0.2511
T709 0.2511
T710 0.2512
T711 0.2513
T712 0.2511
T713 0.2504
T714 0.2507
T715 0.2508
T716 0.2508
T717 0.2509
T718 0.251
T719 0.2511
T720 0.2511
T721 0.2512
T722 0.2513
T723 0.2514
T724 0.2514
T725 0.2515
T726 0.2516
T727 0.2517
T728 0.2518
T729 0.2515
T730 0.2517
T731 0.252
T732 0.2521
T733 0.2512
T734 0.2511
T735 0.2515
T736 0.2512
T737 0.251
T738 0.2508
T739 0.2505
T740 0.2503
T741 0.2504
T742 0.2504
T743 0.2504
T744 0.2518
T745 0.2519
T746 0.2519
T747 0.252
T748 0.2521
T749 0.2522
T750 0.2522
T751 0.2523
T752 0.2524
T753 0.2525
T754 0.2525
T755 0.2526
T756 0.2527
T757 0.2528
T758 0.2529
T759 0.2529
T760 0.253
T761 0.2531
T762 0.2532
T763 0.2532
T764 0.2533
T765 0.2599
T766 0.2576
T767 0.2579
T768 0.258
T769 0.2581
T770 0.2581
T771 0.2579
T772 0.2578
T773 0.2579
T774 0.2576
T775 0.2581
T776 0.2583
T777 0.2583
T778 0.2584
T779 0.2585
T780 0.2586
T781 0.2584
T782 0.2583
T783 0.2582
T784 0.2583
T785 0.2578
T786 0.2583
T787 0.258
T788 0.2582
T789 0.2589
T790 0.2588
T791 0.2589
T792 0.2589
T793 0.259
T794 0.2591
T795 0.2592
T796 0.2592
T797 0.259
T798 0.2595
T799 0.2595
T800 0.2595
T801 0.2596
T802 0.2597
T803 0.2598
T804 0.2598
T805 0.2597
T806 0.2598
T807 0.2599
T808 0.2599
T809 0.2594
T810 0.2605
T811 0.2611
T812 0.2607
T813 0.2609
T814 0.261
T815 0.2611
T816 0.2611
T817 0.2612
T818 0.2613
T819 0.2614
T820 0.2614
T821 0.2609
T822 0.2611
T823 0.2606
T824 0.2608
T825 0.2609
T826 0.261
T827 0.261
T828 0.2611
T829 0.2612
T830 0.2603
T831 0.2606
T832 0.2613
T833 0.2597
T834 0.2592
T835 0.259
T836 0.2581
T837 0.2581
T838 0.2582
T839 0.2583
T840 0.2584
T841 0.2584
T842 0.2585
T843 0.2586
T844 0.2586
T845 0.2585
T846 0.258
T847 0.2581
T848 0.2575
T849 0.2574
T850 0.2588
T851 0.2586
T852 0.2589
T853 0.259
T854 0.2591
T855 0.2578
T856 0.2576
T857 0.2566
T858 0.2567
T859 0.2568
T860 0.2568
T861 0.2569
T862 0.257
T863 0.257
T864 0.2571
T865 0.2578
T866 0.2586
T867 0.2587
T868 0.2587
T869 0.2588
T870 0.2589
T871 0.2589
T872 0.259
T873 0.2591
T874 0.2591
T875 0.2592
T876 0.2593
T877 0.2593
T878 0.2594
T879 0.2595
T880 0.2582
T881 0.2582
T882 0.2572
T883 0.2569
T884 0.2562
T885 0.2563
T886 0.2571
T887 0.2572
T888 0.2578
T889 0.2585
T890 0.2585
T891 0.2586
T892 0.2586
T893 0.2587
T894 0.2591
T895 0.2588
T896 0.2589
T897 0.259
T898 0.259
T899 0.2591
T900 0.2591
T901 0.2592
T902 0.2593
T903 0.259
T904 0.2661
T905 0.2658
T906 0.2659
T907 0.266
T908 0.266
T909 0.2661
T910 0.2662
T911 0.2662
T912 0.2663
T913 0.2664
T914 0.2665
T915 0.2669
T916 0.2666
T917 0.2667
T918 0.2671
T919 0.2681
T920 0.2672
T921 0.267
T922 0.267
T923 0.2671
T924 0.2672
T925 0.2673
T926 0.2673
T927 0.2669
T928 0.2661
T929 0.2673
T930 0.2663
T931 0.2662
T932 0.2662
T933 0.2662
T934 0.2663
T935 0.2664
T936 0.2664
T937 0.2665
T938 0.2669
T939 0.267
T940 0.2667
T941 0.2681
T942 0.2682
T943 0.2683
T944 0.2683
T945 0.2684
T946 0.2685
T947 0.2686
T948 0.2686
T949 0.2697
T950 0.2712
T951 0.2706
T952 0.27
T953 0.2693
T954 0.2688
T955 0.2689
T956 0.2689
T957 0.269
T958 0.2691
T959 0.2691
T960 0.2692
T961 0.2693
T962 0.2693
T963 0.2694
T964 0.2695
T965 0.2696
T966 0.2696
T967 0.2697
T968 0.2698
T969 0.2698
T970 0.2699
T971 0.27
T972 0.27
T973 0.2701
T974 0.2702
T975 0.2702
T976 0.2703
T977 0.2704
T978 0.2705
T979 0.2705
T980 0.2706
T981 0.2705
T982 0.2696
T983 0.2694
T984 0.2695
T985 0.2696
T986 0.2693
T987 0.2694
T988 0.2695
T989 0.2695
T990 0.2696
T991 0.2697
T992 0.2697
T993 0.2698
T994 0.2699
T995 0.2699
T996 0.27
T997 0.2701
T998 0.2701
T999 0.2702
T1000 0.2703
T1001 0.27
T1002 0.269
T1003 0.2691
T1004 0.2691
T1005 0.2696
T1006 0.2707
T1007 0.2707
T1008 0.2698
T1009 0.2695
T1010 0.2695
T1011 0.2696
T1012 0.2696
T1013 0.2697
T1014 0.2698
T1015 0.2698
T1016 0.2699
T1017 0.27
T1018 0.2699
T1019 0.2712
T1020 0.2713
T1021 0.2714
T1022 0.2714
T1023 0.2712
T1024 0.2701
T1025 0.2691
T1026 0.2688
T1027 0.2683
T1028 0.2677
T1029 0.2684
T1030 0.269
T1031 0.2691
T1032 0.2692
T1033 0.2692
T1034 0.2693
T1035 0.2694
T1036 0.2694
T1037 0.2695
T1038 0.2695
T1039 0.2696
T1040 0.2704
T1041 0.2712
T1042 0.2698
T1043 0.2702
T1044 0.2714
T1045 0.2714
T1046 0.2723
T1047 0.2727
T1048 0.2728
T1049 0.2733
T1050 0.2729
T1051 0.2719
T1052 0.2705
T1053 0.2701
T1054 0.2702
T1055 0.2703
T1056 0.2703
T1057 0.2719
T1058 0.2719
T1059 0.272
T1060 0.2721
T1061 0.2721
T1062 0.2722
T1063 0.2722
T1064 0.2723
T1065 0.2724
T1066 0.2724
T1067 0.2732
T1068 0.2738
T1069 0.2738
T1070 0.2739
T1071 0.2739
T1072 0.2747
T1073 0.2755
T1074 0.2756
T1075 0.2757
T1076 0.2757
T1077 0.2758
T1078 0.2758
T1079 0.2759
T1080 0.276
T1081 0.276
T1082 0.2765
T1083 0.2765
T1084 0.2769
T1085 0.2777
T1086 0.2776
T1087 0.2776
T1088 0.2776
T1089 0.2777
T1090 0.2778
T1091 0.2775
T1092 0.2779
T1093 0.2873
T1094 0.2866
T1095 0.2853
T1096 0.2856
T1097 0.2856
T1098 0.2861
T1099 0.2871
T1100 0.2869
T1101 0.287
T1102 0.2894
T1103 0.2919
T1104 0.2963
T1105 0.3015
T1106 0.305
T1107 0.3058
T1108 0.3021
T1109 0.3021
T1110 0.3041
T1111 0.3063
T1112 0.3105
T1113 0.3131
T1114 0.307
T1115 0.3079
T1116 0.3096
T1117 0.3094
T1118 0.3078
T1119 0.3047
T1120 0.3122
T1121 0.3094
T1122 0.3077
T1123 0.308
T1124 0.3066
T1125 0.3048
T1126 0.305
T1127 0.3052
T1128 0.3053
T1129 0.3053
T1130 0.3063
T1131 0.3065
T1132 0.3062
T1133 0.3054
T1134 0.3057
T1135 0.3061
T1136 0.3067
T1137 0.3066
T1138 0.307
T1139 0.3079
T1140 0.3094
T1141 0.3106
T1142 0.3113
T1143 0.3111
T1144 0.3115
T1145 0.3115
T1146 0.3115
T1147 0.3122
T1148 0.3124
T1149 0.3124
T1150 0.3125
T1151 0.3125
T1152 0.3118
T1153 0.311
T1154 0.31
T1155 0.3091
T1156 0.3089
T1157 0.3091
T1158 0.3077
T1159 0.3081
T1160 0.3082
T1161 0.309
T1162 0.3096
T1163 0.3093
T1164 0.3109
T1165 0.3109
T1166 0.3118
T1167 0.3116
T1168 0.3117
T1169 0.3111
T1170 0.3108
T1171 0.3099
T1172 0.3099
T1173 0.3111
T1174 0.3113
T1175 0.3111
T1176 0.3111
T1177 0.3119
T1178 0.3126
T1179 0.3124
T1180 0.3121
T1181 0.3123
T1182 0.3127
T1183 0.3127
T1184 0.3128
T1185 0.3129
T1186 0.3129
T1187 0.313
T1188 0.3126
T1189 0.3138
T1190 0.3112
T1191 0.3135
T1192 0.3127
T1193 0.3122
T1194 0.3119
T1195 0.3107
T1196 0.3111
T1197 0.3112
T1198 0.3112
T1199 0.3127
T1200 0.3137
T1201 0.3146
T1202 0.3132
T1203 0.3132
T1204 0.3123
T1205 0.312
T1206 0.3116
T1207 0.3145
T1208 0.3118
T1209 0.3097
T1210 0.3111
T1211 0.3118
T1212 0.313
T1213 0.3143
T1214 0.3163
T1215 0.3171
T1216 0.3187
T1217 0.3154
T1218 0.3169
T1219 0.3187
T1220 0.3218
T1221 0.3239
T1222 0.3263
T1223 0.3156
T1224 0.3155
T1225 0.3155
T1226 0.3144
T1227 0.327
T1228 0.3258
T1229 0.3252
T1230 0.3252
T1231 0.3254
T1232 0.3261
T1233 0.3282
T1234 0.3179
T1235 0.3215
T1236 0.3233
T1237 0.3248
T1238 0.3247
T1239 0.326
T1240 0.3276
T1241 0.3269
T1242 0.3239
T1243 0.3237
T1244 0.324
T1245 0.3241
T1246 0.3243
T1247 0.325
T1248 0.3252
T1249 0.3252
T1250 0.3253
T1251 0.3253
T1252 0.3247
T1253 0.3243
T1254 0.3245
T1255 0.3239
T1256 0.3227
T1257 0.3224
T1258 0.3219
T1259 0.3214
T1260 0.3206
T1261 0.3205
T1262 0.3197
T1263 0.327
T1264 0.3254
T1265 0.3239
T1266 0.3234
T1267 0.3227
T1268 0.3216
T1269 0.3207
T1270 0.3208
T1271 0.3231
T1272 0.323
T1273 0.3211
T1274 0.3206
T1275 0.3206
T1276 0.3195
T1277 0.3192
T1278 0.3187
T1279 0.3177
T1280 0.3173
T1281 0.3165
T1282 0.3159
T1283 0.3162
T1284 0.3162
T1285 0.3162
T1286 0.3161
T1287 0.3146
T1288 0.3144
T1289 0.3142
T1290 0.3135
T1291 0.3124
T1292 0.3118
T1293 0.3121
T1294 0.3132
T1295 0.3133
T1296 0.3133
T1297 0.312
T1298 0.3124
T1299 0.3124
T1300 0.3109
T1301 0.311
T1302 0.3101
T1303 0.3097
T1304 0.3093
T1305 0.3095
T1306 0.3083
T1307 0.3086
T1308 0.3083
T1309 0.3098
T1310 0.3096
T1311 0.3096
T1312 0.3113
T1313 0.3134
T1314 0.3157
T1315 0.3233
T1316 0.3314
T1317 0.338
T1318 0.3348
T1319 0.3392
T1320 0.3477
T1321 0.3498
T1322 0.3542
T1323 0.3573
T1324 0.354
T1325 0.3557
T1326 0.3581
T1327 0.3592
T1328 0.3612
T1329 0.3619
T1330 0.3614
T1331 0.3609
T1332 0.3596
T1333 0.3573
T1334 0.3543
T1335 0.3519
T1336 0.354
T1337 0.3521
T1338 0.3515
T1339 0.3509
T1340 0.3503
T1341 0.35
T1342 0.3502
T1343 0.3503
T1344 0.3496
T1345 0.3492
T1346 0.3491
T1347 0.3484
T1348 0.3472
T1349 0.3461
T1350 0.3472
T1351 0.3458
T1352 0.3448
T1353 0.3433
T1354 0.3417
T1355 0.341
T1356 0.3401
T1357 0.3391
T1358 0.3373
T1359 0.3413
T1360 0.3396
T1361 0.3385
T1362 0.3373
T1363 0.3364
T1364 0.3354
T1365 0.3344
T1366 0.3333
T1367 0.3323
T1368 0.3315
T1369 0.3314
T1370 0.3316
T1371 0.3316
T1372 0.3324
T1373 0.3338
T1374 0.3352
T1375 0.3362
T1376 0.338
T1377 0.339
T1378 0.3394
T1379 0.3407
T1380 0.3408
T1381 0.3424
T1382 0.3431
T1383 0.3442
T1384 0.3452
T1385 0.3437
T1386 0.3444
T1387 0.344
T1388 0.3432
T1389 0.3422
T1390 0.3409
T1391 0.3396
T1392 0.3391
T1393 0.3392
T1394 0.3392
T1395 0.3407
T1396 0.3424
T1397 0.3444
T1398 0.346
T1399 0.3472
T1400 0.3419
T1401 0.3425
T1402 0.3421
T1403 0.3429
T1404 0.342
T1405 0.3468
T1406 0.3461
T1407 0.3454
T1408 0.3441
T1409 0.3439
T1410 0.3431
T1411 0.343
T1412 0.3421
T1413 0.3424
T1414 0.3421
T1415 0.3426
T1416 0.341
T1417 0.3414
T1418 0.3415
T1419 0.3415
T1420 0.3416
T1421 0.3403
T1422 0.3403
T1423 0.3393
T1424 0.3382
T1425 0.3385
T1426 0.3382
T1427 0.3372
T1428 0.3364
T1429 0.3489
T1430 0.3486
T1431 0.3485
T1432 0.3479
T1433 0.3478
T1434 0.3483
T1435 0.3486
T1436 0.3486
T1437 0.348
T1438 0.3482
T1439 0.3483
T1440 0.3483
T1441 0.348
T1442 0.3475
T1443 0.3474
T1444 0.3465
T1445 0.3458
T1446 0.3454
T1447 0.3453
T1448 0.3444
T1449 0.3447
T1450 0.3447
T1451 0.3448
T1452 0.3445
T1453 0.3439
T1454 0.3438
T1455 0.3436
T1456 0.3419
T1457 0.3413
T1458 0.3402
T1459 0.339
T1460 0.3423
T1461 0.3418
T1462 0.3413
T1463 0.3414
T1464 0.3423
T1465 0.3413
T1466 0.3429
T1467 0.3432
T1468 0.3415
T1469 0.3397
T1470 0.3431
T1471 0.3427
T1472 0.3426
T1473 0.3419
T1474 0.3415
T1475 0.3419
T1476 0.343
T1477 0.3413
T1478 0.3417
T1479 0.3415
T1480 0.3409
T1481 0.3404
T1482 0.3406
T1483 0.3392
T1484 0.3396
T1485 0.3396
T1486 0.3403
T1487 0.3409
T1488 0.3431
T1489 0.3439
T1490 0.3439
T1491 0.346
T1492 0.3433
T1493 0.3433
T1494 0.343
T1495 0.3431
T1496 0.3447
T1497 0.346
T1498 0.3481
T1499 0.3499
T1500 0.3514
T1501 0.3518
T1502 0.3513
T1503 0.35
T1504 0.3486
T1505 0.3477
T1506 0.3474
T1507 0.3464
T1508 0.3463
T1509 0.3472
T1510 0.3478
T1511 0.3481
T1512 0.3492
T1513 0.3495
T1514 0.35
T1515 0.3517
T1516 0.3519
T1517 0.3531
T1518 0.3532
T1519 0.3545
T1520 0.3551
T1521 0.356
T1522 0.3564
T1523 0.3578
T1524 0.3589
T1525 0.3471
T1526 0.3497
T1527 0.3499
T1528 0.3501
T1529 0.3508
T1530 0.3499
T1531 0.35
T1532 0.3501
T1533 0.349
T1534 0.3489
T1535 0.3492
T1536 0.3499
T1537 0.3505
T1538 0.3522
T1539 0.3535
T1540 0.3551
T1541 0.3564
T1542 0.3578
T1543 0.3584
T1544 0.3583
T1545 0.3583
T1546 0.3583
T1547 0.3584
T1548 0.3584
T1549 0.3585
T1550 0.3585
T1551 0.3586
T1552 0.3586
T1553 0.3587
T1554 0.3587
T1555 0.3588
T1556 0.3588
T1557 0.3589
T1558 0.3589
T1559 0.359
T1560 0.359
T1561 0.3591
T1562 0.3591
T1563 0.3592
T1564 0.3592
T1565 0.3593
T1566 0.3593
T1567 0.3594
T1568 0.3594
T1569 0.3595
T1570 0.344
T1571 0.3567
T1572 0.3569
T1573 0.3568
T1574 0.3537
T1575 0.3539
T1576 0.3541
T1577 0.3538
T1578 0.3543
T1579 0.355
T1580 0.3567
T1581 0.3588
T1582 0.3595
T1583 0.3594
T1584 0.3598
T1585 0.3587
T1586 0.3597
T1587 0.3606
T1588 0.3614
T1589 0.3626
T1590 0.363
T1591 0.3622
T1592 0.3617
T1593 0.3609
T1594 0.3601
T1595 0.3601
T1596 0.3602
T1597 0.3621
T1598 0.362
T1599 0.3616
T1600 0.3614
T1601 0.3615
T1602 0.3616
T1603 0.3616
T1604 0.3617
T1605 0.3615
T1606 0.3616
T1607 0.3613
T1608 0.36
T1609 0.359
T1610 0.358
T1611 0.3574
T1612 0.3563
T1613 0.3556
T1614 0.3556
T1615 0.3549
T1616 0.3544
T1617 0.3561
T1618 0.3556
T1619 0.356
T1620 0.3571
T1621 0.3569
T1622 0.3569
T1623 0.3562
T1624 0.3553
T1625 0.3541
T1626 0.3531
T1627 0.3558
T1628 0.3541
T1629 0.3532
T1630 0.3529
T1631 0.3523
T1632 0.3513
T1633 0.3513
T1634 0.3495
T1635 0.3484
T1636 0.3474
T1637 0.3472
T1638 0.3462
T1639 0.3461
T1640 0.3459
T1641 0.3448
T1642 0.3451
T1643 0.3452
T1644 0.3448
T1645 0.3437
T1646 0.3437
T1647 0.3444
T1648 0.3433
T1649 0.3422
T1650 0.3418
T1651 0.3416
T1652 0.3414
T1653 0.3402
T1654 0.3406
T1655 0.3406
T1656 0.3407
T1657 0.3407
T1658 0.3416
T1659 0.3418
T1660 0.3425
T1661 0.3435
T1662 0.3459
T1663 0.3481
T1664 0.3503
T1665 0.3529
T1666 0.3555
T1667 0.3571
T1668 0.3582
T1669 0.3616
T1670 0.3641
T1671 0.3676
T1672 0.3711
T1673 0.3594
T1674 0.3613
T1675 0.3619
T1676 0.3617
T1677 0.3606
T1678 0.3591
T1679 0.3563
T1680 0.3682
T1681 0.3662
T1682 0.3648
T1683 0.3654
T1684 0.3647
T1685 0.3657
T1686 0.3666
T1687 0.3667
T1688 0.3677
T1689 0.3679
T1690 0.3678
T1691 0.3678
T1692 0.3679
T1693 0.3679
T1694 0.3676
T1695 0.3659
T1696 0.3646
T1697 0.363
T1698 0.3621
T1699 0.361
T1700 0.3603
T1701 0.3606
T1702 0.3606
T1703 0.3595
T1704 0.3579
T1705 0.3584
T1706 0.3611
T1707 0.3607
T1708 0.3598
T1709 0.3583
T1710 0.3577
T1711 0.3571
T1712 0.3558
T1713 0.3555
T1714 0.3549
T1715 0.3551
T1716 0.3544
T1717 0.3534
T1718 0.3526
T1719 0.3515
T1720 0.3504
T1721 0.3508
T1722 0.3508
T1723 0.3525
T1724 0.3521
T1725 0.352
T1726 0.3519
T1727 0.3524
T1728 0.3535
T1729 0.3521
T1730 0.352
T1731 0.3521
T1732 0.3522
T1733 0.3508
T1734 0.3509
T1735 0.3507
T1736 0.3498
T1737 0.3501
T1738 0.3501
T1739 0.3501
T1740 0.3502
T1741 0.3498
T1742 0.3503
T1743 0.3499
T1744 0.3487
T1745 0.3479
T1746 0.3474
T1747 0.3477
T1748 0.3477
T1749 0.3477
T1750 0.3478
T1751 0.3488
T1752 0.3489
T1753 0.3478
T1754 0.3483
T1755 0.348
T1756 0.3474
T1757 0.3472
T1758 0.3473
T1759 0.346
T1760 0.346
T1761 0.3444
T1762 0.3448
T1763 0.3448
T1764 0.3445
T1765 0.3449
T1766 0.3449
T1767 0.3449
T1768 0.3445
T1769 0.3441
T1770 0.3447
T1771 0.345
T1772 0.3449
T1773 0.3449
T1774 0.3449
T1775 0.345
T1776 0.3441
T1777 0.3435
T1778 0.3437
T1779 0.343
T1780 0.3425
T1781 0.3426
T1782 0.3416
T1783 0.3412
T1784 0.3413
T1785 0.3413
T1786 0.3414
T1787 0.3445
T1788 0.3421
T1789 0.3414
T1790 0.34
T1791 0.3399
T1792 0.3386
T1793 0.3371
T1794 0.3375
T1795 0.3375
T1796 0.3372
T1797 0.3376
T1798 0.3375
T1799 0.3375
T1800 0.3376
T1801 0.3376
T1802 0.3376
T1803 0.3367
T1804 0.3359
T1805 0.3361
T1806 0.3353
T1807 0.3354
T1808 0.3448
T1809 0.345
T1810 0.345
T1811 0.345
T1812 0.3454
T1813 0.3449
T1814 0.345
T1815 0.3451
T1816 0.3433
T1817 0.3438
T1818 0.3438
T1819 0.3438
T1820 0.3438
T1821 0.3438
T1822 0.3438
T1823 0.3438
T1824 0.3438
T1825 0.3438
T1826 0.3427
T1827 0.3424
T1828 0.3426
T1829 0.3411
T1830 0.3415
T1831 0.3415
T1832 0.3404
T1833 0.3407
T1834 0.3414
T1835 0.344
T1836 0.3453
T1837 0.3451
T1838 0.345
T1839 0.3446
T1840 0.3438
T1841 0.3441
T1842 0.3436
T1843 0.3438
T1844 0.3438
T1845 0.3451
T1846 0.3449
T1847 0.3449
T1848 0.3449
T1849 0.3449
T1850 0.3442
T1851 0.3436
T1852 0.3431
T1853 0.3425
T1854 0.3414
T1855 0.3417
T1856 0.3413
T1857 0.3411
T1858 0.3415
T1859 0.3426
T1860 0.3431
T1861 0.3425
T1862 0.3418
T1863 0.3413
T1864 0.3402
T1865 0.34
T1866 0.3402
T1867 0.3415
T1868 0.3416
T1869 0.3411
T1870 0.3412
T1871 0.3408
T1872 0.3396
T1873 0.3419
T1874 0.3431
T1875 0.3445
T1876 0.3481
T1877 0.3436
T1878 0.346
T1879 0.349
T1880 0.3523
T1881 0.3534
T1882 0.3573
T1883 0.3621
T1884 0.3672
T1885 0.3662
T1886 0.3694
T1887 0.3708
T1888 0.3705
T1889 0.3701
T1890 0.368
T1891 0.366
T1892 0.3648
T1893 0.3626
T1894 0.3614
T1895 0.3652
T1896 0.3651
T1897 0.3655
T1898 0.3631
T1899 0.3652
T1900 0.3668
T1901 0.3681
T1902 0.3687
T1903 0.3692
T1904 0.369
T1905 0.3683
T1906 0.3674
T1907 0.3676
T1908 0.3665
T1909 0.3642
T1910 0.3599
T1911 0.3632
T1912 0.3616
T1913 0.3591
T1914 0.3591
T1915 0.3597
T1916 0.3566
T1917 0.3536
T1918 0.3538
T1919 0.3529
T1920 0.3516
T1921 0.352
T1922 0.3504
T1923 0.3516
T1924 0.3508
T1925 0.3504
T1926 0.349
T1927 0.349
T1928 0.3478
T1929 0.3471
T1930 0.3474
T1931 0.3496
T1932 0.3495
T1933 0.3486
T1934 0.3476
T1935 0.3472
T1936 0.347
T1937 0.3454
T1938 0.3443
T1939 0.3449
T1940 0.3461
T1941 0.3473
T1942 0.3473
T1943 0.3495
T1944 0.351
T1945 0.3496
T1946 0.349
T1947 0.3501
T1948 0.3507
T1949 0.3519
T1950 0.3539
T1951 0.3562
T1952 0.3599
T1953 0.3646
T1954 0.367
T1955 0.3742
T1956 0.3785
T1957 0.3677
T1958 0.3732
T1959 0.3776
T1960 0.3829
T1961 0.3872
T1962 0.3874
T1963 0.3908
T1964 0.3947
T1965 0.398
T1966 0.3972
T1967 0.4001
T1968 0.4045
T1969 0.3945
T1970 0.399
T1971 0.3998
T1972 0.4026
T1973 0.4045
T1974 0.4054
T1975 0.4069
T1976 0.4053
T1977 0.4068
T1978 0.4064
T1979 0.4058
T1980 0.4061
T1981 0.4057
T1982 0.4045
T1983 0.4059
T1984 0.4048
T1985 0.4042
T1986 0.4048
T1987 0.4034
T1988 0.4024
T1989 0.4024
T1990 0.4024
T1991 0.4014
T1992 0.4013
T1993 0.4004
T1994 0.4
T1995 0.3982
T1996 0.3972
T1997 0.3965
T1998 0.3947
T1999 0.3934
T2000 0.4041
T2001 0.4027
T2002 0.4005
T2003 0.3982
T2004 0.3965
T2005 0.3951
T2006 0.3932
T2007 0.3924
T2008 0.3924
T2009 0.3914
T2010 0.3972
T2011 0.3971
T2012 0.3958
T2013 0.3955
T2014 0.3948
T2015 0.394
T2016 0.3932
T2017 0.3918
T2018 0.3913
T2019 0.3899
T2020 0.3892
T2021 0.3885
T2022 0.3875
T2023 0.3864
T2024 0.385
T2025 0.3844
T2026 0.3836
T2027 0.3845
T2028 0.3839
T2029 0.3831
T2030 0.382
T2031 0.3823
T2032 0.3817
T2033 0.3804
T2034 0.38
T2035 0.3796
T2036 0.3797
T2037 0.3786
T2038 0.3785
T2039 0.3776
T2040 0.3774
T2041 0.3764
T2042 0.376
T2043 0.3751
T2044 0.3754
T2045 0.3756
T2046 0.3751
T2047 0.3752
T2048 0.3764
T2049 0.3778
T2050 0.3788
T2051 0.3805
T2052 0.3821
T2053 0.3858
T2054 0.3867
T2055 0.3904
T2056 0.3942
T2057 0.3982
T2058 0.3979
T2059 0.4022
T2060 0.4052
T2061 0.3957
T2062 0.3978
T2063 0.4005
T2064 0.4024
T2065 0.403
T2066 0.403
T2067 0.4038
T2068 0.4039
T2069 0.4029
T2070 0.4028
T2071 0.4019
T2072 0.4015
T2073 0.4005
T2074 0.3992
T2075 0.3989
T2076 0.3981
T2077 0.3973
T2078 0.3964
T2079 0.3957
T2080 0.3955
T2081 0.3946
T2082 0.3935
T2083 0.3927
T2084 0.3914
T2085 0.403
T2086 0.4013
T2087 0.3992
T2088 0.3985
T2089 0.3979
T2090 0.3965
T2091 0.395
T2092 0.3938
T2093 0.3925
T2094 0.3915
T2095 0.3904
T2096 0.396
T2097 0.3953
T2098 0.3959
T2099 0.3949
T2100 0.3928
T2101 0.392
T2102 0.392
T2103 0.3911
T2104 0.3907
T2105 0.3899
T2106 0.3891
T2107 0.389
T2108 0.3891
T2109 0.3888
T2110 0.3878
T2111 0.3866
T2112 0.387
T2113 0.3858
T2114 0.3857
T2115 0.3851
T2116 0.3849
T2117 0.385
T2118 0.385
T2119 0.3849
T2120 0.3849
T2121 0.3842
T2122 0.3837
T2123 0.3838
T2124 0.3838
T2125 0.3829
T2126 0.384
T2127 0.3845
T2128 0.3825
T2129 0.3847
T2130 0.3848
T2131 0.3838
T2132 0.3851
T2133 0.3862
T2134 0.387
T2135 0.3864
T2136 0.3865
T2137 0.3855
T2138 0.3858
T2139 0.3843
T2140 0.3847
T2141 0.3839
T2142 0.3834
T2143 0.3835
T2144 0.3835
T2145 0.3829
T2146 0.3834
T2147 0.3843
T2148 0.3854
T2149 0.3874
T2150 0.3884
T2151 0.3897
T2152 0.3912
T2153 0.3917
T2154 0.3924
T2155 0.3931
T2156 0.3935
T2157 0.3937
T2158 0.3932
T2159 0.3926
T2160 0.3921
T2161 0.3923
T2162 0.3923
T2163 0.3909
T2164 0.3912
T2165 0.39
T2166 0.3899
T2167 0.3894
T2168 0.3885
T2169 0.3881
T2170 0.3879
T2171 0.3869
T2172 0.3863
T2173 0.3862
T2174 0.3852
T2175 0.3851
T2176 0.3837
T2177 0.3841
T2178 0.3828
T2179 0.3831
T2180 0.3837
T2181 0.3841
T2182 0.3833
T2183 0.3828
T2184 0.383
T2185 0.382
T2186 0.3805
T2187 0.3809
T2188 0.3809
T2189 0.3799
T2190 0.3799
T2191 0.3795
T2192 0.3789
T2193 0.3787
T2194 0.3784
T2195 0.3777
T2196 0.3775
T2197 0.3776
T2198 0.377
T2199 0.3757
T2200 0.3753
T2201 0.3754
T2202 0.3754
T2203 0.377
T2204 0.3762
T2205 0.3755
T2206 0.3757
T2207 0.3753
T2208 0.3754
T2209 0.3754
T2210 0.3744
T2211 0.3741
T2212 0.3742
T2213 0.3735
T2214 0.373
T2215 0.3731
T2216 0.3731
T2217 0.3731
T2218 0.3727
T2219 0.3716
T2220 0.3719
T2221 0.3715
T2222 0.3709
T2223 0.3707
T2224 0.3708
T2225 0.3708
T2226 0.3707
T2227 0.3707
T2228 0.3707
T2229 0.3707
T2230 0.3707
T2231 0.3707
T2232 0.3705
T2233 0.369
T2234 0.3685
T2235 0.3686
T2236 0.3686
T2237 0.3686
T2238 0.3733
T2239 0.3736
T2240 0.3736
T2241 0.3734
T2242 0.3734
T2243 0.3731
T2244 0.3722
T2245 0.3724
T2246 0.3724
T2247 0.3724
T2248 0.372
T2249 0.3718
T2250 0.3711
T2251 0.3711
T2252 0.3711
T2253 0.3711
T2254 0.3711
T2255 0.3711
T2256 0.3704
T2257 0.3699
T2258 0.3701
T2259 0.3701
T2260 0.37
T2261 0.3697
T2262 0.3694
T2263 0.3694
T2264 0.369
T2265 0.3687
T2266 0.3688
T2267 0.3688
T2268 0.3681
T2269 0.3675
T2270 0.3677
T2271 0.3677
T2272 0.3666
T2273 0.3665
T2274 0.3666
T2275 0.3666
T2276 0.3663
T2277 0.3664
T2278 0.3664
T2279 0.3664
T2280 0.3664
T2281 0.3663
T2282 0.3653
T2283 0.3652
T2284 0.3652
T2285 0.3652
T2286 0.3652
T2287 0.3652
T2288 0.3652
T2289 0.3645
T2290 0.3639
T2291 0.3639
T2292 0.3639
T2293 0.3639
T2294 0.3639
T2295 0.3639
T2296 0.3638
T2297 0.3638
T2298 0.3635
T2299 0.3628
T2300 0.3626
T2301 0.3623
T2302 0.3591
T2303 0.3683
T2304 0.3684
T2305 0.3698
T2306 0.3723
T2307 0.359
T2308 0.3601
T2309 0.3602
T2310 0.3601
T2311 0.3601
T2312 0.3601
T2313 0.3601
T2314 0.3601
T2315 0.3601
T2316 0.36
T2317 0.36
T2318 0.36
T2319 0.36
T2320 0.3592
T2321 0.3586
T2322 0.3599
T2323 0.36
T2324 0.3599
T2325 0.3599
T2326 0.3599
T2327 0.3599
T2328 0.3599
T2329 0.3596
T2330 0.3597
T2331 0.3597
T2332 0.3582
T2333 0.3584
T2334 0.3584
T2335 0.3584
T2336 0.3584
T2337 0.3584
T2338 0.3584
T2339 0.358
T2340 0.3573
T2341 0.3582
T2342 0.3584
T2343 0.3576
T2344 0.3573
T2345 0.3569
T2346 0.357
T2347 0.357
T2348 0.3569
T2349 0.3566
T2350 0.3576
T2351 0.3574
T2352 0.3578
T2353 0.3565
T2354 0.3566
T2355 0.3566
T2356 0.3566
T2357 0.3566
T2358 0.3566
T2359 0.3566
T2360 0.3566
T2361 0.3566
T2362 0.3702
T2363 0.3707
T2364 0.3703
T2365 0.3703
T2366 0.3703
T2367 0.3696
T2368 0.3698
T2369 0.3705
T2370 0.3594
T2371 0.3605
T2372 0.3605
T2373 0.36
T2374 0.3582
T2375 0.3565
T2376 0.3556
T2377 0.3692
T2378 0.3684
T2379 0.3683
T2380 0.3684
T2381 0.3684
T2382 0.3694
T2383 0.3695
T2384 0.3694
T2385 0.3693
T2386 0.3693
T2387 0.3693
T2388 0.3693
T2389 0.3693
T2390 0.3693
T2391 0.3692
T2392 0.3692
T2393 0.3692
T2394 0.3692
T2395 0.2502
T2396 0.27
T2397 0.2704
T2398 0.27
T2399 0.27
T2400 0.27
T2401 0.2699
T2402 0.2699
T2403 0.2699
T2404 0.2699
T2405 0.2699
T2406 0.2699
T2407 0.2703
T2408 0.2699
T2409 0.2699
T2410 0.2697
T2411 0.2692
T2412 0.2677
T2413 0.2685
T2414 0.2677
T2415 0.265
T2416 0.2641
T2417 0.2641
T2418 0.264
T2419 0.264
T2420 0.264
T2421 0.264
T2422 0.264
T2423 0.264
T2424 0.264
T2425 0.264
T2426 0.264
T2427 0.264
T2428 0.264
T2429 0.264
T2430 0.264
T2431 0.264
T2432 0.2639
T2433 0.2639
T2434 0.2639
T2435 0.2639
T2436 0.2639
T2437 0.2639
T2438 0.2639
T2439 0.2639
T2440 0.2639
T2441 0.2639
T2442 0.2639
T2443 0.2639
T2444 0.2639
T2445 0.2638
T2446 0.2638
T2447 0.2638
T2448 0.2638
T2449 0.2638
T2450 0.2638
T2451 0.2638
T2452 0.2638
T2453 0.2638
T2454 0.2638
T2455 0.2638
T2456 0.2638
T2457 0.2628
T2458 0.2619
T2459 0.2619
T2460 0.2615
T2461 0.2619
T2462 0.2605
T2463 0.2614
T2464 0.2614
T2465 0.2619
T2466 0.2619
T2467 0.2619
T2468 0.2618
T2469 0.2618
T2470 0.2618
T2471 0.2618
T2472 0.2618
T2473 0.2618
T2474 0.2618
T2475 0.2618
T2476 0.2618
T2477 0.2618
T2478 0.2618
T2479 0.2618
T2480 0.2617
T2481 0.2617
T2482 0.2617
T2483 0.2617
T2484 0.2613
T2485 0.2612
T2486 0.2617
T2487 0.2603
T2488 0.2608
T2489 0.2733
T2490 0.3144
T2491 0.314
T2492 0.3121
T2493 0.3077
T2494 0.3052
T2495 0.3049
T2496 0.3021
T2497 0.3012
T2498 0.2986
T2499 0.2969
T2500 0.2955
T2501 0.294
T2502 0.2925
T2503 0.291
T2504 0.2885
T2505 0.2881
T2506 0.2868
T2507 0.3185
T2508 0.3123
T2509 0.3081
T2510 0.311
T2511 0.3032
T2512 0.2937
T2513 0.2885
T2514 0.2868
T2515 0.2851
T2516 0.2956
T2517 0.2949
T2518 0.2941
T2519 0.2931
T2520 0.2917
T2521 0.2901
T2522 0.2886
T2523 0.2878
T2524 0.287
T2525 0.2855
T2526 0.2838
T2527 0.2834
T2528 0.2819
T2529 0.2806
T2530 0.2797
T2531 0.2776
T2532 0.276
T2533 0.2752
T2534 0.2739
T2535 0.271
T2536 0.2704
T2537 0.2704
T2538 0.2704
T2539 0.2704
T2540 0.2704
T2541 0.2704
T2542 0.2704
T2543 0.2703
T2544 0.2703
T2545 0.2703
T2546 0.2703
T2547 0.2703
T2548 0.2694
T2549 0.2685
T2550 0.2685
T2551 0.2685
T2552 0.2685
T2553 0.2724
T2554 0.2676
T2555 0.2685
T2556 0.268
T2557 0.2711
T2558 0.2697
T2559 0.2686
T2560 0.3084
T2561 0.293
T2562 0.288
T2563 0.2852
T2564 0.293
T2565 0.2912
T2566 0.29
T2567 0.2886
T2568 0.288
T2569 0.2872
T2570 0.286
T2571 0.285
T2572 0.2845
T2573 0.2832
T2574 0.2824
T2575 0.2813
T2576 0.2808
T2577 0.2804
T2578 0.2804
T2579 0.2792
T2580 0.2778
T2581 0.2756
T2582 0.275
T2583 0.2737
T2584 0.2733
T2585 0.2737
T2586 0.2737
T2587 0.2737
T2588 0.2737
T2589 0.2737
T2590 0.2737
T2591 0.2724
T2592 0.2719
T2593 0.2719
T2594 0.2719
T2595 0.2719
T2596 0.2719
T2597 0.2719
T2598 0.2719
T2599 0.2719
T2600 0.2708
T2601 0.2697
T2602 0.2697
T2603 0.2688
T2604 0.2688
T2605 0.2688
T2606 0.2679
T2607 0.2696
T2608 0.2692
T2609 0.2692
T2610 0.2679
T2611 0.2678
T2612 0.2678
T2613 0.2678
T2614 0.2678
T2615 0.2678
T2616 0.2678
T2617 0.2664
T2618 0.266
T2619 0.2669
T2620 0.2673
T2621 0.2678
T2622 0.2678
T2623 0.2678
T2624 0.2678
T2625 0.2678
T2626 0.2673
T2627 0.2669
T2628 0.2664
T2629 0.2655
T2630 0.2655
T2631 0.266
T2632 0.2699
T2633 0.2695
T2634 0.2695
T2635 0.2695
T2636 0.2695
T2637 0.2695
T2638 0.2695
T2639 0.2695
T2640 0.2695
T2641 0.2695
T2642 0.2695
T2643 0.2695
T2644 0.2695
T2645 0.2655
T2646 0.266
T2647 0.266
T2648 0.266
T2649 0.266
T2650 0.266
T2651 0.2699
T2652 0.2699
T2653 0.2695
T2654 0.2695
T2655 0.2695
T2656 0.2695
T2657 0.2699
T2658 0.2655
T2659 0.2699
T2660 0.2664
T2661 0.266
T2662 0.2673
T2663 0.2691
T2664 0.2691
T2665 0.2701
T2666 0.2706
T2667 0.2733
T2668 0.275
T2669 0.277
T2670 0.2778
T2671 0.2799
T2672 0.2818
T2673 0.2857
T2674 0.2879
T2675 0.2913
T2676 0.2859
T2677 0.2891
T2678 0.2926
T2679 0.2953
T2680 0.2962
T2681 0.2966
T2682 0.2977
T2683 0.2991
T2684 0.2995
T2685 0.2995
T2686 0.2986
T2687 0.2977
T2688 0.297
T2689 0.2958
T2690 0.2944
T2691 0.293
T2692 0.2925
T2693 0.2925
T2694 0.2925
T2695 0.2925
T2696 0.2925
T2697 0.2925
T2698 0.2925
T2699 0.2925
T2700 0.2925
T2701 0.2909
T2702 0.2886
T2703 0.2868
T2704 0.2856
T2705 0.2891
T2706 0.2872
T2707 0.2856
T2708 0.2856
T2709 0.2841
T2710 0.2927
T2711 0.2927
T2712 0.2913
T2713 0.2897
T2714 0.2893
T2715 0.2893
T2716 0.2893
T2717 0.2888
T2718 0.2879
T2719 0.2873
T2720 0.2873
T2721 0.2888
T2722 0.2879
T2723 0.2883
T2724 0.2883
T2725 0.2909
T2726 0.2922
T2727 0.2927
T2728 0.2822
T2729 0.2835
T2730 0.2841
T2731 0.2856
T2732 0.2856
T2733 0.2868
T2734 0.2872
T2735 0.2877
T2736 0.2891
T2737 0.2891
T2738 0.2891
T2739 0.2891
T2740 0.2891
T2741 0.2906
T2742 0.291
T2743 0.2918
T2744 0.2925
T2745 0.293
T2746 0.2944
T2747 0.2962
T2748 0.2966
T2749 0.2973
T2750 0.2986
T2751 0.297
T2752 0.2962
T2753 0.2949
T2754 0.2944
T2755 0.2925
T2756 0.2922
T2757 0.291
T2758 0.2906
T2759 0.2891
T2760 0.2881
T2761 0.2864
T2762 0.2856
T2763 0.2846
T2764 0.2835
T2765 0.2826
T2766 0.2927
T2767 0.2913
T2768 0.2908
T2769 0.2908
T2770 0.2908
T2771 0.2908
T2772 0.2897
T2773 0.2893
T2774 0.2883
T2775 0.2873
T2776 0.2873
T2777 0.2873
T2778 0.2873
T2779 0.2873
T2780 0.2873
T2781 0.2862
T2782 0.2858
T2783 0.2858
T2784 0.2853
T2785 0.2838
T2786 0.2838
T2787 0.2838
T2788 0.2827
T2789 0.2823
T2790 0.2823
T2791 0.2659
T2792 0.2659
T2793 0.2659
T2794 0.2659
T2795 0.2659
T2796 0.2659
T2797 0.2659
T2798 0.2659
T2799 0.2659
T2800 0.2659
T2801 0.2659
T2802 0.2659
T2803 0.2659
T2804 0.2659
T2805 0.2659
T2806 0.2659
T2807 0.2659
T2808 0.2659
