# Supplementary material for: FishMORPH - An agent-based model to predict salmonid growth and distribution responses under natural and low flows
Source: Sci Rep. 2016 Jul 19;6:29414. doi: 10.1038/srep29414 (PMC4949470; doi:10.1038/srep29414)
Supplement: Supplementary Information 2 [file srep29414-s2.zip › SR_FishMORPH_Files/Parameters/Baseline_Velocity_P19.var]

Velocity PatchP19
T1 0.2551
T2 0.2543
T3 0.2543
T4 0.2543
T5 0.2541
T6 0.2539
T7 0.2531
T8 0.2531
T9 0.2523
T10 0.2542
T11 0.254
T12 0.252
T13 0.252
T14 0.2505
T15 0.2505
T16 0.2505
T17 0.2505
T18 0.2505
T19 0.2502
T20 0.2499
T21 0.2493
T22 0.249
T23 0.249
T24 0.249
T25 0.2484
T26 0.2478
T27 0.2478
T28 0.2478
T29 0.2478
T30 0.2478
T31 0.2478
T32 0.2478
T33 0.2478
T34 0.2478
T35 0.2475
T36 0.2472
T37 0.2466
T38 0.2466
T39 0.2466
T40 0.2466
T41 0.2466
T42 0.2464
T43 0.2456
T44 0.2456
T45 0.2456
T46 0.2456
T47 0.2456
T48 0.2456
T49 0.2456
T50 0.2456
T51 0.2444
T52 0.2444
T53 0.2444
T54 0.2432
T55 0.2432
T56 0.2429
T57 0.2423
T58 0.2426
T59 0.2429
T60 0.2453
T61 0.2435
T62 0.2426
T63 0.2423
T64 0.2419
T65 0.2432
T66 0.2423
T67 0.2419
T68 0.2419
T69 0.2419
T70 0.2419
T71 0.2416
T72 0.2407
T73 0.2402
T74 0.2394
T75 0.2384
T76 0.2384
T77 0.2384
T78 0.2384
T79 0.2384
T80 0.2384
T81 0.2384
T82 0.2384
T83 0.2384
T84 0.2384
T85 0.2387
T86 0.2397
T87 0.2397
T88 0.2397
T89 0.2397
T90 0.2397
T91 0.2397
T92 0.2397
T93 0.2397
T94 0.2397
T95 0.2397
T96 0.2397
T97 0.2397
T98 0.2397
T99 0.2394
T100 0.2384
T101 0.2384
T102 0.2384
T103 0.2384
T104 0.2384
T105 0.2384
T106 0.2384
T107 0.2384
T108 0.2381
T109 0.2384
T110 0.2384
T111 0.2384
T112 0.2384
T113 0.2384
T114 0.2384
T115 0.2384
T116 0.2384
T117 0.2384
T118 0.2384
T119 0.2384
T120 0.2384
T121 0.2384
T122 0.2384
T123 0.2384
T124 0.2384
T125 0.2384
T126 0.2384
T127 0.2384
T128 0.2384
T129 0.2384
T130 0.2384
T131 0.239
T132 0.2397
T133 0.2397
T134 0.2397
T135 0.2397
T136 0.2399
T137 0.2407
T138 0.2407
T139 0.2407
T140 0.2407
T141 0.2407
T142 0.2407
T143 0.2407
T144 0.2407
T145 0.2407
T146 0.2407
T147 0.2407
T148 0.2407
T149 0.2407
T150 0.2419
T151 0.2416
T152 0.2419
T153 0.2423
T154 0.2432
T155 0.2432
T156 0.2432
T157 0.2432
T158 0.2438
T159 0.2432
T160 0.2438
T161 0.2444
T162 0.2444
T163 0.2444
T164 0.2444
T165 0.2444
T166 0.2444
T167 0.2444
T168 0.2444
T169 0.2444
T170 0.2444
T171 0.2444
T172 0.2444
T173 0.2444
T174 0.2444
T175 0.2444
T176 0.2444
T177 0.2444
T178 0.2441
T179 0.2444
T180 0.2444
T181 0.2441
T182 0.2435
T183 0.2441
T184 0.2435
T185 0.2432
T186 0.2432
T187 0.2432
T188 0.2432
T189 0.2432
T190 0.2432
T191 0.2432
T192 0.2432
T193 0.2432
T194 0.2432
T195 0.2432
T196 0.2432
T197 0.2423
T198 0.2419
T199 0.2419
T200 0.2419
T201 0.2407
T202 0.2407
T203 0.2407
T204 0.2407
T205 0.2407
T206 0.2407
T207 0.2407
T208 0.2407
T209 0.2407
T210 0.2407
T211 0.2407
T212 0.2407
T213 0.2407
T214 0.2407
T215 0.241
T216 0.2407
T217 0.2407
T218 0.2407
T219 0.2407
T220 0.2407
T221 0.2407
T222 0.2407
T223 0.2407
T224 0.2404
T225 0.2397
T226 0.2397
T227 0.2397
T228 0.2397
T229 0.2397
T230 0.2397
T231 0.2397
T232 0.2397
T233 0.2397
T234 0.2397
T235 0.2397
T236 0.2397
T237 0.2397
T238 0.2397
T239 0.2397
T240 0.2397
T241 0.2397
T242 0.2397
T243 0.2397
T244 0.2397
T245 0.2397
T246 0.2397
T247 0.2397
T248 0.2397
T249 0.2384
T250 0.2384
T251 0.2387
T252 0.2699
T253 0.2771
T254 0.2692
T255 0.2691
T256 0.2692
T257 0.2692
T258 0.2681
T259 0.2684
T260 0.2684
T261 0.2678
T262 0.2674
T263 0.2676
T264 0.2676
T265 0.2676
T266 0.2676
T267 0.2676
T268 0.2676
T269 0.2676
T270 0.2676
T271 0.2676
T272 0.2676
T273 0.2676
T274 0.2676
T275 0.2676
T276 0.2679
T277 0.2681
T278 0.2686
T279 0.2684
T280 0.2684
T281 0.2684
T282 0.2678
T283 0.2677
T284 0.2675
T285 0.2676
T286 0.2676
T287 0.2676
T288 0.2676
T289 0.2676
T290 0.2676
T291 0.2676
T292 0.2676
T293 0.2679
T294 0.2687
T295 0.2684
T296 0.2684
T297 0.2696
T298 0.2692
T299 0.2692
T300 0.2697
T301 0.2694
T302 0.2694
T303 0.2697
T304 0.2698
T305 0.27
T306 0.2699
T307 0.2699
T308 0.2699
T309 0.2699
T310 0.2699
T311 0.2699
T312 0.2699
T313 0.2699
T314 0.2699
T315 0.2699
T316 0.2699
T317 0.2699
T318 0.2699
T319 0.2699
T320 0.2699
T321 0.2699
T322 0.2699
T323 0.2699
T324 0.2699
T325 0.2697
T326 0.27
T327 0.2699
T328 0.2699
T329 0.2699
T330 0.2699
T331 0.2699
T332 0.2699
T333 0.2699
T334 0.2699
T335 0.2699
T336 0.2699
T337 0.2697
T338 0.269
T339 0.2692
T340 0.2692
T341 0.2692
T342 0.2692
T343 0.2692
T344 0.2692
T345 0.2692
T346 0.2692
T347 0.2692
T348 0.2692
T349 0.2692
T350 0.2692
T351 0.2692
T352 0.2692
T353 0.2681
T354 0.2684
T355 0.2684
T356 0.2684
T357 0.2684
T358 0.2684
T359 0.2684
T360 0.2684
T361 0.2684
T362 0.2678
T363 0.2686
T364 0.2684
T365 0.2684
T366 0.2684
T367 0.2684
T368 0.2684
T369 0.2684
T370 0.2684
T371 0.2684
T372 0.2684
T373 0.2687
T374 0.2695
T375 0.2692
T376 0.2692
T377 0.2692
T378 0.2695
T379 0.2692
T380 0.2692
T381 0.2692
T382 0.2692
T383 0.2692
T384 0.2692
T385 0.2692
T386 0.2692
T387 0.2692
T388 0.2692
T389 0.2692
T390 0.2692
T391 0.2692
T392 0.2692
T393 0.2684
T394 0.2651
T395 0.2596
T396 0.2538
T397 0.2544
T398 0.2538
T399 0.253
T400 0.2534
T401 0.2534
T402 0.2534
T403 0.2537
T404 0.2533
T405 0.2534
T406 0.2525
T407 0.2525
T408 0.2525
T409 0.2525
T410 0.2531
T411 0.2535
T412 0.2542
T413 0.2554
T414 0.2559
T415 0.2549
T416 0.2558
T417 0.2556
T418 0.2556
T419 0.2554
T420 0.2536
T421 0.2542
T422 0.249
T423 0.2484
T424 0.249
T425 0.249
T426 0.249
T427 0.249
T428 0.249
T429 0.249
T430 0.249
T431 0.249
T432 0.249
T433 0.249
T434 0.249
T435 0.2484
T436 0.2478
T437 0.2478
T438 0.2472
T439 0.2466
T440 0.246
T441 0.2454
T442 0.2454
T443 0.2451
T444 0.2442
T445 0.2445
T446 0.2442
T447 0.2445
T448 0.2442
T449 0.2439
T450 0.2423
T451 0.2417
T452 0.2417
T453 0.2417
T454 0.2411
T455 0.2404
T456 0.2404
T457 0.2417
T458 0.2417
T459 0.2417
T460 0.2414
T461 0.2417
T462 0.2417
T463 0.2429
T464 0.2438
T465 0.2445
T466 0.2452
T467 0.2461
T468 0.2467
T469 0.2476
T470 0.2476
T471 0.2482
T472 0.2488
T473 0.2485
T474 0.2476
T475 0.247
T476 0.2464
T477 0.2458
T478 0.2452
T479 0.2452
T480 0.2445
T481 0.2452
T482 0.2449
T483 0.2452
T484 0.2452
T485 0.2455
T486 0.2452
T487 0.2464
T488 0.2465
T489 0.2483
T490 0.2497
T491 0.2515
T492 0.2518
T493 0.253
T494 0.2546
T495 0.2551
T496 0.2558
T497 0.2563
T498 0.2564
T499 0.2574
T500 0.2587
T501 0.259
T502 0.2604
T503 0.2615
T504 0.2623
T505 0.2631
T506 0.2638
T507 0.2637
T508 0.2639
T509 0.2646
T510 0.2644
T511 0.2646
T512 0.2653
T513 0.2653
T514 0.266
T515 0.267
T516 0.2606
T517 0.2617
T518 0.262
T519 0.2618
T520 0.2621
T521 0.2618
T522 0.2618
T523 0.2618
T524 0.2618
T525 0.2618
T526 0.2618
T527 0.2615
T528 0.2609
T529 0.2608
T530 0.2609
T531 0.2662
T532 0.2665
T533 0.2662
T534 0.2655
T535 0.2646
T536 0.2644
T537 0.2641
T538 0.2637
T539 0.2634
T540 0.2635
T541 0.2623
T542 0.2627
T543 0.2627
T544 0.2621
T545 0.2618
T546 0.2619
T547 0.2614
T548 0.2611
T549 0.2612
T550 0.2607
T551 0.2603
T552 0.2602
T553 0.2593
T554 0.2596
T555 0.259
T556 0.2587
T557 0.2588
T558 0.2591
T559 0.2601
T560 0.2618
T561 0.2641
T562 0.2653
T563 0.2669
T564 0.2623
T565 0.2661
T566 0.2708
T567 0.2704
T568 0.2721
T569 0.2674
T570 0.2686
T571 0.2703
T572 0.2717
T573 0.2737
T574 0.2747
T575 0.2775
T576 0.2804
T577 0.2859
T578 0.2895
T579 0.2952
T580 0.2964
T581 0.2991
T582 0.3024
T583 0.3016
T584 0.3032
T585 0.3041
T586 0.2984
T587 0.3001
T588 0.3008
T589 0.3049
T590 0.3065
T591 0.3067
T592 0.3087
T593 0.3088
T594 0.3087
T595 0.308
T596 0.305
T597 0.3019
T598 0.298
T599 0.2947
T600 0.2994
T601 0.2961
T602 0.2984
T603 0.2962
T604 0.2944
T605 0.295
T606 0.2944
T607 0.2939
T608 0.2943
T609 0.2949
T610 0.2964
T611 0.295
T612 0.2971
T613 0.2988
T614 0.3005
T615 0.301
T616 0.3026
T617 0.2994
T618 0.3006
T619 0.3016
T620 0.3024
T621 0.3025
T622 0.3015
T623 0.2992
T624 0.2992
T625 0.2937
T626 0.2889
T627 0.2853
T628 0.2795
T629 0.2731
T630 0.2719
T631 0.2695
T632 0.2681
T633 0.2668
T634 0.2718
T635 0.2712
T636 0.2704
T637 0.2697
T638 0.2694
T639 0.2687
T640 0.2681
T641 0.2681
T642 0.2677
T643 0.2673
T644 0.2674
T645 0.2674
T646 0.2668
T647 0.2664
T648 0.2663
T649 0.2655
T650 0.2657
T651 0.2652
T652 0.2648
T653 0.2649
T654 0.2643
T655 0.2681
T656 0.2683
T657 0.2675
T658 0.2675
T659 0.2676
T660 0.2664
T661 0.2667
T662 0.2657
T663 0.266
T664 0.2641
T665 0.2557
T666 0.2584
T667 0.259
T668 0.259
T669 0.2587
T670 0.2582
T671 0.2584
T672 0.2584
T673 0.2584
T674 0.2584
T675 0.2573
T676 0.2576
T677 0.2575
T678 0.2574
T679 0.2572
T680 0.2564
T681 0.2567
T682 0.2567
T683 0.2561
T684 0.2572
T685 0.2597
T686 0.2682
T687 0.2664
T688 0.2639
T689 0.2597
T690 0.2576
T691 0.2569
T692 0.2564
T693 0.2561
T694 0.2558
T695 0.2559
T696 0.2557
T697 0.2549
T698 0.2551
T699 0.2558
T700 0.2558
T701 0.2559
T702 0.2551
T703 0.2554
T704 0.2555
T705 0.2554
T706 0.2555
T707 0.2556
T708 0.2548
T709 0.2548
T710 0.255
T711 0.255
T712 0.2548
T713 0.2541
T714 0.2544
T715 0.2545
T716 0.2546
T717 0.2546
T718 0.2547
T719 0.2548
T720 0.2549
T721 0.2549
T722 0.255
T723 0.2551
T724 0.2551
T725 0.2552
T726 0.2553
T727 0.2554
T728 0.2554
T729 0.2552
T730 0.2554
T731 0.2557
T732 0.2557
T733 0.2549
T734 0.2547
T735 0.2551
T736 0.2549
T737 0.2547
T738 0.2544
T739 0.2542
T740 0.2539
T741 0.254
T742 0.2541
T743 0.254
T744 0.254
T745 0.254
T746 0.2541
T747 0.2542
T748 0.2542
T749 0.2543
T750 0.2544
T751 0.2545
T752 0.2545
T753 0.2546
T754 0.2547
T755 0.2547
T756 0.2548
T757 0.2549
T758 0.2549
T759 0.255
T760 0.2551
T761 0.2551
T762 0.2552
T763 0.2553
T764 0.2553
T765 0.2633
T766 0.2609
T767 0.2612
T768 0.2613
T769 0.2614
T770 0.2615
T771 0.2612
T772 0.2611
T773 0.2613
T774 0.261
T775 0.2614
T776 0.2616
T777 0.2616
T778 0.2617
T779 0.2618
T780 0.2618
T781 0.2617
T782 0.2616
T783 0.2615
T784 0.2616
T785 0.2611
T786 0.2616
T787 0.2613
T788 0.2615
T789 0.2621
T790 0.262
T791 0.2621
T792 0.2622
T793 0.2622
T794 0.2623
T795 0.2624
T796 0.2624
T797 0.2622
T798 0.2627
T799 0.2626
T800 0.2627
T801 0.2628
T802 0.2629
T803 0.2629
T804 0.263
T805 0.2629
T806 0.2629
T807 0.263
T808 0.2631
T809 0.2626
T810 0.2622
T811 0.2627
T812 0.2624
T813 0.2625
T814 0.2626
T815 0.2627
T816 0.2628
T817 0.2628
T818 0.2629
T819 0.263
T820 0.263
T821 0.2625
T822 0.2627
T823 0.2621
T824 0.2624
T825 0.2625
T826 0.2625
T827 0.2626
T828 0.2626
T829 0.2627
T830 0.2618
T831 0.2621
T832 0.2628
T833 0.2612
T834 0.2607
T835 0.2605
T836 0.2595
T837 0.2596
T838 0.2597
T839 0.2597
T840 0.2598
T841 0.2598
T842 0.2599
T843 0.26
T844 0.26
T845 0.2599
T846 0.2594
T847 0.2594
T848 0.2588
T849 0.2588
T850 0.2601
T851 0.2599
T852 0.2603
T853 0.2603
T854 0.2604
T855 0.2591
T856 0.2589
T857 0.2579
T858 0.2579
T859 0.258
T860 0.2581
T861 0.2581
T862 0.2582
T863 0.2582
T864 0.2583
T865 0.259
T866 0.2598
T867 0.2598
T868 0.2599
T869 0.2599
T870 0.26
T871 0.2601
T872 0.2601
T873 0.2602
T874 0.2602
T875 0.2603
T876 0.2604
T877 0.2604
T878 0.2605
T879 0.2605
T880 0.2592
T881 0.2592
T882 0.2647
T883 0.2645
T884 0.2639
T885 0.2639
T886 0.2647
T887 0.2647
T888 0.2653
T889 0.2594
T890 0.2594
T891 0.2594
T892 0.2661
T893 0.2661
T894 0.26
T895 0.2663
T896 0.2663
T897 0.2664
T898 0.2665
T899 0.2665
T900 0.2666
T901 0.2667
T902 0.2667
T903 0.2665
T904 0.2659
T905 0.2656
T906 0.2657
T907 0.2657
T908 0.2658
T909 0.2658
T910 0.2659
T911 0.266
T912 0.266
T913 0.2661
T914 0.2661
T915 0.2666
T916 0.2663
T917 0.2663
T918 0.2667
T919 0.2678
T920 0.2669
T921 0.2666
T922 0.2666
T923 0.2667
T924 0.2668
T925 0.2668
T926 0.2668
T927 0.2664
T928 0.2657
T929 0.2668
T930 0.2658
T931 0.2657
T932 0.2656
T933 0.2657
T934 0.2658
T935 0.2658
T936 0.2659
T937 0.2659
T938 0.2663
T939 0.2664
T940 0.2661
T941 0.2675
T942 0.2676
T943 0.2676
T944 0.2677
T945 0.2678
T946 0.2678
T947 0.2679
T948 0.2679
T949 0.269
T950 0.2705
T951 0.2699
T952 0.2693
T953 0.2685
T954 0.268
T955 0.2681
T956 0.2681
T957 0.2682
T958 0.2683
T959 0.2683
T960 0.2684
T961 0.2684
T962 0.2685
T963 0.2686
T964 0.2686
T965 0.2687
T966 0.2687
T967 0.2688
T968 0.2688
T969 0.2689
T970 0.269
T971 0.269
T972 0.2691
T973 0.2691
T974 0.2692
T975 0.2693
T976 0.2693
T977 0.2694
T978 0.2694
T979 0.2695
T980 0.2695
T981 0.2695
T982 0.2685
T983 0.2683
T984 0.2684
T985 0.2684
T986 0.2682
T987 0.2683
T988 0.2683
T989 0.2684
T990 0.2684
T991 0.2685
T992 0.2685
T993 0.2686
T994 0.2687
T995 0.2687
T996 0.2688
T997 0.2688
T998 0.2689
T999 0.2689
T1000 0.269
T1001 0.2687
T1002 0.2677
T1003 0.2677
T1004 0.2678
T1005 0.2682
T1006 0.2693
T1007 0.2694
T1008 0.2684
T1009 0.2681
T1010 0.2681
T1011 0.2682
T1012 0.2682
T1013 0.2683
T1014 0.2683
T1015 0.2684
T1016 0.2684
T1017 0.2685
T1018 0.2684
T1019 0.2697
T1020 0.2698
T1021 0.2698
T1022 0.2699
T1023 0.2696
T1024 0.2685
T1025 0.2675
T1026 0.2672
T1027 0.2666
T1028 0.2661
T1029 0.2667
T1030 0.2674
T1031 0.2674
T1032 0.2675
T1033 0.2675
T1034 0.2676
T1035 0.2676
T1036 0.2677
T1037 0.2677
T1038 0.2678
T1039 0.2678
T1040 0.2686
T1041 0.2694
T1042 0.268
T1043 0.2684
T1044 0.2696
T1045 0.2696
T1046 0.2705
T1047 0.2709
T1048 0.271
T1049 0.2714
T1050 0.2711
T1051 0.27
T1052 0.2686
T1053 0.2682
T1054 0.2683
T1055 0.2683
T1056 0.2684
T1057 0.2699
T1058 0.27
T1059 0.27
T1060 0.2701
T1061 0.2701
T1062 0.2702
T1063 0.2702
T1064 0.2703
T1065 0.2703
T1066 0.2704
T1067 0.2712
T1068 0.2717
T1069 0.2717
T1070 0.2718
T1071 0.2718
T1072 0.2726
T1073 0.2734
T1074 0.2734
T1075 0.2735
T1076 0.2735
T1077 0.2736
T1078 0.2736
T1079 0.2737
T1080 0.2737
T1081 0.2738
T1082 0.2742
T1083 0.2743
T1084 0.2747
T1085 0.2755
T1086 0.2753
T1087 0.2753
T1088 0.2753
T1089 0.2754
T1090 0.2754
T1091 0.2751
T1092 0.2755
T1093 0.2863
T1094 0.2855
T1095 0.2841
T1096 0.2844
T1097 0.2845
T1098 0.2849
T1099 0.2859
T1100 0.2857
T1101 0.2857
T1102 0.2882
T1103 0.2906
T1104 0.2949
T1105 0.3016
T1106 0.3049
T1107 0.3057
T1108 0.3054
T1109 0.3054
T1110 0.3073
T1111 0.3094
T1112 0.3134
T1113 0.3158
T1114 0.3138
T1115 0.3144
T1116 0.316
T1117 0.3157
T1118 0.3142
T1119 0.3112
T1120 0.3146
T1121 0.312
T1122 0.3105
T1123 0.3108
T1124 0.3094
T1125 0.3077
T1126 0.3081
T1127 0.3082
T1128 0.3083
T1129 0.3083
T1130 0.3093
T1131 0.3094
T1132 0.3091
T1133 0.3083
T1134 0.3087
T1135 0.309
T1136 0.3096
T1137 0.3095
T1138 0.3098
T1139 0.3107
T1140 0.3121
T1141 0.3132
T1142 0.3139
T1143 0.3136
T1144 0.314
T1145 0.314
T1146 0.314
T1147 0.3147
T1148 0.3148
T1149 0.3148
T1150 0.3149
T1151 0.315
T1152 0.3142
T1153 0.3135
T1154 0.3125
T1155 0.3117
T1156 0.3115
T1157 0.3118
T1158 0.3104
T1159 0.3109
T1160 0.3109
T1161 0.3117
T1162 0.3122
T1163 0.3119
T1164 0.3134
T1165 0.3134
T1166 0.3142
T1167 0.314
T1168 0.3141
T1169 0.3136
T1170 0.3132
T1171 0.3124
T1172 0.3124
T1173 0.3136
T1174 0.3137
T1175 0.3135
T1176 0.3136
T1177 0.3144
T1178 0.3149
T1179 0.3148
T1180 0.3145
T1181 0.3146
T1182 0.3151
T1183 0.315
T1184 0.3151
T1185 0.3151
T1186 0.3152
T1187 0.3153
T1188 0.3149
T1189 0.3161
T1190 0.3135
T1191 0.3123
T1192 0.3115
T1193 0.311
T1194 0.3107
T1195 0.3095
T1196 0.31
T1197 0.31
T1198 0.3101
T1199 0.3115
T1200 0.3125
T1201 0.3134
T1202 0.3119
T1203 0.3119
T1204 0.311
T1205 0.3108
T1206 0.3104
T1207 0.3132
T1208 0.3105
T1209 0.3085
T1210 0.3099
T1211 0.3105
T1212 0.3117
T1213 0.3129
T1214 0.3149
T1215 0.3156
T1216 0.3172
T1217 0.3174
T1218 0.3189
T1219 0.3205
T1220 0.3235
T1221 0.3254
T1222 0.3277
T1223 0.3217
T1224 0.3215
T1225 0.3214
T1226 0.3204
T1227 0.3204
T1228 0.327
T1229 0.3265
T1230 0.3265
T1231 0.3267
T1232 0.3274
T1233 0.3294
T1234 0.3238
T1235 0.3271
T1236 0.3287
T1237 0.33
T1238 0.3299
T1239 0.3311
T1240 0.3327
T1241 0.3319
T1242 0.329
T1243 0.3289
T1244 0.3292
T1245 0.3293
T1246 0.3294
T1247 0.3301
T1248 0.3303
T1249 0.3303
T1250 0.3304
T1251 0.3304
T1252 0.3298
T1253 0.3294
T1254 0.3296
T1255 0.329
T1256 0.3279
T1257 0.3277
T1258 0.3272
T1259 0.3268
T1260 0.326
T1261 0.326
T1262 0.3252
T1263 0.3278
T1264 0.3265
T1265 0.325
T1266 0.3246
T1267 0.3239
T1268 0.3229
T1269 0.3221
T1270 0.3222
T1271 0.3209
T1272 0.3208
T1273 0.3189
T1274 0.3185
T1275 0.3185
T1276 0.3174
T1277 0.317
T1278 0.3166
T1279 0.3156
T1280 0.3152
T1281 0.3144
T1282 0.3138
T1283 0.3141
T1284 0.3142
T1285 0.3141
T1286 0.314
T1287 0.3126
T1288 0.3124
T1289 0.3104
T1290 0.3097
T1291 0.3086
T1292 0.308
T1293 0.3084
T1294 0.3094
T1295 0.3095
T1296 0.3095
T1297 0.3082
T1298 0.3086
T1299 0.3086
T1300 0.3071
T1301 0.3072
T1302 0.3063
T1303 0.306
T1304 0.3055
T1305 0.3057
T1306 0.3045
T1307 0.3048
T1308 0.3045
T1309 0.306
T1310 0.3057
T1311 0.3058
T1312 0.3074
T1313 0.3095
T1314 0.3117
T1315 0.3209
T1316 0.3325
T1317 0.3385
T1318 0.3396
T1319 0.3436
T1320 0.3517
T1321 0.3477
T1322 0.3521
T1323 0.3525
T1324 0.3549
T1325 0.3565
T1326 0.3588
T1327 0.3599
T1328 0.3619
T1329 0.3626
T1330 0.362
T1331 0.3615
T1332 0.3602
T1333 0.3579
T1334 0.355
T1335 0.3526
T1336 0.3518
T1337 0.3498
T1338 0.3492
T1339 0.3486
T1340 0.3479
T1341 0.3476
T1342 0.3478
T1343 0.3479
T1344 0.3472
T1345 0.3467
T1346 0.3466
T1347 0.3458
T1348 0.3447
T1349 0.3434
T1350 0.3506
T1351 0.3493
T1352 0.3483
T1353 0.3468
T1354 0.3453
T1355 0.3447
T1356 0.3438
T1357 0.3429
T1358 0.3411
T1359 0.3397
T1360 0.3433
T1361 0.3424
T1362 0.3412
T1363 0.3404
T1364 0.3395
T1365 0.3386
T1366 0.3376
T1367 0.3366
T1368 0.336
T1369 0.336
T1370 0.3361
T1371 0.3362
T1372 0.3369
T1373 0.3382
T1374 0.3394
T1375 0.3403
T1376 0.3421
T1377 0.3429
T1378 0.3433
T1379 0.3444
T1380 0.3445
T1381 0.3461
T1382 0.3467
T1383 0.3422
T1384 0.3434
T1385 0.3417
T1386 0.3424
T1387 0.3421
T1388 0.3467
T1389 0.3457
T1390 0.3445
T1391 0.3433
T1392 0.3428
T1393 0.343
T1394 0.343
T1395 0.3444
T1396 0.3461
T1397 0.3479
T1398 0.3439
T1399 0.3452
T1400 0.3455
T1401 0.346
T1402 0.3456
T1403 0.3464
T1404 0.3455
T1405 0.3446
T1406 0.3439
T1407 0.3487
T1408 0.3474
T1409 0.3472
T1410 0.3465
T1411 0.3465
T1412 0.3456
T1413 0.3459
T1414 0.3456
T1415 0.3461
T1416 0.3445
T1417 0.345
T1418 0.345
T1419 0.3451
T1420 0.3451
T1421 0.3438
T1422 0.3439
T1423 0.343
T1424 0.342
T1425 0.3424
T1426 0.3421
T1427 0.3412
T1428 0.3404
T1429 0.3397
T1430 0.3393
T1431 0.3391
T1432 0.3385
T1433 0.3384
T1434 0.3389
T1435 0.3392
T1436 0.3391
T1437 0.3384
T1438 0.3386
T1439 0.3387
T1440 0.3387
T1441 0.3468
T1442 0.3462
T1443 0.3461
T1444 0.3453
T1445 0.3446
T1446 0.3442
T1447 0.3441
T1448 0.3432
T1449 0.3436
T1450 0.3436
T1451 0.3437
T1452 0.3434
T1453 0.3428
T1454 0.3427
T1455 0.3425
T1456 0.3409
T1457 0.3404
T1458 0.3393
T1459 0.3382
T1460 0.3376
T1461 0.3371
T1462 0.3366
T1463 0.3368
T1464 0.3376
T1465 0.3405
T1466 0.3419
T1467 0.3421
T1468 0.3405
T1469 0.3388
T1470 0.3383
T1471 0.3379
T1472 0.3378
T1473 0.3372
T1474 0.3367
T1475 0.3371
T1476 0.3382
T1477 0.3365
T1478 0.3369
T1479 0.3367
T1480 0.3361
T1481 0.3356
T1482 0.3358
T1483 0.3344
T1484 0.3348
T1485 0.3349
T1486 0.3355
T1487 0.336
T1488 0.3382
T1489 0.3389
T1490 0.3389
T1491 0.341
T1492 0.3421
T1493 0.3421
T1494 0.3418
T1495 0.3419
T1496 0.3433
T1497 0.3445
T1498 0.3465
T1499 0.3482
T1500 0.3496
T1501 0.35
T1502 0.3494
T1503 0.3482
T1504 0.3469
T1505 0.346
T1506 0.3457
T1507 0.3448
T1508 0.3447
T1509 0.3456
T1510 0.3461
T1511 0.3464
T1512 0.3474
T1513 0.3477
T1514 0.3482
T1515 0.3498
T1516 0.35
T1517 0.3511
T1518 0.3511
T1519 0.3524
T1520 0.3529
T1521 0.3453
T1522 0.3458
T1523 0.3473
T1524 0.3484
T1525 0.3502
T1526 0.3524
T1527 0.3526
T1528 0.3527
T1529 0.3534
T1530 0.3525
T1531 0.3526
T1532 0.3527
T1533 0.3517
T1534 0.3516
T1535 0.3519
T1536 0.3526
T1537 0.3531
T1538 0.3547
T1539 0.3558
T1540 0.3574
T1541 0.3586
T1542 0.3598
T1543 0.3547
T1544 0.3545
T1545 0.3546
T1546 0.3546
T1547 0.3546
T1548 0.3547
T1549 0.3547
T1550 0.3547
T1551 0.3548
T1552 0.3548
T1553 0.3548
T1554 0.3549
T1555 0.3606
T1556 0.3607
T1557 0.3607
T1558 0.3607
T1559 0.3608
T1560 0.3608
T1561 0.3609
T1562 0.3609
T1563 0.361
T1564 0.361
T1565 0.361
T1566 0.3611
T1567 0.3611
T1568 0.3612
T1569 0.3612
T1570 0.3464
T1571 0.3539
T1572 0.3542
T1573 0.3542
T1574 0.3512
T1575 0.3514
T1576 0.3516
T1577 0.3513
T1578 0.3518
T1579 0.3524
T1580 0.354
T1581 0.356
T1582 0.3566
T1583 0.3566
T1584 0.3569
T1585 0.3558
T1586 0.3568
T1587 0.3577
T1588 0.35
T1589 0.3512
T1590 0.3516
T1591 0.3508
T1592 0.3503
T1593 0.3493
T1594 0.3571
T1595 0.3571
T1596 0.3572
T1597 0.3504
T1598 0.3504
T1599 0.35
T1600 0.3497
T1601 0.3498
T1602 0.3499
T1603 0.3499
T1604 0.3499
T1605 0.3583
T1606 0.3584
T1607 0.3581
T1608 0.3569
T1609 0.3559
T1610 0.355
T1611 0.3545
T1612 0.3534
T1613 0.3528
T1614 0.3527
T1615 0.3522
T1616 0.3517
T1617 0.3533
T1618 0.3527
T1619 0.3532
T1620 0.3542
T1621 0.3539
T1622 0.354
T1623 0.3533
T1624 0.3525
T1625 0.3513
T1626 0.3504
T1627 0.3492
T1628 0.3474
T1629 0.3466
T1630 0.3463
T1631 0.3458
T1632 0.3447
T1633 0.3447
T1634 0.343
T1635 0.342
T1636 0.341
T1637 0.3408
T1638 0.3398
T1639 0.3398
T1640 0.3395
T1641 0.3385
T1642 0.3388
T1643 0.3389
T1644 0.3385
T1645 0.3375
T1646 0.3375
T1647 0.3362
T1648 0.3351
T1649 0.3341
T1650 0.3337
T1651 0.3335
T1652 0.3332
T1653 0.3322
T1654 0.3325
T1655 0.3325
T1656 0.3325
T1657 0.3326
T1658 0.3334
T1659 0.3336
T1660 0.3343
T1661 0.3352
T1662 0.3375
T1663 0.3416
T1664 0.3436
T1665 0.3461
T1666 0.3485
T1667 0.3501
T1668 0.3552
T1669 0.3582
T1670 0.3605
T1671 0.3638
T1672 0.3587
T1673 0.3611
T1674 0.3627
T1675 0.3631
T1676 0.3629
T1677 0.3619
T1678 0.3605
T1679 0.358
T1680 0.3559
T1681 0.3537
T1682 0.3609
T1683 0.3615
T1684 0.3609
T1685 0.3618
T1686 0.3627
T1687 0.3628
T1688 0.355
T1689 0.3552
T1690 0.3552
T1691 0.3552
T1692 0.3552
T1693 0.3552
T1694 0.3549
T1695 0.3619
T1696 0.3607
T1697 0.3591
T1698 0.3583
T1699 0.3573
T1700 0.3567
T1701 0.357
T1702 0.357
T1703 0.356
T1704 0.3545
T1705 0.355
T1706 0.3536
T1707 0.3532
T1708 0.3524
T1709 0.3508
T1710 0.3503
T1711 0.3497
T1712 0.3485
T1713 0.3481
T1714 0.3476
T1715 0.3478
T1716 0.3471
T1717 0.3462
T1718 0.3453
T1719 0.3443
T1720 0.3432
T1721 0.3436
T1722 0.3437
T1723 0.3452
T1724 0.3449
T1725 0.3447
T1726 0.3447
T1727 0.3451
T1728 0.3462
T1729 0.3448
T1730 0.3447
T1731 0.3448
T1732 0.3449
T1733 0.3436
T1734 0.3437
T1735 0.3435
T1736 0.3426
T1737 0.3429
T1738 0.3429
T1739 0.3429
T1740 0.3429
T1741 0.3426
T1742 0.3411
T1743 0.3408
T1744 0.3396
T1745 0.3388
T1746 0.3384
T1747 0.3386
T1748 0.3386
T1749 0.3386
T1750 0.3386
T1751 0.3397
T1752 0.3398
T1753 0.3389
T1754 0.3393
T1755 0.339
T1756 0.3384
T1757 0.3382
T1758 0.3383
T1759 0.3371
T1760 0.337
T1761 0.3355
T1762 0.3359
T1763 0.3359
T1764 0.3356
T1765 0.336
T1766 0.336
T1767 0.336
T1768 0.3357
T1769 0.3353
T1770 0.3358
T1771 0.3361
T1772 0.336
T1773 0.336
T1774 0.336
T1775 0.336
T1776 0.3352
T1777 0.3346
T1778 0.3348
T1779 0.3342
T1780 0.3337
T1781 0.3338
T1782 0.3329
T1783 0.3324
T1784 0.3326
T1785 0.3326
T1786 0.3326
T1787 0.3356
T1788 0.3333
T1789 0.3327
T1790 0.3313
T1791 0.3313
T1792 0.33
T1793 0.3287
T1794 0.3291
T1795 0.3291
T1796 0.3287
T1797 0.3292
T1798 0.3291
T1799 0.3291
T1800 0.3291
T1801 0.3291
T1802 0.3291
T1803 0.3283
T1804 0.3276
T1805 0.3278
T1806 0.3271
T1807 0.3273
T1808 0.3266
T1809 0.3267
T1810 0.3268
T1811 0.3268
T1812 0.3271
T1813 0.3267
T1814 0.3268
T1815 0.3268
T1816 0.325
T1817 0.3254
T1818 0.3255
T1819 0.3255
T1820 0.3255
T1821 0.3255
T1822 0.3255
T1823 0.3255
T1824 0.3255
T1825 0.3255
T1826 0.3243
T1827 0.324
T1828 0.3241
T1829 0.3226
T1830 0.323
T1831 0.323
T1832 0.3218
T1833 0.3221
T1834 0.3228
T1835 0.3255
T1836 0.3269
T1837 0.3268
T1838 0.3267
T1839 0.3263
T1840 0.3255
T1841 0.3257
T1842 0.3253
T1843 0.3254
T1844 0.3254
T1845 0.3267
T1846 0.3266
T1847 0.3265
T1848 0.3265
T1849 0.3265
T1850 0.3258
T1851 0.3252
T1852 0.3247
T1853 0.324
T1854 0.3229
T1855 0.3232
T1856 0.3228
T1857 0.3225
T1858 0.3229
T1859 0.324
T1860 0.3246
T1861 0.324
T1862 0.3233
T1863 0.3227
T1864 0.3215
T1865 0.3294
T1866 0.3295
T1867 0.3228
T1868 0.323
T1869 0.3224
T1870 0.3225
T1871 0.3221
T1872 0.329
T1873 0.3232
T1874 0.3245
T1875 0.326
T1876 0.3296
T1877 0.3348
T1878 0.337
T1879 0.3399
T1880 0.3431
T1881 0.346
T1882 0.3497
T1883 0.3543
T1884 0.3592
T1885 0.3621
T1886 0.3651
T1887 0.3664
T1888 0.366
T1889 0.3656
T1890 0.3636
T1891 0.3617
T1892 0.3606
T1893 0.3586
T1894 0.3575
T1895 0.3572
T1896 0.3571
T1897 0.3575
T1898 0.3592
T1899 0.3611
T1900 0.3626
T1901 0.3638
T1902 0.3643
T1903 0.3648
T1904 0.3646
T1905 0.3639
T1906 0.363
T1907 0.3633
T1908 0.3623
T1909 0.3601
T1910 0.3561
T1911 0.3553
T1912 0.3537
T1913 0.3513
T1914 0.3514
T1915 0.3519
T1916 0.3489
T1917 0.346
T1918 0.3463
T1919 0.3454
T1920 0.3442
T1921 0.3446
T1922 0.343
T1923 0.3423
T1924 0.3415
T1925 0.3411
T1926 0.3397
T1927 0.3398
T1928 0.3386
T1929 0.338
T1930 0.3382
T1931 0.3404
T1932 0.3403
T1933 0.3394
T1934 0.3384
T1935 0.3381
T1936 0.3379
T1937 0.3363
T1938 0.3353
T1939 0.3359
T1940 0.3371
T1941 0.3381
T1942 0.3382
T1943 0.3403
T1944 0.3417
T1945 0.3404
T1946 0.3398
T1947 0.3408
T1948 0.3414
T1949 0.3425
T1950 0.3446
T1951 0.3486
T1952 0.3522
T1953 0.3567
T1954 0.363
T1955 0.3697
T1956 0.3653
T1957 0.3686
T1958 0.3736
T1959 0.3781
T1960 0.3829
T1961 0.3783
T1962 0.3807
T1963 0.3842
T1964 0.3881
T1965 0.3885
T1966 0.394
T1967 0.3967
T1968 0.4011
T1969 0.4035
T1970 0.4074
T1971 0.4079
T1972 0.4105
T1973 0.4122
T1974 0.41
T1975 0.4114
T1976 0.4119
T1977 0.4133
T1978 0.4129
T1979 0.4122
T1980 0.4126
T1981 0.4122
T1982 0.411
T1983 0.4105
T1984 0.4094
T1985 0.4087
T1986 0.4093
T1987 0.4079
T1988 0.4102
T1989 0.4102
T1990 0.4102
T1991 0.4092
T1992 0.4092
T1993 0.4083
T1994 0.408
T1995 0.4063
T1996 0.4053
T1997 0.4048
T1998 0.4032
T1999 0.4021
T2000 0.4006
T2001 0.3992
T2002 0.3971
T2003 0.3948
T2004 0.3931
T2005 0.3917
T2006 0.3899
T2007 0.3892
T2008 0.3892
T2009 0.3882
T2010 0.3878
T2011 0.3876
T2012 0.3864
T2013 0.386
T2014 0.3853
T2015 0.3845
T2016 0.3866
T2017 0.3852
T2018 0.3846
T2019 0.3832
T2020 0.3826
T2021 0.3819
T2022 0.3808
T2023 0.3797
T2024 0.3784
T2025 0.3778
T2026 0.3769
T2027 0.3757
T2028 0.3751
T2029 0.3742
T2030 0.373
T2031 0.3733
T2032 0.3726
T2033 0.3802
T2034 0.3799
T2035 0.3794
T2036 0.3796
T2037 0.3785
T2038 0.3784
T2039 0.3776
T2040 0.3775
T2041 0.3764
T2042 0.3761
T2043 0.3753
T2044 0.3755
T2045 0.3757
T2046 0.3752
T2047 0.3754
T2048 0.3765
T2049 0.3778
T2050 0.3788
T2051 0.3805
T2052 0.382
T2053 0.3769
T2054 0.38
T2055 0.3838
T2056 0.3876
T2057 0.3888
T2058 0.3947
T2059 0.3989
T2060 0.4018
T2061 0.4044
T2062 0.4062
T2063 0.4087
T2064 0.4103
T2065 0.4108
T2066 0.4108
T2067 0.4085
T2068 0.4086
T2069 0.4076
T2070 0.4106
T2071 0.4098
T2072 0.4094
T2073 0.4085
T2074 0.4072
T2075 0.407
T2076 0.4063
T2077 0.4055
T2078 0.4047
T2079 0.4041
T2080 0.404
T2081 0.4032
T2082 0.4021
T2083 0.4015
T2084 0.4005
T2085 0.3996
T2086 0.398
T2087 0.3958
T2088 0.3951
T2089 0.3946
T2090 0.3932
T2091 0.3917
T2092 0.3906
T2093 0.3893
T2094 0.3884
T2095 0.3874
T2096 0.3867
T2097 0.386
T2098 0.3865
T2099 0.3855
T2100 0.3833
T2101 0.3855
T2102 0.3855
T2103 0.3845
T2104 0.3841
T2105 0.3834
T2106 0.3826
T2107 0.3825
T2108 0.3826
T2109 0.3822
T2110 0.3812
T2111 0.3801
T2112 0.3804
T2113 0.3792
T2114 0.3792
T2115 0.3785
T2116 0.3783
T2117 0.3784
T2118 0.3784
T2119 0.3784
T2120 0.3784
T2121 0.3777
T2122 0.3771
T2123 0.3773
T2124 0.3773
T2125 0.3763
T2126 0.3775
T2127 0.378
T2128 0.376
T2129 0.3761
T2130 0.3761
T2131 0.3773
T2132 0.3786
T2133 0.3796
T2134 0.3805
T2135 0.3799
T2136 0.38
T2137 0.379
T2138 0.3793
T2139 0.3778
T2140 0.3782
T2141 0.3774
T2142 0.3769
T2143 0.377
T2144 0.377
T2145 0.3764
T2146 0.3769
T2147 0.3778
T2148 0.3789
T2149 0.3809
T2150 0.382
T2151 0.3833
T2152 0.3848
T2153 0.3853
T2154 0.3859
T2155 0.3867
T2156 0.3842
T2157 0.3844
T2158 0.3839
T2159 0.3833
T2160 0.3857
T2161 0.3859
T2162 0.3859
T2163 0.3845
T2164 0.3848
T2165 0.3836
T2166 0.3834
T2167 0.383
T2168 0.3821
T2169 0.3816
T2170 0.3815
T2171 0.3805
T2172 0.3798
T2173 0.3798
T2174 0.3788
T2175 0.3786
T2176 0.3773
T2177 0.3776
T2178 0.3764
T2179 0.3767
T2180 0.3752
T2181 0.3756
T2182 0.3748
T2183 0.3742
T2184 0.3744
T2185 0.3734
T2186 0.3718
T2187 0.3721
T2188 0.3721
T2189 0.38
T2190 0.3799
T2191 0.3796
T2192 0.3789
T2193 0.3788
T2194 0.3785
T2195 0.3779
T2196 0.3777
T2197 0.3778
T2198 0.3771
T2199 0.3759
T2200 0.3755
T2201 0.3757
T2202 0.3757
T2203 0.3772
T2204 0.3764
T2205 0.3758
T2206 0.376
T2207 0.3756
T2208 0.3757
T2209 0.3757
T2210 0.3747
T2211 0.3745
T2212 0.3745
T2213 0.3739
T2214 0.3734
T2215 0.3736
T2216 0.3736
T2217 0.3736
T2218 0.3732
T2219 0.3721
T2220 0.3724
T2221 0.3721
T2222 0.3715
T2223 0.3713
T2224 0.3714
T2225 0.3714
T2226 0.3714
T2227 0.3714
T2228 0.3714
T2229 0.3714
T2230 0.3714
T2231 0.3714
T2232 0.3712
T2233 0.369
T2234 0.3686
T2235 0.3687
T2236 0.3687
T2237 0.3687
T2238 0.3674
T2239 0.3677
T2240 0.3677
T2241 0.3675
T2242 0.3675
T2243 0.3672
T2244 0.3663
T2245 0.3665
T2246 0.3665
T2247 0.3665
T2248 0.3661
T2249 0.3659
T2250 0.3652
T2251 0.3652
T2252 0.3653
T2253 0.3653
T2254 0.3653
T2255 0.3652
T2256 0.3646
T2257 0.364
T2258 0.3642
T2259 0.3642
T2260 0.3642
T2261 0.3638
T2262 0.3635
T2263 0.3635
T2264 0.3631
T2265 0.3686
T2266 0.3687
T2267 0.3687
T2268 0.368
T2269 0.3675
T2270 0.3677
T2271 0.3677
T2272 0.3667
T2273 0.3666
T2274 0.3667
T2275 0.3667
T2276 0.3665
T2277 0.3665
T2278 0.3665
T2279 0.3665
T2280 0.3665
T2281 0.3665
T2282 0.3655
T2283 0.3654
T2284 0.3655
T2285 0.3655
T2286 0.3655
T2287 0.3654
T2288 0.3654
T2289 0.3648
T2290 0.3643
T2291 0.3643
T2292 0.3642
T2293 0.3642
T2294 0.3642
T2295 0.3642
T2296 0.3642
T2297 0.3642
T2298 0.3639
T2299 0.3633
T2300 0.3631
T2301 0.3628
T2302 0.3598
T2303 0.3552
T2304 0.3551
T2305 0.3565
T2306 0.3591
T2307 0.3601
T2308 0.361
T2309 0.361
T2310 0.3609
T2311 0.3609
T2312 0.3609
T2313 0.3609
T2314 0.3609
T2315 0.3609
T2316 0.3609
T2317 0.3608
T2318 0.3608
T2319 0.3608
T2320 0.3601
T2321 0.3596
T2322 0.3608
T2323 0.3609
T2324 0.3608
T2325 0.3608
T2326 0.3607
T2327 0.3607
T2328 0.3607
T2329 0.3605
T2330 0.3605
T2331 0.3605
T2332 0.3591
T2333 0.3595
T2334 0.3595
T2335 0.3595
T2336 0.3595
T2337 0.3594
T2338 0.3594
T2339 0.3591
T2340 0.3585
T2341 0.3593
T2342 0.3595
T2343 0.3587
T2344 0.3585
T2345 0.3582
T2346 0.3583
T2347 0.3583
T2348 0.3583
T2349 0.3581
T2350 0.3589
T2351 0.3586
T2352 0.3589
T2353 0.3578
T2354 0.3581
T2355 0.3581
T2356 0.358
T2357 0.358
T2358 0.358
T2359 0.358
T2360 0.358
T2361 0.358
T2362 0.3573
T2363 0.3578
T2364 0.3573
T2365 0.3574
T2366 0.3574
T2367 0.3567
T2368 0.3569
T2369 0.3576
T2370 0.3605
T2371 0.3614
T2372 0.3612
T2373 0.3608
T2374 0.3591
T2375 0.3577
T2376 0.3571
T2377 0.3563
T2378 0.3555
T2379 0.3554
T2380 0.3555
T2381 0.3555
T2382 0.3565
T2383 0.3566
T2384 0.3565
T2385 0.3565
T2386 0.3565
T2387 0.3565
T2388 0.3565
T2389 0.3564
T2390 0.3564
T2391 0.3564
T2392 0.3564
T2393 0.3564
T2394 0.3564
T2395 0.2367
T2396 0.2559
T2397 0.2563
T2398 0.2559
T2399 0.2559
T2400 0.2559
T2401 0.2559
T2402 0.2558
T2403 0.2558
T2404 0.2558
T2405 0.2558
T2406 0.2558
T2407 0.2562
T2408 0.2558
T2409 0.2558
T2410 0.2556
T2411 0.2552
T2412 0.2537
T2413 0.2546
T2414 0.2537
T2415 0.2512
T2416 0.2503
T2417 0.2503
T2418 0.2503
T2419 0.2503
T2420 0.2503
T2421 0.2503
T2422 0.2503
T2423 0.2503
T2424 0.2502
T2425 0.2502
T2426 0.2502
T2427 0.2502
T2428 0.2502
T2429 0.2502
T2430 0.2502
T2431 0.2502
T2432 0.2502
T2433 0.2502
T2434 0.2502
T2435 0.2502
T2436 0.2502
T2437 0.2502
T2438 0.2502
T2439 0.2502
T2440 0.2502
T2441 0.2502
T2442 0.2502
T2443 0.2502
T2444 0.2502
T2445 0.2501
T2446 0.2501
T2447 0.2501
T2448 0.2501
T2449 0.2501
T2450 0.2501
T2451 0.2501
T2452 0.2501
T2453 0.2501
T2454 0.2501
T2455 0.2501
T2456 0.2501
T2457 0.2492
T2458 0.2483
T2459 0.2483
T2460 0.2478
T2461 0.2483
T2462 0.2515
T2463 0.2478
T2464 0.2478
T2465 0.2483
T2466 0.2483
T2467 0.2483
T2468 0.2483
T2469 0.2483
T2470 0.2483
T2471 0.2483
T2472 0.2483
T2473 0.2482
T2474 0.2482
T2475 0.2482
T2476 0.2482
T2477 0.2482
T2478 0.2482
T2479 0.2482
T2480 0.2482
T2481 0.2482
T2482 0.2482
T2483 0.2482
T2484 0.2477
T2485 0.2477
T2486 0.2482
T2487 0.2514
T2488 0.2518
T2489 0.264
T2490 0.3063
T2491 0.3059
T2492 0.2986
T2493 0.2943
T2494 0.2919
T2495 0.2915
T2496 0.2964
T2497 0.2955
T2498 0.2931
T2499 0.2915
T2500 0.2903
T2501 0.2889
T2502 0.2875
T2503 0.2862
T2504 0.284
T2505 0.2836
T2506 0.2825
T2507 0.3102
T2508 0.3042
T2509 0.3004
T2510 0.2976
T2511 0.2899
T2512 0.2886
T2513 0.284
T2514 0.2824
T2515 0.2811
T2516 0.2806
T2517 0.2798
T2518 0.2791
T2519 0.2782
T2520 0.2769
T2521 0.2753
T2522 0.2738
T2523 0.2731
T2524 0.2723
T2525 0.2708
T2526 0.2691
T2527 0.2735
T2528 0.2721
T2529 0.2709
T2530 0.2701
T2531 0.2681
T2532 0.2666
T2533 0.2659
T2534 0.2647
T2535 0.262
T2536 0.2615
T2537 0.2615
T2538 0.2615
T2539 0.2615
T2540 0.2615
T2541 0.2615
T2542 0.2615
T2543 0.2615
T2544 0.2615
T2545 0.2615
T2546 0.2615
T2547 0.2614
T2548 0.2606
T2549 0.2598
T2550 0.2598
T2551 0.2598
T2552 0.2598
T2553 0.2586
T2554 0.259
T2555 0.2598
T2556 0.2594
T2557 0.2574
T2558 0.2561
T2559 0.2551
T2560 0.3008
T2561 0.2881
T2562 0.2835
T2563 0.2811
T2564 0.2783
T2565 0.2765
T2566 0.2754
T2567 0.274
T2568 0.2735
T2569 0.2727
T2570 0.2715
T2571 0.2705
T2572 0.27
T2573 0.2688
T2574 0.2727
T2575 0.2717
T2576 0.2712
T2577 0.2708
T2578 0.2708
T2579 0.2697
T2580 0.2685
T2581 0.2664
T2582 0.2659
T2583 0.2647
T2584 0.2643
T2585 0.2647
T2586 0.2647
T2587 0.2646
T2588 0.2646
T2589 0.2646
T2590 0.2646
T2591 0.2635
T2592 0.2631
T2593 0.263
T2594 0.263
T2595 0.263
T2596 0.263
T2597 0.263
T2598 0.263
T2599 0.263
T2600 0.262
T2601 0.261
T2602 0.261
T2603 0.2602
T2604 0.2602
T2605 0.2602
T2606 0.2594
T2607 0.261
T2608 0.2606
T2609 0.2606
T2610 0.2594
T2611 0.2594
T2612 0.2593
T2613 0.2593
T2614 0.2593
T2615 0.2593
T2616 0.2593
T2617 0.2581
T2618 0.2577
T2619 0.2585
T2620 0.2589
T2621 0.2593
T2622 0.2593
T2623 0.2593
T2624 0.2593
T2625 0.2593
T2626 0.2589
T2627 0.2585
T2628 0.2581
T2629 0.2573
T2630 0.2573
T2631 0.2577
T2632 0.2565
T2633 0.2561
T2634 0.2561
T2635 0.2561
T2636 0.2561
T2637 0.2561
T2638 0.2561
T2639 0.2561
T2640 0.2561
T2641 0.2561
T2642 0.2561
T2643 0.2561
T2644 0.2561
T2645 0.2573
T2646 0.2577
T2647 0.2577
T2648 0.2577
T2649 0.2577
T2650 0.2577
T2651 0.2565
T2652 0.2565
T2653 0.2561
T2654 0.2561
T2655 0.2561
T2656 0.2561
T2657 0.2565
T2658 0.2573
T2659 0.2565
T2660 0.2581
T2661 0.2577
T2662 0.2589
T2663 0.2605
T2664 0.2605
T2665 0.2614
T2666 0.2619
T2667 0.2644
T2668 0.2659
T2669 0.2678
T2670 0.2686
T2671 0.2705
T2672 0.2675
T2673 0.2714
T2674 0.2735
T2675 0.2769
T2676 0.2818
T2677 0.2846
T2678 0.2879
T2679 0.2904
T2680 0.2912
T2681 0.2916
T2682 0.2926
T2683 0.2863
T2684 0.2868
T2685 0.2868
T2686 0.2934
T2687 0.2926
T2688 0.2919
T2689 0.2908
T2690 0.2895
T2691 0.2882
T2692 0.2878
T2693 0.2878
T2694 0.2878
T2695 0.2878
T2696 0.2878
T2697 0.2878
T2698 0.2878
T2699 0.2878
T2700 0.2878
T2701 0.2863
T2702 0.2842
T2703 0.2825
T2704 0.2815
T2705 0.2846
T2706 0.2829
T2707 0.2815
T2708 0.2815
T2709 0.2801
T2710 0.2782
T2711 0.2782
T2712 0.2769
T2713 0.2753
T2714 0.2749
T2715 0.2749
T2716 0.2749
T2717 0.2744
T2718 0.2735
T2719 0.273
T2720 0.273
T2721 0.2744
T2722 0.2735
T2723 0.274
T2724 0.274
T2725 0.2765
T2726 0.2778
T2727 0.2782
T2728 0.2786
T2729 0.2797
T2730 0.2801
T2731 0.2815
T2732 0.2815
T2733 0.2825
T2734 0.2829
T2735 0.2833
T2736 0.2846
T2737 0.2846
T2738 0.2846
T2739 0.2846
T2740 0.2846
T2741 0.286
T2742 0.2864
T2743 0.2871
T2744 0.2878
T2745 0.2882
T2746 0.2895
T2747 0.2912
T2748 0.2916
T2749 0.2922
T2750 0.2934
T2751 0.2919
T2752 0.2912
T2753 0.2899
T2754 0.2895
T2755 0.2878
T2756 0.2874
T2757 0.2864
T2758 0.286
T2759 0.2846
T2760 0.2838
T2761 0.2822
T2762 0.2815
T2763 0.2806
T2764 0.2797
T2765 0.2789
T2766 0.2782
T2767 0.2769
T2768 0.2764
T2769 0.2764
T2770 0.2764
T2771 0.2764
T2772 0.2753
T2773 0.2749
T2774 0.274
T2775 0.273
T2776 0.273
T2777 0.273
T2778 0.273
T2779 0.273
T2780 0.273
T2781 0.2719
T2782 0.2715
T2783 0.2715
T2784 0.2711
T2785 0.2696
T2786 0.2696
T2787 0.2696
T2788 0.2684
T2789 0.268
T2790 0.268
T2791 0.2527
T2792 0.2527
T2793 0.2527
T2794 0.2527
T2795 0.2527
T2796 0.2527
T2797 0.2527
T2798 0.2527
T2799 0.2527
T2800 0.2527
T2801 0.2527
T2802 0.2527
T2803 0.2527
T2804 0.2527
T2805 0.2527
T2806 0.2527
T2807 0.2527
T2808 0.2527
