# Supplementary material for: FishMORPH - An agent-based model to predict salmonid growth and distribution responses under natural and low flows
Source: Sci Rep. 2016 Jul 19;6:29414. doi: 10.1038/srep29414 (PMC4949470; doi:10.1038/srep29414)
Supplement: Supplementary Information 2 [file srep29414-s2.zip › SR_FishMORPH_Files/Parameters/Baseline_Velocity_P2.var]

Velocity PatchP2
T1 0.226
T2 0.2258
T3 0.2258
T4 0.2258
T5 0.2255
T6 0.2252
T7 0.2242
T8 0.2239
T9 0.2229
T10 0.225
T11 0.2252
T12 0.2228
T13 0.2223
T14 0.2205
T15 0.2205
T16 0.2205
T17 0.2205
T18 0.2205
T19 0.2202
T20 0.2198
T21 0.2191
T22 0.2188
T23 0.2188
T24 0.2188
T25 0.218
T26 0.2173
T27 0.2173
T28 0.2173
T29 0.2173
T30 0.2173
T31 0.2173
T32 0.2173
T33 0.2173
T34 0.2173
T35 0.217
T36 0.2166
T37 0.2159
T38 0.2159
T39 0.2159
T40 0.2159
T41 0.2159
T42 0.2156
T43 0.2147
T44 0.2147
T45 0.2147
T46 0.2147
T47 0.2147
T48 0.2147
T49 0.2147
T50 0.2147
T51 0.2133
T52 0.2133
T53 0.2133
T54 0.2118
T55 0.2118
T56 0.2114
T57 0.2107
T58 0.211
T59 0.2114
T60 0.2143
T61 0.2122
T62 0.211
T63 0.2107
T64 0.2103
T65 0.2118
T66 0.2107
T67 0.2103
T68 0.2103
T69 0.2103
T70 0.2103
T71 0.2099
T72 0.2088
T73 0.2081
T74 0.2071
T75 0.2059
T76 0.2059
T77 0.2059
T78 0.2059
T79 0.2059
T80 0.2059
T81 0.2059
T82 0.2059
T83 0.2059
T84 0.2059
T85 0.2063
T86 0.2075
T87 0.2075
T88 0.2075
T89 0.2075
T90 0.2075
T91 0.2075
T92 0.2075
T93 0.2075
T94 0.2075
T95 0.2075
T96 0.2075
T97 0.2075
T98 0.2075
T99 0.2071
T100 0.2059
T101 0.2059
T102 0.2059
T103 0.2059
T104 0.2059
T105 0.2059
T106 0.2059
T107 0.2059
T108 0.2055
T109 0.2059
T110 0.2059
T111 0.2059
T112 0.2059
T113 0.2059
T114 0.2059
T115 0.2059
T116 0.2059
T117 0.2059
T118 0.2059
T119 0.2059
T120 0.2059
T121 0.2059
T122 0.2059
T123 0.2059
T124 0.2059
T125 0.2059
T126 0.2059
T127 0.2059
T128 0.2059
T129 0.2059
T130 0.2059
T131 0.2067
T132 0.2075
T133 0.2075
T134 0.2075
T135 0.2075
T136 0.2078
T137 0.2088
T138 0.2088
T139 0.2088
T140 0.2088
T141 0.2088
T142 0.2088
T143 0.2088
T144 0.2088
T145 0.2088
T146 0.2088
T147 0.2088
T148 0.2088
T149 0.2088
T150 0.2103
T151 0.2099
T152 0.2103
T153 0.2107
T154 0.2118
T155 0.2118
T156 0.2118
T157 0.2118
T158 0.2125
T159 0.2118
T160 0.2125
T161 0.2133
T162 0.2133
T163 0.2133
T164 0.2133
T165 0.2133
T166 0.2133
T167 0.2133
T168 0.2133
T169 0.2133
T170 0.2133
T171 0.2133
T172 0.2133
T173 0.2133
T174 0.2133
T175 0.2133
T176 0.2133
T177 0.2133
T178 0.2129
T179 0.2133
T180 0.2133
T181 0.2129
T182 0.2122
T183 0.2129
T184 0.2122
T185 0.2118
T186 0.2118
T187 0.2118
T188 0.2118
T189 0.2118
T190 0.2118
T191 0.2118
T192 0.2118
T193 0.2118
T194 0.2118
T195 0.2118
T196 0.2118
T197 0.2107
T198 0.2103
T199 0.2103
T200 0.2103
T201 0.2088
T202 0.2088
T203 0.2088
T204 0.2088
T205 0.2088
T206 0.2088
T207 0.2088
T208 0.2088
T209 0.2088
T210 0.2088
T211 0.2088
T212 0.2088
T213 0.2088
T214 0.2088
T215 0.2092
T216 0.2088
T217 0.2088
T218 0.2088
T219 0.2088
T220 0.2088
T221 0.2088
T222 0.2088
T223 0.2088
T224 0.2084
T225 0.2075
T226 0.2075
T227 0.2075
T228 0.2075
T229 0.2075
T230 0.2075
T231 0.2075
T232 0.2075
T233 0.2075
T234 0.2075
T235 0.2075
T236 0.2075
T237 0.2075
T238 0.2075
T239 0.2075
T240 0.2075
T241 0.2075
T242 0.2075
T243 0.2075
T244 0.2075
T245 0.2075
T246 0.2075
T247 0.2075
T248 0.2075
T249 0.2059
T250 0.2059
T251 0.2063
T252 0.2403
T253 0.2582
T254 0.255
T255 0.2546
T256 0.2546
T257 0.2546
T258 0.2533
T259 0.2534
T260 0.2534
T261 0.2528
T262 0.2522
T263 0.2522
T264 0.2522
T265 0.2522
T266 0.2522
T267 0.2522
T268 0.2522
T269 0.2522
T270 0.2522
T271 0.2522
T272 0.2522
T273 0.2522
T274 0.2522
T275 0.2522
T276 0.2525
T277 0.2528
T278 0.2535
T279 0.2534
T280 0.2534
T281 0.2534
T282 0.2528
T283 0.2525
T284 0.2522
T285 0.2522
T286 0.2522
T287 0.2522
T288 0.2522
T289 0.2522
T290 0.2522
T291 0.2522
T292 0.2522
T293 0.2525
T294 0.2535
T295 0.2534
T296 0.2534
T297 0.2547
T298 0.2546
T299 0.2546
T300 0.2552
T301 0.2549
T302 0.2549
T303 0.2551
T304 0.2554
T305 0.2556
T306 0.2556
T307 0.2556
T308 0.2556
T309 0.2556
T310 0.2556
T311 0.2556
T312 0.2556
T313 0.2556
T314 0.2556
T315 0.2556
T316 0.2556
T317 0.2556
T318 0.2556
T319 0.2556
T320 0.2556
T321 0.2556
T322 0.2556
T323 0.2556
T324 0.2556
T325 0.2554
T326 0.2556
T327 0.2556
T328 0.2556
T329 0.2556
T330 0.2556
T331 0.2556
T332 0.2556
T333 0.2556
T334 0.2556
T335 0.2556
T336 0.2556
T337 0.2554
T338 0.2546
T339 0.2546
T340 0.2546
T341 0.2546
T342 0.2546
T343 0.2546
T344 0.2546
T345 0.2546
T346 0.2546
T347 0.2546
T348 0.2546
T349 0.2546
T350 0.2546
T351 0.2546
T352 0.2546
T353 0.2533
T354 0.2534
T355 0.2534
T356 0.2534
T357 0.2534
T358 0.2534
T359 0.2534
T360 0.2534
T361 0.2534
T362 0.2528
T363 0.2535
T364 0.2534
T365 0.2534
T366 0.2534
T367 0.2534
T368 0.2534
T369 0.2534
T370 0.2534
T371 0.2534
T372 0.2534
T373 0.2537
T374 0.2547
T375 0.2546
T376 0.2546
T377 0.2546
T378 0.2549
T379 0.2546
T380 0.2546
T381 0.2546
T382 0.2546
T383 0.2546
T384 0.2546
T385 0.2546
T386 0.2546
T387 0.2546
T388 0.2546
T389 0.2546
T390 0.2546
T391 0.2546
T392 0.2546
T393 0.2537
T394 0.2451
T395 0.2369
T396 0.2259
T397 0.2269
T398 0.2255
T399 0.2242
T400 0.2243
T401 0.2243
T402 0.2243
T403 0.2246
T404 0.2242
T405 0.2243
T406 0.2232
T407 0.2229
T408 0.223
T409 0.223
T410 0.2236
T411 0.2243
T412 0.2253
T413 0.2269
T414 0.2279
T415 0.227
T416 0.2279
T417 0.2279
T418 0.2279
T419 0.2276
T420 0.2254
T421 0.2256
T422 0.2193
T423 0.218
T424 0.2188
T425 0.2188
T426 0.2188
T427 0.2188
T428 0.2188
T429 0.2188
T430 0.2188
T431 0.2188
T432 0.2188
T433 0.2188
T434 0.2188
T435 0.218
T436 0.2173
T437 0.2173
T438 0.2166
T439 0.2159
T440 0.2152
T441 0.2144
T442 0.2144
T443 0.2141
T444 0.213
T445 0.2134
T446 0.213
T447 0.2134
T448 0.213
T449 0.2126
T450 0.2107
T451 0.21
T452 0.21
T453 0.21
T454 0.2092
T455 0.2084
T456 0.2084
T457 0.21
T458 0.21
T459 0.21
T460 0.2096
T461 0.21
T462 0.21
T463 0.2115
T464 0.2125
T465 0.2134
T466 0.2141
T467 0.2152
T468 0.216
T469 0.217
T470 0.217
T471 0.2178
T472 0.2185
T473 0.2181
T474 0.217
T475 0.2163
T476 0.2156
T477 0.2149
T478 0.2141
T479 0.2141
T480 0.2134
T481 0.2141
T482 0.2138
T483 0.2141
T484 0.2141
T485 0.2145
T486 0.2141
T487 0.2156
T488 0.2157
T489 0.2178
T490 0.2196
T491 0.2217
T492 0.2221
T493 0.2235
T494 0.2255
T495 0.2266
T496 0.2277
T497 0.2287
T498 0.229
T499 0.227
T500 0.229
T501 0.2298
T502 0.2318
T503 0.2336
T504 0.2351
T505 0.2364
T506 0.2377
T507 0.2379
T508 0.2382
T509 0.2391
T510 0.239
T511 0.2394
T512 0.2402
T513 0.2405
T514 0.2414
T515 0.2428
T516 0.2432
T517 0.2444
T518 0.245
T519 0.2449
T520 0.2452
T521 0.2449
T522 0.2449
T523 0.2449
T524 0.2449
T525 0.2449
T526 0.2449
T527 0.2446
T528 0.2439
T529 0.2436
T530 0.2436
T531 0.2424
T532 0.2425
T533 0.2422
T534 0.2413
T535 0.2399
T536 0.2393
T537 0.2388
T538 0.2382
T539 0.2376
T540 0.2376
T541 0.2361
T542 0.2362
T543 0.2362
T544 0.2356
T545 0.235
T546 0.235
T547 0.2344
T548 0.2338
T549 0.2338
T550 0.2332
T551 0.2326
T552 0.2322
T553 0.2311
T554 0.2312
T555 0.2305
T556 0.2299
T557 0.2299
T558 0.2303
T559 0.2315
T560 0.2339
T561 0.2373
T562 0.2396
T563 0.2421
T564 0.2448
T565 0.2422
T566 0.2489
T567 0.2545
T568 0.2551
T569 0.2578
T570 0.2594
T571 0.2616
T572 0.2635
T573 0.2661
T574 0.27
T575 0.2702
T576 0.2741
T577 0.2808
T578 0.2875
T579 0.2949
T580 0.2992
T581 0.3034
T582 0.308
T583 0.3123
T584 0.3135
T585 0.3149
T586 0.3179
T587 0.3198
T588 0.3207
T589 0.3214
T590 0.3235
T591 0.3241
T592 0.326
T593 0.3264
T594 0.3264
T595 0.3258
T596 0.323
T597 0.3227
T598 0.3187
T599 0.3152
T600 0.3118
T601 0.308
T602 0.3051
T603 0.3023
T604 0.302
T605 0.3
T606 0.299
T607 0.2982
T608 0.2985
T609 0.2991
T610 0.3008
T611 0.3018
T612 0.3041
T613 0.3042
T614 0.3063
T615 0.3073
T616 0.309
T617 0.3104
T618 0.3118
T619 0.3131
T620 0.313
T621 0.3133
T622 0.3135
T623 0.3111
T624 0.3066
T625 0.3021
T626 0.2939
T627 0.2869
T628 0.2772
T629 0.2679
T630 0.266
T631 0.2622
T632 0.2598
T633 0.2579
T634 0.2563
T635 0.2552
T636 0.2566
T637 0.2556
T638 0.2551
T639 0.2542
T640 0.2533
T641 0.253
T642 0.2525
T643 0.252
T644 0.252
T645 0.252
T646 0.2513
T647 0.2507
T648 0.2504
T649 0.2494
T650 0.2495
T651 0.2489
T652 0.2484
T653 0.2485
T654 0.2478
T655 0.2471
T656 0.2472
T657 0.2463
T658 0.2461
T659 0.2461
T660 0.2447
T661 0.2448
T662 0.2436
T663 0.2437
T664 0.2414
T665 0.2311
T666 0.23
T667 0.2301
T668 0.2301
T669 0.2298
T670 0.2291
T671 0.2292
T672 0.2292
T673 0.2292
T674 0.2292
T675 0.2278
T676 0.2279
T677 0.2277
T678 0.2276
T679 0.2273
T680 0.2296
T681 0.2296
T682 0.2296
T683 0.229
T684 0.2267
T685 0.2301
T686 0.2412
T687 0.2414
T688 0.2409
T689 0.234
T690 0.2296
T691 0.2275
T692 0.2295
T693 0.229
T694 0.2283
T695 0.2284
T696 0.228
T697 0.227
T698 0.2271
T699 0.2271
T700 0.2271
T701 0.2271
T702 0.226
T703 0.2261
T704 0.226
T705 0.2258
T706 0.2258
T707 0.2258
T708 0.2248
T709 0.2245
T710 0.2245
T711 0.2245
T712 0.2242
T713 0.2231
T714 0.2232
T715 0.2232
T716 0.2232
T717 0.2232
T718 0.2232
T719 0.2232
T720 0.2232
T721 0.2232
T722 0.2232
T723 0.2232
T724 0.2232
T725 0.2232
T726 0.2232
T727 0.2232
T728 0.2231
T729 0.2228
T730 0.2228
T731 0.2232
T732 0.2231
T733 0.2221
T734 0.2218
T735 0.2221
T736 0.2218
T737 0.2214
T738 0.2211
T739 0.2207
T740 0.2204
T741 0.2204
T742 0.2203
T743 0.2202
T744 0.2201
T745 0.2201
T746 0.2201
T747 0.2201
T748 0.2201
T749 0.2201
T750 0.2201
T751 0.22
T752 0.22
T753 0.22
T754 0.22
T755 0.22
T756 0.22
T757 0.22
T758 0.22
T759 0.22
T760 0.22
T761 0.22
T762 0.22
T763 0.22
T764 0.22
T765 0.229
T766 0.2276
T767 0.2277
T768 0.2277
T769 0.2277
T770 0.2277
T771 0.2274
T772 0.227
T773 0.2271
T774 0.2266
T775 0.2269
T776 0.2272
T777 0.2272
T778 0.2272
T779 0.2272
T780 0.2272
T781 0.2269
T782 0.2266
T783 0.2264
T784 0.2264
T785 0.2257
T786 0.2261
T787 0.2257
T788 0.2257
T789 0.2264
T790 0.2264
T791 0.2264
T792 0.2264
T793 0.2264
T794 0.2264
T795 0.2264
T796 0.2264
T797 0.226
T798 0.2264
T799 0.2264
T800 0.2264
T801 0.2264
T802 0.2264
T803 0.2264
T804 0.2264
T805 0.2262
T806 0.2261
T807 0.2261
T808 0.2261
T809 0.2254
T810 0.2248
T811 0.2252
T812 0.2248
T813 0.2248
T814 0.2248
T815 0.2248
T816 0.2248
T817 0.2248
T818 0.2248
T819 0.2248
T820 0.2248
T821 0.2241
T822 0.2241
T823 0.2234
T824 0.2235
T825 0.2235
T826 0.2235
T827 0.2235
T828 0.2235
T829 0.2235
T830 0.2225
T831 0.2225
T832 0.2232
T833 0.2214
T834 0.2207
T835 0.2204
T836 0.2193
T837 0.2193
T838 0.2193
T839 0.2193
T840 0.2193
T841 0.2193
T842 0.2193
T843 0.2193
T844 0.2193
T845 0.2191
T846 0.2185
T847 0.2185
T848 0.2177
T849 0.2176
T850 0.219
T851 0.2187
T852 0.219
T853 0.219
T854 0.219
T855 0.2176
T856 0.2173
T857 0.2162
T858 0.2162
T859 0.2162
T860 0.2162
T861 0.2162
T862 0.2162
T863 0.2162
T864 0.2161
T865 0.2169
T866 0.2176
T867 0.2176
T868 0.2176
T869 0.2176
T870 0.2176
T871 0.2176
T872 0.2176
T873 0.2176
T874 0.2176
T875 0.2176
T876 0.2176
T877 0.2176
T878 0.2176
T879 0.2176
T880 0.2161
T881 0.2161
T882 0.2151
T883 0.2147
T884 0.2139
T885 0.2139
T886 0.2147
T887 0.2147
T888 0.2152
T889 0.2158
T890 0.2158
T891 0.2158
T892 0.2158
T893 0.2158
T894 0.2162
T895 0.2158
T896 0.2158
T897 0.2158
T898 0.2158
T899 0.2158
T900 0.2158
T901 0.2158
T902 0.2158
T903 0.2155
T904 0.2147
T905 0.2144
T906 0.2144
T907 0.2144
T908 0.2144
T909 0.2143
T910 0.2143
T911 0.2143
T912 0.2143
T913 0.2143
T914 0.2143
T915 0.2147
T916 0.2143
T917 0.2143
T918 0.2147
T919 0.2158
T920 0.2147
T921 0.2143
T922 0.2143
T923 0.2143
T924 0.2143
T925 0.2143
T926 0.2143
T927 0.2137
T928 0.2129
T929 0.214
T930 0.2129
T931 0.2127
T932 0.2126
T933 0.2126
T934 0.2126
T935 0.2126
T936 0.2126
T937 0.2126
T938 0.2129
T939 0.2129
T940 0.2126
T941 0.214
T942 0.214
T943 0.214
T944 0.214
T945 0.214
T946 0.214
T947 0.214
T948 0.214
T949 0.2151
T950 0.2166
T951 0.2159
T952 0.2152
T953 0.2143
T954 0.2137
T955 0.2137
T956 0.2137
T957 0.2137
T958 0.2137
T959 0.2137
T960 0.2137
T961 0.2137
T962 0.2137
T963 0.2137
T964 0.2137
T965 0.2137
T966 0.2137
T967 0.2137
T968 0.2137
T969 0.2137
T970 0.2137
T971 0.2137
T972 0.2137
T973 0.2137
T974 0.2137
T975 0.2137
T976 0.2137
T977 0.2137
T978 0.2137
T979 0.2137
T980 0.2137
T981 0.2135
T982 0.2125
T983 0.2122
T984 0.2122
T985 0.2122
T986 0.2119
T987 0.2119
T988 0.2119
T989 0.2119
T990 0.2119
T991 0.2119
T992 0.2119
T993 0.2119
T994 0.2119
T995 0.2119
T996 0.2119
T997 0.2119
T998 0.2119
T999 0.2119
T1000 0.2119
T1001 0.2115
T1002 0.2104
T1003 0.2104
T1004 0.2104
T1005 0.2108
T1006 0.2119
T1007 0.2119
T1008 0.2108
T1009 0.2104
T1010 0.2104
T1011 0.2104
T1012 0.2104
T1013 0.2104
T1014 0.2104
T1015 0.2104
T1016 0.2104
T1017 0.2104
T1018 0.2102
T1019 0.2116
T1020 0.2116
T1021 0.2116
T1022 0.2116
T1023 0.2112
T1024 0.2101
T1025 0.209
T1026 0.2086
T1027 0.208
T1028 0.2073
T1029 0.208
T1030 0.2086
T1031 0.2086
T1032 0.2086
T1033 0.2086
T1034 0.2086
T1035 0.2086
T1036 0.2086
T1037 0.2086
T1038 0.2086
T1039 0.2086
T1040 0.2093
T1041 0.2101
T1042 0.2086
T1043 0.209
T1044 0.2101
T1045 0.2101
T1046 0.2109
T1047 0.2113
T1048 0.2113
T1049 0.2117
T1050 0.2129
T1051 0.2118
T1052 0.2103
T1053 0.2099
T1054 0.2099
T1055 0.2099
T1056 0.2099
T1057 0.2114
T1058 0.2114
T1059 0.2114
T1060 0.2114
T1061 0.2114
T1062 0.2114
T1063 0.2114
T1064 0.2114
T1065 0.2114
T1066 0.2114
T1067 0.2121
T1068 0.2127
T1069 0.2126
T1070 0.2126
T1071 0.2126
T1072 0.2133
T1073 0.2141
T1074 0.2141
T1075 0.2141
T1076 0.2141
T1077 0.2141
T1078 0.2141
T1079 0.2141
T1080 0.2141
T1081 0.2141
T1082 0.2145
T1083 0.2145
T1084 0.2148
T1085 0.2156
T1086 0.2154
T1087 0.2153
T1088 0.2153
T1089 0.2153
T1090 0.2153
T1091 0.2149
T1092 0.2153
T1093 0.2295
T1094 0.2304
T1095 0.2293
T1096 0.2294
T1097 0.2294
T1098 0.2297
T1099 0.2307
T1100 0.2306
T1101 0.2306
T1102 0.2329
T1103 0.2357
T1104 0.2405
T1105 0.2479
T1106 0.2453
T1107 0.2472
T1108 0.2474
T1109 0.2474
T1110 0.2492
T1111 0.2516
T1112 0.256
T1113 0.2567
T1114 0.2627
T1115 0.2644
T1116 0.2662
T1117 0.2663
T1118 0.2648
T1119 0.2617
T1120 0.2573
T1121 0.2562
T1122 0.2537
T1123 0.2534
T1124 0.2518
T1125 0.2497
T1126 0.2495
T1127 0.2496
T1128 0.2496
T1129 0.2496
T1130 0.2504
T1131 0.2506
T1132 0.2504
T1133 0.2495
T1134 0.2496
T1135 0.2499
T1136 0.2504
T1137 0.2504
T1138 0.2506
T1139 0.2515
T1140 0.253
T1141 0.2544
T1142 0.2552
T1143 0.2552
T1144 0.2555
T1145 0.2554
T1146 0.2554
T1147 0.256
T1148 0.2562
T1149 0.2562
T1150 0.2562
T1151 0.2562
T1152 0.2554
T1153 0.2545
T1154 0.2533
T1155 0.2521
T1156 0.2516
T1157 0.2517
T1158 0.2503
T1159 0.2504
T1160 0.2504
T1161 0.2511
T1162 0.2517
T1163 0.2515
T1164 0.2528
T1165 0.253
T1166 0.2538
T1167 0.2537
T1168 0.2537
T1169 0.2532
T1170 0.2527
T1171 0.2517
T1172 0.2514
T1173 0.2525
T1174 0.2527
T1175 0.2526
T1176 0.2525
T1177 0.2532
T1178 0.2538
T1179 0.2537
T1180 0.2534
T1181 0.2534
T1182 0.2538
T1183 0.2537
T1184 0.2537
T1185 0.2537
T1186 0.2537
T1187 0.2537
T1188 0.2533
T1189 0.2543
T1190 0.2521
T1191 0.2504
T1192 0.2492
T1193 0.2483
T1194 0.2478
T1195 0.2465
T1196 0.2465
T1197 0.2465
T1198 0.2465
T1199 0.2478
T1200 0.249
T1201 0.2501
T1202 0.2489
T1203 0.2486
T1204 0.2476
T1205 0.2471
T1206 0.2465
T1207 0.249
T1208 0.247
T1209 0.2445
T1210 0.2452
T1211 0.2459
T1212 0.2472
T1213 0.2485
T1214 0.2507
T1215 0.2517
T1216 0.2534
T1217 0.254
T1218 0.2554
T1219 0.2572
T1220 0.2577
T1221 0.2602
T1222 0.2629
T1223 0.2651
T1224 0.2653
T1225 0.2653
T1226 0.2644
T1227 0.2641
T1228 0.2629
T1229 0.2621
T1230 0.2618
T1231 0.2619
T1232 0.2625
T1233 0.2644
T1234 0.2666
T1235 0.2698
T1236 0.2718
T1237 0.2698
T1238 0.27
T1239 0.2711
T1240 0.2726
T1241 0.2722
T1242 0.2695
T1243 0.2688
T1244 0.2688
T1245 0.2688
T1246 0.2689
T1247 0.2695
T1248 0.2698
T1249 0.2698
T1250 0.2698
T1251 0.2698
T1252 0.2692
T1253 0.2686
T1254 0.2687
T1255 0.2717
T1256 0.2706
T1257 0.2701
T1258 0.2696
T1259 0.2691
T1260 0.2682
T1261 0.268
T1262 0.2672
T1263 0.2625
T1264 0.26
T1265 0.2581
T1266 0.2571
T1267 0.2562
T1268 0.2576
T1269 0.2566
T1270 0.2564
T1271 0.2551
T1272 0.2546
T1273 0.2528
T1274 0.2519
T1275 0.2517
T1276 0.2506
T1277 0.2499
T1278 0.2493
T1279 0.2482
T1280 0.2476
T1281 0.2467
T1282 0.2458
T1283 0.2459
T1284 0.2459
T1285 0.2458
T1286 0.2457
T1287 0.2442
T1288 0.2437
T1289 0.2417
T1290 0.2404
T1291 0.2467
T1292 0.2459
T1293 0.246
T1294 0.2469
T1295 0.2471
T1296 0.2471
T1297 0.2459
T1298 0.246
T1299 0.246
T1300 0.2446
T1301 0.2444
T1302 0.2435
T1303 0.2429
T1304 0.2423
T1305 0.2424
T1306 0.2413
T1307 0.2413
T1308 0.241
T1309 0.2422
T1310 0.2421
T1311 0.2421
T1312 0.2436
T1313 0.2456
T1314 0.2403
T1315 0.2493
T1316 0.2589
T1317 0.267
T1318 0.2729
T1319 0.2826
T1320 0.29
T1321 0.2946
T1322 0.296
T1323 0.2993
T1324 0.3017
T1325 0.3034
T1326 0.3054
T1327 0.3046
T1328 0.3063
T1329 0.3071
T1330 0.3068
T1331 0.3063
T1332 0.3052
T1333 0.3052
T1334 0.3025
T1335 0.3001
T1336 0.2969
T1337 0.2946
T1338 0.2936
T1339 0.2958
T1340 0.2951
T1341 0.2947
T1342 0.2948
T1343 0.2948
T1344 0.2942
T1345 0.2937
T1346 0.2935
T1347 0.2928
T1348 0.2918
T1349 0.2906
T1350 0.2897
T1351 0.2885
T1352 0.2873
T1353 0.2859
T1354 0.2843
T1355 0.2834
T1356 0.2825
T1357 0.2825
T1358 0.2808
T1359 0.2793
T1360 0.2776
T1361 0.2764
T1362 0.2751
T1363 0.2741
T1364 0.2731
T1365 0.272
T1366 0.2709
T1367 0.2699
T1368 0.2691
T1369 0.2688
T1370 0.2688
T1371 0.2688
T1372 0.2694
T1373 0.2706
T1374 0.2718
T1375 0.2728
T1376 0.2744
T1377 0.2754
T1378 0.2758
T1379 0.2769
T1380 0.2771
T1381 0.2784
T1382 0.2791
T1383 0.2801
T1384 0.2811
T1385 0.28
T1386 0.2803
T1387 0.28
T1388 0.2792
T1389 0.2782
T1390 0.277
T1391 0.2757
T1392 0.275
T1393 0.2749
T1394 0.2749
T1395 0.276
T1396 0.2775
T1397 0.2793
T1398 0.2809
T1399 0.2821
T1400 0.2825
T1401 0.283
T1402 0.2826
T1403 0.2832
T1404 0.2825
T1405 0.2818
T1406 0.281
T1407 0.2803
T1408 0.279
T1409 0.2786
T1410 0.2778
T1411 0.2776
T1412 0.2768
T1413 0.2769
T1414 0.2766
T1415 0.2769
T1416 0.2756
T1417 0.2757
T1418 0.2757
T1419 0.2757
T1420 0.2757
T1421 0.2746
T1422 0.2744
T1423 0.2736
T1424 0.2725
T1425 0.2726
T1426 0.2723
T1427 0.2715
T1428 0.2707
T1429 0.2699
T1430 0.2694
T1431 0.2691
T1432 0.2685
T1433 0.2683
T1434 0.2686
T1435 0.2689
T1436 0.2688
T1437 0.2682
T1438 0.2683
T1439 0.2683
T1440 0.2683
T1441 0.2717
T1442 0.2711
T1443 0.2709
T1444 0.27
T1445 0.2692
T1446 0.2687
T1447 0.2684
T1448 0.2676
T1449 0.2676
T1450 0.2676
T1451 0.2676
T1452 0.2674
T1453 0.2668
T1454 0.2665
T1455 0.2663
T1456 0.2648
T1457 0.264
T1458 0.2628
T1459 0.2616
T1460 0.2608
T1461 0.2602
T1462 0.2596
T1463 0.2595
T1464 0.2602
T1465 0.2627
T1466 0.2645
T1467 0.2649
T1468 0.2637
T1469 0.2619
T1470 0.2611
T1471 0.2606
T1472 0.2603
T1473 0.2597
T1474 0.2591
T1475 0.2593
T1476 0.2602
T1477 0.2589
T1478 0.259
T1479 0.2587
T1480 0.2581
T1481 0.2575
T1482 0.2576
T1483 0.2563
T1484 0.2564
T1485 0.2564
T1486 0.2569
T1487 0.2574
T1488 0.2594
T1489 0.2604
T1490 0.2605
T1491 0.2623
T1492 0.2636
T1493 0.2638
T1494 0.2636
T1495 0.2636
T1496 0.2648
T1497 0.266
T1498 0.2679
T1499 0.2697
T1500 0.2712
T1501 0.2718
T1502 0.2715
T1503 0.2704
T1504 0.269
T1505 0.2679
T1506 0.2674
T1507 0.2664
T1508 0.2662
T1509 0.2668
T1510 0.2673
T1511 0.2677
T1512 0.2685
T1513 0.269
T1514 0.2694
T1515 0.2708
T1516 0.2712
T1517 0.2685
T1518 0.2688
T1519 0.2699
T1520 0.2705
T1521 0.2714
T1522 0.2718
T1523 0.2731
T1524 0.2741
T1525 0.2757
T1526 0.2777
T1527 0.2782
T1528 0.2784
T1529 0.2789
T1530 0.2783
T1531 0.2782
T1532 0.2782
T1533 0.2774
T1534 0.2772
T1535 0.2773
T1536 0.2779
T1537 0.2783
T1538 0.2796
T1539 0.2808
T1540 0.2822
T1541 0.2834
T1542 0.2836
T1543 0.2843
T1544 0.2842
T1545 0.2842
T1546 0.2842
T1547 0.2842
T1548 0.2842
T1549 0.2842
T1550 0.2842
T1551 0.2842
T1552 0.2842
T1553 0.2842
T1554 0.2842
T1555 0.2842
T1556 0.2842
T1557 0.2842
T1558 0.2842
T1559 0.2842
T1560 0.2842
T1561 0.2842
T1562 0.2842
T1563 0.2842
T1564 0.2842
T1565 0.2842
T1566 0.2842
T1567 0.2842
T1568 0.2842
T1569 0.2842
T1570 0.2735
T1571 0.2707
T1572 0.2701
T1573 0.2698
T1574 0.2709
T1575 0.2705
T1576 0.2705
T1577 0.2702
T1578 0.2705
T1579 0.2711
T1580 0.2688
T1581 0.2708
T1582 0.2717
T1583 0.2718
T1584 0.2721
T1585 0.2712
T1586 0.2719
T1587 0.2727
T1588 0.2735
T1589 0.2745
T1590 0.275
T1591 0.2744
T1592 0.2739
T1593 0.2731
T1594 0.2723
T1595 0.2721
T1596 0.2721
T1597 0.2735
T1598 0.2737
T1599 0.2734
T1600 0.2731
T1601 0.2731
T1602 0.2731
T1603 0.2731
T1604 0.2731
T1605 0.273
T1606 0.273
T1607 0.2727
T1608 0.2716
T1609 0.2705
T1610 0.2695
T1611 0.2688
T1612 0.2713
T1613 0.2706
T1614 0.2703
T1615 0.2698
T1616 0.2692
T1617 0.2704
T1618 0.2702
T1619 0.2705
T1620 0.2713
T1621 0.2712
T1622 0.2712
T1623 0.2707
T1624 0.2698
T1625 0.2687
T1626 0.2677
T1627 0.2665
T1628 0.2648
T1629 0.2637
T1630 0.2632
T1631 0.2626
T1632 0.2616
T1633 0.2614
T1634 0.2598
T1635 0.2587
T1636 0.2576
T1637 0.2571
T1638 0.2562
T1639 0.2559
T1640 0.2556
T1641 0.2573
T1642 0.2574
T1643 0.2574
T1644 0.2571
T1645 0.2561
T1646 0.2559
T1647 0.2548
T1648 0.2536
T1649 0.2525
T1650 0.2519
T1651 0.2517
T1652 0.2513
T1653 0.2504
T1654 0.2504
T1655 0.2504
T1656 0.2504
T1657 0.2504
T1658 0.2511
T1659 0.2514
T1660 0.252
T1661 0.2528
T1662 0.2549
T1663 0.2586
T1664 0.2584
T1665 0.261
T1666 0.2635
T1667 0.2653
T1668 0.2697
T1669 0.2694
T1670 0.272
T1671 0.2752
T1672 0.2785
T1673 0.2809
T1674 0.2825
T1675 0.2832
T1676 0.2831
T1677 0.2823
T1678 0.2811
T1679 0.279
T1680 0.2769
T1681 0.2749
T1682 0.2734
T1683 0.2735
T1684 0.2729
T1685 0.2735
T1686 0.2743
T1687 0.2745
T1688 0.2753
T1689 0.2756
T1690 0.2755
T1691 0.2755
T1692 0.2755
T1693 0.2755
T1694 0.2753
T1695 0.2739
T1696 0.2726
T1697 0.271
T1698 0.27
T1699 0.2689
T1700 0.2717
T1701 0.2718
T1702 0.2718
T1703 0.2709
T1704 0.2695
T1705 0.2696
T1706 0.2685
T1707 0.268
T1708 0.2671
T1709 0.2657
T1710 0.265
T1711 0.2643
T1712 0.2631
T1713 0.2626
T1714 0.262
T1715 0.2621
T1716 0.2614
T1717 0.2606
T1718 0.2597
T1719 0.2587
T1720 0.2575
T1721 0.2576
T1722 0.2576
T1723 0.2588
T1724 0.2588
T1725 0.2587
T1726 0.2586
T1727 0.2589
T1728 0.2598
T1729 0.2588
T1730 0.2585
T1731 0.2586
T1732 0.2586
T1733 0.2575
T1734 0.2574
T1735 0.2571
T1736 0.2563
T1737 0.2564
T1738 0.2564
T1739 0.2564
T1740 0.2564
T1741 0.256
T1742 0.2574
T1743 0.2568
T1744 0.2558
T1745 0.2549
T1746 0.2543
T1747 0.2544
T1748 0.2544
T1749 0.2544
T1750 0.2544
T1751 0.2552
T1752 0.2554
T1753 0.2554
T1754 0.2554
T1755 0.2551
T1756 0.2545
T1757 0.2543
T1758 0.2542
T1759 0.2532
T1760 0.253
T1761 0.2517
T1762 0.2518
T1763 0.2517
T1764 0.2515
T1765 0.2517
T1766 0.2517
T1767 0.2517
T1768 0.2514
T1769 0.251
T1770 0.2514
T1771 0.2517
T1772 0.2516
T1773 0.2516
T1774 0.2516
T1775 0.2516
T1776 0.2509
T1777 0.2503
T1778 0.2503
T1779 0.2497
T1780 0.2492
T1781 0.2492
T1782 0.2484
T1783 0.2479
T1784 0.2479
T1785 0.2479
T1786 0.2479
T1787 0.2503
T1788 0.2488
T1789 0.2481
T1790 0.2468
T1791 0.2465
T1792 0.2453
T1793 0.244
T1794 0.2441
T1795 0.244
T1796 0.2438
T1797 0.244
T1798 0.244
T1799 0.244
T1800 0.244
T1801 0.244
T1802 0.244
T1803 0.2432
T1804 0.2426
T1805 0.2426
T1806 0.242
T1807 0.242
T1808 0.2414
T1809 0.2414
T1810 0.2414
T1811 0.2414
T1812 0.2417
T1813 0.2413
T1814 0.2413
T1815 0.2413
T1816 0.2398
T1817 0.2399
T1818 0.2399
T1819 0.2399
T1820 0.2399
T1821 0.2398
T1822 0.2398
T1823 0.2398
T1824 0.2398
T1825 0.2398
T1826 0.2388
T1827 0.246
T1828 0.246
T1829 0.2448
T1830 0.2448
T1831 0.2448
T1832 0.2439
T1833 0.244
T1834 0.2446
T1835 0.2391
T1836 0.2407
T1837 0.2409
T1838 0.2408
T1839 0.2404
T1840 0.2397
T1841 0.2397
T1842 0.2393
T1843 0.2394
T1844 0.2393
T1845 0.2405
T1846 0.2405
T1847 0.2405
T1848 0.2405
T1849 0.2405
T1850 0.2398
T1851 0.2392
T1852 0.2386
T1853 0.2456
T1854 0.2446
T1855 0.2446
T1856 0.2443
T1857 0.244
T1858 0.2443
T1859 0.2452
T1860 0.2457
T1861 0.2453
T1862 0.2448
T1863 0.2442
T1864 0.2431
T1865 0.2428
T1866 0.2429
T1867 0.2439
T1868 0.2442
T1869 0.2438
T1870 0.2438
T1871 0.2434
T1872 0.2425
T1873 0.244
T1874 0.2453
T1875 0.2391
T1876 0.2424
T1877 0.2472
T1878 0.2499
T1879 0.2528
T1880 0.2559
T1881 0.2563
T1882 0.2599
T1883 0.2643
T1884 0.269
T1885 0.2687
T1886 0.2718
T1887 0.2735
T1888 0.2736
T1889 0.2733
T1890 0.2717
T1891 0.2698
T1892 0.2685
T1893 0.2666
T1894 0.2689
T1895 0.2684
T1896 0.2681
T1897 0.2684
T1898 0.2661
T1899 0.2679
T1900 0.2695
T1901 0.2708
T1902 0.2715
T1903 0.272
T1904 0.2719
T1905 0.2714
T1906 0.2706
T1907 0.2706
T1908 0.2698
T1909 0.2678
T1910 0.2678
T1911 0.2664
T1912 0.2649
T1913 0.2626
T1914 0.2622
T1915 0.2625
T1916 0.2602
T1917 0.2574
T1918 0.257
T1919 0.2562
T1920 0.255
T1921 0.2551
T1922 0.2538
T1923 0.2528
T1924 0.2547
T1925 0.2542
T1926 0.2529
T1927 0.2527
T1928 0.2517
T1929 0.251
T1930 0.251
T1931 0.2528
T1932 0.2529
T1933 0.2523
T1934 0.2514
T1935 0.2509
T1936 0.2506
T1937 0.2493
T1938 0.2482
T1939 0.2485
T1940 0.2494
T1941 0.2505
T1942 0.2507
T1943 0.2525
T1944 0.2539
T1945 0.2531
T1946 0.2525
T1947 0.2532
T1948 0.2538
T1949 0.2548
T1950 0.254
T1951 0.2576
T1952 0.2612
T1953 0.2654
T1954 0.2677
T1955 0.2742
T1956 0.2787
T1957 0.281
T1958 0.2854
T1959 0.2935
T1960 0.2956
T1961 0.2994
T1962 0.3017
T1963 0.3025
T1964 0.3057
T1965 0.3085
T1966 0.3116
T1967 0.3142
T1968 0.3175
T1969 0.3198
T1970 0.3196
T1971 0.3206
T1972 0.3225
T1973 0.324
T1974 0.3248
T1975 0.3259
T1976 0.3264
T1977 0.3274
T1978 0.3272
T1979 0.3268
T1980 0.327
T1981 0.3267
T1982 0.326
T1983 0.3254
T1984 0.3246
T1985 0.324
T1986 0.3243
T1987 0.3234
T1988 0.3227
T1989 0.3226
T1990 0.3225
T1991 0.3218
T1992 0.3217
T1993 0.3211
T1994 0.3207
T1995 0.3195
T1996 0.3186
T1997 0.3181
T1998 0.3199
T1999 0.319
T2000 0.3178
T2001 0.3166
T2002 0.315
T2003 0.3132
T2004 0.3117
T2005 0.3105
T2006 0.31
T2007 0.3092
T2008 0.3091
T2009 0.3084
T2010 0.308
T2011 0.3078
T2012 0.3069
T2013 0.3065
T2014 0.3059
T2015 0.3052
T2016 0.3046
T2017 0.3034
T2018 0.3029
T2019 0.3018
T2020 0.3011
T2021 0.3004
T2022 0.2996
T2023 0.2986
T2024 0.2995
T2025 0.2989
T2026 0.2982
T2027 0.2973
T2028 0.2967
T2029 0.296
T2030 0.2951
T2031 0.2951
T2032 0.2947
T2033 0.2937
T2034 0.2933
T2035 0.2929
T2036 0.2929
T2037 0.2921
T2038 0.2918
T2039 0.2912
T2040 0.2909
T2041 0.2901
T2042 0.2897
T2043 0.289
T2044 0.2891
T2045 0.2892
T2046 0.2889
T2047 0.2889
T2048 0.2897
T2049 0.2908
T2050 0.2917
T2051 0.293
T2052 0.2944
T2053 0.2971
T2054 0.2996
T2055 0.3007
T2056 0.3038
T2057 0.3071
T2058 0.3106
T2059 0.3142
T2060 0.3168
T2061 0.3191
T2062 0.3176
T2063 0.3196
T2064 0.321
T2065 0.3217
T2066 0.3218
T2067 0.3223
T2068 0.3225
T2069 0.3218
T2070 0.3217
T2071 0.3211
T2072 0.3207
T2073 0.32
T2074 0.319
T2075 0.3187
T2076 0.3181
T2077 0.3175
T2078 0.3168
T2079 0.3162
T2080 0.316
T2081 0.3154
T2082 0.3177
T2083 0.3171
T2084 0.3164
T2085 0.3156
T2086 0.3144
T2087 0.3127
T2088 0.312
T2089 0.3114
T2090 0.3104
T2091 0.3092
T2092 0.3082
T2093 0.3082
T2094 0.3073
T2095 0.3065
T2096 0.3059
T2097 0.3052
T2098 0.3055
T2099 0.3048
T2100 0.3033
T2101 0.3025
T2102 0.3023
T2103 0.3016
T2104 0.3012
T2105 0.3006
T2106 0.2999
T2107 0.2997
T2108 0.2997
T2109 0.2994
T2110 0.2987
T2111 0.2977
T2112 0.2978
T2113 0.2989
T2114 0.2987
T2115 0.2982
T2116 0.298
T2117 0.298
T2118 0.298
T2119 0.298
T2120 0.298
T2121 0.2974
T2122 0.297
T2123 0.297
T2124 0.297
T2125 0.2963
T2126 0.297
T2127 0.2974
T2128 0.2961
T2129 0.296
T2130 0.296
T2131 0.2967
T2132 0.2977
T2133 0.2986
T2134 0.2974
T2135 0.2971
T2136 0.2971
T2137 0.2984
T2138 0.2984
T2139 0.2974
T2140 0.2975
T2141 0.297
T2142 0.2965
T2143 0.2965
T2144 0.2965
T2145 0.2961
T2146 0.2963
T2147 0.297
T2148 0.2978
T2149 0.2974
T2150 0.2984
T2151 0.2995
T2152 0.3007
T2153 0.3013
T2154 0.3018
T2155 0.3024
T2156 0.3028
T2157 0.303
T2158 0.3027
T2159 0.3022
T2160 0.3018
T2161 0.3018
T2162 0.3018
T2163 0.3008
T2164 0.3009
T2165 0.3
T2166 0.2998
T2167 0.2994
T2168 0.2987
T2169 0.2983
T2170 0.2981
T2171 0.2973
T2172 0.2967
T2173 0.2965
T2174 0.2978
T2175 0.2975
T2176 0.2966
T2177 0.2966
T2178 0.2958
T2179 0.2958
T2180 0.2948
T2181 0.2949
T2182 0.2944
T2183 0.2939
T2184 0.2939
T2185 0.2932
T2186 0.292
T2187 0.2921
T2188 0.2921
T2189 0.2914
T2190 0.2912
T2191 0.2909
T2192 0.2904
T2193 0.2902
T2194 0.29
T2195 0.2895
T2196 0.2892
T2197 0.2892
T2198 0.2888
T2199 0.2878
T2200 0.2873
T2201 0.2873
T2202 0.2873
T2203 0.2884
T2204 0.288
T2205 0.2875
T2206 0.2875
T2207 0.2872
T2208 0.2872
T2209 0.2872
T2210 0.2865
T2211 0.2862
T2212 0.2862
T2213 0.2857
T2214 0.2852
T2215 0.2853
T2216 0.2852
T2217 0.2852
T2218 0.2849
T2219 0.287
T2220 0.287
T2221 0.2868
T2222 0.2863
T2223 0.2861
T2224 0.2861
T2225 0.2861
T2226 0.2861
T2227 0.2861
T2228 0.2861
T2229 0.286
T2230 0.286
T2231 0.286
T2232 0.2859
T2233 0.2854
T2234 0.2849
T2235 0.285
T2236 0.2849
T2237 0.2849
T2238 0.284
T2239 0.284
T2240 0.284
T2241 0.2839
T2242 0.2838
T2243 0.2836
T2244 0.2829
T2245 0.2829
T2246 0.2829
T2247 0.2829
T2248 0.2826
T2249 0.2824
T2250 0.2819
T2251 0.2818
T2252 0.2818
T2253 0.2818
T2254 0.2818
T2255 0.2818
T2256 0.2813
T2257 0.2808
T2258 0.2808
T2259 0.2808
T2260 0.2808
T2261 0.2805
T2262 0.2803
T2263 0.2802
T2264 0.2799
T2265 0.2797
T2266 0.2797
T2267 0.2797
T2268 0.2792
T2269 0.2787
T2270 0.2787
T2271 0.2787
T2272 0.2779
T2273 0.2777
T2274 0.2778
T2275 0.2777
T2276 0.2776
T2277 0.2776
T2278 0.2775
T2279 0.2775
T2280 0.2775
T2281 0.2775
T2282 0.2767
T2283 0.2765
T2284 0.2765
T2285 0.2765
T2286 0.2765
T2287 0.2765
T2288 0.2765
T2289 0.276
T2290 0.2755
T2291 0.2754
T2292 0.2753
T2293 0.2753
T2294 0.2753
T2295 0.2753
T2296 0.2753
T2297 0.2753
T2298 0.275
T2299 0.2745
T2300 0.2743
T2301 0.274
T2302 0.2726
T2303 0.2688
T2304 0.268
T2305 0.2689
T2306 0.2709
T2307 0.272
T2308 0.2729
T2309 0.2731
T2310 0.273
T2311 0.273
T2312 0.273
T2313 0.273
T2314 0.273
T2315 0.2729
T2316 0.2729
T2317 0.2729
T2318 0.2729
T2319 0.2729
T2320 0.2724
T2321 0.2719
T2322 0.2727
T2323 0.2728
T2324 0.2728
T2325 0.2728
T2326 0.2728
T2327 0.2728
T2328 0.2727
T2329 0.2726
T2330 0.2726
T2331 0.2725
T2332 0.2715
T2333 0.2716
T2334 0.2716
T2335 0.2715
T2336 0.2715
T2337 0.2715
T2338 0.2715
T2339 0.2712
T2340 0.2707
T2341 0.2713
T2342 0.2715
T2343 0.2709
T2344 0.2707
T2345 0.2704
T2346 0.2704
T2347 0.2704
T2348 0.2704
T2349 0.2702
T2350 0.2708
T2351 0.2707
T2352 0.2709
T2353 0.2701
T2354 0.2701
T2355 0.2701
T2356 0.2701
T2357 0.2701
T2358 0.2701
T2359 0.2701
T2360 0.2701
T2361 0.27
T2362 0.2695
T2363 0.2698
T2364 0.2695
T2365 0.2695
T2366 0.2695
T2367 0.269
T2368 0.269
T2369 0.2695
T2370 0.2717
T2371 0.2719
T2372 0.272
T2373 0.2717
T2374 0.2714
T2375 0.27
T2376 0.2694
T2377 0.2686
T2378 0.2679
T2379 0.2677
T2380 0.2677
T2381 0.2677
T2382 0.2684
T2383 0.2686
T2384 0.2686
T2385 0.2686
T2386 0.2685
T2387 0.2685
T2388 0.2685
T2389 0.2685
T2390 0.2685
T2391 0.2685
T2392 0.2685
T2393 0.2684
T2394 0.2684
T2395 0.1707
T2396 0.1731
T2397 0.1734
T2398 0.1731
T2399 0.173
T2400 0.173
T2401 0.173
T2402 0.173
T2403 0.173
T2404 0.173
T2405 0.173
T2406 0.173
T2407 0.1733
T2408 0.173
T2409 0.173
T2410 0.1728
T2411 0.1724
T2412 0.1711
T2413 0.1719
T2414 0.1711
T2415 0.169
T2416 0.1682
T2417 0.1682
T2418 0.1682
T2419 0.1682
T2420 0.1682
T2421 0.1682
T2422 0.1682
T2423 0.1682
T2424 0.1681
T2425 0.1681
T2426 0.1681
T2427 0.1681
T2428 0.1681
T2429 0.1681
T2430 0.1681
T2431 0.1681
T2432 0.1681
T2433 0.1681
T2434 0.1681
T2435 0.168
T2436 0.168
T2437 0.168
T2438 0.168
T2439 0.168
T2440 0.168
T2441 0.168
T2442 0.168
T2443 0.168
T2444 0.168
T2445 0.168
T2446 0.168
T2447 0.1679
T2448 0.1679
T2449 0.1679
T2450 0.1679
T2451 0.1679
T2452 0.1679
T2453 0.1679
T2454 0.1679
T2455 0.1679
T2456 0.1679
T2457 0.1671
T2458 0.1664
T2459 0.1664
T2460 0.166
T2461 0.1664
T2462 0.1652
T2463 0.166
T2464 0.166
T2465 0.1663
T2466 0.1663
T2467 0.1663
T2468 0.1663
T2469 0.1663
T2470 0.1663
T2471 0.1663
T2472 0.1663
T2473 0.1663
T2474 0.1663
T2475 0.1662
T2476 0.1662
T2477 0.1662
T2478 0.1662
T2479 0.1662
T2480 0.1662
T2481 0.1662
T2482 0.1662
T2483 0.1662
T2484 0.1658
T2485 0.1658
T2486 0.1661
T2487 0.165
T2488 0.1654
T2489 0.1797
T2490 0.2132
T2491 0.2129
T2492 0.207
T2493 0.2034
T2494 0.2014
T2495 0.2011
T2496 0.1989
T2497 0.1981
T2498 0.1959
T2499 0.2019
T2500 0.2008
T2501 0.1997
T2502 0.1985
T2503 0.1973
T2504 0.1954
T2505 0.1951
T2506 0.1942
T2507 0.2163
T2508 0.2116
T2509 0.2084
T2510 0.2061
T2511 0.1998
T2512 0.1994
T2513 0.1954
T2514 0.1941
T2515 0.1929
T2516 0.1925
T2517 0.1919
T2518 0.1913
T2519 0.1905
T2520 0.1894
T2521 0.188
T2522 0.1868
T2523 0.1862
T2524 0.1855
T2525 0.1843
T2526 0.1829
T2527 0.1825
T2528 0.1813
T2529 0.1802
T2530 0.1795
T2531 0.1777
T2532 0.1764
T2533 0.1811
T2534 0.1801
T2535 0.1778
T2536 0.1774
T2537 0.1774
T2538 0.1774
T2539 0.1773
T2540 0.1773
T2541 0.1773
T2542 0.1773
T2543 0.1773
T2544 0.1773
T2545 0.1773
T2546 0.1773
T2547 0.1773
T2548 0.1766
T2549 0.1759
T2550 0.1759
T2551 0.1759
T2552 0.1759
T2553 0.1748
T2554 0.1751
T2555 0.1758
T2556 0.1755
T2557 0.1737
T2558 0.1726
T2559 0.1717
T2560 0.2085
T2561 0.1988
T2562 0.1949
T2563 0.1928
T2564 0.1904
T2565 0.1889
T2566 0.188
T2567 0.1868
T2568 0.1863
T2569 0.1857
T2570 0.1847
T2571 0.1838
T2572 0.1834
T2573 0.1824
T2574 0.1817
T2575 0.1809
T2576 0.1804
T2577 0.1801
T2578 0.1801
T2579 0.179
T2580 0.178
T2581 0.176
T2582 0.1756
T2583 0.18
T2584 0.1796
T2585 0.18
T2586 0.1799
T2587 0.1799
T2588 0.1799
T2589 0.1799
T2590 0.1799
T2591 0.1789
T2592 0.1785
T2593 0.1785
T2594 0.1785
T2595 0.1785
T2596 0.1785
T2597 0.1785
T2598 0.1785
T2599 0.1785
T2600 0.1776
T2601 0.1768
T2602 0.1767
T2603 0.1761
T2604 0.176
T2605 0.176
T2606 0.1753
T2607 0.1767
T2608 0.1763
T2609 0.1763
T2610 0.1753
T2611 0.1753
T2612 0.1753
T2613 0.1753
T2614 0.1753
T2615 0.1753
T2616 0.1752
T2617 0.1742
T2618 0.1739
T2619 0.1745
T2620 0.1749
T2621 0.1752
T2622 0.1752
T2623 0.1752
T2624 0.1752
T2625 0.1752
T2626 0.1749
T2627 0.1745
T2628 0.1742
T2629 0.1735
T2630 0.1735
T2631 0.1739
T2632 0.1728
T2633 0.1725
T2634 0.1725
T2635 0.1725
T2636 0.1725
T2637 0.1725
T2638 0.1725
T2639 0.1725
T2640 0.1725
T2641 0.1725
T2642 0.1725
T2643 0.1725
T2644 0.1725
T2645 0.1735
T2646 0.1739
T2647 0.1739
T2648 0.1739
T2649 0.1739
T2650 0.1739
T2651 0.1728
T2652 0.1728
T2653 0.1725
T2654 0.1725
T2655 0.1725
T2656 0.1725
T2657 0.1728
T2658 0.1735
T2659 0.1728
T2660 0.1742
T2661 0.1739
T2662 0.1749
T2663 0.1763
T2664 0.1763
T2665 0.177
T2666 0.1775
T2667 0.1796
T2668 0.1756
T2669 0.1773
T2670 0.178
T2671 0.1797
T2672 0.1813
T2673 0.1845
T2674 0.1863
T2675 0.1891
T2676 0.1932
T2677 0.1957
T2678 0.1985
T2679 0.2006
T2680 0.1941
T2681 0.1944
T2682 0.1953
T2683 0.1965
T2684 0.1968
T2685 0.1968
T2686 0.1961
T2687 0.1953
T2688 0.1947
T2689 0.201
T2690 0.1999
T2691 0.1988
T2692 0.1984
T2693 0.1984
T2694 0.1984
T2695 0.1984
T2696 0.1984
T2697 0.1984
T2698 0.1984
T2699 0.1984
T2700 0.1984
T2701 0.1972
T2702 0.1954
T2703 0.1939
T2704 0.193
T2705 0.1957
T2706 0.1942
T2707 0.193
T2708 0.193
T2709 0.1919
T2710 0.1902
T2711 0.1902
T2712 0.1891
T2713 0.1877
T2714 0.1874
T2715 0.1874
T2716 0.1874
T2717 0.1871
T2718 0.1863
T2719 0.1858
T2720 0.1858
T2721 0.1871
T2722 0.1863
T2723 0.1866
T2724 0.1866
T2725 0.1888
T2726 0.1899
T2727 0.1902
T2728 0.1905
T2729 0.1915
T2730 0.1919
T2731 0.193
T2732 0.193
T2733 0.1939
T2734 0.1942
T2735 0.1946
T2736 0.1957
T2737 0.1957
T2738 0.1957
T2739 0.1957
T2740 0.1957
T2741 0.1969
T2742 0.1972
T2743 0.1978
T2744 0.1984
T2745 0.1988
T2746 0.1999
T2747 0.1941
T2748 0.1944
T2749 0.195
T2750 0.1961
T2751 0.1947
T2752 0.1941
T2753 0.2003
T2754 0.1999
T2755 0.1984
T2756 0.1981
T2757 0.1972
T2758 0.1969
T2759 0.1957
T2760 0.195
T2761 0.1936
T2762 0.193
T2763 0.1922
T2764 0.1915
T2765 0.1909
T2766 0.1902
T2767 0.1891
T2768 0.1887
T2769 0.1887
T2770 0.1887
T2771 0.1887
T2772 0.1877
T2773 0.1874
T2774 0.1866
T2775 0.1858
T2776 0.1858
T2777 0.1858
T2778 0.1858
T2779 0.1858
T2780 0.1858
T2781 0.1849
T2782 0.1846
T2783 0.1846
T2784 0.1842
T2785 0.183
T2786 0.183
T2787 0.183
T2788 0.182
T2789 0.1817
T2790 0.1817
T2791 0.1695
T2792 0.1695
T2793 0.1695
T2794 0.1695
T2795 0.1695
T2796 0.1695
T2797 0.1695
T2798 0.1695
T2799 0.1695
T2800 0.1695
T2801 0.1695
T2802 0.1695
T2803 0.1695
T2804 0.1695
T2805 0.1695
T2806 0.1695
T2807 0.1695
T2808 0.1695
