# Supplementary material for: FishMORPH - An agent-based model to predict salmonid growth and distribution responses under natural and low flows
Source: Sci Rep. 2016 Jul 19;6:29414. doi: 10.1038/srep29414 (PMC4949470; doi:10.1038/srep29414)
Supplement: Supplementary Information 2 [file srep29414-s2.zip › SR_FishMORPH_Files/Parameters/Baseline_Velocity_P20.var]

Velocity PatchP20
T1 0.2714
T2 0.2705
T3 0.2705
T4 0.2705
T5 0.2703
T6 0.2701
T7 0.2694
T8 0.2694
T9 0.2686
T10 0.2706
T11 0.2703
T12 0.2682
T13 0.2683
T14 0.2669
T15 0.2669
T16 0.2669
T17 0.2669
T18 0.2669
T19 0.2666
T20 0.2663
T21 0.2657
T22 0.2654
T23 0.2654
T24 0.2654
T25 0.2648
T26 0.2643
T27 0.2643
T28 0.2643
T29 0.2643
T30 0.2643
T31 0.2643
T32 0.2643
T33 0.2643
T34 0.2643
T35 0.264
T36 0.2637
T37 0.2631
T38 0.2631
T39 0.2631
T40 0.2631
T41 0.2631
T42 0.2628
T43 0.2621
T44 0.2621
T45 0.2621
T46 0.2621
T47 0.2621
T48 0.2621
T49 0.2621
T50 0.2621
T51 0.2609
T52 0.2609
T53 0.2609
T54 0.2597
T55 0.2597
T56 0.2594
T57 0.2588
T58 0.2591
T59 0.2594
T60 0.2618
T61 0.26
T62 0.2591
T63 0.2588
T64 0.2585
T65 0.2597
T66 0.2588
T67 0.2585
T68 0.2585
T69 0.2585
T70 0.2585
T71 0.2582
T72 0.2572
T73 0.2567
T74 0.2559
T75 0.255
T76 0.255
T77 0.255
T78 0.255
T79 0.255
T80 0.255
T81 0.255
T82 0.255
T83 0.255
T84 0.255
T85 0.2553
T86 0.2562
T87 0.2562
T88 0.2562
T89 0.2562
T90 0.2562
T91 0.2562
T92 0.2562
T93 0.2562
T94 0.2562
T95 0.2562
T96 0.2562
T97 0.2562
T98 0.2562
T99 0.2559
T100 0.255
T101 0.255
T102 0.255
T103 0.255
T104 0.255
T105 0.255
T106 0.255
T107 0.255
T108 0.2546
T109 0.255
T110 0.255
T111 0.255
T112 0.255
T113 0.255
T114 0.255
T115 0.255
T116 0.255
T117 0.255
T118 0.255
T119 0.255
T120 0.255
T121 0.255
T122 0.255
T123 0.255
T124 0.255
T125 0.255
T126 0.255
T127 0.255
T128 0.255
T129 0.255
T130 0.255
T131 0.2556
T132 0.2562
T133 0.2562
T134 0.2562
T135 0.2562
T136 0.2565
T137 0.2572
T138 0.2572
T139 0.2572
T140 0.2572
T141 0.2572
T142 0.2572
T143 0.2572
T144 0.2572
T145 0.2572
T146 0.2572
T147 0.2572
T148 0.2572
T149 0.2572
T150 0.2585
T151 0.2582
T152 0.2585
T153 0.2588
T154 0.2597
T155 0.2597
T156 0.2597
T157 0.2597
T158 0.2603
T159 0.2597
T160 0.2603
T161 0.2609
T162 0.2609
T163 0.2609
T164 0.2609
T165 0.2609
T166 0.2609
T167 0.2609
T168 0.2609
T169 0.2609
T170 0.2609
T171 0.2609
T172 0.2609
T173 0.2609
T174 0.2609
T175 0.2609
T176 0.2609
T177 0.2609
T178 0.2606
T179 0.2609
T180 0.2609
T181 0.2606
T182 0.26
T183 0.2606
T184 0.26
T185 0.2597
T186 0.2597
T187 0.2597
T188 0.2597
T189 0.2597
T190 0.2597
T191 0.2597
T192 0.2597
T193 0.2597
T194 0.2597
T195 0.2597
T196 0.2597
T197 0.2588
T198 0.2585
T199 0.2585
T200 0.2585
T201 0.2572
T202 0.2572
T203 0.2572
T204 0.2572
T205 0.2572
T206 0.2572
T207 0.2572
T208 0.2572
T209 0.2572
T210 0.2572
T211 0.2572
T212 0.2572
T213 0.2572
T214 0.2572
T215 0.2576
T216 0.2572
T217 0.2572
T218 0.2572
T219 0.2572
T220 0.2572
T221 0.2572
T222 0.2572
T223 0.2572
T224 0.257
T225 0.2562
T226 0.2562
T227 0.2562
T228 0.2562
T229 0.2562
T230 0.2562
T231 0.2562
T232 0.2562
T233 0.2562
T234 0.2562
T235 0.2562
T236 0.2562
T237 0.2562
T238 0.2562
T239 0.2562
T240 0.2562
T241 0.2562
T242 0.2562
T243 0.2562
T244 0.2562
T245 0.2562
T246 0.2562
T247 0.2562
T248 0.2562
T249 0.255
T250 0.255
T251 0.2553
T252 0.275
T253 0.2871
T254 0.2787
T255 0.2786
T256 0.2788
T257 0.2788
T258 0.2776
T259 0.278
T260 0.278
T261 0.2774
T262 0.277
T263 0.2772
T264 0.2772
T265 0.2772
T266 0.2772
T267 0.2772
T268 0.2772
T269 0.2772
T270 0.2772
T271 0.2772
T272 0.2772
T273 0.2772
T274 0.2772
T275 0.2772
T276 0.2775
T277 0.2777
T278 0.2782
T279 0.278
T280 0.278
T281 0.278
T282 0.2774
T283 0.2773
T284 0.2771
T285 0.2772
T286 0.2772
T287 0.2772
T288 0.2772
T289 0.2772
T290 0.2772
T291 0.2772
T292 0.2772
T293 0.2775
T294 0.2782
T295 0.278
T296 0.278
T297 0.2791
T298 0.2788
T299 0.2788
T300 0.2793
T301 0.2789
T302 0.279
T303 0.2792
T304 0.2794
T305 0.2795
T306 0.2794
T307 0.2794
T308 0.2794
T309 0.2794
T310 0.2794
T311 0.2794
T312 0.2794
T313 0.2794
T314 0.2794
T315 0.2794
T316 0.2794
T317 0.2794
T318 0.2794
T319 0.2794
T320 0.2794
T321 0.2794
T322 0.2794
T323 0.2794
T324 0.2794
T325 0.2792
T326 0.2795
T327 0.2794
T328 0.2794
T329 0.2794
T330 0.2794
T331 0.2794
T332 0.2794
T333 0.2794
T334 0.2794
T335 0.2794
T336 0.2794
T337 0.2792
T338 0.2786
T339 0.2788
T340 0.2788
T341 0.2788
T342 0.2788
T343 0.2788
T344 0.2788
T345 0.2788
T346 0.2788
T347 0.2788
T348 0.2788
T349 0.2788
T350 0.2788
T351 0.2788
T352 0.2788
T353 0.2776
T354 0.278
T355 0.278
T356 0.278
T357 0.278
T358 0.278
T359 0.278
T360 0.278
T361 0.278
T362 0.2774
T363 0.2782
T364 0.278
T365 0.278
T366 0.278
T367 0.278
T368 0.278
T369 0.278
T370 0.278
T371 0.278
T372 0.278
T373 0.2783
T374 0.279
T375 0.2788
T376 0.2788
T377 0.2788
T378 0.279
T379 0.2787
T380 0.2788
T381 0.2788
T382 0.2788
T383 0.2788
T384 0.2788
T385 0.2788
T386 0.2788
T387 0.2788
T388 0.2788
T389 0.2788
T390 0.2788
T391 0.2788
T392 0.2788
T393 0.2779
T394 0.2706
T395 0.2648
T396 0.2582
T397 0.2705
T398 0.2699
T399 0.2693
T400 0.2696
T401 0.2696
T402 0.2696
T403 0.2699
T404 0.2695
T405 0.2696
T406 0.2688
T407 0.2688
T408 0.2689
T409 0.2689
T410 0.2695
T411 0.2698
T412 0.2705
T413 0.2716
T414 0.272
T415 0.271
T416 0.2719
T417 0.2717
T418 0.2717
T419 0.2715
T420 0.2698
T421 0.2704
T422 0.2653
T423 0.2648
T424 0.2654
T425 0.2654
T426 0.2654
T427 0.2654
T428 0.2654
T429 0.2654
T430 0.2654
T431 0.2654
T432 0.2654
T433 0.2654
T434 0.2654
T435 0.2648
T436 0.2643
T437 0.2643
T438 0.2637
T439 0.2631
T440 0.2625
T441 0.2619
T442 0.2619
T443 0.2616
T444 0.2607
T445 0.261
T446 0.2607
T447 0.261
T448 0.2607
T449 0.2604
T450 0.2588
T451 0.2582
T452 0.2582
T453 0.2582
T454 0.2576
T455 0.257
T456 0.257
T457 0.2582
T458 0.2582
T459 0.2582
T460 0.2579
T461 0.2582
T462 0.2582
T463 0.2595
T464 0.2603
T465 0.261
T466 0.2616
T467 0.2626
T468 0.2631
T469 0.264
T470 0.264
T471 0.2646
T472 0.2652
T473 0.2649
T474 0.264
T475 0.2634
T476 0.2628
T477 0.2622
T478 0.2616
T479 0.2616
T480 0.261
T481 0.2616
T482 0.2614
T483 0.2616
T484 0.2616
T485 0.262
T486 0.2616
T487 0.2628
T488 0.263
T489 0.2647
T490 0.2661
T491 0.2679
T492 0.2682
T493 0.2693
T494 0.2709
T495 0.2713
T496 0.2719
T497 0.2724
T498 0.2724
T499 0.2734
T500 0.2746
T501 0.2636
T502 0.2651
T503 0.2664
T504 0.2674
T505 0.2682
T506 0.269
T507 0.2689
T508 0.2691
T509 0.2698
T510 0.2696
T511 0.2699
T512 0.2706
T513 0.2706
T514 0.2713
T515 0.2724
T516 0.2724
T517 0.2734
T518 0.2736
T519 0.2734
T520 0.2737
T521 0.2733
T522 0.2734
T523 0.2734
T524 0.2734
T525 0.2734
T526 0.2734
T527 0.2731
T528 0.2726
T529 0.2724
T530 0.2725
T531 0.2715
T532 0.2718
T533 0.2716
T534 0.2709
T535 0.2698
T536 0.2697
T537 0.2693
T538 0.2689
T539 0.2685
T540 0.2687
T541 0.2674
T542 0.2678
T543 0.2678
T544 0.2672
T545 0.2668
T546 0.267
T547 0.2664
T548 0.266
T549 0.2662
T550 0.2656
T551 0.2652
T552 0.265
T553 0.2641
T554 0.2643
T555 0.2637
T556 0.2633
T557 0.2634
T558 0.2637
T559 0.2649
T560 0.2668
T561 0.2693
T562 0.2705
T563 0.2722
T564 0.274
T565 0.2775
T566 0.2764
T567 0.28
T568 0.2817
T569 0.2804
T570 0.2813
T571 0.2829
T572 0.2842
T573 0.2861
T574 0.2862
T575 0.2889
T576 0.2916
T577 0.2889
T578 0.2895
T579 0.2955
T580 0.3011
T581 0.3005
T582 0.3039
T583 0.3021
T584 0.3037
T585 0.3046
T586 0.3076
T587 0.309
T588 0.3096
T589 0.3135
T590 0.3095
T591 0.3098
T592 0.3118
T593 0.3119
T594 0.3117
T595 0.311
T596 0.308
T597 0.3048
T598 0.3068
T599 0.3039
T600 0.2999
T601 0.2966
T602 0.2998
T603 0.2976
T604 0.2957
T605 0.2941
T606 0.299
T607 0.2985
T608 0.299
T609 0.2996
T610 0.2954
T611 0.2963
T612 0.2984
T613 0.3002
T614 0.3019
T615 0.3025
T616 0.2986
T617 0.2998
T618 0.3011
T619 0.3021
T620 0.303
T621 0.303
T622 0.302
T623 0.2997
T624 0.2952
T625 0.295
T626 0.2935
T627 0.2855
T628 0.2825
T629 0.2842
T630 0.2812
T631 0.2818
T632 0.2806
T633 0.2795
T634 0.2785
T635 0.2778
T636 0.2798
T637 0.2792
T638 0.279
T639 0.2783
T640 0.2777
T641 0.2776
T642 0.2772
T643 0.2769
T644 0.277
T645 0.277
T646 0.2765
T647 0.276
T648 0.2759
T649 0.2751
T650 0.2754
T651 0.2749
T652 0.2745
T653 0.2746
T654 0.274
T655 0.2736
T656 0.2738
T657 0.273
T658 0.2729
T659 0.2729
T660 0.2776
T661 0.2779
T662 0.2769
T663 0.2773
T664 0.2754
T665 0.2606
T666 0.2631
T667 0.2636
T668 0.2636
T669 0.2633
T670 0.2627
T671 0.2628
T672 0.2628
T673 0.2628
T674 0.2628
T675 0.2732
T676 0.2735
T677 0.2734
T678 0.2734
T679 0.2731
T680 0.2724
T681 0.2727
T682 0.2727
T683 0.2722
T684 0.2732
T685 0.2642
T686 0.2735
T687 0.2779
T688 0.2692
T689 0.2647
T690 0.2623
T691 0.2727
T692 0.2723
T693 0.2722
T694 0.2718
T695 0.272
T696 0.2717
T697 0.271
T698 0.2713
T699 0.272
T700 0.2721
T701 0.2722
T702 0.2714
T703 0.2717
T704 0.2718
T705 0.2717
T706 0.2718
T707 0.2719
T708 0.2712
T709 0.2713
T710 0.2714
T711 0.2715
T712 0.2713
T713 0.2706
T714 0.271
T715 0.2711
T716 0.2712
T717 0.2713
T718 0.2713
T719 0.2714
T720 0.2715
T721 0.2716
T722 0.2717
T723 0.2717
T724 0.2718
T725 0.2719
T726 0.272
T727 0.2721
T728 0.2722
T729 0.272
T730 0.2721
T731 0.2725
T732 0.2725
T733 0.2717
T734 0.2715
T735 0.2719
T736 0.2717
T737 0.2715
T738 0.2713
T739 0.2711
T740 0.2708
T741 0.2709
T742 0.271
T743 0.271
T744 0.2709
T745 0.271
T746 0.2711
T747 0.2712
T748 0.2712
T749 0.2713
T750 0.2714
T751 0.2715
T752 0.2715
T753 0.2716
T754 0.2717
T755 0.2718
T756 0.2719
T757 0.2719
T758 0.272
T759 0.2721
T760 0.2722
T761 0.2722
T762 0.2723
T763 0.2724
T764 0.2725
T765 0.2803
T766 0.2777
T767 0.2781
T768 0.2782
T769 0.2783
T770 0.2784
T771 0.2782
T772 0.278
T773 0.2782
T774 0.278
T775 0.2784
T776 0.2786
T777 0.2786
T778 0.2787
T779 0.2788
T780 0.2789
T781 0.2787
T782 0.2786
T783 0.2786
T784 0.2787
T785 0.2782
T786 0.2788
T787 0.2785
T788 0.2786
T789 0.2793
T790 0.2792
T791 0.2793
T792 0.2794
T793 0.2794
T794 0.2795
T795 0.2796
T796 0.2797
T797 0.2795
T798 0.2799
T799 0.2799
T800 0.28
T801 0.2801
T802 0.2802
T803 0.2802
T804 0.2803
T805 0.2802
T806 0.2803
T807 0.2804
T808 0.2805
T809 0.2799
T810 0.2796
T811 0.2802
T812 0.2799
T813 0.28
T814 0.2801
T815 0.2802
T816 0.2803
T817 0.2804
T818 0.2804
T819 0.2805
T820 0.2806
T821 0.28
T822 0.2803
T823 0.2798
T824 0.2801
T825 0.2801
T826 0.2802
T827 0.2803
T828 0.2804
T829 0.2804
T830 0.2796
T831 0.2799
T832 0.2806
T833 0.2789
T834 0.2785
T835 0.2783
T836 0.2774
T837 0.2775
T838 0.2775
T839 0.2776
T840 0.2777
T841 0.2778
T842 0.2778
T843 0.2779
T844 0.278
T845 0.2779
T846 0.2773
T847 0.2774
T848 0.2768
T849 0.2768
T850 0.2781
T851 0.2779
T852 0.2783
T853 0.2784
T854 0.2784
T855 0.2772
T856 0.2769
T857 0.276
T858 0.276
T859 0.2761
T860 0.2762
T861 0.2762
T862 0.2763
T863 0.2764
T864 0.2764
T865 0.2772
T866 0.2779
T867 0.278
T868 0.2781
T869 0.2781
T870 0.2782
T871 0.2783
T872 0.2783
T873 0.2784
T874 0.2785
T875 0.2786
T876 0.2786
T877 0.2787
T878 0.2788
T879 0.2788
T880 0.2775
T881 0.2776
T882 0.2766
T883 0.2763
T884 0.2756
T885 0.2757
T886 0.2765
T887 0.2765
T888 0.2772
T889 0.2778
T890 0.2779
T891 0.2779
T892 0.278
T893 0.2781
T894 0.2785
T895 0.2782
T896 0.2783
T897 0.2783
T898 0.2784
T899 0.2784
T900 0.2785
T901 0.2786
T902 0.2786
T903 0.2783
T904 0.2776
T905 0.2773
T906 0.2773
T907 0.2774
T908 0.2774
T909 0.2775
T910 0.2775
T911 0.2776
T912 0.2905
T913 0.2906
T914 0.2907
T915 0.2782
T916 0.2908
T917 0.2909
T918 0.2913
T919 0.2797
T920 0.2914
T921 0.2912
T922 0.2913
T923 0.2913
T924 0.2914
T925 0.2915
T926 0.2915
T927 0.2911
T928 0.2904
T929 0.2915
T930 0.2906
T931 0.2905
T932 0.2905
T933 0.2905
T934 0.2906
T935 0.2907
T936 0.2907
T937 0.2908
T938 0.2912
T939 0.2913
T940 0.291
T941 0.2924
T942 0.2925
T943 0.2926
T944 0.2926
T945 0.2927
T946 0.2928
T947 0.2929
T948 0.2929
T949 0.294
T950 0.2954
T951 0.2948
T952 0.2943
T953 0.2936
T954 0.2931
T955 0.2932
T956 0.2932
T957 0.2933
T958 0.2934
T959 0.2935
T960 0.2935
T961 0.2936
T962 0.2937
T963 0.2938
T964 0.2938
T965 0.2939
T966 0.294
T967 0.294
T968 0.2941
T969 0.2942
T970 0.2943
T971 0.2943
T972 0.2944
T973 0.2945
T974 0.2945
T975 0.2946
T976 0.2947
T977 0.2947
T978 0.2948
T979 0.2949
T980 0.295
T981 0.2949
T982 0.294
T983 0.2938
T984 0.2939
T985 0.294
T986 0.2938
T987 0.2938
T988 0.2939
T989 0.294
T990 0.2941
T991 0.2941
T992 0.2942
T993 0.2943
T994 0.2943
T995 0.2944
T996 0.2945
T997 0.2945
T998 0.2946
T999 0.2947
T1000 0.2947
T1001 0.2945
T1002 0.2935
T1003 0.2936
T1004 0.2936
T1005 0.2941
T1006 0.2951
T1007 0.2952
T1008 0.2943
T1009 0.294
T1010 0.294
T1011 0.2941
T1012 0.2942
T1013 0.2942
T1014 0.2943
T1015 0.2944
T1016 0.2944
T1017 0.2945
T1018 0.2944
T1019 0.2957
T1020 0.2958
T1021 0.2959
T1022 0.2959
T1023 0.2957
T1024 0.2947
T1025 0.2937
T1026 0.2934
T1027 0.2929
T1028 0.2924
T1029 0.293
T1030 0.2937
T1031 0.2937
T1032 0.2938
T1033 0.2938
T1034 0.2939
T1035 0.294
T1036 0.294
T1037 0.2941
T1038 0.2942
T1039 0.2942
T1040 0.295
T1041 0.2958
T1042 0.2944
T1043 0.2948
T1044 0.296
T1045 0.296
T1046 0.2969
T1047 0.2973
T1048 0.2973
T1049 0.2978
T1050 0.2975
T1051 0.2965
T1052 0.2951
T1053 0.2948
T1054 0.2949
T1055 0.2949
T1056 0.295
T1057 0.2965
T1058 0.2965
T1059 0.2966
T1060 0.2967
T1061 0.2967
T1062 0.2968
T1063 0.2968
T1064 0.2969
T1065 0.297
T1066 0.297
T1067 0.2978
T1068 0.2984
T1069 0.2984
T1070 0.2984
T1071 0.2985
T1072 0.2993
T1073 0.3
T1074 0.3001
T1075 0.3002
T1076 0.3002
T1077 0.3003
T1078 0.3003
T1079 0.3004
T1080 0.3005
T1081 0.3005
T1082 0.301
T1083 0.301
T1084 0.3014
T1085 0.3022
T1086 0.3021
T1087 0.302
T1088 0.3021
T1089 0.3022
T1090 0.3022
T1091 0.3019
T1092 0.3023
T1093 0.3064
T1094 0.3052
T1095 0.3038
T1096 0.3042
T1097 0.3043
T1098 0.3047
T1099 0.3057
T1100 0.3054
T1101 0.3055
T1102 0.3079
T1103 0.3102
T1104 0.3144
T1105 0.3209
T1106 0.3238
T1107 0.3111
T1108 0.3109
T1109 0.3109
T1110 0.313
T1111 0.3152
T1112 0.3195
T1113 0.3221
T1114 0.3277
T1115 0.328
T1116 0.3295
T1117 0.3292
T1118 0.3276
T1119 0.3248
T1120 0.3209
T1121 0.3181
T1122 0.3165
T1123 0.3168
T1124 0.3153
T1125 0.3134
T1126 0.3137
T1127 0.3139
T1128 0.3139
T1129 0.314
T1130 0.315
T1131 0.3151
T1132 0.3148
T1133 0.314
T1134 0.3143
T1135 0.3147
T1136 0.3153
T1137 0.3152
T1138 0.3156
T1139 0.3165
T1140 0.318
T1141 0.3193
T1142 0.32
T1143 0.3197
T1144 0.3201
T1145 0.3201
T1146 0.3201
T1147 0.3208
T1148 0.321
T1149 0.321
T1150 0.321
T1151 0.3211
T1152 0.3203
T1153 0.3196
T1154 0.3185
T1155 0.3176
T1156 0.3173
T1157 0.3176
T1158 0.3161
T1159 0.3165
T1160 0.3166
T1161 0.3174
T1162 0.318
T1163 0.3177
T1164 0.3193
T1165 0.3193
T1166 0.3202
T1167 0.32
T1168 0.3201
T1169 0.3195
T1170 0.3191
T1171 0.3182
T1172 0.3182
T1173 0.3195
T1174 0.3196
T1175 0.3194
T1176 0.3194
T1177 0.3202
T1178 0.3208
T1179 0.3207
T1180 0.3204
T1181 0.3206
T1182 0.321
T1183 0.321
T1184 0.321
T1185 0.3211
T1186 0.3211
T1187 0.3212
T1188 0.3208
T1189 0.322
T1190 0.3193
T1191 0.3179
T1192 0.3168
T1193 0.3302
T1194 0.33
T1195 0.3288
T1196 0.3293
T1197 0.3294
T1198 0.3295
T1199 0.3309
T1200 0.3318
T1201 0.3186
T1202 0.3312
T1203 0.3313
T1204 0.3303
T1205 0.3301
T1206 0.3298
T1207 0.3327
T1208 0.3299
T1209 0.3279
T1210 0.3294
T1211 0.33
T1212 0.3312
T1213 0.3324
T1214 0.3343
T1215 0.3212
T1216 0.323
T1217 0.3233
T1218 0.3249
T1219 0.3266
T1220 0.3298
T1221 0.3318
T1222 0.3343
T1223 0.3361
T1224 0.3358
T1225 0.3357
T1226 0.3348
T1227 0.3348
T1228 0.3336
T1229 0.333
T1230 0.333
T1231 0.3332
T1232 0.3339
T1233 0.3361
T1234 0.3381
T1235 0.3412
T1236 0.3427
T1237 0.344
T1238 0.3438
T1239 0.345
T1240 0.3394
T1241 0.3386
T1242 0.3428
T1243 0.3428
T1244 0.3432
T1245 0.3432
T1246 0.3434
T1247 0.3441
T1248 0.3443
T1249 0.3443
T1250 0.3443
T1251 0.3444
T1252 0.3438
T1253 0.3434
T1254 0.3437
T1255 0.3431
T1256 0.342
T1257 0.3418
T1258 0.3414
T1259 0.341
T1260 0.3403
T1261 0.3403
T1262 0.3396
T1263 0.3344
T1264 0.3329
T1265 0.3314
T1266 0.3308
T1267 0.3301
T1268 0.329
T1269 0.3281
T1270 0.3282
T1271 0.3268
T1272 0.3266
T1273 0.3245
T1274 0.3381
T1275 0.3382
T1276 0.3371
T1277 0.3368
T1278 0.3364
T1279 0.3354
T1280 0.3351
T1281 0.3344
T1282 0.3338
T1283 0.3342
T1284 0.3342
T1285 0.3341
T1286 0.3341
T1287 0.3326
T1288 0.3325
T1289 0.3306
T1290 0.33
T1291 0.329
T1292 0.3285
T1293 0.3288
T1294 0.3299
T1295 0.3299
T1296 0.3299
T1297 0.3286
T1298 0.3291
T1299 0.3291
T1300 0.3276
T1301 0.3278
T1302 0.3269
T1303 0.3266
T1304 0.3262
T1305 0.3264
T1306 0.3253
T1307 0.3256
T1308 0.3253
T1309 0.3268
T1310 0.3265
T1311 0.3265
T1312 0.3282
T1313 0.3302
T1314 0.3323
T1315 0.3414
T1316 0.3387
T1317 0.3452
T1318 0.3543
T1319 0.3561
T1320 0.3602
T1321 0.3639
T1322 0.368
T1323 0.3674
T1324 0.3695
T1325 0.3711
T1326 0.3733
T1327 0.3744
T1328 0.3763
T1329 0.366
T1330 0.3654
T1331 0.3648
T1332 0.3746
T1333 0.3723
T1334 0.3695
T1335 0.3672
T1336 0.3638
T1337 0.3656
T1338 0.3651
T1339 0.3646
T1340 0.364
T1341 0.3637
T1342 0.364
T1343 0.364
T1344 0.3633
T1345 0.3629
T1346 0.3629
T1347 0.3621
T1348 0.361
T1349 0.3599
T1350 0.3591
T1351 0.3578
T1352 0.3605
T1353 0.359
T1354 0.3576
T1355 0.357
T1356 0.3561
T1357 0.3552
T1358 0.3535
T1359 0.3521
T1360 0.3504
T1361 0.3567
T1362 0.3556
T1363 0.3548
T1364 0.3539
T1365 0.353
T1366 0.3522
T1367 0.3513
T1368 0.3507
T1369 0.3507
T1370 0.3509
T1371 0.3509
T1372 0.3516
T1373 0.3529
T1374 0.354
T1375 0.3549
T1376 0.3566
T1377 0.3574
T1378 0.3577
T1379 0.3589
T1380 0.3589
T1381 0.3531
T1382 0.3537
T1383 0.3549
T1384 0.3559
T1385 0.3543
T1386 0.355
T1387 0.3547
T1388 0.3538
T1389 0.3527
T1390 0.3589
T1391 0.3578
T1392 0.3573
T1393 0.3575
T1394 0.3576
T1395 0.359
T1396 0.3606
T1397 0.3549
T1398 0.3566
T1399 0.3578
T1400 0.3581
T1401 0.3586
T1402 0.3581
T1403 0.359
T1404 0.358
T1405 0.3572
T1406 0.3566
T1407 0.3559
T1408 0.3545
T1409 0.3617
T1410 0.361
T1411 0.361
T1412 0.3602
T1413 0.3605
T1414 0.3602
T1415 0.3607
T1416 0.3591
T1417 0.3596
T1418 0.3597
T1419 0.3597
T1420 0.3598
T1421 0.3585
T1422 0.3586
T1423 0.3578
T1424 0.3568
T1425 0.3572
T1426 0.3569
T1427 0.3561
T1428 0.3554
T1429 0.3547
T1430 0.3543
T1431 0.3542
T1432 0.3537
T1433 0.3536
T1434 0.3541
T1435 0.3544
T1436 0.3543
T1437 0.3537
T1438 0.3539
T1439 0.354
T1440 0.354
T1441 0.3537
T1442 0.3532
T1443 0.3531
T1444 0.3522
T1445 0.3514
T1446 0.3511
T1447 0.3509
T1448 0.35
T1449 0.3504
T1450 0.3504
T1451 0.3504
T1452 0.3501
T1453 0.3496
T1454 0.3494
T1455 0.3492
T1456 0.3475
T1457 0.3469
T1458 0.3458
T1459 0.3446
T1460 0.344
T1461 0.3434
T1462 0.3428
T1463 0.343
T1464 0.3438
T1465 0.3469
T1466 0.3485
T1467 0.3487
T1468 0.347
T1469 0.3452
T1470 0.3447
T1471 0.3442
T1472 0.3441
T1473 0.3434
T1474 0.3428
T1475 0.3432
T1476 0.3444
T1477 0.3426
T1478 0.343
T1479 0.3427
T1480 0.342
T1481 0.3414
T1482 0.3416
T1483 0.355
T1484 0.3555
T1485 0.3556
T1486 0.3562
T1487 0.3416
T1488 0.3442
T1489 0.3451
T1490 0.3451
T1491 0.3473
T1492 0.3486
T1493 0.3486
T1494 0.3483
T1495 0.3484
T1496 0.3499
T1497 0.3512
T1498 0.3533
T1499 0.3551
T1500 0.3565
T1501 0.357
T1502 0.3564
T1503 0.3551
T1504 0.3537
T1505 0.3528
T1506 0.3525
T1507 0.3515
T1508 0.3514
T1509 0.3523
T1510 0.3529
T1511 0.3532
T1512 0.3542
T1513 0.3546
T1514 0.3551
T1515 0.3568
T1516 0.3569
T1517 0.3581
T1518 0.3582
T1519 0.3595
T1520 0.36
T1521 0.3609
T1522 0.3613
T1523 0.3627
T1524 0.3637
T1525 0.3654
T1526 0.3676
T1527 0.3676
T1528 0.3678
T1529 0.3684
T1530 0.3675
T1531 0.3676
T1532 0.3677
T1533 0.3668
T1534 0.3667
T1535 0.367
T1536 0.3677
T1537 0.3682
T1538 0.3698
T1539 0.3709
T1540 0.3723
T1541 0.3658
T1542 0.3672
T1543 0.3678
T1544 0.3676
T1545 0.3676
T1546 0.3677
T1547 0.3677
T1548 0.3678
T1549 0.3678
T1550 0.3678
T1551 0.3679
T1552 0.3679
T1553 0.368
T1554 0.368
T1555 0.368
T1556 0.3681
T1557 0.3681
T1558 0.3682
T1559 0.3682
T1560 0.3682
T1561 0.3683
T1562 0.3683
T1563 0.3684
T1564 0.3684
T1565 0.3684
T1566 0.3685
T1567 0.3685
T1568 0.3686
T1569 0.3686
T1570 0.3615
T1571 0.361
T1572 0.3613
T1573 0.3612
T1574 0.3581
T1575 0.3583
T1576 0.3586
T1577 0.3582
T1578 0.3587
T1579 0.3594
T1580 0.3611
T1581 0.3631
T1582 0.3638
T1583 0.3637
T1584 0.364
T1585 0.3629
T1586 0.364
T1587 0.3649
T1588 0.3657
T1589 0.3668
T1590 0.3672
T1591 0.3663
T1592 0.3658
T1593 0.365
T1594 0.3643
T1595 0.3643
T1596 0.3644
T1597 0.3662
T1598 0.3661
T1599 0.3657
T1600 0.3655
T1601 0.3656
T1602 0.3656
T1603 0.3657
T1604 0.3657
T1605 0.3655
T1606 0.3656
T1607 0.3653
T1608 0.364
T1609 0.363
T1610 0.3621
T1611 0.3615
T1612 0.3604
T1613 0.3597
T1614 0.3596
T1615 0.359
T1616 0.3585
T1617 0.3602
T1618 0.3597
T1619 0.3601
T1620 0.3612
T1621 0.3609
T1622 0.3609
T1623 0.3602
T1624 0.3593
T1625 0.3582
T1626 0.3571
T1627 0.3558
T1628 0.3539
T1629 0.353
T1630 0.3526
T1631 0.352
T1632 0.3508
T1633 0.3507
T1634 0.3642
T1635 0.3632
T1636 0.3623
T1637 0.3621
T1638 0.3612
T1639 0.3612
T1640 0.361
T1641 0.36
T1642 0.3603
T1643 0.3604
T1644 0.36
T1645 0.359
T1646 0.3591
T1647 0.3578
T1648 0.3567
T1649 0.3558
T1650 0.3554
T1651 0.3553
T1652 0.355
T1653 0.354
T1654 0.3544
T1655 0.3544
T1656 0.3544
T1657 0.3545
T1658 0.3553
T1659 0.3555
T1660 0.3562
T1661 0.357
T1662 0.3593
T1663 0.3633
T1664 0.3652
T1665 0.3676
T1666 0.3547
T1667 0.3565
T1668 0.362
T1669 0.3653
T1670 0.3677
T1671 0.3711
T1672 0.3745
T1673 0.3767
T1674 0.3782
T1675 0.3785
T1676 0.3783
T1677 0.3773
T1678 0.3759
T1679 0.3735
T1680 0.3715
T1681 0.3695
T1682 0.3682
T1683 0.3688
T1684 0.3681
T1685 0.369
T1686 0.37
T1687 0.3701
T1688 0.3711
T1689 0.3711
T1690 0.3711
T1691 0.3711
T1692 0.3711
T1693 0.3712
T1694 0.3708
T1695 0.3692
T1696 0.3679
T1697 0.3662
T1698 0.3654
T1699 0.3643
T1700 0.3636
T1701 0.364
T1702 0.364
T1703 0.3629
T1704 0.3613
T1705 0.3618
T1706 0.3603
T1707 0.3599
T1708 0.359
T1709 0.3573
T1710 0.3567
T1711 0.356
T1712 0.3545
T1713 0.354
T1714 0.369
T1715 0.3693
T1716 0.3686
T1717 0.3677
T1718 0.3669
T1719 0.3659
T1720 0.3648
T1721 0.3653
T1722 0.3653
T1723 0.3669
T1724 0.3665
T1725 0.3664
T1726 0.3663
T1727 0.3668
T1728 0.3679
T1729 0.3664
T1730 0.3664
T1731 0.3665
T1732 0.3665
T1733 0.3653
T1734 0.3654
T1735 0.3652
T1736 0.3643
T1737 0.3647
T1738 0.3647
T1739 0.3647
T1740 0.3647
T1741 0.3644
T1742 0.3629
T1743 0.3626
T1744 0.3615
T1745 0.3608
T1746 0.3603
T1747 0.3606
T1748 0.3606
T1749 0.3607
T1750 0.3607
T1751 0.3617
T1752 0.3618
T1753 0.3608
T1754 0.3612
T1755 0.3609
T1756 0.3603
T1757 0.3602
T1758 0.3603
T1759 0.3591
T1760 0.3591
T1761 0.3576
T1762 0.358
T1763 0.3581
T1764 0.3577
T1765 0.3582
T1766 0.3581
T1767 0.3581
T1768 0.3578
T1769 0.3574
T1770 0.3579
T1771 0.3582
T1772 0.3581
T1773 0.3581
T1774 0.3582
T1775 0.3582
T1776 0.3574
T1777 0.3568
T1778 0.357
T1779 0.3563
T1780 0.3559
T1781 0.3561
T1782 0.3551
T1783 0.3547
T1784 0.3549
T1785 0.3549
T1786 0.3549
T1787 0.3579
T1788 0.3555
T1789 0.3549
T1790 0.3536
T1791 0.3536
T1792 0.3524
T1793 0.351
T1794 0.3515
T1795 0.3515
T1796 0.3512
T1797 0.3516
T1798 0.3516
T1799 0.3516
T1800 0.3516
T1801 0.3516
T1802 0.3516
T1803 0.3507
T1804 0.3501
T1805 0.3504
T1806 0.3496
T1807 0.3498
T1808 0.3491
T1809 0.3493
T1810 0.3493
T1811 0.3493
T1812 0.3497
T1813 0.3492
T1814 0.3494
T1815 0.3494
T1816 0.3476
T1817 0.3481
T1818 0.3481
T1819 0.3481
T1820 0.3481
T1821 0.3481
T1822 0.3481
T1823 0.3481
T1824 0.3481
T1825 0.3481
T1826 0.3469
T1827 0.3467
T1828 0.3468
T1829 0.3453
T1830 0.3457
T1831 0.3457
T1832 0.3446
T1833 0.3449
T1834 0.3456
T1835 0.3483
T1836 0.3496
T1837 0.3494
T1838 0.3493
T1839 0.3489
T1840 0.3481
T1841 0.3483
T1842 0.3479
T1843 0.348
T1844 0.348
T1845 0.3494
T1846 0.3492
T1847 0.3491
T1848 0.3492
T1849 0.3492
T1850 0.3484
T1851 0.3479
T1852 0.3473
T1853 0.3467
T1854 0.3456
T1855 0.3459
T1856 0.3455
T1857 0.3453
T1858 0.3457
T1859 0.3468
T1860 0.3474
T1861 0.3467
T1862 0.3461
T1863 0.3455
T1864 0.3443
T1865 0.3442
T1866 0.3443
T1867 0.3457
T1868 0.3458
T1869 0.3452
T1870 0.3454
T1871 0.3449
T1872 0.3437
T1873 0.3461
T1874 0.3473
T1875 0.3488
T1876 0.3523
T1877 0.3574
T1878 0.3594
T1879 0.3622
T1880 0.3652
T1881 0.368
T1882 0.3716
T1883 0.3605
T1884 0.366
T1885 0.3692
T1886 0.3723
T1887 0.3737
T1888 0.3734
T1889 0.3729
T1890 0.3708
T1891 0.3689
T1892 0.3677
T1893 0.3656
T1894 0.3644
T1895 0.3641
T1896 0.3639
T1897 0.3644
T1898 0.3662
T1899 0.3681
T1900 0.3697
T1901 0.371
T1902 0.3716
T1903 0.372
T1904 0.3718
T1905 0.3711
T1906 0.3702
T1907 0.3705
T1908 0.3694
T1909 0.3671
T1910 0.3629
T1911 0.362
T1912 0.3603
T1913 0.3576
T1914 0.3575
T1915 0.3581
T1916 0.3705
T1917 0.3677
T1918 0.3681
T1919 0.3672
T1920 0.366
T1921 0.3665
T1922 0.3649
T1923 0.3642
T1924 0.3635
T1925 0.3632
T1926 0.3618
T1927 0.3619
T1928 0.3607
T1929 0.3601
T1930 0.3604
T1931 0.3626
T1932 0.3624
T1933 0.3615
T1934 0.3606
T1935 0.3602
T1936 0.3601
T1937 0.3586
T1938 0.3575
T1939 0.3582
T1940 0.3594
T1941 0.3604
T1942 0.3604
T1943 0.3626
T1944 0.3638
T1945 0.3625
T1946 0.3619
T1947 0.3629
T1948 0.3635
T1949 0.3646
T1950 0.3666
T1951 0.3706
T1952 0.374
T1953 0.3632
T1954 0.3701
T1955 0.3771
T1956 0.3813
T1957 0.3843
T1958 0.3892
T1959 0.3916
T1960 0.3962
T1961 0.3963
T1962 0.3983
T1963 0.4017
T1964 0.4013
T1965 0.4046
T1966 0.41
T1967 0.4126
T1968 0.405
T1969 0.4077
T1970 0.4117
T1971 0.4123
T1972 0.4151
T1973 0.409
T1974 0.41
T1975 0.4115
T1976 0.4121
T1977 0.4135
T1978 0.4131
T1979 0.4125
T1980 0.4128
T1981 0.4124
T1982 0.4112
T1983 0.4106
T1984 0.4095
T1985 0.4087
T1986 0.4094
T1987 0.4079
T1988 0.4069
T1989 0.4069
T1990 0.4069
T1991 0.4058
T1992 0.4057
T1993 0.4128
T1994 0.4124
T1995 0.4107
T1996 0.4097
T1997 0.4092
T1998 0.4075
T1999 0.4063
T2000 0.4047
T2001 0.4032
T2002 0.401
T2003 0.3983
T2004 0.4088
T2005 0.4075
T2006 0.4058
T2007 0.4051
T2008 0.4051
T2009 0.4042
T2010 0.4038
T2011 0.4037
T2012 0.4024
T2013 0.4021
T2014 0.4014
T2015 0.4006
T2016 0.3998
T2017 0.3983
T2018 0.4019
T2019 0.4005
T2020 0.3999
T2021 0.3992
T2022 0.3983
T2023 0.3972
T2024 0.3959
T2025 0.3954
T2026 0.3946
T2027 0.3935
T2028 0.3929
T2029 0.3921
T2030 0.391
T2031 0.3914
T2032 0.3908
T2033 0.3895
T2034 0.3891
T2035 0.3887
T2036 0.3888
T2037 0.3917
T2038 0.3917
T2039 0.3908
T2040 0.3907
T2041 0.3897
T2042 0.3894
T2043 0.3886
T2044 0.3888
T2045 0.3891
T2046 0.3886
T2047 0.3887
T2048 0.3898
T2049 0.3912
T2050 0.392
T2051 0.3937
T2052 0.3913
T2053 0.3949
T2054 0.3977
T2055 0.4013
T2056 0.4009
T2057 0.4049
T2058 0.4107
T2059 0.4025
T2060 0.4059
T2061 0.4087
T2062 0.4106
T2063 0.4131
T2064 0.4069
T2065 0.4076
T2066 0.4076
T2067 0.4085
T2068 0.4086
T2069 0.4075
T2070 0.4074
T2071 0.4065
T2072 0.406
T2073 0.413
T2074 0.4117
T2075 0.4115
T2076 0.4107
T2077 0.4099
T2078 0.4091
T2079 0.4084
T2080 0.4083
T2081 0.4075
T2082 0.4064
T2083 0.4057
T2084 0.4046
T2085 0.4036
T2086 0.4019
T2087 0.3996
T2088 0.4108
T2089 0.4103
T2090 0.4089
T2091 0.4075
T2092 0.4064
T2093 0.4052
T2094 0.4043
T2095 0.4033
T2096 0.4027
T2097 0.402
T2098 0.4026
T2099 0.4016
T2100 0.3994
T2101 0.3987
T2102 0.3987
T2103 0.3977
T2104 0.4014
T2105 0.4007
T2106 0.3999
T2107 0.3998
T2108 0.3999
T2109 0.3996
T2110 0.3986
T2111 0.3975
T2112 0.3979
T2113 0.3967
T2114 0.3967
T2115 0.3961
T2116 0.3959
T2117 0.396
T2118 0.396
T2119 0.396
T2120 0.396
T2121 0.3953
T2122 0.3948
T2123 0.395
T2124 0.3949
T2125 0.394
T2126 0.3952
T2127 0.3957
T2128 0.3937
T2129 0.3938
T2130 0.3939
T2131 0.395
T2132 0.3962
T2133 0.3972
T2134 0.398
T2135 0.3974
T2136 0.3974
T2137 0.3965
T2138 0.3968
T2139 0.3953
T2140 0.3957
T2141 0.395
T2142 0.3945
T2143 0.3947
T2144 0.3947
T2145 0.3941
T2146 0.3945
T2147 0.3955
T2148 0.3965
T2149 0.3985
T2150 0.3994
T2151 0.4006
T2152 0.4021
T2153 0.3985
T2154 0.3991
T2155 0.3999
T2156 0.4003
T2157 0.4005
T2158 0.4
T2159 0.3994
T2160 0.3989
T2161 0.3991
T2162 0.3991
T2163 0.3976
T2164 0.398
T2165 0.4008
T2166 0.4007
T2167 0.4002
T2168 0.3994
T2169 0.399
T2170 0.3988
T2171 0.3979
T2172 0.3972
T2173 0.3972
T2174 0.3962
T2175 0.3962
T2176 0.3948
T2177 0.3952
T2178 0.394
T2179 0.3943
T2180 0.3929
T2181 0.3933
T2182 0.3925
T2183 0.392
T2184 0.3922
T2185 0.3913
T2186 0.3897
T2187 0.3902
T2188 0.3902
T2189 0.3892
T2190 0.3892
T2191 0.3888
T2192 0.3881
T2193 0.388
T2194 0.3877
T2195 0.3911
T2196 0.3909
T2197 0.391
T2198 0.3904
T2199 0.3891
T2200 0.3888
T2201 0.389
T2202 0.389
T2203 0.3905
T2204 0.3897
T2205 0.389
T2206 0.3892
T2207 0.3888
T2208 0.3889
T2209 0.3889
T2210 0.3879
T2211 0.3877
T2212 0.3878
T2213 0.3872
T2214 0.3867
T2215 0.3869
T2216 0.3869
T2217 0.3868
T2218 0.3865
T2219 0.3854
T2220 0.3857
T2221 0.3854
T2222 0.3848
T2223 0.3847
T2224 0.3847
T2225 0.3847
T2226 0.3847
T2227 0.3847
T2228 0.3847
T2229 0.3847
T2230 0.3847
T2231 0.3847
T2232 0.3845
T2233 0.3823
T2234 0.3818
T2235 0.382
T2236 0.382
T2237 0.3819
T2238 0.3806
T2239 0.381
T2240 0.3809
T2241 0.3807
T2242 0.3808
T2243 0.3804
T2244 0.3795
T2245 0.3798
T2246 0.3798
T2247 0.3798
T2248 0.3794
T2249 0.3792
T2250 0.3785
T2251 0.3785
T2252 0.3786
T2253 0.3786
T2254 0.3786
T2255 0.3786
T2256 0.3779
T2257 0.3774
T2258 0.3775
T2259 0.3775
T2260 0.3775
T2261 0.3772
T2262 0.3769
T2263 0.3769
T2264 0.3765
T2265 0.3762
T2266 0.3763
T2267 0.3763
T2268 0.3756
T2269 0.375
T2270 0.3752
T2271 0.3752
T2272 0.3741
T2273 0.374
T2274 0.382
T2275 0.382
T2276 0.3817
T2277 0.3818
T2278 0.3818
T2279 0.3818
T2280 0.3818
T2281 0.3818
T2282 0.3808
T2283 0.3807
T2284 0.3808
T2285 0.3808
T2286 0.3808
T2287 0.3808
T2288 0.3807
T2289 0.3801
T2290 0.3796
T2291 0.3796
T2292 0.3796
T2293 0.3796
T2294 0.3796
T2295 0.3796
T2296 0.3796
T2297 0.3796
T2298 0.3792
T2299 0.3786
T2300 0.3785
T2301 0.3782
T2302 0.3752
T2303 0.3708
T2304 0.3709
T2305 0.3723
T2306 0.3748
T2307 0.3757
T2308 0.3766
T2309 0.3765
T2310 0.3764
T2311 0.3764
T2312 0.3764
T2313 0.3764
T2314 0.3763
T2315 0.3763
T2316 0.3763
T2317 0.3763
T2318 0.3763
T2319 0.3763
T2320 0.3756
T2321 0.3751
T2322 0.3763
T2323 0.3763
T2324 0.3762
T2325 0.3762
T2326 0.3762
T2327 0.3762
T2328 0.3762
T2329 0.3759
T2330 0.376
T2331 0.376
T2332 0.3746
T2333 0.375
T2334 0.375
T2335 0.375
T2336 0.375
T2337 0.3749
T2338 0.3749
T2339 0.3746
T2340 0.374
T2341 0.3749
T2342 0.375
T2343 0.3742
T2344 0.374
T2345 0.3738
T2346 0.3739
T2347 0.3739
T2348 0.3738
T2349 0.3736
T2350 0.3744
T2351 0.3741
T2352 0.3745
T2353 0.3733
T2354 0.3736
T2355 0.3736
T2356 0.3736
T2357 0.3736
T2358 0.3736
T2359 0.3735
T2360 0.3735
T2361 0.3735
T2362 0.3728
T2363 0.3734
T2364 0.3729
T2365 0.373
T2366 0.373
T2367 0.3723
T2368 0.3725
T2369 0.3731
T2370 0.376
T2371 0.3768
T2372 0.3766
T2373 0.3762
T2374 0.3745
T2375 0.3731
T2376 0.3726
T2377 0.3719
T2378 0.3711
T2379 0.3711
T2380 0.3711
T2381 0.3711
T2382 0.3722
T2383 0.3722
T2384 0.3721
T2385 0.3721
T2386 0.3721
T2387 0.372
T2388 0.372
T2389 0.372
T2390 0.372
T2391 0.372
T2392 0.372
T2393 0.372
T2394 0.3719
T2395 0.2647
T2396 0.2871
T2397 0.2875
T2398 0.2871
T2399 0.2871
T2400 0.2871
T2401 0.287
T2402 0.287
T2403 0.287
T2404 0.287
T2405 0.287
T2406 0.287
T2407 0.2874
T2408 0.287
T2409 0.287
T2410 0.2868
T2411 0.2864
T2412 0.285
T2413 0.2858
T2414 0.285
T2415 0.2825
T2416 0.2817
T2417 0.2817
T2418 0.2817
T2419 0.2816
T2420 0.2816
T2421 0.2816
T2422 0.2816
T2423 0.2816
T2424 0.2816
T2425 0.2816
T2426 0.2816
T2427 0.2816
T2428 0.2816
T2429 0.2816
T2430 0.2816
T2431 0.2816
T2432 0.2816
T2433 0.2816
T2434 0.2816
T2435 0.2815
T2436 0.2815
T2437 0.2815
T2438 0.2815
T2439 0.2815
T2440 0.2815
T2441 0.2815
T2442 0.2815
T2443 0.2815
T2444 0.2815
T2445 0.2815
T2446 0.2815
T2447 0.2815
T2448 0.2815
T2449 0.2815
T2450 0.2814
T2451 0.2814
T2452 0.2814
T2453 0.2814
T2454 0.2814
T2455 0.2814
T2456 0.2814
T2457 0.2806
T2458 0.2797
T2459 0.2797
T2460 0.2793
T2461 0.2797
T2462 0.2784
T2463 0.2793
T2464 0.2793
T2465 0.2797
T2466 0.2797
T2467 0.2797
T2468 0.2797
T2469 0.2797
T2470 0.2796
T2471 0.2796
T2472 0.2796
T2473 0.2796
T2474 0.2796
T2475 0.2796
T2476 0.2796
T2477 0.2796
T2478 0.2796
T2479 0.2796
T2480 0.2796
T2481 0.2796
T2482 0.2796
T2483 0.2796
T2484 0.2791
T2485 0.2791
T2486 0.2795
T2487 0.2783
T2488 0.2787
T2489 0.2948
T2490 0.3403
T2491 0.3399
T2492 0.333
T2493 0.3289
T2494 0.3266
T2495 0.3262
T2496 0.3237
T2497 0.3228
T2498 0.3204
T2499 0.3226
T2500 0.3214
T2501 0.3201
T2502 0.3187
T2503 0.3174
T2504 0.3153
T2505 0.3149
T2506 0.3138
T2507 0.3441
T2508 0.3383
T2509 0.3346
T2510 0.332
T2511 0.3247
T2512 0.3197
T2513 0.3153
T2514 0.3137
T2515 0.3124
T2516 0.312
T2517 0.3112
T2518 0.3105
T2519 0.3096
T2520 0.3083
T2521 0.3068
T2522 0.3054
T2523 0.3047
T2524 0.3039
T2525 0.3025
T2526 0.3009
T2527 0.3005
T2528 0.2991
T2529 0.2978
T2530 0.2971
T2531 0.2987
T2532 0.2973
T2533 0.2965
T2534 0.2954
T2535 0.2928
T2536 0.2923
T2537 0.2923
T2538 0.2923
T2539 0.2923
T2540 0.2922
T2541 0.2922
T2542 0.2922
T2543 0.2922
T2544 0.2922
T2545 0.2922
T2546 0.2922
T2547 0.2922
T2548 0.2914
T2549 0.2906
T2550 0.2906
T2551 0.2906
T2552 0.2906
T2553 0.2894
T2554 0.2898
T2555 0.2906
T2556 0.2902
T2557 0.2882
T2558 0.287
T2559 0.286
T2560 0.3348
T2561 0.3192
T2562 0.3147
T2563 0.3123
T2564 0.3096
T2565 0.3078
T2566 0.3068
T2567 0.3054
T2568 0.3049
T2569 0.3042
T2570 0.303
T2571 0.3021
T2572 0.3016
T2573 0.3004
T2574 0.2996
T2575 0.2987
T2576 0.2982
T2577 0.2978
T2578 0.2977
T2579 0.2966
T2580 0.2989
T2581 0.2969
T2582 0.2964
T2583 0.2952
T2584 0.2948
T2585 0.2952
T2586 0.2952
T2587 0.2952
T2588 0.2952
T2589 0.2952
T2590 0.2952
T2591 0.294
T2592 0.2936
T2593 0.2936
T2594 0.2936
T2595 0.2936
T2596 0.2936
T2597 0.2936
T2598 0.2936
T2599 0.2936
T2600 0.2926
T2601 0.2916
T2602 0.2916
T2603 0.2908
T2604 0.2908
T2605 0.2908
T2606 0.29
T2607 0.2916
T2608 0.2912
T2609 0.2912
T2610 0.29
T2611 0.29
T2612 0.29
T2613 0.29
T2614 0.29
T2615 0.2899
T2616 0.2899
T2617 0.2888
T2618 0.2884
T2619 0.2892
T2620 0.2895
T2621 0.2899
T2622 0.2899
T2623 0.2899
T2624 0.2899
T2625 0.2899
T2626 0.2895
T2627 0.2892
T2628 0.2888
T2629 0.288
T2630 0.288
T2631 0.2884
T2632 0.2872
T2633 0.2868
T2634 0.2868
T2635 0.2868
T2636 0.2868
T2637 0.2868
T2638 0.2868
T2639 0.2868
T2640 0.2868
T2641 0.2868
T2642 0.2868
T2643 0.2868
T2644 0.2868
T2645 0.288
T2646 0.2884
T2647 0.2884
T2648 0.2884
T2649 0.2884
T2650 0.2884
T2651 0.2872
T2652 0.2872
T2653 0.2868
T2654 0.2868
T2655 0.2868
T2656 0.2868
T2657 0.2872
T2658 0.288
T2659 0.2872
T2660 0.2888
T2661 0.2884
T2662 0.2895
T2663 0.2911
T2664 0.2911
T2665 0.2919
T2666 0.2924
T2667 0.2949
T2668 0.2964
T2669 0.2982
T2670 0.2954
T2671 0.2973
T2672 0.2991
T2673 0.3028
T2674 0.3048
T2675 0.308
T2676 0.3128
T2677 0.3156
T2678 0.3187
T2679 0.3174
T2680 0.3183
T2681 0.3186
T2682 0.3196
T2683 0.3209
T2684 0.3213
T2685 0.3213
T2686 0.3205
T2687 0.3196
T2688 0.3189
T2689 0.3178
T2690 0.3203
T2691 0.3191
T2692 0.3186
T2693 0.3186
T2694 0.3186
T2695 0.3186
T2696 0.3186
T2697 0.3186
T2698 0.3186
T2699 0.3186
T2700 0.3186
T2701 0.3172
T2702 0.3152
T2703 0.3136
T2704 0.3125
T2705 0.3156
T2706 0.3139
T2707 0.3125
T2708 0.3125
T2709 0.3112
T2710 0.3094
T2711 0.3094
T2712 0.308
T2713 0.3065
T2714 0.3062
T2715 0.3062
T2716 0.3062
T2717 0.3057
T2718 0.3048
T2719 0.3043
T2720 0.3043
T2721 0.3057
T2722 0.3048
T2723 0.3053
T2724 0.3053
T2725 0.3077
T2726 0.3089
T2727 0.3094
T2728 0.3097
T2729 0.3108
T2730 0.3112
T2731 0.3125
T2732 0.3125
T2733 0.3136
T2734 0.3139
T2735 0.3143
T2736 0.3156
T2737 0.3156
T2738 0.3156
T2739 0.3156
T2740 0.3156
T2741 0.3169
T2742 0.3173
T2743 0.318
T2744 0.3186
T2745 0.3191
T2746 0.3203
T2747 0.3183
T2748 0.3186
T2749 0.3193
T2750 0.3205
T2751 0.3189
T2752 0.3183
T2753 0.3208
T2754 0.3203
T2755 0.3186
T2756 0.3183
T2757 0.3173
T2758 0.3169
T2759 0.3156
T2760 0.3147
T2761 0.3132
T2762 0.3125
T2763 0.3117
T2764 0.3108
T2765 0.3101
T2766 0.3094
T2767 0.308
T2768 0.3076
T2769 0.3076
T2770 0.3076
T2771 0.3076
T2772 0.3065
T2773 0.3062
T2774 0.3053
T2775 0.3043
T2776 0.3043
T2777 0.3043
T2778 0.3043
T2779 0.3043
T2780 0.3043
T2781 0.3033
T2782 0.3029
T2783 0.3029
T2784 0.3025
T2785 0.3011
T2786 0.3011
T2787 0.3011
T2788 0.2999
T2789 0.2996
T2790 0.2996
T2791 0.2835
T2792 0.2835
T2793 0.2835
T2794 0.2835
T2795 0.2835
T2796 0.2835
T2797 0.2835
T2798 0.2835
T2799 0.2835
T2800 0.2835
T2801 0.2835
T2802 0.2835
T2803 0.2835
T2804 0.2835
T2805 0.2835
T2806 0.2835
T2807 0.2835
T2808 0.2835
