# Supplementary material for: FishMORPH - An agent-based model to predict salmonid growth and distribution responses under natural and low flows
Source: Sci Rep. 2016 Jul 19;6:29414. doi: 10.1038/srep29414 (PMC4949470; doi:10.1038/srep29414)
Supplement: Supplementary Information 2 [file srep29414-s2.zip › SR_FishMORPH_Files/Parameters/Baseline_Velocity_P21.var]

Velocity PatchP21
T1 0.2345
T2 0.2349
T3 0.2349
T4 0.2349
T5 0.2343
T6 0.2336
T7 0.2313
T8 0.2304
T9 0.2281
T10 0.2323
T11 0.2333
T12 0.2283
T13 0.2264
T14 0.2225
T15 0.2225
T16 0.2225
T17 0.2225
T18 0.2225
T19 0.2216
T20 0.2208
T21 0.2192
T22 0.2183
T23 0.2183
T24 0.2183
T25 0.2166
T26 0.2149
T27 0.2149
T28 0.2149
T29 0.2149
T30 0.2149
T31 0.2149
T32 0.2149
T33 0.2149
T34 0.2149
T35 0.2141
T36 0.2131
T37 0.2113
T38 0.2113
T39 0.2113
T40 0.2113
T41 0.2113
T42 0.2105
T43 0.208
T44 0.208
T45 0.208
T46 0.208
T47 0.208
T48 0.208
T49 0.208
T50 0.208
T51 0.2327
T52 0.2327
T53 0.2327
T54 0.2297
T55 0.2297
T56 0.2289
T57 0.2274
T58 0.2281
T59 0.2289
T60 0.2348
T61 0.2305
T62 0.2281
T63 0.2274
T64 0.2266
T65 0.2297
T66 0.2274
T67 0.2266
T68 0.2266
T69 0.2266
T70 0.2266
T71 0.2258
T72 0.2235
T73 0.2222
T74 0.2201
T75 0.2176
T76 0.2176
T77 0.2176
T78 0.2176
T79 0.2176
T80 0.2176
T81 0.2176
T82 0.2176
T83 0.2176
T84 0.2176
T85 0.2185
T86 0.2209
T87 0.2209
T88 0.2209
T89 0.2209
T90 0.2209
T91 0.2209
T92 0.2209
T93 0.2209
T94 0.2209
T95 0.2209
T96 0.2209
T97 0.2209
T98 0.2209
T99 0.2201
T100 0.2176
T101 0.2176
T102 0.2176
T103 0.2176
T104 0.2176
T105 0.2176
T106 0.2176
T107 0.2176
T108 0.2169
T109 0.2176
T110 0.2176
T111 0.2176
T112 0.2176
T113 0.2176
T114 0.2176
T115 0.2176
T116 0.2176
T117 0.2176
T118 0.2176
T119 0.2176
T120 0.2176
T121 0.2176
T122 0.2176
T123 0.2176
T124 0.2176
T125 0.2176
T126 0.2176
T127 0.2176
T128 0.2176
T129 0.2176
T130 0.2176
T131 0.2193
T132 0.2209
T133 0.2209
T134 0.2209
T135 0.2209
T136 0.2215
T137 0.2235
T138 0.2235
T139 0.2235
T140 0.2235
T141 0.2235
T142 0.2235
T143 0.2235
T144 0.2235
T145 0.2235
T146 0.2235
T147 0.2235
T148 0.2235
T149 0.2235
T150 0.2266
T151 0.2258
T152 0.2266
T153 0.2274
T154 0.2297
T155 0.2297
T156 0.2297
T157 0.2297
T158 0.2312
T159 0.2297
T160 0.2312
T161 0.2327
T162 0.2327
T163 0.2327
T164 0.2327
T165 0.2327
T166 0.2327
T167 0.2327
T168 0.2327
T169 0.2327
T170 0.2327
T171 0.2327
T172 0.2327
T173 0.2327
T174 0.2327
T175 0.2327
T176 0.2327
T177 0.2327
T178 0.232
T179 0.2327
T180 0.2327
T181 0.232
T182 0.2305
T183 0.232
T184 0.2305
T185 0.2297
T186 0.2297
T187 0.2297
T188 0.2297
T189 0.2297
T190 0.2297
T191 0.2297
T192 0.2297
T193 0.2297
T194 0.2297
T195 0.2297
T196 0.2297
T197 0.2274
T198 0.2266
T199 0.2266
T200 0.2266
T201 0.2235
T202 0.2235
T203 0.2235
T204 0.2235
T205 0.2235
T206 0.2235
T207 0.2235
T208 0.2235
T209 0.2235
T210 0.2235
T211 0.2235
T212 0.2235
T213 0.2235
T214 0.2235
T215 0.2243
T216 0.2235
T217 0.2235
T218 0.2235
T219 0.2235
T220 0.2235
T221 0.2235
T222 0.2235
T223 0.2235
T224 0.2228
T225 0.2209
T226 0.2209
T227 0.2209
T228 0.2209
T229 0.2209
T230 0.2209
T231 0.2209
T232 0.2209
T233 0.2209
T234 0.2209
T235 0.2209
T236 0.2209
T237 0.2209
T238 0.2209
T239 0.2209
T240 0.2209
T241 0.2209
T242 0.2209
T243 0.2209
T244 0.2209
T245 0.2209
T246 0.2209
T247 0.2209
T248 0.2209
T249 0.2176
T250 0.2176
T251 0.2185
T252 0.2547
T253 0.2904
T254 0.2881
T255 0.287
T256 0.287
T257 0.287
T258 0.2846
T259 0.2845
T260 0.2845
T261 0.2833
T262 0.282
T263 0.282
T264 0.282
T265 0.282
T266 0.282
T267 0.282
T268 0.282
T269 0.282
T270 0.282
T271 0.282
T272 0.282
T273 0.282
T274 0.282
T275 0.282
T276 0.2826
T277 0.2833
T278 0.2845
T279 0.2845
T280 0.2845
T281 0.2845
T282 0.2833
T283 0.2826
T284 0.282
T285 0.282
T286 0.282
T287 0.282
T288 0.282
T289 0.282
T290 0.282
T291 0.282
T292 0.282
T293 0.2826
T294 0.2845
T295 0.2845
T296 0.2845
T297 0.287
T298 0.287
T299 0.287
T300 0.2881
T301 0.2876
T302 0.2876
T303 0.2881
T304 0.2886
T305 0.2891
T306 0.2891
T307 0.2891
T308 0.2891
T309 0.2891
T310 0.2891
T311 0.2891
T312 0.2891
T313 0.2891
T314 0.2891
T315 0.2891
T316 0.2891
T317 0.2891
T318 0.2891
T319 0.2891
T320 0.2891
T321 0.2891
T322 0.2891
T323 0.2891
T324 0.2891
T325 0.2886
T326 0.2891
T327 0.2891
T328 0.2891
T329 0.2891
T330 0.2891
T331 0.2891
T332 0.2891
T333 0.2891
T334 0.2891
T335 0.2891
T336 0.2891
T337 0.2886
T338 0.287
T339 0.287
T340 0.287
T341 0.287
T342 0.287
T343 0.287
T344 0.287
T345 0.287
T346 0.287
T347 0.287
T348 0.287
T349 0.287
T350 0.287
T351 0.287
T352 0.287
T353 0.2846
T354 0.2845
T355 0.2845
T356 0.2845
T357 0.2845
T358 0.2845
T359 0.2845
T360 0.2845
T361 0.2845
T362 0.2833
T363 0.2845
T364 0.2845
T365 0.2845
T366 0.2845
T367 0.2845
T368 0.2845
T369 0.2845
T370 0.2845
T371 0.2845
T372 0.2845
T373 0.2852
T374 0.287
T375 0.287
T376 0.287
T377 0.287
T378 0.2876
T379 0.287
T380 0.287
T381 0.287
T382 0.287
T383 0.287
T384 0.287
T385 0.287
T386 0.287
T387 0.287
T388 0.287
T389 0.287
T390 0.287
T391 0.287
T392 0.287
T393 0.2852
T394 0.2683
T395 0.2506
T396 0.2287
T397 0.2383
T398 0.2345
T399 0.2314
T400 0.2311
T401 0.2311
T402 0.2311
T403 0.2319
T404 0.2312
T405 0.2311
T406 0.2289
T407 0.228
T408 0.2279
T409 0.2279
T410 0.2294
T411 0.231
T412 0.2334
T413 0.2371
T414 0.2396
T415 0.2381
T416 0.2397
T417 0.2398
T418 0.2398
T419 0.2392
T420 0.2346
T421 0.2343
T422 0.2206
T423 0.2166
T424 0.2183
T425 0.2183
T426 0.2183
T427 0.2183
T428 0.2183
T429 0.2183
T430 0.2183
T431 0.2183
T432 0.2183
T433 0.2183
T434 0.2183
T435 0.2166
T436 0.2149
T437 0.2149
T438 0.2131
T439 0.2113
T440 0.2093
T441 0.2351
T442 0.2351
T443 0.2344
T444 0.2321
T445 0.2329
T446 0.2321
T447 0.2329
T448 0.2321
T449 0.2314
T450 0.2275
T451 0.226
T452 0.226
T453 0.226
T454 0.2244
T455 0.2228
T456 0.2228
T457 0.226
T458 0.226
T459 0.226
T460 0.2252
T461 0.226
T462 0.226
T463 0.2291
T464 0.2311
T465 0.233
T466 0.2345
T467 0.2095
T468 0.2115
T469 0.2142
T470 0.2142
T471 0.216
T472 0.2177
T473 0.2168
T474 0.2142
T475 0.2124
T476 0.2105
T477 0.2084
T478 0.2345
T479 0.2345
T480 0.233
T481 0.2345
T482 0.2338
T483 0.2345
T484 0.2345
T485 0.2072
T486 0.2345
T487 0.2105
T488 0.2109
T489 0.2162
T490 0.2203
T491 0.2251
T492 0.2259
T493 0.229
T494 0.2336
T495 0.2366
T496 0.2392
T497 0.2414
T498 0.2423
T499 0.245
T500 0.2321
T501 0.2347
T502 0.2392
T503 0.2436
T504 0.2472
T505 0.2503
T506 0.2531
T507 0.2539
T508 0.2545
T509 0.2564
T510 0.2565
T511 0.2571
T512 0.259
T513 0.255
T514 0.2569
T515 0.26
T516 0.2611
T517 0.2637
T518 0.265
T519 0.265
T520 0.2657
T521 0.2651
T522 0.265
T523 0.265
T524 0.265
T525 0.265
T526 0.265
T527 0.2643
T528 0.2629
T529 0.2621
T530 0.2621
T531 0.2597
T532 0.2596
T533 0.259
T534 0.2571
T535 0.2586
T536 0.2573
T537 0.256
T538 0.2547
T539 0.2534
T540 0.2534
T541 0.2503
T542 0.2502
T543 0.2502
T544 0.2489
T545 0.2475
T546 0.2475
T547 0.2461
T548 0.2447
T549 0.2447
T550 0.2433
T551 0.2419
T552 0.241
T553 0.2384
T554 0.2383
T555 0.2368
T556 0.2353
T557 0.2352
T558 0.2359
T559 0.2388
T560 0.2443
T561 0.2519
T562 0.2572
T563 0.2582
T564 0.2643
T565 0.2742
T566 0.2734
T567 0.2859
T568 0.2929
T569 0.2684
T570 0.2729
T571 0.2778
T572 0.2823
T573 0.288
T574 0.2696
T575 0.2791
T576 0.288
T577 0.2986
T578 0.2988
T579 0.3158
T580 0.3271
T581 0.321
T582 0.3316
T583 0.337
T584 0.3422
T585 0.3451
T586 0.3513
T587 0.3366
T588 0.3389
T589 0.3473
T590 0.352
T591 0.3424
T592 0.3468
T593 0.348
T594 0.348
T595 0.3467
T596 0.3405
T597 0.3443
T598 0.3353
T599 0.3463
T600 0.3372
T601 0.3327
T602 0.3265
T603 0.3203
T604 0.3148
T605 0.3299
T606 0.3277
T607 0.326
T608 0.3266
T609 0.3279
T610 0.3311
T611 0.3333
T612 0.3187
T613 0.3237
T614 0.3284
T615 0.3306
T616 0.3342
T617 0.3334
T618 0.3365
T619 0.3392
T620 0.3413
T621 0.3419
T622 0.3402
T623 0.3354
T624 0.3298
T625 0.3161
T626 0.3182
T627 0.3016
T628 0.294
T629 0.2772
T630 0.2622
T631 0.2806
T632 0.2749
T633 0.2703
T634 0.2661
T635 0.2627
T636 0.2913
T637 0.2892
T638 0.2881
T639 0.2862
T640 0.2843
T641 0.2837
T642 0.2826
T643 0.2816
T644 0.2816
T645 0.2816
T646 0.2803
T647 0.279
T648 0.2783
T649 0.2763
T650 0.2763
T651 0.2751
T652 0.274
T653 0.274
T654 0.2726
T655 0.2711
T656 0.2711
T657 0.2693
T658 0.2686
T659 0.2685
T660 0.2801
T661 0.2801
T662 0.2779
T663 0.2779
T664 0.2737
T665 0.2427
T666 0.236
T667 0.2357
T668 0.2357
T669 0.2349
T670 0.2334
T671 0.2333
T672 0.2333
T673 0.2333
T674 0.2333
T675 0.2302
T676 0.2299
T677 0.2294
T678 0.2292
T679 0.2283
T680 0.244
T681 0.2439
T682 0.2439
T683 0.2425
T684 0.2445
T685 0.2346
T686 0.2588
T687 0.2722
T688 0.2578
T689 0.2468
T690 0.2358
T691 0.2297
T692 0.244
T693 0.2425
T694 0.241
T695 0.241
T696 0.2403
T697 0.2381
T698 0.238
T699 0.2376
T700 0.2374
T701 0.2371
T702 0.2346
T703 0.2342
T704 0.2339
T705 0.2332
T706 0.2329
T707 0.2327
T708 0.2302
T709 0.2291
T710 0.2288
T711 0.2285
T712 0.2276
T713 0.225
T714 0.2245
T715 0.2243
T716 0.224
T717 0.2238
T718 0.2236
T719 0.2233
T720 0.2231
T721 0.2228
T722 0.2226
T723 0.2224
T724 0.2221
T725 0.2219
T726 0.2216
T727 0.2214
T728 0.2211
T729 0.2201
T730 0.2198
T731 0.2204
T732 0.2202
T733 0.2176
T734 0.2164
T735 0.217
T736 0.2159
T737 0.2148
T738 0.2137
T739 0.2126
T740 0.2114
T741 0.2112
T742 0.2109
T743 0.2103
T744 0.2096
T745 0.2093
T746 0.2091
T747 0.2088
T748 0.2085
T749 0.2082
T750 0.2079
T751 0.2076
T752 0.2073
T753 0.207
T754 0.2066
T755 0.2063
T756 0.2339
T757 0.2337
T758 0.2334
T759 0.2332
T760 0.233
T761 0.2328
T762 0.2326
T763 0.2324
T764 0.2321
T765 0.2255
T766 0.2242
T767 0.2238
T768 0.2236
T769 0.2233
T770 0.2231
T771 0.2222
T772 0.2211
T773 0.2208
T774 0.2197
T775 0.22
T776 0.2204
T777 0.2202
T778 0.22
T779 0.2197
T780 0.2195
T781 0.2187
T782 0.2178
T783 0.2169
T784 0.2166
T785 0.2148
T786 0.2152
T787 0.2143
T788 0.2139
T789 0.2153
T790 0.2152
T791 0.2149
T792 0.2147
T793 0.2145
T794 0.2142
T795 0.214
T796 0.2137
T797 0.2128
T798 0.2132
T799 0.213
T800 0.2128
T801 0.2126
T802 0.2123
T803 0.2121
T804 0.2118
T805 0.2111
T806 0.2107
T807 0.2104
T808 0.2101
T809 0.2082
T810 0.206
T811 0.2065
T812 0.2053
T813 0.2049
T814 0.2046
T815 0.2043
T816 0.204
T817 0.2036
T818 0.2032
T819 0.2307
T820 0.2305
T821 0.2289
T822 0.2286
T823 0.227
T824 0.2267
T825 0.2265
T826 0.2263
T827 0.2261
T828 0.2259
T829 0.2257
T830 0.2234
T831 0.2231
T832 0.2243
T833 0.2206
T834 0.2189
T835 0.218
T836 0.2155
T837 0.2153
T838 0.2151
T839 0.2149
T840 0.2147
T841 0.2145
T842 0.2143
T843 0.2141
T844 0.2138
T845 0.2132
T846 0.2117
T847 0.2114
T848 0.2097
T849 0.2092
T850 0.212
T851 0.2111
T852 0.2116
T853 0.2113
T854 0.2111
T855 0.2079
T856 0.207
T857 0.2044
T858 0.2042
T859 0.204
T860 0.2038
T861 0.2036
T862 0.2034
T863 0.2031
T864 0.2029
T865 0.2043
T866 0.2056
T867 0.2054
T868 0.2052
T869 0.2049
T870 0.2047
T871 0.2045
T872 0.2043
T873 0.2041
T874 0.2039
T875 0.2037
T876 0.2034
T877 0.2032
T878 0.203
T879 0.2028
T880 0.1995
T881 0.1992
T882 0.1966
T883 0.1955
T884 0.1936
T885 0.1934
T886 0.1949
T887 0.1946
T888 0.1958
T889 0.1968
T890 0.1966
T891 0.1964
T892 0.1962
T893 0.196
T894 0.1966
T895 0.1955
T896 0.1953
T897 0.1951
T898 0.1949
T899 0.1946
T900 0.1944
T901 0.1942
T902 0.194
T903 0.1929
T904 0.191
T905 0.1898
T906 0.1895
T907 0.1893
T908 0.189
T909 0.1888
T910 0.1885
T911 0.1883
T912 0.188
T913 0.1878
T914 0.1875
T915 0.1883
T916 0.187
T917 0.1867
T918 0.1875
T919 0.1901
T920 0.187
T921 0.2147
T922 0.2145
T923 0.2143
T924 0.2142
T925 0.214
T926 0.2137
T927 0.2125
T928 0.2106
T929 0.2127
T930 0.2103
T931 0.2097
T932 0.2093
T933 0.2091
T934 0.2089
T935 0.2088
T936 0.2086
T937 0.2084
T938 0.2089
T939 0.2087
T940 0.2078
T941 0.2104
T942 0.2102
T943 0.2101
T944 0.2099
T945 0.2097
T946 0.2095
T947 0.2093
T948 0.2091
T949 0.211
T950 0.2137
T951 0.2121
T952 0.2106
T953 0.2088
T954 0.2075
T955 0.2073
T956 0.2071
T957 0.2069
T958 0.2067
T959 0.2066
T960 0.2064
T961 0.2062
T962 0.206
T963 0.2058
T964 0.2056
T965 0.2055
T966 0.2053
T967 0.2051
T968 0.2049
T969 0.2047
T970 0.2046
T971 0.2044
T972 0.2042
T973 0.204
T974 0.2038
T975 0.2036
T976 0.2035
T977 0.2033
T978 0.2031
T979 0.2029
T980 0.2027
T981 0.2023
T982 0.2001
T983 0.1994
T984 0.1992
T985 0.199
T986 0.1983
T987 0.1981
T988 0.1979
T989 0.1977
T990 0.1976
T991 0.1974
T992 0.1972
T993 0.197
T994 0.1968
T995 0.1967
T996 0.1965
T997 0.1963
T998 0.1961
T999 0.196
T1000 0.1958
T1001 0.1949
T1002 0.1925
T1003 0.1924
T1004 0.1922
T1005 0.1928
T1006 0.1947
T1007 0.1945
T1008 0.1922
T1009 0.1913
T1010 0.1911
T1011 0.1909
T1012 0.1908
T1013 0.1906
T1014 0.1904
T1015 0.1902
T1016 0.1901
T1017 0.1899
T1018 0.1894
T1019 0.1919
T1020 0.1917
T1021 0.1915
T1022 0.1913
T1023 0.1905
T1024 0.1881
T1025 0.1857
T1026 0.1847
T1027 0.1833
T1028 0.1819
T1029 0.183
T1030 0.184
T1031 0.1838
T1032 0.1837
T1033 0.1835
T1034 0.1833
T1035 0.1831
T1036 0.183
T1037 0.1828
T1038 0.1826
T1039 0.1824
T1040 0.1838
T1041 0.1851
T1042 0.1819
T1043 0.1825
T1044 0.1846
T1045 0.1844
T1046 0.1859
T1047 0.1864
T1048 0.1863
T1049 0.1868
T1050 0.1859
T1051 0.1836
T1052 0.1804
T1053 0.1794
T1054 0.1792
T1055 0.179
T1056 0.1789
T1057 0.1817
T1058 0.1816
T1059 0.1814
T1060 0.1812
T1061 0.1811
T1062 0.1809
T1063 0.1807
T1064 0.1805
T1065 0.1804
T1066 0.1802
T1067 0.1815
T1068 0.1825
T1069 0.1821
T1070 0.1819
T1071 0.1818
T1072 0.1831
T1073 0.1844
T1074 0.1842
T1075 0.184
T1076 0.1839
T1077 0.1837
T1078 0.1835
T1079 0.1834
T1080 0.1832
T1081 0.183
T1082 0.1836
T1083 0.1835
T1084 0.184
T1085 0.1853
T1086 0.1847
T1087 0.1844
T1088 0.1842
T1089 0.184
T1090 0.1839
T1091 0.183
T1092 0.1836
T1093 0.1899
T1094 0.1943
T1095 0.1924
T1096 0.192
T1097 0.1918
T1098 0.1923
T1099 0.1942
T1100 0.1942
T1101 0.194
T1102 0.1983
T1103 0.204
T1104 0.2133
T1105 0.2049
T1106 0.216
T1107 0.2205
T1108 0.2212
T1109 0.221
T1110 0.2085
T1111 0.2136
T1112 0.2224
T1113 0.2292
T1114 0.2364
T1115 0.2404
T1116 0.2438
T1117 0.2442
T1118 0.2415
T1119 0.2356
T1120 0.231
T1121 0.2234
T1122 0.2178
T1123 0.2163
T1124 0.2131
T1125 0.2084
T1126 0.2071
T1127 0.2069
T1128 0.2067
T1129 0.2065
T1130 0.2081
T1131 0.2087
T1132 0.208
T1133 0.206
T1134 0.2056
T1135 0.2061
T1136 0.2071
T1137 0.2071
T1138 0.2075
T1139 0.2091
T1140 0.2121
T1141 0.2149
T1142 0.2168
T1143 0.2168
T1144 0.2171
T1145 0.217
T1146 0.2169
T1147 0.2177
T1148 0.2181
T1149 0.218
T1150 0.2178
T1151 0.2177
T1152 0.216
T1153 0.214
T1154 0.2113
T1155 0.2086
T1156 0.2071
T1157 0.2068
T1158 0.2039
T1159 0.2033
T1160 0.2031
T1161 0.2044
T1162 0.2058
T1163 0.2054
T1164 0.2078
T1165 0.2085
T1166 0.21
T1167 0.2099
T1168 0.2098
T1169 0.2086
T1170 0.2072
T1171 0.205
T1172 0.2039
T1173 0.2057
T1174 0.2064
T1175 0.206
T1176 0.2057
T1177 0.2069
T1178 0.2081
T1179 0.2081
T1180 0.2073
T1181 0.2071
T1182 0.2075
T1183 0.2075
T1184 0.2073
T1185 0.2071
T1186 0.207
T1187 0.2068
T1188 0.2058
T1189 0.2074
T1190 0.2032
T1191 0.215
T1192 0.2124
T1193 0.2105
T1194 0.2092
T1195 0.2065
T1196 0.2062
T1197 0.206
T1198 0.2059
T1199 0.208
T1200 0.2103
T1201 0.2123
T1202 0.2103
T1203 0.2094
T1204 0.2074
T1205 0.2061
T1206 0.2049
T1207 0.2091
T1208 0.2059
T1209 0.2009
T1210 0.2014
T1211 0.2026
T1212 0.2049
T1213 0.2075
T1214 0.2115
T1215 0.2137
T1216 0.2168
T1217 0.2026
T1218 0.2055
T1219 0.2093
T1220 0.2154
T1221 0.2204
T1222 0.2256
T1223 0.2299
T1224 0.2264
T1225 0.2263
T1226 0.2288
T1227 0.2281
T1228 0.2258
T1229 0.224
T1230 0.2233
T1231 0.2231
T1232 0.224
T1233 0.2274
T1234 0.2274
T1235 0.2335
T1236 0.2374
T1237 0.2404
T1238 0.2408
T1239 0.2426
T1240 0.2452
T1241 0.2446
T1242 0.2399
T1243 0.2382
T1244 0.2381
T1245 0.2379
T1246 0.238
T1247 0.2388
T1248 0.2392
T1249 0.2391
T1250 0.239
T1251 0.2388
T1252 0.2377
T1253 0.2366
T1254 0.2365
T1255 0.2354
T1256 0.2333
T1257 0.2321
T1258 0.2309
T1259 0.2297
T1260 0.228
T1261 0.2273
T1262 0.2258
T1263 0.2213
T1264 0.216
T1265 0.2118
T1266 0.2094
T1267 0.2074
T1268 0.2047
T1269 0.2023
T1270 0.2014
T1271 0.1985
T1272 0.2128
T1273 0.2094
T1274 0.2073
T1275 0.2065
T1276 0.2044
T1277 0.203
T1278 0.2015
T1279 0.1993
T1280 0.1978
T1281 0.1958
T1282 0.1939
T1283 0.1936
T1284 0.1935
T1285 0.1932
T1286 0.1928
T1287 0.1899
T1288 0.1884
T1289 0.1841
T1290 0.2048
T1291 0.2022
T1292 0.2004
T1293 0.2002
T1294 0.2016
T1295 0.2021
T1296 0.202
T1297 0.1999
T1298 0.1996
T1299 0.1995
T1300 0.1969
T1301 0.1961
T1302 0.1943
T1303 0.193
T1304 0.1917
T1305 0.1915
T1306 0.1894
T1307 0.189
T1308 0.1883
T1309 0.1904
T1310 0.1905
T1311 0.1904
T1312 0.1928
T1313 0.1967
T1314 0.2012
T1315 0.1945
T1316 0.2029
T1317 0.2208
T1318 0.2349
T1319 0.2403
T1320 0.2569
T1321 0.24
T1322 0.2494
T1323 0.2562
T1324 0.2369
T1325 0.2412
T1326 0.2457
T1327 0.2484
T1328 0.2519
T1329 0.2537
T1330 0.2532
T1331 0.2522
T1332 0.2499
T1333 0.2456
T1334 0.2397
T1335 0.2336
T1336 0.2514
T1337 0.2466
T1338 0.2441
T1339 0.2424
T1340 0.2408
T1341 0.2397
T1342 0.2395
T1343 0.2394
T1344 0.2382
T1345 0.237
T1346 0.2363
T1347 0.2347
T1348 0.2321
T1349 0.2568
T1350 0.255
T1351 0.2526
T1352 0.2503
T1353 0.2476
T1354 0.2446
T1355 0.2427
T1356 0.2407
T1357 0.2387
T1358 0.2354
T1359 0.2447
T1360 0.2415
T1361 0.2392
T1362 0.2368
T1363 0.2348
T1364 0.2328
T1365 0.2308
T1366 0.2287
T1367 0.2266
T1368 0.225
T1369 0.2243
T1370 0.2242
T1371 0.2241
T1372 0.225
T1373 0.2269
T1374 0.2291
T1375 0.2308
T1376 0.2336
T1377 0.2354
T1378 0.2363
T1379 0.2381
T1380 0.2385
T1381 0.2406
T1382 0.2419
T1383 0.2436
T1384 0.2452
T1385 0.2434
T1386 0.2438
T1387 0.2433
T1388 0.2419
T1389 0.24
T1390 0.2377
T1391 0.2353
T1392 0.2338
T1393 0.2334
T1394 0.2332
T1395 0.235
T1396 0.2377
T1397 0.2407
T1398 0.2436
T1399 0.2332
T1400 0.2343
T1401 0.2353
T1402 0.2347
T1403 0.2356
T1404 0.2344
T1405 0.2326
T1406 0.2436
T1407 0.2422
T1408 0.24
T1409 0.239
T1410 0.2375
T1411 0.237
T1412 0.2356
T1413 0.2354
T1414 0.2349
T1415 0.2352
T1416 0.2331
T1417 0.233
T1418 0.2329
T1419 0.2328
T1420 0.2327
T1421 0.2308
T1422 0.2302
T1423 0.2288
T1424 0.2268
T1425 0.2266
T1426 0.2261
T1427 0.2245
T1428 0.223
T1429 0.2214
T1430 0.2202
T1431 0.2196
T1432 0.2225
T1433 0.2219
T1434 0.2223
T1435 0.2227
T1436 0.2227
T1437 0.2216
T1438 0.2215
T1439 0.2215
T1440 0.2214
T1441 0.2208
T1442 0.2198
T1443 0.2192
T1444 0.2176
T1445 0.216
T1446 0.2149
T1447 0.2142
T1448 0.2126
T1449 0.2125
T1450 0.2124
T1451 0.2123
T1452 0.2117
T1453 0.2106
T1454 0.21
T1455 0.2094
T1456 0.2067
T1457 0.2048
T1458 0.2025
T1459 0.1999
T1460 0.198
T1461 0.1964
T1462 0.1948
T1463 0.1944
T1464 0.1956
T1465 0.2006
T1466 0.2044
T1467 0.2056
T1468 0.2035
T1469 0.2
T1470 0.1979
T1471 0.1965
T1472 0.1957
T1473 0.1942
T1474 0.2082
T1475 0.2083
T1476 0.1946
T1477 0.2078
T1478 0.2076
T1479 0.2072
T1480 0.2061
T1481 0.2049
T1482 0.2047
T1483 0.2026
T1484 0.2023
T1485 0.2023
T1486 0.2031
T1487 0.204
T1488 0.2074
T1489 0.2094
T1490 0.1947
T1491 0.1982
T1492 0.201
T1493 0.2018
T1494 0.2014
T1495 0.2013
T1496 0.2034
T1497 0.2058
T1498 0.2094
T1499 0.2129
T1500 0.2159
T1501 0.2173
T1502 0.2168
T1503 0.2148
T1504 0.2121
T1505 0.2099
T1506 0.2087
T1507 0.2068
T1508 0.206
T1509 0.2069
T1510 0.208
T1511 0.2087
T1512 0.2102
T1513 0.2111
T1514 0.212
T1515 0.2144
T1516 0.2154
T1517 0.2171
T1518 0.2177
T1519 0.2195
T1520 0.2207
T1521 0.2221
T1522 0.219
T1523 0.2212
T1524 0.2232
T1525 0.226
T1526 0.2297
T1527 0.2309
T1528 0.2313
T1529 0.2322
T1530 0.2312
T1531 0.2309
T1532 0.2309
T1533 0.2295
T1534 0.2289
T1535 0.229
T1536 0.2299
T1537 0.2308
T1538 0.233
T1539 0.2351
T1540 0.2375
T1541 0.2397
T1542 0.2418
T1543 0.2431
T1544 0.2431
T1545 0.243
T1546 0.243
T1547 0.2429
T1548 0.2429
T1549 0.2429
T1550 0.2428
T1551 0.2428
T1552 0.2428
T1553 0.2428
T1554 0.2427
T1555 0.2427
T1556 0.2427
T1557 0.2426
T1558 0.2426
T1559 0.2426
T1560 0.2425
T1561 0.2425
T1562 0.2425
T1563 0.2425
T1564 0.2424
T1565 0.2424
T1566 0.2424
T1567 0.2423
T1568 0.2423
T1569 0.2423
T1570 0.2231
T1571 0.22
T1572 0.2183
T1573 0.2177
T1574 0.2133
T1575 0.212
T1576 0.2119
T1577 0.2114
T1578 0.2118
T1579 0.2128
T1580 0.2153
T1581 0.2188
T1582 0.2206
T1583 0.221
T1584 0.2215
T1585 0.2201
T1586 0.2209
T1587 0.2223
T1588 0.2198
T1589 0.2218
T1590 0.2228
T1591 0.2219
T1592 0.2209
T1593 0.2193
T1594 0.2218
T1595 0.2213
T1596 0.2212
T1597 0.2235
T1598 0.2201
T1599 0.2196
T1600 0.2191
T1601 0.2231
T1602 0.2231
T1603 0.223
T1604 0.223
T1605 0.2255
T1606 0.2255
T1607 0.225
T1608 0.2271
T1609 0.2251
T1610 0.2231
T1611 0.2217
T1612 0.2197
T1613 0.2181
T1614 0.2175
T1615 0.2165
T1616 0.2154
T1617 0.2173
T1618 0.2171
T1619 0.2176
T1620 0.2191
T1621 0.2192
T1622 0.2192
T1623 0.2182
T1624 0.2166
T1625 0.2145
T1626 0.2124
T1627 0.2098
T1628 0.2064
T1629 0.2038
T1630 0.2025
T1631 0.2011
T1632 0.1989
T1633 0.2138
T1634 0.2111
T1635 0.2088
T1636 0.2066
T1637 0.2055
T1638 0.2038
T1639 0.2031
T1640 0.2025
T1641 0.2007
T1642 0.2006
T1643 0.2006
T1644 0.2
T1645 0.1982
T1646 0.1976
T1647 0.1954
T1648 0.1929
T1649 0.1905
T1650 0.189
T1651 0.1882
T1652 0.1874
T1653 0.1853
T1654 0.185
T1655 0.185
T1656 0.185
T1657 0.1849
T1658 0.1863
T1659 0.1872
T1660 0.1885
T1661 0.1903
T1662 0.1945
T1663 0.2019
T1664 0.2071
T1665 0.2121
T1666 0.2016
T1667 0.2059
T1668 0.2146
T1669 0.2216
T1670 0.2268
T1671 0.2287
T1672 0.2352
T1673 0.24
T1674 0.2432
T1675 0.2446
T1676 0.2447
T1677 0.2433
T1678 0.2411
T1679 0.2373
T1680 0.2333
T1681 0.2294
T1682 0.2263
T1683 0.2261
T1684 0.2292
T1685 0.226
T1686 0.2275
T1687 0.2281
T1688 0.2296
T1689 0.2301
T1690 0.2301
T1691 0.2301
T1692 0.2301
T1693 0.2301
T1694 0.2297
T1695 0.2272
T1696 0.2287
T1697 0.2257
T1698 0.2236
T1699 0.2215
T1700 0.2199
T1701 0.2198
T1702 0.2198
T1703 0.2183
T1704 0.2157
T1705 0.2155
T1706 0.2134
T1707 0.2122
T1708 0.2105
T1709 0.2077
T1710 0.2059
T1711 0.2043
T1712 0.2017
T1713 0.2001
T1714 0.2147
T1715 0.2146
T1716 0.2135
T1717 0.2119
T1718 0.2102
T1719 0.2082
T1720 0.2059
T1721 0.2057
T1722 0.2057
T1723 0.2079
T1724 0.2081
T1725 0.2079
T1726 0.2077
T1727 0.2082
T1728 0.2099
T1729 0.2084
T1730 0.2077
T1731 0.2077
T1732 0.2077
T1733 0.2058
T1734 0.2053
T1735 0.2048
T1736 0.2033
T1737 0.2032
T1738 0.2032
T1739 0.2032
T1740 0.2032
T1741 0.2026
T1742 0.2003
T1743 0.1989
T1744 0.1968
T1745 0.1948
T1746 0.1934
T1747 0.1933
T1748 0.1933
T1749 0.1933
T1750 0.1933
T1751 0.1948
T1752 0.1954
T1753 0.1958
T1754 0.1956
T1755 0.1951
T1756 0.1941
T1757 0.1934
T1758 0.1933
T1759 0.1914
T1760 0.1906
T1761 0.188
T1762 0.1876
T1763 0.1876
T1764 0.1871
T1765 0.1876
T1766 0.1876
T1767 0.1876
T1768 0.1871
T1769 0.1862
T1770 0.1868
T1771 0.1875
T1772 0.1876
T1773 0.1876
T1774 0.1876
T1775 0.1876
T1776 0.1862
T1777 0.1846
T1778 0.1843
T1779 0.1829
T1780 0.2064
T1781 0.2064
T1782 0.205
T1783 0.204
T1784 0.2039
T1785 0.2039
T1786 0.2039
T1787 0.208
T1788 0.2061
T1789 0.2045
T1790 0.2022
T1791 0.2014
T1792 0.1994
T1793 0.1968
T1794 0.1966
T1795 0.1966
T1796 0.1962
T1797 0.1966
T1798 0.1966
T1799 0.1966
T1800 0.1966
T1801 0.1966
T1802 0.1966
T1803 0.1954
T1804 0.1941
T1805 0.194
T1806 0.1929
T1807 0.1928
T1808 0.1918
T1809 0.1917
T1810 0.1917
T1811 0.1917
T1812 0.1922
T1813 0.1917
T1814 0.1917
T1815 0.1917
T1816 0.1891
T1817 0.1889
T1818 0.1889
T1819 0.1889
T1820 0.1888
T1821 0.1888
T1822 0.1888
T1823 0.1888
T1824 0.1888
T1825 0.1888
T1826 0.1871
T1827 0.186
T1828 0.1859
T1829 0.1837
T1830 0.1834
T1831 0.1834
T1832 0.1817
T1833 0.1815
T1834 0.1827
T1835 0.187
T1836 0.1903
T1837 0.1911
T1838 0.1912
T1839 0.1905
T1840 0.1892
T1841 0.189
T1842 0.1884
T1843 0.1883
T1844 0.1883
T1845 0.1903
T1846 0.1907
T1847 0.1907
T1848 0.1907
T1849 0.1907
T1850 0.1896
T1851 0.1884
T1852 0.1872
T1853 0.1859
T1854 0.1838
T1855 0.1835
T1856 0.1829
T1857 0.1823
T1858 0.1828
T1859 0.1846
T1860 0.186
T1861 0.1854
T1862 0.1843
T1863 0.183
T1864 0.1808
T1865 0.1798
T1866 0.1797
T1867 0.1818
T1868 0.1828
T1869 0.1821
T1870 0.1821
T1871 0.1814
T1872 0.1793
T1873 0.1821
T1874 0.1851
T1875 0.1881
T1876 0.1942
T1877 0.2034
T1878 0.1846
T1879 0.192
T1880 0.1989
T1881 0.2053
T1882 0.2125
T1883 0.2058
T1884 0.2161
T1885 0.2232
T1886 0.2294
T1887 0.2289
T1888 0.2296
T1889 0.2292
T1890 0.2303
T1891 0.2268
T1892 0.2242
T1893 0.2206
T1894 0.2179
T1895 0.2167
T1896 0.2161
T1897 0.2166
T1898 0.2191
T1899 0.2225
T1900 0.2256
T1901 0.2282
T1902 0.2298
T1903 0.2308
T1904 0.2308
T1905 0.2299
T1906 0.2284
T1907 0.2283
T1908 0.2269
T1909 0.2234
T1910 0.2167
T1911 0.2065
T1912 0.2033
T1913 0.1985
T1914 0.1967
T1915 0.1972
T1916 0.2088
T1917 0.2034
T1918 0.2021
T1919 0.2006
T1920 0.1983
T1921 0.1982
T1922 0.1959
T1923 0.194
T1924 0.1923
T1925 0.1912
T1926 0.1887
T1927 0.188
T1928 0.1859
T1929 0.1841
T1930 0.1839
T1931 0.1874
T1932 0.1885
T1933 0.1873
T1934 0.1854
T1935 0.1841
T1936 0.1834
T1937 0.1804
T1938 0.2021
T1939 0.2023
T1940 0.204
T1941 0.1825
T1942 0.1836
T1943 0.1873
T1944 0.1907
T1945 0.1898
T1946 0.1885
T1947 0.1896
T1948 0.1909
T1949 0.193
T1950 0.1967
T1951 0.2037
T1952 0.2108
T1953 0.2044
T1954 0.2163
T1955 0.2289
T1956 0.2343
T1957 0.2409
T1958 0.2491
T1959 0.2522
T1960 0.2623
T1961 0.2438
T1962 0.2494
T1963 0.2553
T1964 0.2619
T1965 0.244
T1966 0.2535
T1967 0.2598
T1968 0.2635
T1969 0.2687
T1970 0.275
T1971 0.2774
T1972 0.2814
T1973 0.2698
T1974 0.2723
T1975 0.2749
T1976 0.2763
T1977 0.2784
T1978 0.2785
T1979 0.2778
T1980 0.2781
T1981 0.2777
T1982 0.2761
T1983 0.2749
T1984 0.2732
T1985 0.2718
T1986 0.2722
T1987 0.2706
T1988 0.2834
T1989 0.283
T1990 0.283
T1991 0.2818
T1992 0.2814
T1993 0.2803
T1994 0.2796
T1995 0.2773
T1996 0.2756
T1997 0.2744
T1998 0.2721
T1999 0.2701
T2000 0.2677
T2001 0.2652
T2002 0.2618
T2003 0.2615
T2004 0.2582
T2005 0.2555
T2006 0.2524
T2007 0.2504
T2008 0.2499
T2009 0.2486
T2010 0.2476
T2011 0.2471
T2012 0.2453
T2013 0.2442
T2014 0.2429
T2015 0.2413
T2016 0.2396
T2017 0.262
T2018 0.2608
T2019 0.2587
T2020 0.2574
T2021 0.2561
T2022 0.2544
T2023 0.2526
T2024 0.2503
T2025 0.2489
T2026 0.2475
T2027 0.2454
T2028 0.2441
T2029 0.2426
T2030 0.2406
T2031 0.2404
T2032 0.2395
T2033 0.2373
T2034 0.2357
T2035 0.2633
T2036 0.2633
T2037 0.262
T2038 0.2616
T2039 0.2604
T2040 0.26
T2041 0.2586
T2042 0.2579
T2043 0.2567
T2044 0.2567
T2045 0.2571
T2046 0.2566
T2047 0.2566
T2048 0.2581
T2049 0.2603
T2050 0.262
T2051 0.2646
T2052 0.2398
T2053 0.2462
T2054 0.252
T2055 0.2585
T2056 0.2652
T2057 0.2484
T2058 0.2587
T2059 0.2671
T2060 0.2698
T2061 0.2749
T2062 0.2786
T2063 0.2827
T2064 0.286
T2065 0.2729
T2066 0.2735
T2067 0.2749
T2068 0.2754
T2069 0.2743
T2070 0.2738
T2071 0.2725
T2072 0.2864
T2073 0.2852
T2074 0.2833
T2075 0.2826
T2076 0.2815
T2077 0.2804
T2078 0.2791
T2079 0.2779
T2080 0.2776
T2081 0.2765
T2082 0.2749
T2083 0.2737
T2084 0.2721
T2085 0.2705
T2086 0.268
T2087 0.2645
T2088 0.2663
T2089 0.2651
T2090 0.263
T2091 0.2605
T2092 0.2583
T2093 0.2561
T2094 0.2542
T2095 0.2523
T2096 0.2509
T2097 0.2495
T2098 0.2499
T2099 0.2488
T2100 0.2453
T2101 0.2429
T2102 0.2422
T2103 0.2661
T2104 0.2653
T2105 0.2641
T2106 0.2628
T2107 0.2624
T2108 0.2625
T2109 0.2621
T2110 0.2608
T2111 0.2589
T2112 0.2589
T2113 0.2574
T2114 0.2569
T2115 0.256
T2116 0.2556
T2117 0.2556
T2118 0.2557
T2119 0.2558
T2120 0.2559
T2121 0.255
T2122 0.254
T2123 0.2541
T2124 0.2542
T2125 0.253
T2126 0.2542
T2127 0.2554
T2128 0.2531
T2129 0.2525
T2130 0.2526
T2131 0.2541
T2132 0.2564
T2133 0.2585
T2134 0.2603
T2135 0.26
T2136 0.2601
T2137 0.259
T2138 0.259
T2139 0.2572
T2140 0.2572
T2141 0.2563
T2142 0.2554
T2143 0.2554
T2144 0.2555
T2145 0.2547
T2146 0.2552
T2147 0.2567
T2148 0.2586
T2149 0.2619
T2150 0.2643
T2151 0.2667
T2152 0.2694
T2153 0.2456
T2154 0.2472
T2155 0.249
T2156 0.2502
T2157 0.2509
T2158 0.2505
T2159 0.2495
T2160 0.2485
T2161 0.2485
T2162 0.2486
T2163 0.2466
T2164 0.2464
T2165 0.2445
T2166 0.2695
T2167 0.2688
T2168 0.2676
T2169 0.2667
T2170 0.2663
T2171 0.265
T2172 0.2638
T2173 0.2635
T2174 0.2622
T2175 0.2617
T2176 0.2599
T2177 0.2599
T2178 0.2583
T2179 0.2583
T2180 0.2564
T2181 0.2564
T2182 0.2555
T2183 0.2545
T2184 0.2546
T2185 0.2534
T2186 0.2508
T2187 0.2508
T2188 0.2509
T2189 0.2496
T2190 0.2491
T2191 0.2485
T2192 0.2475
T2193 0.247
T2194 0.2465
T2195 0.2453
T2196 0.2446
T2197 0.2446
T2198 0.2435
T2199 0.2709
T2200 0.27
T2201 0.2701
T2202 0.2702
T2203 0.2722
T2204 0.2719
T2205 0.271
T2206 0.2711
T2207 0.2707
T2208 0.2708
T2209 0.2709
T2210 0.2697
T2211 0.2692
T2212 0.2692
T2213 0.2685
T2214 0.2678
T2215 0.2679
T2216 0.268
T2217 0.2681
T2218 0.2677
T2219 0.2663
T2220 0.2664
T2221 0.266
T2222 0.2653
T2223 0.2649
T2224 0.265
T2225 0.2651
T2226 0.2653
T2227 0.2654
T2228 0.2655
T2229 0.2656
T2230 0.2657
T2231 0.2658
T2232 0.2657
T2233 0.2649
T2234 0.2641
T2235 0.2642
T2236 0.2643
T2237 0.2644
T2238 0.2628
T2239 0.2629
T2240 0.2629
T2241 0.2628
T2242 0.2629
T2243 0.2626
T2244 0.2614
T2245 0.2614
T2246 0.2615
T2247 0.2617
T2248 0.2613
T2249 0.261
T2250 0.2601
T2251 0.26
T2252 0.2601
T2253 0.2602
T2254 0.2603
T2255 0.2604
T2256 0.2596
T2257 0.2588
T2258 0.2589
T2259 0.259
T2260 0.2591
T2261 0.2588
T2262 0.2584
T2263 0.2583
T2264 0.2579
T2265 0.2575
T2266 0.2576
T2267 0.2577
T2268 0.2569
T2269 0.256
T2270 0.2561
T2271 0.2562
T2272 0.2549
T2273 0.2545
T2274 0.2546
T2275 0.2547
T2276 0.2545
T2277 0.2546
T2278 0.2547
T2279 0.2548
T2280 0.2549
T2281 0.2551
T2282 0.2537
T2283 0.2533
T2284 0.2533
T2285 0.2535
T2286 0.2536
T2287 0.2537
T2288 0.2538
T2289 0.2529
T2290 0.252
T2291 0.2518
T2292 0.2518
T2293 0.2519
T2294 0.252
T2295 0.2521
T2296 0.2523
T2297 0.2524
T2298 0.252
T2299 0.2647
T2300 0.2643
T2301 0.264
T2302 0.2599
T2303 0.2525
T2304 0.2505
T2305 0.252
T2306 0.2561
T2307 0.2587
T2308 0.2607
T2309 0.2613
T2310 0.2615
T2311 0.2616
T2312 0.2617
T2313 0.2619
T2314 0.262
T2315 0.2621
T2316 0.2622
T2317 0.2624
T2318 0.2625
T2319 0.2626
T2320 0.2618
T2321 0.261
T2322 0.2625
T2323 0.2631
T2324 0.2632
T2325 0.2634
T2326 0.2635
T2327 0.2636
T2328 0.2638
T2329 0.2636
T2330 0.2637
T2331 0.2638
T2332 0.2621
T2333 0.2622
T2334 0.2623
T2335 0.2624
T2336 0.2626
T2337 0.2627
T2338 0.2628
T2339 0.2625
T2340 0.2616
T2341 0.2627
T2342 0.2633
T2343 0.2625
T2344 0.2622
T2345 0.2618
T2346 0.2619
T2347 0.2621
T2348 0.2621
T2349 0.262
T2350 0.2632
T2351 0.2633
T2352 0.2639
T2353 0.2626
T2354 0.2627
T2355 0.2628
T2356 0.2629
T2357 0.2631
T2358 0.2632
T2359 0.2634
T2360 0.2635
T2361 0.2636
T2362 0.2628
T2363 0.2634
T2364 0.2631
T2365 0.2632
T2366 0.2633
T2367 0.2625
T2368 0.2626
T2369 0.2637
T2370 0.2682
T2371 0.2708
T2372 0.2575
T2373 0.2711
T2374 0.2688
T2375 0.2663
T2376 0.2649
T2377 0.2636
T2378 0.2622
T2379 0.2618
T2380 0.2619
T2381 0.2621
T2382 0.2637
T2383 0.2644
T2384 0.2645
T2385 0.2647
T2386 0.2648
T2387 0.265
T2388 0.2651
T2389 0.2652
T2390 0.2654
T2391 0.2655
T2392 0.2657
T2393 0.2658
T2394 0.266
T2395 0.142
T2396 0.1582
T2397 0.1589
T2398 0.1584
T2399 0.1585
T2400 0.1586
T2401 0.1587
T2402 0.1588
T2403 0.1589
T2404 0.159
T2405 0.1591
T2406 0.1592
T2407 0.16
T2408 0.1595
T2409 0.1596
T2410 0.1593
T2411 0.1588
T2412 0.1564
T2413 0.1579
T2414 0.1566
T2415 0.1524
T2416 0.1511
T2417 0.1512
T2418 0.1513
T2419 0.1514
T2420 0.1515
T2421 0.1516
T2422 0.1517
T2423 0.1519
T2424 0.152
T2425 0.1521
T2426 0.1522
T2427 0.1523
T2428 0.1524
T2429 0.1525
T2430 0.1526
T2431 0.1528
T2432 0.1529
T2433 0.153
T2434 0.1531
T2435 0.1532
T2436 0.1533
T2437 0.1534
T2438 0.1536
T2439 0.1537
T2440 0.1538
T2441 0.1539
T2442 0.154
T2443 0.1541
T2444 0.1542
T2445 0.1544
T2446 0.1545
T2447 0.1546
T2448 0.1547
T2449 0.1548
T2450 0.1549
T2451 0.1551
T2452 0.1552
T2453 0.1553
T2454 0.1554
T2455 0.1555
T2456 0.1557
T2457 0.1543
T2458 0.1529
T2459 0.153
T2460 0.1524
T2461 0.1533
T2462 0.1511
T2463 0.1527
T2464 0.1529
T2465 0.1537
T2466 0.1538
T2467 0.154
T2468 0.1541
T2469 0.1542
T2470 0.1543
T2471 0.1544
T2472 0.1546
T2473 0.1547
T2474 0.1548
T2475 0.1549
T2476 0.1551
T2477 0.1552
T2478 0.1553
T2479 0.1554
T2480 0.1555
T2481 0.1557
T2482 0.1558
T2483 0.1559
T2484 0.1553
T2485 0.1554
T2486 0.1563
T2487 0.1541
T2488 0.155
T2489 0.1534
T2490 0.1921
T2491 0.1915
T2492 0.2048
T2493 0.1979
T2494 0.194
T2495 0.1936
T2496 0.1892
T2497 0.1879
T2498 0.1836
T2499 0.1809
T2500 0.1786
T2501 0.1763
T2502 0.1737
T2503 0.1712
T2504 0.1667
T2505 0.1661
T2506 0.1638
T2507 0.2022
T2508 0.192
T2509 0.1839
T2510 0.2061
T2511 0.1936
T2512 0.1774
T2513 0.1683
T2514 0.1651
T2515 0.162
T2516 0.1608
T2517 0.1946
T2518 0.1936
T2519 0.1922
T2520 0.1901
T2521 0.1876
T2522 0.1853
T2523 0.1841
T2524 0.183
T2525 0.1806
T2526 0.1779
T2527 0.1774
T2528 0.175
T2529 0.1728
T2530 0.1715
T2531 0.1679
T2532 0.1653
T2533 0.1639
T2534 0.1617
T2535 0.1565
T2536 0.1555
T2537 0.1557
T2538 0.1558
T2539 0.156
T2540 0.1561
T2541 0.1563
T2542 0.1564
T2543 0.1565
T2544 0.1567
T2545 0.1568
T2546 0.157
T2547 0.1571
T2548 0.1556
T2549 0.154
T2550 0.1541
T2551 0.1543
T2552 0.1544
T2553 0.1518
T2554 0.1529
T2555 0.1549
T2556 0.1541
T2557 0.1492
T2558 0.1801
T2559 0.1784
T2560 0.1943
T2561 0.1849
T2562 0.176
T2563 0.1711
T2564 0.1647
T2565 0.1967
T2566 0.1949
T2567 0.1926
T2568 0.192
T2569 0.1908
T2570 0.1888
T2571 0.1873
T2572 0.1866
T2573 0.1847
T2574 0.1833
T2575 0.1818
T2576 0.181
T2577 0.1805
T2578 0.1806
T2579 0.1786
T2580 0.1765
T2581 0.1726
T2582 0.1718
T2583 0.1697
T2584 0.1691
T2585 0.17
T2586 0.1701
T2587 0.1703
T2588 0.1704
T2589 0.1706
T2590 0.1707
T2591 0.1686
T2592 0.1679
T2593 0.1681
T2594 0.1683
T2595 0.1684
T2596 0.1686
T2597 0.1687
T2598 0.1689
T2599 0.169
T2600 0.1672
T2601 0.1653
T2602 0.1655
T2603 0.164
T2604 0.1642
T2605 0.1643
T2606 0.1628
T2607 0.1663
T2608 0.1656
T2609 0.1658
T2610 0.1634
T2611 0.1636
T2612 0.1638
T2613 0.1639
T2614 0.1641
T2615 0.1642
T2616 0.1644
T2617 0.162
T2618 0.1611
T2619 0.1629
T2620 0.1637
T2621 0.1646
T2622 0.1646
T2623 0.1646
T2624 0.1646
T2625 0.1646
T2626 0.1637
T2627 0.1629
T2628 0.162
T2629 0.1602
T2630 0.1602
T2631 0.1611
T2632 0.1584
T2633 0.1575
T2634 0.1575
T2635 0.1575
T2636 0.1575
T2637 0.1575
T2638 0.1575
T2639 0.1575
T2640 0.1575
T2641 0.1575
T2642 0.1575
T2643 0.1575
T2644 0.1575
T2645 0.1602
T2646 0.1611
T2647 0.1611
T2648 0.1611
T2649 0.1611
T2650 0.1611
T2651 0.1584
T2652 0.1584
T2653 0.1575
T2654 0.1575
T2655 0.1575
T2656 0.1575
T2657 0.1584
T2658 0.1602
T2659 0.1584
T2660 0.162
T2661 0.1611
T2662 0.1637
T2663 0.167
T2664 0.167
T2665 0.1689
T2666 0.1698
T2667 0.1749
T2668 0.1779
T2669 0.1816
T2670 0.183
T2671 0.1866
T2672 0.1899
T2673 0.1967
T2674 0.2003
T2675 0.1721
T2676 0.1825
T2677 0.1883
T2678 0.1947
T2679 0.1994
T2680 0.201
T2681 0.2016
T2682 0.2035
T2683 0.2059
T2684 0.2066
T2685 0.2066
T2686 0.2051
T2687 0.2035
T2688 0.2022
T2689 0.2002
T2690 0.1977
T2691 0.1953
T2692 0.1945
T2693 0.1945
T2694 0.1945
T2695 0.1945
T2696 0.1945
T2697 0.1945
T2698 0.1945
T2699 0.1945
T2700 0.1945
T2701 0.1916
T2702 0.1875
T2703 0.1841
T2704 0.1819
T2705 0.1883
T2706 0.1848
T2707 0.1819
T2708 0.1819
T2709 0.1792
T2710 0.1751
T2711 0.1751
T2712 0.1721
T2713 0.1683
T2714 0.1673
T2715 0.1673
T2716 0.1673
T2717 0.1659
T2718 0.2003
T2719 0.1995
T2720 0.1995
T2721 0.1659
T2722 0.2003
T2723 0.2011
T2724 0.2011
T2725 0.1712
T2726 0.1741
T2727 0.1751
T2728 0.1759
T2729 0.1782
T2730 0.1792
T2731 0.1819
T2732 0.1819
T2733 0.1841
T2734 0.1848
T2735 0.1857
T2736 0.1883
T2737 0.1883
T2738 0.1883
T2739 0.1883
T2740 0.1883
T2741 0.191
T2742 0.1918
T2743 0.1931
T2744 0.1945
T2745 0.1953
T2746 0.1977
T2747 0.201
T2748 0.2016
T2749 0.2029
T2750 0.2051
T2751 0.2022
T2752 0.201
T2753 0.1986
T2754 0.1977
T2755 0.1945
T2756 0.1938
T2757 0.1918
T2758 0.191
T2759 0.1883
T2760 0.1866
T2761 0.1834
T2762 0.1819
T2763 0.1801
T2764 0.1782
T2765 0.1767
T2766 0.1751
T2767 0.1721
T2768 0.171
T2769 0.171
T2770 0.171
T2771 0.171
T2772 0.1683
T2773 0.1673
T2774 0.2011
T2775 0.1995
T2776 0.1995
T2777 0.1995
T2778 0.1995
T2779 0.1995
T2780 0.1995
T2781 0.1975
T2782 0.1968
T2783 0.1968
T2784 0.196
T2785 0.1935
T2786 0.1935
T2787 0.1935
T2788 0.1914
T2789 0.1907
T2790 0.1907
T2791 0.1832
T2792 0.1832
T2793 0.1832
T2794 0.1832
T2795 0.1832
T2796 0.1832
T2797 0.1832
T2798 0.1832
T2799 0.1832
T2800 0.1832
T2801 0.1832
T2802 0.1832
T2803 0.1832
T2804 0.1832
T2805 0.1832
T2806 0.1832
T2807 0.1832
T2808 0.1832
