# Supplementary material for: FishMORPH - An agent-based model to predict salmonid growth and distribution responses under natural and low flows
Source: Sci Rep. 2016 Jul 19;6:29414. doi: 10.1038/srep29414 (PMC4949470; doi:10.1038/srep29414)
Supplement: Supplementary Information 2 [file srep29414-s2.zip › SR_FishMORPH_Files/Parameters/Baseline_Velocity_P22.var]

Velocity PatchP22
T1 0.2987
T2 0.2978
T3 0.2978
T4 0.2978
T5 0.2975
T6 0.2973
T7 0.2964
T8 0.2964
T9 0.2955
T10 0.2977
T11 0.2974
T12 0.2951
T13 0.2952
T14 0.2935
T15 0.2935
T16 0.2935
T17 0.2935
T18 0.2935
T19 0.2932
T20 0.2928
T21 0.2922
T22 0.2918
T23 0.2918
T24 0.2918
T25 0.2911
T26 0.2904
T27 0.2904
T28 0.2904
T29 0.2904
T30 0.2904
T31 0.2904
T32 0.2904
T33 0.2904
T34 0.2904
T35 0.2901
T36 0.2898
T37 0.2891
T38 0.2891
T39 0.2891
T40 0.2891
T41 0.2891
T42 0.2888
T43 0.288
T44 0.288
T45 0.288
T46 0.288
T47 0.288
T48 0.288
T49 0.288
T50 0.288
T51 0.2866
T52 0.2866
T53 0.2866
T54 0.2851
T55 0.2851
T56 0.2848
T57 0.2841
T58 0.2844
T59 0.2848
T60 0.2875
T61 0.2855
T62 0.2844
T63 0.2841
T64 0.2837
T65 0.2851
T66 0.2841
T67 0.2837
T68 0.2837
T69 0.2837
T70 0.2837
T71 0.2834
T72 0.2845
T73 0.2839
T74 0.283
T75 0.2819
T76 0.2819
T77 0.2819
T78 0.2819
T79 0.2819
T80 0.2819
T81 0.2819
T82 0.2819
T83 0.2819
T84 0.2819
T85 0.2823
T86 0.2833
T87 0.2833
T88 0.2833
T89 0.2833
T90 0.2833
T91 0.2833
T92 0.2833
T93 0.2833
T94 0.2833
T95 0.2833
T96 0.2833
T97 0.2833
T98 0.2833
T99 0.283
T100 0.2819
T101 0.2819
T102 0.2819
T103 0.2819
T104 0.2819
T105 0.2819
T106 0.2819
T107 0.2819
T108 0.2816
T109 0.2819
T110 0.2819
T111 0.2819
T112 0.2819
T113 0.2819
T114 0.2819
T115 0.2819
T116 0.2819
T117 0.2819
T118 0.2819
T119 0.2819
T120 0.2819
T121 0.2819
T122 0.2819
T123 0.2819
T124 0.2819
T125 0.2819
T126 0.2819
T127 0.2819
T128 0.2819
T129 0.2819
T130 0.2819
T131 0.2826
T132 0.2833
T133 0.2833
T134 0.2833
T135 0.2833
T136 0.2836
T137 0.2845
T138 0.2845
T139 0.2845
T140 0.2845
T141 0.2845
T142 0.2845
T143 0.2845
T144 0.2845
T145 0.2845
T146 0.2845
T147 0.2845
T148 0.2845
T149 0.2845
T150 0.2837
T151 0.2834
T152 0.2837
T153 0.2841
T154 0.2851
T155 0.2851
T156 0.2851
T157 0.2851
T158 0.2859
T159 0.2851
T160 0.2859
T161 0.2866
T162 0.2866
T163 0.2866
T164 0.2866
T165 0.2866
T166 0.2866
T167 0.2866
T168 0.2866
T169 0.2866
T170 0.2866
T171 0.2866
T172 0.2866
T173 0.2866
T174 0.2866
T175 0.2866
T176 0.2866
T177 0.2866
T178 0.2862
T179 0.2866
T180 0.2866
T181 0.2862
T182 0.2855
T183 0.2862
T184 0.2855
T185 0.2851
T186 0.2851
T187 0.2851
T188 0.2851
T189 0.2851
T190 0.2851
T191 0.2851
T192 0.2851
T193 0.2851
T194 0.2851
T195 0.2851
T196 0.2851
T197 0.2841
T198 0.2837
T199 0.2837
T200 0.2837
T201 0.2845
T202 0.2845
T203 0.2845
T204 0.2845
T205 0.2845
T206 0.2845
T207 0.2845
T208 0.2845
T209 0.2845
T210 0.2845
T211 0.2845
T212 0.2845
T213 0.2845
T214 0.2845
T215 0.2826
T216 0.2845
T217 0.2845
T218 0.2845
T219 0.2845
T220 0.2845
T221 0.2845
T222 0.2845
T223 0.2845
T224 0.2842
T225 0.2833
T226 0.2833
T227 0.2833
T228 0.2833
T229 0.2833
T230 0.2833
T231 0.2833
T232 0.2833
T233 0.2833
T234 0.2833
T235 0.2833
T236 0.2833
T237 0.2833
T238 0.2833
T239 0.2833
T240 0.2833
T241 0.2833
T242 0.2833
T243 0.2833
T244 0.2833
T245 0.2833
T246 0.2833
T247 0.2833
T248 0.2833
T249 0.2819
T250 0.2819
T251 0.2823
T252 0.3133
T253 0.3213
T254 0.3105
T255 0.3104
T256 0.3105
T257 0.3105
T258 0.3105
T259 0.3108
T260 0.3108
T261 0.3102
T262 0.3098
T263 0.31
T264 0.31
T265 0.31
T266 0.31
T267 0.31
T268 0.31
T269 0.31
T270 0.31
T271 0.31
T272 0.31
T273 0.31
T274 0.31
T275 0.31
T276 0.3103
T277 0.3105
T278 0.311
T279 0.3108
T280 0.3108
T281 0.3108
T282 0.3102
T283 0.3101
T284 0.3099
T285 0.31
T286 0.31
T287 0.31
T288 0.31
T289 0.31
T290 0.31
T291 0.31
T292 0.31
T293 0.3103
T294 0.3111
T295 0.3108
T296 0.3108
T297 0.3109
T298 0.3105
T299 0.3105
T300 0.3111
T301 0.3107
T302 0.3107
T303 0.311
T304 0.3112
T305 0.3113
T306 0.3113
T307 0.3113
T308 0.3113
T309 0.3113
T310 0.3113
T311 0.3113
T312 0.3113
T313 0.3113
T314 0.3113
T315 0.3113
T316 0.3113
T317 0.3113
T318 0.3113
T319 0.3113
T320 0.3113
T321 0.3113
T322 0.3113
T323 0.3113
T324 0.3113
T325 0.311
T326 0.3113
T327 0.3113
T328 0.3113
T329 0.3113
T330 0.3113
T331 0.3113
T332 0.3113
T333 0.3113
T334 0.3113
T335 0.3113
T336 0.3113
T337 0.311
T338 0.3103
T339 0.3105
T340 0.3105
T341 0.3105
T342 0.3105
T343 0.3105
T344 0.3105
T345 0.3105
T346 0.3105
T347 0.3105
T348 0.3105
T349 0.3105
T350 0.3105
T351 0.3105
T352 0.3105
T353 0.3105
T354 0.3108
T355 0.3108
T356 0.3108
T357 0.3108
T358 0.3108
T359 0.3108
T360 0.3108
T361 0.3108
T362 0.3102
T363 0.311
T364 0.3108
T365 0.3108
T366 0.3108
T367 0.3108
T368 0.3108
T369 0.3108
T370 0.3108
T371 0.3108
T372 0.3108
T373 0.3112
T374 0.3108
T375 0.3105
T376 0.3105
T377 0.3105
T378 0.3108
T379 0.3105
T380 0.3105
T381 0.3105
T382 0.3105
T383 0.3105
T384 0.3105
T385 0.3105
T386 0.3105
T387 0.3105
T388 0.3105
T389 0.3105
T390 0.3105
T391 0.3105
T392 0.3105
T393 0.3108
T394 0.3029
T395 0.2968
T396 0.2948
T397 0.2956
T398 0.2971
T399 0.2963
T400 0.2967
T401 0.2967
T402 0.2967
T403 0.2971
T404 0.2966
T405 0.2967
T406 0.2958
T407 0.2957
T408 0.2958
T409 0.2958
T410 0.2965
T411 0.2969
T412 0.2977
T413 0.2967
T414 0.2973
T415 0.2962
T416 0.2972
T417 0.297
T418 0.297
T419 0.2967
T420 0.297
T421 0.2976
T422 0.2917
T423 0.2911
T424 0.2918
T425 0.2918
T426 0.2918
T427 0.2918
T428 0.2918
T429 0.2918
T430 0.2918
T431 0.2918
T432 0.2918
T433 0.2918
T434 0.2918
T435 0.2911
T436 0.2904
T437 0.2904
T438 0.2898
T439 0.2891
T440 0.2884
T441 0.2877
T442 0.2877
T443 0.2873
T444 0.2863
T445 0.2866
T446 0.2863
T447 0.2866
T448 0.2863
T449 0.2859
T450 0.2841
T451 0.2834
T452 0.2834
T453 0.2834
T454 0.2827
T455 0.2842
T456 0.2842
T457 0.2834
T458 0.2834
T459 0.2834
T460 0.2831
T461 0.2834
T462 0.2834
T463 0.2849
T464 0.2858
T465 0.2867
T466 0.2874
T467 0.2885
T468 0.2892
T469 0.2902
T470 0.2902
T471 0.2909
T472 0.2915
T473 0.2912
T474 0.2902
T475 0.2895
T476 0.2888
T477 0.2881
T478 0.2874
T479 0.2874
T480 0.2867
T481 0.2874
T482 0.2871
T483 0.2874
T484 0.2874
T485 0.2878
T486 0.2874
T487 0.2888
T488 0.2889
T489 0.2909
T490 0.2926
T491 0.2946
T492 0.295
T493 0.2963
T494 0.2981
T495 0.2964
T496 0.2972
T497 0.2978
T498 0.2978
T499 0.299
T500 0.3005
T501 0.3008
T502 0.3024
T503 0.3036
T504 0.3045
T505 0.3054
T506 0.3016
T507 0.3015
T508 0.3017
T509 0.3026
T510 0.3023
T511 0.3026
T512 0.3034
T513 0.3034
T514 0.3042
T515 0.3053
T516 0.3053
T517 0.3064
T518 0.3066
T519 0.3064
T520 0.3067
T521 0.3063
T522 0.3064
T523 0.3064
T524 0.3064
T525 0.3064
T526 0.3064
T527 0.3061
T528 0.3055
T529 0.3054
T530 0.3055
T531 0.3044
T532 0.3047
T533 0.3044
T534 0.3036
T535 0.3025
T536 0.3024
T537 0.3019
T538 0.3015
T539 0.3011
T540 0.3013
T541 0.2997
T542 0.3049
T543 0.3049
T544 0.3043
T545 0.3039
T546 0.3041
T547 0.3035
T548 0.3031
T549 0.3033
T550 0.3027
T551 0.3023
T552 0.3021
T553 0.3011
T554 0.3015
T555 0.3008
T556 0.3004
T557 0.3006
T558 0.3009
T559 0.3021
T560 0.304
T561 0.3065
T562 0.3033
T563 0.3052
T564 0.3071
T565 0.311
T566 0.3094
T567 0.3132
T568 0.3137
T569 0.3153
T570 0.3162
T571 0.3178
T572 0.3191
T573 0.3176
T574 0.3207
T575 0.3234
T576 0.317
T577 0.323
T578 0.3289
T579 0.3319
T580 0.3371
T581 0.337
T582 0.3375
T583 0.3408
T584 0.3419
T585 0.3426
T586 0.3431
T587 0.3443
T588 0.3446
T589 0.3485
T590 0.3485
T591 0.3484
T592 0.3503
T593 0.3502
T594 0.35
T595 0.3493
T596 0.3465
T597 0.3437
T598 0.3415
T599 0.339
T600 0.3377
T601 0.3349
T602 0.3353
T603 0.3333
T604 0.3317
T605 0.3303
T606 0.3297
T607 0.3339
T608 0.3344
T609 0.3303
T610 0.3319
T611 0.3326
T612 0.3347
T613 0.3363
T614 0.3378
T615 0.3359
T616 0.3374
T617 0.3384
T618 0.3395
T619 0.3404
T620 0.3411
T621 0.3411
T622 0.34
T623 0.3378
T624 0.3337
T625 0.3307
T626 0.3286
T627 0.3233
T628 0.3155
T629 0.3179
T630 0.3152
T631 0.3164
T632 0.3152
T633 0.3141
T634 0.3131
T635 0.3125
T636 0.3116
T637 0.311
T638 0.3107
T639 0.31
T640 0.3105
T641 0.3105
T642 0.31
T643 0.3097
T644 0.3098
T645 0.3098
T646 0.3092
T647 0.3088
T648 0.3087
T649 0.3078
T650 0.3081
T651 0.3076
T652 0.3072
T653 0.3074
T654 0.3067
T655 0.3063
T656 0.3064
T657 0.3056
T658 0.3056
T659 0.3057
T660 0.3043
T661 0.3047
T662 0.3036
T663 0.3039
T664 0.3017
T665 0.2967
T666 0.3001
T667 0.3008
T668 0.3008
T669 0.3004
T670 0.2999
T671 0.3001
T672 0.3001
T673 0.3001
T674 0.3001
T675 0.2989
T676 0.2993
T677 0.2991
T678 0.2991
T679 0.2988
T680 0.2979
T681 0.2982
T682 0.2982
T683 0.2976
T684 0.2987
T685 0.3016
T686 0.3066
T687 0.3115
T688 0.3017
T689 0.3014
T690 0.2992
T691 0.2984
T692 0.2978
T693 0.2976
T694 0.2971
T695 0.2973
T696 0.297
T697 0.2961
T698 0.2964
T699 0.2969
T700 0.297
T701 0.2971
T702 0.2985
T703 0.299
T704 0.299
T705 0.299
T706 0.2992
T707 0.2993
T708 0.2984
T709 0.2985
T710 0.2987
T711 0.2988
T712 0.2986
T713 0.2978
T714 0.2983
T715 0.2984
T716 0.2985
T717 0.2986
T718 0.2987
T719 0.2988
T720 0.299
T721 0.2991
T722 0.2992
T723 0.2993
T724 0.2994
T725 0.2995
T726 0.2996
T727 0.2998
T728 0.2999
T729 0.2997
T730 0.2999
T731 0.3003
T732 0.3003
T733 0.2994
T734 0.2993
T735 0.2997
T736 0.2995
T737 0.2993
T738 0.299
T739 0.2988
T740 0.2986
T741 0.2987
T742 0.2988
T743 0.2988
T744 0.2987
T745 0.2988
T746 0.299
T747 0.2991
T748 0.2992
T749 0.2993
T750 0.2994
T751 0.2995
T752 0.2996
T753 0.2997
T754 0.2998
T755 0.2999
T756 0.3001
T757 0.3002
T758 0.3003
T759 0.3004
T760 0.3005
T761 0.3006
T762 0.3007
T763 0.3008
T764 0.3009
T765 0.3102
T766 0.3073
T767 0.3078
T768 0.3079
T769 0.308
T770 0.3081
T771 0.3079
T772 0.3078
T773 0.308
T774 0.3077
T775 0.3082
T776 0.3085
T777 0.3085
T778 0.3087
T779 0.3088
T780 0.3089
T781 0.3087
T782 0.3087
T783 0.3086
T784 0.3088
T785 0.3082
T786 0.3089
T787 0.3085
T788 0.3087
T789 0.3095
T790 0.3094
T791 0.3096
T792 0.3097
T793 0.3098
T794 0.3099
T795 0.31
T796 0.3101
T797 0.3099
T798 0.3104
T799 0.3105
T800 0.3106
T801 0.3107
T802 0.3108
T803 0.3109
T804 0.311
T805 0.3109
T806 0.311
T807 0.3112
T808 0.3113
T809 0.3107
T810 0.3103
T811 0.311
T812 0.3106
T813 0.3108
T814 0.3109
T815 0.311
T816 0.3111
T817 0.3112
T818 0.3114
T819 0.3115
T820 0.3116
T821 0.311
T822 0.3113
T823 0.3106
T824 0.311
T825 0.3111
T826 0.3112
T827 0.3113
T828 0.3114
T829 0.3115
T830 0.3105
T831 0.3108
T832 0.3117
T833 0.3098
T834 0.3117
T835 0.3115
T836 0.3104
T837 0.3105
T838 0.3106
T839 0.3108
T840 0.3109
T841 0.311
T842 0.3111
T843 0.3112
T844 0.3113
T845 0.3112
T846 0.3106
T847 0.3107
T848 0.31
T849 0.31
T850 0.3116
T851 0.3114
T852 0.3118
T853 0.3119
T854 0.312
T855 0.3106
T856 0.3104
T857 0.3093
T858 0.3094
T859 0.3095
T860 0.3096
T861 0.3097
T862 0.3098
T863 0.3099
T864 0.31
T865 0.3109
T866 0.3117
T867 0.3118
T868 0.3119
T869 0.3121
T870 0.3122
T871 0.3123
T872 0.3124
T873 0.3125
T874 0.3126
T875 0.3127
T876 0.3128
T877 0.3129
T878 0.313
T879 0.3131
T880 0.3116
T881 0.3117
T882 0.3106
T883 0.3103
T884 0.3096
T885 0.3097
T886 0.3106
T887 0.3107
T888 0.3114
T889 0.3122
T890 0.3123
T891 0.3124
T892 0.3125
T893 0.3126
T894 0.3131
T895 0.3128
T896 0.3129
T897 0.313
T898 0.3131
T899 0.3132
T900 0.3133
T901 0.3134
T902 0.3135
T903 0.3132
T904 0.3125
T905 0.3121
T906 0.3122
T907 0.3123
T908 0.3124
T909 0.3125
T910 0.3126
T911 0.3127
T912 0.3128
T913 0.3129
T914 0.313
T915 0.3135
T916 0.3132
T917 0.3133
T918 0.3138
T919 0.3151
T920 0.314
T921 0.3136
T922 0.3137
T923 0.3138
T924 0.3139
T925 0.314
T926 0.314
T927 0.3135
T928 0.3126
T929 0.314
T930 0.3128
T931 0.3127
T932 0.3126
T933 0.3127
T934 0.3128
T935 0.3129
T936 0.313
T937 0.3131
T938 0.3136
T939 0.3137
T940 0.3134
T941 0.3151
T942 0.3152
T943 0.3153
T944 0.3154
T945 0.3155
T946 0.3156
T947 0.3157
T948 0.3158
T949 0.3172
T950 0.319
T951 0.3182
T952 0.3175
T953 0.3166
T954 0.316
T955 0.3161
T956 0.3162
T957 0.3162
T958 0.3163
T959 0.3164
T960 0.3165
T961 0.3166
T962 0.3167
T963 0.3168
T964 0.3169
T965 0.3169
T966 0.317
T967 0.3171
T968 0.3172
T969 0.3173
T970 0.3174
T971 0.3175
T972 0.3175
T973 0.3176
T974 0.3177
T975 0.3178
T976 0.3179
T977 0.318
T978 0.318
T979 0.3181
T980 0.3182
T981 0.3181
T982 0.3246
T983 0.3244
T984 0.3245
T985 0.3246
T986 0.3244
T987 0.3244
T988 0.3245
T989 0.3246
T990 0.3247
T991 0.3248
T992 0.3249
T993 0.325
T994 0.3251
T995 0.3252
T996 0.3253
T997 0.3254
T998 0.3255
T999 0.3256
T1000 0.3257
T1001 0.3253
T1002 0.3241
T1003 0.3242
T1004 0.3243
T1005 0.3249
T1006 0.3262
T1007 0.3263
T1008 0.3251
T1009 0.3248
T1010 0.3249
T1011 0.325
T1012 0.325
T1013 0.3251
T1014 0.3252
T1015 0.3253
T1016 0.3254
T1017 0.3255
T1018 0.3254
T1019 0.327
T1020 0.3271
T1021 0.3272
T1022 0.3273
T1023 0.327
T1024 0.3258
T1025 0.3246
T1026 0.3242
T1027 0.3236
T1028 0.323
T1029 0.3238
T1030 0.3245
T1031 0.3246
T1032 0.3247
T1033 0.3248
T1034 0.3249
T1035 0.325
T1036 0.3251
T1037 0.3251
T1038 0.3252
T1039 0.3253
T1040 0.3263
T1041 0.3272
T1042 0.3256
T1043 0.3261
T1044 0.3275
T1045 0.3276
T1046 0.3286
T1047 0.3292
T1048 0.3292
T1049 0.3298
T1050 0.3294
T1051 0.3282
T1052 0.3265
T1053 0.3261
T1054 0.3262
T1055 0.3263
T1056 0.3264
T1057 0.3282
T1058 0.3283
T1059 0.3284
T1060 0.3285
T1061 0.3286
T1062 0.3287
T1063 0.3287
T1064 0.3288
T1065 0.3289
T1066 0.329
T1067 0.33
T1068 0.3307
T1069 0.3307
T1070 0.3308
T1071 0.3308
T1072 0.3318
T1073 0.3328
T1074 0.3329
T1075 0.3329
T1076 0.333
T1077 0.3331
T1078 0.3332
T1079 0.3333
T1080 0.3334
T1081 0.3334
T1082 0.334
T1083 0.3341
T1084 0.3346
T1085 0.3355
T1086 0.3354
T1087 0.3354
T1088 0.3354
T1089 0.3355
T1090 0.3356
T1091 0.3353
T1092 0.3358
T1093 0.3496
T1094 0.3484
T1095 0.3468
T1096 0.3473
T1097 0.3473
T1098 0.3479
T1099 0.349
T1100 0.3488
T1101 0.3489
T1102 0.3518
T1103 0.3547
T1104 0.3572
T1105 0.3652
T1106 0.3663
T1107 0.3673
T1108 0.367
T1109 0.367
T1110 0.3694
T1111 0.3719
T1112 0.3767
T1113 0.3738
T1114 0.3805
T1115 0.3809
T1116 0.3827
T1117 0.3824
T1118 0.3806
T1119 0.3772
T1120 0.3727
T1121 0.3751
T1122 0.3733
T1123 0.3738
T1124 0.3722
T1125 0.3701
T1126 0.3706
T1127 0.3708
T1128 0.3709
T1129 0.371
T1130 0.3722
T1131 0.3723
T1132 0.3719
T1133 0.3711
T1134 0.3715
T1135 0.3719
T1136 0.3726
T1137 0.3725
T1138 0.373
T1139 0.374
T1140 0.3758
T1141 0.3772
T1142 0.3779
T1143 0.3777
T1144 0.3781
T1145 0.3781
T1146 0.3782
T1147 0.379
T1148 0.3792
T1149 0.3792
T1150 0.3793
T1151 0.3794
T1152 0.3785
T1153 0.3777
T1154 0.3765
T1155 0.3756
T1156 0.3754
T1157 0.3757
T1158 0.3741
T1159 0.3747
T1160 0.3748
T1161 0.3757
T1162 0.3764
T1163 0.376
T1164 0.3779
T1165 0.3778
T1166 0.3789
T1167 0.3787
T1168 0.3788
T1169 0.3782
T1170 0.3778
T1171 0.3768
T1172 0.3768
T1173 0.3783
T1174 0.3785
T1175 0.3782
T1176 0.3783
T1177 0.3793
T1178 0.38
T1179 0.3798
T1180 0.3795
T1181 0.3797
T1182 0.3802
T1183 0.3802
T1184 0.3803
T1185 0.3804
T1186 0.3805
T1187 0.3806
T1188 0.3801
T1189 0.3816
T1190 0.3785
T1191 0.377
T1192 0.3761
T1193 0.3755
T1194 0.3751
T1195 0.3766
T1196 0.3772
T1197 0.3773
T1198 0.3774
T1199 0.3791
T1200 0.3774
T1201 0.3785
T1202 0.3767
T1203 0.3768
T1204 0.3786
T1205 0.3783
T1206 0.3779
T1207 0.3784
T1208 0.3781
T1209 0.3756
T1210 0.3774
T1211 0.3781
T1212 0.3796
T1213 0.3811
T1214 0.3806
T1215 0.3815
T1216 0.3834
T1217 0.3837
T1218 0.3855
T1219 0.3875
T1220 0.3912
T1221 0.3935
T1222 0.3904
T1223 0.3927
T1224 0.3922
T1225 0.3922
T1226 0.3905
T1227 0.3905
T1228 0.3891
T1229 0.3884
T1230 0.3884
T1231 0.3886
T1232 0.3895
T1233 0.3921
T1234 0.3946
T1235 0.3983
T1236 0.4001
T1237 0.4016
T1238 0.4014
T1239 0.4029
T1240 0.3958
T1241 0.3949
T1242 0.4003
T1243 0.4003
T1244 0.4008
T1245 0.4009
T1246 0.4011
T1247 0.4019
T1248 0.4022
T1249 0.4021
T1250 0.4022
T1251 0.4023
T1252 0.4016
T1253 0.4012
T1254 0.4015
T1255 0.4008
T1256 0.3996
T1257 0.3993
T1258 0.3989
T1259 0.3984
T1260 0.3975
T1261 0.3976
T1262 0.3967
T1263 0.3905
T1264 0.3947
T1265 0.3931
T1266 0.3925
T1267 0.3918
T1268 0.3905
T1269 0.3896
T1270 0.3897
T1271 0.3882
T1272 0.388
T1273 0.3858
T1274 0.3852
T1275 0.3852
T1276 0.3869
T1277 0.3865
T1278 0.3859
T1279 0.3848
T1280 0.3844
T1281 0.3834
T1282 0.3827
T1283 0.3831
T1284 0.3832
T1285 0.3831
T1286 0.383
T1287 0.3813
T1288 0.3811
T1289 0.3787
T1290 0.3778
T1291 0.3765
T1292 0.3758
T1293 0.3762
T1294 0.3775
T1295 0.3777
T1296 0.3776
T1297 0.3761
T1298 0.3766
T1299 0.3766
T1300 0.3747
T1301 0.3749
T1302 0.3768
T1303 0.3764
T1304 0.3758
T1305 0.3761
T1306 0.3747
T1307 0.3751
T1308 0.3748
T1309 0.3766
T1310 0.3762
T1311 0.3763
T1312 0.3783
T1313 0.3778
T1314 0.3805
T1315 0.3918
T1316 0.4029
T1317 0.4101
T1318 0.4148
T1319 0.4166
T1320 0.4243
T1321 0.4284
T1322 0.4331
T1323 0.4318
T1324 0.4343
T1325 0.4361
T1326 0.4386
T1327 0.4398
T1328 0.442
T1329 0.4303
T1330 0.4296
T1331 0.4289
T1332 0.44
T1333 0.4375
T1334 0.4342
T1335 0.4316
T1336 0.4277
T1337 0.4303
T1338 0.4298
T1339 0.4292
T1340 0.4285
T1341 0.4282
T1342 0.4285
T1343 0.4286
T1344 0.4278
T1345 0.4274
T1346 0.4274
T1347 0.4265
T1348 0.4252
T1349 0.424
T1350 0.4231
T1351 0.4216
T1352 0.422
T1353 0.4203
T1354 0.4186
T1355 0.4179
T1356 0.4169
T1357 0.4158
T1358 0.4138
T1359 0.4122
T1360 0.4101
T1361 0.4088
T1362 0.4168
T1363 0.4159
T1364 0.4148
T1365 0.4138
T1366 0.4127
T1367 0.4117
T1368 0.411
T1369 0.411
T1370 0.4112
T1371 0.4112
T1372 0.4121
T1373 0.4136
T1374 0.415
T1375 0.4161
T1376 0.4181
T1377 0.4191
T1378 0.4194
T1379 0.4209
T1380 0.4114
T1381 0.4135
T1382 0.4143
T1383 0.4156
T1384 0.4169
T1385 0.4149
T1386 0.4158
T1387 0.4154
T1388 0.4144
T1389 0.4131
T1390 0.4115
T1391 0.4196
T1392 0.4191
T1393 0.4193
T1394 0.4193
T1395 0.421
T1396 0.423
T1397 0.4158
T1398 0.4178
T1399 0.4192
T1400 0.4195
T1401 0.4201
T1402 0.4195
T1403 0.4206
T1404 0.4194
T1405 0.4185
T1406 0.4177
T1407 0.4169
T1408 0.4153
T1409 0.415
T1410 0.414
T1411 0.4235
T1412 0.4225
T1413 0.4229
T1414 0.4226
T1415 0.4231
T1416 0.4213
T1417 0.4219
T1418 0.4219
T1419 0.422
T1420 0.4221
T1421 0.4205
T1422 0.4207
T1423 0.4197
T1424 0.4185
T1425 0.419
T1426 0.4186
T1427 0.4176
T1428 0.4168
T1429 0.416
T1430 0.4155
T1431 0.4154
T1432 0.4147
T1433 0.4146
T1434 0.4152
T1435 0.4156
T1436 0.4155
T1437 0.4147
T1438 0.415
T1439 0.4151
T1440 0.4151
T1441 0.4148
T1442 0.4141
T1443 0.414
T1444 0.4129
T1445 0.4119
T1446 0.4178
T1447 0.4177
T1448 0.4166
T1449 0.4171
T1450 0.4171
T1451 0.4172
T1452 0.4168
T1453 0.4162
T1454 0.416
T1455 0.4158
T1456 0.4138
T1457 0.4132
T1458 0.4119
T1459 0.4106
T1460 0.4099
T1461 0.4093
T1462 0.4086
T1463 0.4089
T1464 0.4098
T1465 0.4134
T1466 0.4152
T1467 0.4153
T1468 0.4134
T1469 0.4113
T1470 0.4107
T1471 0.4103
T1472 0.4101
T1473 0.4093
T1474 0.4087
T1475 0.4092
T1476 0.4106
T1477 0.4085
T1478 0.409
T1479 0.4088
T1480 0.408
T1481 0.4074
T1482 0.4076
T1483 0.4059
T1484 0.4064
T1485 0.4064
T1486 0.4072
T1487 0.4079
T1488 0.4106
T1489 0.4115
T1490 0.4114
T1491 0.4139
T1492 0.4153
T1493 0.4152
T1494 0.4149
T1495 0.415
T1496 0.4168
T1497 0.4183
T1498 0.4207
T1499 0.4227
T1500 0.4179
T1501 0.4185
T1502 0.4178
T1503 0.4162
T1504 0.421
T1505 0.42
T1506 0.4196
T1507 0.4185
T1508 0.4184
T1509 0.4195
T1510 0.4202
T1511 0.4205
T1512 0.4217
T1513 0.4221
T1514 0.4226
T1515 0.4246
T1516 0.4183
T1517 0.4198
T1518 0.4198
T1519 0.4214
T1520 0.4221
T1521 0.4231
T1522 0.4236
T1523 0.4253
T1524 0.4265
T1525 0.4285
T1526 0.4312
T1527 0.4312
T1528 0.4314
T1529 0.4321
T1530 0.4311
T1531 0.4312
T1532 0.4313
T1533 0.4301
T1534 0.43
T1535 0.4304
T1536 0.4312
T1537 0.4318
T1538 0.4337
T1539 0.435
T1540 0.427
T1541 0.4286
T1542 0.4301
T1543 0.4309
T1544 0.4306
T1545 0.4306
T1546 0.4307
T1547 0.4307
T1548 0.4308
T1549 0.4308
T1550 0.4309
T1551 0.4309
T1552 0.4309
T1553 0.431
T1554 0.431
T1555 0.4311
T1556 0.4311
T1557 0.4311
T1558 0.4312
T1559 0.4312
T1560 0.4313
T1561 0.4313
T1562 0.4313
T1563 0.4314
T1564 0.4314
T1565 0.4315
T1566 0.4315
T1567 0.4315
T1568 0.4316
T1569 0.4316
T1570 0.4234
T1571 0.4229
T1572 0.4231
T1573 0.4231
T1574 0.4258
T1575 0.4261
T1576 0.4263
T1577 0.4259
T1578 0.4265
T1579 0.4273
T1580 0.4292
T1581 0.4252
T1582 0.426
T1583 0.4259
T1584 0.4263
T1585 0.4249
T1586 0.4262
T1587 0.4273
T1588 0.4282
T1589 0.4296
T1590 0.43
T1591 0.429
T1592 0.4284
T1593 0.4274
T1594 0.4265
T1595 0.4264
T1596 0.4266
T1597 0.4288
T1598 0.4286
T1599 0.4281
T1600 0.4278
T1601 0.428
T1602 0.428
T1603 0.4281
T1604 0.4281
T1605 0.4252
T1606 0.4253
T1607 0.4249
T1608 0.4234
T1609 0.4221
T1610 0.421
T1611 0.4203
T1612 0.4189
T1613 0.4246
T1614 0.4245
T1615 0.4238
T1616 0.4232
T1617 0.4252
T1618 0.4245
T1619 0.425
T1620 0.4262
T1621 0.4258
T1622 0.4259
T1623 0.425
T1624 0.424
T1625 0.4227
T1626 0.4215
T1627 0.42
T1628 0.418
T1629 0.4169
T1630 0.4166
T1631 0.4159
T1632 0.4147
T1633 0.4147
T1634 0.4125
T1635 0.4113
T1636 0.4101
T1637 0.4098
T1638 0.4118
T1639 0.4117
T1640 0.4114
T1641 0.4102
T1642 0.4106
T1643 0.4106
T1644 0.4102
T1645 0.4089
T1646 0.4089
T1647 0.4074
T1648 0.406
T1649 0.4048
T1650 0.4044
T1651 0.4041
T1652 0.4038
T1653 0.4025
T1654 0.4029
T1655 0.4029
T1656 0.4029
T1657 0.4029
T1658 0.4039
T1659 0.4042
T1660 0.405
T1661 0.4061
T1662 0.4088
T1663 0.4137
T1664 0.4128
T1665 0.4158
T1666 0.4187
T1667 0.4206
T1668 0.4267
T1669 0.4303
T1670 0.4266
T1671 0.4306
T1672 0.4346
T1673 0.4372
T1674 0.4389
T1675 0.4295
T1676 0.4292
T1677 0.4378
T1678 0.4362
T1679 0.4334
T1680 0.4309
T1681 0.4286
T1682 0.427
T1683 0.4277
T1684 0.4269
T1685 0.428
T1686 0.4291
T1687 0.4291
T1688 0.4303
T1689 0.4304
T1690 0.4303
T1691 0.4303
T1692 0.4304
T1693 0.4304
T1694 0.43
T1695 0.428
T1696 0.4265
T1697 0.4245
T1698 0.4235
T1699 0.4221
T1700 0.4279
T1701 0.4283
T1702 0.4283
T1703 0.427
T1704 0.4252
T1705 0.4258
T1706 0.4241
T1707 0.4237
T1708 0.4227
T1709 0.4208
T1710 0.4202
T1711 0.4194
T1712 0.418
T1713 0.4175
T1714 0.4169
T1715 0.4172
T1716 0.4163
T1717 0.4151
T1718 0.4141
T1719 0.4129
T1720 0.4147
T1721 0.4152
T1722 0.4152
T1723 0.4139
T1724 0.4134
T1725 0.4133
T1726 0.4132
T1727 0.4137
T1728 0.415
T1729 0.4133
T1730 0.4132
T1731 0.4133
T1732 0.4133
T1733 0.415
T1734 0.4151
T1735 0.4149
T1736 0.4138
T1737 0.4141
T1738 0.4141
T1739 0.4142
T1740 0.4142
T1741 0.4137
T1742 0.412
T1743 0.4116
T1744 0.4102
T1745 0.4093
T1746 0.4087
T1747 0.409
T1748 0.409
T1749 0.409
T1750 0.409
T1751 0.4102
T1752 0.4103
T1753 0.4097
T1754 0.4099
T1755 0.4096
T1756 0.4089
T1757 0.4087
T1758 0.4087
T1759 0.4073
T1760 0.4073
T1761 0.4054
T1762 0.406
T1763 0.406
T1764 0.4056
T1765 0.4061
T1766 0.406
T1767 0.406
T1768 0.4056
T1769 0.4051
T1770 0.4058
T1771 0.4061
T1772 0.406
T1773 0.406
T1774 0.406
T1775 0.406
T1776 0.4051
T1777 0.4043
T1778 0.4046
T1779 0.4038
T1780 0.4032
T1781 0.4034
T1782 0.4022
T1783 0.4017
T1784 0.4019
T1785 0.4019
T1786 0.4019
T1787 0.4055
T1788 0.4027
T1789 0.4019
T1790 0.4003
T1791 0.4003
T1792 0.3987
T1793 0.4002
T1794 0.4008
T1795 0.4008
T1796 0.4004
T1797 0.4009
T1798 0.4008
T1799 0.4008
T1800 0.4008
T1801 0.4008
T1802 0.4008
T1803 0.3998
T1804 0.399
T1805 0.3993
T1806 0.3985
T1807 0.3987
T1808 0.3978
T1809 0.3981
T1810 0.3981
T1811 0.3981
T1812 0.3985
T1813 0.398
T1814 0.3981
T1815 0.3981
T1816 0.396
T1817 0.3966
T1818 0.3966
T1819 0.3966
T1820 0.3966
T1821 0.3966
T1822 0.3966
T1823 0.3966
T1824 0.3966
T1825 0.3966
T1826 0.3952
T1827 0.3949
T1828 0.395
T1829 0.3933
T1830 0.3937
T1831 0.3937
T1832 0.3924
T1833 0.3928
T1834 0.3936
T1835 0.3967
T1836 0.3982
T1837 0.398
T1838 0.3979
T1839 0.3974
T1840 0.3965
T1841 0.3968
T1842 0.3963
T1843 0.3964
T1844 0.3964
T1845 0.398
T1846 0.3977
T1847 0.3977
T1848 0.3977
T1849 0.3977
T1850 0.3969
T1851 0.3962
T1852 0.3956
T1853 0.3948
T1854 0.3935
T1855 0.3939
T1856 0.3935
T1857 0.3931
T1858 0.3937
T1859 0.3949
T1860 0.3955
T1861 0.3948
T1862 0.394
T1863 0.3934
T1864 0.392
T1865 0.3919
T1866 0.392
T1867 0.3936
T1868 0.3937
T1869 0.3931
T1870 0.3932
T1871 0.3927
T1872 0.3913
T1873 0.394
T1874 0.3954
T1875 0.3971
T1876 0.4013
T1877 0.4043
T1878 0.4069
T1879 0.4103
T1880 0.4141
T1881 0.4175
T1882 0.4188
T1883 0.4243
T1884 0.4301
T1885 0.4335
T1886 0.4306
T1887 0.4322
T1888 0.4318
T1889 0.4313
T1890 0.4289
T1891 0.4266
T1892 0.4252
T1893 0.4292
T1894 0.4279
T1895 0.4276
T1896 0.4275
T1897 0.428
T1898 0.43
T1899 0.4322
T1900 0.4275
T1901 0.429
T1902 0.4297
T1903 0.4303
T1904 0.43
T1905 0.4292
T1906 0.4281
T1907 0.4285
T1908 0.4272
T1909 0.4244
T1910 0.4262
T1911 0.4279
T1912 0.4261
T1913 0.4232
T1914 0.4232
T1915 0.4239
T1916 0.4203
T1917 0.4167
T1918 0.4203
T1919 0.4193
T1920 0.4178
T1921 0.4183
T1922 0.4164
T1923 0.4155
T1924 0.4146
T1925 0.4141
T1926 0.4124
T1927 0.4125
T1928 0.4111
T1929 0.4103
T1930 0.4106
T1931 0.4132
T1932 0.413
T1933 0.4119
T1934 0.4108
T1935 0.4103
T1936 0.4101
T1937 0.4083
T1938 0.4069
T1939 0.4077
T1940 0.4091
T1941 0.4104
T1942 0.4105
T1943 0.413
T1944 0.4146
T1945 0.413
T1946 0.4123
T1947 0.4135
T1948 0.4142
T1949 0.4156
T1950 0.418
T1951 0.4229
T1952 0.4239
T1953 0.4294
T1954 0.437
T1955 0.4385
T1956 0.4435
T1957 0.4471
T1958 0.4432
T1959 0.4553
T1960 0.4591
T1961 0.4636
T1962 0.4659
T1963 0.4697
T1964 0.4691
T1965 0.4727
T1966 0.4789
T1967 0.4683
T1968 0.4736
T1969 0.4765
T1970 0.4811
T1971 0.4816
T1972 0.4847
T1973 0.4867
T1974 0.4876
T1975 0.4892
T1976 0.4897
T1977 0.4912
T1978 0.4906
T1979 0.4899
T1980 0.4903
T1981 0.4899
T1982 0.4885
T1983 0.4878
T1984 0.4866
T1985 0.4859
T1986 0.4866
T1987 0.485
T1988 0.484
T1989 0.484
T1990 0.484
T1991 0.4828
T1992 0.4828
T1993 0.4818
T1994 0.4813
T1995 0.4793
T1996 0.4782
T1997 0.4776
T1998 0.4756
T1999 0.4744
T2000 0.4726
T2001 0.4709
T2002 0.4684
T2003 0.4656
T2004 0.4634
T2005 0.4753
T2006 0.4733
T2007 0.4725
T2008 0.4726
T2009 0.4715
T2010 0.471
T2011 0.4708
T2012 0.4694
T2013 0.469
T2014 0.4682
T2015 0.4673
T2016 0.4664
T2017 0.4647
T2018 0.4641
T2019 0.4625
T2020 0.4617
T2021 0.4608
T2022 0.4648
T2023 0.4636
T2024 0.4621
T2025 0.4615
T2026 0.4605
T2027 0.4592
T2028 0.4586
T2029 0.4577
T2030 0.4564
T2031 0.4568
T2032 0.4561
T2033 0.4546
T2034 0.4542
T2035 0.4537
T2036 0.4539
T2037 0.4526
T2038 0.4525
T2039 0.4514
T2040 0.4513
T2041 0.4501
T2042 0.4496
T2043 0.4504
T2044 0.4507
T2045 0.4509
T2046 0.4503
T2047 0.4504
T2048 0.4501
T2049 0.4516
T2050 0.4527
T2051 0.4546
T2052 0.4563
T2053 0.4604
T2054 0.4636
T2055 0.4626
T2056 0.467
T2057 0.4715
T2058 0.478
T2059 0.4694
T2060 0.4729
T2061 0.476
T2062 0.4781
T2063 0.4809
T2064 0.4827
T2065 0.4833
T2066 0.4832
T2067 0.4841
T2068 0.4841
T2069 0.4829
T2070 0.4828
T2071 0.4819
T2072 0.4814
T2073 0.4803
T2074 0.4788
T2075 0.4786
T2076 0.4777
T2077 0.4768
T2078 0.4759
T2079 0.4751
T2080 0.475
T2081 0.474
T2082 0.4727
T2083 0.472
T2084 0.4708
T2085 0.4696
T2086 0.4677
T2087 0.4651
T2088 0.4643
T2089 0.4636
T2090 0.4619
T2091 0.4599
T2092 0.4721
T2093 0.4707
T2094 0.4697
T2095 0.4686
T2096 0.4678
T2097 0.467
T2098 0.4677
T2099 0.4665
T2100 0.464
T2101 0.4632
T2102 0.4632
T2103 0.4621
T2104 0.4616
T2105 0.4607
T2106 0.4598
T2107 0.4597
T2108 0.4598
T2109 0.4593
T2110 0.4581
T2111 0.4567
T2112 0.4623
T2113 0.4609
T2114 0.4608
T2115 0.4601
T2116 0.4599
T2117 0.46
T2118 0.4599
T2119 0.4599
T2120 0.4599
T2121 0.459
T2122 0.4584
T2123 0.4586
T2124 0.4586
T2125 0.4575
T2126 0.4588
T2127 0.4593
T2128 0.457
T2129 0.4571
T2130 0.4572
T2131 0.4584
T2132 0.4598
T2133 0.4609
T2134 0.4618
T2135 0.461
T2136 0.461
T2137 0.46
T2138 0.4602
T2139 0.4586
T2140 0.459
T2141 0.4581
T2142 0.4575
T2143 0.4577
T2144 0.4577
T2145 0.4569
T2146 0.4575
T2147 0.4585
T2148 0.4596
T2149 0.4567
T2150 0.4579
T2151 0.4593
T2152 0.461
T2153 0.4615
T2154 0.4622
T2155 0.463
T2156 0.4634
T2157 0.4635
T2158 0.463
T2159 0.4622
T2160 0.4616
T2161 0.4618
T2162 0.4618
T2163 0.4601
T2164 0.4606
T2165 0.4591
T2166 0.4589
T2167 0.4583
T2168 0.4573
T2169 0.4568
T2170 0.4566
T2171 0.4554
T2172 0.4546
T2173 0.4545
T2174 0.4584
T2175 0.4583
T2176 0.4567
T2177 0.4572
T2178 0.4557
T2179 0.4561
T2180 0.4544
T2181 0.4549
T2182 0.454
T2183 0.4534
T2184 0.4536
T2185 0.4524
T2186 0.4507
T2187 0.4512
T2188 0.4512
T2189 0.4501
T2190 0.45
T2191 0.4495
T2192 0.4488
T2193 0.4486
T2194 0.4483
T2195 0.4475
T2196 0.4472
T2197 0.4473
T2198 0.4465
T2199 0.4451
T2200 0.4446
T2201 0.4448
T2202 0.4448
T2203 0.4465
T2204 0.4455
T2205 0.4447
T2206 0.4449
T2207 0.4445
T2208 0.4445
T2209 0.4445
T2210 0.4433
T2211 0.443
T2212 0.4431
T2213 0.4423
T2214 0.4417
T2215 0.4419
T2216 0.4418
T2217 0.4418
T2218 0.4413
T2219 0.44
T2220 0.442
T2221 0.4416
T2222 0.4409
T2223 0.4407
T2224 0.4408
T2225 0.4407
T2226 0.4407
T2227 0.4406
T2228 0.4406
T2229 0.4405
T2230 0.4405
T2231 0.4404
T2232 0.4402
T2233 0.4383
T2234 0.4377
T2235 0.4379
T2236 0.4378
T2237 0.4378
T2238 0.4362
T2239 0.4366
T2240 0.4365
T2241 0.4363
T2242 0.4363
T2243 0.4359
T2244 0.4348
T2245 0.4351
T2246 0.435
T2247 0.435
T2248 0.4345
T2249 0.4342
T2250 0.4334
T2251 0.4334
T2252 0.4334
T2253 0.4334
T2254 0.4333
T2255 0.4333
T2256 0.4325
T2257 0.4319
T2258 0.432
T2259 0.432
T2260 0.4319
T2261 0.4315
T2262 0.4312
T2263 0.4311
T2264 0.4306
T2265 0.4302
T2266 0.4303
T2267 0.4303
T2268 0.4295
T2269 0.4288
T2270 0.429
T2271 0.4289
T2272 0.4277
T2273 0.4276
T2274 0.4277
T2275 0.4276
T2276 0.4273
T2277 0.4273
T2278 0.4273
T2279 0.4272
T2280 0.4272
T2281 0.4271
T2282 0.4259
T2283 0.4258
T2284 0.4258
T2285 0.4258
T2286 0.4257
T2287 0.4257
T2288 0.4256
T2289 0.4248
T2290 0.4241
T2291 0.4241
T2292 0.424
T2293 0.424
T2294 0.424
T2295 0.4239
T2296 0.4239
T2297 0.4238
T2298 0.4234
T2299 0.4226
T2300 0.4224
T2301 0.422
T2302 0.4184
T2303 0.4225
T2304 0.4226
T2305 0.4242
T2306 0.427
T2307 0.4184
T2308 0.4195
T2309 0.4195
T2310 0.4193
T2311 0.4193
T2312 0.4192
T2313 0.4192
T2314 0.4191
T2315 0.4191
T2316 0.419
T2317 0.419
T2318 0.4189
T2319 0.4189
T2320 0.418
T2321 0.4173
T2322 0.4187
T2323 0.4188
T2324 0.4186
T2325 0.4186
T2326 0.4185
T2327 0.4185
T2328 0.4184
T2329 0.4181
T2330 0.4181
T2331 0.418
T2332 0.4163
T2333 0.4167
T2334 0.4166
T2335 0.4166
T2336 0.4165
T2337 0.4165
T2338 0.4164
T2339 0.416
T2340 0.4152
T2341 0.4162
T2342 0.4163
T2343 0.4153
T2344 0.4151
T2345 0.4147
T2346 0.4147
T2347 0.4147
T2348 0.4146
T2349 0.4143
T2350 0.4152
T2351 0.4149
T2352 0.4152
T2353 0.4138
T2354 0.4141
T2355 0.414
T2356 0.414
T2357 0.4139
T2358 0.4139
T2359 0.4138
T2360 0.4138
T2361 0.4137
T2362 0.4128
T2363 0.4134
T2364 0.4128
T2365 0.4128
T2366 0.4128
T2367 0.4213
T2368 0.4215
T2369 0.4128
T2370 0.4163
T2371 0.4173
T2372 0.4171
T2373 0.4165
T2374 0.4145
T2375 0.4128
T2376 0.412
T2377 0.411
T2378 0.4195
T2379 0.4194
T2380 0.4194
T2381 0.4194
T2382 0.4205
T2383 0.411
T2384 0.4109
T2385 0.4108
T2386 0.4108
T2387 0.4107
T2388 0.4107
T2389 0.4106
T2390 0.4106
T2391 0.4105
T2392 0.4104
T2393 0.4104
T2394 0.4103
T2395 0.2775
T2396 0.3004
T2397 0.3009
T2398 0.3004
T2399 0.3003
T2400 0.3003
T2401 0.3003
T2402 0.3002
T2403 0.3002
T2404 0.3001
T2405 0.3001
T2406 0.3001
T2407 0.3005
T2408 0.3
T2409 0.2999
T2410 0.2997
T2411 0.2991
T2412 0.2974
T2413 0.2983
T2414 0.2973
T2415 0.2943
T2416 0.2933
T2417 0.2933
T2418 0.2932
T2419 0.2932
T2420 0.2932
T2421 0.2931
T2422 0.2931
T2423 0.293
T2424 0.293
T2425 0.293
T2426 0.2929
T2427 0.2929
T2428 0.2928
T2429 0.2928
T2430 0.2928
T2431 0.2927
T2432 0.2927
T2433 0.2926
T2434 0.2926
T2435 0.2926
T2436 0.2925
T2437 0.2925
T2438 0.2924
T2439 0.2924
T2440 0.2924
T2441 0.2923
T2442 0.2923
T2443 0.2922
T2444 0.2922
T2445 0.2922
T2446 0.2921
T2447 0.2921
T2448 0.292
T2449 0.292
T2450 0.292
T2451 0.2919
T2452 0.2919
T2453 0.2918
T2454 0.2918
T2455 0.2918
T2456 0.2917
T2457 0.2907
T2458 0.2897
T2459 0.2896
T2460 0.2891
T2461 0.2895
T2462 0.288
T2463 0.289
T2464 0.2889
T2465 0.2894
T2466 0.2893
T2467 0.2893
T2468 0.2893
T2469 0.2892
T2470 0.2892
T2471 0.2891
T2472 0.2891
T2473 0.289
T2474 0.289
T2475 0.289
T2476 0.2889
T2477 0.2889
T2478 0.2888
T2479 0.2888
T2480 0.2888
T2481 0.2887
T2482 0.2887
T2483 0.2886
T2484 0.2881
T2485 0.2881
T2486 0.2885
T2487 0.287
T2488 0.2874
T2489 0.2998
T2490 0.3537
T2491 0.3532
T2492 0.3448
T2493 0.3398
T2494 0.3425
T2495 0.3421
T2496 0.3391
T2497 0.338
T2498 0.3352
T2499 0.3333
T2500 0.3318
T2501 0.3302
T2502 0.3285
T2503 0.3269
T2504 0.3242
T2505 0.3238
T2506 0.3225
T2507 0.3574
T2508 0.3505
T2509 0.3461
T2510 0.3429
T2511 0.3396
T2512 0.3293
T2513 0.3239
T2514 0.3221
T2515 0.3204
T2516 0.3198
T2517 0.3189
T2518 0.318
T2519 0.3169
T2520 0.3153
T2521 0.3135
T2522 0.3117
T2523 0.3108
T2524 0.3098
T2525 0.312
T2526 0.3101
T2527 0.3096
T2528 0.3079
T2529 0.3064
T2530 0.3055
T2531 0.3031
T2532 0.3013
T2533 0.3004
T2534 0.2989
T2535 0.2958
T2536 0.2952
T2537 0.2951
T2538 0.2951
T2539 0.295
T2540 0.295
T2541 0.2949
T2542 0.2949
T2543 0.2948
T2544 0.2948
T2545 0.2947
T2546 0.2947
T2547 0.2947
T2548 0.2937
T2549 0.2927
T2550 0.2926
T2551 0.2926
T2552 0.2926
T2553 0.2911
T2554 0.2915
T2555 0.2924
T2556 0.2919
T2557 0.2895
T2558 0.2879
T2559 0.2867
T2560 0.3441
T2561 0.3266
T2562 0.3213
T2563 0.3184
T2564 0.3152
T2565 0.3131
T2566 0.3117
T2567 0.3101
T2568 0.3095
T2569 0.3085
T2570 0.3071
T2571 0.3059
T2572 0.3053
T2573 0.3077
T2574 0.3067
T2575 0.3055
T2576 0.3049
T2577 0.3044
T2578 0.3044
T2579 0.303
T2580 0.3015
T2581 0.2991
T2582 0.2984
T2583 0.297
T2584 0.2965
T2585 0.2969
T2586 0.2969
T2587 0.2968
T2588 0.2968
T2589 0.2967
T2590 0.2967
T2591 0.2953
T2592 0.2948
T2593 0.2947
T2594 0.2947
T2595 0.2946
T2596 0.2946
T2597 0.2945
T2598 0.2945
T2599 0.2944
T2600 0.2932
T2601 0.2921
T2602 0.292
T2603 0.291
T2604 0.291
T2605 0.2909
T2606 0.29
T2607 0.2918
T2608 0.2912
T2609 0.2912
T2610 0.2898
T2611 0.2897
T2612 0.2897
T2613 0.2896
T2614 0.2896
T2615 0.2895
T2616 0.2895
T2617 0.288
T2618 0.2876
T2619 0.2885
T2620 0.289
T2621 0.2894
T2622 0.2894
T2623 0.2894
T2624 0.2894
T2625 0.2894
T2626 0.289
T2627 0.2885
T2628 0.288
T2629 0.2871
T2630 0.2871
T2631 0.2876
T2632 0.2862
T2633 0.2857
T2634 0.2857
T2635 0.2857
T2636 0.2857
T2637 0.2857
T2638 0.2857
T2639 0.2857
T2640 0.2857
T2641 0.2857
T2642 0.2857
T2643 0.2857
T2644 0.2857
T2645 0.2871
T2646 0.2876
T2647 0.2876
T2648 0.2876
T2649 0.2876
T2650 0.2876
T2651 0.2862
T2652 0.2862
T2653 0.2857
T2654 0.2857
T2655 0.2857
T2656 0.2857
T2657 0.2862
T2658 0.2871
T2659 0.2862
T2660 0.288
T2661 0.2876
T2662 0.289
T2663 0.2908
T2664 0.2908
T2665 0.2918
T2666 0.2924
T2667 0.2953
T2668 0.2971
T2669 0.2993
T2670 0.3001
T2671 0.3023
T2672 0.3007
T2673 0.3051
T2674 0.3074
T2675 0.3112
T2676 0.3168
T2677 0.32
T2678 0.3237
T2679 0.3265
T2680 0.3275
T2681 0.3279
T2682 0.3238
T2683 0.3254
T2684 0.3258
T2685 0.3258
T2686 0.3248
T2687 0.3238
T2688 0.323
T2689 0.3271
T2690 0.3256
T2691 0.3241
T2692 0.3236
T2693 0.3236
T2694 0.3236
T2695 0.3236
T2696 0.3236
T2697 0.3236
T2698 0.3236
T2699 0.3236
T2700 0.3236
T2701 0.322
T2702 0.3196
T2703 0.3176
T2704 0.3164
T2705 0.32
T2706 0.318
T2707 0.3164
T2708 0.3164
T2709 0.3149
T2710 0.3127
T2711 0.3127
T2712 0.3112
T2713 0.3094
T2714 0.309
T2715 0.309
T2716 0.309
T2717 0.3085
T2718 0.3074
T2719 0.3069
T2720 0.3069
T2721 0.3085
T2722 0.3074
T2723 0.3079
T2724 0.3079
T2725 0.3108
T2726 0.3122
T2727 0.3127
T2728 0.3132
T2729 0.3144
T2730 0.3149
T2731 0.3164
T2732 0.3164
T2733 0.3176
T2734 0.318
T2735 0.3186
T2736 0.32
T2737 0.32
T2738 0.32
T2739 0.32
T2740 0.32
T2741 0.3216
T2742 0.322
T2743 0.3228
T2744 0.3236
T2745 0.3241
T2746 0.3256
T2747 0.3275
T2748 0.3279
T2749 0.3234
T2750 0.3248
T2751 0.323
T2752 0.3275
T2753 0.3261
T2754 0.3256
T2755 0.3236
T2756 0.3232
T2757 0.322
T2758 0.3216
T2759 0.32
T2760 0.319
T2761 0.3172
T2762 0.3164
T2763 0.3154
T2764 0.3144
T2765 0.3136
T2766 0.3127
T2767 0.3112
T2768 0.3107
T2769 0.3107
T2770 0.3107
T2771 0.3107
T2772 0.3094
T2773 0.309
T2774 0.3079
T2775 0.3069
T2776 0.3069
T2777 0.3069
T2778 0.3069
T2779 0.3069
T2780 0.3069
T2781 0.3056
T2782 0.3052
T2783 0.3052
T2784 0.3046
T2785 0.303
T2786 0.303
T2787 0.303
T2788 0.3017
T2789 0.3012
T2790 0.3012
T2791 0.2817
T2792 0.2817
T2793 0.2817
T2794 0.2817
T2795 0.2817
T2796 0.2817
T2797 0.2817
T2798 0.2817
T2799 0.2817
T2800 0.2817
T2801 0.2817
T2802 0.2817
T2803 0.2817
T2804 0.2817
T2805 0.2817
T2806 0.2817
T2807 0.2817
T2808 0.2817
