# Supplementary material for: FishMORPH - An agent-based model to predict salmonid growth and distribution responses under natural and low flows
Source: Sci Rep. 2016 Jul 19;6:29414. doi: 10.1038/srep29414 (PMC4949470; doi:10.1038/srep29414)
Supplement: Supplementary Information 2 [file srep29414-s2.zip › SR_FishMORPH_Files/Parameters/Baseline_Velocity_P23.var]

Velocity PatchP23
T1 0.2018
T2 0.2013
T3 0.2013
T4 0.2013
T5 0.2011
T6 0.2009
T7 0.2001
T8 0.2
T9 0.1992
T10 0.201
T11 0.2009
T12 0.199
T13 0.1988
T14 0.1974
T15 0.1974
T16 0.1974
T17 0.1974
T18 0.1974
T19 0.1971
T20 0.1969
T21 0.1963
T22 0.196
T23 0.196
T24 0.196
T25 0.1954
T26 0.1966
T27 0.1966
T28 0.1966
T29 0.1966
T30 0.1966
T31 0.1966
T32 0.1966
T33 0.1966
T34 0.1966
T35 0.1963
T36 0.196
T37 0.1955
T38 0.1955
T39 0.1955
T40 0.1955
T41 0.1955
T42 0.1953
T43 0.1946
T44 0.1946
T45 0.1946
T46 0.1946
T47 0.1946
T48 0.1946
T49 0.1946
T50 0.1946
T51 0.1935
T52 0.1935
T53 0.1935
T54 0.1923
T55 0.1923
T56 0.192
T57 0.1915
T58 0.1918
T59 0.192
T60 0.1942
T61 0.1926
T62 0.1918
T63 0.1915
T64 0.1912
T65 0.1923
T66 0.1915
T67 0.1912
T68 0.1912
T69 0.1912
T70 0.1912
T71 0.1909
T72 0.19
T73 0.1896
T74 0.1888
T75 0.1879
T76 0.1879
T77 0.1879
T78 0.1879
T79 0.1879
T80 0.1879
T81 0.1879
T82 0.1879
T83 0.1879
T84 0.1879
T85 0.1882
T86 0.1891
T87 0.1891
T88 0.1891
T89 0.1891
T90 0.1891
T91 0.1891
T92 0.1891
T93 0.1891
T94 0.1891
T95 0.1891
T96 0.1891
T97 0.1891
T98 0.1891
T99 0.1888
T100 0.1879
T101 0.1879
T102 0.1879
T103 0.1879
T104 0.1879
T105 0.1879
T106 0.1879
T107 0.1879
T108 0.1876
T109 0.1879
T110 0.1879
T111 0.1879
T112 0.1879
T113 0.1879
T114 0.1879
T115 0.1879
T116 0.1879
T117 0.1879
T118 0.1879
T119 0.1879
T120 0.1879
T121 0.1879
T122 0.1879
T123 0.1879
T124 0.1879
T125 0.1879
T126 0.1879
T127 0.1879
T128 0.1879
T129 0.1879
T130 0.1879
T131 0.1885
T132 0.1891
T133 0.1891
T134 0.1891
T135 0.1891
T136 0.1893
T137 0.19
T138 0.19
T139 0.19
T140 0.19
T141 0.19
T142 0.19
T143 0.19
T144 0.19
T145 0.19
T146 0.19
T147 0.19
T148 0.19
T149 0.19
T150 0.1912
T151 0.1909
T152 0.1912
T153 0.1915
T154 0.1923
T155 0.1923
T156 0.1923
T157 0.1923
T158 0.1929
T159 0.1923
T160 0.1929
T161 0.1935
T162 0.1935
T163 0.1935
T164 0.1935
T165 0.1935
T166 0.1935
T167 0.1935
T168 0.1935
T169 0.1935
T170 0.1935
T171 0.1935
T172 0.1935
T173 0.1935
T174 0.1935
T175 0.1935
T176 0.1935
T177 0.1935
T178 0.1932
T179 0.1935
T180 0.1935
T181 0.1932
T182 0.1926
T183 0.1932
T184 0.1926
T185 0.1923
T186 0.1923
T187 0.1923
T188 0.1923
T189 0.1923
T190 0.1923
T191 0.1923
T192 0.1923
T193 0.1923
T194 0.1923
T195 0.1923
T196 0.1923
T197 0.1915
T198 0.1912
T199 0.1912
T200 0.1912
T201 0.19
T202 0.19
T203 0.19
T204 0.19
T205 0.19
T206 0.19
T207 0.19
T208 0.19
T209 0.19
T210 0.19
T211 0.19
T212 0.19
T213 0.19
T214 0.19
T215 0.1903
T216 0.19
T217 0.19
T218 0.19
T219 0.19
T220 0.19
T221 0.19
T222 0.19
T223 0.19
T224 0.1898
T225 0.1891
T226 0.1891
T227 0.1891
T228 0.1891
T229 0.1891
T230 0.1891
T231 0.1891
T232 0.1891
T233 0.1891
T234 0.1891
T235 0.1891
T236 0.1891
T237 0.1891
T238 0.1891
T239 0.1891
T240 0.1891
T241 0.1891
T242 0.1891
T243 0.1891
T244 0.1891
T245 0.1891
T246 0.1891
T247 0.1891
T248 0.1891
T249 0.1879
T250 0.1879
T251 0.1882
T252 0.2125
T253 0.2256
T254 0.2202
T255 0.22
T256 0.2201
T257 0.2201
T258 0.219
T259 0.2192
T260 0.2192
T261 0.2186
T262 0.2182
T263 0.2183
T264 0.2183
T265 0.2183
T266 0.2183
T267 0.2183
T268 0.2183
T269 0.2183
T270 0.2183
T271 0.2183
T272 0.2183
T273 0.2183
T274 0.2183
T275 0.2183
T276 0.2186
T277 0.2188
T278 0.2193
T279 0.2192
T280 0.2192
T281 0.2192
T282 0.2186
T283 0.2185
T284 0.2182
T285 0.2183
T286 0.2183
T287 0.2183
T288 0.2183
T289 0.2183
T290 0.2183
T291 0.2183
T292 0.2183
T293 0.2186
T294 0.2193
T295 0.2192
T296 0.2192
T297 0.2203
T298 0.2201
T299 0.2201
T300 0.2205
T301 0.2202
T302 0.2203
T303 0.2205
T304 0.2207
T305 0.2208
T306 0.2208
T307 0.2208
T308 0.2208
T309 0.2208
T310 0.2208
T311 0.2208
T312 0.2208
T313 0.2208
T314 0.2208
T315 0.2208
T316 0.2208
T317 0.2208
T318 0.2208
T319 0.2208
T320 0.2208
T321 0.2208
T322 0.2208
T323 0.2208
T324 0.2208
T325 0.2206
T326 0.2208
T327 0.2208
T328 0.2208
T329 0.2208
T330 0.2208
T331 0.2208
T332 0.2208
T333 0.2208
T334 0.2208
T335 0.2208
T336 0.2208
T337 0.2206
T338 0.2199
T339 0.2201
T340 0.2201
T341 0.2201
T342 0.2201
T343 0.2201
T344 0.2201
T345 0.2201
T346 0.2201
T347 0.2201
T348 0.2201
T349 0.2201
T350 0.2201
T351 0.2201
T352 0.2201
T353 0.219
T354 0.2192
T355 0.2192
T356 0.2192
T357 0.2192
T358 0.2192
T359 0.2192
T360 0.2192
T361 0.2192
T362 0.2186
T363 0.2193
T364 0.2192
T365 0.2192
T366 0.2192
T367 0.2192
T368 0.2192
T369 0.2192
T370 0.2192
T371 0.2192
T372 0.2192
T373 0.2195
T374 0.2202
T375 0.2201
T376 0.2201
T377 0.2201
T378 0.2203
T379 0.22
T380 0.2201
T381 0.2201
T382 0.2201
T383 0.2201
T384 0.2201
T385 0.2201
T386 0.2201
T387 0.2201
T388 0.2201
T389 0.2201
T390 0.2201
T391 0.2201
T392 0.2201
T393 0.2193
T394 0.2152
T395 0.2062
T396 0.2023
T397 0.2018
T398 0.2009
T399 0.2001
T400 0.2003
T401 0.2003
T402 0.2003
T403 0.2006
T404 0.2002
T405 0.2003
T406 0.1995
T407 0.1993
T408 0.1994
T409 0.1994
T410 0.1999
T411 0.2004
T412 0.2011
T413 0.2023
T414 0.2029
T415 0.2021
T416 0.2029
T417 0.2027
T418 0.2027
T419 0.2025
T420 0.2009
T421 0.2012
T422 0.1962
T423 0.1954
T424 0.196
T425 0.196
T426 0.196
T427 0.196
T428 0.196
T429 0.196
T430 0.196
T431 0.196
T432 0.196
T433 0.196
T434 0.196
T435 0.1954
T436 0.1966
T437 0.1966
T438 0.196
T439 0.1955
T440 0.1949
T441 0.1944
T442 0.1944
T443 0.1941
T444 0.1932
T445 0.1935
T446 0.1932
T447 0.1935
T448 0.1932
T449 0.193
T450 0.1915
T451 0.1909
T452 0.1909
T453 0.1909
T454 0.1904
T455 0.1898
T456 0.1898
T457 0.1909
T458 0.1909
T459 0.1909
T460 0.1907
T461 0.1909
T462 0.1909
T463 0.1921
T464 0.1928
T465 0.1936
T466 0.1941
T467 0.195
T468 0.1956
T469 0.1964
T470 0.1964
T471 0.1952
T472 0.1958
T473 0.1955
T474 0.1964
T475 0.1958
T476 0.1953
T477 0.1947
T478 0.1941
T479 0.1941
T480 0.1936
T481 0.1941
T482 0.1939
T483 0.1941
T484 0.1941
T485 0.1944
T486 0.1941
T487 0.1953
T488 0.1954
T489 0.1953
T490 0.1967
T491 0.1984
T492 0.1987
T493 0.1998
T494 0.2013
T495 0.2021
T496 0.2028
T497 0.2034
T498 0.2035
T499 0.2045
T500 0.2059
T501 0.2029
T502 0.2044
T503 0.2057
T504 0.2067
T505 0.2077
T506 0.2085
T507 0.2086
T508 0.2088
T509 0.2095
T510 0.2094
T511 0.2096
T512 0.2103
T513 0.2104
T514 0.2111
T515 0.2092
T516 0.2094
T517 0.2104
T518 0.2107
T519 0.2107
T520 0.2109
T521 0.2106
T522 0.2107
T523 0.2107
T524 0.2107
T525 0.2107
T526 0.2107
T527 0.2104
T528 0.2098
T529 0.2096
T530 0.2097
T531 0.2086
T532 0.2088
T533 0.2115
T534 0.2108
T535 0.2098
T536 0.2095
T537 0.2091
T538 0.2087
T539 0.2083
T540 0.2084
T541 0.2071
T542 0.2074
T543 0.2074
T544 0.2069
T545 0.2064
T546 0.2065
T547 0.206
T548 0.2056
T549 0.2057
T550 0.2052
T551 0.2047
T552 0.2045
T553 0.2036
T554 0.2038
T555 0.2032
T556 0.2028
T557 0.2029
T558 0.2031
T559 0.2042
T560 0.206
T561 0.2085
T562 0.21
T563 0.2118
T564 0.2109
T565 0.2146
T566 0.2195
T567 0.2206
T568 0.2228
T569 0.2246
T570 0.2233
T571 0.225
T572 0.2264
T573 0.2285
T574 0.226
T575 0.2291
T576 0.2322
T577 0.2361
T578 0.2423
T579 0.2437
T580 0.2473
T581 0.2476
T582 0.2516
T583 0.2504
T584 0.2524
T585 0.2535
T586 0.2565
T587 0.2551
T588 0.2558
T589 0.2598
T590 0.2616
T591 0.262
T592 0.2602
T593 0.2605
T594 0.2604
T595 0.2598
T596 0.2605
T597 0.2573
T598 0.2534
T599 0.2533
T600 0.2491
T601 0.2506
T602 0.2481
T603 0.2457
T604 0.2486
T605 0.247
T606 0.2462
T607 0.2455
T608 0.2459
T609 0.2465
T610 0.248
T611 0.2489
T612 0.2459
T613 0.2479
T614 0.2498
T615 0.2505
T616 0.2521
T617 0.2534
T618 0.2497
T619 0.2509
T620 0.2518
T621 0.252
T622 0.251
T623 0.2486
T624 0.2493
T625 0.2434
T626 0.2411
T627 0.2351
T628 0.2312
T629 0.2259
T630 0.2274
T631 0.2247
T632 0.2231
T633 0.2218
T634 0.2231
T635 0.2223
T636 0.2214
T637 0.2207
T638 0.2203
T639 0.2196
T640 0.219
T641 0.2188
T642 0.2184
T643 0.218
T644 0.2181
T645 0.2181
T646 0.2176
T647 0.2171
T648 0.2169
T649 0.2161
T650 0.2163
T651 0.2158
T652 0.2154
T653 0.2155
T654 0.2149
T655 0.2175
T656 0.2176
T657 0.2169
T658 0.2168
T659 0.2168
T660 0.2157
T661 0.2159
T662 0.2149
T663 0.2151
T664 0.2133
T665 0.2019
T666 0.2027
T667 0.203
T668 0.203
T669 0.2027
T670 0.2022
T671 0.2058
T672 0.2058
T673 0.2058
T674 0.2058
T675 0.2048
T676 0.205
T677 0.2048
T678 0.2048
T679 0.2046
T680 0.2038
T681 0.204
T682 0.204
T683 0.2034
T684 0.2043
T685 0.2033
T686 0.2121
T687 0.2145
T688 0.207
T689 0.205
T690 0.2022
T691 0.2045
T692 0.2038
T693 0.2034
T694 0.203
T695 0.2031
T696 0.2028
T697 0.2021
T698 0.2022
T699 0.2024
T700 0.2024
T701 0.2025
T702 0.2017
T703 0.2019
T704 0.2019
T705 0.2018
T706 0.2019
T707 0.202
T708 0.2012
T709 0.2012
T710 0.2013
T711 0.2013
T712 0.2011
T713 0.2004
T714 0.2006
T715 0.2007
T716 0.2007
T717 0.2008
T718 0.2008
T719 0.2009
T720 0.201
T721 0.201
T722 0.2011
T723 0.2012
T724 0.2012
T725 0.2013
T726 0.2013
T727 0.2014
T728 0.2015
T729 0.2012
T730 0.2013
T731 0.2017
T732 0.2017
T733 0.2009
T734 0.2007
T735 0.2011
T736 0.2008
T737 0.2024
T738 0.2022
T739 0.202
T740 0.2017
T741 0.2018
T742 0.2019
T743 0.2018
T744 0.2017
T745 0.2018
T746 0.2019
T747 0.2019
T748 0.202
T749 0.2021
T750 0.2021
T751 0.2022
T752 0.2022
T753 0.2023
T754 0.2024
T755 0.2024
T756 0.2025
T757 0.2026
T758 0.2026
T759 0.2027
T760 0.2027
T761 0.2028
T762 0.2029
T763 0.2029
T764 0.203
T765 0.2086
T766 0.2069
T767 0.2071
T768 0.2072
T769 0.2073
T770 0.2073
T771 0.2071
T772 0.2069
T773 0.2071
T774 0.2068
T775 0.2071
T776 0.2074
T777 0.2074
T778 0.2075
T779 0.2075
T780 0.2076
T781 0.2074
T782 0.2073
T783 0.2072
T784 0.2073
T785 0.2067
T786 0.2072
T787 0.2087
T788 0.2089
T789 0.2077
T790 0.2076
T791 0.2077
T792 0.2077
T793 0.2078
T794 0.2097
T795 0.2098
T796 0.2098
T797 0.2096
T798 0.21
T799 0.21
T800 0.2101
T801 0.2101
T802 0.2102
T803 0.2103
T804 0.2103
T805 0.2102
T806 0.2103
T807 0.2103
T808 0.2104
T809 0.2099
T810 0.2095
T811 0.21
T812 0.2097
T813 0.2098
T814 0.2098
T815 0.2099
T816 0.21
T817 0.21
T818 0.2101
T819 0.2102
T820 0.2102
T821 0.2097
T822 0.2099
T823 0.2094
T824 0.2095
T825 0.2096
T826 0.2097
T827 0.2097
T828 0.2098
T829 0.2098
T830 0.209
T831 0.2092
T832 0.2099
T833 0.2084
T834 0.2079
T835 0.2077
T836 0.2069
T837 0.207
T838 0.207
T839 0.2071
T840 0.2071
T841 0.2072
T842 0.2073
T843 0.2073
T844 0.2074
T845 0.2073
T846 0.2068
T847 0.2068
T848 0.2063
T849 0.2062
T850 0.2075
T851 0.2073
T852 0.2076
T853 0.2077
T854 0.2077
T855 0.2066
T856 0.2063
T857 0.2055
T858 0.2055
T859 0.2056
T860 0.2056
T861 0.2057
T862 0.2057
T863 0.2058
T864 0.2058
T865 0.2065
T866 0.2072
T867 0.2073
T868 0.2073
T869 0.2074
T870 0.2074
T871 0.2075
T872 0.2075
T873 0.2076
T874 0.2076
T875 0.2077
T876 0.2078
T877 0.2078
T878 0.2079
T879 0.2079
T880 0.2105
T881 0.2106
T882 0.2097
T883 0.2095
T884 0.209
T885 0.209
T886 0.2097
T887 0.2097
T888 0.2103
T889 0.2108
T890 0.2109
T891 0.2109
T892 0.211
T893 0.2111
T894 0.2114
T895 0.2112
T896 0.2113
T897 0.2113
T898 0.2114
T899 0.2114
T900 0.2115
T901 0.2116
T902 0.2116
T903 0.2114
T904 0.2108
T905 0.2106
T906 0.2107
T907 0.2107
T908 0.2108
T909 0.2108
T910 0.2109
T911 0.211
T912 0.211
T913 0.2111
T914 0.2111
T915 0.2115
T916 0.2113
T917 0.2113
T918 0.2117
T919 0.2127
T920 0.2118
T921 0.2116
T922 0.2116
T923 0.2117
T924 0.2117
T925 0.2118
T926 0.2118
T927 0.2114
T928 0.2107
T929 0.2118
T930 0.2109
T931 0.2107
T932 0.2107
T933 0.2108
T934 0.2109
T935 0.2109
T936 0.211
T937 0.211
T938 0.2114
T939 0.2115
T940 0.2112
T941 0.2125
T942 0.2126
T943 0.2126
T944 0.2127
T945 0.2127
T946 0.2128
T947 0.2129
T948 0.2129
T949 0.2139
T950 0.2153
T951 0.2147
T952 0.2141
T953 0.2135
T954 0.213
T955 0.2131
T956 0.2131
T957 0.2132
T958 0.2133
T959 0.2133
T960 0.2134
T961 0.2134
T962 0.2135
T963 0.2135
T964 0.2136
T965 0.2137
T966 0.2137
T967 0.2138
T968 0.2138
T969 0.2139
T970 0.214
T971 0.214
T972 0.2141
T973 0.2141
T974 0.2142
T975 0.2142
T976 0.2143
T977 0.2144
T978 0.2144
T979 0.2145
T980 0.2145
T981 0.2145
T982 0.2136
T983 0.2134
T984 0.2135
T985 0.2136
T986 0.2134
T987 0.2134
T988 0.2135
T989 0.2135
T990 0.2136
T991 0.2136
T992 0.2137
T993 0.2137
T994 0.2138
T995 0.2139
T996 0.2139
T997 0.214
T998 0.214
T999 0.2141
T1000 0.2141
T1001 0.2139
T1002 0.2129
T1003 0.213
T1004 0.2131
T1005 0.2134
T1006 0.2145
T1007 0.2145
T1008 0.2136
T1009 0.2133
T1010 0.2134
T1011 0.2134
T1012 0.2135
T1013 0.2135
T1014 0.2136
T1015 0.2136
T1016 0.2163
T1017 0.2163
T1018 0.2163
T1019 0.2149
T1020 0.215
T1021 0.215
T1022 0.2151
T1023 0.2148
T1024 0.2165
T1025 0.2156
T1026 0.2153
T1027 0.2148
T1028 0.2144
T1029 0.215
T1030 0.2155
T1031 0.2156
T1032 0.2156
T1033 0.2157
T1034 0.2158
T1035 0.2158
T1036 0.2159
T1037 0.2159
T1038 0.216
T1039 0.216
T1040 0.2167
T1041 0.2175
T1042 0.2162
T1043 0.2166
T1044 0.2176
T1045 0.2177
T1046 0.2185
T1047 0.2188
T1048 0.2189
T1049 0.2193
T1050 0.219
T1051 0.2181
T1052 0.2168
T1053 0.2166
T1054 0.2166
T1055 0.2167
T1056 0.2167
T1057 0.2181
T1058 0.2181
T1059 0.2182
T1060 0.2183
T1061 0.2183
T1062 0.2184
T1063 0.2184
T1064 0.2185
T1065 0.2185
T1066 0.2186
T1067 0.2193
T1068 0.2198
T1069 0.2198
T1070 0.2198
T1071 0.2199
T1072 0.2206
T1073 0.2213
T1074 0.2214
T1075 0.2214
T1076 0.2215
T1077 0.2215
T1078 0.2216
T1079 0.2217
T1080 0.2217
T1081 0.2218
T1082 0.2222
T1083 0.2222
T1084 0.2226
T1085 0.2233
T1086 0.2232
T1087 0.2231
T1088 0.2232
T1089 0.2232
T1090 0.2233
T1091 0.223
T1092 0.2234
T1093 0.2368
T1094 0.2365
T1095 0.2354
T1096 0.2356
T1097 0.2357
T1098 0.236
T1099 0.2369
T1100 0.2368
T1101 0.2369
T1102 0.2391
T1103 0.2373
T1104 0.2415
T1105 0.248
T1106 0.2496
T1107 0.2508
T1108 0.2508
T1109 0.2508
T1110 0.2526
T1111 0.2547
T1112 0.2543
T1113 0.2571
T1114 0.2627
T1115 0.2636
T1116 0.2615
T1117 0.2614
T1118 0.2637
T1119 0.2608
T1120 0.2569
T1121 0.2539
T1122 0.2564
T1123 0.2564
T1124 0.2551
T1125 0.2533
T1126 0.2535
T1127 0.2536
T1128 0.2537
T1129 0.2537
T1130 0.2546
T1131 0.2548
T1132 0.2545
T1133 0.2538
T1134 0.254
T1135 0.2544
T1136 0.2549
T1137 0.2549
T1138 0.2552
T1139 0.256
T1140 0.2574
T1141 0.2586
T1142 0.2594
T1143 0.2592
T1144 0.2596
T1145 0.2596
T1146 0.2596
T1147 0.2602
T1148 0.2604
T1149 0.2604
T1150 0.2605
T1151 0.2606
T1152 0.2598
T1153 0.2591
T1154 0.2581
T1155 0.2572
T1156 0.257
T1157 0.2572
T1158 0.2559
T1159 0.2562
T1160 0.2563
T1161 0.257
T1162 0.2575
T1163 0.2573
T1164 0.2587
T1165 0.2588
T1166 0.2596
T1167 0.2595
T1168 0.2595
T1169 0.2591
T1170 0.2587
T1171 0.2579
T1172 0.2578
T1173 0.2589
T1174 0.2591
T1175 0.2589
T1176 0.2589
T1177 0.2597
T1178 0.2603
T1179 0.2602
T1180 0.2599
T1181 0.26
T1182 0.2604
T1183 0.2604
T1184 0.2605
T1185 0.2605
T1186 0.2606
T1187 0.2606
T1188 0.2603
T1189 0.2613
T1190 0.2591
T1191 0.2578
T1192 0.2569
T1193 0.2563
T1194 0.2559
T1195 0.2547
T1196 0.255
T1197 0.2551
T1198 0.2552
T1199 0.2565
T1200 0.2575
T1201 0.2585
T1202 0.2572
T1203 0.2571
T1204 0.2562
T1205 0.2559
T1206 0.2555
T1207 0.2581
T1208 0.2558
T1209 0.2559
T1210 0.257
T1211 0.2577
T1212 0.2566
T1213 0.2579
T1214 0.2598
T1215 0.2607
T1216 0.2623
T1217 0.2626
T1218 0.2641
T1219 0.2657
T1220 0.2687
T1221 0.2662
T1222 0.2688
T1223 0.2708
T1224 0.2707
T1225 0.2706
T1226 0.2696
T1227 0.2695
T1228 0.2684
T1229 0.2677
T1230 0.2676
T1231 0.2677
T1232 0.2684
T1233 0.2704
T1234 0.2725
T1235 0.2757
T1236 0.2774
T1237 0.2749
T1238 0.2749
T1239 0.2761
T1240 0.2777
T1241 0.277
T1242 0.2742
T1243 0.2778
T1244 0.278
T1245 0.2781
T1246 0.2783
T1247 0.275
T1248 0.2752
T1249 0.2752
T1250 0.2753
T1251 0.2753
T1252 0.2787
T1253 0.2783
T1254 0.2785
T1255 0.2779
T1256 0.2769
T1257 0.2766
T1258 0.2761
T1259 0.2757
T1260 0.2749
T1261 0.2749
T1262 0.2741
T1263 0.2693
T1264 0.2673
T1265 0.2704
T1266 0.2698
T1267 0.2691
T1268 0.2681
T1269 0.2672
T1270 0.2672
T1271 0.266
T1272 0.2658
T1273 0.264
T1274 0.2634
T1275 0.2633
T1276 0.2623
T1277 0.2619
T1278 0.2637
T1279 0.2627
T1280 0.2623
T1281 0.2615
T1282 0.2609
T1283 0.2611
T1284 0.2611
T1285 0.2611
T1286 0.261
T1287 0.2597
T1288 0.2594
T1289 0.2576
T1290 0.2567
T1291 0.2556
T1292 0.255
T1293 0.2552
T1294 0.2562
T1295 0.2564
T1296 0.2564
T1297 0.2552
T1298 0.2555
T1299 0.2555
T1300 0.2541
T1301 0.2541
T1302 0.2577
T1303 0.2574
T1304 0.2569
T1305 0.2571
T1306 0.2561
T1307 0.2563
T1308 0.256
T1309 0.2574
T1310 0.2572
T1311 0.2572
T1312 0.2587
T1313 0.2561
T1314 0.2583
T1315 0.2669
T1316 0.2761
T1317 0.278
T1318 0.2873
T1319 0.2927
T1320 0.2967
T1321 0.3009
T1322 0.3019
T1323 0.3053
T1324 0.3076
T1325 0.3093
T1326 0.3115
T1327 0.3051
T1328 0.3072
T1329 0.3081
T1330 0.3076
T1331 0.3071
T1332 0.3058
T1333 0.311
T1334 0.3081
T1335 0.3057
T1336 0.3023
T1337 0.3001
T1338 0.3028
T1339 0.3021
T1340 0.3015
T1341 0.3012
T1342 0.3014
T1343 0.3014
T1344 0.3008
T1345 0.3003
T1346 0.3002
T1347 0.2995
T1348 0.2984
T1349 0.2973
T1350 0.2965
T1351 0.2951
T1352 0.294
T1353 0.2967
T1354 0.2952
T1355 0.2945
T1356 0.2936
T1357 0.2927
T1358 0.291
T1359 0.2896
T1360 0.2879
T1361 0.2868
T1362 0.2856
T1363 0.2888
T1364 0.2879
T1365 0.287
T1366 0.286
T1367 0.2851
T1368 0.2844
T1369 0.2844
T1370 0.2845
T1371 0.2845
T1372 0.2852
T1373 0.2863
T1374 0.2875
T1375 0.2885
T1376 0.2901
T1377 0.291
T1378 0.2914
T1379 0.2885
T1380 0.2886
T1381 0.2901
T1382 0.2908
T1383 0.2919
T1384 0.2929
T1385 0.2915
T1386 0.2921
T1387 0.2918
T1388 0.291
T1389 0.29
T1390 0.2887
T1391 0.2916
T1392 0.291
T1393 0.2911
T1394 0.2911
T1395 0.2924
T1396 0.2899
T1397 0.2918
T1398 0.2934
T1399 0.2946
T1400 0.2949
T1401 0.2954
T1402 0.295
T1403 0.2958
T1404 0.295
T1405 0.2942
T1406 0.2935
T1407 0.2928
T1408 0.2915
T1409 0.2912
T1410 0.2905
T1411 0.2904
T1412 0.2936
T1413 0.2939
T1414 0.2936
T1415 0.294
T1416 0.2926
T1417 0.2929
T1418 0.293
T1419 0.293
T1420 0.293
T1421 0.2919
T1422 0.2918
T1423 0.291
T1424 0.29
T1425 0.2903
T1426 0.29
T1427 0.2892
T1428 0.2885
T1429 0.2877
T1430 0.2873
T1431 0.2872
T1432 0.2866
T1433 0.2865
T1434 0.2869
T1435 0.2872
T1436 0.2872
T1437 0.2866
T1438 0.2867
T1439 0.2868
T1440 0.2868
T1441 0.2865
T1442 0.286
T1443 0.2858
T1444 0.2849
T1445 0.2841
T1446 0.2837
T1447 0.2885
T1448 0.2876
T1449 0.2878
T1450 0.2879
T1451 0.2879
T1452 0.2876
T1453 0.2871
T1454 0.2869
T1455 0.2867
T1456 0.2852
T1457 0.2846
T1458 0.2835
T1459 0.2824
T1460 0.2817
T1461 0.2812
T1462 0.2807
T1463 0.2808
T1464 0.2815
T1465 0.2842
T1466 0.2858
T1467 0.286
T1468 0.2846
T1469 0.2829
T1470 0.2823
T1471 0.2819
T1472 0.2817
T1473 0.2811
T1474 0.2806
T1475 0.2809
T1476 0.282
T1477 0.2804
T1478 0.2807
T1479 0.2805
T1480 0.2799
T1481 0.2794
T1482 0.2796
T1483 0.2782
T1484 0.2785
T1485 0.2785
T1486 0.2791
T1487 0.2797
T1488 0.2817
T1489 0.2826
T1490 0.2826
T1491 0.2845
T1492 0.2857
T1493 0.2858
T1494 0.2855
T1495 0.2856
T1496 0.2869
T1497 0.2881
T1498 0.2901
T1499 0.2918
T1500 0.2882
T1501 0.2888
T1502 0.2883
T1503 0.2871
T1504 0.2908
T1505 0.2898
T1506 0.2894
T1507 0.2885
T1508 0.2884
T1509 0.2891
T1510 0.2897
T1511 0.29
T1512 0.2909
T1513 0.2913
T1514 0.2918
T1515 0.2933
T1516 0.2885
T1517 0.2897
T1518 0.2898
T1519 0.2911
T1520 0.2916
T1521 0.2925
T1522 0.2929
T1523 0.2943
T1524 0.2953
T1525 0.297
T1526 0.2991
T1527 0.2994
T1528 0.2995
T1529 0.3001
T1530 0.2994
T1531 0.2994
T1532 0.2994
T1533 0.2985
T1534 0.2984
T1535 0.2986
T1536 0.2993
T1537 0.2998
T1538 0.3012
T1539 0.3024
T1540 0.2996
T1541 0.3009
T1542 0.3021
T1543 0.3028
T1544 0.3026
T1545 0.3026
T1546 0.3027
T1547 0.3027
T1548 0.3027
T1549 0.3028
T1550 0.3028
T1551 0.3028
T1552 0.3028
T1553 0.3029
T1554 0.3029
T1555 0.3029
T1556 0.3029
T1557 0.303
T1558 0.303
T1559 0.303
T1560 0.303
T1561 0.3031
T1562 0.3031
T1563 0.3031
T1564 0.3031
T1565 0.3032
T1566 0.3032
T1567 0.3032
T1568 0.3032
T1569 0.3033
T1570 0.2939
T1571 0.2924
T1572 0.2922
T1573 0.2921
T1574 0.2943
T1575 0.2942
T1576 0.2944
T1577 0.2941
T1578 0.2945
T1579 0.2951
T1580 0.2966
T1581 0.2936
T1582 0.2944
T1583 0.2944
T1584 0.2947
T1585 0.2937
T1586 0.2945
T1587 0.2954
T1588 0.2962
T1589 0.2973
T1590 0.2977
T1591 0.297
T1592 0.2965
T1593 0.2957
T1594 0.2949
T1595 0.2948
T1596 0.2949
T1597 0.2965
T1598 0.2965
T1599 0.2962
T1600 0.2959
T1601 0.296
T1602 0.296
T1603 0.2961
T1604 0.2961
T1605 0.2938
T1606 0.2939
T1607 0.2936
T1608 0.2924
T1609 0.2913
T1610 0.2903
T1611 0.2897
T1612 0.2886
T1613 0.2928
T1614 0.2927
T1615 0.2922
T1616 0.2917
T1617 0.2931
T1618 0.2926
T1619 0.293
T1620 0.2889
T1621 0.2887
T1622 0.2887
T1623 0.2931
T1624 0.2923
T1625 0.2912
T1626 0.2902
T1627 0.289
T1628 0.2873
T1629 0.2864
T1630 0.286
T1631 0.2855
T1632 0.2845
T1633 0.2844
T1634 0.2828
T1635 0.2817
T1636 0.2807
T1637 0.2804
T1638 0.2819
T1639 0.2818
T1640 0.2815
T1641 0.2806
T1642 0.2808
T1643 0.2808
T1644 0.2805
T1645 0.2795
T1646 0.2794
T1647 0.2782
T1648 0.2772
T1649 0.2762
T1650 0.2757
T1651 0.2755
T1652 0.2752
T1653 0.2742
T1654 0.2744
T1655 0.2744
T1656 0.2744
T1657 0.2745
T1658 0.2752
T1659 0.2754
T1660 0.276
T1661 0.2769
T1662 0.279
T1663 0.2828
T1664 0.2824
T1665 0.2849
T1666 0.2873
T1667 0.2889
T1668 0.2936
T1669 0.2917
T1670 0.2942
T1671 0.2975
T1672 0.3008
T1673 0.3031
T1674 0.3004
T1675 0.3009
T1676 0.3008
T1677 0.2999
T1678 0.3027
T1679 0.3005
T1680 0.2984
T1681 0.2964
T1682 0.295
T1683 0.2954
T1684 0.2948
T1685 0.2955
T1686 0.2964
T1687 0.2965
T1688 0.2974
T1689 0.2976
T1690 0.2975
T1691 0.2975
T1692 0.2976
T1693 0.2976
T1694 0.2973
T1695 0.2957
T1696 0.2945
T1697 0.2928
T1698 0.2919
T1699 0.2908
T1700 0.29
T1701 0.2953
T1702 0.2953
T1703 0.2943
T1704 0.2929
T1705 0.2933
T1706 0.2919
T1707 0.2916
T1708 0.2907
T1709 0.2892
T1710 0.2887
T1711 0.288
T1712 0.2868
T1713 0.2864
T1714 0.2859
T1715 0.286
T1716 0.2853
T1717 0.2845
T1718 0.2836
T1719 0.2826
T1720 0.2815
T1721 0.2842
T1722 0.2843
T1723 0.2832
T1724 0.2829
T1725 0.2828
T1726 0.2827
T1727 0.2831
T1728 0.2841
T1729 0.2829
T1730 0.2827
T1731 0.2828
T1732 0.2828
T1733 0.2841
T1734 0.2841
T1735 0.2839
T1736 0.2831
T1737 0.2833
T1738 0.2833
T1739 0.2833
T1740 0.2833
T1741 0.283
T1742 0.2817
T1743 0.2812
T1744 0.2802
T1745 0.2794
T1746 0.2789
T1747 0.279
T1748 0.279
T1749 0.2791
T1750 0.2791
T1751 0.28
T1752 0.2801
T1753 0.2799
T1754 0.28
T1755 0.2797
T1756 0.2791
T1757 0.2789
T1758 0.2789
T1759 0.2779
T1760 0.2778
T1761 0.2764
T1762 0.2767
T1763 0.2767
T1764 0.2764
T1765 0.2767
T1766 0.2767
T1767 0.2767
T1768 0.2764
T1769 0.276
T1770 0.2764
T1771 0.2767
T1772 0.2766
T1773 0.2766
T1774 0.2766
T1775 0.2766
T1776 0.2759
T1777 0.2753
T1778 0.2755
T1779 0.2748
T1780 0.2743
T1781 0.2745
T1782 0.2736
T1783 0.2731
T1784 0.2732
T1785 0.2732
T1786 0.2732
T1787 0.2759
T1788 0.274
T1789 0.2733
T1790 0.272
T1791 0.2719
T1792 0.2707
T1793 0.2743
T1794 0.2746
T1795 0.2746
T1796 0.2743
T1797 0.2746
T1798 0.2746
T1799 0.2746
T1800 0.2746
T1801 0.2746
T1802 0.2746
T1803 0.2738
T1804 0.2732
T1805 0.2734
T1806 0.2728
T1807 0.2729
T1808 0.2723
T1809 0.2724
T1810 0.2724
T1811 0.2724
T1812 0.2727
T1813 0.2723
T1814 0.2724
T1815 0.2724
T1816 0.2709
T1817 0.2712
T1818 0.2712
T1819 0.2712
T1820 0.2711
T1821 0.2711
T1822 0.2711
T1823 0.2711
T1824 0.2711
T1825 0.2711
T1826 0.2701
T1827 0.2698
T1828 0.2699
T1829 0.2686
T1830 0.2689
T1831 0.2689
T1832 0.2679
T1833 0.2681
T1834 0.2688
T1835 0.271
T1836 0.2722
T1837 0.2722
T1838 0.2721
T1839 0.2717
T1840 0.2711
T1841 0.2712
T1842 0.2708
T1843 0.2709
T1844 0.2709
T1845 0.272
T1846 0.2719
T1847 0.2719
T1848 0.2719
T1849 0.2719
T1850 0.2713
T1851 0.2707
T1852 0.2702
T1853 0.2697
T1854 0.2687
T1855 0.2689
T1856 0.2686
T1857 0.2683
T1858 0.2687
T1859 0.2696
T1860 0.2701
T1861 0.2696
T1862 0.269
T1863 0.2685
T1864 0.2675
T1865 0.2673
T1866 0.2674
T1867 0.2685
T1868 0.2687
T1869 0.2682
T1870 0.2683
T1871 0.2679
T1872 0.2669
T1873 0.2688
T1874 0.2699
T1875 0.2712
T1876 0.2743
T1877 0.2741
T1878 0.2765
T1879 0.2792
T1880 0.2822
T1881 0.285
T1882 0.2862
T1883 0.2906
T1884 0.2953
T1885 0.2933
T1886 0.2964
T1887 0.2979
T1888 0.2978
T1889 0.2974
T1890 0.2956
T1891 0.2937
T1892 0.2924
T1893 0.2904
T1894 0.2942
T1895 0.2939
T1896 0.2937
T1897 0.2941
T1898 0.2956
T1899 0.2924
T1900 0.294
T1901 0.2952
T1902 0.2959
T1903 0.2964
T1904 0.2962
T1905 0.2956
T1906 0.2947
T1907 0.2949
T1908 0.2939
T1909 0.2918
T1910 0.293
T1911 0.2941
T1912 0.2926
T1913 0.2903
T1914 0.2901
T1915 0.2906
T1916 0.2879
T1917 0.285
T1918 0.2875
T1919 0.2867
T1920 0.2855
T1921 0.2858
T1922 0.2844
T1923 0.2836
T1924 0.2829
T1925 0.2825
T1926 0.2811
T1927 0.2811
T1928 0.28
T1929 0.2793
T1930 0.2795
T1931 0.2815
T1932 0.2814
T1933 0.2806
T1934 0.2798
T1935 0.2793
T1936 0.2791
T1937 0.2777
T1938 0.2766
T1939 0.2771
T1940 0.2782
T1941 0.2792
T1942 0.2793
T1943 0.2812
T1944 0.2825
T1945 0.2815
T1946 0.2809
T1947 0.2817
T1948 0.2823
T1949 0.2833
T1950 0.2852
T1951 0.289
T1952 0.29
T1953 0.2943
T1954 0.3004
T1955 0.3021
T1956 0.3064
T1957 0.3053
T1958 0.3102
T1959 0.3198
T1960 0.3204
T1961 0.3245
T1962 0.3268
T1963 0.3265
T1964 0.3303
T1965 0.3335
T1966 0.3305
T1967 0.3336
T1968 0.3379
T1969 0.3406
T1970 0.3417
T1971 0.3425
T1972 0.3451
T1973 0.347
T1974 0.3479
T1975 0.3493
T1976 0.3498
T1977 0.3511
T1978 0.3508
T1979 0.3502
T1980 0.3505
T1981 0.3501
T1982 0.349
T1983 0.3484
T1984 0.3473
T1985 0.3467
T1986 0.3472
T1987 0.3459
T1988 0.345
T1989 0.3449
T1990 0.3449
T1991 0.3439
T1992 0.3438
T1993 0.343
T1994 0.3425
T1995 0.3409
T1996 0.3399
T1997 0.3392
T1998 0.3376
T1999 0.3392
T2000 0.3377
T2001 0.3362
T2002 0.3341
T2003 0.3318
T2004 0.33
T2005 0.3285
T2006 0.3266
T2007 0.3338
T2008 0.3338
T2009 0.3329
T2010 0.3324
T2011 0.3322
T2012 0.3311
T2013 0.3307
T2014 0.33
T2015 0.3292
T2016 0.3284
T2017 0.327
T2018 0.3265
T2019 0.3251
T2020 0.3244
T2021 0.3237
T2022 0.3227
T2023 0.3216
T2024 0.3202
T2025 0.3232
T2026 0.3224
T2027 0.3213
T2028 0.3207
T2029 0.3199
T2030 0.3189
T2031 0.3191
T2032 0.3185
T2033 0.3173
T2034 0.3169
T2035 0.3165
T2036 0.3165
T2037 0.3155
T2038 0.3154
T2039 0.3145
T2040 0.3144
T2041 0.3134
T2042 0.313
T2043 0.3122
T2044 0.3123
T2045 0.3125
T2046 0.312
T2047 0.3121
T2048 0.3131
T2049 0.3144
T2050 0.3153
T2051 0.3169
T2052 0.3184
T2053 0.3217
T2054 0.3245
T2055 0.3245
T2056 0.3282
T2057 0.3321
T2058 0.3298
T2059 0.3342
T2060 0.3372
T2061 0.3372
T2062 0.3392
T2063 0.3417
T2064 0.3434
T2065 0.3441
T2066 0.3441
T2067 0.3449
T2068 0.3449
T2069 0.344
T2070 0.3439
T2071 0.3431
T2072 0.3426
T2073 0.3417
T2074 0.3404
T2075 0.3401
T2076 0.3393
T2077 0.3386
T2078 0.3377
T2079 0.337
T2080 0.3369
T2081 0.336
T2082 0.335
T2083 0.3343
T2084 0.3359
T2085 0.335
T2086 0.3334
T2087 0.3313
T2088 0.3305
T2089 0.3298
T2090 0.3285
T2091 0.327
T2092 0.3257
T2093 0.3245
T2094 0.3234
T2095 0.3303
T2096 0.3296
T2097 0.3289
T2098 0.3294
T2099 0.3284
T2100 0.3265
T2101 0.3256
T2102 0.3255
T2103 0.3246
T2104 0.3242
T2105 0.3235
T2106 0.3227
T2107 0.3225
T2108 0.3225
T2109 0.3222
T2110 0.3213
T2111 0.3202
T2112 0.3204
T2113 0.3192
T2114 0.3191
T2115 0.3185
T2116 0.3183
T2117 0.3183
T2118 0.3183
T2119 0.3182
T2120 0.3182
T2121 0.3175
T2122 0.317
T2123 0.3171
T2124 0.317
T2125 0.3162
T2126 0.3171
T2127 0.3176
T2128 0.3158
T2129 0.3157
T2130 0.3193
T2131 0.3168
T2132 0.318
T2133 0.319
T2134 0.3198
T2135 0.3193
T2136 0.3193
T2137 0.3185
T2138 0.3186
T2139 0.3173
T2140 0.3175
T2141 0.3168
T2142 0.3163
T2143 0.3164
T2144 0.3163
T2145 0.3157
T2146 0.3161
T2147 0.3169
T2148 0.3179
T2149 0.3198
T2150 0.3208
T2151 0.322
T2152 0.3234
T2153 0.324
T2154 0.3246
T2155 0.3252
T2156 0.3257
T2157 0.3258
T2158 0.3254
T2159 0.3248
T2160 0.3243
T2161 0.3244
T2162 0.3243
T2163 0.3231
T2164 0.3233
T2165 0.3221
T2166 0.3219
T2167 0.3214
T2168 0.3206
T2169 0.3201
T2170 0.3199
T2171 0.319
T2172 0.3183
T2173 0.3182
T2174 0.3173
T2175 0.3171
T2176 0.3158
T2177 0.316
T2178 0.3149
T2179 0.3151
T2180 0.3137
T2181 0.314
T2182 0.3133
T2183 0.3127
T2184 0.3128
T2185 0.3154
T2186 0.3139
T2187 0.3142
T2188 0.3142
T2189 0.3133
T2190 0.3132
T2191 0.3128
T2192 0.3122
T2193 0.312
T2194 0.3117
T2195 0.3111
T2196 0.3109
T2197 0.3109
T2198 0.3103
T2199 0.3091
T2200 0.3087
T2201 0.3088
T2202 0.3087
T2203 0.31
T2204 0.3094
T2205 0.3088
T2206 0.3089
T2207 0.3085
T2208 0.3085
T2209 0.3085
T2210 0.3076
T2211 0.3073
T2212 0.3073
T2213 0.3067
T2214 0.3062
T2215 0.3063
T2216 0.3062
T2217 0.3062
T2218 0.3058
T2219 0.3048
T2220 0.305
T2221 0.3047
T2222 0.3041
T2223 0.3039
T2224 0.3039
T2225 0.3039
T2226 0.3038
T2227 0.3038
T2228 0.3038
T2229 0.3037
T2230 0.3037
T2231 0.3037
T2232 0.3035
T2233 0.3025
T2234 0.302
T2235 0.3021
T2236 0.3021
T2237 0.302
T2238 0.3008
T2239 0.301
T2240 0.3009
T2241 0.3007
T2242 0.3007
T2243 0.3004
T2244 0.2995
T2245 0.2997
T2246 0.2996
T2247 0.2996
T2248 0.2993
T2249 0.299
T2250 0.2984
T2251 0.2983
T2252 0.2983
T2253 0.2982
T2254 0.2982
T2255 0.2982
T2256 0.2975
T2257 0.297
T2258 0.2971
T2259 0.297
T2260 0.297
T2261 0.2966
T2262 0.2963
T2263 0.3005
T2264 0.3001
T2265 0.2998
T2266 0.2998
T2267 0.2998
T2268 0.2992
T2269 0.2986
T2270 0.2987
T2271 0.2987
T2272 0.2978
T2273 0.2976
T2274 0.2976
T2275 0.2976
T2276 0.2973
T2277 0.2973
T2278 0.2973
T2279 0.2973
T2280 0.2972
T2281 0.2972
T2282 0.2963
T2283 0.2961
T2284 0.2961
T2285 0.2961
T2286 0.296
T2287 0.296
T2288 0.2959
T2289 0.2953
T2290 0.2948
T2291 0.2947
T2292 0.2946
T2293 0.2946
T2294 0.2946
T2295 0.2945
T2296 0.2945
T2297 0.2945
T2298 0.2941
T2299 0.2935
T2300 0.2933
T2301 0.293
T2302 0.2903
T2303 0.2861
T2304 0.2857
T2305 0.2868
T2306 0.289
T2307 0.2901
T2308 0.2909
T2309 0.291
T2310 0.2909
T2311 0.2908
T2312 0.2908
T2313 0.2907
T2314 0.2907
T2315 0.2906
T2316 0.2906
T2317 0.2906
T2318 0.2905
T2319 0.2905
T2320 0.2898
T2321 0.2893
T2322 0.2903
T2323 0.2904
T2324 0.2903
T2325 0.2902
T2326 0.2902
T2327 0.2901
T2328 0.2901
T2329 0.2898
T2330 0.2898
T2331 0.2898
T2332 0.2885
T2333 0.2887
T2334 0.2887
T2335 0.2886
T2336 0.2886
T2337 0.2886
T2338 0.2885
T2339 0.2882
T2340 0.2876
T2341 0.2882
T2342 0.2884
T2343 0.2877
T2344 0.2875
T2345 0.2872
T2346 0.2872
T2347 0.2871
T2348 0.2871
T2349 0.2869
T2350 0.2875
T2351 0.2873
T2352 0.2875
T2353 0.2865
T2354 0.2867
T2355 0.2866
T2356 0.2866
T2357 0.2865
T2358 0.2865
T2359 0.2864
T2360 0.2864
T2361 0.2863
T2362 0.2857
T2363 0.2861
T2364 0.2857
T2365 0.2857
T2366 0.2856
T2367 0.285
T2368 0.285
T2369 0.2856
T2370 0.2881
T2371 0.289
T2372 0.289
T2373 0.2886
T2374 0.2871
T2375 0.2857
T2376 0.2851
T2377 0.2843
T2378 0.2835
T2379 0.2833
T2380 0.2833
T2381 0.2833
T2382 0.2842
T2383 0.2842
T2384 0.2841
T2385 0.2841
T2386 0.284
T2387 0.284
T2388 0.284
T2389 0.2839
T2390 0.2839
T2391 0.2838
T2392 0.2838
T2393 0.2837
T2394 0.2837
T2395 0.1831
T2396 0.1921
T2397 0.1924
T2398 0.192
T2399 0.192
T2400 0.1919
T2401 0.1919
T2402 0.1919
T2403 0.1918
T2404 0.1918
T2405 0.1918
T2406 0.1917
T2407 0.192
T2408 0.1917
T2409 0.1916
T2410 0.1914
T2411 0.191
T2412 0.1935
T2413 0.1905
T2414 0.1934
T2415 0.1914
T2416 0.1907
T2417 0.1907
T2418 0.1906
T2419 0.1906
T2420 0.1905
T2421 0.1905
T2422 0.1905
T2423 0.1904
T2424 0.1904
T2425 0.1903
T2426 0.1903
T2427 0.1903
T2428 0.1902
T2429 0.1902
T2430 0.1902
T2431 0.1901
T2432 0.1901
T2433 0.19
T2434 0.19
T2435 0.19
T2436 0.1899
T2437 0.1899
T2438 0.1898
T2439 0.1898
T2440 0.1898
T2441 0.1897
T2442 0.1897
T2443 0.1897
T2444 0.1896
T2445 0.1896
T2446 0.1895
T2447 0.1895
T2448 0.1895
T2449 0.1894
T2450 0.1894
T2451 0.1893
T2452 0.1893
T2453 0.1893
T2454 0.1892
T2455 0.1892
T2456 0.1891
T2457 0.1884
T2458 0.1878
T2459 0.1877
T2460 0.1873
T2461 0.1876
T2462 0.1866
T2463 0.1872
T2464 0.1872
T2465 0.1875
T2466 0.1874
T2467 0.1874
T2468 0.1874
T2469 0.1873
T2470 0.1873
T2471 0.1872
T2472 0.1872
T2473 0.1872
T2474 0.1871
T2475 0.1871
T2476 0.187
T2477 0.187
T2478 0.187
T2479 0.1869
T2480 0.1869
T2481 0.1868
T2482 0.1868
T2483 0.1868
T2484 0.1864
T2485 0.1863
T2486 0.1866
T2487 0.1856
T2488 0.1859
T2489 0.1955
T2490 0.2314
T2491 0.2311
T2492 0.2253
T2493 0.2218
T2494 0.2199
T2495 0.2196
T2496 0.2174
T2497 0.2167
T2498 0.2147
T2499 0.2133
T2500 0.2122
T2501 0.215
T2502 0.2138
T2503 0.2127
T2504 0.2109
T2505 0.2105
T2506 0.2096
T2507 0.2312
T2508 0.2291
T2509 0.226
T2510 0.2237
T2511 0.2177
T2512 0.2143
T2513 0.2105
T2514 0.2093
T2515 0.2082
T2516 0.2077
T2517 0.2071
T2518 0.2065
T2519 0.2057
T2520 0.2046
T2521 0.2034
T2522 0.2022
T2523 0.2016
T2524 0.2009
T2525 0.1998
T2526 0.1984
T2527 0.1981
T2528 0.1969
T2529 0.1958
T2530 0.1952
T2531 0.1971
T2532 0.1959
T2533 0.1953
T2534 0.1943
T2535 0.1922
T2536 0.1918
T2537 0.1917
T2538 0.1917
T2539 0.1917
T2540 0.1916
T2541 0.1916
T2542 0.1915
T2543 0.1915
T2544 0.1914
T2545 0.1914
T2546 0.1913
T2547 0.1913
T2548 0.1906
T2549 0.19
T2550 0.1899
T2551 0.1899
T2552 0.1898
T2553 0.1889
T2554 0.1891
T2555 0.1897
T2556 0.1894
T2557 0.1878
T2558 0.1867
T2559 0.1859
T2560 0.2241
T2561 0.2083
T2562 0.2082
T2563 0.2063
T2564 0.204
T2565 0.2026
T2566 0.2017
T2567 0.2006
T2568 0.2001
T2569 0.1995
T2570 0.1985
T2571 0.1977
T2572 0.1973
T2573 0.1964
T2574 0.1957
T2575 0.1949
T2576 0.1945
T2577 0.1941
T2578 0.1941
T2579 0.1931
T2580 0.1921
T2581 0.1904
T2582 0.1899
T2583 0.1889
T2584 0.1886
T2585 0.1889
T2586 0.1888
T2587 0.1888
T2588 0.1887
T2589 0.1887
T2590 0.1886
T2591 0.1876
T2592 0.1908
T2593 0.1872
T2594 0.1872
T2595 0.1872
T2596 0.1871
T2597 0.1871
T2598 0.187
T2599 0.187
T2600 0.1897
T2601 0.1889
T2602 0.1889
T2603 0.1882
T2604 0.1882
T2605 0.1881
T2606 0.1875
T2607 0.1886
T2608 0.1883
T2609 0.1882
T2610 0.1873
T2611 0.1872
T2612 0.1872
T2613 0.1871
T2614 0.1871
T2615 0.187
T2616 0.187
T2617 0.186
T2618 0.1857
T2619 0.1863
T2620 0.1866
T2621 0.187
T2622 0.187
T2623 0.187
T2624 0.187
T2625 0.187
T2626 0.1866
T2627 0.1863
T2628 0.186
T2629 0.1854
T2630 0.1854
T2631 0.1857
T2632 0.1848
T2633 0.1845
T2634 0.1845
T2635 0.1845
T2636 0.1845
T2637 0.1845
T2638 0.1845
T2639 0.1845
T2640 0.1845
T2641 0.1845
T2642 0.1845
T2643 0.1845
T2644 0.1845
T2645 0.1854
T2646 0.1857
T2647 0.1857
T2648 0.1857
T2649 0.1857
T2650 0.1857
T2651 0.1848
T2652 0.1848
T2653 0.1845
T2654 0.1845
T2655 0.1845
T2656 0.1845
T2657 0.1848
T2658 0.1854
T2659 0.1848
T2660 0.186
T2661 0.1857
T2662 0.1866
T2663 0.1879
T2664 0.1879
T2665 0.1851
T2666 0.1855
T2667 0.1875
T2668 0.1887
T2669 0.1902
T2670 0.1908
T2671 0.1923
T2672 0.1937
T2673 0.1966
T2674 0.1982
T2675 0.2008
T2676 0.201
T2677 0.2033
T2678 0.2059
T2679 0.2079
T2680 0.2086
T2681 0.2089
T2682 0.2097
T2683 0.2107
T2684 0.211
T2685 0.211
T2686 0.2104
T2687 0.2097
T2688 0.2091
T2689 0.2083
T2690 0.2072
T2691 0.2062
T2692 0.2058
T2693 0.2058
T2694 0.2058
T2695 0.2058
T2696 0.2058
T2697 0.2058
T2698 0.2058
T2699 0.2058
T2700 0.2058
T2701 0.2047
T2702 0.203
T2703 0.2016
T2704 0.2008
T2705 0.2033
T2706 0.2019
T2707 0.2008
T2708 0.2008
T2709 0.1997
T2710 0.2018
T2711 0.2018
T2712 0.2008
T2713 0.1996
T2714 0.1993
T2715 0.1993
T2716 0.1993
T2717 0.1989
T2718 0.1982
T2719 0.1979
T2720 0.1979
T2721 0.1989
T2722 0.1982
T2723 0.1986
T2724 0.1986
T2725 0.2005
T2726 0.2015
T2727 0.2018
T2728 0.2021
T2729 0.1993
T2730 0.1997
T2731 0.2008
T2732 0.2008
T2733 0.2016
T2734 0.2019
T2735 0.2023
T2736 0.2033
T2737 0.2033
T2738 0.2033
T2739 0.2033
T2740 0.2033
T2741 0.2044
T2742 0.2047
T2743 0.2053
T2744 0.2058
T2745 0.2062
T2746 0.2072
T2747 0.2086
T2748 0.2089
T2749 0.2094
T2750 0.2104
T2751 0.2091
T2752 0.2086
T2753 0.2076
T2754 0.2072
T2755 0.2058
T2756 0.2056
T2757 0.2047
T2758 0.2044
T2759 0.2033
T2760 0.2026
T2761 0.2013
T2762 0.2008
T2763 0.2
T2764 0.1993
T2765 0.2024
T2766 0.2018
T2767 0.2008
T2768 0.2004
T2769 0.2004
T2770 0.2004
T2771 0.2004
T2772 0.1996
T2773 0.1993
T2774 0.1986
T2775 0.1979
T2776 0.1979
T2777 0.1979
T2778 0.1979
T2779 0.1979
T2780 0.1979
T2781 0.197
T2782 0.1967
T2783 0.1967
T2784 0.1964
T2785 0.1953
T2786 0.1953
T2787 0.1953
T2788 0.1944
T2789 0.1941
T2790 0.1941
T2791 0.1819
T2792 0.1819
T2793 0.1819
T2794 0.1819
T2795 0.1819
T2796 0.1819
T2797 0.1819
T2798 0.1819
T2799 0.1819
T2800 0.1819
T2801 0.1819
T2802 0.1819
T2803 0.1819
T2804 0.1819
T2805 0.1819
T2806 0.1819
T2807 0.1819
T2808 0.1819
