# Supplementary material for: FishMORPH - An agent-based model to predict salmonid growth and distribution responses under natural and low flows
Source: Sci Rep. 2016 Jul 19;6:29414. doi: 10.1038/srep29414 (PMC4949470; doi:10.1038/srep29414)
Supplement: Supplementary Information 2 [file srep29414-s2.zip › SR_FishMORPH_Files/Parameters/Baseline_Velocity_P24.var]

Velocity PatchP24
T1 0.2506
T2 0.2501
T3 0.2501
T4 0.2501
T5 0.2498
T6 0.2495
T7 0.2484
T8 0.2481
T9 0.247
T10 0.2494
T11 0.2495
T12 0.2468
T13 0.2462
T14 0.2557
T15 0.2557
T16 0.2557
T17 0.2557
T18 0.2557
T19 0.2554
T20 0.255
T21 0.2543
T22 0.2539
T23 0.2539
T24 0.2539
T25 0.2532
T26 0.2524
T27 0.2524
T28 0.2524
T29 0.2524
T30 0.2524
T31 0.2524
T32 0.2524
T33 0.2524
T34 0.2524
T35 0.2521
T36 0.2517
T37 0.251
T38 0.251
T39 0.251
T40 0.251
T41 0.251
T42 0.2507
T43 0.2498
T44 0.2498
T45 0.2498
T46 0.2498
T47 0.2498
T48 0.2498
T49 0.2498
T50 0.2498
T51 0.2483
T52 0.2483
T53 0.2483
T54 0.2467
T55 0.2467
T56 0.2464
T57 0.2456
T58 0.246
T59 0.2464
T60 0.2493
T61 0.2471
T62 0.246
T63 0.2456
T64 0.2452
T65 0.2467
T66 0.2456
T67 0.2452
T68 0.2452
T69 0.2452
T70 0.2452
T71 0.2448
T72 0.2437
T73 0.243
T74 0.242
T75 0.2408
T76 0.2408
T77 0.2408
T78 0.2408
T79 0.2408
T80 0.2408
T81 0.2408
T82 0.2408
T83 0.2408
T84 0.2408
T85 0.2412
T86 0.2424
T87 0.2424
T88 0.2424
T89 0.2424
T90 0.2424
T91 0.2424
T92 0.2424
T93 0.2424
T94 0.2424
T95 0.2424
T96 0.2424
T97 0.2424
T98 0.2424
T99 0.242
T100 0.2408
T101 0.2408
T102 0.2408
T103 0.2408
T104 0.2408
T105 0.2408
T106 0.2408
T107 0.2408
T108 0.2404
T109 0.2408
T110 0.2408
T111 0.2408
T112 0.2408
T113 0.2408
T114 0.2408
T115 0.2408
T116 0.2408
T117 0.2408
T118 0.2408
T119 0.2408
T120 0.2408
T121 0.2408
T122 0.2408
T123 0.2408
T124 0.2408
T125 0.2408
T126 0.2408
T127 0.2408
T128 0.2408
T129 0.2408
T130 0.2408
T131 0.2416
T132 0.2424
T133 0.2424
T134 0.2424
T135 0.2424
T136 0.2427
T137 0.2437
T138 0.2437
T139 0.2437
T140 0.2437
T141 0.2437
T142 0.2437
T143 0.2437
T144 0.2437
T145 0.2437
T146 0.2437
T147 0.2437
T148 0.2437
T149 0.2437
T150 0.2452
T151 0.2448
T152 0.2452
T153 0.2456
T154 0.2467
T155 0.2467
T156 0.2467
T157 0.2467
T158 0.2475
T159 0.2467
T160 0.2475
T161 0.2483
T162 0.2483
T163 0.2483
T164 0.2483
T165 0.2483
T166 0.2483
T167 0.2483
T168 0.2483
T169 0.2483
T170 0.2483
T171 0.2483
T172 0.2483
T173 0.2483
T174 0.2483
T175 0.2483
T176 0.2483
T177 0.2483
T178 0.2479
T179 0.2483
T180 0.2483
T181 0.2479
T182 0.2471
T183 0.2479
T184 0.2471
T185 0.2467
T186 0.2467
T187 0.2467
T188 0.2467
T189 0.2467
T190 0.2467
T191 0.2467
T192 0.2467
T193 0.2467
T194 0.2467
T195 0.2467
T196 0.2467
T197 0.2456
T198 0.2452
T199 0.2452
T200 0.2452
T201 0.2437
T202 0.2437
T203 0.2437
T204 0.2437
T205 0.2437
T206 0.2437
T207 0.2437
T208 0.2437
T209 0.2437
T210 0.2437
T211 0.2437
T212 0.2437
T213 0.2437
T214 0.2437
T215 0.2441
T216 0.2437
T217 0.2437
T218 0.2437
T219 0.2437
T220 0.2437
T221 0.2437
T222 0.2437
T223 0.2437
T224 0.2433
T225 0.2424
T226 0.2424
T227 0.2424
T228 0.2424
T229 0.2424
T230 0.2424
T231 0.2424
T232 0.2424
T233 0.2424
T234 0.2424
T235 0.2424
T236 0.2424
T237 0.2424
T238 0.2424
T239 0.2424
T240 0.2424
T241 0.2424
T242 0.2424
T243 0.2424
T244 0.2424
T245 0.2424
T246 0.2424
T247 0.2424
T248 0.2424
T249 0.2408
T250 0.2408
T251 0.2412
T252 0.2611
T253 0.2657
T254 0.26
T255 0.2597
T256 0.2597
T257 0.2597
T258 0.2583
T259 0.2585
T260 0.2585
T261 0.2577
T262 0.2571
T263 0.2572
T264 0.2572
T265 0.2572
T266 0.2572
T267 0.2572
T268 0.2572
T269 0.2572
T270 0.2572
T271 0.2572
T272 0.2572
T273 0.2572
T274 0.2572
T275 0.2572
T276 0.2576
T277 0.2579
T278 0.2586
T279 0.2585
T280 0.2585
T281 0.2585
T282 0.2577
T283 0.2575
T284 0.2571
T285 0.2572
T286 0.2572
T287 0.2572
T288 0.2572
T289 0.2572
T290 0.2572
T291 0.2572
T292 0.2572
T293 0.2576
T294 0.2586
T295 0.2585
T296 0.2585
T297 0.2599
T298 0.2597
T299 0.2597
T300 0.2603
T301 0.26
T302 0.26
T303 0.2603
T304 0.2606
T305 0.2608
T306 0.2608
T307 0.2608
T308 0.2608
T309 0.2608
T310 0.2608
T311 0.2608
T312 0.2608
T313 0.2608
T314 0.2608
T315 0.2608
T316 0.2608
T317 0.2608
T318 0.2608
T319 0.2608
T320 0.2608
T321 0.2608
T322 0.2608
T323 0.2608
T324 0.2608
T325 0.2605
T326 0.2608
T327 0.2608
T328 0.2608
T329 0.2608
T330 0.2608
T331 0.2608
T332 0.2608
T333 0.2608
T334 0.2608
T335 0.2608
T336 0.2608
T337 0.2605
T338 0.2596
T339 0.2597
T340 0.2597
T341 0.2597
T342 0.2597
T343 0.2597
T344 0.2597
T345 0.2597
T346 0.2597
T347 0.2597
T348 0.2597
T349 0.2597
T350 0.2597
T351 0.2597
T352 0.2597
T353 0.2583
T354 0.2585
T355 0.2585
T356 0.2585
T357 0.2585
T358 0.2585
T359 0.2585
T360 0.2585
T361 0.2585
T362 0.2577
T363 0.2586
T364 0.2585
T365 0.2585
T366 0.2585
T367 0.2585
T368 0.2585
T369 0.2585
T370 0.2585
T371 0.2585
T372 0.2585
T373 0.2588
T374 0.2599
T375 0.2597
T376 0.2597
T377 0.2597
T378 0.26
T379 0.2597
T380 0.2597
T381 0.2597
T382 0.2597
T383 0.2597
T384 0.2597
T385 0.2597
T386 0.2597
T387 0.2597
T388 0.2597
T389 0.2597
T390 0.2597
T391 0.2597
T392 0.2597
T393 0.2586
T394 0.2602
T395 0.2539
T396 0.2519
T397 0.2509
T398 0.2496
T399 0.2483
T400 0.2485
T401 0.2485
T402 0.2485
T403 0.2489
T404 0.2485
T405 0.2485
T406 0.2474
T407 0.2471
T408 0.2471
T409 0.2471
T410 0.2479
T411 0.2486
T412 0.2497
T413 0.2514
T414 0.2523
T415 0.2512
T416 0.2522
T417 0.2521
T418 0.2521
T419 0.2518
T420 0.2495
T421 0.2498
T422 0.2541
T423 0.2532
T424 0.2539
T425 0.2539
T426 0.2539
T427 0.2539
T428 0.2539
T429 0.2539
T430 0.2539
T431 0.2539
T432 0.2539
T433 0.2539
T434 0.2539
T435 0.2532
T436 0.2524
T437 0.2524
T438 0.2517
T439 0.251
T440 0.2502
T441 0.2495
T442 0.2495
T443 0.2491
T444 0.248
T445 0.2484
T446 0.248
T447 0.2484
T448 0.248
T449 0.2476
T450 0.2457
T451 0.2449
T452 0.2449
T453 0.2449
T454 0.2441
T455 0.2433
T456 0.2433
T457 0.2449
T458 0.2449
T459 0.2449
T460 0.2445
T461 0.2449
T462 0.2449
T463 0.2464
T464 0.2474
T465 0.2484
T466 0.2492
T467 0.2503
T468 0.2511
T469 0.2521
T470 0.2521
T471 0.2529
T472 0.2536
T473 0.2533
T474 0.2521
T475 0.2514
T476 0.2507
T477 0.2499
T478 0.2492
T479 0.2492
T480 0.2484
T481 0.2492
T482 0.2488
T483 0.2492
T484 0.2492
T485 0.2496
T486 0.2492
T487 0.2507
T488 0.2508
T489 0.253
T490 0.2548
T491 0.257
T492 0.2573
T493 0.2477
T494 0.25
T495 0.2511
T496 0.2521
T497 0.253
T498 0.2532
T499 0.2546
T500 0.2565
T501 0.2571
T502 0.259
T503 0.2524
T504 0.2539
T505 0.2553
T506 0.2565
T507 0.2566
T508 0.2569
T509 0.2578
T510 0.2577
T511 0.258
T512 0.2589
T513 0.2591
T514 0.26
T515 0.2614
T516 0.2617
T517 0.263
T518 0.2634
T519 0.2533
T520 0.2538
T521 0.2533
T522 0.2533
T523 0.2533
T524 0.2533
T525 0.2533
T526 0.2533
T527 0.2629
T528 0.2622
T529 0.262
T530 0.262
T531 0.2607
T532 0.261
T533 0.2606
T534 0.2597
T535 0.2583
T536 0.2579
T537 0.2573
T538 0.2568
T539 0.2562
T540 0.2563
T541 0.2547
T542 0.2549
T543 0.2549
T544 0.2542
T545 0.2536
T546 0.2537
T547 0.253
T548 0.2524
T549 0.2525
T550 0.2518
T551 0.2511
T552 0.2507
T553 0.258
T554 0.2582
T555 0.2576
T556 0.257
T557 0.2571
T558 0.2575
T559 0.2588
T560 0.2528
T561 0.2564
T562 0.2585
T563 0.2609
T564 0.2635
T565 0.2589
T566 0.2655
T567 0.2601
T568 0.2632
T569 0.2658
T570 0.2673
T571 0.2626
T572 0.2647
T573 0.2674
T574 0.2714
T575 0.2677
T576 0.2717
T577 0.2699
T578 0.2782
T579 0.2775
T580 0.2774
T581 0.2842
T582 0.2834
T583 0.288
T584 0.2821
T585 0.2836
T586 0.2871
T587 0.2795
T588 0.2807
T589 0.2855
T590 0.2877
T591 0.2882
T592 0.2834
T593 0.2838
T594 0.2837
T595 0.2829
T596 0.2866
T597 0.2828
T598 0.278
T599 0.2835
T600 0.2784
T601 0.2825
T602 0.2795
T603 0.2764
T604 0.2796
T605 0.2775
T606 0.2765
T607 0.2756
T608 0.276
T609 0.2768
T610 0.2786
T611 0.2797
T612 0.2823
T613 0.279
T614 0.2813
T615 0.2822
T616 0.2842
T617 0.2857
T618 0.2788
T619 0.2803
T620 0.2814
T621 0.2817
T622 0.2806
T623 0.2777
T624 0.2809
T625 0.2737
T626 0.2703
T627 0.2673
T628 0.2646
T629 0.2641
T630 0.2663
T631 0.2627
T632 0.2604
T633 0.2654
T634 0.2639
T635 0.2629
T636 0.2617
T637 0.2606
T638 0.2602
T639 0.2592
T640 0.2582
T641 0.258
T642 0.2574
T643 0.2569
T644 0.257
T645 0.257
T646 0.2562
T647 0.2555
T648 0.2552
T649 0.2652
T650 0.2653
T651 0.2647
T652 0.2643
T653 0.2643
T654 0.2636
T655 0.263
T656 0.2631
T657 0.2622
T658 0.2621
T659 0.2621
T660 0.2606
T661 0.2609
T662 0.2596
T663 0.2598
T664 0.2574
T665 0.2481
T666 0.2569
T667 0.2573
T668 0.2573
T669 0.2569
T670 0.2563
T671 0.2564
T672 0.2564
T673 0.2564
T674 0.2564
T675 0.255
T676 0.2552
T677 0.255
T678 0.255
T679 0.2547
T680 0.2536
T681 0.2538
T682 0.2538
T683 0.2531
T684 0.2543
T685 0.2577
T686 0.261
T687 0.2585
T688 0.2586
T689 0.2519
T690 0.2562
T691 0.2546
T692 0.2536
T693 0.2531
T694 0.2525
T695 0.2526
T696 0.2522
T697 0.2512
T698 0.2514
T699 0.2515
T700 0.2515
T701 0.2516
T702 0.2505
T703 0.2507
T704 0.2507
T705 0.2505
T706 0.2506
T707 0.2507
T708 0.2496
T709 0.2494
T710 0.2495
T711 0.2495
T712 0.2492
T713 0.2594
T714 0.2597
T715 0.2598
T716 0.2598
T717 0.2599
T718 0.26
T719 0.26
T720 0.2601
T721 0.2602
T722 0.2602
T723 0.2603
T724 0.2604
T725 0.2604
T726 0.2605
T727 0.2606
T728 0.2607
T729 0.2604
T730 0.2605
T731 0.2609
T732 0.2609
T733 0.2599
T734 0.2597
T735 0.2601
T736 0.2598
T737 0.2595
T738 0.2592
T739 0.2589
T740 0.2586
T741 0.2587
T742 0.2587
T743 0.2586
T744 0.2586
T745 0.2586
T746 0.2587
T747 0.2588
T748 0.2588
T749 0.2589
T750 0.259
T751 0.259
T752 0.2591
T753 0.2592
T754 0.2592
T755 0.2593
T756 0.2594
T757 0.2594
T758 0.2595
T759 0.2596
T760 0.2596
T761 0.2597
T762 0.2598
T763 0.2598
T764 0.2599
T765 0.2579
T766 0.2559
T767 0.2561
T768 0.2561
T769 0.2562
T770 0.2562
T771 0.2558
T772 0.2673
T773 0.2675
T774 0.2671
T775 0.2676
T776 0.2679
T777 0.2679
T778 0.268
T779 0.268
T780 0.2681
T781 0.2679
T782 0.2677
T783 0.2675
T784 0.2677
T785 0.267
T786 0.2676
T787 0.2672
T788 0.2673
T789 0.2681
T790 0.2681
T791 0.2681
T792 0.2682
T793 0.2683
T794 0.2683
T795 0.2684
T796 0.2685
T797 0.2682
T798 0.2687
T799 0.2687
T800 0.2688
T801 0.2688
T802 0.2689
T803 0.269
T804 0.269
T805 0.2689
T806 0.2689
T807 0.269
T808 0.2691
T809 0.2684
T810 0.2678
T811 0.2684
T812 0.268
T813 0.2682
T814 0.2682
T815 0.2683
T816 0.2684
T817 0.2684
T818 0.2685
T819 0.2686
T820 0.2686
T821 0.268
T822 0.2682
T823 0.2675
T824 0.2677
T825 0.2677
T826 0.2678
T827 0.2678
T828 0.2679
T829 0.268
T830 0.2669
T831 0.2671
T832 0.268
T833 0.266
T834 0.2653
T835 0.265
T836 0.2639
T837 0.2639
T838 0.264
T839 0.264
T840 0.2641
T841 0.2642
T842 0.2642
T843 0.2643
T844 0.2643
T845 0.2642
T846 0.2635
T847 0.2635
T848 0.2627
T849 0.2712
T850 0.2643
T851 0.264
T852 0.2645
T853 0.2645
T854 0.2646
T855 0.2716
T856 0.2713
T857 0.2702
T858 0.2703
T859 0.2703
T860 0.2704
T861 0.2705
T862 0.2705
T863 0.2706
T864 0.2707
T865 0.2715
T866 0.2724
T867 0.2724
T868 0.2725
T869 0.2726
T870 0.2727
T871 0.2727
T872 0.2728
T873 0.2729
T874 0.2729
T875 0.273
T876 0.2731
T877 0.2731
T878 0.2732
T879 0.2733
T880 0.2718
T881 0.2718
T882 0.2707
T883 0.2704
T884 0.2697
T885 0.2697
T886 0.2706
T887 0.2707
T888 0.2714
T889 0.2721
T890 0.2721
T891 0.2722
T892 0.2723
T893 0.2723
T894 0.2728
T895 0.2725
T896 0.2725
T897 0.2726
T898 0.2727
T899 0.2727
T900 0.2728
T901 0.2729
T902 0.2729
T903 0.2726
T904 0.2719
T905 0.2715
T906 0.2716
T907 0.2717
T908 0.2717
T909 0.2718
T910 0.2719
T911 0.2719
T912 0.272
T913 0.2721
T914 0.2721
T915 0.2726
T916 0.2722
T917 0.2723
T918 0.2728
T919 0.2741
T920 0.2729
T921 0.2726
T922 0.2726
T923 0.2727
T924 0.2728
T925 0.2728
T926 0.2728
T927 0.2723
T928 0.2714
T929 0.2728
T930 0.2715
T931 0.2713
T932 0.2713
T933 0.2714
T934 0.2714
T935 0.2715
T936 0.2715
T937 0.2716
T938 0.2721
T939 0.2722
T940 0.2718
T941 0.2735
T942 0.2736
T943 0.2736
T944 0.2737
T945 0.2738
T946 0.2738
T947 0.2739
T948 0.274
T949 0.2753
T950 0.277
T951 0.2763
T952 0.2755
T953 0.2746
T954 0.274
T955 0.2741
T956 0.2741
T957 0.2742
T958 0.2742
T959 0.2743
T960 0.2744
T961 0.2744
T962 0.2745
T963 0.2745
T964 0.2746
T965 0.2747
T966 0.2747
T967 0.2748
T968 0.2749
T969 0.2749
T970 0.275
T971 0.275
T972 0.2751
T973 0.2752
T974 0.2752
T975 0.2753
T976 0.2753
T977 0.2754
T978 0.2755
T979 0.2755
T980 0.2756
T981 0.2755
T982 0.2743
T983 0.274
T984 0.2741
T985 0.2742
T986 0.2739
T987 0.2739
T988 0.274
T989 0.274
T990 0.2741
T991 0.2741
T992 0.2742
T993 0.2743
T994 0.2743
T995 0.2744
T996 0.2744
T997 0.2745
T998 0.2745
T999 0.2746
T1000 0.2746
T1001 0.2742
T1002 0.2802
T1003 0.2802
T1004 0.2803
T1005 0.2808
T1006 0.2749
T1007 0.275
T1008 0.281
T1009 0.2806
T1010 0.2807
T1011 0.2807
T1012 0.2808
T1013 0.2809
T1014 0.2809
T1015 0.281
T1016 0.2811
T1017 0.2811
T1018 0.281
T1019 0.2826
T1020 0.2827
T1021 0.2827
T1022 0.2828
T1023 0.2824
T1024 0.2812
T1025 0.28
T1026 0.2797
T1027 0.279
T1028 0.2784
T1029 0.2792
T1030 0.2799
T1031 0.28
T1032 0.28
T1033 0.2801
T1034 0.2802
T1035 0.2802
T1036 0.2803
T1037 0.2803
T1038 0.2804
T1039 0.2805
T1040 0.2814
T1041 0.2823
T1042 0.2806
T1043 0.2812
T1044 0.2825
T1045 0.2825
T1046 0.2836
T1047 0.284
T1048 0.2841
T1049 0.2846
T1050 0.2842
T1051 0.283
T1052 0.2814
T1053 0.281
T1054 0.281
T1055 0.2811
T1056 0.2812
T1057 0.2829
T1058 0.283
T1059 0.2831
T1060 0.2831
T1061 0.2832
T1062 0.2832
T1063 0.2833
T1064 0.2834
T1065 0.2834
T1066 0.2835
T1067 0.2844
T1068 0.2851
T1069 0.285
T1070 0.2851
T1071 0.2852
T1072 0.2861
T1073 0.287
T1074 0.287
T1075 0.2871
T1076 0.2872
T1077 0.2872
T1078 0.2873
T1079 0.2873
T1080 0.2874
T1081 0.2875
T1082 0.288
T1083 0.288
T1084 0.2885
T1085 0.2894
T1086 0.2892
T1087 0.2892
T1088 0.2893
T1089 0.2893
T1090 0.2894
T1091 0.289
T1092 0.2895
T1093 0.3033
T1094 0.3029
T1095 0.3015
T1096 0.3018
T1097 0.3019
T1098 0.3023
T1099 0.3035
T1100 0.3033
T1101 0.3034
T1102 0.3062
T1103 0.2998
T1104 0.3054
T1105 0.314
T1106 0.3058
T1107 0.3076
T1108 0.3076
T1109 0.3076
T1110 0.31
T1111 0.3127
T1112 0.3079
T1113 0.3118
T1114 0.3191
T1115 0.3204
T1116 0.3108
T1117 0.3108
T1118 0.3088
T1119 0.317
T1120 0.3118
T1121 0.3077
T1122 0.3048
T1123 0.3149
T1124 0.3132
T1125 0.3108
T1126 0.3109
T1127 0.311
T1128 0.3111
T1129 0.3112
T1130 0.3123
T1131 0.3125
T1132 0.3122
T1133 0.3112
T1134 0.3115
T1135 0.3119
T1136 0.3126
T1137 0.3125
T1138 0.3129
T1139 0.314
T1140 0.3159
T1141 0.3174
T1142 0.3184
T1143 0.3183
T1144 0.3083
T1145 0.3083
T1146 0.3187
T1147 0.3091
T1148 0.3095
T1149 0.3095
T1150 0.3095
T1151 0.3096
T1152 0.3189
T1153 0.318
T1154 0.3166
T1155 0.3154
T1156 0.315
T1157 0.3151
T1158 0.3135
T1159 0.3138
T1160 0.3139
T1161 0.3148
T1162 0.3155
T1163 0.3152
T1164 0.317
T1165 0.3171
T1166 0.3182
T1167 0.3181
T1168 0.3181
T1169 0.3175
T1170 0.3169
T1171 0.3158
T1172 0.3157
T1173 0.3171
T1174 0.3174
T1175 0.3171
T1176 0.3171
T1177 0.3181
T1178 0.3188
T1179 0.3187
T1180 0.3184
T1181 0.3185
T1182 0.319
T1183 0.319
T1184 0.319
T1185 0.3191
T1186 0.3191
T1187 0.3192
T1188 0.3187
T1189 0.3201
T1190 0.3171
T1191 0.3152
T1192 0.314
T1193 0.3131
T1194 0.3126
T1195 0.3109
T1196 0.3112
T1197 0.3112
T1198 0.3113
T1199 0.3131
T1200 0.3145
T1201 0.3158
T1202 0.3141
T1203 0.314
T1204 0.3127
T1205 0.3122
T1206 0.3116
T1207 0.3151
T1208 0.3121
T1209 0.3089
T1210 0.3101
T1211 0.3111
T1212 0.3129
T1213 0.3146
T1214 0.3173
T1215 0.3185
T1216 0.3207
T1217 0.3212
T1218 0.3231
T1219 0.3252
T1220 0.3184
T1221 0.3216
T1222 0.325
T1223 0.3277
T1224 0.3276
T1225 0.3276
T1226 0.3263
T1227 0.3262
T1228 0.3247
T1229 0.3237
T1230 0.3236
T1231 0.3237
T1232 0.3246
T1233 0.3272
T1234 0.3299
T1235 0.334
T1236 0.3238
T1237 0.3259
T1238 0.326
T1239 0.3276
T1240 0.3297
T1241 0.3289
T1242 0.3253
T1243 0.3247
T1244 0.3249
T1245 0.3249
T1246 0.3251
T1247 0.3259
T1248 0.3263
T1249 0.3263
T1250 0.3263
T1251 0.3264
T1252 0.3256
T1253 0.3249
T1254 0.3251
T1255 0.3242
T1256 0.3354
T1257 0.3349
T1258 0.3343
T1259 0.3337
T1260 0.3327
T1261 0.3326
T1262 0.3317
T1263 0.3253
T1264 0.3227
T1265 0.3309
T1266 0.33
T1267 0.3291
T1268 0.3277
T1269 0.3265
T1270 0.3264
T1271 0.3248
T1272 0.3244
T1273 0.3221
T1274 0.3212
T1275 0.321
T1276 0.3195
T1277 0.3189
T1278 0.3181
T1279 0.3166
T1280 0.3304
T1281 0.3294
T1282 0.3285
T1283 0.3288
T1284 0.3289
T1285 0.3288
T1286 0.3287
T1287 0.3269
T1288 0.3265
T1289 0.3241
T1290 0.323
T1291 0.3216
T1292 0.3207
T1293 0.321
T1294 0.3222
T1295 0.3225
T1296 0.3224
T1297 0.3209
T1298 0.3212
T1299 0.3213
T1300 0.3194
T1301 0.3193
T1302 0.3182
T1303 0.3176
T1304 0.3168
T1305 0.3274
T1306 0.326
T1307 0.3263
T1308 0.326
T1309 0.3277
T1310 0.3274
T1311 0.3275
T1312 0.319
T1313 0.3218
T1314 0.3247
T1315 0.3359
T1316 0.3369
T1317 0.3353
T1318 0.3475
T1319 0.3474
T1320 0.3441
T1321 0.3499
T1322 0.3467
T1323 0.3511
T1324 0.3542
T1325 0.3563
T1326 0.3494
T1327 0.351
T1328 0.3535
T1329 0.3546
T1330 0.354
T1331 0.3534
T1332 0.3518
T1333 0.3489
T1334 0.3549
T1335 0.3518
T1336 0.3475
T1337 0.3446
T1338 0.3435
T1339 0.3425
T1340 0.3415
T1341 0.3502
T1342 0.3504
T1343 0.3504
T1344 0.3496
T1345 0.349
T1346 0.3489
T1347 0.3479
T1348 0.3465
T1349 0.345
T1350 0.3438
T1351 0.3421
T1352 0.3406
T1353 0.3386
T1354 0.3364
T1355 0.3349
T1356 0.3485
T1357 0.3474
T1358 0.3452
T1359 0.3434
T1360 0.3411
T1361 0.3396
T1362 0.3379
T1363 0.3366
T1364 0.3352
T1365 0.3468
T1366 0.3456
T1367 0.3443
T1368 0.3434
T1369 0.3433
T1370 0.3434
T1371 0.3434
T1372 0.3443
T1373 0.3458
T1374 0.3473
T1375 0.3485
T1376 0.3378
T1377 0.3391
T1378 0.3398
T1379 0.3413
T1380 0.3415
T1381 0.3434
T1382 0.3443
T1383 0.3457
T1384 0.3471
T1385 0.3453
T1386 0.346
T1387 0.3456
T1388 0.3445
T1389 0.3432
T1390 0.3415
T1391 0.3398
T1392 0.3389
T1393 0.3389
T1394 0.3389
T1395 0.3406
T1396 0.3429
T1397 0.3453
T1398 0.3474
T1399 0.349
T1400 0.3495
T1401 0.3502
T1402 0.3497
T1403 0.3506
T1404 0.3495
T1405 0.3485
T1406 0.3476
T1407 0.3467
T1408 0.345
T1409 0.3445
T1410 0.3435
T1411 0.3433
T1412 0.3422
T1413 0.3424
T1414 0.3421
T1415 0.3425
T1416 0.3406
T1417 0.3409
T1418 0.3409
T1419 0.341
T1420 0.341
T1421 0.3393
T1422 0.3524
T1423 0.3513
T1424 0.35
T1425 0.3503
T1426 0.3499
T1427 0.3489
T1428 0.3479
T1429 0.347
T1430 0.3464
T1431 0.3462
T1432 0.3454
T1433 0.3452
T1434 0.3457
T1435 0.3461
T1436 0.3461
T1437 0.3453
T1438 0.3455
T1439 0.3455
T1440 0.3455
T1441 0.3452
T1442 0.3444
T1443 0.3442
T1444 0.343
T1445 0.342
T1446 0.3414
T1447 0.3411
T1448 0.3399
T1449 0.3401
T1450 0.3402
T1451 0.3402
T1452 0.3398
T1453 0.339
T1454 0.3387
T1455 0.3383
T1456 0.3476
T1457 0.3468
T1458 0.3453
T1459 0.3439
T1460 0.343
T1461 0.3422
T1462 0.3415
T1463 0.3416
T1464 0.3425
T1465 0.346
T1466 0.3481
T1467 0.3485
T1468 0.3467
T1469 0.3445
T1470 0.3437
T1471 0.343
T1472 0.3428
T1473 0.3419
T1474 0.3413
T1475 0.3416
T1476 0.343
T1477 0.341
T1478 0.3413
T1479 0.3411
T1480 0.3402
T1481 0.3395
T1482 0.3397
T1483 0.3379
T1484 0.3382
T1485 0.3382
T1486 0.3389
T1487 0.3397
T1488 0.3425
T1489 0.3436
T1490 0.3427
T1491 0.3452
T1492 0.3468
T1493 0.3469
T1494 0.3466
T1495 0.3466
T1496 0.3484
T1497 0.3499
T1498 0.3412
T1499 0.3437
T1500 0.3457
T1501 0.3465
T1502 0.3459
T1503 0.3444
T1504 0.3425
T1505 0.3411
T1506 0.3404
T1507 0.339
T1508 0.3502
T1509 0.3512
T1510 0.3405
T1511 0.3411
T1512 0.3424
T1513 0.3429
T1514 0.3436
T1515 0.3456
T1516 0.346
T1517 0.3475
T1518 0.3477
T1519 0.3493
T1520 0.35
T1521 0.3511
T1522 0.3517
T1523 0.3534
T1524 0.3547
T1525 0.3568
T1526 0.3462
T1527 0.3468
T1528 0.3471
T1529 0.3479
T1530 0.3469
T1531 0.3469
T1532 0.3469
T1533 0.3457
T1534 0.3453
T1535 0.3456
T1536 0.3465
T1537 0.3473
T1538 0.3492
T1539 0.3509
T1540 0.3529
T1541 0.3545
T1542 0.3562
T1543 0.357
T1544 0.3569
T1545 0.3569
T1546 0.3569
T1547 0.3569
T1548 0.357
T1549 0.357
T1550 0.357
T1551 0.357
T1552 0.3571
T1553 0.3571
T1554 0.3571
T1555 0.3571
T1556 0.3572
T1557 0.3572
T1558 0.3572
T1559 0.3572
T1560 0.3573
T1561 0.3573
T1562 0.3573
T1563 0.3573
T1564 0.3574
T1565 0.3574
T1566 0.3574
T1567 0.3574
T1568 0.3575
T1569 0.3575
T1570 0.3531
T1571 0.3509
T1572 0.3505
T1573 0.3503
T1574 0.3466
T1575 0.3463
T1576 0.3465
T1577 0.3461
T1578 0.3466
T1579 0.3474
T1580 0.3495
T1581 0.3521
T1582 0.3531
T1583 0.3532
T1584 0.3536
T1585 0.3523
T1586 0.3534
T1587 0.3545
T1588 0.3555
T1589 0.3569
T1590 0.3575
T1591 0.3566
T1592 0.3559
T1593 0.3549
T1594 0.3539
T1595 0.3537
T1596 0.3538
T1597 0.3558
T1598 0.3559
T1599 0.3555
T1600 0.3551
T1601 0.3552
T1602 0.3553
T1603 0.3553
T1604 0.3553
T1605 0.3535
T1606 0.3535
T1607 0.3531
T1608 0.3516
T1609 0.3503
T1610 0.349
T1611 0.3481
T1612 0.3467
T1613 0.3457
T1614 0.3455
T1615 0.3447
T1616 0.3439
T1617 0.3458
T1618 0.3453
T1619 0.3458
T1620 0.347
T1621 0.3468
T1622 0.3469
T1623 0.346
T1624 0.3449
T1625 0.3433
T1626 0.3418
T1627 0.3516
T1628 0.3494
T1629 0.3481
T1630 0.3476
T1631 0.3469
T1632 0.3456
T1633 0.3454
T1634 0.3433
T1635 0.3418
T1636 0.3405
T1637 0.3399
T1638 0.3387
T1639 0.3384
T1640 0.338
T1641 0.3366
T1642 0.3368
T1643 0.3368
T1644 0.3363
T1645 0.3503
T1646 0.3502
T1647 0.3487
T1648 0.3473
T1649 0.346
T1650 0.3454
T1651 0.3451
T1652 0.3448
T1653 0.3435
T1654 0.3437
T1655 0.3437
T1656 0.3438
T1657 0.3438
T1658 0.3447
T1659 0.345
T1660 0.3458
T1661 0.3469
T1662 0.3496
T1663 0.3393
T1664 0.3424
T1665 0.3458
T1666 0.349
T1667 0.3512
T1668 0.3458
T1669 0.3504
T1670 0.3538
T1671 0.358
T1672 0.3623
T1673 0.3522
T1674 0.3544
T1675 0.3552
T1676 0.355
T1677 0.3539
T1678 0.352
T1679 0.3489
T1680 0.3594
T1681 0.3568
T1682 0.355
T1683 0.3554
T1684 0.3546
T1685 0.3556
T1686 0.3567
T1687 0.3569
T1688 0.358
T1689 0.3582
T1690 0.3582
T1691 0.3582
T1692 0.3582
T1693 0.3582
T1694 0.3578
T1695 0.3559
T1696 0.3542
T1697 0.3521
T1698 0.3509
T1699 0.3495
T1700 0.3485
T1701 0.3487
T1702 0.3487
T1703 0.3474
T1704 0.3454
T1705 0.3457
T1706 0.3438
T1707 0.3548
T1708 0.3537
T1709 0.3518
T1710 0.351
T1711 0.3501
T1712 0.3486
T1713 0.348
T1714 0.3473
T1715 0.3475
T1716 0.3466
T1717 0.3454
T1718 0.3443
T1719 0.3429
T1720 0.3413
T1721 0.3416
T1722 0.3416
T1723 0.3435
T1724 0.3432
T1725 0.3431
T1726 0.343
T1727 0.3435
T1728 0.3448
T1729 0.3432
T1730 0.343
T1731 0.3431
T1732 0.3431
T1733 0.3415
T1734 0.3414
T1735 0.3411
T1736 0.34
T1737 0.3401
T1738 0.3401
T1739 0.3402
T1740 0.3402
T1741 0.3397
T1742 0.3377
T1743 0.3526
T1744 0.3512
T1745 0.3502
T1746 0.3496
T1747 0.3498
T1748 0.3498
T1749 0.3498
T1750 0.3498
T1751 0.351
T1752 0.3511
T1753 0.3509
T1754 0.351
T1755 0.3506
T1756 0.3499
T1757 0.3497
T1758 0.3497
T1759 0.3483
T1760 0.3482
T1761 0.3464
T1762 0.3467
T1763 0.3467
T1764 0.3463
T1765 0.3468
T1766 0.3467
T1767 0.3467
T1768 0.3463
T1769 0.3458
T1770 0.3464
T1771 0.3467
T1772 0.3467
T1773 0.3466
T1774 0.3466
T1775 0.3466
T1776 0.3457
T1777 0.3449
T1778 0.3451
T1779 0.3443
T1780 0.3437
T1781 0.3438
T1782 0.3427
T1783 0.3421
T1784 0.3422
T1785 0.3422
T1786 0.3422
T1787 0.3456
T1788 0.3432
T1789 0.3423
T1790 0.3407
T1791 0.3405
T1792 0.3389
T1793 0.3372
T1794 0.3375
T1795 0.3375
T1796 0.3371
T1797 0.3376
T1798 0.3375
T1799 0.3375
T1800 0.3375
T1801 0.3375
T1802 0.3375
T1803 0.3365
T1804 0.3356
T1805 0.3357
T1806 0.3458
T1807 0.3459
T1808 0.3451
T1809 0.3453
T1810 0.3453
T1811 0.3453
T1812 0.3457
T1813 0.3452
T1814 0.3453
T1815 0.3453
T1816 0.3433
T1817 0.3437
T1818 0.3437
T1819 0.3437
T1820 0.3437
T1821 0.3437
T1822 0.3437
T1823 0.3437
T1824 0.3437
T1825 0.3437
T1826 0.3424
T1827 0.342
T1828 0.3421
T1829 0.3404
T1830 0.3407
T1831 0.3407
T1832 0.3395
T1833 0.3397
T1834 0.3405
T1835 0.3434
T1836 0.345
T1837 0.345
T1838 0.3449
T1839 0.3444
T1840 0.3435
T1841 0.3437
T1842 0.3432
T1843 0.3433
T1844 0.3433
T1845 0.3447
T1846 0.3446
T1847 0.3446
T1848 0.3446
T1849 0.3445
T1850 0.3437
T1851 0.3431
T1852 0.3424
T1853 0.3417
T1854 0.3404
T1855 0.3407
T1856 0.3402
T1857 0.3399
T1858 0.3404
T1859 0.3415
T1860 0.3422
T1861 0.3415
T1862 0.3408
T1863 0.3401
T1864 0.3388
T1865 0.3386
T1866 0.3387
T1867 0.3401
T1868 0.3403
T1869 0.3397
T1870 0.3398
T1871 0.3393
T1872 0.338
T1873 0.3404
T1874 0.3419
T1875 0.3436
T1876 0.3366
T1877 0.343
T1878 0.3461
T1879 0.3496
T1880 0.3535
T1881 0.3422
T1882 0.3472
T1883 0.353
T1884 0.3477
T1885 0.3522
T1886 0.3563
T1887 0.3583
T1888 0.3582
T1889 0.3577
T1890 0.3554
T1891 0.3529
T1892 0.3513
T1893 0.3487
T1894 0.347
T1895 0.3464
T1896 0.3461
T1897 0.3466
T1898 0.3486
T1899 0.3511
T1900 0.3532
T1901 0.3548
T1902 0.3557
T1903 0.3563
T1904 0.3561
T1905 0.3553
T1906 0.3542
T1907 0.3544
T1908 0.3532
T1909 0.3505
T1910 0.3454
T1911 0.3567
T1912 0.3547
T1913 0.3517
T1914 0.3514
T1915 0.3519
T1916 0.3485
T1917 0.3447
T1918 0.3445
T1919 0.3434
T1920 0.3417
T1921 0.3419
T1922 0.3399
T1923 0.3543
T1924 0.3533
T1925 0.3528
T1926 0.3511
T1927 0.3511
T1928 0.3496
T1929 0.3488
T1930 0.349
T1931 0.3515
T1932 0.3514
T1933 0.3504
T1934 0.3493
T1935 0.3488
T1936 0.3485
T1937 0.3467
T1938 0.3453
T1939 0.3459
T1940 0.3473
T1941 0.3485
T1942 0.3487
T1943 0.3512
T1944 0.3529
T1945 0.3515
T1946 0.3508
T1947 0.3518
T1948 0.3526
T1949 0.3539
T1950 0.3409
T1951 0.3462
T1952 0.351
T1953 0.3567
T1954 0.3533
T1955 0.3622
T1956 0.3544
T1957 0.3592
T1958 0.3655
T1959 0.3625
T1960 0.3695
T1961 0.3653
T1962 0.3686
T1963 0.3728
T1964 0.3775
T1965 0.3711
T1966 0.3778
T1967 0.3816
T1968 0.3742
T1969 0.3778
T1970 0.3827
T1971 0.3839
T1972 0.387
T1973 0.3769
T1974 0.3784
T1975 0.3802
T1976 0.3811
T1977 0.3827
T1978 0.3824
T1979 0.3817
T1980 0.382
T1981 0.3816
T1982 0.3802
T1983 0.3794
T1984 0.378
T1985 0.3771
T1986 0.3776
T1987 0.3761
T1988 0.3747
T1989 0.3869
T1990 0.3869
T1991 0.3857
T1992 0.3856
T1993 0.3846
T1994 0.384
T1995 0.3821
T1996 0.3808
T1997 0.38
T1998 0.378
T1999 0.3766
T2000 0.3747
T2001 0.3728
T2002 0.37
T2003 0.3797
T2004 0.3774
T2005 0.3757
T2006 0.3735
T2007 0.3724
T2008 0.3722
T2009 0.3711
T2010 0.3705
T2011 0.3702
T2012 0.3687
T2013 0.3682
T2014 0.3672
T2015 0.3662
T2016 0.365
T2017 0.374
T2018 0.3732
T2019 0.3716
T2020 0.3707
T2021 0.3697
T2022 0.3685
T2023 0.3671
T2024 0.3655
T2025 0.3647
T2026 0.3636
T2027 0.3621
T2028 0.3613
T2029 0.3602
T2030 0.3587
T2031 0.3589
T2032 0.3581
T2033 0.3663
T2034 0.3658
T2035 0.3652
T2036 0.3653
T2037 0.364
T2038 0.3638
T2039 0.3628
T2040 0.3625
T2041 0.3613
T2042 0.3608
T2043 0.3598
T2044 0.3599
T2045 0.3601
T2046 0.3596
T2047 0.3597
T2048 0.3609
T2049 0.3626
T2050 0.3637
T2051 0.3658
T2052 0.3677
T2053 0.3625
T2054 0.3663
T2055 0.3708
T2056 0.3754
T2057 0.37
T2058 0.3771
T2059 0.3824
T2060 0.3742
T2061 0.3777
T2062 0.3802
T2063 0.3832
T2064 0.3731
T2065 0.3742
T2066 0.3744
T2067 0.3754
T2068 0.3755
T2069 0.3744
T2070 0.3742
T2071 0.3732
T2072 0.3725
T2073 0.3713
T2074 0.3819
T2075 0.3815
T2076 0.3806
T2077 0.3797
T2078 0.3786
T2079 0.3778
T2080 0.3776
T2081 0.3766
T2082 0.3753
T2083 0.3744
T2084 0.3732
T2085 0.3719
T2086 0.3699
T2087 0.3672
T2088 0.3659
T2089 0.3775
T2090 0.3759
T2091 0.3741
T2092 0.3727
T2093 0.3712
T2094 0.3699
T2095 0.3687
T2096 0.3677
T2097 0.3668
T2098 0.3673
T2099 0.3662
T2100 0.3637
T2101 0.3624
T2102 0.3622
T2103 0.3609
T2104 0.371
T2105 0.3701
T2106 0.3691
T2107 0.3689
T2108 0.3689
T2109 0.3685
T2110 0.3674
T2111 0.366
T2112 0.3662
T2113 0.3649
T2114 0.3647
T2115 0.3639
T2116 0.3636
T2117 0.3637
T2118 0.3636
T2119 0.3636
T2120 0.3636
T2121 0.3628
T2122 0.3621
T2123 0.3622
T2124 0.3621
T2125 0.3611
T2126 0.3623
T2127 0.3629
T2128 0.3607
T2129 0.3606
T2130 0.3606
T2131 0.3618
T2132 0.3634
T2133 0.3646
T2134 0.3657
T2135 0.3651
T2136 0.3652
T2137 0.3641
T2138 0.3643
T2139 0.3627
T2140 0.3629
T2141 0.3621
T2142 0.3614
T2143 0.3615
T2144 0.3615
T2145 0.3607
T2146 0.3612
T2147 0.3622
T2148 0.3635
T2149 0.3658
T2150 0.3671
T2151 0.3686
T2152 0.36
T2153 0.3609
T2154 0.3617
T2155 0.3627
T2156 0.3633
T2157 0.3635
T2158 0.3631
T2159 0.3623
T2160 0.3616
T2161 0.3617
T2162 0.3617
T2163 0.3601
T2164 0.3603
T2165 0.3588
T2166 0.3585
T2167 0.3578
T2168 0.3672
T2169 0.3666
T2170 0.3663
T2171 0.3652
T2172 0.3644
T2173 0.3642
T2174 0.363
T2175 0.3628
T2176 0.3613
T2177 0.3615
T2178 0.3601
T2179 0.3603
T2180 0.3587
T2181 0.3589
T2182 0.3581
T2183 0.3574
T2184 0.3575
T2185 0.3564
T2186 0.3546
T2187 0.3548
T2188 0.3548
T2189 0.3537
T2190 0.3535
T2191 0.353
T2192 0.3522
T2193 0.352
T2194 0.3516
T2195 0.3507
T2196 0.3504
T2197 0.3504
T2198 0.3496
T2199 0.3576
T2200 0.357
T2201 0.3571
T2202 0.3571
T2203 0.3587
T2204 0.358
T2205 0.3572
T2206 0.3573
T2207 0.3568
T2208 0.3569
T2209 0.3568
T2210 0.3558
T2211 0.3554
T2212 0.3554
T2213 0.3546
T2214 0.354
T2215 0.3541
T2216 0.3541
T2217 0.354
T2218 0.3536
T2219 0.3524
T2220 0.3525
T2221 0.3522
T2222 0.3515
T2223 0.3512
T2224 0.3512
T2225 0.3512
T2226 0.3511
T2227 0.3511
T2228 0.3511
T2229 0.3511
T2230 0.351
T2231 0.351
T2232 0.3508
T2233 0.3498
T2234 0.3491
T2235 0.3492
T2236 0.3492
T2237 0.3492
T2238 0.3477
T2239 0.3479
T2240 0.3478
T2241 0.3476
T2242 0.3476
T2243 0.3472
T2244 0.3461
T2245 0.3462
T2246 0.3462
T2247 0.3462
T2248 0.3458
T2249 0.3454
T2250 0.3446
T2251 0.3445
T2252 0.3445
T2253 0.3445
T2254 0.3445
T2255 0.3444
T2256 0.3437
T2257 0.343
T2258 0.3431
T2259 0.343
T2260 0.343
T2261 0.3426
T2262 0.3422
T2263 0.3421
T2264 0.3417
T2265 0.3413
T2266 0.3413
T2267 0.3413
T2268 0.3405
T2269 0.3398
T2270 0.3398
T2271 0.3398
T2272 0.3386
T2273 0.3383
T2274 0.3384
T2275 0.3383
T2276 0.338
T2277 0.338
T2278 0.338
T2279 0.338
T2280 0.338
T2281 0.3379
T2282 0.3367
T2283 0.3364
T2284 0.3364
T2285 0.3364
T2286 0.3364
T2287 0.3364
T2288 0.3363
T2289 0.3355
T2290 0.3347
T2291 0.3345
T2292 0.3344
T2293 0.3344
T2294 0.3344
T2295 0.3344
T2296 0.3344
T2297 0.3343
T2298 0.3338
T2299 0.3478
T2300 0.3476
T2301 0.3472
T2302 0.3438
T2303 0.3384
T2304 0.3377
T2305 0.3391
T2306 0.342
T2307 0.3434
T2308 0.3446
T2309 0.3447
T2310 0.3446
T2311 0.3445
T2312 0.3445
T2313 0.3444
T2314 0.3444
T2315 0.3444
T2316 0.3443
T2317 0.3443
T2318 0.3442
T2319 0.3442
T2320 0.3434
T2321 0.3428
T2322 0.344
T2323 0.3441
T2324 0.344
T2325 0.344
T2326 0.3439
T2327 0.3439
T2328 0.3439
T2329 0.3436
T2330 0.3436
T2331 0.3435
T2332 0.342
T2333 0.3422
T2334 0.3422
T2335 0.3421
T2336 0.3421
T2337 0.3421
T2338 0.342
T2339 0.3416
T2340 0.3409
T2341 0.3417
T2342 0.3419
T2343 0.3411
T2344 0.3408
T2345 0.3404
T2346 0.3404
T2347 0.3404
T2348 0.3403
T2349 0.3401
T2350 0.3409
T2351 0.3407
T2352 0.341
T2353 0.3398
T2354 0.3399
T2355 0.3399
T2356 0.3398
T2357 0.3398
T2358 0.3398
T2359 0.3397
T2360 0.3397
T2361 0.3396
T2362 0.3388
T2363 0.3393
T2364 0.3388
T2365 0.3388
T2366 0.3388
T2367 0.338
T2368 0.3381
T2369 0.3388
T2370 0.3429
T2371 0.3441
T2372 0.3442
T2373 0.3437
T2374 0.3418
T2375 0.34
T2376 0.3392
T2377 0.3382
T2378 0.3372
T2379 0.3369
T2380 0.337
T2381 0.3369
T2382 0.338
T2383 0.3382
T2384 0.3381
T2385 0.338
T2386 0.338
T2387 0.3379
T2388 0.3379
T2389 0.3379
T2390 0.3378
T2391 0.3378
T2392 0.3377
T2393 0.3377
T2394 0.3377
T2395 0.24
T2396 0.2618
T2397 0.2622
T2398 0.2618
T2399 0.2617
T2400 0.2617
T2401 0.2616
T2402 0.2616
T2403 0.2615
T2404 0.2615
T2405 0.2615
T2406 0.2614
T2407 0.2618
T2408 0.2613
T2409 0.2613
T2410 0.2611
T2411 0.2606
T2412 0.259
T2413 0.2599
T2414 0.2589
T2415 0.2563
T2416 0.2554
T2417 0.2553
T2418 0.2553
T2419 0.2553
T2420 0.2552
T2421 0.2552
T2422 0.2551
T2423 0.2551
T2424 0.2551
T2425 0.255
T2426 0.255
T2427 0.2549
T2428 0.2549
T2429 0.2549
T2430 0.2548
T2431 0.2548
T2432 0.2547
T2433 0.2547
T2434 0.2546
T2435 0.2546
T2436 0.2546
T2437 0.2545
T2438 0.2545
T2439 0.2544
T2440 0.2544
T2441 0.2544
T2442 0.2543
T2443 0.2543
T2444 0.2542
T2445 0.2542
T2446 0.2542
T2447 0.2541
T2448 0.2541
T2449 0.254
T2450 0.254
T2451 0.2539
T2452 0.2539
T2453 0.2539
T2454 0.2538
T2455 0.2538
T2456 0.2537
T2457 0.2528
T2458 0.2519
T2459 0.2519
T2460 0.2514
T2461 0.2518
T2462 0.2504
T2463 0.2513
T2464 0.2512
T2465 0.2516
T2466 0.2516
T2467 0.2515
T2468 0.2515
T2469 0.2514
T2470 0.2514
T2471 0.2514
T2472 0.2513
T2473 0.2513
T2474 0.2512
T2475 0.2512
T2476 0.2511
T2477 0.2511
T2478 0.2511
T2479 0.251
T2480 0.251
T2481 0.2509
T2482 0.2509
T2483 0.2508
T2484 0.2504
T2485 0.2503
T2486 0.2507
T2487 0.2494
T2488 0.2498
T2489 0.2575
T2490 0.3007
T2491 0.3002
T2492 0.2926
T2493 0.2881
T2494 0.2855
T2495 0.2851
T2496 0.2823
T2497 0.2813
T2498 0.2784
T2499 0.2842
T2500 0.2828
T2501 0.2814
T2502 0.2798
T2503 0.2784
T2504 0.276
T2505 0.2755
T2506 0.2744
T2507 0.2965
T2508 0.2979
T2509 0.2938
T2510 0.2909
T2511 0.2829
T2512 0.2806
T2513 0.2757
T2514 0.274
T2515 0.2725
T2516 0.272
T2517 0.2712
T2518 0.2703
T2519 0.2693
T2520 0.2679
T2521 0.2662
T2522 0.2646
T2523 0.2638
T2524 0.2629
T2525 0.2614
T2526 0.2595
T2527 0.2591
T2528 0.2646
T2529 0.2633
T2530 0.2624
T2531 0.2603
T2532 0.2587
T2533 0.2578
T2534 0.2565
T2535 0.2537
T2536 0.2531
T2537 0.2531
T2538 0.2531
T2539 0.253
T2540 0.253
T2541 0.2529
T2542 0.2529
T2543 0.2528
T2544 0.2528
T2545 0.2527
T2546 0.2527
T2547 0.2527
T2548 0.2518
T2549 0.2509
T2550 0.2509
T2551 0.2508
T2552 0.2508
T2553 0.2495
T2554 0.2498
T2555 0.2506
T2556 0.2502
T2557 0.248
T2558 0.2466
T2559 0.2455
T2560 0.292
T2561 0.2781
T2562 0.2733
T2563 0.2707
T2564 0.2677
T2565 0.2658
T2566 0.2646
T2567 0.2631
T2568 0.2626
T2569 0.2618
T2570 0.2604
T2571 0.2594
T2572 0.2588
T2573 0.2576
T2574 0.2566
T2575 0.2556
T2576 0.255
T2577 0.2545
T2578 0.2545
T2579 0.2532
T2580 0.2588
T2581 0.2565
T2582 0.2559
T2583 0.2547
T2584 0.2542
T2585 0.2546
T2586 0.2545
T2587 0.2545
T2588 0.2545
T2589 0.2544
T2590 0.2544
T2591 0.2531
T2592 0.2526
T2593 0.2526
T2594 0.2526
T2595 0.2525
T2596 0.2525
T2597 0.2524
T2598 0.2524
T2599 0.2523
T2600 0.2513
T2601 0.2502
T2602 0.2501
T2603 0.2493
T2604 0.2492
T2605 0.2492
T2606 0.2483
T2607 0.2499
T2608 0.2494
T2609 0.2494
T2610 0.2481
T2611 0.2481
T2612 0.248
T2613 0.248
T2614 0.2479
T2615 0.2479
T2616 0.2478
T2617 0.2466
T2618 0.2461
T2619 0.247
T2620 0.2474
T2621 0.2478
T2622 0.2478
T2623 0.2478
T2624 0.2478
T2625 0.2478
T2626 0.2474
T2627 0.247
T2628 0.2466
T2629 0.2457
T2630 0.2457
T2631 0.2461
T2632 0.2449
T2633 0.2445
T2634 0.2445
T2635 0.2445
T2636 0.2445
T2637 0.2445
T2638 0.2445
T2639 0.2445
T2640 0.2445
T2641 0.2445
T2642 0.2445
T2643 0.2445
T2644 0.2445
T2645 0.2457
T2646 0.2461
T2647 0.2461
T2648 0.2461
T2649 0.2461
T2650 0.2461
T2651 0.2449
T2652 0.2449
T2653 0.2445
T2654 0.2445
T2655 0.2445
T2656 0.2445
T2657 0.2449
T2658 0.2457
T2659 0.2449
T2660 0.2466
T2661 0.2461
T2662 0.2474
T2663 0.249
T2664 0.249
T2665 0.25
T2666 0.2504
T2667 0.253
T2668 0.2546
T2669 0.2499
T2670 0.2507
T2671 0.2528
T2672 0.2547
T2673 0.2586
T2674 0.2607
T2675 0.2642
T2676 0.2692
T2677 0.2652
T2678 0.2687
T2679 0.2714
T2680 0.2723
T2681 0.2727
T2682 0.2738
T2683 0.2751
T2684 0.2756
T2685 0.2756
T2686 0.2747
T2687 0.2738
T2688 0.273
T2689 0.2719
T2690 0.2705
T2691 0.2691
T2692 0.2686
T2693 0.2686
T2694 0.2686
T2695 0.2686
T2696 0.2686
T2697 0.2686
T2698 0.2686
T2699 0.2686
T2700 0.2686
T2701 0.267
T2702 0.2647
T2703 0.27
T2704 0.2689
T2705 0.2652
T2706 0.2704
T2707 0.2689
T2708 0.2689
T2709 0.2675
T2710 0.2656
T2711 0.2656
T2712 0.2642
T2713 0.2625
T2714 0.2622
T2715 0.2622
T2716 0.2622
T2717 0.2617
T2718 0.2607
T2719 0.2602
T2720 0.2602
T2721 0.2617
T2722 0.2607
T2723 0.2612
T2724 0.2612
T2725 0.2638
T2726 0.2651
T2727 0.2656
T2728 0.2659
T2729 0.267
T2730 0.2675
T2731 0.2689
T2732 0.2689
T2733 0.27
T2734 0.2704
T2735 0.2708
T2736 0.2652
T2737 0.2652
T2738 0.2652
T2739 0.2652
T2740 0.2652
T2741 0.2667
T2742 0.2671
T2743 0.2679
T2744 0.2686
T2745 0.2691
T2746 0.2705
T2747 0.2723
T2748 0.2727
T2749 0.2734
T2750 0.2747
T2751 0.273
T2752 0.2723
T2753 0.271
T2754 0.2705
T2755 0.2686
T2756 0.2682
T2757 0.2671
T2758 0.2667
T2759 0.2652
T2760 0.2713
T2761 0.2696
T2762 0.2689
T2763 0.268
T2764 0.267
T2765 0.2663
T2766 0.2656
T2767 0.2642
T2768 0.2637
T2769 0.2637
T2770 0.2637
T2771 0.2637
T2772 0.2625
T2773 0.2622
T2774 0.2612
T2775 0.2602
T2776 0.2602
T2777 0.2602
T2778 0.2602
T2779 0.2602
T2780 0.2602
T2781 0.2591
T2782 0.2587
T2783 0.2587
T2784 0.2582
T2785 0.2568
T2786 0.2568
T2787 0.2568
T2788 0.2556
T2789 0.2552
T2790 0.2552
T2791 0.2409
T2792 0.2409
T2793 0.2409
T2794 0.2409
T2795 0.2409
T2796 0.2409
T2797 0.2409
T2798 0.2409
T2799 0.2409
T2800 0.2409
T2801 0.2409
T2802 0.2409
T2803 0.2409
T2804 0.2409
T2805 0.2409
T2806 0.2409
T2807 0.2409
T2808 0.2409
