# Supplementary material for: FishMORPH - An agent-based model to predict salmonid growth and distribution responses under natural and low flows
Source: Sci Rep. 2016 Jul 19;6:29414. doi: 10.1038/srep29414 (PMC4949470; doi:10.1038/srep29414)
Supplement: Supplementary Information 2 [file srep29414-s2.zip › SR_FishMORPH_Files/Parameters/Baseline_Velocity_P25.var]

Velocity PatchP25
T1 0.2603
T2 0.2598
T3 0.2598
T4 0.2598
T5 0.2595
T6 0.2591
T7 0.2579
T8 0.2576
T9 0.2668
T10 0.259
T11 0.2591
T12 0.2561
T13 0.2662
T14 0.2643
T15 0.2643
T16 0.2643
T17 0.2643
T18 0.2643
T19 0.2639
T20 0.2635
T21 0.2627
T22 0.2623
T23 0.2623
T24 0.2623
T25 0.2615
T26 0.2607
T27 0.2607
T28 0.2607
T29 0.2607
T30 0.2607
T31 0.2607
T32 0.2607
T33 0.2607
T34 0.2607
T35 0.2603
T36 0.2599
T37 0.259
T38 0.259
T39 0.259
T40 0.259
T41 0.259
T42 0.2587
T43 0.2577
T44 0.2577
T45 0.2577
T46 0.2577
T47 0.2577
T48 0.2577
T49 0.2577
T50 0.2577
T51 0.2561
T52 0.2561
T53 0.2561
T54 0.2544
T55 0.2544
T56 0.254
T57 0.2531
T58 0.2535
T59 0.254
T60 0.2572
T61 0.2548
T62 0.2535
T63 0.2531
T64 0.2527
T65 0.2544
T66 0.2531
T67 0.2527
T68 0.2527
T69 0.2527
T70 0.2527
T71 0.2522
T72 0.2509
T73 0.2502
T74 0.249
T75 0.2475
T76 0.2475
T77 0.2475
T78 0.2475
T79 0.2475
T80 0.2475
T81 0.2475
T82 0.2475
T83 0.2475
T84 0.2475
T85 0.2481
T86 0.2495
T87 0.2495
T88 0.2495
T89 0.2495
T90 0.2495
T91 0.2495
T92 0.2495
T93 0.2495
T94 0.2495
T95 0.2495
T96 0.2495
T97 0.2495
T98 0.2495
T99 0.249
T100 0.2475
T101 0.2475
T102 0.2475
T103 0.2475
T104 0.2475
T105 0.2475
T106 0.2475
T107 0.2475
T108 0.2567
T109 0.2475
T110 0.2475
T111 0.2475
T112 0.2475
T113 0.2475
T114 0.2475
T115 0.2475
T116 0.2475
T117 0.2475
T118 0.2475
T119 0.2475
T120 0.2475
T121 0.2475
T122 0.2475
T123 0.2475
T124 0.2475
T125 0.2475
T126 0.2475
T127 0.2475
T128 0.2475
T129 0.2475
T130 0.2475
T131 0.2485
T132 0.2495
T133 0.2495
T134 0.2495
T135 0.2495
T136 0.2498
T137 0.2509
T138 0.2509
T139 0.2509
T140 0.2509
T141 0.2509
T142 0.2509
T143 0.2509
T144 0.2509
T145 0.2509
T146 0.2509
T147 0.2509
T148 0.2509
T149 0.2509
T150 0.2527
T151 0.2522
T152 0.2527
T153 0.2531
T154 0.2544
T155 0.2544
T156 0.2544
T157 0.2544
T158 0.2552
T159 0.2544
T160 0.2552
T161 0.2561
T162 0.2561
T163 0.2561
T164 0.2561
T165 0.2561
T166 0.2561
T167 0.2561
T168 0.2561
T169 0.2561
T170 0.2561
T171 0.2561
T172 0.2561
T173 0.2561
T174 0.2561
T175 0.2561
T176 0.2561
T177 0.2561
T178 0.2557
T179 0.2561
T180 0.2561
T181 0.2557
T182 0.2548
T183 0.2557
T184 0.2548
T185 0.2544
T186 0.2544
T187 0.2544
T188 0.2544
T189 0.2544
T190 0.2544
T191 0.2544
T192 0.2544
T193 0.2544
T194 0.2544
T195 0.2544
T196 0.2544
T197 0.2531
T198 0.2527
T199 0.2527
T200 0.2527
T201 0.2509
T202 0.2509
T203 0.2509
T204 0.2509
T205 0.2509
T206 0.2509
T207 0.2509
T208 0.2509
T209 0.2509
T210 0.2509
T211 0.2509
T212 0.2509
T213 0.2509
T214 0.2509
T215 0.2514
T216 0.2509
T217 0.2509
T218 0.2509
T219 0.2509
T220 0.2509
T221 0.2509
T222 0.2509
T223 0.2509
T224 0.2505
T225 0.2495
T226 0.2495
T227 0.2495
T228 0.2495
T229 0.2495
T230 0.2495
T231 0.2495
T232 0.2495
T233 0.2495
T234 0.2495
T235 0.2495
T236 0.2495
T237 0.2495
T238 0.2495
T239 0.2495
T240 0.2495
T241 0.2495
T242 0.2495
T243 0.2495
T244 0.2495
T245 0.2495
T246 0.2495
T247 0.2495
T248 0.2495
T249 0.2475
T250 0.2475
T251 0.2481
T252 0.2715
T253 0.2839
T254 0.2777
T255 0.2773
T256 0.2774
T257 0.2774
T258 0.2759
T259 0.2761
T260 0.2761
T261 0.2754
T262 0.2747
T263 0.2748
T264 0.2748
T265 0.2748
T266 0.2748
T267 0.2748
T268 0.2748
T269 0.2748
T270 0.2748
T271 0.2748
T272 0.2748
T273 0.2748
T274 0.2748
T275 0.2748
T276 0.2752
T277 0.2755
T278 0.2762
T279 0.2761
T280 0.2761
T281 0.2761
T282 0.2754
T283 0.2751
T284 0.2748
T285 0.2748
T286 0.2748
T287 0.2748
T288 0.2748
T289 0.2748
T290 0.2748
T291 0.2748
T292 0.2748
T293 0.2752
T294 0.2763
T295 0.2761
T296 0.2761
T297 0.2776
T298 0.2774
T299 0.2774
T300 0.278
T301 0.2776
T302 0.2777
T303 0.278
T304 0.2782
T305 0.2785
T306 0.2785
T307 0.2785
T308 0.2785
T309 0.2785
T310 0.2785
T311 0.2785
T312 0.2785
T313 0.2785
T314 0.2785
T315 0.2785
T316 0.2785
T317 0.2785
T318 0.2785
T319 0.2785
T320 0.2785
T321 0.2785
T322 0.2785
T323 0.2785
T324 0.2785
T325 0.2782
T326 0.2785
T327 0.2785
T328 0.2785
T329 0.2785
T330 0.2785
T331 0.2785
T332 0.2785
T333 0.2785
T334 0.2785
T335 0.2785
T336 0.2785
T337 0.2782
T338 0.2773
T339 0.2774
T340 0.2774
T341 0.2774
T342 0.2774
T343 0.2774
T344 0.2774
T345 0.2774
T346 0.2774
T347 0.2774
T348 0.2774
T349 0.2774
T350 0.2774
T351 0.2774
T352 0.2774
T353 0.2759
T354 0.2761
T355 0.2761
T356 0.2761
T357 0.2761
T358 0.2761
T359 0.2761
T360 0.2761
T361 0.2761
T362 0.2754
T363 0.2762
T364 0.2761
T365 0.2761
T366 0.2761
T367 0.2761
T368 0.2761
T369 0.2761
T370 0.2761
T371 0.2761
T372 0.2761
T373 0.2765
T374 0.2776
T375 0.2774
T376 0.2774
T377 0.2774
T378 0.2777
T379 0.2774
T380 0.2774
T381 0.2774
T382 0.2774
T383 0.2774
T384 0.2774
T385 0.2774
T386 0.2774
T387 0.2774
T388 0.2774
T389 0.2774
T390 0.2774
T391 0.2774
T392 0.2774
T393 0.2763
T394 0.2725
T395 0.2643
T396 0.2622
T397 0.2608
T398 0.2593
T399 0.2579
T400 0.258
T401 0.258
T402 0.258
T403 0.2585
T404 0.258
T405 0.258
T406 0.2567
T407 0.267
T408 0.267
T409 0.267
T410 0.2573
T411 0.2581
T412 0.2593
T413 0.2612
T414 0.2622
T415 0.2611
T416 0.2622
T417 0.2621
T418 0.2621
T419 0.2617
T420 0.2592
T421 0.2595
T422 0.2626
T423 0.2615
T424 0.2623
T425 0.2623
T426 0.2623
T427 0.2623
T428 0.2623
T429 0.2623
T430 0.2623
T431 0.2623
T432 0.2623
T433 0.2623
T434 0.2623
T435 0.2615
T436 0.2607
T437 0.2607
T438 0.2599
T439 0.259
T440 0.2582
T441 0.2574
T442 0.2574
T443 0.257
T444 0.2557
T445 0.2562
T446 0.2557
T447 0.2562
T448 0.2557
T449 0.2553
T450 0.2532
T451 0.2523
T452 0.2523
T453 0.2523
T454 0.2514
T455 0.2505
T456 0.2505
T457 0.2523
T458 0.2523
T459 0.2523
T460 0.2519
T461 0.2523
T462 0.2523
T463 0.254
T464 0.2552
T465 0.2562
T466 0.2571
T467 0.2583
T468 0.2591
T469 0.2604
T470 0.2604
T471 0.2612
T472 0.262
T473 0.2616
T474 0.2604
T475 0.2595
T476 0.2587
T477 0.2579
T478 0.2571
T479 0.2571
T480 0.2562
T481 0.2571
T482 0.2567
T483 0.2571
T484 0.2571
T485 0.2575
T486 0.2571
T487 0.2587
T488 0.2589
T489 0.2613
T490 0.2632
T491 0.2656
T492 0.266
T493 0.257
T494 0.2596
T495 0.2609
T496 0.262
T497 0.263
T498 0.2633
T499 0.2648
T500 0.2668
T501 0.2676
T502 0.2697
T503 0.2623
T504 0.264
T505 0.2655
T506 0.2668
T507 0.267
T508 0.2673
T509 0.2683
T510 0.2681
T511 0.2685
T512 0.2695
T513 0.2697
T514 0.2707
T515 0.2722
T516 0.2725
T517 0.2739
T518 0.2743
T519 0.2742
T520 0.2654
T521 0.2742
T522 0.2742
T523 0.2742
T524 0.2742
T525 0.2742
T526 0.2742
T527 0.2738
T528 0.2731
T529 0.2728
T530 0.2729
T531 0.2715
T532 0.2717
T533 0.2714
T534 0.2704
T535 0.2689
T536 0.2684
T537 0.2678
T538 0.2672
T539 0.2666
T540 0.2667
T541 0.2649
T542 0.2651
T543 0.2651
T544 0.2644
T545 0.2637
T546 0.2638
T547 0.2631
T548 0.2624
T549 0.2625
T550 0.2617
T551 0.2702
T552 0.2699
T553 0.2686
T554 0.2688
T555 0.2681
T556 0.2675
T557 0.2676
T558 0.268
T559 0.2694
T560 0.2627
T561 0.2667
T562 0.269
T563 0.2717
T564 0.2745
T565 0.2709
T566 0.278
T567 0.2779
T568 0.281
T569 0.2836
T570 0.2762
T571 0.2787
T572 0.2809
T573 0.2838
T574 0.288
T575 0.2871
T576 0.2912
T577 0.2909
T578 0.2993
T579 0.3026
T580 0.3054
T581 0.3053
T582 0.3104
T583 0.3102
T584 0.3127
T585 0.314
T586 0.3177
T587 0.3139
T588 0.3149
T589 0.3198
T590 0.3219
T591 0.3166
T592 0.3191
T593 0.3194
T594 0.3193
T595 0.3185
T596 0.3148
T597 0.3167
T598 0.3119
T599 0.3137
T600 0.3087
T601 0.3091
T602 0.3062
T603 0.303
T604 0.3072
T605 0.3051
T606 0.3041
T607 0.3033
T608 0.3038
T609 0.3045
T610 0.3064
T611 0.3075
T612 0.3033
T613 0.3058
T614 0.3082
T615 0.3091
T616 0.3111
T617 0.3126
T618 0.3094
T619 0.3108
T620 0.3119
T621 0.3121
T622 0.311
T623 0.3081
T624 0.3076
T625 0.3002
T626 0.2978
T627 0.2918
T628 0.2851
T629 0.2832
T630 0.2826
T631 0.2788
T632 0.2764
T633 0.2832
T634 0.2816
T635 0.2806
T636 0.2794
T637 0.2783
T638 0.2778
T639 0.2768
T640 0.2759
T641 0.2756
T642 0.2751
T643 0.2745
T644 0.2746
T645 0.2746
T646 0.2738
T647 0.2732
T648 0.2729
T649 0.2777
T650 0.2779
T651 0.2773
T652 0.2767
T653 0.2768
T654 0.2761
T655 0.2754
T656 0.2755
T657 0.2746
T658 0.2744
T659 0.2744
T660 0.2729
T661 0.2731
T662 0.2718
T663 0.272
T664 0.2694
T665 0.258
T666 0.2674
T667 0.2678
T668 0.2678
T669 0.2674
T670 0.2667
T671 0.2668
T672 0.2668
T673 0.2668
T674 0.2668
T675 0.2653
T676 0.2655
T677 0.2653
T678 0.2652
T679 0.2649
T680 0.2638
T681 0.2639
T682 0.2639
T683 0.2632
T684 0.2645
T685 0.2681
T686 0.2715
T687 0.2705
T688 0.2693
T689 0.262
T690 0.2667
T691 0.2649
T692 0.2637
T693 0.2632
T694 0.2625
T695 0.2626
T696 0.2622
T697 0.2611
T698 0.2612
T699 0.2613
T700 0.2614
T701 0.2615
T702 0.2602
T703 0.2604
T704 0.2604
T705 0.2602
T706 0.2603
T707 0.2604
T708 0.2592
T709 0.2589
T710 0.259
T711 0.259
T712 0.2692
T713 0.2682
T714 0.2684
T715 0.2685
T716 0.2686
T717 0.2686
T718 0.2687
T719 0.2688
T720 0.2688
T721 0.2689
T722 0.269
T723 0.269
T724 0.2691
T725 0.2692
T726 0.2693
T727 0.2693
T728 0.2694
T729 0.2691
T730 0.2692
T731 0.2696
T732 0.2697
T733 0.2685
T734 0.2682
T735 0.2687
T736 0.2684
T737 0.268
T738 0.2677
T739 0.2674
T740 0.267
T741 0.2671
T742 0.2671
T743 0.267
T744 0.2669
T745 0.267
T746 0.2671
T747 0.2671
T748 0.2672
T749 0.2673
T750 0.2673
T751 0.2674
T752 0.2674
T753 0.2675
T754 0.2676
T755 0.2676
T756 0.2677
T757 0.2678
T758 0.2678
T759 0.2679
T760 0.268
T761 0.268
T762 0.2681
T763 0.2681
T764 0.2682
T765 0.2789
T766 0.2766
T767 0.2768
T768 0.2769
T769 0.277
T770 0.2771
T771 0.2767
T772 0.2765
T773 0.2766
T774 0.2762
T775 0.2767
T776 0.277
T777 0.277
T778 0.2771
T779 0.2771
T780 0.2772
T781 0.277
T782 0.2768
T783 0.2766
T784 0.2767
T785 0.2759
T786 0.2765
T787 0.2761
T788 0.2763
T789 0.2771
T790 0.2771
T791 0.2771
T792 0.2772
T793 0.2773
T794 0.2773
T795 0.2774
T796 0.2775
T797 0.2772
T798 0.2777
T799 0.2777
T800 0.2777
T801 0.2778
T802 0.2779
T803 0.2779
T804 0.278
T805 0.2778
T806 0.2779
T807 0.2779
T808 0.278
T809 0.2772
T810 0.2766
T811 0.2772
T812 0.2768
T813 0.2769
T814 0.277
T815 0.277
T816 0.2771
T817 0.2772
T818 0.2772
T819 0.2773
T820 0.2774
T821 0.2766
T822 0.2768
T823 0.276
T824 0.2762
T825 0.2762
T826 0.2763
T827 0.2763
T828 0.2764
T829 0.2765
T830 0.2752
T831 0.2754
T832 0.2764
T833 0.2741
T834 0.2734
T835 0.273
T836 0.2716
T837 0.2717
T838 0.2717
T839 0.2718
T840 0.2718
T841 0.2718
T842 0.2719
T843 0.2719
T844 0.2824
T845 0.2823
T846 0.2816
T847 0.2816
T848 0.2808
T849 0.2807
T850 0.2825
T851 0.2822
T852 0.2826
T853 0.2827
T854 0.2828
T855 0.2811
T856 0.2808
T857 0.2795
T858 0.2796
T859 0.2797
T860 0.2797
T861 0.2798
T862 0.2799
T863 0.2799
T864 0.28
T865 0.2809
T866 0.2819
T867 0.2819
T868 0.282
T869 0.2821
T870 0.2821
T871 0.2822
T872 0.2823
T873 0.2823
T874 0.2824
T875 0.2824
T876 0.2825
T877 0.2826
T878 0.2826
T879 0.2827
T880 0.281
T881 0.2811
T882 0.2798
T883 0.2794
T884 0.2786
T885 0.2786
T886 0.2796
T887 0.2797
T888 0.2804
T889 0.2812
T890 0.2813
T891 0.2813
T892 0.2814
T893 0.2815
T894 0.282
T895 0.2816
T896 0.2817
T897 0.2817
T898 0.2818
T899 0.2818
T900 0.2819
T901 0.282
T902 0.282
T903 0.2817
T904 0.2808
T905 0.2804
T906 0.2805
T907 0.2805
T908 0.2806
T909 0.2806
T910 0.2807
T911 0.2808
T912 0.2808
T913 0.2809
T914 0.2809
T915 0.2815
T916 0.281
T917 0.2811
T918 0.2816
T919 0.2831
T920 0.2818
T921 0.2813
T922 0.2814
T923 0.2815
T924 0.2815
T925 0.2816
T926 0.2816
T927 0.2809
T928 0.2799
T929 0.2814
T930 0.28
T931 0.2798
T932 0.2797
T933 0.2798
T934 0.2798
T935 0.2799
T936 0.2799
T937 0.28
T938 0.2805
T939 0.2806
T940 0.2801
T941 0.2821
T942 0.2822
T943 0.2822
T944 0.2823
T945 0.2823
T946 0.2824
T947 0.2824
T948 0.2825
T949 0.284
T950 0.286
T951 0.2851
T952 0.2842
T953 0.2831
T954 0.2824
T955 0.2825
T956 0.2825
T957 0.2826
T958 0.2826
T959 0.2827
T960 0.2827
T961 0.2828
T962 0.2828
T963 0.2829
T964 0.2829
T965 0.283
T966 0.283
T967 0.2831
T968 0.2831
T969 0.2832
T970 0.2832
T971 0.2833
T972 0.2833
T973 0.2834
T974 0.2834
T975 0.2835
T976 0.2835
T977 0.2836
T978 0.2836
T979 0.2837
T980 0.2837
T981 0.2836
T982 0.2934
T983 0.2931
T984 0.2932
T985 0.2932
T986 0.2929
T987 0.293
T988 0.2931
T989 0.2931
T990 0.2932
T991 0.2933
T992 0.2933
T993 0.2934
T994 0.2934
T995 0.2935
T996 0.2936
T997 0.2936
T998 0.2937
T999 0.2938
T1000 0.2938
T1001 0.2934
T1002 0.2921
T1003 0.2921
T1004 0.2922
T1005 0.2927
T1006 0.2942
T1007 0.2942
T1008 0.2929
T1009 0.2925
T1010 0.2925
T1011 0.2926
T1012 0.2927
T1013 0.2927
T1014 0.2928
T1015 0.2928
T1016 0.2929
T1017 0.293
T1018 0.2928
T1019 0.2946
T1020 0.2947
T1021 0.2947
T1022 0.2948
T1023 0.2944
T1024 0.293
T1025 0.2916
T1026 0.2912
T1027 0.2905
T1028 0.2897
T1029 0.2906
T1030 0.2914
T1031 0.2915
T1032 0.2915
T1033 0.2916
T1034 0.2916
T1035 0.2917
T1036 0.2918
T1037 0.2918
T1038 0.2919
T1039 0.2919
T1040 0.293
T1041 0.294
T1042 0.2921
T1043 0.2927
T1044 0.2942
T1045 0.2942
T1046 0.2954
T1047 0.2959
T1048 0.2959
T1049 0.2965
T1050 0.296
T1051 0.2947
T1052 0.2928
T1053 0.2923
T1054 0.2924
T1055 0.2924
T1056 0.2925
T1057 0.2945
T1058 0.2946
T1059 0.2946
T1060 0.2947
T1061 0.2947
T1062 0.2948
T1063 0.2948
T1064 0.2949
T1065 0.2949
T1066 0.295
T1067 0.296
T1068 0.2968
T1069 0.2967
T1070 0.2968
T1071 0.2968
T1072 0.2979
T1073 0.2989
T1074 0.299
T1075 0.299
T1076 0.2991
T1077 0.2991
T1078 0.2992
T1079 0.2992
T1080 0.2993
T1081 0.2994
T1082 0.2999
T1083 0.3
T1084 0.3005
T1085 0.3015
T1086 0.3013
T1087 0.3012
T1088 0.3013
T1089 0.3014
T1090 0.3014
T1091 0.301
T1092 0.3015
T1093 0.3137
T1094 0.3137
T1095 0.3122
T1096 0.3124
T1097 0.3125
T1098 0.313
T1099 0.3143
T1100 0.3142
T1101 0.3142
T1102 0.3174
T1103 0.3089
T1104 0.3156
T1105 0.3252
T1106 0.3184
T1107 0.3205
T1108 0.3206
T1109 0.3206
T1110 0.3231
T1111 0.3262
T1112 0.3319
T1113 0.325
T1114 0.333
T1115 0.3345
T1116 0.3258
T1117 0.3259
T1118 0.3348
T1119 0.3308
T1120 0.3252
T1121 0.3206
T1122 0.3287
T1123 0.3286
T1124 0.3267
T1125 0.3241
T1126 0.3242
T1127 0.3243
T1128 0.3243
T1129 0.3244
T1130 0.3256
T1131 0.3259
T1132 0.3255
T1133 0.3244
T1134 0.3247
T1135 0.3251
T1136 0.3259
T1137 0.3259
T1138 0.3263
T1139 0.3275
T1140 0.3295
T1141 0.3312
T1142 0.3323
T1143 0.3321
T1144 0.3326
T1145 0.3326
T1146 0.3327
T1147 0.3335
T1148 0.3337
T1149 0.3338
T1150 0.3338
T1151 0.3339
T1152 0.3328
T1153 0.3318
T1154 0.3302
T1155 0.3289
T1156 0.3284
T1157 0.3286
T1158 0.3268
T1159 0.3271
T1160 0.3272
T1161 0.3282
T1162 0.329
T1163 0.3287
T1164 0.3306
T1165 0.3308
T1166 0.3319
T1167 0.3318
T1168 0.3318
T1169 0.3311
T1170 0.3305
T1171 0.3293
T1172 0.3291
T1173 0.3306
T1174 0.3309
T1175 0.3307
T1176 0.3307
T1177 0.3317
T1178 0.3325
T1179 0.3325
T1180 0.3321
T1181 0.3322
T1182 0.3327
T1183 0.3327
T1184 0.3327
T1185 0.3328
T1186 0.3329
T1187 0.3329
T1188 0.3323
T1189 0.3338
T1190 0.3306
T1191 0.3285
T1192 0.3271
T1193 0.3261
T1194 0.3254
T1195 0.3235
T1196 0.3238
T1197 0.3238
T1198 0.3238
T1199 0.3258
T1200 0.3275
T1201 0.329
T1202 0.3272
T1203 0.3269
T1204 0.3255
T1205 0.3248
T1206 0.324
T1207 0.328
T1208 0.3247
T1209 0.3348
T1210 0.3362
T1211 0.3371
T1212 0.3387
T1213 0.3275
T1214 0.3305
T1215 0.3319
T1216 0.3343
T1217 0.3349
T1218 0.3369
T1219 0.3393
T1220 0.3436
T1221 0.3351
T1222 0.3389
T1223 0.3419
T1224 0.3419
T1225 0.3418
T1226 0.3405
T1227 0.3403
T1228 0.3387
T1229 0.3376
T1230 0.3374
T1231 0.3375
T1232 0.3385
T1233 0.3413
T1234 0.3443
T1235 0.3487
T1236 0.3512
T1237 0.3419
T1238 0.342
T1239 0.3437
T1240 0.3459
T1241 0.3452
T1242 0.3413
T1243 0.3405
T1244 0.3407
T1245 0.3407
T1246 0.3409
T1247 0.3419
T1248 0.3422
T1249 0.3422
T1250 0.3423
T1251 0.3423
T1252 0.3415
T1253 0.3407
T1254 0.3525
T1255 0.3517
T1256 0.3503
T1257 0.3498
T1258 0.3491
T1259 0.3485
T1260 0.3474
T1261 0.3472
T1262 0.3462
T1263 0.3393
T1264 0.3362
T1265 0.3456
T1266 0.3445
T1267 0.3435
T1268 0.3419
T1269 0.3406
T1270 0.3405
T1271 0.3387
T1272 0.3382
T1273 0.3356
T1274 0.3345
T1275 0.3343
T1276 0.3326
T1277 0.3317
T1278 0.3446
T1279 0.3432
T1280 0.3425
T1281 0.3414
T1282 0.3404
T1283 0.3407
T1284 0.3407
T1285 0.3406
T1286 0.3405
T1287 0.3385
T1288 0.338
T1289 0.3353
T1290 0.334
T1291 0.3323
T1292 0.3312
T1293 0.3314
T1294 0.3328
T1295 0.3331
T1296 0.3331
T1297 0.3314
T1298 0.3316
T1299 0.3317
T1300 0.3294
T1301 0.3419
T1302 0.3407
T1303 0.3401
T1304 0.3394
T1305 0.3396
T1306 0.3381
T1307 0.3383
T1308 0.3379
T1309 0.3398
T1310 0.3396
T1311 0.3396
T1312 0.3417
T1313 0.3445
T1314 0.3354
T1315 0.348
T1316 0.3513
T1317 0.3496
T1318 0.3629
T1319 0.3647
T1320 0.3684
T1321 0.3744
T1322 0.3689
T1323 0.3735
T1324 0.3768
T1325 0.3791
T1326 0.3757
T1327 0.3774
T1328 0.38
T1329 0.3811
T1330 0.3805
T1331 0.3798
T1332 0.3782
T1333 0.3751
T1334 0.3776
T1335 0.3743
T1336 0.3697
T1337 0.3667
T1338 0.3654
T1339 0.3643
T1340 0.3751
T1341 0.3747
T1342 0.3748
T1343 0.3749
T1344 0.3741
T1345 0.3735
T1346 0.3733
T1347 0.3723
T1348 0.3708
T1349 0.3693
T1350 0.3681
T1351 0.3663
T1352 0.3648
T1353 0.3627
T1354 0.3604
T1355 0.3672
T1356 0.366
T1357 0.3647
T1358 0.3624
T1359 0.3604
T1360 0.358
T1361 0.3563
T1362 0.3545
T1363 0.3531
T1364 0.3636
T1365 0.3622
T1366 0.3609
T1367 0.3595
T1368 0.3586
T1369 0.3584
T1370 0.3585
T1371 0.3585
T1372 0.3594
T1373 0.3611
T1374 0.3627
T1375 0.3641
T1376 0.3663
T1377 0.3557
T1378 0.3564
T1379 0.3581
T1380 0.3583
T1381 0.3604
T1382 0.3614
T1383 0.3629
T1384 0.3643
T1385 0.3625
T1386 0.3632
T1387 0.3627
T1388 0.3616
T1389 0.3602
T1390 0.3583
T1391 0.3565
T1392 0.3555
T1393 0.3554
T1394 0.3554
T1395 0.3573
T1396 0.3597
T1397 0.3623
T1398 0.3647
T1399 0.3664
T1400 0.3669
T1401 0.3676
T1402 0.3671
T1403 0.368
T1404 0.367
T1405 0.3659
T1406 0.3649
T1407 0.3639
T1408 0.362
T1409 0.3615
T1410 0.3604
T1411 0.3602
T1412 0.359
T1413 0.3592
T1414 0.3588
T1415 0.3593
T1416 0.3572
T1417 0.3574
T1418 0.3575
T1419 0.3575
T1420 0.3575
T1421 0.3681
T1422 0.368
T1423 0.3669
T1424 0.3655
T1425 0.3658
T1426 0.3654
T1427 0.3642
T1428 0.3632
T1429 0.3621
T1430 0.3615
T1431 0.3612
T1432 0.3605
T1433 0.3602
T1434 0.3607
T1435 0.3611
T1436 0.3611
T1437 0.3603
T1438 0.3604
T1439 0.3605
T1440 0.3605
T1441 0.3601
T1442 0.3593
T1443 0.359
T1444 0.3577
T1445 0.3566
T1446 0.3558
T1447 0.3555
T1448 0.3541
T1449 0.3543
T1450 0.3543
T1451 0.3544
T1452 0.3538
T1453 0.3657
T1454 0.3654
T1455 0.3651
T1456 0.3629
T1457 0.3619
T1458 0.3603
T1459 0.3587
T1460 0.3577
T1461 0.3568
T1462 0.356
T1463 0.3561
T1464 0.3571
T1465 0.361
T1466 0.3633
T1467 0.3638
T1468 0.3619
T1469 0.3594
T1470 0.3584
T1471 0.3577
T1472 0.3574
T1473 0.3565
T1474 0.3557
T1475 0.3561
T1476 0.3575
T1477 0.3554
T1478 0.3557
T1479 0.3554
T1480 0.3545
T1481 0.3537
T1482 0.3539
T1483 0.3519
T1484 0.3521
T1485 0.3521
T1486 0.353
T1487 0.3538
T1488 0.3569
T1489 0.3582
T1490 0.3568
T1491 0.3595
T1492 0.3612
T1493 0.3614
T1494 0.361
T1495 0.3611
T1496 0.363
T1497 0.3647
T1498 0.3547
T1499 0.3577
T1500 0.3599
T1501 0.3608
T1502 0.3602
T1503 0.3585
T1504 0.3564
T1505 0.3548
T1506 0.354
T1507 0.3652
T1508 0.365
T1509 0.366
T1510 0.3668
T1511 0.3672
T1512 0.3561
T1513 0.3568
T1514 0.3575
T1515 0.3597
T1516 0.3602
T1517 0.3618
T1518 0.362
T1519 0.3637
T1520 0.3646
T1521 0.3657
T1522 0.3664
T1523 0.3682
T1524 0.3696
T1525 0.3719
T1526 0.3748
T1527 0.3631
T1528 0.3634
T1529 0.3643
T1530 0.3633
T1531 0.3631
T1532 0.3632
T1533 0.3618
T1534 0.3739
T1535 0.3742
T1536 0.3627
T1537 0.3635
T1538 0.3657
T1539 0.3674
T1540 0.3696
T1541 0.3713
T1542 0.3731
T1543 0.374
T1544 0.3738
T1545 0.3738
T1546 0.3739
T1547 0.3739
T1548 0.3739
T1549 0.3739
T1550 0.374
T1551 0.374
T1552 0.374
T1553 0.374
T1554 0.3741
T1555 0.3741
T1556 0.3741
T1557 0.3741
T1558 0.3742
T1559 0.3742
T1560 0.3742
T1561 0.3742
T1562 0.3742
T1563 0.3743
T1564 0.3743
T1565 0.3743
T1566 0.3743
T1567 0.3744
T1568 0.3744
T1569 0.3744
T1570 0.368
T1571 0.3653
T1572 0.3649
T1573 0.3647
T1574 0.3607
T1575 0.3603
T1576 0.3604
T1577 0.36
T1578 0.3605
T1579 0.3614
T1580 0.3636
T1581 0.3665
T1582 0.3677
T1583 0.3677
T1584 0.3681
T1585 0.3668
T1586 0.3679
T1587 0.3691
T1588 0.3702
T1589 0.3717
T1590 0.3723
T1591 0.3714
T1592 0.3707
T1593 0.3695
T1594 0.3684
T1595 0.3682
T1596 0.3683
T1597 0.3705
T1598 0.3706
T1599 0.3701
T1600 0.3698
T1601 0.3699
T1602 0.3699
T1603 0.3699
T1604 0.3699
T1605 0.3687
T1606 0.3687
T1607 0.3683
T1608 0.3667
T1609 0.3652
T1610 0.3638
T1611 0.3628
T1612 0.3613
T1613 0.3601
T1614 0.3599
T1615 0.359
T1616 0.3581
T1617 0.3601
T1618 0.3597
T1619 0.3602
T1620 0.3615
T1621 0.3614
T1622 0.3614
T1623 0.3605
T1624 0.3592
T1625 0.3573
T1626 0.3686
T1627 0.3668
T1628 0.3644
T1629 0.363
T1630 0.3624
T1631 0.3616
T1632 0.3602
T1633 0.3599
T1634 0.3576
T1635 0.356
T1636 0.3544
T1637 0.3538
T1638 0.3524
T1639 0.352
T1640 0.3515
T1641 0.3645
T1642 0.3648
T1643 0.3648
T1644 0.3643
T1645 0.3629
T1646 0.3628
T1647 0.3611
T1648 0.3596
T1649 0.3581
T1650 0.3574
T1651 0.3571
T1652 0.3566
T1653 0.3552
T1654 0.3554
T1655 0.3554
T1656 0.3555
T1657 0.3555
T1658 0.3565
T1659 0.3569
T1660 0.3578
T1661 0.359
T1662 0.362
T1663 0.3674
T1664 0.3564
T1665 0.3602
T1666 0.3637
T1667 0.3662
T1668 0.3728
T1669 0.365
T1670 0.3687
T1671 0.3733
T1672 0.378
T1673 0.369
T1674 0.3714
T1675 0.3723
T1676 0.3721
T1677 0.3709
T1678 0.3689
T1679 0.3656
T1680 0.3749
T1681 0.3721
T1682 0.3701
T1683 0.3705
T1684 0.3697
T1685 0.3707
T1686 0.3719
T1687 0.3721
T1688 0.3733
T1689 0.3736
T1690 0.3735
T1691 0.3735
T1692 0.3735
T1693 0.3735
T1694 0.3731
T1695 0.3711
T1696 0.3692
T1697 0.3669
T1698 0.3655
T1699 0.363
T1700 0.3619
T1701 0.3621
T1702 0.3621
T1703 0.3607
T1704 0.3585
T1705 0.3588
T1706 0.3568
T1707 0.3689
T1708 0.3677
T1709 0.3656
T1710 0.3647
T1711 0.3638
T1712 0.3621
T1713 0.3614
T1714 0.3606
T1715 0.3608
T1716 0.3598
T1717 0.3586
T1718 0.3573
T1719 0.3558
T1720 0.3541
T1721 0.3544
T1722 0.3544
T1723 0.3564
T1724 0.3561
T1725 0.356
T1726 0.3558
T1727 0.3564
T1728 0.3578
T1729 0.3561
T1730 0.3558
T1731 0.3559
T1732 0.3559
T1733 0.3542
T1734 0.3541
T1735 0.3537
T1736 0.3525
T1737 0.3526
T1738 0.3526
T1739 0.3526
T1740 0.3526
T1741 0.3521
T1742 0.3645
T1743 0.3638
T1744 0.3623
T1745 0.3612
T1746 0.3604
T1747 0.3606
T1748 0.3606
T1749 0.3606
T1750 0.3606
T1751 0.3619
T1752 0.3621
T1753 0.3619
T1754 0.362
T1755 0.3616
T1756 0.3608
T1757 0.3605
T1758 0.3605
T1759 0.359
T1760 0.3588
T1761 0.3569
T1762 0.3572
T1763 0.3572
T1764 0.3568
T1765 0.3572
T1766 0.3572
T1767 0.3572
T1768 0.3568
T1769 0.3562
T1770 0.3568
T1771 0.3572
T1772 0.3572
T1773 0.3572
T1774 0.3572
T1775 0.3572
T1776 0.3561
T1777 0.3553
T1778 0.3554
T1779 0.3546
T1780 0.3538
T1781 0.3539
T1782 0.3527
T1783 0.352
T1784 0.3521
T1785 0.3521
T1786 0.3521
T1787 0.3559
T1788 0.3533
T1789 0.3523
T1790 0.3505
T1791 0.3502
T1792 0.3485
T1793 0.3465
T1794 0.3467
T1795 0.3467
T1796 0.3463
T1797 0.3468
T1798 0.3467
T1799 0.3467
T1800 0.3467
T1801 0.3467
T1802 0.3467
T1803 0.3455
T1804 0.3579
T1805 0.358
T1806 0.3572
T1807 0.3573
T1808 0.3564
T1809 0.3566
T1810 0.3566
T1811 0.3566
T1812 0.357
T1813 0.3565
T1814 0.3565
T1815 0.3565
T1816 0.3544
T1817 0.3548
T1818 0.3548
T1819 0.3548
T1820 0.3548
T1821 0.3548
T1822 0.3548
T1823 0.3547
T1824 0.3547
T1825 0.3547
T1826 0.3533
T1827 0.3528
T1828 0.3529
T1829 0.3511
T1830 0.3514
T1831 0.3514
T1832 0.3501
T1833 0.3503
T1834 0.3512
T1835 0.3543
T1836 0.3562
T1837 0.3562
T1838 0.3562
T1839 0.3556
T1840 0.3547
T1841 0.3548
T1842 0.3543
T1843 0.3544
T1844 0.3544
T1845 0.356
T1846 0.3559
T1847 0.3559
T1848 0.3558
T1849 0.3558
T1850 0.355
T1851 0.3542
T1852 0.3535
T1853 0.3526
T1854 0.3512
T1855 0.3514
T1856 0.351
T1857 0.3506
T1858 0.3511
T1859 0.3524
T1860 0.3531
T1861 0.3524
T1862 0.3516
T1863 0.3509
T1864 0.3494
T1865 0.3491
T1866 0.3491
T1867 0.3508
T1868 0.3511
T1869 0.3504
T1870 0.3505
T1871 0.35
T1872 0.3485
T1873 0.3511
T1874 0.3528
T1875 0.3547
T1876 0.3592
T1877 0.3531
T1878 0.3567
T1879 0.3607
T1880 0.365
T1881 0.3551
T1882 0.3605
T1883 0.3668
T1884 0.361
T1885 0.3659
T1886 0.3703
T1887 0.3725
T1888 0.3724
T1889 0.3719
T1890 0.3694
T1891 0.3668
T1892 0.3651
T1893 0.3622
T1894 0.3604
T1895 0.3597
T1896 0.3594
T1897 0.3599
T1898 0.3621
T1899 0.3648
T1900 0.367
T1901 0.3688
T1902 0.3697
T1903 0.3704
T1904 0.3703
T1905 0.3694
T1906 0.3682
T1907 0.3684
T1908 0.3671
T1909 0.3642
T1910 0.3588
T1911 0.3703
T1912 0.3682
T1913 0.3649
T1914 0.3645
T1915 0.3651
T1916 0.3614
T1917 0.3573
T1918 0.357
T1919 0.3558
T1920 0.354
T1921 0.3542
T1922 0.3521
T1923 0.3653
T1924 0.3642
T1925 0.3636
T1926 0.3618
T1927 0.3617
T1928 0.3601
T1929 0.3592
T1930 0.3593
T1931 0.3621
T1932 0.3621
T1933 0.361
T1934 0.3598
T1935 0.3592
T1936 0.3589
T1937 0.3569
T1938 0.3553
T1939 0.356
T1940 0.3574
T1941 0.3589
T1942 0.3591
T1943 0.3618
T1944 0.3637
T1945 0.3623
T1946 0.3615
T1947 0.3626
T1948 0.3635
T1949 0.3649
T1950 0.3531
T1951 0.359
T1952 0.3652
T1953 0.3715
T1954 0.3676
T1955 0.3773
T1956 0.371
T1957 0.376
T1958 0.3828
T1959 0.3874
T1960 0.3944
T1961 0.3877
T1962 0.3911
T1963 0.3956
T1964 0.4005
T1965 0.3981
T1966 0.4049
T1967 0.4087
T1968 0.4032
T1969 0.4069
T1970 0.4118
T1971 0.4129
T1972 0.4162
T1973 0.4118
T1974 0.4131
T1975 0.4149
T1976 0.4157
T1977 0.4173
T1978 0.4169
T1979 0.4162
T1980 0.4166
T1981 0.4161
T1982 0.4148
T1983 0.4139
T1984 0.4126
T1985 0.4117
T1986 0.4123
T1987 0.4107
T1988 0.4095
T1989 0.4093
T1990 0.4093
T1991 0.408
T1992 0.4147
T1993 0.4137
T1994 0.4131
T1995 0.4111
T1996 0.4098
T1997 0.409
T1998 0.407
T1999 0.4055
T2000 0.4036
T2001 0.4017
T2002 0.3989
T2003 0.4068
T2004 0.4045
T2005 0.4027
T2006 0.4004
T2007 0.3993
T2008 0.3992
T2009 0.3981
T2010 0.3975
T2011 0.3972
T2012 0.3957
T2013 0.3951
T2014 0.3942
T2015 0.3931
T2016 0.392
T2017 0.397
T2018 0.3962
T2019 0.3945
T2020 0.3936
T2021 0.3926
T2022 0.3913
T2023 0.3899
T2024 0.3882
T2025 0.3873
T2026 0.3862
T2027 0.3846
T2028 0.3838
T2029 0.3826
T2030 0.3811
T2031 0.3813
T2032 0.3928
T2033 0.3913
T2034 0.3908
T2035 0.3901
T2036 0.3903
T2037 0.389
T2038 0.3887
T2039 0.3877
T2040 0.3874
T2041 0.3862
T2042 0.3856
T2043 0.3846
T2044 0.3848
T2045 0.385
T2046 0.3845
T2047 0.3845
T2048 0.3859
T2049 0.3875
T2050 0.3888
T2051 0.3909
T2052 0.3928
T2053 0.3852
T2054 0.3892
T2055 0.3939
T2056 0.3988
T2057 0.3973
T2058 0.4046
T2059 0.41
T2060 0.4035
T2061 0.407
T2062 0.4095
T2063 0.4126
T2064 0.4081
T2065 0.4091
T2066 0.4092
T2067 0.4102
T2068 0.4104
T2069 0.4092
T2070 0.409
T2071 0.408
T2072 0.4074
T2073 0.4062
T2074 0.4113
T2075 0.4109
T2076 0.41
T2077 0.409
T2078 0.408
T2079 0.4071
T2080 0.4069
T2081 0.4059
T2082 0.4046
T2083 0.4037
T2084 0.4024
T2085 0.4011
T2086 0.3991
T2087 0.3963
T2088 0.395
T2089 0.405
T2090 0.4034
T2091 0.4015
T2092 0.4001
T2093 0.3985
T2094 0.3973
T2095 0.3959
T2096 0.395
T2097 0.3941
T2098 0.3946
T2099 0.3935
T2100 0.3909
T2101 0.3896
T2102 0.3894
T2103 0.395
T2104 0.3944
T2105 0.3935
T2106 0.3925
T2107 0.3923
T2108 0.3923
T2109 0.3919
T2110 0.3907
T2111 0.3893
T2112 0.3895
T2113 0.3881
T2114 0.3879
T2115 0.3871
T2116 0.3868
T2117 0.3869
T2118 0.3868
T2119 0.3868
T2120 0.3868
T2121 0.386
T2122 0.3852
T2123 0.3853
T2124 0.3853
T2125 0.3842
T2126 0.3855
T2127 0.3861
T2128 0.3839
T2129 0.3837
T2130 0.3838
T2131 0.385
T2132 0.3867
T2133 0.388
T2134 0.3892
T2135 0.3885
T2136 0.3886
T2137 0.3875
T2138 0.3877
T2139 0.386
T2140 0.3862
T2141 0.3854
T2142 0.3847
T2143 0.3848
T2144 0.3847
T2145 0.384
T2146 0.3845
T2147 0.3856
T2148 0.3869
T2149 0.3894
T2150 0.3908
T2151 0.3924
T2152 0.3943
T2153 0.3884
T2154 0.3892
T2155 0.3902
T2156 0.3908
T2157 0.3911
T2158 0.3906
T2159 0.3898
T2160 0.3891
T2161 0.3892
T2162 0.3892
T2163 0.3875
T2164 0.3878
T2165 0.3862
T2166 0.3927
T2167 0.392
T2168 0.391
T2169 0.3904
T2170 0.3901
T2171 0.3889
T2172 0.3881
T2173 0.3879
T2174 0.3867
T2175 0.3864
T2176 0.3848
T2177 0.3851
T2178 0.3836
T2179 0.3838
T2180 0.3821
T2181 0.3824
T2182 0.3815
T2183 0.3808
T2184 0.3809
T2185 0.3798
T2186 0.3778
T2187 0.3781
T2188 0.378
T2189 0.3769
T2190 0.3766
T2191 0.3761
T2192 0.3753
T2193 0.375
T2194 0.3745
T2195 0.3859
T2196 0.3855
T2197 0.3856
T2198 0.3848
T2199 0.3834
T2200 0.3828
T2201 0.3829
T2202 0.3829
T2203 0.3846
T2204 0.3838
T2205 0.383
T2206 0.3831
T2207 0.3827
T2208 0.3827
T2209 0.3827
T2210 0.3816
T2211 0.3812
T2212 0.3812
T2213 0.3804
T2214 0.3798
T2215 0.3799
T2216 0.3799
T2217 0.3798
T2218 0.3794
T2219 0.3781
T2220 0.3783
T2221 0.3779
T2222 0.3772
T2223 0.3769
T2224 0.377
T2225 0.3769
T2226 0.3769
T2227 0.3769
T2228 0.3769
T2229 0.3769
T2230 0.3768
T2231 0.3768
T2232 0.3766
T2233 0.3756
T2234 0.375
T2235 0.3751
T2236 0.375
T2237 0.375
T2238 0.3735
T2239 0.3737
T2240 0.3736
T2241 0.3734
T2242 0.3734
T2243 0.373
T2244 0.3719
T2245 0.372
T2246 0.372
T2247 0.372
T2248 0.3716
T2249 0.3712
T2250 0.3704
T2251 0.3703
T2252 0.3703
T2253 0.3703
T2254 0.3703
T2255 0.3702
T2256 0.3694
T2257 0.3687
T2258 0.3688
T2259 0.3688
T2260 0.3688
T2261 0.3683
T2262 0.368
T2263 0.3679
T2264 0.3674
T2265 0.367
T2266 0.367
T2267 0.367
T2268 0.3662
T2269 0.3654
T2270 0.3655
T2271 0.3655
T2272 0.3723
T2273 0.3721
T2274 0.3721
T2275 0.3721
T2276 0.3718
T2277 0.3718
T2278 0.3718
T2279 0.3718
T2280 0.3717
T2281 0.3717
T2282 0.3705
T2283 0.3703
T2284 0.3703
T2285 0.3703
T2286 0.3703
T2287 0.3703
T2288 0.3702
T2289 0.3694
T2290 0.3687
T2291 0.3687
T2292 0.3686
T2293 0.3686
T2294 0.3685
T2295 0.3685
T2296 0.3685
T2297 0.3685
T2298 0.368
T2299 0.3673
T2300 0.367
T2301 0.3666
T2302 0.363
T2303 0.3571
T2304 0.3563
T2305 0.3578
T2306 0.361
T2307 0.3625
T2308 0.3638
T2309 0.364
T2310 0.3639
T2311 0.3638
T2312 0.3638
T2313 0.3638
T2314 0.3638
T2315 0.3637
T2316 0.3637
T2317 0.3637
T2318 0.3636
T2319 0.3636
T2320 0.3628
T2321 0.3621
T2322 0.3634
T2323 0.3636
T2324 0.3635
T2325 0.3635
T2326 0.3634
T2327 0.3634
T2328 0.3634
T2329 0.3631
T2330 0.3631
T2331 0.3631
T2332 0.3614
T2333 0.3616
T2334 0.3616
T2335 0.3616
T2336 0.3616
T2337 0.3615
T2338 0.3615
T2339 0.3611
T2340 0.3603
T2341 0.3612
T2342 0.3615
T2343 0.3605
T2344 0.3602
T2345 0.3599
T2346 0.3599
T2347 0.3599
T2348 0.3598
T2349 0.3595
T2350 0.3605
T2351 0.3602
T2352 0.3606
T2353 0.3593
T2354 0.3594
T2355 0.3594
T2356 0.3594
T2357 0.3594
T2358 0.3593
T2359 0.3593
T2360 0.3593
T2361 0.3592
T2362 0.3584
T2363 0.3589
T2364 0.3584
T2365 0.3584
T2366 0.3584
T2367 0.3576
T2368 0.3576
T2369 0.3584
T2370 0.3634
T2371 0.3648
T2372 0.3649
T2373 0.3644
T2374 0.3624
T2375 0.3604
T2376 0.3595
T2377 0.3584
T2378 0.3573
T2379 0.357
T2380 0.357
T2381 0.357
T2382 0.3582
T2383 0.3584
T2384 0.3583
T2385 0.3583
T2386 0.3583
T2387 0.3583
T2388 0.3582
T2389 0.3582
T2390 0.3582
T2391 0.3581
T2392 0.3581
T2393 0.3581
T2394 0.358
T2395 0.2573
T2396 0.2852
T2397 0.2857
T2398 0.2851
T2399 0.2851
T2400 0.2851
T2401 0.285
T2402 0.285
T2403 0.285
T2404 0.285
T2405 0.2849
T2406 0.2849
T2407 0.2854
T2408 0.2849
T2409 0.2848
T2410 0.2845
T2411 0.284
T2412 0.2821
T2413 0.2831
T2414 0.2821
T2415 0.2788
T2416 0.2776
T2417 0.2776
T2418 0.2776
T2419 0.2776
T2420 0.2776
T2421 0.2775
T2422 0.2775
T2423 0.2775
T2424 0.2775
T2425 0.2774
T2426 0.2774
T2427 0.2774
T2428 0.2774
T2429 0.2773
T2430 0.2773
T2431 0.2773
T2432 0.2773
T2433 0.2773
T2434 0.2772
T2435 0.2772
T2436 0.2772
T2437 0.2772
T2438 0.2771
T2439 0.2771
T2440 0.2771
T2441 0.2771
T2442 0.277
T2443 0.277
T2444 0.277
T2445 0.277
T2446 0.2769
T2447 0.2769
T2448 0.2769
T2449 0.2769
T2450 0.2768
T2451 0.2768
T2452 0.2768
T2453 0.2768
T2454 0.2767
T2455 0.2767
T2456 0.2767
T2457 0.2756
T2458 0.2744
T2459 0.2744
T2460 0.2738
T2461 0.2744
T2462 0.2726
T2463 0.2738
T2464 0.2737
T2465 0.2743
T2466 0.2742
T2467 0.2742
T2468 0.2742
T2469 0.2742
T2470 0.2741
T2471 0.2741
T2472 0.2741
T2473 0.2741
T2474 0.274
T2475 0.274
T2476 0.274
T2477 0.274
T2478 0.2739
T2479 0.2739
T2480 0.2739
T2481 0.2739
T2482 0.2738
T2483 0.2738
T2484 0.2732
T2485 0.2732
T2486 0.2737
T2487 0.2721
T2488 0.2726
T2489 0.2934
T2490 0.3187
T2491 0.3182
T2492 0.3217
T2493 0.3165
T2494 0.3136
T2495 0.3132
T2496 0.31
T2497 0.3088
T2498 0.3058
T2499 0.3037
T2500 0.3021
T2501 0.3003
T2502 0.2984
T2503 0.2967
T2504 0.2935
T2505 0.293
T2506 0.3057
T2507 0.3232
T2508 0.316
T2509 0.311
T2510 0.3201
T2511 0.311
T2512 0.2997
T2513 0.2935
T2514 0.3054
T2515 0.3037
T2516 0.3031
T2517 0.3022
T2518 0.3012
T2519 0.3001
T2520 0.2984
T2521 0.2965
T2522 0.2947
T2523 0.2937
T2524 0.2927
T2525 0.2909
T2526 0.2889
T2527 0.2883
T2528 0.2865
T2529 0.2848
T2530 0.2838
T2531 0.2811
T2532 0.2791
T2533 0.278
T2534 0.2763
T2535 0.2899
T2536 0.2892
T2537 0.2892
T2538 0.2891
T2539 0.2891
T2540 0.2891
T2541 0.289
T2542 0.289
T2543 0.2889
T2544 0.2889
T2545 0.2889
T2546 0.2888
T2547 0.2888
T2548 0.2878
T2549 0.2868
T2550 0.2868
T2551 0.2867
T2552 0.2867
T2553 0.2852
T2554 0.2856
T2555 0.2866
T2556 0.2861
T2557 0.2836
T2558 0.2819
T2559 0.2807
T2560 0.3105
T2561 0.2982
T2562 0.2922
T2563 0.2889
T2564 0.2991
T2565 0.2969
T2566 0.2955
T2567 0.2938
T2568 0.2932
T2569 0.2922
T2570 0.2907
T2571 0.2895
T2572 0.2889
T2573 0.2874
T2574 0.2863
T2575 0.2851
T2576 0.2844
T2577 0.2839
T2578 0.2839
T2579 0.2824
T2580 0.2808
T2581 0.278
T2582 0.2773
T2583 0.2757
T2584 0.2752
T2585 0.2757
T2586 0.2757
T2587 0.2756
T2588 0.2756
T2589 0.2756
T2590 0.2756
T2591 0.2739
T2592 0.2734
T2593 0.2734
T2594 0.2733
T2595 0.2733
T2596 0.2733
T2597 0.2733
T2598 0.2732
T2599 0.2732
T2600 0.2718
T2601 0.2704
T2602 0.2703
T2603 0.2859
T2604 0.2858
T2605 0.2858
T2606 0.2848
T2607 0.2703
T2608 0.2696
T2609 0.2696
T2610 0.2846
T2611 0.2846
T2612 0.2846
T2613 0.2845
T2614 0.2845
T2615 0.2844
T2616 0.2844
T2617 0.2829
T2618 0.2824
T2619 0.2834
T2620 0.2839
T2621 0.2844
T2622 0.2844
T2623 0.2844
T2624 0.2844
T2625 0.2844
T2626 0.2839
T2627 0.2834
T2628 0.2829
T2629 0.282
T2630 0.282
T2631 0.2824
T2632 0.281
T2633 0.2805
T2634 0.2805
T2635 0.2805
T2636 0.2805
T2637 0.2805
T2638 0.2805
T2639 0.2805
T2640 0.2805
T2641 0.2805
T2642 0.2805
T2643 0.2805
T2644 0.2805
T2645 0.282
T2646 0.2824
T2647 0.2824
T2648 0.2824
T2649 0.2824
T2650 0.2824
T2651 0.281
T2652 0.281
T2653 0.2805
T2654 0.2805
T2655 0.2805
T2656 0.2805
T2657 0.281
T2658 0.282
T2659 0.281
T2660 0.2829
T2661 0.2824
T2662 0.2839
T2663 0.2695
T2664 0.2695
T2665 0.2708
T2666 0.2714
T2667 0.2748
T2668 0.2768
T2669 0.2793
T2670 0.2802
T2671 0.2826
T2672 0.2849
T2673 0.2895
T2674 0.292
T2675 0.2824
T2676 0.289
T2677 0.2927
T2678 0.2968
T2679 0.2998
T2680 0.3009
T2681 0.3013
T2682 0.3026
T2683 0.3042
T2684 0.3047
T2685 0.3047
T2686 0.3036
T2687 0.3026
T2688 0.3018
T2689 0.3004
T2690 0.2988
T2691 0.2972
T2692 0.2966
T2693 0.2966
T2694 0.2966
T2695 0.2966
T2696 0.2966
T2697 0.2966
T2698 0.2966
T2699 0.2966
T2700 0.2966
T2701 0.2948
T2702 0.2921
T2703 0.29
T2704 0.2886
T2705 0.2927
T2706 0.2904
T2707 0.2886
T2708 0.2886
T2709 0.2869
T2710 0.2843
T2711 0.2843
T2712 0.2824
T2713 0.2941
T2714 0.2937
T2715 0.2937
T2716 0.2937
T2717 0.2932
T2718 0.292
T2719 0.2915
T2720 0.2915
T2721 0.2932
T2722 0.292
T2723 0.2926
T2724 0.2926
T2725 0.2956
T2726 0.2837
T2727 0.2843
T2728 0.2848
T2729 0.2863
T2730 0.2869
T2731 0.2886
T2732 0.2886
T2733 0.29
T2734 0.2904
T2735 0.291
T2736 0.2927
T2737 0.2927
T2738 0.2927
T2739 0.2927
T2740 0.2927
T2741 0.2944
T2742 0.2949
T2743 0.2958
T2744 0.2966
T2745 0.2972
T2746 0.2988
T2747 0.3009
T2748 0.3013
T2749 0.3022
T2750 0.3036
T2751 0.3018
T2752 0.3009
T2753 0.2993
T2754 0.2988
T2755 0.2966
T2756 0.2962
T2757 0.2949
T2758 0.2944
T2759 0.2927
T2760 0.2916
T2761 0.2895
T2762 0.2886
T2763 0.2874
T2764 0.2863
T2765 0.2853
T2766 0.2843
T2767 0.2824
T2768 0.2955
T2769 0.2955
T2770 0.2955
T2771 0.2955
T2772 0.2941
T2773 0.2937
T2774 0.2926
T2775 0.2915
T2776 0.2915
T2777 0.2915
T2778 0.2915
T2779 0.2915
T2780 0.2915
T2781 0.2901
T2782 0.2896
T2783 0.2896
T2784 0.2891
T2785 0.2873
T2786 0.2873
T2787 0.2873
T2788 0.2859
T2789 0.2855
T2790 0.2855
T2791 0.2763
T2792 0.2763
T2793 0.2763
T2794 0.2763
T2795 0.2763
T2796 0.2763
T2797 0.2763
T2798 0.2763
T2799 0.2763
T2800 0.2763
T2801 0.2763
T2802 0.2763
T2803 0.2763
T2804 0.2763
T2805 0.2763
T2806 0.2763
T2807 0.2763
T2808 0.2763
