# Supplementary material for: FishMORPH - An agent-based model to predict salmonid growth and distribution responses under natural and low flows
Source: Sci Rep. 2016 Jul 19;6:29414. doi: 10.1038/srep29414 (PMC4949470; doi:10.1038/srep29414)
Supplement: Supplementary Information 2 [file srep29414-s2.zip › SR_FishMORPH_Files/Parameters/Baseline_Velocity_P26.var]

Velocity PatchP26
T1 0.2499
T2 0.2494
T3 0.2494
T4 0.2494
T5 0.2491
T6 0.2488
T7 0.2478
T8 0.2476
T9 0.2466
T10 0.2488
T11 0.2489
T12 0.2464
T13 0.246
T14 0.2441
T15 0.2441
T16 0.2441
T17 0.2441
T18 0.2441
T19 0.2438
T20 0.2434
T21 0.2483
T22 0.2479
T23 0.2479
T24 0.2479
T25 0.2472
T26 0.2465
T27 0.2465
T28 0.2465
T29 0.2465
T30 0.2465
T31 0.2465
T32 0.2465
T33 0.2465
T34 0.2465
T35 0.2461
T36 0.2458
T37 0.245
T38 0.245
T39 0.245
T40 0.245
T41 0.245
T42 0.2447
T43 0.2439
T44 0.2439
T45 0.2439
T46 0.2439
T47 0.2439
T48 0.2439
T49 0.2439
T50 0.2439
T51 0.2424
T52 0.2424
T53 0.2424
T54 0.2409
T55 0.2409
T56 0.2405
T57 0.2398
T58 0.2402
T59 0.2405
T60 0.2434
T61 0.2413
T62 0.2402
T63 0.2398
T64 0.2394
T65 0.2409
T66 0.2398
T67 0.2394
T68 0.2394
T69 0.2394
T70 0.2394
T71 0.239
T72 0.2379
T73 0.2373
T74 0.2363
T75 0.2351
T76 0.2351
T77 0.2351
T78 0.2351
T79 0.2351
T80 0.2351
T81 0.2351
T82 0.2351
T83 0.2351
T84 0.2351
T85 0.2355
T86 0.2366
T87 0.2366
T88 0.2366
T89 0.2366
T90 0.2366
T91 0.2366
T92 0.2366
T93 0.2366
T94 0.2366
T95 0.2366
T96 0.2366
T97 0.2366
T98 0.2366
T99 0.2363
T100 0.2351
T101 0.2351
T102 0.2351
T103 0.2351
T104 0.2351
T105 0.2351
T106 0.2351
T107 0.2351
T108 0.2347
T109 0.2351
T110 0.2351
T111 0.2351
T112 0.2351
T113 0.2351
T114 0.2351
T115 0.2351
T116 0.2351
T117 0.2351
T118 0.2351
T119 0.2351
T120 0.2351
T121 0.2351
T122 0.2351
T123 0.2351
T124 0.2351
T125 0.2351
T126 0.2351
T127 0.2351
T128 0.2351
T129 0.2351
T130 0.2351
T131 0.2359
T132 0.2366
T133 0.2366
T134 0.2366
T135 0.2366
T136 0.2369
T137 0.2379
T138 0.2379
T139 0.2379
T140 0.2379
T141 0.2379
T142 0.2379
T143 0.2379
T144 0.2379
T145 0.2379
T146 0.2379
T147 0.2379
T148 0.2379
T149 0.2379
T150 0.2394
T151 0.239
T152 0.2394
T153 0.2398
T154 0.2409
T155 0.2409
T156 0.2409
T157 0.2409
T158 0.2417
T159 0.2409
T160 0.2417
T161 0.2424
T162 0.2424
T163 0.2424
T164 0.2424
T165 0.2424
T166 0.2424
T167 0.2424
T168 0.2424
T169 0.2424
T170 0.2424
T171 0.2424
T172 0.2424
T173 0.2424
T174 0.2424
T175 0.2424
T176 0.2424
T177 0.2424
T178 0.242
T179 0.2424
T180 0.2424
T181 0.242
T182 0.2413
T183 0.242
T184 0.2413
T185 0.2409
T186 0.2409
T187 0.2409
T188 0.2409
T189 0.2409
T190 0.2409
T191 0.2409
T192 0.2409
T193 0.2409
T194 0.2409
T195 0.2409
T196 0.2409
T197 0.2398
T198 0.2394
T199 0.2394
T200 0.2394
T201 0.2379
T202 0.2379
T203 0.2379
T204 0.2379
T205 0.2379
T206 0.2379
T207 0.2379
T208 0.2379
T209 0.2379
T210 0.2379
T211 0.2379
T212 0.2379
T213 0.2379
T214 0.2379
T215 0.2383
T216 0.2379
T217 0.2379
T218 0.2379
T219 0.2379
T220 0.2379
T221 0.2379
T222 0.2379
T223 0.2379
T224 0.2376
T225 0.2366
T226 0.2366
T227 0.2366
T228 0.2366
T229 0.2366
T230 0.2366
T231 0.2366
T232 0.2366
T233 0.2366
T234 0.2366
T235 0.2366
T236 0.2366
T237 0.2366
T238 0.2366
T239 0.2366
T240 0.2366
T241 0.2366
T242 0.2366
T243 0.2366
T244 0.2366
T245 0.2366
T246 0.2366
T247 0.2366
T248 0.2366
T249 0.2351
T250 0.2351
T251 0.2355
T252 0.2572
T253 0.2739
T254 0.2675
T255 0.2672
T256 0.2673
T257 0.2673
T258 0.266
T259 0.2663
T260 0.2663
T261 0.2656
T262 0.2651
T263 0.2652
T264 0.2652
T265 0.2652
T266 0.2652
T267 0.2652
T268 0.2652
T269 0.2652
T270 0.2652
T271 0.2652
T272 0.2652
T273 0.2652
T274 0.2652
T275 0.2652
T276 0.2655
T277 0.2658
T278 0.2664
T279 0.2663
T280 0.2663
T281 0.2663
T282 0.2656
T283 0.2654
T284 0.2651
T285 0.2652
T286 0.2652
T287 0.2652
T288 0.2652
T289 0.2652
T290 0.2652
T291 0.2652
T292 0.2652
T293 0.2655
T294 0.2664
T295 0.2663
T296 0.2663
T297 0.2676
T298 0.2673
T299 0.2673
T300 0.2679
T301 0.2675
T302 0.2675
T303 0.2678
T304 0.268
T305 0.2682
T306 0.2682
T307 0.2682
T308 0.2682
T309 0.2682
T310 0.2682
T311 0.2682
T312 0.2682
T313 0.2682
T314 0.2682
T315 0.2682
T316 0.2682
T317 0.2682
T318 0.2682
T319 0.2682
T320 0.2682
T321 0.2682
T322 0.2682
T323 0.2682
T324 0.2682
T325 0.2679
T326 0.2682
T327 0.2682
T328 0.2682
T329 0.2682
T330 0.2682
T331 0.2682
T332 0.2682
T333 0.2682
T334 0.2682
T335 0.2682
T336 0.2682
T337 0.2679
T338 0.2672
T339 0.2673
T340 0.2673
T341 0.2673
T342 0.2673
T343 0.2673
T344 0.2673
T345 0.2673
T346 0.2673
T347 0.2673
T348 0.2673
T349 0.2673
T350 0.2673
T351 0.2673
T352 0.2673
T353 0.266
T354 0.2663
T355 0.2663
T356 0.2663
T357 0.2663
T358 0.2663
T359 0.2663
T360 0.2663
T361 0.2663
T362 0.2656
T363 0.2664
T364 0.2663
T365 0.2663
T366 0.2663
T367 0.2663
T368 0.2663
T369 0.2663
T370 0.2663
T371 0.2663
T372 0.2663
T373 0.2666
T374 0.2675
T375 0.2673
T376 0.2673
T377 0.2673
T378 0.2676
T379 0.2673
T380 0.2673
T381 0.2673
T382 0.2673
T383 0.2673
T384 0.2673
T385 0.2673
T386 0.2673
T387 0.2673
T388 0.2673
T389 0.2673
T390 0.2673
T391 0.2673
T392 0.2673
T393 0.2663
T394 0.2579
T395 0.2501
T396 0.2509
T397 0.2501
T398 0.2489
T399 0.2477
T400 0.248
T401 0.248
T402 0.248
T403 0.2483
T404 0.2479
T405 0.248
T406 0.2469
T407 0.2467
T408 0.2467
T409 0.2467
T410 0.2475
T411 0.2481
T412 0.249
T413 0.2506
T414 0.2514
T415 0.2504
T416 0.2514
T417 0.2513
T418 0.2513
T419 0.251
T420 0.2488
T421 0.2492
T422 0.2426
T423 0.2472
T424 0.2479
T425 0.2479
T426 0.2479
T427 0.2479
T428 0.2479
T429 0.2479
T430 0.2479
T431 0.2479
T432 0.2479
T433 0.2479
T434 0.2479
T435 0.2472
T436 0.2465
T437 0.2465
T438 0.2458
T439 0.245
T440 0.2443
T441 0.2436
T442 0.2436
T443 0.2432
T444 0.2421
T445 0.2425
T446 0.2421
T447 0.2425
T448 0.2421
T449 0.2417
T450 0.2398
T451 0.2391
T452 0.2391
T453 0.2391
T454 0.2383
T455 0.2376
T456 0.2376
T457 0.2391
T458 0.2391
T459 0.2391
T460 0.2387
T461 0.2391
T462 0.2391
T463 0.2406
T464 0.2416
T465 0.2425
T466 0.2433
T467 0.2444
T468 0.2451
T469 0.2462
T470 0.2462
T471 0.2469
T472 0.2476
T473 0.2473
T474 0.2462
T475 0.2455
T476 0.2447
T477 0.244
T478 0.2433
T479 0.2433
T480 0.2425
T481 0.2433
T482 0.2429
T483 0.2433
T484 0.2433
T485 0.2437
T486 0.2433
T487 0.2447
T488 0.2449
T489 0.247
T490 0.2431
T491 0.2454
T492 0.2458
T493 0.2473
T494 0.2493
T495 0.2503
T496 0.2513
T497 0.2521
T498 0.2523
T499 0.2536
T500 0.2554
T501 0.2448
T502 0.247
T503 0.2488
T504 0.2502
T505 0.2515
T506 0.2527
T507 0.2528
T508 0.253
T509 0.2539
T510 0.2538
T511 0.2541
T512 0.255
T513 0.2552
T514 0.2561
T515 0.2509
T516 0.2512
T517 0.2526
T518 0.253
T519 0.2529
T520 0.2533
T521 0.2529
T522 0.2529
T523 0.2529
T524 0.2529
T525 0.2529
T526 0.2529
T527 0.2526
T528 0.2519
T529 0.2516
T530 0.2516
T531 0.2503
T532 0.2505
T533 0.2502
T534 0.2557
T535 0.2544
T536 0.254
T537 0.2535
T538 0.2529
T539 0.2524
T540 0.2525
T541 0.2509
T542 0.2512
T543 0.2512
T544 0.2505
T545 0.2499
T546 0.25
T547 0.2494
T548 0.2488
T549 0.2489
T550 0.2482
T551 0.2476
T552 0.2473
T553 0.246
T554 0.2462
T555 0.2455
T556 0.2448
T557 0.2449
T558 0.2453
T559 0.2467
T560 0.2492
T561 0.2526
T562 0.2546
T563 0.2569
T564 0.2531
T565 0.2579
T566 0.263
T567 0.268
T568 0.2705
T569 0.2694
T570 0.2708
T571 0.2727
T572 0.2745
T573 0.2769
T574 0.275
T575 0.2785
T576 0.2821
T577 0.2782
T578 0.2825
T579 0.2898
T580 0.2945
T581 0.2972
T582 0.3014
T583 0.3055
T584 0.3074
T585 0.3085
T586 0.3029
T587 0.3048
T588 0.3056
T589 0.3023
T590 0.3045
T591 0.305
T592 0.3072
T593 0.3075
T594 0.3074
T595 0.3067
T596 0.3033
T597 0.2995
T598 0.3029
T599 0.2992
T600 0.3036
T601 0.3
T602 0.2974
T603 0.2948
T604 0.2926
T605 0.2906
T606 0.2931
T607 0.2923
T608 0.2928
T609 0.2935
T610 0.2918
T611 0.2929
T612 0.2952
T613 0.2973
T614 0.2994
T615 0.3001
T616 0.3019
T617 0.3032
T618 0.3046
T619 0.3058
T620 0.3067
T621 0.3068
T622 0.3058
T623 0.3033
T624 0.2986
T625 0.2922
T626 0.2873
T627 0.2798
T628 0.2726
T629 0.2746
T630 0.27
T631 0.2724
T632 0.2706
T633 0.269
T634 0.2676
T635 0.2666
T636 0.2689
T637 0.268
T638 0.2676
T639 0.2668
T640 0.266
T641 0.2658
T642 0.2653
T643 0.2649
T644 0.265
T645 0.265
T646 0.2643
T647 0.2638
T648 0.2636
T649 0.2626
T650 0.2628
T651 0.2622
T652 0.2617
T653 0.2618
T654 0.2612
T655 0.2606
T656 0.2607
T657 0.2598
T658 0.2597
T659 0.2608
T660 0.2594
T661 0.2597
T662 0.2585
T663 0.2587
T664 0.2564
T665 0.2445
T666 0.2448
T667 0.2451
T668 0.2451
T669 0.2447
T670 0.2552
T671 0.2553
T672 0.2553
T673 0.2553
T674 0.2553
T675 0.254
T676 0.2542
T677 0.254
T678 0.254
T679 0.2537
T680 0.2527
T681 0.2529
T682 0.2529
T683 0.2522
T684 0.2533
T685 0.2565
T686 0.257
T687 0.2577
T688 0.2483
T689 0.2483
T690 0.2442
T691 0.2536
T692 0.2526
T693 0.2522
T694 0.2516
T695 0.2517
T696 0.2514
T697 0.2504
T698 0.2506
T699 0.2507
T700 0.2507
T701 0.2508
T702 0.2498
T703 0.25
T704 0.25
T705 0.2499
T706 0.25
T707 0.2501
T708 0.2491
T709 0.2489
T710 0.2491
T711 0.2491
T712 0.2488
T713 0.2478
T714 0.2481
T715 0.2481
T716 0.2482
T717 0.2483
T718 0.2483
T719 0.2484
T720 0.2485
T721 0.2485
T722 0.2486
T723 0.2487
T724 0.2487
T725 0.2488
T726 0.2489
T727 0.2489
T728 0.249
T729 0.2487
T730 0.2488
T731 0.2492
T732 0.2492
T733 0.254
T734 0.2538
T735 0.2542
T736 0.2539
T737 0.2537
T738 0.2534
T739 0.2531
T740 0.2528
T741 0.2528
T742 0.2529
T743 0.2529
T744 0.2528
T745 0.2529
T746 0.2529
T747 0.253
T748 0.2531
T749 0.2531
T750 0.2532
T751 0.2533
T752 0.2534
T753 0.2534
T754 0.2535
T755 0.2536
T756 0.2537
T757 0.2537
T758 0.2538
T759 0.2539
T760 0.2539
T761 0.254
T762 0.2541
T763 0.2542
T764 0.2542
T765 0.258
T766 0.256
T767 0.2562
T768 0.2563
T769 0.2564
T770 0.2564
T771 0.2561
T772 0.2559
T773 0.256
T774 0.2556
T775 0.256
T776 0.2563
T777 0.2564
T778 0.2564
T779 0.2565
T780 0.2566
T781 0.2563
T782 0.2561
T783 0.2619
T784 0.2621
T785 0.2614
T786 0.262
T787 0.2616
T788 0.2618
T789 0.2626
T790 0.2625
T791 0.2626
T792 0.2627
T793 0.2627
T794 0.2628
T795 0.2629
T796 0.263
T797 0.2627
T798 0.2632
T799 0.2632
T800 0.2633
T801 0.2634
T802 0.2634
T803 0.2635
T804 0.2636
T805 0.2635
T806 0.2635
T807 0.2636
T808 0.2636
T809 0.263
T810 0.2624
T811 0.263
T812 0.2626
T813 0.2628
T814 0.2629
T815 0.2629
T816 0.263
T817 0.2631
T818 0.2632
T819 0.2632
T820 0.2633
T821 0.2626
T822 0.2628
T823 0.2621
T824 0.2623
T825 0.2624
T826 0.2625
T827 0.2625
T828 0.2626
T829 0.2627
T830 0.2616
T831 0.2618
T832 0.2627
T833 0.2607
T834 0.2601
T835 0.2598
T836 0.2586
T837 0.2587
T838 0.2588
T839 0.2588
T840 0.2589
T841 0.259
T842 0.259
T843 0.2591
T844 0.2592
T845 0.259
T846 0.2583
T847 0.2584
T848 0.2576
T849 0.2575
T850 0.2592
T851 0.2589
T852 0.2594
T853 0.2594
T854 0.2595
T855 0.2616
T856 0.2613
T857 0.2601
T858 0.2602
T859 0.2603
T860 0.2603
T861 0.2604
T862 0.2605
T863 0.2605
T864 0.2606
T865 0.2615
T866 0.2623
T867 0.2624
T868 0.2625
T869 0.2626
T870 0.2626
T871 0.2627
T872 0.2628
T873 0.2628
T874 0.2629
T875 0.263
T876 0.263
T877 0.2631
T878 0.2632
T879 0.2632
T880 0.2617
T881 0.2617
T882 0.2606
T883 0.2602
T884 0.2594
T885 0.2595
T886 0.2604
T887 0.2605
T888 0.2612
T889 0.2619
T890 0.262
T891 0.2621
T892 0.2621
T893 0.2622
T894 0.2627
T895 0.2623
T896 0.2624
T897 0.2624
T898 0.2625
T899 0.2626
T900 0.2626
T901 0.2627
T902 0.2628
T903 0.2624
T904 0.2616
T905 0.2613
T906 0.2613
T907 0.2614
T908 0.2614
T909 0.2615
T910 0.2616
T911 0.2616
T912 0.2617
T913 0.2617
T914 0.2618
T915 0.2623
T916 0.2619
T917 0.262
T918 0.2625
T919 0.2638
T920 0.2626
T921 0.2622
T922 0.2623
T923 0.2624
T924 0.2624
T925 0.2625
T926 0.2625
T927 0.2619
T928 0.2609
T929 0.2624
T930 0.261
T931 0.2608
T932 0.2607
T933 0.2608
T934 0.2608
T935 0.2609
T936 0.261
T937 0.261
T938 0.2615
T939 0.2616
T940 0.2612
T941 0.2631
T942 0.2631
T943 0.2632
T944 0.2632
T945 0.2633
T946 0.2633
T947 0.2634
T948 0.2634
T949 0.2649
T950 0.2668
T951 0.266
T952 0.2651
T953 0.2641
T954 0.2634
T955 0.2635
T956 0.2635
T957 0.2636
T958 0.2636
T959 0.2637
T960 0.2637
T961 0.2638
T962 0.2638
T963 0.2639
T964 0.2639
T965 0.264
T966 0.264
T967 0.2641
T968 0.2641
T969 0.2642
T970 0.2642
T971 0.2643
T972 0.2643
T973 0.2644
T974 0.2644
T975 0.2645
T976 0.2645
T977 0.2646
T978 0.2646
T979 0.2647
T980 0.2647
T981 0.2646
T982 0.2632
T983 0.276
T984 0.2761
T985 0.2761
T986 0.2759
T987 0.2759
T988 0.276
T989 0.2761
T990 0.2761
T991 0.2762
T992 0.2763
T993 0.2763
T994 0.2764
T995 0.2765
T996 0.2765
T997 0.2766
T998 0.2767
T999 0.2767
T1000 0.2768
T1001 0.2764
T1002 0.2751
T1003 0.2752
T1004 0.2753
T1005 0.2758
T1006 0.2772
T1007 0.2773
T1008 0.276
T1009 0.2756
T1010 0.2757
T1011 0.2757
T1012 0.2758
T1013 0.2759
T1014 0.2759
T1015 0.276
T1016 0.2761
T1017 0.2761
T1018 0.276
T1019 0.2777
T1020 0.2778
T1021 0.2778
T1022 0.2779
T1023 0.2775
T1024 0.2762
T1025 0.2749
T1026 0.2745
T1027 0.2738
T1028 0.2731
T1029 0.2739
T1030 0.2747
T1031 0.2748
T1032 0.2748
T1033 0.2749
T1034 0.275
T1035 0.275
T1036 0.2751
T1037 0.2751
T1038 0.2752
T1039 0.2753
T1040 0.2763
T1041 0.2773
T1042 0.2754
T1043 0.276
T1044 0.2774
T1045 0.2775
T1046 0.2786
T1047 0.2791
T1048 0.2792
T1049 0.2797
T1050 0.2793
T1051 0.278
T1052 0.2761
T1053 0.2757
T1054 0.2757
T1055 0.2758
T1056 0.2759
T1057 0.2778
T1058 0.2779
T1059 0.278
T1060 0.278
T1061 0.2781
T1062 0.2781
T1063 0.2782
T1064 0.2783
T1065 0.2783
T1066 0.2784
T1067 0.2794
T1068 0.2801
T1069 0.2801
T1070 0.2801
T1071 0.2802
T1072 0.2812
T1073 0.2822
T1074 0.2823
T1075 0.2823
T1076 0.2824
T1077 0.2824
T1078 0.2825
T1079 0.2826
T1080 0.2826
T1081 0.2827
T1082 0.2832
T1083 0.2833
T1084 0.2838
T1085 0.2848
T1086 0.2846
T1087 0.2846
T1088 0.2846
T1089 0.2847
T1090 0.2847
T1091 0.2843
T1092 0.2849
T1093 0.2941
T1094 0.2942
T1095 0.2927
T1096 0.293
T1097 0.293
T1098 0.2935
T1099 0.2948
T1100 0.2947
T1101 0.2947
T1102 0.2977
T1103 0.301
T1104 0.3026
T1105 0.3114
T1106 0.3095
T1107 0.3112
T1108 0.3113
T1109 0.3113
T1110 0.3136
T1111 0.3164
T1112 0.3216
T1113 0.3117
T1114 0.3191
T1115 0.3204
T1116 0.3143
T1117 0.3144
T1118 0.3207
T1119 0.3171
T1120 0.3118
T1121 0.3075
T1122 0.3188
T1123 0.3188
T1124 0.317
T1125 0.3147
T1126 0.3148
T1127 0.315
T1128 0.3151
T1129 0.3151
T1130 0.3163
T1131 0.3165
T1132 0.3162
T1133 0.3152
T1134 0.3155
T1135 0.3159
T1136 0.3167
T1137 0.3166
T1138 0.317
T1139 0.3181
T1140 0.32
T1141 0.3216
T1142 0.3225
T1143 0.3224
T1144 0.3228
T1145 0.3228
T1146 0.3229
T1147 0.3237
T1148 0.3239
T1149 0.324
T1150 0.324
T1151 0.3241
T1152 0.3232
T1153 0.3223
T1154 0.3209
T1155 0.3197
T1156 0.3193
T1157 0.3195
T1158 0.3179
T1159 0.3183
T1160 0.3183
T1161 0.3193
T1162 0.32
T1163 0.3197
T1164 0.3215
T1165 0.3217
T1166 0.3227
T1167 0.3226
T1168 0.3227
T1169 0.322
T1170 0.3215
T1171 0.3204
T1172 0.3203
T1173 0.3217
T1174 0.322
T1175 0.3218
T1176 0.3218
T1177 0.3228
T1178 0.3235
T1179 0.3235
T1180 0.3231
T1181 0.3233
T1182 0.3238
T1183 0.3238
T1184 0.3238
T1185 0.3239
T1186 0.324
T1187 0.324
T1188 0.3236
T1189 0.3249
T1190 0.322
T1191 0.3202
T1192 0.3189
T1193 0.318
T1194 0.3174
T1195 0.3233
T1196 0.3236
T1197 0.3237
T1198 0.3238
T1199 0.3255
T1200 0.3195
T1201 0.3209
T1202 0.3192
T1203 0.319
T1204 0.3252
T1205 0.3248
T1206 0.3242
T1207 0.3201
T1208 0.3247
T1209 0.3219
T1210 0.3233
T1211 0.3241
T1212 0.3257
T1213 0.3273
T1214 0.3225
T1215 0.3238
T1216 0.326
T1217 0.3265
T1218 0.3284
T1219 0.3306
T1220 0.3345
T1221 0.3373
T1222 0.3262
T1223 0.3291
T1224 0.329
T1225 0.329
T1226 0.3278
T1227 0.3276
T1228 0.3261
T1229 0.3251
T1230 0.3249
T1231 0.325
T1232 0.3259
T1233 0.3287
T1234 0.3315
T1235 0.3357
T1236 0.338
T1237 0.3399
T1238 0.3312
T1239 0.3329
T1240 0.335
T1241 0.3343
T1242 0.3306
T1243 0.3387
T1244 0.339
T1245 0.3391
T1246 0.3393
T1247 0.3401
T1248 0.3404
T1249 0.3404
T1250 0.3405
T1251 0.3406
T1252 0.3399
T1253 0.3393
T1254 0.3395
T1255 0.3388
T1256 0.3374
T1257 0.337
T1258 0.3364
T1259 0.3358
T1260 0.3348
T1261 0.3346
T1262 0.3337
T1263 0.3271
T1264 0.3392
T1265 0.3372
T1266 0.3363
T1267 0.3353
T1268 0.3339
T1269 0.3328
T1270 0.3327
T1271 0.3311
T1272 0.3307
T1273 0.3283
T1274 0.335
T1275 0.3348
T1276 0.3335
T1277 0.333
T1278 0.3323
T1279 0.331
T1280 0.3304
T1281 0.3294
T1282 0.3285
T1283 0.3288
T1284 0.3288
T1285 0.3287
T1286 0.3287
T1287 0.3268
T1288 0.3264
T1289 0.3239
T1290 0.3226
T1291 0.321
T1292 0.3247
T1293 0.325
T1294 0.3263
T1295 0.3265
T1296 0.3265
T1297 0.325
T1298 0.3253
T1299 0.3253
T1300 0.3234
T1301 0.3234
T1302 0.3222
T1303 0.3217
T1304 0.321
T1305 0.3212
T1306 0.3197
T1307 0.3199
T1308 0.3195
T1309 0.3213
T1310 0.3212
T1311 0.3212
T1312 0.3232
T1313 0.326
T1314 0.329
T1315 0.3363
T1316 0.3439
T1317 0.3531
T1318 0.3504
T1319 0.354
T1320 0.3629
T1321 0.3681
T1322 0.3687
T1323 0.3727
T1324 0.3755
T1325 0.3776
T1326 0.3803
T1327 0.3739
T1328 0.3764
T1329 0.3774
T1330 0.3768
T1331 0.3762
T1332 0.3747
T1333 0.3796
T1334 0.3762
T1335 0.3734
T1336 0.3693
T1337 0.3667
T1338 0.3705
T1339 0.3697
T1340 0.369
T1341 0.3686
T1342 0.3688
T1343 0.3689
T1344 0.3681
T1345 0.3676
T1346 0.3675
T1347 0.3666
T1348 0.3653
T1349 0.364
T1350 0.3629
T1351 0.3613
T1352 0.3599
T1353 0.3597
T1354 0.3578
T1355 0.3568
T1356 0.3557
T1357 0.3545
T1358 0.3523
T1359 0.3505
T1360 0.3481
T1361 0.3465
T1362 0.3541
T1363 0.353
T1364 0.3517
T1365 0.3505
T1366 0.3492
T1367 0.3479
T1368 0.347
T1369 0.3468
T1370 0.347
T1371 0.347
T1372 0.3479
T1373 0.3495
T1374 0.3511
T1375 0.3524
T1376 0.3545
T1377 0.3557
T1378 0.3563
T1379 0.3578
T1380 0.3579
T1381 0.3507
T1382 0.3517
T1383 0.3532
T1384 0.3546
T1385 0.3528
T1386 0.3535
T1387 0.3531
T1388 0.352
T1389 0.3506
T1390 0.3581
T1391 0.3566
T1392 0.3558
T1393 0.3559
T1394 0.3559
T1395 0.3576
T1396 0.3597
T1397 0.3528
T1398 0.3551
T1399 0.3568
T1400 0.3573
T1401 0.358
T1402 0.3575
T1403 0.3584
T1404 0.3574
T1405 0.3563
T1406 0.3554
T1407 0.3545
T1408 0.3527
T1409 0.3614
T1410 0.3605
T1411 0.3604
T1412 0.3593
T1413 0.3596
T1414 0.3593
T1415 0.3597
T1416 0.3579
T1417 0.3583
T1418 0.3584
T1419 0.3584
T1420 0.3585
T1421 0.3569
T1422 0.3569
T1423 0.3558
T1424 0.3544
T1425 0.3547
T1426 0.3544
T1427 0.3532
T1428 0.3522
T1429 0.3512
T1430 0.3506
T1431 0.3503
T1432 0.3495
T1433 0.3492
T1434 0.3498
T1435 0.3502
T1436 0.3502
T1437 0.3493
T1438 0.3495
T1439 0.3495
T1440 0.3495
T1441 0.3491
T1442 0.3643
T1443 0.3641
T1444 0.363
T1445 0.362
T1446 0.3615
T1447 0.3613
T1448 0.3602
T1449 0.3605
T1450 0.3605
T1451 0.3606
T1452 0.3602
T1453 0.3595
T1454 0.3593
T1455 0.359
T1456 0.357
T1457 0.3561
T1458 0.3546
T1459 0.3531
T1460 0.3522
T1461 0.3513
T1462 0.3505
T1463 0.3506
T1464 0.3516
T1465 0.3554
T1466 0.3576
T1467 0.358
T1468 0.3562
T1469 0.3539
T1470 0.353
T1471 0.3523
T1472 0.352
T1473 0.3511
T1474 0.3587
T1475 0.3591
T1476 0.3522
T1477 0.3585
T1478 0.3588
T1479 0.3586
T1480 0.3578
T1481 0.3571
T1482 0.3573
T1483 0.3556
T1484 0.356
T1485 0.356
T1486 0.3568
T1487 0.3575
T1488 0.3602
T1489 0.3613
T1490 0.3523
T1491 0.3549
T1492 0.3566
T1493 0.3567
T1494 0.3564
T1495 0.3565
T1496 0.3583
T1497 0.3599
T1498 0.3625
T1499 0.3648
T1500 0.3667
T1501 0.3674
T1502 0.3668
T1503 0.3653
T1504 0.3635
T1505 0.3623
T1506 0.3618
T1507 0.3605
T1508 0.3603
T1509 0.3613
T1510 0.3621
T1511 0.3625
T1512 0.3637
T1513 0.3642
T1514 0.3649
T1515 0.3669
T1516 0.3672
T1517 0.3686
T1518 0.3688
T1519 0.3703
T1520 0.355
T1521 0.3563
T1522 0.357
T1523 0.3588
T1524 0.3603
T1525 0.3626
T1526 0.3655
T1527 0.3659
T1528 0.3662
T1529 0.3669
T1530 0.366
T1531 0.366
T1532 0.366
T1533 0.3649
T1534 0.3647
T1535 0.365
T1536 0.3658
T1537 0.3665
T1538 0.3684
T1539 0.3699
T1540 0.3718
T1541 0.3734
T1542 0.3656
T1543 0.3666
T1544 0.3664
T1545 0.3665
T1546 0.3665
T1547 0.3665
T1548 0.3666
T1549 0.3666
T1550 0.3666
T1551 0.3667
T1552 0.3667
T1553 0.3667
T1554 0.3668
T1555 0.3668
T1556 0.3668
T1557 0.3669
T1558 0.3669
T1559 0.3669
T1560 0.367
T1561 0.367
T1562 0.367
T1563 0.3671
T1564 0.3671
T1565 0.3671
T1566 0.3672
T1567 0.3672
T1568 0.3672
T1569 0.3673
T1570 0.3593
T1571 0.3563
T1572 0.3724
T1573 0.3723
T1574 0.3687
T1575 0.3685
T1576 0.3687
T1577 0.3684
T1578 0.3689
T1579 0.3697
T1580 0.3717
T1581 0.3742
T1582 0.3752
T1583 0.3752
T1584 0.3591
T1585 0.3743
T1586 0.3754
T1587 0.3602
T1588 0.3614
T1589 0.3631
T1590 0.3637
T1591 0.3627
T1592 0.362
T1593 0.3608
T1594 0.3596
T1595 0.3758
T1596 0.3759
T1597 0.3618
T1598 0.362
T1599 0.3615
T1600 0.3611
T1601 0.3612
T1602 0.3612
T1603 0.3612
T1604 0.3613
T1605 0.3605
T1606 0.3605
T1607 0.3601
T1608 0.3748
T1609 0.3735
T1610 0.3723
T1611 0.3715
T1612 0.3701
T1613 0.3692
T1614 0.369
T1615 0.3683
T1616 0.3676
T1617 0.3695
T1618 0.369
T1619 0.3695
T1620 0.3707
T1621 0.3705
T1622 0.3705
T1623 0.3697
T1624 0.3686
T1625 0.3671
T1626 0.3658
T1627 0.3641
T1628 0.3618
T1629 0.3604
T1630 0.3598
T1631 0.3674
T1632 0.3662
T1633 0.366
T1634 0.3639
T1635 0.3625
T1636 0.3612
T1637 0.3608
T1638 0.3595
T1639 0.3593
T1640 0.359
T1641 0.3577
T1642 0.3579
T1643 0.3579
T1644 0.3575
T1645 0.3562
T1646 0.356
T1647 0.3544
T1648 0.3528
T1649 0.3514
T1650 0.3557
T1651 0.3554
T1652 0.355
T1653 0.3536
T1654 0.3539
T1655 0.3539
T1656 0.3539
T1657 0.354
T1658 0.355
T1659 0.3553
T1660 0.3562
T1661 0.3523
T1662 0.3554
T1663 0.3607
T1664 0.3636
T1665 0.3669
T1666 0.3701
T1667 0.364
T1668 0.3705
T1669 0.3747
T1670 0.3779
T1671 0.3656
T1672 0.3706
T1673 0.3738
T1674 0.3759
T1675 0.3767
T1676 0.3765
T1677 0.3753
T1678 0.3735
T1679 0.3705
T1680 0.3676
T1681 0.3648
T1682 0.3625
T1683 0.3795
T1684 0.3787
T1685 0.3797
T1686 0.3643
T1687 0.3646
T1688 0.3659
T1689 0.3662
T1690 0.3662
T1691 0.3662
T1692 0.3662
T1693 0.3662
T1694 0.3658
T1695 0.3636
T1696 0.3784
T1697 0.3764
T1698 0.3752
T1699 0.3719
T1700 0.371
T1701 0.3712
T1702 0.3712
T1703 0.37
T1704 0.3681
T1705 0.3685
T1706 0.3668
T1707 0.3663
T1708 0.3651
T1709 0.3631
T1710 0.3622
T1711 0.3613
T1712 0.3596
T1713 0.3674
T1714 0.3667
T1715 0.3669
T1716 0.366
T1717 0.3649
T1718 0.3638
T1719 0.3625
T1720 0.361
T1721 0.3613
T1722 0.3613
T1723 0.3632
T1724 0.3629
T1725 0.3627
T1726 0.3626
T1727 0.3631
T1728 0.3644
T1729 0.3628
T1730 0.3626
T1731 0.3627
T1732 0.3628
T1733 0.3612
T1734 0.3612
T1735 0.3609
T1736 0.3598
T1737 0.36
T1738 0.3601
T1739 0.3601
T1740 0.3601
T1741 0.3596
T1742 0.3578
T1743 0.3572
T1744 0.3557
T1745 0.3546
T1746 0.3539
T1747 0.3541
T1748 0.3541
T1749 0.3541
T1750 0.3541
T1751 0.3554
T1752 0.3556
T1753 0.3555
T1754 0.3555
T1755 0.3551
T1756 0.3543
T1757 0.354
T1758 0.354
T1759 0.3526
T1760 0.3523
T1761 0.3554
T1762 0.3557
T1763 0.3557
T1764 0.3553
T1765 0.3558
T1766 0.3557
T1767 0.3557
T1768 0.3553
T1769 0.3548
T1770 0.3554
T1771 0.3558
T1772 0.3557
T1773 0.3557
T1774 0.3557
T1775 0.3557
T1776 0.3547
T1777 0.3539
T1778 0.354
T1779 0.3532
T1780 0.3525
T1781 0.3526
T1782 0.3515
T1783 0.3508
T1784 0.3509
T1785 0.3509
T1786 0.3509
T1787 0.3545
T1788 0.352
T1789 0.3511
T1790 0.3493
T1791 0.3491
T1792 0.3475
T1793 0.3457
T1794 0.346
T1795 0.3459
T1796 0.3455
T1797 0.346
T1798 0.3459
T1799 0.3459
T1800 0.3459
T1801 0.3459
T1802 0.3459
T1803 0.3449
T1804 0.3439
T1805 0.3441
T1806 0.3432
T1807 0.3433
T1808 0.3424
T1809 0.3425
T1810 0.3425
T1811 0.3425
T1812 0.343
T1813 0.3424
T1814 0.3425
T1815 0.3425
T1816 0.3403
T1817 0.3406
T1818 0.3406
T1819 0.3405
T1820 0.3405
T1821 0.3405
T1822 0.3405
T1823 0.3405
T1824 0.3405
T1825 0.3405
T1826 0.339
T1827 0.3384
T1828 0.3385
T1829 0.3365
T1830 0.3366
T1831 0.3366
T1832 0.352
T1833 0.3522
T1834 0.3531
T1835 0.3399
T1836 0.3421
T1837 0.3422
T1838 0.3421
T1839 0.3416
T1840 0.3405
T1841 0.3407
T1842 0.3401
T1843 0.3402
T1844 0.3402
T1845 0.3418
T1846 0.3418
T1847 0.3418
T1848 0.3418
T1849 0.3418
T1850 0.3408
T1851 0.34
T1852 0.3392
T1853 0.3382
T1854 0.3366
T1855 0.3367
T1856 0.3361
T1857 0.3356
T1858 0.3362
T1859 0.3378
T1860 0.3387
T1861 0.338
T1862 0.3371
T1863 0.3361
T1864 0.3513
T1865 0.351
T1866 0.3511
T1867 0.3527
T1868 0.3362
T1869 0.3524
T1870 0.3524
T1871 0.3519
T1872 0.3505
T1873 0.3531
T1874 0.3383
T1875 0.3405
T1876 0.3452
T1877 0.352
T1878 0.3553
T1879 0.3542
T1880 0.3584
T1881 0.3624
T1882 0.3672
T1883 0.3646
T1884 0.3712
T1885 0.3752
T1886 0.3624
T1887 0.365
T1888 0.365
T1889 0.3645
T1890 0.3619
T1891 0.3755
T1892 0.374
T1893 0.3715
T1894 0.37
T1895 0.3695
T1896 0.3692
T1897 0.3697
T1898 0.3717
T1899 0.374
T1900 0.376
T1901 0.3776
T1902 0.3621
T1903 0.3628
T1904 0.3627
T1905 0.3618
T1906 0.3605
T1907 0.3606
T1908 0.3759
T1909 0.3733
T1910 0.3684
T1911 0.3676
T1912 0.3655
T1913 0.3623
T1914 0.362
T1915 0.3626
T1916 0.3674
T1917 0.3637
T1918 0.3636
T1919 0.3626
T1920 0.361
T1921 0.3613
T1922 0.3594
T1923 0.3583
T1924 0.3573
T1925 0.3567
T1926 0.3549
T1927 0.3548
T1928 0.3533
T1929 0.3523
T1930 0.3525
T1931 0.3552
T1932 0.3553
T1933 0.3542
T1934 0.353
T1935 0.3523
T1936 0.352
T1937 0.3551
T1938 0.3536
T1939 0.3542
T1940 0.3557
T1941 0.352
T1942 0.3523
T1943 0.355
T1944 0.3569
T1945 0.3555
T1946 0.3547
T1947 0.3558
T1948 0.3566
T1949 0.358
T1950 0.3606
T1951 0.3656
T1952 0.3723
T1953 0.3697
T1954 0.3779
T1955 0.3698
T1956 0.3763
T1957 0.3807
T1958 0.3773
T1959 0.3897
T1960 0.3944
T1961 0.3994
T1962 0.4021
T1963 0.401
T1964 0.4056
T1965 0.4095
T1966 0.4156
T1967 0.4107
T1968 0.4158
T1969 0.4188
T1970 0.4067
T1971 0.4081
T1972 0.4114
T1973 0.4137
T1974 0.4148
T1975 0.4166
T1976 0.4173
T1977 0.4188
T1978 0.4185
T1979 0.4178
T1980 0.4181
T1981 0.4177
T1982 0.4164
T1983 0.4156
T1984 0.4143
T1985 0.4135
T1986 0.4141
T1987 0.4125
T1988 0.4114
T1989 0.4113
T1990 0.4113
T1991 0.4101
T1992 0.41
T1993 0.4089
T1994 0.4084
T1995 0.4063
T1996 0.405
T1997 0.4041
T1998 0.4186
T1999 0.4173
T2000 0.4155
T2001 0.4138
T2002 0.4114
T2003 0.4087
T2004 0.4065
T2005 0.4048
T2006 0.4111
T2007 0.4101
T2008 0.4101
T2009 0.409
T2010 0.4085
T2011 0.4083
T2012 0.4069
T2013 0.4065
T2014 0.4056
T2015 0.4047
T2016 0.4038
T2017 0.4021
T2018 0.4014
T2019 0.3998
T2020 0.399
T2021 0.398
T2022 0.4019
T2023 0.4006
T2024 0.3991
T2025 0.3984
T2026 0.3974
T2027 0.3961
T2028 0.3954
T2029 0.3944
T2030 0.3931
T2031 0.3934
T2032 0.3927
T2033 0.3913
T2034 0.3908
T2035 0.3902
T2036 0.3904
T2037 0.3891
T2038 0.3889
T2039 0.3879
T2040 0.3877
T2041 0.3865
T2042 0.3877
T2043 0.3867
T2044 0.3869
T2045 0.3871
T2046 0.3866
T2047 0.3867
T2048 0.3879
T2049 0.3879
T2050 0.389
T2051 0.391
T2052 0.3928
T2053 0.3969
T2054 0.4003
T2055 0.3995
T2056 0.404
T2057 0.4087
T2058 0.4068
T2059 0.4121
T2060 0.4157
T2061 0.4188
T2062 0.4048
T2063 0.408
T2064 0.4103
T2065 0.4112
T2066 0.4112
T2067 0.4122
T2068 0.4123
T2069 0.4112
T2070 0.411
T2071 0.4101
T2072 0.4095
T2073 0.4084
T2074 0.4068
T2075 0.4064
T2076 0.4054
T2077 0.4045
T2078 0.4034
T2079 0.4024
T2080 0.4022
T2081 0.401
T2082 0.4163
T2083 0.4155
T2084 0.4143
T2085 0.4132
T2086 0.4114
T2087 0.4089
T2088 0.408
T2089 0.4072
T2090 0.4056
T2091 0.4038
T2092 0.4024
T2093 0.4093
T2094 0.4082
T2095 0.407
T2096 0.4062
T2097 0.4054
T2098 0.4059
T2099 0.4048
T2100 0.4025
T2101 0.4015
T2102 0.4014
T2103 0.4003
T2104 0.3998
T2105 0.3989
T2106 0.398
T2107 0.3978
T2108 0.3978
T2109 0.3974
T2110 0.3963
T2111 0.3949
T2112 0.3952
T2113 0.3989
T2114 0.3988
T2115 0.3981
T2116 0.3978
T2117 0.3979
T2118 0.3979
T2119 0.3978
T2120 0.3978
T2121 0.397
T2122 0.3964
T2123 0.3965
T2124 0.3965
T2125 0.3955
T2126 0.3967
T2127 0.3972
T2128 0.3951
T2129 0.3951
T2130 0.3952
T2131 0.3963
T2132 0.3978
T2133 0.399
T2134 0.3949
T2135 0.3943
T2136 0.3943
T2137 0.3983
T2138 0.3985
T2139 0.397
T2140 0.3973
T2141 0.3965
T2142 0.3959
T2143 0.396
T2144 0.396
T2145 0.3953
T2146 0.3957
T2147 0.3968
T2148 0.398
T2149 0.3952
T2150 0.3965
T2151 0.398
T2152 0.3998
T2153 0.4004
T2154 0.4011
T2155 0.402
T2156 0.4025
T2157 0.4027
T2158 0.4022
T2159 0.4015
T2160 0.4009
T2161 0.4011
T2162 0.401
T2163 0.3995
T2164 0.3998
T2165 0.3984
T2166 0.3982
T2167 0.3976
T2168 0.3966
T2169 0.3961
T2170 0.3958
T2171 0.3947
T2172 0.3939
T2173 0.3937
T2174 0.3926
T2175 0.3974
T2176 0.3959
T2177 0.3962
T2178 0.3949
T2179 0.3951
T2180 0.3935
T2181 0.3938
T2182 0.393
T2183 0.3924
T2184 0.3925
T2185 0.3915
T2186 0.3898
T2187 0.3901
T2188 0.3901
T2189 0.3891
T2190 0.3889
T2191 0.3885
T2192 0.3878
T2193 0.3876
T2194 0.3872
T2195 0.3865
T2196 0.3862
T2197 0.3862
T2198 0.3855
T2199 0.3841
T2200 0.3836
T2201 0.3837
T2202 0.3837
T2203 0.3853
T2204 0.3846
T2205 0.3838
T2206 0.384
T2207 0.3835
T2208 0.3836
T2209 0.3836
T2210 0.3825
T2211 0.3821
T2212 0.3821
T2213 0.3814
T2214 0.3808
T2215 0.3809
T2216 0.3809
T2217 0.3809
T2218 0.3821
T2219 0.3809
T2220 0.3811
T2221 0.3807
T2222 0.38
T2223 0.3798
T2224 0.3798
T2225 0.3798
T2226 0.3798
T2227 0.3798
T2228 0.3797
T2229 0.3797
T2230 0.3797
T2231 0.3797
T2232 0.3795
T2233 0.3786
T2234 0.378
T2235 0.3781
T2236 0.3781
T2237 0.3781
T2238 0.3766
T2239 0.3768
T2240 0.3768
T2241 0.3766
T2242 0.3766
T2243 0.3762
T2244 0.3751
T2245 0.3753
T2246 0.3753
T2247 0.3753
T2248 0.3749
T2249 0.3745
T2250 0.3738
T2251 0.3737
T2252 0.3737
T2253 0.3737
T2254 0.3737
T2255 0.3737
T2256 0.3729
T2257 0.3723
T2258 0.3724
T2259 0.3724
T2260 0.3723
T2261 0.3719
T2262 0.3716
T2263 0.3715
T2264 0.3711
T2265 0.3707
T2266 0.3708
T2267 0.3707
T2268 0.37
T2269 0.3693
T2270 0.3694
T2271 0.3694
T2272 0.3682
T2273 0.368
T2274 0.368
T2275 0.368
T2276 0.3677
T2277 0.3678
T2278 0.3677
T2279 0.3677
T2280 0.3677
T2281 0.3677
T2282 0.3665
T2283 0.3663
T2284 0.3663
T2285 0.3663
T2286 0.3663
T2287 0.3662
T2288 0.3662
T2289 0.3654
T2290 0.3647
T2291 0.3646
T2292 0.3646
T2293 0.3646
T2294 0.3645
T2295 0.3645
T2296 0.3645
T2297 0.3645
T2298 0.364
T2299 0.3633
T2300 0.363
T2301 0.3626
T2302 0.3686
T2303 0.363
T2304 0.3625
T2305 0.3639
T2306 0.3669
T2307 0.3683
T2308 0.3695
T2309 0.3696
T2310 0.3695
T2311 0.3695
T2312 0.3694
T2313 0.3694
T2314 0.3694
T2315 0.3694
T2316 0.3693
T2317 0.3693
T2318 0.3693
T2319 0.3693
T2320 0.3685
T2321 0.3678
T2322 0.3691
T2323 0.3692
T2324 0.3691
T2325 0.3691
T2326 0.3691
T2327 0.3691
T2328 0.3691
T2329 0.3688
T2330 0.3688
T2331 0.3688
T2332 0.3672
T2333 0.3675
T2334 0.3674
T2335 0.3674
T2336 0.3674
T2337 0.3674
T2338 0.3673
T2339 0.3669
T2340 0.3662
T2341 0.3671
T2342 0.3673
T2343 0.3664
T2344 0.3662
T2345 0.3658
T2346 0.3659
T2347 0.3658
T2348 0.3658
T2349 0.3655
T2350 0.3664
T2351 0.3662
T2352 0.3665
T2353 0.3653
T2354 0.3655
T2355 0.3654
T2356 0.3654
T2357 0.3654
T2358 0.3654
T2359 0.3653
T2360 0.3653
T2361 0.3653
T2362 0.3645
T2363 0.365
T2364 0.3645
T2365 0.3645
T2366 0.3645
T2367 0.3637
T2368 0.3638
T2369 0.3646
T2370 0.369
T2371 0.3703
T2372 0.3703
T2373 0.3698
T2374 0.3679
T2375 0.3661
T2376 0.3652
T2377 0.3642
T2378 0.3632
T2379 0.363
T2380 0.363
T2381 0.363
T2382 0.3642
T2383 0.3644
T2384 0.3643
T2385 0.3642
T2386 0.3642
T2387 0.3642
T2388 0.3642
T2389 0.3641
T2390 0.3641
T2391 0.3641
T2392 0.364
T2393 0.364
T2394 0.364
T2395 0.27
T2396 0.3111
T2397 0.3116
T2398 0.3111
T2399 0.3111
T2400 0.311
T2401 0.311
T2402 0.311
T2403 0.311
T2404 0.3109
T2405 0.3109
T2406 0.3109
T2407 0.3114
T2408 0.3109
T2409 0.3108
T2410 0.3106
T2411 0.31
T2412 0.3082
T2413 0.3092
T2414 0.3081
T2415 0.3049
T2416 0.3038
T2417 0.3038
T2418 0.3038
T2419 0.3038
T2420 0.3038
T2421 0.3037
T2422 0.3037
T2423 0.3037
T2424 0.3037
T2425 0.3036
T2426 0.3036
T2427 0.3036
T2428 0.3036
T2429 0.3036
T2430 0.3035
T2431 0.3035
T2432 0.3035
T2433 0.3035
T2434 0.3035
T2435 0.3034
T2436 0.3034
T2437 0.3034
T2438 0.3034
T2439 0.3033
T2440 0.3033
T2441 0.3033
T2442 0.3033
T2443 0.3033
T2444 0.3032
T2445 0.3032
T2446 0.3032
T2447 0.3032
T2448 0.3031
T2449 0.3031
T2450 0.3031
T2451 0.3031
T2452 0.3031
T2453 0.303
T2454 0.303
T2455 0.303
T2456 0.303
T2457 0.3019
T2458 0.3008
T2459 0.3008
T2460 0.3002
T2461 0.3007
T2462 0.2991
T2463 0.3001
T2464 0.3001
T2465 0.3006
T2466 0.3006
T2467 0.3006
T2468 0.3005
T2469 0.3005
T2470 0.3005
T2471 0.3005
T2472 0.3005
T2473 0.3004
T2474 0.3004
T2475 0.3004
T2476 0.3004
T2477 0.3003
T2478 0.3003
T2479 0.3003
T2480 0.3003
T2481 0.3003
T2482 0.3002
T2483 0.3002
T2484 0.2996
T2485 0.2996
T2486 0.3001
T2487 0.2985
T2488 0.299
T2489 0.2908
T2490 0.3303
T2491 0.3298
T2492 0.3206
T2493 0.3147
T2494 0.3294
T2495 0.3289
T2496 0.3257
T2497 0.3246
T2498 0.3215
T2499 0.3195
T2500 0.3178
T2501 0.3161
T2502 0.3142
T2503 0.3125
T2504 0.3095
T2505 0.309
T2506 0.3076
T2507 0.3349
T2508 0.3276
T2509 0.3227
T2510 0.3191
T2511 0.3268
T2512 0.3155
T2513 0.3095
T2514 0.3074
T2515 0.3056
T2516 0.3049
T2517 0.3039
T2518 0.3028
T2519 0.3015
T2520 0.3139
T2521 0.3119
T2522 0.31
T2523 0.3091
T2524 0.3081
T2525 0.3063
T2526 0.3041
T2527 0.3036
T2528 0.3017
T2529 0.3001
T2530 0.299
T2531 0.2963
T2532 0.2942
T2533 0.2931
T2534 0.2915
T2535 0.2876
T2536 0.2868
T2537 0.2868
T2538 0.2868
T2539 0.2868
T2540 0.2867
T2541 0.2867
T2542 0.2867
T2543 0.2867
T2544 0.2867
T2545 0.2867
T2546 0.2867
T2547 0.2866
T2548 0.2854
T2549 0.2841
T2550 0.2841
T2551 0.284
T2552 0.284
T2553 0.3117
T2554 0.2825
T2555 0.284
T2556 0.2833
T2557 0.3101
T2558 0.3085
T2559 0.3072
T2560 0.3225
T2561 0.3143
T2562 0.3083
T2563 0.3051
T2564 0.3013
T2565 0.2988
T2566 0.3112
T2567 0.3095
T2568 0.3089
T2569 0.3079
T2570 0.3063
T2571 0.3051
T2572 0.3045
T2573 0.303
T2574 0.3019
T2575 0.3006
T2576 0.3
T2577 0.2995
T2578 0.2994
T2579 0.2979
T2580 0.2963
T2581 0.2934
T2582 0.2927
T2583 0.2911
T2584 0.2905
T2585 0.291
T2586 0.291
T2587 0.291
T2588 0.291
T2589 0.2909
T2590 0.2909
T2591 0.2893
T2592 0.2887
T2593 0.2887
T2594 0.2887
T2595 0.2887
T2596 0.2886
T2597 0.2886
T2598 0.2886
T2599 0.2886
T2600 0.2872
T2601 0.2858
T2602 0.2857
T2603 0.2846
T2604 0.2845
T2605 0.2845
T2606 0.2833
T2607 0.2856
T2608 0.2851
T2609 0.285
T2610 0.2833
T2611 0.2833
T2612 0.2832
T2613 0.2832
T2614 0.2832
T2615 0.2832
T2616 0.2832
T2617 0.2813
T2618 0.2807
T2619 0.282
T2620 0.2826
T2621 0.2832
T2622 0.2832
T2623 0.2832
T2624 0.2832
T2625 0.2832
T2626 0.2826
T2627 0.282
T2628 0.2813
T2629 0.28
T2630 0.28
T2631 0.2807
T2632 0.3078
T2633 0.3073
T2634 0.3073
T2635 0.3073
T2636 0.3073
T2637 0.3073
T2638 0.3073
T2639 0.3073
T2640 0.3073
T2641 0.3073
T2642 0.3073
T2643 0.3073
T2644 0.3073
T2645 0.28
T2646 0.2807
T2647 0.2807
T2648 0.2807
T2649 0.2807
T2650 0.2807
T2651 0.3078
T2652 0.3078
T2653 0.3073
T2654 0.3073
T2655 0.3073
T2656 0.3073
T2657 0.3078
T2658 0.28
T2659 0.3078
T2660 0.2813
T2661 0.2807
T2662 0.2826
T2663 0.2849
T2664 0.2849
T2665 0.2862
T2666 0.2868
T2667 0.2903
T2668 0.2924
T2669 0.295
T2670 0.296
T2671 0.2985
T2672 0.3008
T2673 0.3056
T2674 0.2942
T2675 0.2989
T2676 0.3053
T2677 0.3091
T2678 0.3132
T2679 0.3163
T2680 0.3174
T2681 0.3178
T2682 0.3191
T2683 0.3207
T2684 0.3212
T2685 0.3212
T2686 0.3201
T2687 0.3191
T2688 0.3182
T2689 0.3169
T2690 0.3152
T2691 0.3136
T2692 0.3131
T2693 0.3131
T2694 0.3131
T2695 0.3131
T2696 0.3131
T2697 0.3131
T2698 0.3131
T2699 0.3131
T2700 0.3131
T2701 0.3112
T2702 0.3085
T2703 0.3064
T2704 0.305
T2705 0.3091
T2706 0.3068
T2707 0.305
T2708 0.305
T2709 0.3032
T2710 0.3007
T2711 0.3007
T2712 0.2989
T2713 0.2968
T2714 0.2962
T2715 0.2962
T2716 0.2962
T2717 0.2956
T2718 0.2942
T2719 0.3075
T2720 0.3075
T2721 0.2956
T2722 0.2942
T2723 0.2949
T2724 0.2949
T2725 0.2984
T2726 0.3001
T2727 0.3007
T2728 0.3012
T2729 0.3026
T2730 0.3032
T2731 0.305
T2732 0.305
T2733 0.3064
T2734 0.3068
T2735 0.3074
T2736 0.3091
T2737 0.3091
T2738 0.3091
T2739 0.3091
T2740 0.3091
T2741 0.3108
T2742 0.3113
T2743 0.3122
T2744 0.3131
T2745 0.3136
T2746 0.3152
T2747 0.3174
T2748 0.3178
T2749 0.3186
T2750 0.3201
T2751 0.3182
T2752 0.3174
T2753 0.3158
T2754 0.3152
T2755 0.3131
T2756 0.3126
T2757 0.3113
T2758 0.3108
T2759 0.3091
T2760 0.308
T2761 0.3059
T2762 0.305
T2763 0.3038
T2764 0.3026
T2765 0.3017
T2766 0.3007
T2767 0.2989
T2768 0.2983
T2769 0.2983
T2770 0.2983
T2771 0.2983
T2772 0.2968
T2773 0.2962
T2774 0.2949
T2775 0.3075
T2776 0.3075
T2777 0.3075
T2778 0.3075
T2779 0.3075
T2780 0.3075
T2781 0.3061
T2782 0.3056
T2783 0.3056
T2784 0.3051
T2785 0.3033
T2786 0.3033
T2787 0.3033
T2788 0.3019
T2789 0.3014
T2790 0.3014
T2791 0.3031
T2792 0.3031
T2793 0.3031
T2794 0.3031
T2795 0.3031
T2796 0.3031
T2797 0.3031
T2798 0.3031
T2799 0.3031
T2800 0.3031
T2801 0.3031
T2802 0.3031
T2803 0.3031
T2804 0.3031
T2805 0.3031
T2806 0.3031
T2807 0.3031
T2808 0.3031
