# Supplementary material for: FishMORPH - An agent-based model to predict salmonid growth and distribution responses under natural and low flows
Source: Sci Rep. 2016 Jul 19;6:29414. doi: 10.1038/srep29414 (PMC4949470; doi:10.1038/srep29414)
Supplement: Supplementary Information 2 [file srep29414-s2.zip › SR_FishMORPH_Files/Parameters/Baseline_Velocity_P27.var]

Velocity PatchP27
T1 0.2179
T2 0.2175
T3 0.2175
T4 0.2175
T5 0.2172
T6 0.2169
T7 0.216
T8 0.2158
T9 0.2148
T10 0.2169
T11 0.217
T12 0.2146
T13 0.2142
T14 0.2126
T15 0.2126
T16 0.2126
T17 0.2126
T18 0.2126
T19 0.2122
T20 0.2119
T21 0.2112
T22 0.2108
T23 0.2108
T24 0.2108
T25 0.2101
T26 0.2094
T27 0.2094
T28 0.2094
T29 0.2094
T30 0.2094
T31 0.2094
T32 0.2094
T33 0.2094
T34 0.2094
T35 0.2091
T36 0.2087
T37 0.208
T38 0.208
T39 0.208
T40 0.208
T41 0.208
T42 0.2077
T43 0.2068
T44 0.2068
T45 0.2068
T46 0.2068
T47 0.2068
T48 0.2068
T49 0.2068
T50 0.2068
T51 0.2054
T52 0.2054
T53 0.2054
T54 0.2078
T55 0.2078
T56 0.2075
T57 0.2068
T58 0.2071
T59 0.2075
T60 0.2064
T61 0.2082
T62 0.2071
T63 0.2068
T64 0.2064
T65 0.2078
T66 0.2068
T67 0.2064
T68 0.2064
T69 0.2064
T70 0.2064
T71 0.2061
T72 0.205
T73 0.2044
T74 0.2035
T75 0.2024
T76 0.2024
T77 0.2024
T78 0.2024
T79 0.2024
T80 0.2024
T81 0.2024
T82 0.2024
T83 0.2024
T84 0.2024
T85 0.2028
T86 0.2038
T87 0.2038
T88 0.2038
T89 0.2038
T90 0.2038
T91 0.2038
T92 0.2038
T93 0.2038
T94 0.2038
T95 0.2038
T96 0.2038
T97 0.2038
T98 0.2038
T99 0.2035
T100 0.2024
T101 0.2024
T102 0.2024
T103 0.2024
T104 0.2024
T105 0.2024
T106 0.2024
T107 0.2024
T108 0.202
T109 0.2024
T110 0.2024
T111 0.2024
T112 0.2024
T113 0.2024
T114 0.2024
T115 0.2024
T116 0.2024
T117 0.2024
T118 0.2024
T119 0.2024
T120 0.2024
T121 0.2024
T122 0.2024
T123 0.2024
T124 0.2024
T125 0.2024
T126 0.2024
T127 0.2024
T128 0.2024
T129 0.2024
T130 0.2024
T131 0.2031
T132 0.2038
T133 0.2038
T134 0.2038
T135 0.2038
T136 0.2041
T137 0.205
T138 0.205
T139 0.205
T140 0.205
T141 0.205
T142 0.205
T143 0.205
T144 0.205
T145 0.205
T146 0.205
T147 0.205
T148 0.205
T149 0.205
T150 0.2064
T151 0.2061
T152 0.2064
T153 0.2068
T154 0.2078
T155 0.2078
T156 0.2078
T157 0.2078
T158 0.2086
T159 0.2078
T160 0.2086
T161 0.2054
T162 0.2054
T163 0.2054
T164 0.2054
T165 0.2054
T166 0.2054
T167 0.2054
T168 0.2054
T169 0.2054
T170 0.2054
T171 0.2054
T172 0.2054
T173 0.2054
T174 0.2054
T175 0.2054
T176 0.2054
T177 0.2054
T178 0.205
T179 0.2054
T180 0.2054
T181 0.205
T182 0.2082
T183 0.205
T184 0.2082
T185 0.2078
T186 0.2078
T187 0.2078
T188 0.2078
T189 0.2078
T190 0.2078
T191 0.2078
T192 0.2078
T193 0.2078
T194 0.2078
T195 0.2078
T196 0.2078
T197 0.2068
T198 0.2064
T199 0.2064
T200 0.2064
T201 0.205
T202 0.205
T203 0.205
T204 0.205
T205 0.205
T206 0.205
T207 0.205
T208 0.205
T209 0.205
T210 0.205
T211 0.205
T212 0.205
T213 0.205
T214 0.205
T215 0.2054
T216 0.205
T217 0.205
T218 0.205
T219 0.205
T220 0.205
T221 0.205
T222 0.205
T223 0.205
T224 0.2047
T225 0.2038
T226 0.2038
T227 0.2038
T228 0.2038
T229 0.2038
T230 0.2038
T231 0.2038
T232 0.2038
T233 0.2038
T234 0.2038
T235 0.2038
T236 0.2038
T237 0.2038
T238 0.2038
T239 0.2038
T240 0.2038
T241 0.2038
T242 0.2038
T243 0.2038
T244 0.2038
T245 0.2038
T246 0.2038
T247 0.2038
T248 0.2038
T249 0.2024
T250 0.2024
T251 0.2028
T252 0.2312
T253 0.2433
T254 0.2323
T255 0.232
T256 0.232
T257 0.232
T258 0.2307
T259 0.2308
T260 0.2308
T261 0.2301
T262 0.2355
T263 0.2356
T264 0.2356
T265 0.2356
T266 0.2356
T267 0.2356
T268 0.2356
T269 0.2356
T270 0.2356
T271 0.2356
T272 0.2356
T273 0.2356
T274 0.2356
T275 0.2356
T276 0.2359
T277 0.2302
T278 0.2309
T279 0.2308
T280 0.2308
T281 0.2308
T282 0.2301
T283 0.2359
T284 0.2356
T285 0.2356
T286 0.2356
T287 0.2356
T288 0.2356
T289 0.2356
T290 0.2356
T291 0.2356
T292 0.2356
T293 0.2359
T294 0.2309
T295 0.2308
T296 0.2308
T297 0.2322
T298 0.232
T299 0.232
T300 0.2326
T301 0.2322
T302 0.2323
T303 0.2325
T304 0.2328
T305 0.233
T306 0.233
T307 0.233
T308 0.233
T309 0.233
T310 0.233
T311 0.233
T312 0.233
T313 0.233
T314 0.233
T315 0.233
T316 0.233
T317 0.233
T318 0.233
T319 0.233
T320 0.233
T321 0.233
T322 0.233
T323 0.233
T324 0.233
T325 0.2327
T326 0.233
T327 0.233
T328 0.233
T329 0.233
T330 0.233
T331 0.233
T332 0.233
T333 0.233
T334 0.233
T335 0.233
T336 0.233
T337 0.2327
T338 0.2319
T339 0.232
T340 0.232
T341 0.232
T342 0.232
T343 0.232
T344 0.232
T345 0.232
T346 0.232
T347 0.232
T348 0.232
T349 0.232
T350 0.232
T351 0.232
T352 0.232
T353 0.2307
T354 0.2308
T355 0.2308
T356 0.2308
T357 0.2308
T358 0.2308
T359 0.2308
T360 0.2308
T361 0.2308
T362 0.2301
T363 0.2309
T364 0.2308
T365 0.2308
T366 0.2308
T367 0.2308
T368 0.2308
T369 0.2308
T370 0.2308
T371 0.2308
T372 0.2308
T373 0.2312
T374 0.2321
T375 0.232
T376 0.232
T377 0.232
T378 0.2323
T379 0.232
T380 0.232
T381 0.232
T382 0.232
T383 0.232
T384 0.232
T385 0.232
T386 0.232
T387 0.232
T388 0.232
T389 0.232
T390 0.232
T391 0.232
T392 0.232
T393 0.231
T394 0.2285
T395 0.2186
T396 0.2157
T397 0.2183
T398 0.2171
T399 0.2159
T400 0.2161
T401 0.2161
T402 0.2161
T403 0.2164
T404 0.2161
T405 0.2161
T406 0.2151
T407 0.2149
T408 0.2149
T409 0.2149
T410 0.2156
T411 0.2162
T412 0.2171
T413 0.2186
T414 0.2195
T415 0.2185
T416 0.2194
T417 0.2153
T418 0.2153
T419 0.2191
T420 0.217
T421 0.2173
T422 0.2112
T423 0.2101
T424 0.2108
T425 0.2108
T426 0.2108
T427 0.2108
T428 0.2108
T429 0.2108
T430 0.2108
T431 0.2108
T432 0.2108
T433 0.2108
T434 0.2108
T435 0.2101
T436 0.2094
T437 0.2094
T438 0.2087
T439 0.208
T440 0.2073
T441 0.2066
T442 0.2066
T443 0.2062
T444 0.2051
T445 0.2055
T446 0.2051
T447 0.2055
T448 0.2051
T449 0.2086
T450 0.2069
T451 0.2061
T452 0.2061
T453 0.2061
T454 0.2054
T455 0.2047
T456 0.2047
T457 0.2061
T458 0.2061
T459 0.2061
T460 0.2058
T461 0.2061
T462 0.2061
T463 0.2076
T464 0.2085
T465 0.2055
T466 0.2063
T467 0.2074
T468 0.2081
T469 0.2091
T470 0.2091
T471 0.2098
T472 0.2105
T473 0.2102
T474 0.2091
T475 0.2084
T476 0.2077
T477 0.207
T478 0.2063
T479 0.2063
T480 0.2055
T481 0.2063
T482 0.2059
T483 0.2063
T484 0.2063
T485 0.2066
T486 0.2063
T487 0.2077
T488 0.2079
T489 0.2099
T490 0.2116
T491 0.2137
T492 0.2141
T493 0.2154
T494 0.2174
T495 0.2183
T496 0.2193
T497 0.2162
T498 0.2164
T499 0.2177
T500 0.2195
T501 0.2202
T502 0.222
T503 0.2236
T504 0.2249
T505 0.2261
T506 0.2202
T507 0.2204
T508 0.2207
T509 0.2216
T510 0.2215
T511 0.2219
T512 0.2227
T513 0.223
T514 0.2238
T515 0.2252
T516 0.2255
T517 0.2267
T518 0.2271
T519 0.2271
T520 0.2274
T521 0.227
T522 0.2271
T523 0.2271
T524 0.2271
T525 0.2271
T526 0.2271
T527 0.2267
T528 0.226
T529 0.2258
T530 0.2258
T531 0.2246
T532 0.2248
T533 0.2245
T534 0.2236
T535 0.2222
T536 0.2218
T537 0.2212
T538 0.2207
T539 0.2201
T540 0.2202
T541 0.2256
T542 0.2258
T543 0.2258
T544 0.2252
T545 0.2247
T546 0.2248
T547 0.2241
T548 0.2236
T549 0.2237
T550 0.2231
T551 0.2225
T552 0.2222
T553 0.2212
T554 0.2213
T555 0.2207
T556 0.2201
T557 0.2202
T558 0.2205
T559 0.2218
T560 0.224
T561 0.2271
T562 0.2222
T563 0.2246
T564 0.2272
T565 0.2318
T566 0.2331
T567 0.2322
T568 0.2353
T569 0.2377
T570 0.2391
T571 0.2411
T572 0.241
T573 0.2435
T574 0.2472
T575 0.2477
T576 0.2514
T577 0.2548
T578 0.2623
T579 0.2665
T580 0.2663
T581 0.2728
T582 0.2733
T583 0.2735
T584 0.2759
T585 0.2772
T586 0.2806
T587 0.2804
T588 0.2813
T589 0.2858
T590 0.2878
T591 0.2851
T592 0.2873
T593 0.2877
T594 0.2876
T595 0.2869
T596 0.2835
T597 0.2831
T598 0.2787
T599 0.2772
T600 0.2724
T601 0.2725
T602 0.2696
T603 0.2667
T604 0.2685
T605 0.2665
T606 0.2655
T607 0.2646
T608 0.2651
T609 0.2658
T610 0.2675
T611 0.2686
T612 0.271
T613 0.2691
T614 0.2713
T615 0.2722
T616 0.2741
T617 0.2755
T618 0.2728
T619 0.2742
T620 0.2752
T621 0.2755
T622 0.2744
T623 0.2717
T624 0.271
T625 0.2641
T626 0.2596
T627 0.257
T628 0.2499
T629 0.2444
T630 0.2426
T631 0.2392
T632 0.2391
T633 0.2374
T634 0.236
T635 0.235
T636 0.2339
T637 0.2329
T638 0.2324
T639 0.2315
T640 0.2306
T641 0.2304
T642 0.2358
T643 0.2354
T644 0.2354
T645 0.2354
T646 0.2348
T647 0.2342
T648 0.234
T649 0.233
T650 0.2332
T651 0.2326
T652 0.2321
T653 0.2322
T654 0.2315
T655 0.231
T656 0.231
T657 0.2302
T658 0.23
T659 0.2301
T660 0.2287
T661 0.2289
T662 0.2277
T663 0.2278
T664 0.2256
T665 0.2198
T666 0.2201
T667 0.2204
T668 0.2204
T669 0.22
T670 0.2194
T671 0.2195
T672 0.2195
T673 0.2195
T674 0.2195
T675 0.2182
T676 0.2184
T677 0.2182
T678 0.2182
T679 0.2178
T680 0.2169
T681 0.217
T682 0.217
T683 0.2163
T684 0.2174
T685 0.2206
T686 0.2242
T687 0.2314
T688 0.2229
T689 0.2232
T690 0.2196
T691 0.2179
T692 0.2168
T693 0.2163
T694 0.2157
T695 0.2158
T696 0.2155
T697 0.2185
T698 0.2186
T699 0.2187
T700 0.2188
T701 0.2188
T702 0.2178
T703 0.218
T704 0.218
T705 0.2178
T706 0.2179
T707 0.218
T708 0.217
T709 0.2169
T710 0.217
T711 0.217
T712 0.2167
T713 0.2158
T714 0.216
T715 0.216
T716 0.2161
T717 0.2161
T718 0.2162
T719 0.2162
T720 0.2163
T721 0.2163
T722 0.2164
T723 0.2164
T724 0.2165
T725 0.2165
T726 0.2166
T727 0.2166
T728 0.2167
T729 0.2164
T730 0.2165
T731 0.2169
T732 0.2169
T733 0.2159
T734 0.2156
T735 0.2161
T736 0.2157
T737 0.2155
T738 0.2151
T739 0.2148
T740 0.2145
T741 0.2146
T742 0.2146
T743 0.2145
T744 0.2144
T745 0.2145
T746 0.2145
T747 0.2146
T748 0.2146
T749 0.2147
T750 0.2147
T751 0.2147
T752 0.2148
T753 0.2148
T754 0.2149
T755 0.2149
T756 0.215
T757 0.215
T758 0.2151
T759 0.2151
T760 0.2152
T761 0.2152
T762 0.2152
T763 0.2153
T764 0.2153
T765 0.2246
T766 0.2229
T767 0.223
T768 0.2231
T769 0.2231
T770 0.2232
T771 0.2229
T772 0.2226
T773 0.2227
T774 0.2224
T775 0.2228
T776 0.2231
T777 0.2231
T778 0.2231
T779 0.2232
T780 0.2232
T781 0.223
T782 0.2228
T783 0.2226
T784 0.2227
T785 0.2221
T786 0.2225
T787 0.2222
T788 0.2223
T789 0.223
T790 0.223
T791 0.2231
T792 0.2231
T793 0.2232
T794 0.2232
T795 0.2233
T796 0.2233
T797 0.223
T798 0.2234
T799 0.2235
T800 0.2235
T801 0.2236
T802 0.2236
T803 0.2237
T804 0.2237
T805 0.2236
T806 0.2235
T807 0.2236
T808 0.2236
T809 0.223
T810 0.2224
T811 0.2229
T812 0.2225
T813 0.2226
T814 0.2226
T815 0.2227
T816 0.2227
T817 0.2228
T818 0.2228
T819 0.2229
T820 0.2229
T821 0.2265
T822 0.2266
T823 0.2259
T824 0.2261
T825 0.2261
T826 0.2262
T827 0.2262
T828 0.2263
T829 0.2263
T830 0.2253
T831 0.2255
T832 0.2263
T833 0.2244
T834 0.2238
T835 0.2235
T836 0.2224
T837 0.2225
T838 0.2225
T839 0.2226
T840 0.2226
T841 0.2227
T842 0.2227
T843 0.2228
T844 0.2228
T845 0.2227
T846 0.222
T847 0.2221
T848 0.2214
T849 0.2213
T850 0.2228
T851 0.2225
T852 0.2229
T853 0.223
T854 0.223
T855 0.2216
T856 0.2212
T857 0.2201
T858 0.2202
T859 0.2202
T860 0.2202
T861 0.2203
T862 0.2203
T863 0.2204
T864 0.2204
T865 0.2212
T866 0.2221
T867 0.2221
T868 0.2221
T869 0.2222
T870 0.2222
T871 0.2223
T872 0.2223
T873 0.2224
T874 0.2224
T875 0.2225
T876 0.2225
T877 0.2225
T878 0.2226
T879 0.2226
T880 0.2211
T881 0.2212
T882 0.22
T883 0.2196
T884 0.2253
T885 0.2253
T886 0.2197
T887 0.2198
T888 0.2205
T889 0.2212
T890 0.2212
T891 0.2212
T892 0.2213
T893 0.2213
T894 0.2218
T895 0.2214
T896 0.2214
T897 0.2215
T898 0.2215
T899 0.2215
T900 0.2216
T901 0.2216
T902 0.2216
T903 0.2278
T904 0.2271
T905 0.2268
T906 0.2268
T907 0.2269
T908 0.2269
T909 0.227
T910 0.227
T911 0.2271
T912 0.2271
T913 0.2272
T914 0.2272
T915 0.2277
T916 0.2273
T917 0.2274
T918 0.2278
T919 0.229
T920 0.2279
T921 0.2275
T922 0.2276
T923 0.2276
T924 0.2277
T925 0.2277
T926 0.2277
T927 0.2272
T928 0.2263
T929 0.2276
T930 0.2264
T931 0.2262
T932 0.2262
T933 0.2262
T934 0.2263
T935 0.2263
T936 0.2264
T937 0.2264
T938 0.2269
T939 0.2269
T940 0.2265
T941 0.2282
T942 0.2282
T943 0.2283
T944 0.2283
T945 0.2284
T946 0.2284
T947 0.2285
T948 0.2285
T949 0.2298
T950 0.2315
T951 0.2307
T952 0.23
T953 0.2291
T954 0.2285
T955 0.2285
T956 0.2286
T957 0.2286
T958 0.2287
T959 0.2287
T960 0.2287
T961 0.2288
T962 0.2288
T963 0.2289
T964 0.2289
T965 0.229
T966 0.229
T967 0.2291
T968 0.2291
T969 0.2291
T970 0.2292
T971 0.2292
T972 0.2293
T973 0.2293
T974 0.2294
T975 0.2294
T976 0.2295
T977 0.2295
T978 0.2295
T979 0.2296
T980 0.2296
T981 0.2295
T982 0.2284
T983 0.2281
T984 0.2282
T985 0.2282
T986 0.2279
T987 0.2279
T988 0.228
T989 0.228
T990 0.2281
T991 0.2281
T992 0.2282
T993 0.2282
T994 0.2282
T995 0.2283
T996 0.2283
T997 0.2284
T998 0.2284
T999 0.2284
T1000 0.2285
T1001 0.2281
T1002 0.2268
T1003 0.2269
T1004 0.2269
T1005 0.2274
T1006 0.2287
T1007 0.2288
T1008 0.2275
T1009 0.2271
T1010 0.2271
T1011 0.2272
T1012 0.2272
T1013 0.2272
T1014 0.2273
T1015 0.2273
T1016 0.2273
T1017 0.2274
T1018 0.2272
T1019 0.2289
T1020 0.2289
T1021 0.2289
T1022 0.229
T1023 0.2286
T1024 0.2272
T1025 0.2376
T1026 0.2372
T1027 0.2366
T1028 0.236
T1029 0.2367
T1030 0.2374
T1031 0.2375
T1032 0.2375
T1033 0.2376
T1034 0.2376
T1035 0.2377
T1036 0.2377
T1037 0.2378
T1038 0.2378
T1039 0.2379
T1040 0.2387
T1041 0.2396
T1042 0.238
T1043 0.2385
T1044 0.2398
T1045 0.2398
T1046 0.2408
T1047 0.2413
T1048 0.2413
T1049 0.2299
T1050 0.2414
T1051 0.2402
T1052 0.2386
T1053 0.2382
T1054 0.2383
T1055 0.2383
T1056 0.2384
T1057 0.2401
T1058 0.2401
T1059 0.2402
T1060 0.2402
T1061 0.2403
T1062 0.2403
T1063 0.2404
T1064 0.2404
T1065 0.2405
T1066 0.2405
T1067 0.2414
T1068 0.2421
T1069 0.242
T1070 0.2421
T1071 0.2421
T1072 0.243
T1073 0.2439
T1074 0.244
T1075 0.244
T1076 0.2441
T1077 0.2441
T1078 0.2442
T1079 0.2442
T1080 0.2443
T1081 0.2443
T1082 0.2448
T1083 0.2448
T1084 0.2453
T1085 0.2462
T1086 0.246
T1087 0.246
T1088 0.246
T1089 0.2461
T1090 0.2461
T1091 0.2458
T1092 0.2462
T1093 0.2552
T1094 0.2483
T1095 0.2542
T1096 0.2544
T1097 0.2544
T1098 0.2549
T1099 0.2488
T1100 0.2487
T1101 0.2488
T1102 0.2517
T1103 0.2549
T1104 0.2604
T1105 0.264
T1106 0.2693
T1107 0.2711
T1108 0.2712
T1109 0.2712
T1110 0.2734
T1111 0.2711
T1112 0.2763
T1113 0.2799
T1114 0.278
T1115 0.2798
T1116 0.2819
T1117 0.2819
T1118 0.2802
T1119 0.2765
T1120 0.2801
T1121 0.2762
T1122 0.2737
T1123 0.2735
T1124 0.2718
T1125 0.2744
T1126 0.2744
T1127 0.2745
T1128 0.2746
T1129 0.2747
T1130 0.2757
T1131 0.276
T1132 0.2757
T1133 0.2747
T1134 0.2749
T1135 0.2753
T1136 0.276
T1137 0.276
T1138 0.2764
T1139 0.2774
T1140 0.2741
T1141 0.2758
T1142 0.2768
T1143 0.2767
T1144 0.2771
T1145 0.2771
T1146 0.2772
T1147 0.2779
T1148 0.2782
T1149 0.2782
T1150 0.2782
T1151 0.2783
T1152 0.2774
T1153 0.2764
T1154 0.275
T1155 0.2788
T1156 0.2784
T1157 0.2786
T1158 0.277
T1159 0.2773
T1160 0.2773
T1161 0.2782
T1162 0.2789
T1163 0.2786
T1164 0.2803
T1165 0.2805
T1166 0.2763
T1167 0.2763
T1168 0.2763
T1169 0.2809
T1170 0.2804
T1171 0.2793
T1172 0.2791
T1173 0.2805
T1174 0.2807
T1175 0.2806
T1176 0.2806
T1177 0.2814
T1178 0.2822
T1179 0.2821
T1180 0.2818
T1181 0.2819
T1182 0.2823
T1183 0.2823
T1184 0.2824
T1185 0.2825
T1186 0.2825
T1187 0.2826
T1188 0.2821
T1189 0.2834
T1190 0.2806
T1191 0.2788
T1192 0.2776
T1193 0.2767
T1194 0.2762
T1195 0.2747
T1196 0.275
T1197 0.275
T1198 0.2751
T1199 0.2767
T1200 0.2781
T1201 0.2793
T1202 0.2778
T1203 0.2776
T1204 0.2764
T1205 0.2759
T1206 0.2754
T1207 0.2786
T1208 0.2759
T1209 0.2731
T1210 0.2742
T1211 0.2751
T1212 0.2766
T1213 0.2782
T1214 0.2808
T1215 0.282
T1216 0.284
T1217 0.2846
T1218 0.2864
T1219 0.2885
T1220 0.2871
T1221 0.29
T1222 0.2932
T1223 0.2958
T1224 0.2958
T1225 0.2958
T1226 0.2947
T1227 0.2945
T1228 0.2931
T1229 0.2922
T1230 0.2921
T1231 0.2922
T1232 0.293
T1233 0.2955
T1234 0.2981
T1235 0.2928
T1236 0.2953
T1237 0.2972
T1238 0.2974
T1239 0.2988
T1240 0.3008
T1241 0.3001
T1242 0.2967
T1243 0.2961
T1244 0.2963
T1245 0.2964
T1246 0.2966
T1247 0.2974
T1248 0.2977
T1249 0.2977
T1250 0.2978
T1251 0.2978
T1252 0.2971
T1253 0.2965
T1254 0.2966
T1255 0.2959
T1256 0.2945
T1257 0.294
T1258 0.2933
T1259 0.3021
T1260 0.3011
T1261 0.301
T1262 0.3001
T1263 0.2942
T1264 0.2916
T1265 0.2894
T1266 0.2937
T1267 0.2927
T1268 0.2913
T1269 0.2902
T1270 0.2901
T1271 0.2885
T1272 0.2881
T1273 0.2859
T1274 0.285
T1275 0.2848
T1276 0.2835
T1277 0.2828
T1278 0.2821
T1279 0.2808
T1280 0.28
T1281 0.2844
T1282 0.2835
T1283 0.2837
T1284 0.2837
T1285 0.2836
T1286 0.2835
T1287 0.2818
T1288 0.2813
T1289 0.279
T1290 0.2777
T1291 0.2762
T1292 0.2753
T1293 0.2755
T1294 0.2767
T1295 0.277
T1296 0.277
T1297 0.2755
T1298 0.2757
T1299 0.2757
T1300 0.2739
T1301 0.2737
T1302 0.2725
T1303 0.2718
T1304 0.2792
T1305 0.2794
T1306 0.278
T1307 0.2782
T1308 0.2778
T1309 0.2795
T1310 0.2793
T1311 0.2794
T1312 0.2812
T1313 0.276
T1314 0.279
T1315 0.2902
T1316 0.3
T1317 0.3039
T1318 0.3059
T1319 0.3183
T1320 0.3222
T1321 0.3196
T1322 0.3254
T1323 0.3297
T1324 0.3327
T1325 0.3321
T1326 0.335
T1327 0.3365
T1328 0.3388
T1329 0.3399
T1330 0.3394
T1331 0.3388
T1332 0.3373
T1333 0.3346
T1334 0.331
T1335 0.3307
T1336 0.3265
T1337 0.3237
T1338 0.3226
T1339 0.3217
T1340 0.3209
T1341 0.3204
T1342 0.3205
T1343 0.3205
T1344 0.3197
T1345 0.3274
T1346 0.3273
T1347 0.3264
T1348 0.325
T1349 0.3236
T1350 0.3225
T1351 0.3209
T1352 0.3195
T1353 0.3176
T1354 0.3156
T1355 0.3145
T1356 0.3202
T1357 0.3191
T1358 0.317
T1359 0.3152
T1360 0.313
T1361 0.3115
T1362 0.31
T1363 0.3087
T1364 0.3074
T1365 0.306
T1366 0.3146
T1367 0.3134
T1368 0.3125
T1369 0.3124
T1370 0.3125
T1371 0.3125
T1372 0.3133
T1373 0.3148
T1374 0.3163
T1375 0.3175
T1376 0.3099
T1377 0.3112
T1378 0.3118
T1379 0.3133
T1380 0.3135
T1381 0.3154
T1382 0.3163
T1383 0.3177
T1384 0.319
T1385 0.3174
T1386 0.318
T1387 0.3176
T1388 0.3166
T1389 0.3153
T1390 0.3137
T1391 0.3121
T1392 0.3112
T1393 0.3112
T1394 0.3112
T1395 0.3128
T1396 0.315
T1397 0.3174
T1398 0.3195
T1399 0.3211
T1400 0.3216
T1401 0.3222
T1402 0.3218
T1403 0.3226
T1404 0.3217
T1405 0.3207
T1406 0.3198
T1407 0.3189
T1408 0.3173
T1409 0.3168
T1410 0.3158
T1411 0.3156
T1412 0.3146
T1413 0.3148
T1414 0.3144
T1415 0.3149
T1416 0.3131
T1417 0.3133
T1418 0.3133
T1419 0.3134
T1420 0.3134
T1421 0.3219
T1422 0.3218
T1423 0.3208
T1424 0.3195
T1425 0.3198
T1426 0.3195
T1427 0.3185
T1428 0.3175
T1429 0.3166
T1430 0.316
T1431 0.3158
T1432 0.3151
T1433 0.3149
T1434 0.3154
T1435 0.3158
T1436 0.3158
T1437 0.315
T1438 0.3152
T1439 0.3152
T1440 0.3153
T1441 0.3149
T1442 0.3142
T1443 0.314
T1444 0.3129
T1445 0.3119
T1446 0.3113
T1447 0.311
T1448 0.3098
T1449 0.3158
T1450 0.3159
T1451 0.3159
T1452 0.3156
T1453 0.3149
T1454 0.3146
T1455 0.3143
T1456 0.3124
T1457 0.3115
T1458 0.3101
T1459 0.3086
T1460 0.3077
T1461 0.3069
T1462 0.3062
T1463 0.3062
T1464 0.3071
T1465 0.3106
T1466 0.3128
T1467 0.3133
T1468 0.3116
T1469 0.3093
T1470 0.3085
T1471 0.3078
T1472 0.3076
T1473 0.3067
T1474 0.306
T1475 0.3064
T1476 0.3077
T1477 0.3058
T1478 0.3061
T1479 0.3058
T1480 0.3051
T1481 0.3043
T1482 0.3045
T1483 0.3027
T1484 0.3029
T1485 0.303
T1486 0.3037
T1487 0.3045
T1488 0.3072
T1489 0.3084
T1490 0.3081
T1491 0.3105
T1492 0.3122
T1493 0.3124
T1494 0.3121
T1495 0.3122
T1496 0.3139
T1497 0.3155
T1498 0.318
T1499 0.3203
T1500 0.3165
T1501 0.3173
T1502 0.3168
T1503 0.3152
T1504 0.3192
T1505 0.318
T1506 0.3174
T1507 0.3162
T1508 0.3159
T1509 0.3169
T1510 0.3176
T1511 0.3181
T1512 0.3193
T1513 0.3198
T1514 0.3204
T1515 0.3165
T1516 0.3169
T1517 0.3184
T1518 0.3186
T1519 0.3202
T1520 0.321
T1521 0.3221
T1522 0.3227
T1523 0.3244
T1524 0.3257
T1525 0.3278
T1526 0.3306
T1527 0.331
T1528 0.3313
T1529 0.332
T1530 0.3312
T1531 0.3311
T1532 0.3312
T1533 0.3301
T1534 0.3299
T1535 0.3302
T1536 0.331
T1537 0.3316
T1538 0.3334
T1539 0.3246
T1540 0.3267
T1541 0.3284
T1542 0.33
T1543 0.3309
T1544 0.3308
T1545 0.3309
T1546 0.3309
T1547 0.3309
T1548 0.331
T1549 0.331
T1550 0.331
T1551 0.3311
T1552 0.3311
T1553 0.3312
T1554 0.3312
T1555 0.3312
T1556 0.3313
T1557 0.3313
T1558 0.3313
T1559 0.3314
T1560 0.3314
T1561 0.3314
T1562 0.3315
T1563 0.3315
T1564 0.3315
T1565 0.3316
T1566 0.3316
T1567 0.3317
T1568 0.3317
T1569 0.3317
T1570 0.3252
T1571 0.3226
T1572 0.3221
T1573 0.3219
T1574 0.3242
T1575 0.324
T1576 0.3242
T1577 0.3238
T1578 0.3243
T1579 0.3251
T1580 0.327
T1581 0.3237
T1582 0.3248
T1583 0.3249
T1584 0.3253
T1585 0.3241
T1586 0.3251
T1587 0.3262
T1588 0.3273
T1589 0.3287
T1590 0.3293
T1591 0.3284
T1592 0.3278
T1593 0.3267
T1594 0.3258
T1595 0.3255
T1596 0.3256
T1597 0.3277
T1598 0.3278
T1599 0.3274
T1600 0.3271
T1601 0.3272
T1602 0.3272
T1603 0.3272
T1604 0.3273
T1605 0.3267
T1606 0.3268
T1607 0.3264
T1608 0.3249
T1609 0.3235
T1610 0.3221
T1611 0.3273
T1612 0.326
T1613 0.325
T1614 0.3248
T1615 0.3241
T1616 0.3234
T1617 0.3251
T1618 0.3247
T1619 0.3252
T1620 0.3264
T1621 0.3262
T1622 0.3263
T1623 0.3255
T1624 0.3244
T1625 0.323
T1626 0.3216
T1627 0.32
T1628 0.3177
T1629 0.3164
T1630 0.3157
T1631 0.315
T1632 0.3137
T1633 0.3134
T1634 0.3172
T1635 0.3158
T1636 0.3145
T1637 0.314
T1638 0.3128
T1639 0.3125
T1640 0.3122
T1641 0.3109
T1642 0.3111
T1643 0.3111
T1644 0.3107
T1645 0.3094
T1646 0.3092
T1647 0.3077
T1648 0.3061
T1649 0.3047
T1650 0.3039
T1651 0.3036
T1652 0.3031
T1653 0.3017
T1654 0.3108
T1655 0.3108
T1656 0.3108
T1657 0.3109
T1658 0.3029
T1659 0.3034
T1660 0.3043
T1661 0.3055
T1662 0.3085
T1663 0.3137
T1664 0.3167
T1665 0.32
T1666 0.3173
T1667 0.3198
T1668 0.326
T1669 0.3304
T1670 0.3337
T1671 0.3319
T1672 0.3364
T1673 0.3395
T1674 0.3416
T1675 0.3424
T1676 0.3422
T1677 0.3411
T1678 0.3394
T1679 0.3365
T1680 0.3338
T1681 0.3312
T1682 0.3292
T1683 0.3296
T1684 0.3288
T1685 0.3297
T1686 0.3309
T1687 0.3311
T1688 0.3323
T1689 0.3326
T1690 0.3325
T1691 0.3326
T1692 0.3326
T1693 0.3326
T1694 0.3322
T1695 0.3303
T1696 0.3285
T1697 0.3325
T1698 0.3313
T1699 0.3289
T1700 0.3279
T1701 0.3281
T1702 0.3281
T1703 0.3269
T1704 0.3251
T1705 0.3254
T1706 0.3237
T1707 0.3231
T1708 0.322
T1709 0.3201
T1710 0.3192
T1711 0.3182
T1712 0.3166
T1713 0.316
T1714 0.3152
T1715 0.3213
T1716 0.3205
T1717 0.3193
T1718 0.3182
T1719 0.3169
T1720 0.3154
T1721 0.3156
T1722 0.3157
T1723 0.3175
T1724 0.3172
T1725 0.3171
T1726 0.317
T1727 0.3175
T1728 0.3188
T1729 0.3173
T1730 0.317
T1731 0.3171
T1732 0.3171
T1733 0.3157
T1734 0.3156
T1735 0.3153
T1736 0.3142
T1737 0.3144
T1738 0.3144
T1739 0.3144
T1740 0.3144
T1741 0.314
T1742 0.3122
T1743 0.3116
T1744 0.3101
T1745 0.309
T1746 0.3082
T1747 0.3083
T1748 0.3083
T1749 0.3084
T1750 0.3084
T1751 0.3096
T1752 0.3098
T1753 0.3098
T1754 0.3098
T1755 0.3094
T1756 0.3087
T1757 0.3083
T1758 0.3083
T1759 0.3069
T1760 0.3066
T1761 0.3047
T1762 0.3048
T1763 0.3048
T1764 0.3134
T1765 0.3139
T1766 0.3048
T1767 0.3048
T1768 0.3134
T1769 0.3129
T1770 0.3135
T1771 0.3139
T1772 0.3048
T1773 0.3048
T1774 0.3048
T1775 0.3048
T1776 0.3128
T1777 0.312
T1778 0.3122
T1779 0.3114
T1780 0.3107
T1781 0.3108
T1782 0.3097
T1783 0.309
T1784 0.3091
T1785 0.3091
T1786 0.3091
T1787 0.3125
T1788 0.3102
T1789 0.3093
T1790 0.3076
T1791 0.3073
T1792 0.3058
T1793 0.304
T1794 0.3042
T1795 0.3042
T1796 0.3038
T1797 0.3043
T1798 0.3042
T1799 0.3042
T1800 0.3042
T1801 0.3042
T1802 0.3042
T1803 0.3032
T1804 0.3023
T1805 0.3025
T1806 0.3016
T1807 0.3017
T1808 0.3009
T1809 0.3009
T1810 0.3009
T1811 0.3009
T1812 0.3014
T1813 0.3009
T1814 0.3009
T1815 0.3009
T1816 0.2989
T1817 0.2991
T1818 0.2991
T1819 0.2991
T1820 0.2991
T1821 0.2991
T1822 0.2991
T1823 0.2991
T1824 0.2991
T1825 0.2991
T1826 0.2977
T1827 0.2971
T1828 0.2972
T1829 0.2953
T1830 0.2955
T1831 0.2955
T1832 0.294
T1833 0.2941
T1834 0.2951
T1835 0.2984
T1836 0.3005
T1837 0.3006
T1838 0.3006
T1839 0.3
T1840 0.2991
T1841 0.2992
T1842 0.2986
T1843 0.2987
T1844 0.2987
T1845 0.3002
T1846 0.3002
T1847 0.3002
T1848 0.3002
T1849 0.3002
T1850 0.2994
T1851 0.2986
T1852 0.2978
T1853 0.2969
T1854 0.2954
T1855 0.2955
T1856 0.295
T1857 0.2946
T1858 0.2951
T1859 0.2965
T1860 0.2973
T1861 0.2967
T1862 0.2958
T1863 0.295
T1864 0.3085
T1865 0.3082
T1866 0.3083
T1867 0.2946
T1868 0.2951
T1869 0.2945
T1870 0.2945
T1871 0.2939
T1872 0.3077
T1873 0.295
T1874 0.2969
T1875 0.2989
T1876 0.3034
T1877 0.3098
T1878 0.3132
T1879 0.3082
T1880 0.3126
T1881 0.3166
T1882 0.3214
T1883 0.3214
T1884 0.3279
T1885 0.3321
T1886 0.3301
T1887 0.3323
T1888 0.3322
T1889 0.3318
T1890 0.3294
T1891 0.3268
T1892 0.3313
T1893 0.3288
T1894 0.3272
T1895 0.3266
T1896 0.3263
T1897 0.3268
T1898 0.3287
T1899 0.3311
T1900 0.3331
T1901 0.3287
T1902 0.3296
T1903 0.3303
T1904 0.3302
T1905 0.3293
T1906 0.3282
T1907 0.3284
T1908 0.3271
T1909 0.3305
T1910 0.3257
T1911 0.3244
T1912 0.3223
T1913 0.3192
T1914 0.3188
T1915 0.3193
T1916 0.3158
T1917 0.3181
T1918 0.3178
T1919 0.3168
T1920 0.3152
T1921 0.3154
T1922 0.3136
T1923 0.3125
T1924 0.3114
T1925 0.3108
T1926 0.309
T1927 0.3089
T1928 0.3074
T1929 0.3064
T1930 0.3065
T1931 0.3091
T1932 0.3093
T1933 0.3083
T1934 0.307
T1935 0.3064
T1936 0.306
T1937 0.3041
T1938 0.3115
T1939 0.312
T1940 0.3044
T1941 0.306
T1942 0.3063
T1943 0.3089
T1944 0.3108
T1945 0.3096
T1946 0.3088
T1947 0.3098
T1948 0.3106
T1949 0.312
T1950 0.3146
T1951 0.3196
T1952 0.3253
T1953 0.3253
T1954 0.3334
T1955 0.3361
T1956 0.3421
T1957 0.3464
T1958 0.342
T1959 0.3543
T1960 0.3534
T1961 0.3589
T1962 0.3619
T1963 0.3571
T1964 0.3619
T1965 0.3661
T1966 0.3695
T1967 0.3732
T1968 0.3784
T1969 0.3816
T1970 0.3816
T1971 0.3827
T1972 0.3858
T1973 0.388
T1974 0.3892
T1975 0.3909
T1976 0.3916
T1977 0.3883
T1978 0.388
T1979 0.3874
T1980 0.3877
T1981 0.3872
T1982 0.3907
T1983 0.39
T1984 0.3887
T1985 0.3879
T1986 0.3885
T1987 0.387
T1988 0.3859
T1989 0.3858
T1990 0.3858
T1991 0.3846
T1992 0.3845
T1993 0.3835
T1994 0.383
T1995 0.3811
T1996 0.3798
T1997 0.3791
T1998 0.3771
T1999 0.3756
T2000 0.3786
T2001 0.3768
T2002 0.3744
T2003 0.3716
T2004 0.3694
T2005 0.3676
T2006 0.3654
T2007 0.3674
T2008 0.3673
T2009 0.3662
T2010 0.3656
T2011 0.3654
T2012 0.364
T2013 0.3635
T2014 0.3626
T2015 0.3616
T2016 0.3606
T2017 0.3589
T2018 0.3581
T2019 0.3564
T2020 0.3555
T2021 0.3545
T2022 0.3533
T2023 0.3518
T2024 0.3593
T2025 0.3585
T2026 0.3575
T2027 0.3561
T2028 0.3553
T2029 0.3543
T2030 0.353
T2031 0.3532
T2032 0.3525
T2033 0.351
T2034 0.3505
T2035 0.3499
T2036 0.35
T2037 0.3488
T2038 0.3485
T2039 0.3475
T2040 0.3472
T2041 0.346
T2042 0.3454
T2043 0.3444
T2044 0.3445
T2045 0.3448
T2046 0.3442
T2047 0.3443
T2048 0.3456
T2049 0.3473
T2050 0.3485
T2051 0.3506
T2052 0.3525
T2053 0.3567
T2054 0.3603
T2055 0.3558
T2056 0.3606
T2057 0.3656
T2058 0.3695
T2059 0.3749
T2060 0.3787
T2061 0.3773
T2062 0.3797
T2063 0.3827
T2064 0.3849
T2065 0.3857
T2066 0.3858
T2067 0.3867
T2068 0.3869
T2069 0.3858
T2070 0.3856
T2071 0.3847
T2072 0.3841
T2073 0.3831
T2074 0.3816
T2075 0.3812
T2076 0.3803
T2077 0.3794
T2078 0.3784
T2079 0.3775
T2080 0.3773
T2081 0.3763
T2082 0.3751
T2083 0.3742
T2084 0.3777
T2085 0.3765
T2086 0.3746
T2087 0.3721
T2088 0.3711
T2089 0.3703
T2090 0.3687
T2091 0.3669
T2092 0.3655
T2093 0.364
T2094 0.3627
T2095 0.3645
T2096 0.3637
T2097 0.3628
T2098 0.3633
T2099 0.3622
T2100 0.3598
T2101 0.3587
T2102 0.3585
T2103 0.3574
T2104 0.3568
T2105 0.356
T2106 0.3549
T2107 0.3547
T2108 0.3547
T2109 0.3543
T2110 0.3532
T2111 0.3518
T2112 0.352
T2113 0.3506
T2114 0.3503
T2115 0.3496
T2116 0.3492
T2117 0.3492
T2118 0.3492
T2119 0.3492
T2120 0.3492
T2121 0.3575
T2122 0.3569
T2123 0.357
T2124 0.357
T2125 0.356
T2126 0.3571
T2127 0.3577
T2128 0.3556
T2129 0.3555
T2130 0.3556
T2131 0.3568
T2132 0.3583
T2133 0.3506
T2134 0.3517
T2135 0.3512
T2136 0.3512
T2137 0.3502
T2138 0.3503
T2139 0.3486
T2140 0.3488
T2141 0.3571
T2142 0.3564
T2143 0.3566
T2144 0.3565
T2145 0.3559
T2146 0.3563
T2147 0.3573
T2148 0.3496
T2149 0.352
T2150 0.3535
T2151 0.3551
T2152 0.357
T2153 0.3578
T2154 0.3585
T2155 0.3595
T2156 0.36
T2157 0.3603
T2158 0.3598
T2159 0.3591
T2160 0.3585
T2161 0.3586
T2162 0.3586
T2163 0.357
T2164 0.3573
T2165 0.3559
T2166 0.3556
T2167 0.355
T2168 0.354
T2169 0.3533
T2170 0.3531
T2171 0.3519
T2172 0.3511
T2173 0.3509
T2174 0.3497
T2175 0.3494
T2176 0.3478
T2177 0.348
T2178 0.3557
T2179 0.3559
T2180 0.3543
T2181 0.3546
T2182 0.3538
T2183 0.3531
T2184 0.3532
T2185 0.3522
T2186 0.3504
T2187 0.3507
T2188 0.3507
T2189 0.3496
T2190 0.3494
T2191 0.349
T2192 0.3483
T2193 0.348
T2194 0.3477
T2195 0.3469
T2196 0.3466
T2197 0.3466
T2198 0.3459
T2199 0.3445
T2200 0.3439
T2201 0.344
T2202 0.344
T2203 0.3456
T2204 0.3449
T2205 0.3442
T2206 0.3443
T2207 0.3438
T2208 0.3439
T2209 0.3439
T2210 0.3428
T2211 0.3424
T2212 0.3424
T2213 0.3417
T2214 0.341
T2215 0.3411
T2216 0.3411
T2217 0.3411
T2218 0.3406
T2219 0.3394
T2220 0.3395
T2221 0.3391
T2222 0.346
T2223 0.3457
T2224 0.3458
T2225 0.3457
T2226 0.3457
T2227 0.3457
T2228 0.3457
T2229 0.3457
T2230 0.3457
T2231 0.3457
T2232 0.3455
T2233 0.3446
T2234 0.344
T2235 0.3441
T2236 0.3441
T2237 0.3441
T2238 0.3427
T2239 0.3429
T2240 0.3428
T2241 0.3426
T2242 0.3426
T2243 0.3422
T2244 0.3412
T2245 0.3414
T2246 0.3413
T2247 0.3413
T2248 0.3409
T2249 0.3406
T2250 0.3399
T2251 0.3398
T2252 0.3398
T2253 0.3398
T2254 0.3398
T2255 0.3398
T2256 0.339
T2257 0.3384
T2258 0.3385
T2259 0.3385
T2260 0.3385
T2261 0.3381
T2262 0.3377
T2263 0.3377
T2264 0.3373
T2265 0.3369
T2266 0.3369
T2267 0.3369
T2268 0.3361
T2269 0.3355
T2270 0.3356
T2271 0.3356
T2272 0.3344
T2273 0.3342
T2274 0.3342
T2275 0.3342
T2276 0.334
T2277 0.334
T2278 0.334
T2279 0.334
T2280 0.3339
T2281 0.3339
T2282 0.3328
T2283 0.3325
T2284 0.3326
T2285 0.3326
T2286 0.3326
T2287 0.3325
T2288 0.3325
T2289 0.3318
T2290 0.3311
T2291 0.331
T2292 0.3309
T2293 0.3309
T2294 0.3309
T2295 0.3309
T2296 0.3309
T2297 0.3309
T2298 0.3305
T2299 0.3297
T2300 0.3294
T2301 0.3291
T2302 0.3359
T2303 0.3306
T2304 0.33
T2305 0.3313
T2306 0.3342
T2307 0.3356
T2308 0.3368
T2309 0.3369
T2310 0.3368
T2311 0.3368
T2312 0.3368
T2313 0.3368
T2314 0.3368
T2315 0.3367
T2316 0.3367
T2317 0.3367
T2318 0.3367
T2319 0.3367
T2320 0.3359
T2321 0.3353
T2322 0.3365
T2323 0.3367
T2324 0.3366
T2325 0.3366
T2326 0.3366
T2327 0.3365
T2328 0.3365
T2329 0.3363
T2330 0.3363
T2331 0.3363
T2332 0.3348
T2333 0.335
T2334 0.335
T2335 0.3349
T2336 0.3349
T2337 0.3349
T2338 0.3349
T2339 0.3345
T2340 0.3338
T2341 0.3346
T2342 0.3349
T2343 0.3341
T2344 0.3338
T2345 0.3334
T2346 0.3335
T2347 0.3335
T2348 0.3334
T2349 0.3332
T2350 0.334
T2351 0.3338
T2352 0.3342
T2353 0.333
T2354 0.3331
T2355 0.3331
T2356 0.3331
T2357 0.3331
T2358 0.3331
T2359 0.3331
T2360 0.333
T2361 0.333
T2362 0.3323
T2363 0.3327
T2364 0.3323
T2365 0.3323
T2366 0.3323
T2367 0.3315
T2368 0.3316
T2369 0.3324
T2370 0.3363
T2371 0.3272
T2372 0.3273
T2373 0.3269
T2374 0.3353
T2375 0.3335
T2376 0.3327
T2377 0.3317
T2378 0.3307
T2379 0.3305
T2380 0.3306
T2381 0.3305
T2382 0.3317
T2383 0.3319
T2384 0.3318
T2385 0.3318
T2386 0.3317
T2387 0.3317
T2388 0.3317
T2389 0.3317
T2390 0.3317
T2391 0.3317
T2392 0.3316
T2393 0.3316
T2394 0.3316
T2395 0.2259
T2396 0.2496
T2397 0.25
T2398 0.2495
T2399 0.2495
T2400 0.2495
T2401 0.2495
T2402 0.2495
T2403 0.2495
T2404 0.2495
T2405 0.2495
T2406 0.2494
T2407 0.2499
T2408 0.2494
T2409 0.2494
T2410 0.2492
T2411 0.2487
T2412 0.247
T2413 0.2479
T2414 0.247
T2415 0.244
T2416 0.243
T2417 0.243
T2418 0.243
T2419 0.243
T2420 0.243
T2421 0.243
T2422 0.243
T2423 0.243
T2424 0.243
T2425 0.2429
T2426 0.2429
T2427 0.2429
T2428 0.2429
T2429 0.2429
T2430 0.2429
T2431 0.2429
T2432 0.2429
T2433 0.2429
T2434 0.2429
T2435 0.2428
T2436 0.2428
T2437 0.2428
T2438 0.2428
T2439 0.2428
T2440 0.2428
T2441 0.2428
T2442 0.2428
T2443 0.2428
T2444 0.2427
T2445 0.2427
T2446 0.2427
T2447 0.2427
T2448 0.2427
T2449 0.2427
T2450 0.2427
T2451 0.2427
T2452 0.2427
T2453 0.2426
T2454 0.2426
T2455 0.2426
T2456 0.2426
T2457 0.2416
T2458 0.2406
T2459 0.2406
T2460 0.2401
T2461 0.2406
T2462 0.2391
T2463 0.2401
T2464 0.2401
T2465 0.2405
T2466 0.2405
T2467 0.2405
T2468 0.2405
T2469 0.2405
T2470 0.2405
T2471 0.2405
T2472 0.2405
T2473 0.2405
T2474 0.2404
T2475 0.2404
T2476 0.2404
T2477 0.2404
T2478 0.2404
T2479 0.2404
T2480 0.2404
T2481 0.2404
T2482 0.2403
T2483 0.2403
T2484 0.2398
T2485 0.2398
T2486 0.2403
T2487 0.2388
T2488 0.2393
T2489 0.2436
T2490 0.2796
T2491 0.2791
T2492 0.2706
T2493 0.2652
T2494 0.2804
T2495 0.28
T2496 0.277
T2497 0.276
T2498 0.2732
T2499 0.2714
T2500 0.2698
T2501 0.2682
T2502 0.2666
T2503 0.265
T2504 0.2623
T2505 0.2618
T2506 0.2605
T2507 0.2841
T2508 0.2773
T2509 0.2727
T2510 0.2694
T2511 0.2782
T2512 0.2678
T2513 0.2623
T2514 0.2604
T2515 0.2588
T2516 0.2582
T2517 0.2573
T2518 0.2564
T2519 0.2552
T2520 0.2642
T2521 0.2624
T2522 0.2607
T2523 0.2599
T2524 0.259
T2525 0.2574
T2526 0.2554
T2527 0.255
T2528 0.2533
T2529 0.2518
T2530 0.2509
T2531 0.2485
T2532 0.2467
T2533 0.2458
T2534 0.2443
T2535 0.2411
T2536 0.2404
T2537 0.2404
T2538 0.2404
T2539 0.2404
T2540 0.2403
T2541 0.2403
T2542 0.2403
T2543 0.2403
T2544 0.2403
T2545 0.2403
T2546 0.2403
T2547 0.2403
T2548 0.2392
T2549 0.2381
T2550 0.2381
T2551 0.2381
T2552 0.2381
T2553 0.2517
T2554 0.2522
T2555 0.2381
T2556 0.2526
T2557 0.2503
T2558 0.2488
T2559 0.2476
T2560 0.273
T2561 0.2671
T2562 0.2617
T2563 0.2587
T2564 0.2553
T2565 0.2531
T2566 0.2622
T2567 0.2607
T2568 0.2601
T2569 0.2592
T2570 0.2578
T2571 0.2567
T2572 0.2561
T2573 0.2548
T2574 0.2538
T2575 0.2527
T2576 0.2521
T2577 0.2516
T2578 0.2516
T2579 0.2503
T2580 0.2488
T2581 0.2463
T2582 0.2457
T2583 0.2442
T2584 0.2438
T2585 0.2442
T2586 0.2442
T2587 0.2442
T2588 0.2442
T2589 0.2442
T2590 0.2442
T2591 0.2427
T2592 0.2422
T2593 0.2422
T2594 0.2422
T2595 0.2422
T2596 0.2422
T2597 0.2422
T2598 0.2422
T2599 0.2422
T2600 0.241
T2601 0.2397
T2602 0.2397
T2603 0.2387
T2604 0.2387
T2605 0.2387
T2606 0.2377
T2607 0.2397
T2608 0.2392
T2609 0.2391
T2610 0.2376
T2611 0.2376
T2612 0.2376
T2613 0.2376
T2614 0.2376
T2615 0.2376
T2616 0.2376
T2617 0.236
T2618 0.2354
T2619 0.2365
T2620 0.2371
T2621 0.2376
T2622 0.2376
T2623 0.2376
T2624 0.2376
T2625 0.2376
T2626 0.2371
T2627 0.2365
T2628 0.236
T2629 0.2498
T2630 0.2498
T2631 0.2354
T2632 0.2489
T2633 0.2485
T2634 0.2485
T2635 0.2485
T2636 0.2485
T2637 0.2485
T2638 0.2485
T2639 0.2485
T2640 0.2485
T2641 0.2485
T2642 0.2485
T2643 0.2485
T2644 0.2485
T2645 0.2498
T2646 0.2354
T2647 0.2354
T2648 0.2354
T2649 0.2354
T2650 0.2354
T2651 0.2489
T2652 0.2489
T2653 0.2485
T2654 0.2485
T2655 0.2485
T2656 0.2485
T2657 0.2489
T2658 0.2498
T2659 0.2489
T2660 0.236
T2661 0.2354
T2662 0.2371
T2663 0.2391
T2664 0.2391
T2665 0.2402
T2666 0.2408
T2667 0.2438
T2668 0.2457
T2669 0.2479
T2670 0.2488
T2671 0.2511
T2672 0.2532
T2673 0.2575
T2674 0.2599
T2675 0.2535
T2676 0.2594
T2677 0.2628
T2678 0.2666
T2679 0.2695
T2680 0.2705
T2681 0.2709
T2682 0.2721
T2683 0.2736
T2684 0.2741
T2685 0.2741
T2686 0.2731
T2687 0.2721
T2688 0.2713
T2689 0.27
T2690 0.2685
T2691 0.267
T2692 0.2665
T2693 0.2665
T2694 0.2665
T2695 0.2665
T2696 0.2665
T2697 0.2665
T2698 0.2665
T2699 0.2665
T2700 0.2665
T2701 0.2648
T2702 0.2623
T2703 0.2603
T2704 0.259
T2705 0.2628
T2706 0.2607
T2707 0.259
T2708 0.259
T2709 0.2575
T2710 0.2552
T2711 0.2552
T2712 0.2535
T2713 0.2516
T2714 0.2511
T2715 0.2511
T2716 0.2511
T2717 0.2505
T2718 0.2599
T2719 0.2593
T2720 0.2593
T2721 0.2505
T2722 0.2599
T2723 0.2604
T2724 0.2604
T2725 0.2531
T2726 0.2546
T2727 0.2552
T2728 0.2556
T2729 0.2569
T2730 0.2575
T2731 0.259
T2732 0.259
T2733 0.2603
T2734 0.2607
T2735 0.2613
T2736 0.2628
T2737 0.2628
T2738 0.2628
T2739 0.2628
T2740 0.2628
T2741 0.2644
T2742 0.2649
T2743 0.2657
T2744 0.2665
T2745 0.267
T2746 0.2685
T2747 0.2705
T2748 0.2709
T2749 0.2717
T2750 0.2731
T2751 0.2713
T2752 0.2705
T2753 0.269
T2754 0.2685
T2755 0.2665
T2756 0.2661
T2757 0.2649
T2758 0.2644
T2759 0.2628
T2760 0.2618
T2761 0.2599
T2762 0.259
T2763 0.258
T2764 0.2569
T2765 0.256
T2766 0.2552
T2767 0.2535
T2768 0.2529
T2769 0.2529
T2770 0.2529
T2771 0.2529
T2772 0.2516
T2773 0.2511
T2774 0.2604
T2775 0.2593
T2776 0.2593
T2777 0.2593
T2778 0.2593
T2779 0.2593
T2780 0.2593
T2781 0.258
T2782 0.2576
T2783 0.2576
T2784 0.2571
T2785 0.2555
T2786 0.2555
T2787 0.2555
T2788 0.2541
T2789 0.2537
T2790 0.2537
T2791 0.2446
T2792 0.2446
T2793 0.2446
T2794 0.2446
T2795 0.2446
T2796 0.2446
T2797 0.2446
T2798 0.2446
T2799 0.2446
T2800 0.2446
T2801 0.2446
T2802 0.2446
T2803 0.2446
T2804 0.2446
T2805 0.2446
T2806 0.2446
T2807 0.2446
T2808 0.2446
