# Supplementary material for: FishMORPH - An agent-based model to predict salmonid growth and distribution responses under natural and low flows
Source: Sci Rep. 2016 Jul 19;6:29414. doi: 10.1038/srep29414 (PMC4949470; doi:10.1038/srep29414)
Supplement: Supplementary Information 2 [file srep29414-s2.zip › SR_FishMORPH_Files/Parameters/Baseline_Velocity_P28.var]

Velocity PatchP28
T1 0.2182
T2 0.2107
T3 0.2107
T4 0.2107
T5 0.2104
T6 0.2101
T7 0.2163
T8 0.2161
T9 0.2151
T10 0.2172
T11 0.2173
T12 0.2149
T13 0.2145
T14 0.2128
T15 0.2128
T16 0.2128
T17 0.2128
T18 0.2128
T19 0.2124
T20 0.2121
T21 0.2114
T22 0.211
T23 0.211
T24 0.211
T25 0.2103
T26 0.2096
T27 0.2096
T28 0.2096
T29 0.2096
T30 0.2096
T31 0.2096
T32 0.2096
T33 0.2096
T34 0.2096
T35 0.2093
T36 0.2089
T37 0.2082
T38 0.2082
T39 0.2082
T40 0.2082
T41 0.2082
T42 0.2079
T43 0.2071
T44 0.2071
T45 0.2071
T46 0.2071
T47 0.2071
T48 0.2071
T49 0.2071
T50 0.2071
T51 0.2056
T52 0.2056
T53 0.2056
T54 0.2041
T55 0.2041
T56 0.2038
T57 0.203
T58 0.2034
T59 0.2038
T60 0.2066
T61 0.2045
T62 0.2034
T63 0.203
T64 0.2026
T65 0.2041
T66 0.203
T67 0.2026
T68 0.2026
T69 0.2026
T70 0.2026
T71 0.2022
T72 0.2072
T73 0.2066
T74 0.2057
T75 0.2046
T76 0.2046
T77 0.2046
T78 0.2046
T79 0.2046
T80 0.2046
T81 0.2046
T82 0.2046
T83 0.2046
T84 0.2046
T85 0.205
T86 0.2061
T87 0.2061
T88 0.2061
T89 0.2061
T90 0.2061
T91 0.2061
T92 0.2061
T93 0.2061
T94 0.2061
T95 0.2061
T96 0.2061
T97 0.2061
T98 0.2061
T99 0.2057
T100 0.2046
T101 0.2046
T102 0.2046
T103 0.2046
T104 0.2046
T105 0.2046
T106 0.2046
T107 0.2046
T108 0.2043
T109 0.2046
T110 0.2046
T111 0.2046
T112 0.2046
T113 0.2046
T114 0.2046
T115 0.2046
T116 0.2046
T117 0.2046
T118 0.2046
T119 0.2046
T120 0.2046
T121 0.2046
T122 0.2046
T123 0.2046
T124 0.2046
T125 0.2046
T126 0.2046
T127 0.2046
T128 0.2046
T129 0.2046
T130 0.2046
T131 0.2053
T132 0.2061
T133 0.2061
T134 0.2061
T135 0.2061
T136 0.2064
T137 0.2072
T138 0.2072
T139 0.2072
T140 0.2072
T141 0.2072
T142 0.2072
T143 0.2072
T144 0.2072
T145 0.2072
T146 0.2072
T147 0.2072
T148 0.2072
T149 0.2072
T150 0.2026
T151 0.2022
T152 0.2026
T153 0.203
T154 0.2041
T155 0.2041
T156 0.2041
T157 0.2041
T158 0.2049
T159 0.2041
T160 0.2049
T161 0.2056
T162 0.2056
T163 0.2056
T164 0.2056
T165 0.2056
T166 0.2056
T167 0.2056
T168 0.2056
T169 0.2056
T170 0.2056
T171 0.2056
T172 0.2056
T173 0.2056
T174 0.2056
T175 0.2056
T176 0.2056
T177 0.2056
T178 0.2053
T179 0.2056
T180 0.2056
T181 0.2053
T182 0.2045
T183 0.2053
T184 0.2045
T185 0.2041
T186 0.2041
T187 0.2041
T188 0.2041
T189 0.2041
T190 0.2041
T191 0.2041
T192 0.2041
T193 0.2041
T194 0.2041
T195 0.2041
T196 0.2041
T197 0.203
T198 0.2026
T199 0.2026
T200 0.2026
T201 0.2072
T202 0.2072
T203 0.2072
T204 0.2072
T205 0.2072
T206 0.2072
T207 0.2072
T208 0.2072
T209 0.2072
T210 0.2072
T211 0.2072
T212 0.2072
T213 0.2072
T214 0.2072
T215 0.2076
T216 0.2072
T217 0.2072
T218 0.2072
T219 0.2072
T220 0.2072
T221 0.2072
T222 0.2072
T223 0.2072
T224 0.2069
T225 0.2061
T226 0.2061
T227 0.2061
T228 0.2061
T229 0.2061
T230 0.2061
T231 0.2061
T232 0.2061
T233 0.2061
T234 0.2061
T235 0.2061
T236 0.2061
T237 0.2061
T238 0.2061
T239 0.2061
T240 0.2061
T241 0.2061
T242 0.2061
T243 0.2061
T244 0.2061
T245 0.2061
T246 0.2061
T247 0.2061
T248 0.2061
T249 0.2046
T250 0.2046
T251 0.205
T252 0.226
T253 0.2415
T254 0.2366
T255 0.2362
T256 0.2363
T257 0.2363
T258 0.2349
T259 0.2351
T260 0.2351
T261 0.2344
T262 0.2338
T263 0.2338
T264 0.2338
T265 0.2338
T266 0.2338
T267 0.2338
T268 0.2338
T269 0.2338
T270 0.2338
T271 0.2338
T272 0.2338
T273 0.2338
T274 0.2338
T275 0.2338
T276 0.2342
T277 0.2345
T278 0.2351
T279 0.2351
T280 0.2351
T281 0.2351
T282 0.2344
T283 0.2341
T284 0.2338
T285 0.2338
T286 0.2338
T287 0.2338
T288 0.2338
T289 0.2338
T290 0.2338
T291 0.2338
T292 0.2338
T293 0.2342
T294 0.2352
T295 0.2351
T296 0.2351
T297 0.2364
T298 0.2363
T299 0.2363
T300 0.2368
T301 0.2365
T302 0.2365
T303 0.2368
T304 0.237
T305 0.2373
T306 0.2372
T307 0.2372
T308 0.2372
T309 0.2372
T310 0.2372
T311 0.2372
T312 0.2372
T313 0.2372
T314 0.2372
T315 0.2372
T316 0.2372
T317 0.2372
T318 0.2372
T319 0.2372
T320 0.2372
T321 0.2372
T322 0.2372
T323 0.2372
T324 0.2372
T325 0.237
T326 0.2373
T327 0.2372
T328 0.2372
T329 0.2372
T330 0.2372
T331 0.2372
T332 0.2372
T333 0.2372
T334 0.2372
T335 0.2372
T336 0.2372
T337 0.237
T338 0.2362
T339 0.2363
T340 0.2363
T341 0.2363
T342 0.2363
T343 0.2363
T344 0.2363
T345 0.2363
T346 0.2363
T347 0.2363
T348 0.2363
T349 0.2363
T350 0.2363
T351 0.2363
T352 0.2363
T353 0.2349
T354 0.2351
T355 0.2351
T356 0.2351
T357 0.2351
T358 0.2351
T359 0.2351
T360 0.2351
T361 0.2351
T362 0.2344
T363 0.2351
T364 0.2351
T365 0.2351
T366 0.2351
T367 0.2351
T368 0.2351
T369 0.2351
T370 0.2351
T371 0.2351
T372 0.2351
T373 0.2354
T374 0.2364
T375 0.2363
T376 0.2363
T377 0.2363
T378 0.2366
T379 0.2362
T380 0.2363
T381 0.2363
T382 0.2363
T383 0.2363
T384 0.2363
T385 0.2363
T386 0.2363
T387 0.2363
T388 0.2363
T389 0.2363
T390 0.2363
T391 0.2363
T392 0.2363
T393 0.2352
T394 0.2316
T395 0.2204
T396 0.2133
T397 0.2118
T398 0.2103
T399 0.2162
T400 0.2164
T401 0.2164
T402 0.2164
T403 0.2168
T404 0.2164
T405 0.2164
T406 0.2154
T407 0.2152
T408 0.2152
T409 0.2152
T410 0.2159
T411 0.2165
T412 0.2174
T413 0.212
T414 0.2129
T415 0.212
T416 0.2129
T417 0.2128
T418 0.2128
T419 0.2125
T420 0.2103
T421 0.2105
T422 0.2114
T423 0.2103
T424 0.211
T425 0.211
T426 0.211
T427 0.211
T428 0.211
T429 0.211
T430 0.211
T431 0.211
T432 0.211
T433 0.211
T434 0.211
T435 0.2103
T436 0.2096
T437 0.2096
T438 0.2089
T439 0.2082
T440 0.2075
T441 0.2068
T442 0.2068
T443 0.2064
T444 0.2053
T445 0.2057
T446 0.2053
T447 0.2057
T448 0.2053
T449 0.205
T450 0.2031
T451 0.2023
T452 0.2023
T453 0.2023
T454 0.2076
T455 0.2069
T456 0.2069
T457 0.2023
T458 0.2023
T459 0.2023
T460 0.208
T461 0.2023
T462 0.2023
T463 0.2038
T464 0.2048
T465 0.2057
T466 0.2065
T467 0.2076
T468 0.2083
T469 0.2093
T470 0.2093
T471 0.2101
T472 0.2108
T473 0.2104
T474 0.2093
T475 0.2086
T476 0.2079
T477 0.2072
T478 0.2065
T479 0.2065
T480 0.2057
T481 0.2065
T482 0.2061
T483 0.2065
T484 0.2065
T485 0.2069
T486 0.2065
T487 0.2079
T488 0.2081
T489 0.2101
T490 0.2119
T491 0.214
T492 0.2143
T493 0.2157
T494 0.2177
T495 0.2117
T496 0.2128
T497 0.2137
T498 0.2139
T499 0.2152
T500 0.2171
T501 0.2179
T502 0.2197
T503 0.2214
T504 0.2197
T505 0.221
T506 0.2222
T507 0.2224
T508 0.2227
T509 0.2236
T510 0.2234
T511 0.2238
T512 0.2247
T513 0.2249
T514 0.2257
T515 0.2271
T516 0.2274
T517 0.2287
T518 0.2291
T519 0.229
T520 0.2294
T521 0.229
T522 0.229
T523 0.229
T524 0.229
T525 0.229
T526 0.229
T527 0.2287
T528 0.228
T529 0.2277
T530 0.2278
T531 0.2266
T532 0.2267
T533 0.2264
T534 0.2255
T535 0.2241
T536 0.2237
T537 0.2231
T538 0.2226
T539 0.222
T540 0.2221
T541 0.2206
T542 0.2207
T543 0.2207
T544 0.2201
T545 0.2195
T546 0.2196
T547 0.2189
T548 0.2214
T549 0.2215
T550 0.2209
T551 0.2203
T552 0.22
T553 0.2189
T554 0.219
T555 0.2184
T556 0.2178
T557 0.2179
T558 0.2182
T559 0.2195
T560 0.2218
T561 0.222
T562 0.2241
T563 0.2266
T564 0.2292
T565 0.2298
T566 0.2363
T567 0.2365
T568 0.2396
T569 0.2421
T570 0.2394
T571 0.2416
T572 0.2436
T573 0.2463
T574 0.2503
T575 0.247
T576 0.251
T577 0.2512
T578 0.2533
T579 0.2617
T580 0.2637
T581 0.2668
T582 0.2719
T583 0.2737
T584 0.2762
T585 0.2777
T586 0.2743
T587 0.2765
T588 0.2775
T589 0.2824
T590 0.2807
T591 0.2814
T592 0.2838
T593 0.2842
T594 0.2842
T595 0.2834
T596 0.2798
T597 0.2757
T598 0.2749
T599 0.2707
T600 0.2726
T601 0.2682
T602 0.2681
T603 0.2649
T604 0.2623
T605 0.2641
T606 0.263
T607 0.2621
T608 0.2625
T609 0.2633
T610 0.2651
T611 0.2622
T612 0.2649
T613 0.2674
T614 0.2698
T615 0.2708
T616 0.2697
T617 0.2714
T618 0.273
T619 0.2744
T620 0.2756
T621 0.2758
T622 0.2748
T623 0.2719
T624 0.2665
T625 0.2623
T626 0.2569
T627 0.2519
T628 0.2463
T629 0.2438
T630 0.2455
T631 0.2418
T632 0.2396
T633 0.2376
T634 0.2404
T635 0.2393
T636 0.2382
T637 0.2372
T638 0.2367
T639 0.2357
T640 0.2348
T641 0.2346
T642 0.2341
T643 0.2336
T644 0.2336
T645 0.2336
T646 0.2329
T647 0.2323
T648 0.232
T649 0.2362
T650 0.2364
T651 0.2358
T652 0.2353
T653 0.2354
T654 0.2347
T655 0.2341
T656 0.2342
T657 0.2333
T658 0.2331
T659 0.2332
T660 0.2317
T661 0.2319
T662 0.2307
T663 0.2309
T664 0.2286
T665 0.2148
T666 0.2178
T667 0.218
T668 0.218
T669 0.2177
T670 0.2171
T671 0.2172
T672 0.2172
T673 0.2172
T674 0.2172
T675 0.2158
T676 0.216
T677 0.2158
T678 0.2157
T679 0.2154
T680 0.2144
T681 0.2145
T682 0.2145
T683 0.2139
T684 0.215
T685 0.2183
T686 0.2262
T687 0.2294
T688 0.2247
T689 0.2181
T690 0.2172
T691 0.2155
T692 0.2144
T693 0.2139
T694 0.2132
T695 0.2133
T696 0.213
T697 0.2119
T698 0.2121
T699 0.2121
T700 0.2121
T701 0.2122
T702 0.2111
T703 0.2112
T704 0.2112
T705 0.2109
T706 0.2182
T707 0.2183
T708 0.2173
T709 0.2172
T710 0.2172
T711 0.2173
T712 0.217
T713 0.2161
T714 0.2162
T715 0.2163
T716 0.2163
T717 0.2164
T718 0.2164
T719 0.2165
T720 0.2165
T721 0.2166
T722 0.2166
T723 0.2167
T724 0.2167
T725 0.2168
T726 0.2168
T727 0.2169
T728 0.2169
T729 0.2166
T730 0.2167
T731 0.2171
T732 0.2171
T733 0.2161
T734 0.2158
T735 0.2162
T736 0.2159
T737 0.2156
T738 0.2153
T739 0.215
T740 0.2147
T741 0.2147
T742 0.2148
T743 0.2147
T744 0.2146
T745 0.2146
T746 0.2147
T747 0.2147
T748 0.2147
T749 0.2148
T750 0.2148
T751 0.2149
T752 0.2149
T753 0.215
T754 0.215
T755 0.2151
T756 0.2151
T757 0.2151
T758 0.2152
T759 0.2152
T760 0.2153
T761 0.2153
T762 0.2154
T763 0.2154
T764 0.2155
T765 0.2248
T766 0.223
T767 0.2232
T768 0.2232
T769 0.2233
T770 0.2233
T771 0.223
T772 0.2228
T773 0.2229
T774 0.2225
T775 0.2229
T776 0.2232
T777 0.2232
T778 0.2232
T779 0.2233
T780 0.2233
T781 0.2231
T782 0.2229
T783 0.2227
T784 0.2228
T785 0.2221
T786 0.2226
T787 0.2223
T788 0.2224
T789 0.2231
T790 0.2231
T791 0.2231
T792 0.2232
T793 0.2232
T794 0.2233
T795 0.2233
T796 0.2234
T797 0.2231
T798 0.2235
T799 0.2235
T800 0.2235
T801 0.2236
T802 0.2236
T803 0.2237
T804 0.2237
T805 0.2236
T806 0.2236
T807 0.2236
T808 0.2237
T809 0.223
T810 0.2224
T811 0.2229
T812 0.2225
T813 0.2226
T814 0.2227
T815 0.2227
T816 0.2228
T817 0.2228
T818 0.2229
T819 0.2229
T820 0.2229
T821 0.2223
T822 0.2224
T823 0.2217
T824 0.2218
T825 0.2218
T826 0.2219
T827 0.2219
T828 0.222
T829 0.222
T830 0.2209
T831 0.221
T832 0.2219
T833 0.2266
T834 0.226
T835 0.2257
T836 0.2247
T837 0.2247
T838 0.2248
T839 0.2248
T840 0.2249
T841 0.2249
T842 0.225
T843 0.225
T844 0.2251
T845 0.2249
T846 0.2243
T847 0.2243
T848 0.2236
T849 0.2235
T850 0.2251
T851 0.2248
T852 0.2252
T853 0.2252
T854 0.2253
T855 0.2238
T856 0.2235
T857 0.2224
T858 0.2225
T859 0.2225
T860 0.2226
T861 0.2226
T862 0.2227
T863 0.2227
T864 0.2228
T865 0.2236
T866 0.2244
T867 0.2244
T868 0.2245
T869 0.2245
T870 0.2246
T871 0.2246
T872 0.2247
T873 0.2247
T874 0.2247
T875 0.2248
T876 0.2248
T877 0.2249
T878 0.2249
T879 0.225
T880 0.2235
T881 0.2236
T882 0.2225
T883 0.2221
T884 0.2214
T885 0.2215
T886 0.2223
T887 0.2223
T888 0.223
T889 0.2236
T890 0.2237
T891 0.2237
T892 0.2238
T893 0.2238
T894 0.2243
T895 0.2239
T896 0.224
T897 0.224
T898 0.2241
T899 0.2241
T900 0.2242
T901 0.2242
T902 0.2242
T903 0.2239
T904 0.2232
T905 0.2228
T906 0.2229
T907 0.2229
T908 0.223
T909 0.223
T910 0.2231
T911 0.2231
T912 0.2231
T913 0.2232
T914 0.2232
T915 0.2237
T916 0.2233
T917 0.2234
T918 0.2238
T919 0.225
T920 0.2239
T921 0.2235
T922 0.2236
T923 0.2236
T924 0.2236
T925 0.2237
T926 0.2237
T927 0.2266
T928 0.2257
T929 0.227
T930 0.2258
T931 0.2256
T932 0.2256
T933 0.2256
T934 0.2257
T935 0.2257
T936 0.2258
T937 0.2258
T938 0.2263
T939 0.2263
T940 0.2259
T941 0.2275
T942 0.2276
T943 0.2276
T944 0.2277
T945 0.2277
T946 0.2278
T947 0.2278
T948 0.2279
T949 0.2291
T950 0.2273
T951 0.23
T952 0.2293
T953 0.2284
T954 0.2278
T955 0.2279
T956 0.2279
T957 0.228
T958 0.228
T959 0.2281
T960 0.2281
T961 0.2282
T962 0.2282
T963 0.2283
T964 0.2283
T965 0.2284
T966 0.2284
T967 0.2284
T968 0.2285
T969 0.2285
T970 0.2286
T971 0.2286
T972 0.2287
T973 0.2287
T974 0.2288
T975 0.2288
T976 0.2289
T977 0.2289
T978 0.229
T979 0.229
T980 0.229
T981 0.2289
T982 0.2279
T983 0.2276
T984 0.2276
T985 0.2277
T986 0.2274
T987 0.2275
T988 0.2275
T989 0.2275
T990 0.2276
T991 0.2276
T992 0.2277
T993 0.2277
T994 0.2278
T995 0.2278
T996 0.2279
T997 0.2279
T998 0.2279
T999 0.228
T1000 0.228
T1001 0.2277
T1002 0.2265
T1003 0.2265
T1004 0.2266
T1005 0.2271
T1006 0.2283
T1007 0.2283
T1008 0.2272
T1009 0.2268
T1010 0.2268
T1011 0.2269
T1012 0.2269
T1013 0.227
T1014 0.227
T1015 0.2271
T1016 0.2271
T1017 0.2271
T1018 0.227
T1019 0.2285
T1020 0.2286
T1021 0.2286
T1022 0.2287
T1023 0.2283
T1024 0.2271
T1025 0.2259
T1026 0.2255
T1027 0.2249
T1028 0.2243
T1029 0.225
T1030 0.2257
T1031 0.2257
T1032 0.2258
T1033 0.2258
T1034 0.2258
T1035 0.2259
T1036 0.2259
T1037 0.226
T1038 0.226
T1039 0.226
T1040 0.2269
T1041 0.2278
T1042 0.2262
T1043 0.2266
T1044 0.2279
T1045 0.228
T1046 0.2289
T1047 0.2294
T1048 0.2294
T1049 0.2299
T1050 0.2295
T1051 0.2283
T1052 0.2266
T1053 0.2262
T1054 0.2263
T1055 0.2263
T1056 0.2263
T1057 0.2281
T1058 0.2281
T1059 0.2282
T1060 0.2282
T1061 0.2283
T1062 0.2283
T1063 0.2283
T1064 0.2284
T1065 0.2284
T1066 0.2284
T1067 0.2293
T1068 0.23
T1069 0.2299
T1070 0.23
T1071 0.23
T1072 0.2309
T1073 0.2318
T1074 0.2318
T1075 0.2319
T1076 0.2319
T1077 0.2319
T1078 0.232
T1079 0.232
T1080 0.2321
T1081 0.2321
T1082 0.2326
T1083 0.2326
T1084 0.2331
T1085 0.2339
T1086 0.2338
T1087 0.2337
T1088 0.2337
T1089 0.2338
T1090 0.2338
T1091 0.2334
T1092 0.2339
T1093 0.2504
T1094 0.2507
T1095 0.2494
T1096 0.2495
T1097 0.2496
T1098 0.25
T1099 0.2512
T1100 0.2511
T1101 0.2511
T1102 0.2538
T1103 0.2569
T1104 0.2622
T1105 0.2633
T1106 0.2685
T1107 0.2617
T1108 0.2619
T1109 0.2619
T1110 0.2642
T1111 0.267
T1112 0.2723
T1113 0.276
T1114 0.2794
T1115 0.281
T1116 0.2831
T1117 0.2831
T1118 0.2814
T1119 0.2777
T1120 0.2725
T1121 0.2722
T1122 0.2696
T1123 0.2693
T1124 0.2676
T1125 0.2651
T1126 0.2651
T1127 0.2652
T1128 0.2652
T1129 0.2652
T1130 0.2664
T1131 0.2666
T1132 0.2663
T1133 0.2653
T1134 0.2655
T1135 0.2659
T1136 0.2666
T1137 0.2665
T1138 0.2669
T1139 0.268
T1140 0.2699
T1141 0.2715
T1142 0.2726
T1143 0.2725
T1144 0.2729
T1145 0.2729
T1146 0.2729
T1147 0.2736
T1148 0.2739
T1149 0.2739
T1150 0.274
T1151 0.274
T1152 0.2731
T1153 0.2721
T1154 0.2706
T1155 0.2693
T1156 0.2689
T1157 0.269
T1158 0.2673
T1159 0.2675
T1160 0.2676
T1161 0.2685
T1162 0.2692
T1163 0.269
T1164 0.2707
T1165 0.2709
T1166 0.272
T1167 0.2719
T1168 0.2719
T1169 0.2713
T1170 0.2707
T1171 0.2696
T1172 0.2693
T1173 0.2707
T1174 0.271
T1175 0.2708
T1176 0.2708
T1177 0.2717
T1178 0.2725
T1179 0.2724
T1180 0.2721
T1181 0.2721
T1182 0.2726
T1183 0.2726
T1184 0.2726
T1185 0.2727
T1186 0.2727
T1187 0.2728
T1188 0.2723
T1189 0.2736
T1190 0.2707
T1191 0.2778
T1192 0.2765
T1193 0.2757
T1194 0.2752
T1195 0.2736
T1196 0.2739
T1197 0.2739
T1198 0.274
T1199 0.2756
T1200 0.277
T1201 0.2782
T1202 0.2767
T1203 0.2765
T1204 0.2753
T1205 0.2748
T1206 0.2743
T1207 0.2775
T1208 0.2748
T1209 0.272
T1210 0.2732
T1211 0.274
T1212 0.2755
T1213 0.2771
T1214 0.2796
T1215 0.2809
T1216 0.2737
T1217 0.2744
T1218 0.2763
T1219 0.2785
T1220 0.2825
T1221 0.2854
T1222 0.2887
T1223 0.2874
T1224 0.2875
T1225 0.2875
T1226 0.2863
T1227 0.2861
T1228 0.2846
T1229 0.2877
T1230 0.2875
T1231 0.2876
T1232 0.2884
T1233 0.2869
T1234 0.2897
T1235 0.2938
T1236 0.2962
T1237 0.2981
T1238 0.2982
T1239 0.2997
T1240 0.3017
T1241 0.2955
T1242 0.2976
T1243 0.297
T1244 0.2972
T1245 0.2973
T1246 0.2974
T1247 0.2982
T1248 0.2985
T1249 0.2985
T1250 0.2986
T1251 0.2986
T1252 0.2979
T1253 0.2974
T1254 0.2975
T1255 0.2968
T1256 0.2954
T1257 0.2949
T1258 0.2943
T1259 0.2937
T1260 0.2927
T1261 0.2925
T1262 0.2916
T1263 0.2894
T1264 0.2868
T1265 0.2845
T1266 0.2834
T1267 0.2824
T1268 0.2809
T1269 0.2796
T1270 0.2794
T1271 0.2872
T1272 0.2868
T1273 0.2846
T1274 0.2837
T1275 0.2835
T1276 0.2821
T1277 0.2815
T1278 0.2808
T1279 0.2795
T1280 0.2789
T1281 0.2778
T1282 0.2769
T1283 0.277
T1284 0.2771
T1285 0.277
T1286 0.2769
T1287 0.275
T1288 0.2745
T1289 0.2804
T1290 0.2792
T1291 0.2778
T1292 0.2769
T1293 0.2771
T1294 0.2783
T1295 0.2786
T1296 0.2786
T1297 0.2771
T1298 0.2774
T1299 0.2774
T1300 0.2757
T1301 0.2756
T1302 0.2745
T1303 0.274
T1304 0.2733
T1305 0.2735
T1306 0.2721
T1307 0.2723
T1308 0.2719
T1309 0.2736
T1310 0.2734
T1311 0.2735
T1312 0.2753
T1313 0.2778
T1314 0.2807
T1315 0.2833
T1316 0.2985
T1317 0.2988
T1318 0.3068
T1319 0.3136
T1320 0.3245
T1321 0.3235
T1322 0.3293
T1323 0.3281
T1324 0.3313
T1325 0.3336
T1326 0.3366
T1327 0.3382
T1328 0.3307
T1329 0.332
T1330 0.3315
T1331 0.3308
T1332 0.3291
T1333 0.3362
T1334 0.3324
T1335 0.3292
T1336 0.3247
T1337 0.3275
T1338 0.3264
T1339 0.3255
T1340 0.3246
T1341 0.3241
T1342 0.3243
T1343 0.3243
T1344 0.3235
T1345 0.3229
T1346 0.3227
T1347 0.3218
T1348 0.3203
T1349 0.3188
T1350 0.3176
T1351 0.323
T1352 0.3216
T1353 0.3197
T1354 0.3177
T1355 0.3167
T1356 0.3154
T1357 0.3142
T1358 0.312
T1359 0.3101
T1360 0.3135
T1361 0.3121
T1362 0.3105
T1363 0.3093
T1364 0.308
T1365 0.3068
T1366 0.3055
T1367 0.3042
T1368 0.3032
T1369 0.303
T1370 0.3031
T1371 0.3032
T1372 0.304
T1373 0.3055
T1374 0.3071
T1375 0.3084
T1376 0.3105
T1377 0.3118
T1378 0.3124
T1379 0.3138
T1380 0.314
T1381 0.3159
T1382 0.3168
T1383 0.3182
T1384 0.3137
T1385 0.3178
T1386 0.3185
T1387 0.3181
T1388 0.3171
T1389 0.3158
T1390 0.3142
T1391 0.3126
T1392 0.3118
T1393 0.3118
T1394 0.3118
T1395 0.3134
T1396 0.3155
T1397 0.3178
T1398 0.3199
T1399 0.3157
T1400 0.3163
T1401 0.317
T1402 0.3165
T1403 0.3174
T1404 0.3164
T1405 0.3154
T1406 0.3202
T1407 0.3193
T1408 0.3177
T1409 0.3172
T1410 0.3163
T1411 0.3161
T1412 0.3151
T1413 0.3153
T1414 0.3149
T1415 0.3153
T1416 0.3136
T1417 0.3139
T1418 0.3139
T1419 0.314
T1420 0.314
T1421 0.3125
T1422 0.3124
T1423 0.3113
T1424 0.31
T1425 0.3102
T1426 0.3099
T1427 0.3088
T1428 0.3077
T1429 0.3111
T1430 0.3105
T1431 0.3103
T1432 0.3096
T1433 0.3093
T1434 0.3098
T1435 0.3102
T1436 0.3102
T1437 0.3094
T1438 0.3096
T1439 0.3096
T1440 0.3097
T1441 0.3093
T1442 0.3086
T1443 0.3083
T1444 0.3072
T1445 0.3062
T1446 0.3056
T1447 0.3053
T1448 0.3042
T1449 0.3044
T1450 0.3044
T1451 0.3044
T1452 0.3041
T1453 0.3033
T1454 0.303
T1455 0.3027
T1456 0.3007
T1457 0.2996
T1458 0.298
T1459 0.3067
T1460 0.3057
T1461 0.305
T1462 0.3042
T1463 0.3043
T1464 0.3052
T1465 0.3086
T1466 0.3007
T1467 0.3013
T1468 0.2995
T1469 0.3073
T1470 0.3065
T1471 0.3058
T1472 0.3056
T1473 0.3048
T1474 0.3041
T1475 0.3044
T1476 0.3057
T1477 0.3039
T1478 0.3041
T1479 0.3039
T1480 0.3031
T1481 0.3024
T1482 0.3026
T1483 0.3009
T1484 0.3011
T1485 0.3012
T1486 0.3019
T1487 0.3026
T1488 0.3053
T1489 0.3064
T1490 0.3062
T1491 0.3086
T1492 0.3102
T1493 0.3104
T1494 0.3101
T1495 0.3102
T1496 0.3017
T1497 0.3035
T1498 0.3061
T1499 0.3086
T1500 0.3107
T1501 0.3115
T1502 0.311
T1503 0.3094
T1504 0.3076
T1505 0.3062
T1506 0.3055
T1507 0.3042
T1508 0.3039
T1509 0.3049
T1510 0.3057
T1511 0.3062
T1512 0.3074
T1513 0.308
T1514 0.3086
T1515 0.3106
T1516 0.3111
T1517 0.3125
T1518 0.3128
T1519 0.3143
T1520 0.3151
T1521 0.3162
T1522 0.3169
T1523 0.3186
T1524 0.3199
T1525 0.3177
T1526 0.3206
T1527 0.3211
T1528 0.3214
T1529 0.3221
T1530 0.3212
T1531 0.3212
T1532 0.3213
T1533 0.3201
T1534 0.3199
T1535 0.3201
T1536 0.3209
T1537 0.3216
T1538 0.3235
T1539 0.3251
T1540 0.327
T1541 0.3286
T1542 0.3303
T1543 0.3312
T1544 0.331
T1545 0.3311
T1546 0.3311
T1547 0.3311
T1548 0.3312
T1549 0.3312
T1550 0.3312
T1551 0.3313
T1552 0.3313
T1553 0.3314
T1554 0.3314
T1555 0.3314
T1556 0.3315
T1557 0.3315
T1558 0.3315
T1559 0.3316
T1560 0.3316
T1561 0.3316
T1562 0.3317
T1563 0.3317
T1564 0.3317
T1565 0.3318
T1566 0.3318
T1567 0.3318
T1568 0.3319
T1569 0.3319
T1570 0.315
T1571 0.3166
T1572 0.3161
T1573 0.3159
T1574 0.3122
T1575 0.3119
T1576 0.312
T1577 0.3116
T1578 0.3121
T1579 0.3129
T1580 0.3149
T1581 0.3176
T1582 0.3187
T1583 0.3188
T1584 0.3192
T1585 0.318
T1586 0.319
T1587 0.3201
T1588 0.3212
T1589 0.3227
T1590 0.3233
T1591 0.3224
T1592 0.3217
T1593 0.3207
T1594 0.3197
T1595 0.3194
T1596 0.3195
T1597 0.3216
T1598 0.3217
T1599 0.3213
T1600 0.321
T1601 0.3211
T1602 0.3211
T1603 0.3211
T1604 0.3212
T1605 0.3206
T1606 0.3207
T1607 0.3203
T1608 0.3188
T1609 0.3174
T1610 0.3161
T1611 0.3152
T1612 0.3137
T1613 0.3127
T1614 0.3124
T1615 0.3117
T1616 0.3109
T1617 0.3127
T1618 0.3123
T1619 0.3128
T1620 0.3141
T1621 0.3139
T1622 0.3139
T1623 0.3131
T1624 0.3119
T1625 0.3103
T1626 0.3195
T1627 0.3178
T1628 0.3156
T1629 0.3142
T1630 0.3136
T1631 0.3129
T1632 0.3116
T1633 0.3114
T1634 0.3093
T1635 0.3078
T1636 0.3064
T1637 0.3059
T1638 0.3046
T1639 0.3043
T1640 0.3131
T1641 0.3119
T1642 0.3121
T1643 0.3121
T1644 0.3117
T1645 0.3105
T1646 0.3103
T1647 0.3088
T1648 0.3074
T1649 0.3061
T1650 0.3054
T1651 0.3051
T1652 0.3047
T1653 0.3034
T1654 0.3037
T1655 0.3037
T1656 0.3037
T1657 0.3037
T1658 0.3047
T1659 0.305
T1660 0.3058
T1661 0.307
T1662 0.3097
T1663 0.3147
T1664 0.3085
T1665 0.312
T1666 0.3153
T1667 0.3176
T1668 0.3238
T1669 0.3178
T1670 0.3214
T1671 0.3257
T1672 0.3303
T1673 0.329
T1674 0.3312
T1675 0.332
T1676 0.3319
T1677 0.3307
T1678 0.329
T1679 0.3259
T1680 0.3277
T1681 0.325
T1682 0.323
T1683 0.3234
T1684 0.3226
T1685 0.3235
T1686 0.3246
T1687 0.3249
T1688 0.3261
T1689 0.3263
T1690 0.3263
T1691 0.3263
T1692 0.3264
T1693 0.3264
T1694 0.326
T1695 0.324
T1696 0.3223
T1697 0.3201
T1698 0.3188
T1699 0.3166
T1700 0.3155
T1701 0.3157
T1702 0.3157
T1703 0.3144
T1704 0.3124
T1705 0.3233
T1706 0.3216
T1707 0.321
T1708 0.3199
T1709 0.318
T1710 0.3171
T1711 0.3162
T1712 0.3147
T1713 0.314
T1714 0.3133
T1715 0.3134
T1716 0.3126
T1717 0.3114
T1718 0.3102
T1719 0.3089
T1720 0.3073
T1721 0.3075
T1722 0.3075
T1723 0.3094
T1724 0.3092
T1725 0.3091
T1726 0.3089
T1727 0.3094
T1728 0.3108
T1729 0.3092
T1730 0.309
T1731 0.309
T1732 0.3091
T1733 0.3075
T1734 0.3073
T1735 0.3163
T1736 0.3153
T1737 0.3155
T1738 0.3155
T1739 0.3155
T1740 0.3155
T1741 0.3151
T1742 0.3134
T1743 0.3128
T1744 0.3114
T1745 0.3104
T1746 0.3097
T1747 0.3098
T1748 0.3098
T1749 0.3099
T1750 0.3099
T1751 0.311
T1752 0.3112
T1753 0.3108
T1754 0.3112
T1755 0.3108
T1756 0.3101
T1757 0.3098
T1758 0.3098
T1759 0.3085
T1760 0.3083
T1761 0.3065
T1762 0.3067
T1763 0.3067
T1764 0.3064
T1765 0.3068
T1766 0.3067
T1767 0.3067
T1768 0.3064
T1769 0.3058
T1770 0.3064
T1771 0.3068
T1772 0.3067
T1773 0.3067
T1774 0.3067
T1775 0.3067
T1776 0.3058
T1777 0.305
T1778 0.3051
T1779 0.3043
T1780 0.3036
T1781 0.3037
T1782 0.3026
T1783 0.302
T1784 0.3021
T1785 0.3021
T1786 0.3021
T1787 0.3055
T1788 0.3032
T1789 0.3023
T1790 0.3006
T1791 0.3003
T1792 0.3034
T1793 0.3017
T1794 0.302
T1795 0.302
T1796 0.3016
T1797 0.302
T1798 0.302
T1799 0.302
T1800 0.302
T1801 0.302
T1802 0.302
T1803 0.301
T1804 0.3002
T1805 0.3003
T1806 0.2995
T1807 0.2996
T1808 0.2988
T1809 0.2989
T1810 0.2989
T1811 0.2989
T1812 0.2993
T1813 0.2989
T1814 0.2989
T1815 0.2989
T1816 0.297
T1817 0.2972
T1818 0.2972
T1819 0.2972
T1820 0.2972
T1821 0.2972
T1822 0.2972
T1823 0.2972
T1824 0.2972
T1825 0.2972
T1826 0.2959
T1827 0.2954
T1828 0.2955
T1829 0.2939
T1830 0.2941
T1831 0.2941
T1832 0.2929
T1833 0.293
T1834 0.2938
T1835 0.2967
T1836 0.2985
T1837 0.2986
T1838 0.2985
T1839 0.2981
T1840 0.2972
T1841 0.2973
T1842 0.2968
T1843 0.2969
T1844 0.2969
T1845 0.2983
T1846 0.2983
T1847 0.2982
T1848 0.2982
T1849 0.2982
T1850 0.2974
T1851 0.2967
T1852 0.296
T1853 0.2952
T1854 0.2939
T1855 0.2941
T1856 0.2936
T1857 0.2933
T1858 0.2937
T1859 0.2949
T1860 0.2957
T1861 0.295
T1862 0.2943
T1863 0.2936
T1864 0.2922
T1865 0.2919
T1866 0.2919
T1867 0.2934
T1868 0.2937
T1869 0.2932
T1870 0.2932
T1871 0.2927
T1872 0.2914
T1873 0.2937
T1874 0.2953
T1875 0.2971
T1876 0.3012
T1877 0.3028
T1878 0.3061
T1879 0.3098
T1880 0.3138
T1881 0.3176
T1882 0.3134
T1883 0.3194
T1884 0.3258
T1885 0.3196
T1886 0.3239
T1887 0.3261
T1888 0.3261
T1889 0.3257
T1890 0.3233
T1891 0.3207
T1892 0.319
T1893 0.3163
T1894 0.3145
T1895 0.3138
T1896 0.3134
T1897 0.314
T1898 0.3161
T1899 0.3186
T1900 0.3208
T1901 0.3225
T1902 0.3235
T1903 0.3241
T1904 0.324
T1905 0.3232
T1906 0.3221
T1907 0.3222
T1908 0.321
T1909 0.3182
T1910 0.313
T1911 0.3222
T1912 0.3201
T1913 0.317
T1914 0.3166
T1915 0.3172
T1916 0.3138
T1917 0.31
T1918 0.3097
T1919 0.3086
T1920 0.3069
T1921 0.3163
T1922 0.3146
T1923 0.3135
T1924 0.3125
T1925 0.3119
T1926 0.3102
T1927 0.3101
T1928 0.3087
T1929 0.3078
T1930 0.308
T1931 0.3104
T1932 0.3105
T1933 0.3096
T1934 0.3084
T1935 0.3078
T1936 0.3075
T1937 0.3058
T1938 0.3043
T1939 0.3049
T1940 0.3062
T1941 0.3075
T1942 0.3078
T1943 0.3102
T1944 0.312
T1945 0.3108
T1946 0.31
T1947 0.311
T1948 0.3118
T1949 0.3131
T1950 0.3156
T1951 0.3114
T1952 0.317
T1953 0.3229
T1954 0.3204
T1955 0.3297
T1956 0.3311
T1957 0.3357
T1958 0.3421
T1959 0.3482
T1960 0.3551
T1961 0.3529
T1962 0.3562
T1963 0.3605
T1964 0.3654
T1965 0.3635
T1966 0.3702
T1967 0.3742
T1968 0.3688
T1969 0.3725
T1970 0.3775
T1971 0.3788
T1972 0.3712
T1973 0.3739
T1974 0.3753
T1975 0.3771
T1976 0.378
T1977 0.3797
T1978 0.3794
T1979 0.3787
T1980 0.379
T1981 0.3786
T1982 0.3772
T1983 0.3763
T1984 0.375
T1985 0.374
T1986 0.3745
T1987 0.373
T1988 0.3717
T1989 0.3716
T1990 0.3715
T1991 0.3703
T1992 0.3701
T1993 0.369
T1994 0.3683
T1995 0.3771
T1996 0.3758
T1997 0.375
T1998 0.3729
T1999 0.3714
T2000 0.3695
T2001 0.3675
T2002 0.3648
T2003 0.3616
T2004 0.3703
T2005 0.3684
T2006 0.3662
T2007 0.365
T2008 0.3649
T2009 0.3637
T2010 0.3631
T2011 0.3629
T2012 0.3614
T2013 0.3608
T2014 0.3599
T2015 0.3589
T2016 0.3578
T2017 0.3559
T2018 0.3615
T2019 0.3598
T2020 0.3589
T2021 0.3579
T2022 0.3566
T2023 0.3552
T2024 0.3536
T2025 0.3527
T2026 0.3516
T2027 0.3502
T2028 0.3493
T2029 0.3482
T2030 0.3468
T2031 0.347
T2032 0.3463
T2033 0.3526
T2034 0.3521
T2035 0.3515
T2036 0.3516
T2037 0.3503
T2038 0.3501
T2039 0.349
T2040 0.3488
T2041 0.3476
T2042 0.347
T2043 0.346
T2044 0.3462
T2045 0.3464
T2046 0.3459
T2047 0.346
T2048 0.3472
T2049 0.3489
T2050 0.3501
T2051 0.3522
T2052 0.3541
T2053 0.3507
T2054 0.3546
T2055 0.3592
T2056 0.3577
T2057 0.363
T2058 0.3703
T2059 0.365
T2060 0.3694
T2061 0.3731
T2062 0.3757
T2063 0.368
T2064 0.3706
T2065 0.3717
T2066 0.3718
T2067 0.3729
T2068 0.3731
T2069 0.3719
T2070 0.3717
T2071 0.3707
T2072 0.37
T2073 0.3689
T2074 0.3672
T2075 0.3666
T2076 0.3764
T2077 0.3754
T2078 0.3744
T2079 0.3735
T2080 0.3732
T2081 0.3722
T2082 0.3709
T2083 0.37
T2084 0.3687
T2085 0.3674
T2086 0.3654
T2087 0.3626
T2088 0.3613
T2089 0.3604
T2090 0.3697
T2091 0.3678
T2092 0.3663
T2093 0.3647
T2094 0.3634
T2095 0.3621
T2096 0.3612
T2097 0.3602
T2098 0.3608
T2099 0.3596
T2100 0.3571
T2101 0.3559
T2102 0.3556
T2103 0.3545
T2104 0.3602
T2105 0.3593
T2106 0.3583
T2107 0.358
T2108 0.3581
T2109 0.3577
T2110 0.3565
T2111 0.3551
T2112 0.3553
T2113 0.3539
T2114 0.3538
T2115 0.353
T2116 0.3527
T2117 0.3527
T2118 0.3527
T2119 0.3527
T2120 0.3527
T2121 0.3519
T2122 0.3512
T2123 0.3513
T2124 0.3513
T2125 0.3502
T2126 0.3514
T2127 0.3521
T2128 0.3499
T2129 0.3498
T2130 0.3498
T2131 0.351
T2132 0.3526
T2133 0.354
T2134 0.3551
T2135 0.3545
T2136 0.3546
T2137 0.3535
T2138 0.3537
T2139 0.3521
T2140 0.3523
T2141 0.3515
T2142 0.3508
T2143 0.3509
T2144 0.3509
T2145 0.3502
T2146 0.3506
T2147 0.3517
T2148 0.353
T2149 0.3554
T2150 0.3568
T2151 0.3584
T2152 0.354
T2153 0.3549
T2154 0.3558
T2155 0.3568
T2156 0.3574
T2157 0.3577
T2158 0.3572
T2159 0.3565
T2160 0.3558
T2161 0.3559
T2162 0.3559
T2163 0.3543
T2164 0.3545
T2165 0.353
T2166 0.3526
T2167 0.3583
T2168 0.3573
T2169 0.3567
T2170 0.3564
T2171 0.3552
T2172 0.3544
T2173 0.3542
T2174 0.353
T2175 0.3528
T2176 0.3512
T2177 0.3515
T2178 0.3501
T2179 0.3503
T2180 0.3486
T2181 0.3488
T2182 0.348
T2183 0.3473
T2184 0.3474
T2185 0.3463
T2186 0.3444
T2187 0.3447
T2188 0.3447
T2189 0.3436
T2190 0.3434
T2191 0.3429
T2192 0.3421
T2193 0.3418
T2194 0.3492
T2195 0.3484
T2196 0.3481
T2197 0.3482
T2198 0.3475
T2199 0.346
T2200 0.3454
T2201 0.3455
T2202 0.3455
T2203 0.3472
T2204 0.3465
T2205 0.3457
T2206 0.3458
T2207 0.3454
T2208 0.3454
T2209 0.3454
T2210 0.3443
T2211 0.344
T2212 0.3439
T2213 0.3432
T2214 0.3426
T2215 0.3427
T2216 0.3427
T2217 0.3427
T2218 0.3422
T2219 0.341
T2220 0.3412
T2221 0.3408
T2222 0.3401
T2223 0.3398
T2224 0.3399
T2225 0.3399
T2226 0.3399
T2227 0.3399
T2228 0.3398
T2229 0.3398
T2230 0.3398
T2231 0.3398
T2232 0.3396
T2233 0.3388
T2234 0.3381
T2235 0.3382
T2236 0.3382
T2237 0.3382
T2238 0.3367
T2239 0.3369
T2240 0.3369
T2241 0.3366
T2242 0.3367
T2243 0.3363
T2244 0.3352
T2245 0.3353
T2246 0.3353
T2247 0.3353
T2248 0.3349
T2249 0.3346
T2250 0.3338
T2251 0.3337
T2252 0.3337
T2253 0.3337
T2254 0.3337
T2255 0.3337
T2256 0.3329
T2257 0.3323
T2258 0.3323
T2259 0.3323
T2260 0.3323
T2261 0.3319
T2262 0.3316
T2263 0.3315
T2264 0.331
T2265 0.3368
T2266 0.3368
T2267 0.3368
T2268 0.3361
T2269 0.3354
T2270 0.3355
T2271 0.3355
T2272 0.3344
T2273 0.3341
T2274 0.3342
T2275 0.3342
T2276 0.3339
T2277 0.3339
T2278 0.3339
T2279 0.3339
T2280 0.3339
T2281 0.3339
T2282 0.3327
T2283 0.3325
T2284 0.3326
T2285 0.3325
T2286 0.3325
T2287 0.3325
T2288 0.3325
T2289 0.3317
T2290 0.3311
T2291 0.331
T2292 0.3309
T2293 0.3309
T2294 0.3309
T2295 0.3309
T2296 0.3309
T2297 0.3309
T2298 0.3305
T2299 0.3298
T2300 0.3295
T2301 0.3291
T2302 0.3257
T2303 0.3201
T2304 0.3193
T2305 0.3207
T2306 0.3237
T2307 0.3252
T2308 0.3265
T2309 0.3266
T2310 0.3266
T2311 0.3266
T2312 0.3265
T2313 0.3265
T2314 0.3265
T2315 0.3265
T2316 0.3265
T2317 0.3265
T2318 0.3265
T2319 0.3264
T2320 0.3257
T2321 0.325
T2322 0.3262
T2323 0.3264
T2324 0.3264
T2325 0.3264
T2326 0.3263
T2327 0.3263
T2328 0.3263
T2329 0.326
T2330 0.3261
T2331 0.3261
T2332 0.3245
T2333 0.3247
T2334 0.3247
T2335 0.3247
T2336 0.3247
T2337 0.3246
T2338 0.3246
T2339 0.3242
T2340 0.3235
T2341 0.3244
T2342 0.3246
T2343 0.3238
T2344 0.3235
T2345 0.3231
T2346 0.3232
T2347 0.3232
T2348 0.3231
T2349 0.3229
T2350 0.3238
T2351 0.3235
T2352 0.3239
T2353 0.3227
T2354 0.3228
T2355 0.3228
T2356 0.3228
T2357 0.3228
T2358 0.3228
T2359 0.3228
T2360 0.3228
T2361 0.3227
T2362 0.322
T2363 0.3224
T2364 0.322
T2365 0.322
T2366 0.322
T2367 0.3212
T2368 0.3213
T2369 0.3221
T2370 0.3259
T2371 0.3273
T2372 0.3274
T2373 0.327
T2374 0.325
T2375 0.3232
T2376 0.3223
T2377 0.3212
T2378 0.3202
T2379 0.32
T2380 0.32
T2381 0.32
T2382 0.3211
T2383 0.3214
T2384 0.3213
T2385 0.3213
T2386 0.3213
T2387 0.3213
T2388 0.3212
T2389 0.3212
T2390 0.3212
T2391 0.3212
T2392 0.3212
T2393 0.3212
T2394 0.3212
T2395 0.2093
T2396 0.2257
T2397 0.2261
T2398 0.2257
T2399 0.2256
T2400 0.2256
T2401 0.2256
T2402 0.2256
T2403 0.2256
T2404 0.2256
T2405 0.2256
T2406 0.2256
T2407 0.226
T2408 0.2256
T2409 0.2255
T2410 0.2253
T2411 0.2249
T2412 0.2233
T2413 0.2242
T2414 0.2233
T2415 0.2206
T2416 0.2197
T2417 0.2197
T2418 0.2197
T2419 0.2197
T2420 0.2197
T2421 0.2197
T2422 0.2197
T2423 0.2197
T2424 0.2197
T2425 0.2197
T2426 0.2196
T2427 0.2196
T2428 0.2196
T2429 0.2196
T2430 0.2196
T2431 0.2196
T2432 0.2196
T2433 0.2196
T2434 0.2196
T2435 0.2196
T2436 0.2196
T2437 0.2195
T2438 0.2195
T2439 0.2195
T2440 0.2195
T2441 0.2195
T2442 0.2195
T2443 0.2195
T2444 0.2195
T2445 0.2195
T2446 0.2195
T2447 0.2194
T2448 0.2194
T2449 0.2194
T2450 0.2194
T2451 0.2194
T2452 0.2194
T2453 0.2194
T2454 0.2194
T2455 0.2194
T2456 0.2194
T2457 0.2185
T2458 0.2176
T2459 0.2175
T2460 0.2171
T2461 0.2175
T2462 0.2162
T2463 0.2171
T2464 0.217
T2465 0.2175
T2466 0.2175
T2467 0.2175
T2468 0.2175
T2469 0.2174
T2470 0.2174
T2471 0.2174
T2472 0.2174
T2473 0.2174
T2474 0.2174
T2475 0.2174
T2476 0.2174
T2477 0.2174
T2478 0.2174
T2479 0.2173
T2480 0.2173
T2481 0.2173
T2482 0.2173
T2483 0.2173
T2484 0.2169
T2485 0.2168
T2486 0.2173
T2487 0.2159
T2488 0.2164
T2489 0.2265
T2490 0.2719
T2491 0.2715
T2492 0.2637
T2493 0.2591
T2494 0.2565
T2495 0.2561
T2496 0.2532
T2497 0.2522
T2498 0.2578
T2499 0.2561
T2500 0.2547
T2501 0.2532
T2502 0.2516
T2503 0.2502
T2504 0.2477
T2505 0.2473
T2506 0.2461
T2507 0.269
T2508 0.2698
T2509 0.2656
T2510 0.2626
T2511 0.2544
T2512 0.2528
T2513 0.2477
T2514 0.246
T2515 0.2446
T2516 0.2441
T2517 0.2432
T2518 0.2424
T2519 0.2414
T2520 0.24
T2521 0.2383
T2522 0.2367
T2523 0.2359
T2524 0.2351
T2525 0.2388
T2526 0.2371
T2527 0.2367
T2528 0.2351
T2529 0.2338
T2530 0.2329
T2531 0.2308
T2532 0.2292
T2533 0.2283
T2534 0.2271
T2535 0.2242
T2536 0.2237
T2537 0.2236
T2538 0.2236
T2539 0.2236
T2540 0.2236
T2541 0.2236
T2542 0.2236
T2543 0.2236
T2544 0.2236
T2545 0.2236
T2546 0.2235
T2547 0.2235
T2548 0.2227
T2549 0.2218
T2550 0.2218
T2551 0.2218
T2552 0.2218
T2553 0.2205
T2554 0.2209
T2555 0.2217
T2556 0.2213
T2557 0.2191
T2558 0.2177
T2559 0.2165
T2560 0.2657
T2561 0.2521
T2562 0.2471
T2563 0.2444
T2564 0.2414
T2565 0.2395
T2566 0.2383
T2567 0.2368
T2568 0.2362
T2569 0.2354
T2570 0.234
T2571 0.233
T2572 0.2324
T2573 0.2365
T2574 0.2356
T2575 0.2346
T2576 0.234
T2577 0.2336
T2578 0.2336
T2579 0.2323
T2580 0.231
T2581 0.2287
T2582 0.2282
T2583 0.2269
T2584 0.2265
T2585 0.2269
T2586 0.2269
T2587 0.2269
T2588 0.2269
T2589 0.2269
T2590 0.2268
T2591 0.2256
T2592 0.2251
T2593 0.2251
T2594 0.2251
T2595 0.2251
T2596 0.2251
T2597 0.2251
T2598 0.2251
T2599 0.2251
T2600 0.224
T2601 0.2229
T2602 0.2229
T2603 0.222
T2604 0.222
T2605 0.222
T2606 0.2212
T2607 0.2229
T2608 0.2224
T2609 0.2224
T2610 0.2211
T2611 0.2211
T2612 0.2211
T2613 0.2211
T2614 0.2211
T2615 0.2211
T2616 0.221
T2617 0.2197
T2618 0.2193
T2619 0.2202
T2620 0.2206
T2621 0.221
T2622 0.221
T2623 0.221
T2624 0.221
T2625 0.221
T2626 0.2206
T2627 0.2202
T2628 0.2197
T2629 0.2189
T2630 0.2189
T2631 0.2193
T2632 0.218
T2633 0.2176
T2634 0.2176
T2635 0.2176
T2636 0.2176
T2637 0.2176
T2638 0.2176
T2639 0.2176
T2640 0.2176
T2641 0.2176
T2642 0.2176
T2643 0.2176
T2644 0.2176
T2645 0.2189
T2646 0.2193
T2647 0.2193
T2648 0.2193
T2649 0.2193
T2650 0.2193
T2651 0.218
T2652 0.218
T2653 0.2176
T2654 0.2176
T2655 0.2176
T2656 0.2176
T2657 0.218
T2658 0.2189
T2659 0.218
T2660 0.2197
T2661 0.2193
T2662 0.2206
T2663 0.2223
T2664 0.2223
T2665 0.2233
T2666 0.2238
T2667 0.2265
T2668 0.2282
T2669 0.2302
T2670 0.231
T2671 0.2331
T2672 0.235
T2673 0.2339
T2674 0.2361
T2675 0.2397
T2676 0.245
T2677 0.2481
T2678 0.2517
T2679 0.2462
T2680 0.2472
T2681 0.2476
T2682 0.2488
T2683 0.2502
T2684 0.2507
T2685 0.2507
T2686 0.2497
T2687 0.2488
T2688 0.248
T2689 0.2467
T2690 0.2534
T2691 0.252
T2692 0.2515
T2693 0.2515
T2694 0.2515
T2695 0.2515
T2696 0.2515
T2697 0.2515
T2698 0.2515
T2699 0.2515
T2700 0.2515
T2701 0.25
T2702 0.2477
T2703 0.2458
T2704 0.2447
T2705 0.2481
T2706 0.2462
T2707 0.2447
T2708 0.2447
T2709 0.2432
T2710 0.2412
T2711 0.2412
T2712 0.2397
T2713 0.238
T2714 0.2376
T2715 0.2376
T2716 0.2376
T2717 0.2371
T2718 0.2361
T2719 0.2356
T2720 0.2356
T2721 0.2371
T2722 0.2361
T2723 0.2366
T2724 0.2366
T2725 0.2393
T2726 0.2407
T2727 0.2412
T2728 0.2416
T2729 0.2427
T2730 0.2432
T2731 0.2447
T2732 0.2447
T2733 0.2458
T2734 0.2462
T2735 0.2467
T2736 0.2481
T2737 0.2481
T2738 0.2481
T2739 0.2481
T2740 0.2481
T2741 0.2496
T2742 0.25
T2743 0.2508
T2744 0.2515
T2745 0.252
T2746 0.2534
T2747 0.2472
T2748 0.2476
T2749 0.2484
T2750 0.2497
T2751 0.248
T2752 0.2472
T2753 0.2457
T2754 0.2534
T2755 0.2515
T2756 0.2512
T2757 0.25
T2758 0.2496
T2759 0.2481
T2760 0.2472
T2761 0.2454
T2762 0.2447
T2763 0.2437
T2764 0.2427
T2765 0.2419
T2766 0.2412
T2767 0.2397
T2768 0.2392
T2769 0.2392
T2770 0.2392
T2771 0.2392
T2772 0.238
T2773 0.2376
T2774 0.2366
T2775 0.2356
T2776 0.2356
T2777 0.2356
T2778 0.2356
T2779 0.2356
T2780 0.2356
T2781 0.2344
T2782 0.234
T2783 0.234
T2784 0.2335
T2785 0.2319
T2786 0.2319
T2787 0.2319
T2788 0.2306
T2789 0.2355
T2790 0.2355
T2791 0.2137
T2792 0.2137
T2793 0.2137
T2794 0.2137
T2795 0.2137
T2796 0.2137
T2797 0.2137
T2798 0.2137
T2799 0.2137
T2800 0.2137
T2801 0.2137
T2802 0.2137
T2803 0.2137
T2804 0.2137
T2805 0.2137
T2806 0.2137
T2807 0.2137
T2808 0.2137
