# Supplementary material for: FishMORPH - An agent-based model to predict salmonid growth and distribution responses under natural and low flows
Source: Sci Rep. 2016 Jul 19;6:29414. doi: 10.1038/srep29414 (PMC4949470; doi:10.1038/srep29414)
Supplement: Supplementary Information 2 [file srep29414-s2.zip › SR_FishMORPH_Files/Parameters/Baseline_Velocity_P29.var]

Velocity PatchP29
T1 0.2222
T2 0.2218
T3 0.2218
T4 0.2218
T5 0.2215
T6 0.2213
T7 0.2203
T8 0.2201
T9 0.2191
T10 0.2213
T11 0.2213
T12 0.219
T13 0.2186
T14 0.2169
T15 0.2169
T16 0.2169
T17 0.2169
T18 0.2169
T19 0.2166
T20 0.2162
T21 0.2155
T22 0.2152
T23 0.2152
T24 0.2152
T25 0.2145
T26 0.2138
T27 0.2138
T28 0.2138
T29 0.2138
T30 0.2138
T31 0.2138
T32 0.2138
T33 0.2138
T34 0.2138
T35 0.2134
T36 0.2131
T37 0.215
T38 0.215
T39 0.215
T40 0.215
T41 0.215
T42 0.2147
T43 0.2139
T44 0.2139
T45 0.2139
T46 0.2139
T47 0.2139
T48 0.2139
T49 0.2139
T50 0.2139
T51 0.2125
T52 0.2125
T53 0.2125
T54 0.2111
T55 0.2111
T56 0.2108
T57 0.2101
T58 0.2104
T59 0.2108
T60 0.2135
T61 0.2115
T62 0.2104
T63 0.2101
T64 0.2097
T65 0.2111
T66 0.2101
T67 0.2097
T68 0.2097
T69 0.2097
T70 0.2097
T71 0.2093
T72 0.2083
T73 0.2077
T74 0.2068
T75 0.2057
T76 0.2057
T77 0.2057
T78 0.2057
T79 0.2057
T80 0.2057
T81 0.2057
T82 0.2057
T83 0.2057
T84 0.2057
T85 0.206
T86 0.2071
T87 0.2071
T88 0.2071
T89 0.2071
T90 0.2071
T91 0.2071
T92 0.2071
T93 0.2071
T94 0.2071
T95 0.2071
T96 0.2071
T97 0.2071
T98 0.2071
T99 0.2068
T100 0.2057
T101 0.2057
T102 0.2057
T103 0.2057
T104 0.2057
T105 0.2057
T106 0.2057
T107 0.2057
T108 0.2053
T109 0.2057
T110 0.2057
T111 0.2057
T112 0.2057
T113 0.2057
T114 0.2057
T115 0.2057
T116 0.2057
T117 0.2057
T118 0.2057
T119 0.2057
T120 0.2057
T121 0.2057
T122 0.2057
T123 0.2057
T124 0.2057
T125 0.2057
T126 0.2057
T127 0.2057
T128 0.2057
T129 0.2057
T130 0.2057
T131 0.2064
T132 0.2071
T133 0.2071
T134 0.2071
T135 0.2071
T136 0.2074
T137 0.2083
T138 0.2083
T139 0.2083
T140 0.2083
T141 0.2083
T142 0.2083
T143 0.2083
T144 0.2083
T145 0.2083
T146 0.2083
T147 0.2083
T148 0.2083
T149 0.2083
T150 0.2097
T151 0.2093
T152 0.2097
T153 0.2101
T154 0.2111
T155 0.2111
T156 0.2111
T157 0.2111
T158 0.2118
T159 0.2111
T160 0.2118
T161 0.2125
T162 0.2125
T163 0.2125
T164 0.2125
T165 0.2125
T166 0.2125
T167 0.2125
T168 0.2125
T169 0.2125
T170 0.2125
T171 0.2125
T172 0.2125
T173 0.2125
T174 0.2125
T175 0.2125
T176 0.2125
T177 0.2125
T178 0.2122
T179 0.2125
T180 0.2125
T181 0.2122
T182 0.2115
T183 0.2122
T184 0.2115
T185 0.2111
T186 0.2111
T187 0.2111
T188 0.2111
T189 0.2111
T190 0.2111
T191 0.2111
T192 0.2111
T193 0.2111
T194 0.2111
T195 0.2111
T196 0.2111
T197 0.2101
T198 0.2097
T199 0.2097
T200 0.2097
T201 0.2083
T202 0.2083
T203 0.2083
T204 0.2083
T205 0.2083
T206 0.2083
T207 0.2083
T208 0.2083
T209 0.2083
T210 0.2083
T211 0.2083
T212 0.2083
T213 0.2083
T214 0.2083
T215 0.2086
T216 0.2083
T217 0.2083
T218 0.2083
T219 0.2083
T220 0.2083
T221 0.2083
T222 0.2083
T223 0.2083
T224 0.208
T225 0.2071
T226 0.2071
T227 0.2071
T228 0.2071
T229 0.2071
T230 0.2071
T231 0.2071
T232 0.2071
T233 0.2071
T234 0.2071
T235 0.2071
T236 0.2071
T237 0.2071
T238 0.2071
T239 0.2071
T240 0.2071
T241 0.2071
T242 0.2071
T243 0.2071
T244 0.2071
T245 0.2071
T246 0.2071
T247 0.2071
T248 0.2071
T249 0.2057
T250 0.2057
T251 0.206
T252 0.2369
T253 0.2512
T254 0.2401
T255 0.2397
T256 0.2398
T257 0.2398
T258 0.2439
T259 0.2441
T260 0.2441
T261 0.2435
T262 0.2429
T263 0.243
T264 0.243
T265 0.243
T266 0.243
T267 0.243
T268 0.243
T269 0.243
T270 0.243
T271 0.243
T272 0.243
T273 0.243
T274 0.243
T275 0.243
T276 0.2433
T277 0.2436
T278 0.2442
T279 0.2441
T280 0.2441
T281 0.2441
T282 0.2435
T283 0.2432
T284 0.2429
T285 0.243
T286 0.243
T287 0.243
T288 0.243
T289 0.243
T290 0.243
T291 0.243
T292 0.243
T293 0.2433
T294 0.2443
T295 0.2441
T296 0.2441
T297 0.2399
T298 0.2398
T299 0.2398
T300 0.2403
T301 0.24
T302 0.24
T303 0.2403
T304 0.2406
T305 0.2408
T306 0.2408
T307 0.2408
T308 0.2408
T309 0.2408
T310 0.2408
T311 0.2408
T312 0.2408
T313 0.2408
T314 0.2408
T315 0.2408
T316 0.2408
T317 0.2408
T318 0.2408
T319 0.2408
T320 0.2408
T321 0.2408
T322 0.2408
T323 0.2408
T324 0.2408
T325 0.2405
T326 0.2408
T327 0.2408
T328 0.2408
T329 0.2408
T330 0.2408
T331 0.2408
T332 0.2408
T333 0.2408
T334 0.2408
T335 0.2408
T336 0.2408
T337 0.2405
T338 0.2396
T339 0.2398
T340 0.2398
T341 0.2398
T342 0.2398
T343 0.2398
T344 0.2398
T345 0.2398
T346 0.2398
T347 0.2398
T348 0.2398
T349 0.2398
T350 0.2398
T351 0.2398
T352 0.2398
T353 0.2439
T354 0.2441
T355 0.2441
T356 0.2441
T357 0.2441
T358 0.2441
T359 0.2441
T360 0.2441
T361 0.2441
T362 0.2435
T363 0.2442
T364 0.2441
T365 0.2441
T366 0.2441
T367 0.2441
T368 0.2441
T369 0.2441
T370 0.2441
T371 0.2441
T372 0.2441
T373 0.2444
T374 0.2399
T375 0.2398
T376 0.2398
T377 0.2398
T378 0.2401
T379 0.2397
T380 0.2398
T381 0.2398
T382 0.2398
T383 0.2398
T384 0.2398
T385 0.2398
T386 0.2398
T387 0.2398
T388 0.2398
T389 0.2398
T390 0.2398
T391 0.2398
T392 0.2398
T393 0.2387
T394 0.2357
T395 0.2249
T396 0.2209
T397 0.2225
T398 0.2213
T399 0.2202
T400 0.2204
T401 0.2204
T402 0.2204
T403 0.2208
T404 0.2204
T405 0.2204
T406 0.2194
T407 0.2192
T408 0.2193
T409 0.2193
T410 0.22
T411 0.2205
T412 0.2215
T413 0.223
T414 0.2238
T415 0.2228
T416 0.2237
T417 0.2236
T418 0.2236
T419 0.2233
T420 0.2213
T421 0.2216
T422 0.2155
T423 0.2145
T424 0.2152
T425 0.2152
T426 0.2152
T427 0.2152
T428 0.2152
T429 0.2152
T430 0.2152
T431 0.2152
T432 0.2152
T433 0.2152
T434 0.2152
T435 0.2145
T436 0.2138
T437 0.2138
T438 0.2131
T439 0.215
T440 0.2143
T441 0.2136
T442 0.2136
T443 0.2133
T444 0.2122
T445 0.2126
T446 0.2122
T447 0.2126
T448 0.2122
T449 0.2119
T450 0.2101
T451 0.2094
T452 0.2094
T453 0.2094
T454 0.2087
T455 0.208
T456 0.208
T457 0.2094
T458 0.2094
T459 0.2094
T460 0.2091
T461 0.2094
T462 0.2094
T463 0.2108
T464 0.2118
T465 0.2126
T466 0.2133
T467 0.2144
T468 0.2151
T469 0.2135
T470 0.2135
T471 0.2142
T472 0.2149
T473 0.2146
T474 0.2135
T475 0.2128
T476 0.2147
T477 0.214
T478 0.2133
T479 0.2133
T480 0.2126
T481 0.2133
T482 0.213
T483 0.2133
T484 0.2133
T485 0.2137
T486 0.2133
T487 0.2147
T488 0.2149
T489 0.2143
T490 0.216
T491 0.2181
T492 0.2184
T493 0.2198
T494 0.2217
T495 0.2227
T496 0.2236
T497 0.2244
T498 0.2246
T499 0.2259
T500 0.2249
T501 0.2256
T502 0.2274
T503 0.229
T504 0.2303
T505 0.2314
T506 0.2325
T507 0.2326
T508 0.2329
T509 0.2282
T510 0.2281
T511 0.2284
T512 0.2293
T513 0.2296
T514 0.2304
T515 0.2318
T516 0.2321
T517 0.2333
T518 0.2337
T519 0.2336
T520 0.234
T521 0.2336
T522 0.2336
T523 0.2336
T524 0.2336
T525 0.2336
T526 0.2336
T527 0.2333
T528 0.2326
T529 0.2324
T530 0.2324
T531 0.2312
T532 0.2314
T533 0.2311
T534 0.2302
T535 0.2288
T536 0.2284
T537 0.2278
T538 0.2328
T539 0.2323
T540 0.2323
T541 0.2309
T542 0.2311
T543 0.2311
T544 0.2305
T545 0.23
T546 0.2301
T547 0.2294
T548 0.2289
T549 0.229
T550 0.2284
T551 0.2279
T552 0.2276
T553 0.2265
T554 0.2267
T555 0.226
T556 0.2255
T557 0.2256
T558 0.2259
T559 0.2271
T560 0.2293
T561 0.2324
T562 0.2288
T563 0.2313
T564 0.2338
T565 0.2384
T566 0.2406
T567 0.2457
T568 0.2431
T569 0.2455
T570 0.247
T571 0.2491
T572 0.2468
T573 0.2495
T574 0.2534
T575 0.2488
T576 0.2529
T577 0.26
T578 0.2591
T579 0.2548
T580 0.251
T581 0.2468
T582 0.2527
T583 0.248
T584 0.2509
T585 0.2526
T586 0.2563
T587 0.2492
T588 0.2504
T589 0.2553
T590 0.2466
T591 0.2476
T592 0.2501
T593 0.2507
T594 0.2507
T595 0.2499
T596 0.2462
T597 0.253
T598 0.2479
T599 0.2529
T600 0.2475
T601 0.2524
T602 0.249
T603 0.2456
T604 0.2541
T605 0.2518
T606 0.2506
T607 0.2497
T608 0.2501
T609 0.2509
T610 0.2528
T611 0.254
T612 0.2567
T613 0.248
T614 0.2506
T615 0.2517
T616 0.2538
T617 0.2555
T618 0.2475
T619 0.2491
T620 0.2503
T621 0.2506
T622 0.2495
T623 0.2465
T624 0.2507
T625 0.2429
T626 0.2444
T627 0.2449
T628 0.2458
T629 0.2456
T630 0.2486
T631 0.245
T632 0.247
T633 0.2453
T634 0.2438
T635 0.2428
T636 0.2416
T637 0.2407
T638 0.2402
T639 0.2392
T640 0.2439
T641 0.2437
T642 0.2432
T643 0.2427
T644 0.2428
T645 0.2428
T646 0.2421
T647 0.2416
T648 0.2413
T649 0.2404
T650 0.2405
T651 0.24
T652 0.2395
T653 0.2396
T654 0.2389
T655 0.2383
T656 0.2384
T657 0.2375
T658 0.2373
T659 0.2374
T660 0.236
T661 0.2362
T662 0.235
T663 0.2352
T664 0.237
T665 0.2248
T666 0.2254
T667 0.2257
T668 0.2257
T669 0.2254
T670 0.2248
T671 0.2249
T672 0.2249
T673 0.2249
T674 0.2249
T675 0.2236
T676 0.2238
T677 0.2236
T678 0.2235
T679 0.2232
T680 0.225
T681 0.2252
T682 0.2252
T683 0.2245
T684 0.2256
T685 0.226
T686 0.2366
T687 0.2382
T688 0.2293
T689 0.2284
T690 0.2248
T691 0.2232
T692 0.225
T693 0.2245
T694 0.2239
T695 0.224
T696 0.2237
T697 0.2228
T698 0.2229
T699 0.223
T700 0.223
T701 0.2231
T702 0.2221
T703 0.2223
T704 0.2223
T705 0.2222
T706 0.2223
T707 0.2223
T708 0.2214
T709 0.2212
T710 0.2213
T711 0.2214
T712 0.2211
T713 0.2202
T714 0.2204
T715 0.2204
T716 0.2205
T717 0.2205
T718 0.2206
T719 0.2206
T720 0.2207
T721 0.2207
T722 0.2208
T723 0.2209
T724 0.2209
T725 0.221
T726 0.221
T727 0.2211
T728 0.2211
T729 0.2208
T730 0.2209
T731 0.2213
T732 0.2213
T733 0.2204
T734 0.2201
T735 0.2205
T736 0.2202
T737 0.2199
T738 0.2196
T739 0.2193
T740 0.2217
T741 0.2217
T742 0.2218
T743 0.2217
T744 0.2216
T745 0.2217
T746 0.2217
T747 0.2218
T748 0.2218
T749 0.2219
T750 0.2219
T751 0.222
T752 0.2221
T753 0.2221
T754 0.2222
T755 0.2222
T756 0.2223
T757 0.2223
T758 0.2224
T759 0.2224
T760 0.2225
T761 0.2225
T762 0.2226
T763 0.2226
T764 0.2227
T765 0.2291
T766 0.2272
T767 0.2274
T768 0.2275
T769 0.2275
T770 0.2276
T771 0.2273
T772 0.2271
T773 0.2272
T774 0.2268
T775 0.2272
T776 0.2275
T777 0.2275
T778 0.2276
T779 0.2276
T780 0.2277
T781 0.2274
T782 0.2273
T783 0.2271
T784 0.2272
T785 0.2265
T786 0.227
T787 0.2267
T788 0.2268
T789 0.2275
T790 0.2275
T791 0.2275
T792 0.2276
T793 0.2276
T794 0.2277
T795 0.2277
T796 0.2278
T797 0.2275
T798 0.2279
T799 0.2279
T800 0.228
T801 0.228
T802 0.2281
T803 0.2281
T804 0.2282
T805 0.2281
T806 0.228
T807 0.2281
T808 0.2281
T809 0.2303
T810 0.2298
T811 0.2303
T812 0.23
T813 0.2301
T814 0.2301
T815 0.2302
T816 0.2302
T817 0.2303
T818 0.2303
T819 0.2304
T820 0.2304
T821 0.2298
T822 0.23
T823 0.2293
T824 0.2295
T825 0.2295
T826 0.2296
T827 0.2296
T828 0.2297
T829 0.2297
T830 0.2287
T831 0.2289
T832 0.2297
T833 0.2278
T834 0.2272
T835 0.2269
T836 0.2259
T837 0.2259
T838 0.226
T839 0.226
T840 0.2261
T841 0.2261
T842 0.2262
T843 0.2262
T844 0.2263
T845 0.2261
T846 0.2255
T847 0.2255
T848 0.2248
T849 0.2247
T850 0.2263
T851 0.226
T852 0.2264
T853 0.2264
T854 0.2265
T855 0.225
T856 0.2247
T857 0.2235
T858 0.2236
T859 0.2236
T860 0.2237
T861 0.2237
T862 0.2238
T863 0.2238
T864 0.2238
T865 0.2247
T866 0.2255
T867 0.2256
T868 0.2256
T869 0.2256
T870 0.2257
T871 0.2257
T872 0.2258
T873 0.2258
T874 0.2259
T875 0.2259
T876 0.2259
T877 0.226
T878 0.226
T879 0.2261
T880 0.2333
T881 0.2334
T882 0.2323
T883 0.232
T884 0.2313
T885 0.2314
T886 0.2322
T887 0.2322
T888 0.2329
T889 0.2335
T890 0.2336
T891 0.2336
T892 0.2337
T893 0.2337
T894 0.2342
T895 0.2339
T896 0.2339
T897 0.234
T898 0.234
T899 0.2341
T900 0.2341
T901 0.2342
T902 0.2342
T903 0.2339
T904 0.2333
T905 0.2329
T906 0.233
T907 0.233
T908 0.2331
T909 0.2331
T910 0.2332
T911 0.2332
T912 0.2333
T913 0.2334
T914 0.2334
T915 0.2339
T916 0.2335
T917 0.2336
T918 0.234
T919 0.2352
T920 0.2341
T921 0.2338
T922 0.2338
T923 0.2339
T924 0.234
T925 0.234
T926 0.234
T927 0.2335
T928 0.2326
T929 0.2339
T930 0.2327
T931 0.2326
T932 0.2325
T933 0.2326
T934 0.2326
T935 0.2327
T936 0.2328
T937 0.2328
T938 0.2333
T939 0.2333
T940 0.233
T941 0.2346
T942 0.2346
T943 0.2347
T944 0.2347
T945 0.2348
T946 0.2348
T947 0.2349
T948 0.2349
T949 0.2361
T950 0.2378
T951 0.2371
T952 0.2364
T953 0.2355
T954 0.2349
T955 0.235
T956 0.235
T957 0.2351
T958 0.2351
T959 0.2352
T960 0.2352
T961 0.2353
T962 0.2353
T963 0.2354
T964 0.2355
T965 0.2355
T966 0.2356
T967 0.2356
T968 0.2357
T969 0.2357
T970 0.2358
T971 0.2358
T972 0.2359
T973 0.2359
T974 0.236
T975 0.236
T976 0.2361
T977 0.2361
T978 0.2362
T979 0.2362
T980 0.2363
T981 0.2362
T982 0.2351
T983 0.2348
T984 0.2349
T985 0.2349
T986 0.2346
T987 0.2347
T988 0.2347
T989 0.2348
T990 0.2348
T991 0.2349
T992 0.2349
T993 0.235
T994 0.235
T995 0.2351
T996 0.2351
T997 0.2352
T998 0.2352
T999 0.2353
T1000 0.2353
T1001 0.235
T1002 0.2415
T1003 0.2416
T1004 0.2416
T1005 0.2421
T1006 0.2356
T1007 0.2356
T1008 0.2423
T1009 0.2419
T1010 0.242
T1011 0.242
T1012 0.2421
T1013 0.2422
T1014 0.2422
T1015 0.2423
T1016 0.2423
T1017 0.2424
T1018 0.2423
T1019 0.2437
T1020 0.2438
T1021 0.2439
T1022 0.2439
T1023 0.2436
T1024 0.2425
T1025 0.2413
T1026 0.241
T1027 0.2404
T1028 0.2398
T1029 0.2405
T1030 0.2412
T1031 0.2413
T1032 0.2413
T1033 0.2414
T1034 0.2414
T1035 0.2415
T1036 0.2415
T1037 0.2416
T1038 0.2417
T1039 0.2417
T1040 0.2426
T1041 0.2434
T1042 0.2419
T1043 0.2423
T1044 0.2436
T1045 0.2436
T1046 0.2446
T1047 0.245
T1048 0.2451
T1049 0.2455
T1050 0.2452
T1051 0.2441
T1052 0.2425
T1053 0.2421
T1054 0.2422
T1055 0.2423
T1056 0.2423
T1057 0.244
T1058 0.244
T1059 0.2441
T1060 0.2441
T1061 0.2442
T1062 0.2442
T1063 0.2443
T1064 0.2443
T1065 0.2444
T1066 0.2445
T1067 0.2453
T1068 0.2459
T1069 0.2459
T1070 0.246
T1071 0.246
T1072 0.2469
T1073 0.2477
T1074 0.2478
T1075 0.2478
T1076 0.2479
T1077 0.2479
T1078 0.248
T1079 0.248
T1080 0.2481
T1081 0.2482
T1082 0.2486
T1083 0.2487
T1084 0.2491
T1085 0.25
T1086 0.2498
T1087 0.2498
T1088 0.2498
T1089 0.2499
T1090 0.2499
T1091 0.2496
T1092 0.25
T1093 0.2618
T1094 0.2617
T1095 0.2604
T1096 0.2606
T1097 0.2607
T1098 0.2611
T1099 0.2622
T1100 0.2621
T1101 0.2622
T1102 0.255
T1103 0.2582
T1104 0.2636
T1105 0.2686
T1106 0.2736
T1107 0.2752
T1108 0.2753
T1109 0.2753
T1110 0.2775
T1111 0.2767
T1112 0.2818
T1113 0.2853
T1114 0.2852
T1115 0.2868
T1116 0.2889
T1117 0.2889
T1118 0.2871
T1119 0.2835
T1120 0.2852
T1121 0.2815
T1122 0.2791
T1123 0.279
T1124 0.2772
T1125 0.2784
T1126 0.2784
T1127 0.2786
T1128 0.2786
T1129 0.2787
T1130 0.2797
T1131 0.28
T1132 0.2796
T1133 0.2787
T1134 0.279
T1135 0.2794
T1136 0.28
T1137 0.28
T1138 0.2804
T1139 0.2814
T1140 0.2831
T1141 0.2813
T1142 0.2823
T1143 0.2821
T1144 0.2825
T1145 0.2825
T1146 0.2826
T1147 0.2833
T1148 0.2836
T1149 0.2836
T1150 0.2836
T1151 0.2837
T1152 0.2828
T1153 0.2818
T1154 0.2804
T1155 0.2827
T1156 0.2824
T1157 0.2825
T1158 0.281
T1159 0.2813
T1160 0.2813
T1161 0.2822
T1162 0.2829
T1163 0.2826
T1164 0.2843
T1165 0.2844
T1166 0.2854
T1167 0.2853
T1168 0.2854
T1169 0.2848
T1170 0.2843
T1171 0.2832
T1172 0.2831
T1173 0.2844
T1174 0.2847
T1175 0.2845
T1176 0.2845
T1177 0.2854
T1178 0.2861
T1179 0.286
T1180 0.2857
T1181 0.2858
T1182 0.2862
T1183 0.2862
T1184 0.2863
T1185 0.2863
T1186 0.2864
T1187 0.2865
T1188 0.286
T1189 0.2873
T1190 0.2845
T1191 0.2828
T1192 0.2816
T1193 0.2808
T1194 0.2803
T1195 0.2788
T1196 0.2791
T1197 0.2792
T1198 0.2792
T1199 0.2808
T1200 0.2822
T1201 0.2834
T1202 0.2818
T1203 0.2817
T1204 0.2805
T1205 0.2801
T1206 0.2795
T1207 0.2827
T1208 0.28
T1209 0.2773
T1210 0.2785
T1211 0.2793
T1212 0.2808
T1213 0.2824
T1214 0.2848
T1215 0.286
T1216 0.288
T1217 0.2885
T1218 0.2902
T1219 0.2923
T1220 0.2926
T1221 0.2953
T1222 0.2984
T1223 0.3009
T1224 0.3008
T1225 0.3008
T1226 0.2997
T1227 0.2996
T1228 0.2982
T1229 0.2974
T1230 0.2972
T1231 0.2974
T1232 0.2982
T1233 0.3006
T1234 0.3032
T1235 0.2999
T1236 0.3023
T1237 0.3041
T1238 0.3042
T1239 0.3057
T1240 0.3076
T1241 0.3069
T1242 0.3035
T1243 0.303
T1244 0.3032
T1245 0.3033
T1246 0.3035
T1247 0.3042
T1248 0.3045
T1249 0.3045
T1250 0.3046
T1251 0.3046
T1252 0.304
T1253 0.3034
T1254 0.3035
T1255 0.3028
T1256 0.3015
T1257 0.301
T1258 0.3004
T1259 0.307
T1260 0.3061
T1261 0.3059
T1262 0.3051
T1263 0.2991
T1264 0.2968
T1265 0.2946
T1266 0.2973
T1267 0.2964
T1268 0.295
T1269 0.2939
T1270 0.2939
T1271 0.2923
T1272 0.292
T1273 0.2898
T1274 0.2889
T1275 0.2888
T1276 0.2875
T1277 0.2869
T1278 0.2862
T1279 0.2849
T1280 0.2879
T1281 0.2869
T1282 0.286
T1283 0.2863
T1284 0.2863
T1285 0.2862
T1286 0.2861
T1287 0.2844
T1288 0.284
T1289 0.2817
T1290 0.2805
T1291 0.2791
T1292 0.2782
T1293 0.2784
T1294 0.2796
T1295 0.2799
T1296 0.2799
T1297 0.2784
T1298 0.2786
T1299 0.2787
T1300 0.2768
T1301 0.2767
T1302 0.2863
T1303 0.2858
T1304 0.2852
T1305 0.2854
T1306 0.2841
T1307 0.2843
T1308 0.284
T1309 0.2856
T1310 0.2854
T1311 0.2854
T1312 0.2872
T1313 0.279
T1314 0.282
T1315 0.2929
T1316 0.304
T1317 0.3092
T1318 0.3131
T1319 0.3252
T1320 0.3302
T1321 0.3282
T1322 0.3339
T1323 0.3381
T1324 0.3355
T1325 0.3378
T1326 0.3407
T1327 0.3423
T1328 0.3447
T1329 0.3457
T1330 0.3452
T1331 0.3446
T1332 0.343
T1333 0.3402
T1334 0.3365
T1335 0.3333
T1336 0.3347
T1337 0.3319
T1338 0.3309
T1339 0.33
T1340 0.3292
T1341 0.3287
T1342 0.3289
T1343 0.3289
T1344 0.3281
T1345 0.3275
T1346 0.3273
T1347 0.3264
T1348 0.3325
T1349 0.3312
T1350 0.3301
T1351 0.3284
T1352 0.3271
T1353 0.3252
T1354 0.3233
T1355 0.3223
T1356 0.3211
T1357 0.3255
T1358 0.3234
T1359 0.3217
T1360 0.3195
T1361 0.3182
T1362 0.3166
T1363 0.3155
T1364 0.3142
T1365 0.3129
T1366 0.3192
T1367 0.318
T1368 0.3172
T1369 0.3171
T1370 0.3172
T1371 0.3173
T1372 0.3181
T1373 0.3195
T1374 0.321
T1375 0.3146
T1376 0.3168
T1377 0.318
T1378 0.3186
T1379 0.32
T1380 0.3202
T1381 0.322
T1382 0.3229
T1383 0.3242
T1384 0.3255
T1385 0.3238
T1386 0.3245
T1387 0.3241
T1388 0.3231
T1389 0.3219
T1390 0.3203
T1391 0.3188
T1392 0.318
T1393 0.318
T1394 0.318
T1395 0.3196
T1396 0.3217
T1397 0.324
T1398 0.326
T1399 0.3275
T1400 0.328
T1401 0.3287
T1402 0.3282
T1403 0.3291
T1404 0.3281
T1405 0.3271
T1406 0.3263
T1407 0.3254
T1408 0.3238
T1409 0.3234
T1410 0.3224
T1411 0.3223
T1412 0.3213
T1413 0.3215
T1414 0.3211
T1415 0.3216
T1416 0.3198
T1417 0.3201
T1418 0.3202
T1419 0.3202
T1420 0.3203
T1421 0.3187
T1422 0.3186
T1423 0.3253
T1424 0.324
T1425 0.3243
T1426 0.324
T1427 0.323
T1428 0.3221
T1429 0.3212
T1430 0.3207
T1431 0.3205
T1432 0.3198
T1433 0.3196
T1434 0.3201
T1435 0.3205
T1436 0.3205
T1437 0.3197
T1438 0.3199
T1439 0.32
T1440 0.32
T1441 0.3197
T1442 0.319
T1443 0.3188
T1444 0.3177
T1445 0.3167
T1446 0.3162
T1447 0.3159
T1448 0.3148
T1449 0.3151
T1450 0.3151
T1451 0.3151
T1452 0.3148
T1453 0.3179
T1454 0.3177
T1455 0.3174
T1456 0.3155
T1457 0.3147
T1458 0.3133
T1459 0.3119
T1460 0.311
T1461 0.3103
T1462 0.3096
T1463 0.3097
T1464 0.3106
T1465 0.314
T1466 0.316
T1467 0.3165
T1468 0.3147
T1469 0.3126
T1470 0.3118
T1471 0.3112
T1472 0.3109
T1473 0.3102
T1474 0.3095
T1475 0.3099
T1476 0.3111
T1477 0.3093
T1478 0.3096
T1479 0.3094
T1480 0.3086
T1481 0.3079
T1482 0.3081
T1483 0.3064
T1484 0.3067
T1485 0.3067
T1486 0.3074
T1487 0.3081
T1488 0.3108
T1489 0.3119
T1490 0.3116
T1491 0.314
T1492 0.3155
T1493 0.3157
T1494 0.3154
T1495 0.3155
T1496 0.3171
T1497 0.3187
T1498 0.3211
T1499 0.3195
T1500 0.3214
T1501 0.3221
T1502 0.3216
T1503 0.3201
T1504 0.3183
T1505 0.321
T1506 0.3204
T1507 0.3193
T1508 0.3191
T1509 0.32
T1510 0.3207
T1511 0.3212
T1512 0.3223
T1513 0.3228
T1514 0.3234
T1515 0.3215
T1516 0.3219
T1517 0.3233
T1518 0.3234
T1519 0.325
T1520 0.3257
T1521 0.3268
T1522 0.3273
T1523 0.329
T1524 0.3302
T1525 0.3323
T1526 0.335
T1527 0.3353
T1528 0.3356
T1529 0.3284
T1530 0.3275
T1531 0.3354
T1532 0.3355
T1533 0.3344
T1534 0.3342
T1535 0.3345
T1536 0.3353
T1537 0.3359
T1538 0.3298
T1539 0.3314
T1540 0.3333
T1541 0.3349
T1542 0.3365
T1543 0.3373
T1544 0.3372
T1545 0.3372
T1546 0.3373
T1547 0.3373
T1548 0.3373
T1549 0.3374
T1550 0.3374
T1551 0.3374
T1552 0.3375
T1553 0.3375
T1554 0.3375
T1555 0.3376
T1556 0.3376
T1557 0.3377
T1558 0.3377
T1559 0.3377
T1560 0.3378
T1561 0.3378
T1562 0.3378
T1563 0.3379
T1564 0.3379
T1565 0.3379
T1566 0.338
T1567 0.338
T1568 0.338
T1569 0.3381
T1570 0.3292
T1571 0.3271
T1572 0.3268
T1573 0.3266
T1574 0.323
T1575 0.3268
T1576 0.327
T1577 0.3266
T1578 0.3271
T1579 0.3279
T1580 0.3259
T1581 0.3284
T1582 0.3294
T1583 0.3295
T1584 0.3299
T1585 0.3286
T1586 0.3297
T1587 0.3308
T1588 0.3318
T1589 0.3332
T1590 0.3337
T1591 0.3328
T1592 0.3322
T1593 0.3312
T1594 0.3303
T1595 0.3301
T1596 0.3302
T1597 0.3322
T1598 0.3323
T1599 0.3319
T1600 0.3316
T1601 0.3317
T1602 0.3317
T1603 0.3317
T1604 0.3318
T1605 0.3312
T1606 0.3313
T1607 0.331
T1608 0.3295
T1609 0.3282
T1610 0.3269
T1611 0.3261
T1612 0.3287
T1613 0.3278
T1614 0.3277
T1615 0.3269
T1616 0.3263
T1617 0.328
T1618 0.3276
T1619 0.3281
T1620 0.3292
T1621 0.3291
T1622 0.3291
T1623 0.3283
T1624 0.3272
T1625 0.3259
T1626 0.3246
T1627 0.323
T1628 0.3209
T1629 0.3196
T1630 0.3191
T1631 0.3184
T1632 0.3171
T1633 0.3169
T1634 0.3148
T1635 0.3174
T1636 0.3161
T1637 0.3157
T1638 0.3145
T1639 0.3143
T1640 0.314
T1641 0.3128
T1642 0.313
T1643 0.313
T1644 0.3126
T1645 0.3114
T1646 0.3112
T1647 0.3097
T1648 0.3083
T1649 0.3069
T1650 0.3063
T1651 0.3059
T1652 0.3052
T1653 0.3039
T1654 0.3041
T1655 0.3041
T1656 0.3041
T1657 0.3041
T1658 0.3051
T1659 0.3055
T1660 0.3063
T1661 0.3075
T1662 0.3103
T1663 0.3152
T1664 0.318
T1665 0.3212
T1666 0.3204
T1667 0.3226
T1668 0.3287
T1669 0.3328
T1670 0.3319
T1671 0.3361
T1672 0.3403
T1673 0.3432
T1674 0.3452
T1675 0.3378
T1676 0.3377
T1677 0.3365
T1678 0.3429
T1679 0.3401
T1680 0.3375
T1681 0.335
T1682 0.3332
T1683 0.3336
T1684 0.3329
T1685 0.3338
T1686 0.3349
T1687 0.3351
T1688 0.3363
T1689 0.3365
T1690 0.3364
T1691 0.3365
T1692 0.3365
T1693 0.3365
T1694 0.3361
T1695 0.3342
T1696 0.3326
T1697 0.3305
T1698 0.3334
T1699 0.3312
T1700 0.3303
T1701 0.3306
T1702 0.3306
T1703 0.3294
T1704 0.3276
T1705 0.328
T1706 0.3263
T1707 0.3258
T1708 0.3247
T1709 0.3229
T1710 0.322
T1711 0.3212
T1712 0.3197
T1713 0.3191
T1714 0.3184
T1715 0.3186
T1716 0.3177
T1717 0.3205
T1718 0.3194
T1719 0.3182
T1720 0.3168
T1721 0.317
T1722 0.3171
T1723 0.3188
T1724 0.3186
T1725 0.3184
T1726 0.3183
T1727 0.3188
T1728 0.32
T1729 0.3185
T1730 0.3184
T1731 0.3184
T1732 0.3185
T1733 0.317
T1734 0.317
T1735 0.3167
T1736 0.3157
T1737 0.3159
T1738 0.3159
T1739 0.3159
T1740 0.3159
T1741 0.3155
T1742 0.3138
T1743 0.3132
T1744 0.3118
T1745 0.3108
T1746 0.3101
T1747 0.3102
T1748 0.3103
T1749 0.3103
T1750 0.3103
T1751 0.3115
T1752 0.3117
T1753 0.3108
T1754 0.3116
T1755 0.3112
T1756 0.3105
T1757 0.3102
T1758 0.3102
T1759 0.3089
T1760 0.3086
T1761 0.3068
T1762 0.307
T1763 0.307
T1764 0.3066
T1765 0.3071
T1766 0.307
T1767 0.307
T1768 0.3066
T1769 0.3061
T1770 0.3066
T1771 0.3071
T1772 0.307
T1773 0.307
T1774 0.307
T1775 0.307
T1776 0.306
T1777 0.317
T1778 0.3172
T1779 0.3164
T1780 0.3158
T1781 0.3159
T1782 0.3149
T1783 0.3143
T1784 0.3144
T1785 0.3144
T1786 0.3144
T1787 0.3177
T1788 0.3153
T1789 0.3145
T1790 0.313
T1791 0.3128
T1792 0.3113
T1793 0.3097
T1794 0.3101
T1795 0.3101
T1796 0.3097
T1797 0.3101
T1798 0.31
T1799 0.31
T1800 0.31
T1801 0.31
T1802 0.31
T1803 0.3091
T1804 0.3083
T1805 0.3085
T1806 0.3077
T1807 0.3078
T1808 0.307
T1809 0.3071
T1810 0.3071
T1811 0.3071
T1812 0.3075
T1813 0.307
T1814 0.3071
T1815 0.3071
T1816 0.3052
T1817 0.3055
T1818 0.3055
T1819 0.3055
T1820 0.3055
T1821 0.3055
T1822 0.3055
T1823 0.3055
T1824 0.3054
T1825 0.3054
T1826 0.3041
T1827 0.3037
T1828 0.3038
T1829 0.3021
T1830 0.3024
T1831 0.3024
T1832 0.3011
T1833 0.3012
T1834 0.3021
T1835 0.3051
T1836 0.3068
T1837 0.3068
T1838 0.3067
T1839 0.3062
T1840 0.3054
T1841 0.3055
T1842 0.305
T1843 0.3051
T1844 0.3051
T1845 0.3065
T1846 0.3065
T1847 0.3064
T1848 0.3064
T1849 0.3064
T1850 0.3056
T1851 0.3049
T1852 0.3043
T1853 0.3035
T1854 0.3021
T1855 0.3024
T1856 0.3019
T1857 0.3016
T1858 0.302
T1859 0.3032
T1860 0.3039
T1861 0.3033
T1862 0.3025
T1863 0.3018
T1864 0.3004
T1865 0.3102
T1866 0.3102
T1867 0.3017
T1868 0.302
T1869 0.3014
T1870 0.3015
T1871 0.301
T1872 0.3097
T1873 0.302
T1874 0.3036
T1875 0.3054
T1876 0.3094
T1877 0.3153
T1878 0.3182
T1879 0.3102
T1880 0.3143
T1881 0.318
T1882 0.3226
T1883 0.3244
T1884 0.3305
T1885 0.3345
T1886 0.3344
T1887 0.3363
T1888 0.3362
T1889 0.3358
T1890 0.3334
T1891 0.331
T1892 0.3295
T1893 0.331
T1894 0.3295
T1895 0.329
T1896 0.3287
T1897 0.3292
T1898 0.3311
T1899 0.3334
T1900 0.3313
T1901 0.3329
T1902 0.3338
T1903 0.3344
T1904 0.3342
T1905 0.3334
T1906 0.3324
T1907 0.3326
T1908 0.3313
T1909 0.3287
T1910 0.3279
T1911 0.3268
T1912 0.3248
T1913 0.3219
T1914 0.3215
T1915 0.3221
T1916 0.3188
T1917 0.319
T1918 0.3189
T1919 0.3179
T1920 0.3164
T1921 0.3167
T1922 0.3149
T1923 0.3139
T1924 0.3129
T1925 0.3123
T1926 0.3106
T1927 0.3105
T1928 0.3091
T1929 0.3082
T1930 0.3084
T1931 0.3109
T1932 0.3109
T1933 0.31
T1934 0.3088
T1935 0.3082
T1936 0.3079
T1937 0.3061
T1938 0.3045
T1939 0.305
T1940 0.3065
T1941 0.3079
T1942 0.3081
T1943 0.3106
T1944 0.3124
T1945 0.3112
T1946 0.3104
T1947 0.3114
T1948 0.3122
T1949 0.3135
T1950 0.316
T1951 0.3207
T1952 0.3221
T1953 0.3277
T1954 0.3355
T1955 0.34
T1956 0.3455
T1957 0.3415
T1958 0.3477
T1959 0.3533
T1960 0.36
T1961 0.3652
T1962 0.3601
T1963 0.3643
T1964 0.3691
T1965 0.367
T1966 0.3736
T1967 0.3774
T1968 0.3702
T1969 0.374
T1970 0.3789
T1971 0.3801
T1972 0.3834
T1973 0.3718
T1974 0.3733
T1975 0.3752
T1976 0.376
T1977 0.3777
T1978 0.3774
T1979 0.3767
T1980 0.3771
T1981 0.3766
T1982 0.3752
T1983 0.3744
T1984 0.373
T1985 0.372
T1986 0.3726
T1987 0.371
T1988 0.3697
T1989 0.3694
T1990 0.3694
T1991 0.3822
T1992 0.382
T1993 0.381
T1994 0.3805
T1995 0.3785
T1996 0.3772
T1997 0.3764
T1998 0.3744
T1999 0.3729
T2000 0.3709
T2001 0.369
T2002 0.3661
T2003 0.3757
T2004 0.3734
T2005 0.3716
T2006 0.3694
T2007 0.3683
T2008 0.3682
T2009 0.3671
T2010 0.3665
T2011 0.3663
T2012 0.3648
T2013 0.3642
T2014 0.3633
T2015 0.3685
T2016 0.3676
T2017 0.3658
T2018 0.3651
T2019 0.3635
T2020 0.3626
T2021 0.3616
T2022 0.3604
T2023 0.3591
T2024 0.3574
T2025 0.3566
T2026 0.3555
T2027 0.354
T2028 0.3614
T2029 0.3605
T2030 0.3592
T2031 0.3594
T2032 0.3587
T2033 0.3573
T2034 0.3568
T2035 0.3562
T2036 0.3563
T2037 0.3551
T2038 0.3549
T2039 0.3539
T2040 0.3536
T2041 0.3524
T2042 0.3519
T2043 0.351
T2044 0.3511
T2045 0.3514
T2046 0.3508
T2047 0.3509
T2048 0.3522
T2049 0.3538
T2050 0.3549
T2051 0.357
T2052 0.3588
T2053 0.3629
T2054 0.3585
T2055 0.3631
T2056 0.3677
T2057 0.3665
T2058 0.3737
T2059 0.3791
T2060 0.371
T2061 0.3746
T2062 0.3771
T2063 0.3802
T2064 0.3825
T2065 0.3697
T2066 0.3699
T2067 0.3709
T2068 0.3711
T2069 0.37
T2070 0.3697
T2071 0.3687
T2072 0.368
T2073 0.3807
T2074 0.3791
T2075 0.3787
T2076 0.3777
T2077 0.3768
T2078 0.3757
T2079 0.3749
T2080 0.3747
T2081 0.3736
T2082 0.3724
T2083 0.3715
T2084 0.3702
T2085 0.3689
T2086 0.3669
T2087 0.3762
T2088 0.3752
T2089 0.3744
T2090 0.3728
T2091 0.371
T2092 0.3695
T2093 0.368
T2094 0.3668
T2095 0.3655
T2096 0.3646
T2097 0.3636
T2098 0.3642
T2099 0.3631
T2100 0.3666
T2101 0.3656
T2102 0.3654
T2103 0.3643
T2104 0.3638
T2105 0.3629
T2106 0.3619
T2107 0.3617
T2108 0.3618
T2109 0.3614
T2110 0.3602
T2111 0.3589
T2112 0.3591
T2113 0.3577
T2114 0.3576
T2115 0.3568
T2116 0.3565
T2117 0.3566
T2118 0.3566
T2119 0.3566
T2120 0.3566
T2121 0.3557
T2122 0.3551
T2123 0.3552
T2124 0.3552
T2125 0.3541
T2126 0.3553
T2127 0.3559
T2128 0.3538
T2129 0.3537
T2130 0.3537
T2131 0.3549
T2132 0.3565
T2133 0.3578
T2134 0.3589
T2135 0.3583
T2136 0.3584
T2137 0.3573
T2138 0.3575
T2139 0.3559
T2140 0.3561
T2141 0.3553
T2142 0.3546
T2143 0.3548
T2144 0.3547
T2145 0.354
T2146 0.3545
T2147 0.3556
T2148 0.3569
T2149 0.3592
T2150 0.3606
T2151 0.3621
T2152 0.364
T2153 0.3647
T2154 0.3655
T2155 0.3664
T2156 0.3608
T2157 0.3611
T2158 0.3606
T2159 0.3599
T2160 0.3654
T2161 0.3655
T2162 0.3655
T2163 0.3639
T2164 0.3642
T2165 0.3628
T2166 0.3625
T2167 0.3619
T2168 0.3609
T2169 0.3603
T2170 0.3601
T2171 0.3589
T2172 0.3581
T2173 0.3579
T2174 0.3568
T2175 0.3566
T2176 0.3551
T2177 0.3553
T2178 0.3539
T2179 0.3541
T2180 0.3525
T2181 0.3527
T2182 0.3519
T2183 0.3512
T2184 0.3513
T2185 0.3502
T2186 0.3565
T2187 0.3569
T2188 0.3568
T2189 0.3558
T2190 0.3556
T2191 0.3552
T2192 0.3545
T2193 0.3542
T2194 0.3539
T2195 0.3531
T2196 0.3529
T2197 0.3529
T2198 0.3522
T2199 0.3508
T2200 0.3502
T2201 0.3504
T2202 0.3503
T2203 0.352
T2204 0.3513
T2205 0.3505
T2206 0.3506
T2207 0.3502
T2208 0.3503
T2209 0.3502
T2210 0.3492
T2211 0.3488
T2212 0.3488
T2213 0.3481
T2214 0.3475
T2215 0.3476
T2216 0.3476
T2217 0.3476
T2218 0.3472
T2219 0.3459
T2220 0.3461
T2221 0.3458
T2222 0.3451
T2223 0.3448
T2224 0.3449
T2225 0.3449
T2226 0.3448
T2227 0.3448
T2228 0.3448
T2229 0.3448
T2230 0.3448
T2231 0.3448
T2232 0.3446
T2233 0.3438
T2234 0.3431
T2235 0.3432
T2236 0.3432
T2237 0.3432
T2238 0.3417
T2239 0.3419
T2240 0.3419
T2241 0.3417
T2242 0.3417
T2243 0.3413
T2244 0.3463
T2245 0.3465
T2246 0.3464
T2247 0.3464
T2248 0.3461
T2249 0.3457
T2250 0.345
T2251 0.3449
T2252 0.345
T2253 0.345
T2254 0.3449
T2255 0.3449
T2256 0.3442
T2257 0.3436
T2258 0.3437
T2259 0.3437
T2260 0.3437
T2261 0.3433
T2262 0.343
T2263 0.3429
T2264 0.3425
T2265 0.3421
T2266 0.3422
T2267 0.3421
T2268 0.3414
T2269 0.3408
T2270 0.3409
T2271 0.3409
T2272 0.3398
T2273 0.3396
T2274 0.3396
T2275 0.3396
T2276 0.3393
T2277 0.3394
T2278 0.3394
T2279 0.3393
T2280 0.3393
T2281 0.3393
T2282 0.3382
T2283 0.338
T2284 0.338
T2285 0.338
T2286 0.338
T2287 0.338
T2288 0.338
T2289 0.3372
T2290 0.3366
T2291 0.3365
T2292 0.3365
T2293 0.3365
T2294 0.3364
T2295 0.3364
T2296 0.3364
T2297 0.3364
T2298 0.336
T2299 0.3353
T2300 0.335
T2301 0.3347
T2302 0.3313
T2303 0.3338
T2304 0.3333
T2305 0.3347
T2306 0.3375
T2307 0.3309
T2308 0.3321
T2309 0.3323
T2310 0.3322
T2311 0.3322
T2312 0.3322
T2313 0.3321
T2314 0.3321
T2315 0.3321
T2316 0.3321
T2317 0.3321
T2318 0.3321
T2319 0.3321
T2320 0.3313
T2321 0.3306
T2322 0.3319
T2323 0.3321
T2324 0.332
T2325 0.332
T2326 0.332
T2327 0.3319
T2328 0.3319
T2329 0.3317
T2330 0.3317
T2331 0.3317
T2332 0.3301
T2333 0.3303
T2334 0.3303
T2335 0.3303
T2336 0.3303
T2337 0.3303
T2338 0.3303
T2339 0.3299
T2340 0.3291
T2341 0.33
T2342 0.3303
T2343 0.3294
T2344 0.3291
T2345 0.3288
T2346 0.3288
T2347 0.3288
T2348 0.3287
T2349 0.3285
T2350 0.3294
T2351 0.3292
T2352 0.3296
T2353 0.3283
T2354 0.3285
T2355 0.3284
T2356 0.3284
T2357 0.3284
T2358 0.3284
T2359 0.3284
T2360 0.3284
T2361 0.3284
T2362 0.3275
T2363 0.328
T2364 0.3275
T2365 0.3356
T2366 0.3276
T2367 0.3348
T2368 0.3349
T2369 0.3356
T2370 0.3315
T2371 0.3329
T2372 0.3329
T2373 0.3325
T2374 0.3306
T2375 0.3287
T2376 0.3358
T2377 0.3348
T2378 0.3339
T2379 0.3337
T2380 0.3337
T2381 0.3337
T2382 0.3348
T2383 0.335
T2384 0.3349
T2385 0.3349
T2386 0.3349
T2387 0.3349
T2388 0.3348
T2389 0.3348
T2390 0.3348
T2391 0.3348
T2392 0.3348
T2393 0.3347
T2394 0.3347
T2395 0.216
T2396 0.2308
T2397 0.2312
T2398 0.2308
T2399 0.2308
T2400 0.2308
T2401 0.2308
T2402 0.2308
T2403 0.2308
T2404 0.2307
T2405 0.2307
T2406 0.2307
T2407 0.2311
T2408 0.2307
T2409 0.2307
T2410 0.2305
T2411 0.23
T2412 0.2286
T2413 0.2294
T2414 0.2285
T2415 0.226
T2416 0.2251
T2417 0.2251
T2418 0.2251
T2419 0.2251
T2420 0.2251
T2421 0.2251
T2422 0.2251
T2423 0.2251
T2424 0.225
T2425 0.225
T2426 0.225
T2427 0.225
T2428 0.225
T2429 0.225
T2430 0.225
T2431 0.225
T2432 0.225
T2433 0.225
T2434 0.2249
T2435 0.2249
T2436 0.2249
T2437 0.2249
T2438 0.2249
T2439 0.2249
T2440 0.2249
T2441 0.2249
T2442 0.2249
T2443 0.2248
T2444 0.2248
T2445 0.2248
T2446 0.2248
T2447 0.2248
T2448 0.2248
T2449 0.2248
T2450 0.2248
T2451 0.2248
T2452 0.2248
T2453 0.2247
T2454 0.2247
T2455 0.2247
T2456 0.2247
T2457 0.2238
T2458 0.223
T2459 0.223
T2460 0.2225
T2461 0.2229
T2462 0.2216
T2463 0.2225
T2464 0.2225
T2465 0.2229
T2466 0.2229
T2467 0.2229
T2468 0.2229
T2469 0.2229
T2470 0.2228
T2471 0.2228
T2472 0.2228
T2473 0.2228
T2474 0.2228
T2475 0.2228
T2476 0.2228
T2477 0.2228
T2478 0.2228
T2479 0.2227
T2480 0.2227
T2481 0.2227
T2482 0.2227
T2483 0.2227
T2484 0.2223
T2485 0.2223
T2486 0.2227
T2487 0.2214
T2488 0.2218
T2489 0.2351
T2490 0.2857
T2491 0.2853
T2492 0.2778
T2493 0.2753
T2494 0.2729
T2495 0.2725
T2496 0.2698
T2497 0.2689
T2498 0.2664
T2499 0.2647
T2500 0.2633
T2501 0.2619
T2502 0.2604
T2503 0.2591
T2504 0.2567
T2505 0.2563
T2506 0.2552
T2507 0.2896
T2508 0.2835
T2509 0.2795
T2510 0.2767
T2511 0.2708
T2512 0.2615
T2513 0.2567
T2514 0.255
T2515 0.2536
T2516 0.2531
T2517 0.2523
T2518 0.2551
T2519 0.2541
T2520 0.2528
T2521 0.2512
T2522 0.2497
T2523 0.249
T2524 0.2482
T2525 0.2468
T2526 0.2451
T2527 0.2447
T2528 0.2433
T2529 0.242
T2530 0.2412
T2531 0.2391
T2532 0.2376
T2533 0.2368
T2534 0.2356
T2535 0.2361
T2536 0.2356
T2537 0.2356
T2538 0.2356
T2539 0.2356
T2540 0.2355
T2541 0.2355
T2542 0.2355
T2543 0.2355
T2544 0.2355
T2545 0.2355
T2546 0.2355
T2547 0.2354
T2548 0.2346
T2549 0.2338
T2550 0.2338
T2551 0.2338
T2552 0.2338
T2553 0.2326
T2554 0.233
T2555 0.2337
T2556 0.2333
T2557 0.2313
T2558 0.23
T2559 0.229
T2560 0.2795
T2561 0.2607
T2562 0.2559
T2563 0.2534
T2564 0.2504
T2565 0.2521
T2566 0.251
T2567 0.2496
T2568 0.2491
T2569 0.2483
T2570 0.2471
T2571 0.2461
T2572 0.2456
T2573 0.2444
T2574 0.2436
T2575 0.2426
T2576 0.2421
T2577 0.2417
T2578 0.2416
T2579 0.2405
T2580 0.2392
T2581 0.237
T2582 0.2365
T2583 0.2353
T2584 0.2349
T2585 0.2353
T2586 0.2352
T2587 0.2352
T2588 0.2352
T2589 0.2352
T2590 0.2352
T2591 0.234
T2592 0.2336
T2593 0.2335
T2594 0.2335
T2595 0.2335
T2596 0.2335
T2597 0.2335
T2598 0.2335
T2599 0.2335
T2600 0.2324
T2601 0.2314
T2602 0.2314
T2603 0.2305
T2604 0.2305
T2605 0.2305
T2606 0.233
T2607 0.2313
T2608 0.2309
T2609 0.2309
T2610 0.233
T2611 0.2329
T2612 0.2329
T2613 0.2329
T2614 0.2329
T2615 0.2329
T2616 0.2329
T2617 0.2317
T2618 0.2313
T2619 0.2321
T2620 0.2325
T2621 0.2328
T2622 0.2328
T2623 0.2328
T2624 0.2328
T2625 0.2328
T2626 0.2325
T2627 0.2321
T2628 0.2317
T2629 0.2309
T2630 0.2309
T2631 0.2313
T2632 0.2301
T2633 0.2297
T2634 0.2297
T2635 0.2297
T2636 0.2297
T2637 0.2297
T2638 0.2297
T2639 0.2297
T2640 0.2297
T2641 0.2297
T2642 0.2297
T2643 0.2297
T2644 0.2297
T2645 0.2309
T2646 0.2313
T2647 0.2313
T2648 0.2313
T2649 0.2313
T2650 0.2313
T2651 0.2301
T2652 0.2301
T2653 0.2297
T2654 0.2297
T2655 0.2297
T2656 0.2297
T2657 0.2301
T2658 0.2309
T2659 0.2301
T2660 0.2317
T2661 0.2313
T2662 0.2325
T2663 0.2308
T2664 0.2308
T2665 0.2317
T2666 0.2322
T2667 0.2348
T2668 0.2364
T2669 0.2383
T2670 0.2391
T2671 0.241
T2672 0.2429
T2673 0.2467
T2674 0.2488
T2675 0.2487
T2676 0.2538
T2677 0.2568
T2678 0.2602
T2679 0.2628
T2680 0.2636
T2681 0.264
T2682 0.2651
T2683 0.2664
T2684 0.2668
T2685 0.2668
T2686 0.266
T2687 0.2651
T2688 0.2644
T2689 0.2632
T2690 0.2619
T2691 0.2605
T2692 0.2601
T2693 0.2601
T2694 0.2601
T2695 0.2601
T2696 0.2601
T2697 0.2601
T2698 0.2601
T2699 0.2601
T2700 0.2601
T2701 0.2585
T2702 0.2563
T2703 0.2546
T2704 0.2535
T2705 0.2568
T2706 0.2549
T2707 0.2535
T2708 0.2535
T2709 0.2521
T2710 0.2501
T2711 0.2501
T2712 0.2487
T2713 0.2505
T2714 0.2501
T2715 0.2501
T2716 0.2501
T2717 0.2497
T2718 0.2488
T2719 0.2483
T2720 0.2483
T2721 0.2497
T2722 0.2488
T2723 0.2492
T2724 0.2492
T2725 0.2483
T2726 0.2496
T2727 0.2501
T2728 0.2505
T2729 0.2516
T2730 0.2521
T2731 0.2535
T2732 0.2535
T2733 0.2546
T2734 0.2549
T2735 0.2554
T2736 0.2568
T2737 0.2568
T2738 0.2568
T2739 0.2568
T2740 0.2568
T2741 0.2582
T2742 0.2586
T2743 0.2593
T2744 0.2601
T2745 0.2605
T2746 0.2619
T2747 0.2636
T2748 0.264
T2749 0.2647
T2750 0.266
T2751 0.2644
T2752 0.2636
T2753 0.2623
T2754 0.2619
T2755 0.2601
T2756 0.2597
T2757 0.2586
T2758 0.2582
T2759 0.2568
T2760 0.2559
T2761 0.2542
T2762 0.2535
T2763 0.2525
T2764 0.2516
T2765 0.2508
T2766 0.2501
T2767 0.2487
T2768 0.2482
T2769 0.2482
T2770 0.2482
T2771 0.2482
T2772 0.2505
T2773 0.2501
T2774 0.2492
T2775 0.2483
T2776 0.2483
T2777 0.2483
T2778 0.2483
T2779 0.2483
T2780 0.2483
T2781 0.2471
T2782 0.2468
T2783 0.2468
T2784 0.2463
T2785 0.2449
T2786 0.2449
T2787 0.2449
T2788 0.2437
T2789 0.2433
T2790 0.2433
T2791 0.2262
T2792 0.2262
T2793 0.2262
T2794 0.2262
T2795 0.2262
T2796 0.2262
T2797 0.2262
T2798 0.2262
T2799 0.2262
T2800 0.2262
T2801 0.2262
T2802 0.2262
T2803 0.2262
T2804 0.2262
T2805 0.2262
T2806 0.2262
T2807 0.2262
T2808 0.2262
