# Supplementary material for: FishMORPH - An agent-based model to predict salmonid growth and distribution responses under natural and low flows
Source: Sci Rep. 2016 Jul 19;6:29414. doi: 10.1038/srep29414 (PMC4949470; doi:10.1038/srep29414)
Supplement: Supplementary Information 2 [file srep29414-s2.zip › SR_FishMORPH_Files/Parameters/Baseline_Velocity_P3.var]

Velocity PatchP3
T1 0.2658
T2 0.2656
T3 0.2656
T4 0.2656
T5 0.2653
T6 0.2649
T7 0.2636
T8 0.2633
T9 0.262
T10 0.2645
T11 0.2648
T12 0.262
T13 0.2613
T14 0.2592
T15 0.2592
T16 0.2592
T17 0.2592
T18 0.2592
T19 0.2587
T20 0.2583
T21 0.2575
T22 0.257
T23 0.257
T24 0.257
T25 0.2562
T26 0.2553
T27 0.2553
T28 0.2553
T29 0.2553
T30 0.2553
T31 0.2553
T32 0.2553
T33 0.2553
T34 0.2553
T35 0.2549
T36 0.2544
T37 0.2536
T38 0.2536
T39 0.2536
T40 0.2536
T41 0.2536
T42 0.2532
T43 0.2522
T44 0.2522
T45 0.2522
T46 0.2522
T47 0.2522
T48 0.2522
T49 0.2522
T50 0.2522
T51 0.2504
T52 0.2504
T53 0.2504
T54 0.2487
T55 0.2487
T56 0.2482
T57 0.2473
T58 0.2478
T59 0.2482
T60 0.2517
T61 0.2491
T62 0.2478
T63 0.2473
T64 0.2469
T65 0.2487
T66 0.2473
T67 0.2469
T68 0.2469
T69 0.2469
T70 0.2469
T71 0.2465
T72 0.2451
T73 0.2444
T74 0.2432
T75 0.2418
T76 0.2418
T77 0.2418
T78 0.2418
T79 0.2418
T80 0.2418
T81 0.2418
T82 0.2418
T83 0.2418
T84 0.2418
T85 0.2423
T86 0.2436
T87 0.2436
T88 0.2436
T89 0.2436
T90 0.2436
T91 0.2436
T92 0.2436
T93 0.2436
T94 0.2436
T95 0.2436
T96 0.2436
T97 0.2436
T98 0.2436
T99 0.2432
T100 0.2418
T101 0.2418
T102 0.2418
T103 0.2418
T104 0.2418
T105 0.2418
T106 0.2418
T107 0.2418
T108 0.2414
T109 0.2418
T110 0.2418
T111 0.2418
T112 0.2418
T113 0.2418
T114 0.2418
T115 0.2418
T116 0.2418
T117 0.2418
T118 0.2418
T119 0.2418
T120 0.2418
T121 0.2418
T122 0.2418
T123 0.2418
T124 0.2418
T125 0.2418
T126 0.2418
T127 0.2418
T128 0.2418
T129 0.2418
T130 0.2418
T131 0.2427
T132 0.2436
T133 0.2436
T134 0.2436
T135 0.2436
T136 0.244
T137 0.2451
T138 0.2451
T139 0.2451
T140 0.2451
T141 0.2451
T142 0.2451
T143 0.2451
T144 0.2451
T145 0.2451
T146 0.2451
T147 0.2451
T148 0.2451
T149 0.2451
T150 0.2469
T151 0.2465
T152 0.2469
T153 0.2473
T154 0.2487
T155 0.2487
T156 0.2487
T157 0.2487
T158 0.2495
T159 0.2487
T160 0.2495
T161 0.2504
T162 0.2504
T163 0.2504
T164 0.2504
T165 0.2504
T166 0.2504
T167 0.2504
T168 0.2504
T169 0.2504
T170 0.2504
T171 0.2504
T172 0.2504
T173 0.2504
T174 0.2504
T175 0.2504
T176 0.2504
T177 0.2504
T178 0.25
T179 0.2504
T180 0.2504
T181 0.25
T182 0.2491
T183 0.25
T184 0.2491
T185 0.2487
T186 0.2487
T187 0.2487
T188 0.2487
T189 0.2487
T190 0.2487
T191 0.2487
T192 0.2487
T193 0.2487
T194 0.2487
T195 0.2487
T196 0.2487
T197 0.2473
T198 0.2469
T199 0.2469
T200 0.2469
T201 0.2451
T202 0.2451
T203 0.2451
T204 0.2451
T205 0.2451
T206 0.2451
T207 0.2451
T208 0.2451
T209 0.2451
T210 0.2451
T211 0.2451
T212 0.2451
T213 0.2451
T214 0.2451
T215 0.2456
T216 0.2451
T217 0.2451
T218 0.2451
T219 0.2451
T220 0.2451
T221 0.2451
T222 0.2451
T223 0.2451
T224 0.2447
T225 0.2436
T226 0.2436
T227 0.2436
T228 0.2436
T229 0.2436
T230 0.2436
T231 0.2436
T232 0.2436
T233 0.2436
T234 0.2436
T235 0.2436
T236 0.2436
T237 0.2436
T238 0.2436
T239 0.2436
T240 0.2436
T241 0.2436
T242 0.2436
T243 0.2436
T244 0.2436
T245 0.2436
T246 0.2436
T247 0.2436
T248 0.2436
T249 0.2418
T250 0.2418
T251 0.2423
T252 0.2825
T253 0.3088
T254 0.3051
T255 0.3046
T256 0.3046
T257 0.3046
T258 0.303
T259 0.3031
T260 0.3031
T261 0.3023
T262 0.3015
T263 0.3016
T264 0.3016
T265 0.3016
T266 0.3016
T267 0.3016
T268 0.3016
T269 0.3016
T270 0.3016
T271 0.3016
T272 0.3016
T273 0.3016
T274 0.3016
T275 0.3016
T276 0.302
T277 0.3024
T278 0.3031
T279 0.3031
T280 0.3031
T281 0.3031
T282 0.3023
T283 0.3019
T284 0.3016
T285 0.3016
T286 0.3016
T287 0.3016
T288 0.3016
T289 0.3016
T290 0.3016
T291 0.3016
T292 0.3016
T293 0.302
T294 0.3032
T295 0.3031
T296 0.3031
T297 0.3047
T298 0.3046
T299 0.3046
T300 0.3053
T301 0.3049
T302 0.3049
T303 0.3052
T304 0.3056
T305 0.3059
T306 0.3058
T307 0.3058
T308 0.3058
T309 0.3058
T310 0.3058
T311 0.3058
T312 0.3058
T313 0.3058
T314 0.3058
T315 0.3058
T316 0.3058
T317 0.3058
T318 0.3058
T319 0.3058
T320 0.3058
T321 0.3058
T322 0.3058
T323 0.3058
T324 0.3058
T325 0.3055
T326 0.3059
T327 0.3058
T328 0.3058
T329 0.3058
T330 0.3058
T331 0.3058
T332 0.3058
T333 0.3058
T334 0.3058
T335 0.3058
T336 0.3058
T337 0.3055
T338 0.3045
T339 0.3046
T340 0.3046
T341 0.3046
T342 0.3046
T343 0.3046
T344 0.3046
T345 0.3046
T346 0.3046
T347 0.3046
T348 0.3046
T349 0.3046
T350 0.3046
T351 0.3046
T352 0.3046
T353 0.303
T354 0.3031
T355 0.3031
T356 0.3031
T357 0.3031
T358 0.3031
T359 0.3031
T360 0.3031
T361 0.3031
T362 0.3023
T363 0.3031
T364 0.3031
T365 0.3031
T366 0.3031
T367 0.3031
T368 0.3031
T369 0.3031
T370 0.3031
T371 0.3031
T372 0.3031
T373 0.3035
T374 0.3047
T375 0.3046
T376 0.3046
T377 0.3046
T378 0.3049
T379 0.3046
T380 0.3046
T381 0.3046
T382 0.3046
T383 0.3046
T384 0.3046
T385 0.3046
T386 0.3046
T387 0.3046
T388 0.3046
T389 0.3046
T390 0.3046
T391 0.3046
T392 0.3046
T393 0.3034
T394 0.2929
T395 0.2786
T396 0.2648
T397 0.267
T398 0.2652
T399 0.2636
T400 0.2637
T401 0.2637
T402 0.2637
T403 0.2641
T404 0.2637
T405 0.2637
T406 0.2625
T407 0.2621
T408 0.2621
T409 0.2621
T410 0.2629
T411 0.2637
T412 0.265
T413 0.2669
T414 0.2681
T415 0.2671
T416 0.2681
T417 0.2681
T418 0.2681
T419 0.2678
T420 0.2651
T421 0.2653
T422 0.2577
T423 0.2562
T424 0.257
T425 0.257
T426 0.257
T427 0.257
T428 0.257
T429 0.257
T430 0.257
T431 0.257
T432 0.257
T433 0.257
T434 0.257
T435 0.2562
T436 0.2553
T437 0.2553
T438 0.2544
T439 0.2536
T440 0.2527
T441 0.2518
T442 0.2518
T443 0.2514
T444 0.2501
T445 0.2505
T446 0.2501
T447 0.2505
T448 0.2501
T449 0.2497
T450 0.2474
T451 0.2465
T452 0.2465
T453 0.2465
T454 0.2456
T455 0.2447
T456 0.2447
T457 0.2465
T458 0.2465
T459 0.2465
T460 0.2461
T461 0.2465
T462 0.2465
T463 0.2483
T464 0.2495
T465 0.2506
T466 0.2515
T467 0.2528
T468 0.2537
T469 0.255
T470 0.255
T471 0.2558
T472 0.2567
T473 0.2563
T474 0.255
T475 0.2541
T476 0.2532
T477 0.2524
T478 0.2515
T479 0.2515
T480 0.2506
T481 0.2515
T482 0.2511
T483 0.2515
T484 0.2515
T485 0.2519
T486 0.2515
T487 0.2532
T488 0.2534
T489 0.2559
T490 0.258
T491 0.2606
T492 0.261
T493 0.2627
T494 0.2652
T495 0.2666
T496 0.2679
T497 0.2691
T498 0.2694
T499 0.271
T500 0.2686
T501 0.2697
T502 0.272
T503 0.2743
T504 0.2762
T505 0.2778
T506 0.2794
T507 0.2797
T508 0.28
T509 0.2812
T510 0.2811
T511 0.2815
T512 0.2826
T513 0.2829
T514 0.284
T515 0.2857
T516 0.2862
T517 0.2878
T518 0.2885
T519 0.2884
T520 0.2888
T521 0.2884
T522 0.2884
T523 0.2884
T524 0.2884
T525 0.2884
T526 0.2884
T527 0.288
T528 0.2871
T529 0.2867
T530 0.2868
T531 0.2853
T532 0.2854
T533 0.285
T534 0.2839
T535 0.2821
T536 0.2815
T537 0.2808
T538 0.28
T539 0.2793
T540 0.2794
T541 0.2775
T542 0.2776
T543 0.2776
T544 0.2768
T545 0.2761
T546 0.2761
T547 0.2753
T548 0.2746
T549 0.2746
T550 0.2738
T551 0.2731
T552 0.2727
T553 0.2712
T554 0.2713
T555 0.2705
T556 0.2697
T557 0.2698
T558 0.2702
T559 0.2718
T560 0.2747
T561 0.2789
T562 0.2818
T563 0.2849
T564 0.2883
T565 0.2892
T566 0.2974
T567 0.3044
T568 0.3084
T569 0.3116
T570 0.3137
T571 0.3163
T572 0.3187
T573 0.322
T574 0.3267
T575 0.3314
T576 0.3361
T577 0.3444
T578 0.3537
T579 0.3628
T580 0.3715
T581 0.3792
T582 0.3847
T583 0.3899
T584 0.3927
T585 0.3943
T586 0.398
T587 0.4003
T588 0.4013
T589 0.406
T590 0.4085
T591 0.4092
T592 0.4115
T593 0.412
T594 0.412
T595 0.4112
T596 0.4078
T597 0.4038
T598 0.3989
T599 0.3947
T600 0.3893
T601 0.3846
T602 0.3812
T603 0.3778
T604 0.375
T605 0.3725
T606 0.3713
T607 0.3703
T608 0.3707
T609 0.3715
T610 0.3735
T611 0.3748
T612 0.3775
T613 0.3801
T614 0.3827
T615 0.3838
T616 0.3859
T617 0.3876
T618 0.3894
T619 0.3909
T620 0.3921
T621 0.3924
T622 0.3913
T623 0.3884
T624 0.3829
T625 0.3751
T626 0.365
T627 0.353
T628 0.3399
T629 0.3286
T630 0.3218
T631 0.3171
T632 0.3142
T633 0.3119
T634 0.3099
T635 0.3086
T636 0.3071
T637 0.3058
T638 0.3052
T639 0.304
T640 0.3029
T641 0.3026
T642 0.3019
T643 0.3013
T644 0.3013
T645 0.3013
T646 0.3005
T647 0.2997
T648 0.2994
T649 0.2982
T650 0.2982
T651 0.2976
T652 0.2969
T653 0.2969
T654 0.2961
T655 0.2953
T656 0.2954
T657 0.2943
T658 0.294
T659 0.294
T660 0.2923
T661 0.2924
T662 0.291
T663 0.2911
T664 0.2883
T665 0.2714
T666 0.2699
T667 0.27
T668 0.27
T669 0.2696
T670 0.2688
T671 0.2688
T672 0.2688
T673 0.2688
T674 0.2688
T675 0.2672
T676 0.2672
T677 0.267
T678 0.2669
T679 0.2665
T680 0.2702
T681 0.2702
T682 0.2702
T683 0.2694
T684 0.2707
T685 0.2699
T686 0.2836
T687 0.2883
T688 0.2835
T689 0.2749
T690 0.2694
T691 0.2668
T692 0.2702
T693 0.2694
T694 0.2687
T695 0.2687
T696 0.2683
T697 0.2671
T698 0.2672
T699 0.2672
T700 0.2672
T701 0.2672
T702 0.2659
T703 0.2659
T704 0.2659
T705 0.2656
T706 0.2656
T707 0.2657
T708 0.2644
T709 0.2641
T710 0.2641
T711 0.2641
T712 0.2637
T713 0.2625
T714 0.2625
T715 0.2626
T716 0.2626
T717 0.2626
T718 0.2626
T719 0.2626
T720 0.2626
T721 0.2626
T722 0.2626
T723 0.2626
T724 0.2626
T725 0.2626
T726 0.2626
T727 0.2626
T728 0.2626
T729 0.2623
T730 0.2623
T731 0.2627
T732 0.2627
T733 0.2614
T734 0.261
T735 0.2615
T736 0.261
T737 0.2606
T738 0.2602
T739 0.2598
T740 0.2594
T741 0.2594
T742 0.2594
T743 0.2592
T744 0.2591
T745 0.2591
T746 0.2591
T747 0.2591
T748 0.2591
T749 0.2591
T750 0.2591
T751 0.2591
T752 0.2591
T753 0.2591
T754 0.2591
T755 0.2591
T756 0.2591
T757 0.2592
T758 0.2592
T759 0.2592
T760 0.2592
T761 0.2592
T762 0.2592
T763 0.2592
T764 0.2592
T765 0.2701
T766 0.2685
T767 0.2686
T768 0.2686
T769 0.2686
T770 0.2686
T771 0.2682
T772 0.2678
T773 0.2679
T774 0.2674
T775 0.2677
T776 0.2681
T777 0.268
T778 0.2681
T779 0.2681
T780 0.2681
T781 0.2677
T782 0.2674
T783 0.2671
T784 0.2672
T785 0.2663
T786 0.2668
T787 0.2664
T788 0.2664
T789 0.2672
T790 0.2672
T791 0.2672
T792 0.2672
T793 0.2672
T794 0.2672
T795 0.2672
T796 0.2672
T797 0.2668
T798 0.2673
T799 0.2673
T800 0.2673
T801 0.2673
T802 0.2673
T803 0.2673
T804 0.2673
T805 0.2671
T806 0.267
T807 0.267
T808 0.267
T809 0.2662
T810 0.2654
T811 0.2659
T812 0.2654
T813 0.2655
T814 0.2655
T815 0.2655
T816 0.2655
T817 0.2655
T818 0.2655
T819 0.2655
T820 0.2655
T821 0.2647
T822 0.2647
T823 0.2639
T824 0.2639
T825 0.2639
T826 0.2639
T827 0.2639
T828 0.264
T829 0.264
T830 0.2627
T831 0.2628
T832 0.2636
T833 0.2615
T834 0.2607
T835 0.2603
T836 0.259
T837 0.259
T838 0.259
T839 0.259
T840 0.259
T841 0.259
T842 0.259
T843 0.259
T844 0.259
T845 0.2588
T846 0.258
T847 0.258
T848 0.2571
T849 0.257
T850 0.2587
T851 0.2583
T852 0.2587
T853 0.2587
T854 0.2587
T855 0.257
T856 0.2566
T857 0.2553
T858 0.2553
T859 0.2553
T860 0.2553
T861 0.2553
T862 0.2553
T863 0.2553
T864 0.2553
T865 0.2562
T866 0.2571
T867 0.2571
T868 0.2571
T869 0.2571
T870 0.2571
T871 0.2571
T872 0.2571
T873 0.2571
T874 0.2571
T875 0.2571
T876 0.2571
T877 0.2571
T878 0.2571
T879 0.2571
T880 0.2554
T881 0.2554
T882 0.2541
T883 0.2537
T884 0.2528
T885 0.2528
T886 0.2537
T887 0.2537
T888 0.2544
T889 0.2551
T890 0.2551
T891 0.2551
T892 0.2551
T893 0.2551
T894 0.2556
T895 0.2551
T896 0.2551
T897 0.2551
T898 0.2551
T899 0.2551
T900 0.2552
T901 0.2552
T902 0.2552
T903 0.2547
T904 0.2539
T905 0.2534
T906 0.2534
T907 0.2534
T908 0.2534
T909 0.2534
T910 0.2535
T911 0.2535
T912 0.2535
T913 0.2535
T914 0.2535
T915 0.2539
T916 0.2535
T917 0.2535
T918 0.2539
T919 0.2552
T920 0.254
T921 0.2535
T922 0.2535
T923 0.2535
T924 0.2535
T925 0.2535
T926 0.2535
T927 0.2528
T928 0.2518
T929 0.2532
T930 0.2518
T931 0.2515
T932 0.2514
T933 0.2514
T934 0.2514
T935 0.2514
T936 0.2514
T937 0.2515
T938 0.2519
T939 0.2519
T940 0.2515
T941 0.2532
T942 0.2532
T943 0.2532
T944 0.2532
T945 0.2532
T946 0.2533
T947 0.2533
T948 0.2533
T949 0.2546
T950 0.2564
T951 0.2555
T952 0.2547
T953 0.2536
T954 0.2529
T955 0.2529
T956 0.2529
T957 0.2529
T958 0.2529
T959 0.2529
T960 0.253
T961 0.253
T962 0.253
T963 0.253
T964 0.253
T965 0.253
T966 0.253
T967 0.253
T968 0.253
T969 0.253
T970 0.253
T971 0.253
T972 0.253
T973 0.253
T974 0.253
T975 0.253
T976 0.253
T977 0.253
T978 0.253
T979 0.253
T980 0.253
T981 0.2529
T982 0.2516
T983 0.2513
T984 0.2513
T985 0.2513
T986 0.2509
T987 0.2509
T988 0.2509
T989 0.2509
T990 0.2509
T991 0.2509
T992 0.2509
T993 0.2509
T994 0.2509
T995 0.251
T996 0.251
T997 0.251
T998 0.251
T999 0.251
T1000 0.251
T1001 0.2505
T1002 0.2492
T1003 0.2492
T1004 0.2492
T1005 0.2497
T1006 0.251
T1007 0.251
T1008 0.2497
T1009 0.2492
T1010 0.2492
T1011 0.2492
T1012 0.2492
T1013 0.2492
T1014 0.2492
T1015 0.2492
T1016 0.2492
T1017 0.2492
T1018 0.2491
T1019 0.2507
T1020 0.2507
T1021 0.2507
T1022 0.2507
T1023 0.2503
T1024 0.2489
T1025 0.2476
T1026 0.2471
T1027 0.2464
T1028 0.2456
T1029 0.2464
T1030 0.2471
T1031 0.2471
T1032 0.2471
T1033 0.2471
T1034 0.2471
T1035 0.2471
T1036 0.2471
T1037 0.2471
T1038 0.2471
T1039 0.2471
T1040 0.248
T1041 0.2489
T1042 0.2471
T1043 0.2476
T1044 0.2489
T1045 0.2489
T1046 0.25
T1047 0.2504
T1048 0.2504
T1049 0.2509
T1050 0.2449
T1051 0.2436
T1052 0.2418
T1053 0.2414
T1054 0.2414
T1055 0.2414
T1056 0.2414
T1057 0.2431
T1058 0.2431
T1059 0.2431
T1060 0.2431
T1061 0.2431
T1062 0.2431
T1063 0.2431
T1064 0.2431
T1065 0.2431
T1066 0.2431
T1067 0.244
T1068 0.2447
T1069 0.2446
T1070 0.2446
T1071 0.2446
T1072 0.2454
T1073 0.2463
T1074 0.2463
T1075 0.2463
T1076 0.2463
T1077 0.2463
T1078 0.2463
T1079 0.2463
T1080 0.2463
T1081 0.2463
T1082 0.2467
T1083 0.2467
T1084 0.2472
T1085 0.248
T1086 0.2478
T1087 0.2477
T1088 0.2477
T1089 0.2477
T1090 0.2477
T1091 0.2473
T1092 0.2477
T1093 0.2637
T1094 0.2648
T1095 0.2635
T1096 0.2635
T1097 0.2635
T1098 0.264
T1099 0.2651
T1100 0.2651
T1101 0.2651
T1102 0.2679
T1103 0.2713
T1104 0.277
T1105 0.286
T1106 0.287
T1107 0.2894
T1108 0.2896
T1109 0.2896
T1110 0.2918
T1111 0.2947
T1112 0.3
T1113 0.304
T1114 0.3112
T1115 0.3132
T1116 0.3154
T1117 0.3156
T1118 0.3138
T1119 0.3101
T1120 0.3047
T1121 0.3003
T1122 0.2973
T1123 0.2968
T1124 0.295
T1125 0.2925
T1126 0.2922
T1127 0.2922
T1128 0.2922
T1129 0.2922
T1130 0.2933
T1131 0.2935
T1132 0.2932
T1133 0.2922
T1134 0.2922
T1135 0.2926
T1136 0.2932
T1137 0.2932
T1138 0.2935
T1139 0.2945
T1140 0.2963
T1141 0.298
T1142 0.2991
T1143 0.299
T1144 0.2994
T1145 0.2994
T1146 0.2994
T1147 0.3
T1148 0.3003
T1149 0.3003
T1150 0.3003
T1151 0.3003
T1152 0.2993
T1153 0.2982
T1154 0.2967
T1155 0.2953
T1156 0.2947
T1157 0.2948
T1158 0.2932
T1159 0.2932
T1160 0.2932
T1161 0.2941
T1162 0.2948
T1163 0.2945
T1164 0.2961
T1165 0.2964
T1166 0.2973
T1167 0.2973
T1168 0.2973
T1169 0.2966
T1170 0.296
T1171 0.2948
T1172 0.2945
T1173 0.2957
T1174 0.2961
T1175 0.2959
T1176 0.2958
T1177 0.2966
T1178 0.2973
T1179 0.2973
T1180 0.2969
T1181 0.2969
T1182 0.2973
T1183 0.2973
T1184 0.2973
T1185 0.2973
T1186 0.2973
T1187 0.2973
T1188 0.2968
T1189 0.2979
T1190 0.2953
T1191 0.2932
T1192 0.2917
T1193 0.2907
T1194 0.2901
T1195 0.2885
T1196 0.2886
T1197 0.2886
T1198 0.2886
T1199 0.2901
T1200 0.2915
T1201 0.2928
T1202 0.2914
T1203 0.291
T1204 0.2898
T1205 0.2892
T1206 0.2885
T1207 0.2916
T1208 0.2891
T1209 0.2861
T1210 0.287
T1211 0.2878
T1212 0.2893
T1213 0.291
T1214 0.2935
T1215 0.2949
T1216 0.2969
T1217 0.2976
T1218 0.2993
T1219 0.3015
T1220 0.3053
T1221 0.3082
T1222 0.3115
T1223 0.3142
T1224 0.3144
T1225 0.3143
T1226 0.3132
T1227 0.3129
T1228 0.3115
T1229 0.3105
T1230 0.3102
T1231 0.3102
T1232 0.311
T1233 0.3133
T1234 0.316
T1235 0.3199
T1236 0.3223
T1237 0.3242
T1238 0.3244
T1239 0.3257
T1240 0.3275
T1241 0.327
T1242 0.3238
T1243 0.323
T1244 0.3231
T1245 0.3231
T1246 0.3232
T1247 0.3239
T1248 0.3242
T1249 0.3242
T1250 0.3242
T1251 0.3242
T1252 0.3235
T1253 0.3228
T1254 0.3229
T1255 0.3222
T1256 0.3208
T1257 0.3202
T1258 0.3196
T1259 0.3189
T1260 0.3179
T1261 0.3176
T1262 0.3167
T1263 0.311
T1264 0.3081
T1265 0.3057
T1266 0.3045
T1267 0.3035
T1268 0.302
T1269 0.3007
T1270 0.3005
T1271 0.2989
T1272 0.2984
T1273 0.2962
T1274 0.2951
T1275 0.2948
T1276 0.2934
T1277 0.2927
T1278 0.2919
T1279 0.2906
T1280 0.2898
T1281 0.2887
T1282 0.2877
T1283 0.2878
T1284 0.2878
T1285 0.2876
T1286 0.2875
T1287 0.2857
T1288 0.2851
T1289 0.2827
T1290 0.2812
T1291 0.2847
T1292 0.2837
T1293 0.2838
T1294 0.2849
T1295 0.2852
T1296 0.2852
T1297 0.2837
T1298 0.2838
T1299 0.2838
T1300 0.2821
T1301 0.2818
T1302 0.2807
T1303 0.28
T1304 0.2793
T1305 0.2794
T1306 0.2781
T1307 0.2781
T1308 0.2777
T1309 0.2792
T1310 0.2791
T1311 0.2791
T1312 0.2808
T1313 0.2833
T1314 0.2862
T1315 0.2919
T1316 0.3067
T1317 0.3164
T1318 0.3278
T1319 0.3394
T1320 0.3495
T1321 0.3551
T1322 0.3603
T1323 0.3642
T1324 0.367
T1325 0.369
T1326 0.3715
T1327 0.3729
T1328 0.3749
T1329 0.3759
T1330 0.3755
T1331 0.3749
T1332 0.3736
T1333 0.3712
T1334 0.3679
T1335 0.3651
T1336 0.3613
T1337 0.3586
T1338 0.3574
T1339 0.3566
T1340 0.3557
T1341 0.3553
T1342 0.3553
T1343 0.3553
T1344 0.3546
T1345 0.354
T1346 0.3538
T1347 0.3529
T1348 0.3517
T1349 0.3503
T1350 0.3492
T1351 0.3477
T1352 0.3463
T1353 0.3446
T1354 0.3427
T1355 0.3416
T1356 0.3405
T1357 0.3393
T1358 0.3373
T1359 0.3356
T1360 0.3335
T1361 0.332
T1362 0.3305
T1363 0.3293
T1364 0.328
T1365 0.3268
T1366 0.3255
T1367 0.3243
T1368 0.3233
T1369 0.3231
T1370 0.3231
T1371 0.3231
T1372 0.3238
T1373 0.3251
T1374 0.3265
T1375 0.3277
T1376 0.3296
T1377 0.3308
T1378 0.3314
T1379 0.3326
T1380 0.3328
T1381 0.3344
T1382 0.3353
T1383 0.3365
T1384 0.3377
T1385 0.3363
T1386 0.3367
T1387 0.3364
T1388 0.3354
T1389 0.3342
T1390 0.3327
T1391 0.3312
T1392 0.3303
T1393 0.3302
T1394 0.3302
T1395 0.3315
T1396 0.3334
T1397 0.3355
T1398 0.3374
T1399 0.3389
T1400 0.3394
T1401 0.3399
T1402 0.3395
T1403 0.3402
T1404 0.3394
T1405 0.3385
T1406 0.3376
T1407 0.3367
T1408 0.3352
T1409 0.3347
T1410 0.3338
T1411 0.3335
T1412 0.3325
T1413 0.3326
T1414 0.3323
T1415 0.3326
T1416 0.3311
T1417 0.3312
T1418 0.3312
T1419 0.3312
T1420 0.3312
T1421 0.3299
T1422 0.3297
T1423 0.3287
T1424 0.3274
T1425 0.3275
T1426 0.3272
T1427 0.3262
T1428 0.3252
T1429 0.3243
T1430 0.3237
T1431 0.3234
T1432 0.3227
T1433 0.3224
T1434 0.3228
T1435 0.3231
T1436 0.3231
T1437 0.3224
T1438 0.3224
T1439 0.3224
T1440 0.3224
T1441 0.3221
T1442 0.3214
T1443 0.3211
T1444 0.3201
T1445 0.3191
T1446 0.3185
T1447 0.3182
T1448 0.3172
T1449 0.3172
T1450 0.3172
T1451 0.3172
T1452 0.3169
T1453 0.3162
T1454 0.3159
T1455 0.3155
T1456 0.3138
T1457 0.3128
T1458 0.3114
T1459 0.31
T1460 0.309
T1461 0.3082
T1462 0.3075
T1463 0.3074
T1464 0.3082
T1465 0.3112
T1466 0.3133
T1467 0.3139
T1468 0.3124
T1469 0.3103
T1470 0.3094
T1471 0.3087
T1472 0.3084
T1473 0.3076
T1474 0.3069
T1475 0.3071
T1476 0.3082
T1477 0.3066
T1478 0.3067
T1479 0.3065
T1480 0.3057
T1481 0.305
T1482 0.3051
T1483 0.3036
T1484 0.3037
T1485 0.3037
T1486 0.3042
T1487 0.3049
T1488 0.3072
T1489 0.3084
T1490 0.3086
T1491 0.3107
T1492 0.3123
T1493 0.3125
T1494 0.3123
T1495 0.3123
T1496 0.3137
T1497 0.3152
T1498 0.3175
T1499 0.3197
T1500 0.3215
T1501 0.3223
T1502 0.3219
T1503 0.3205
T1504 0.3189
T1505 0.3176
T1506 0.3169
T1507 0.3158
T1508 0.3154
T1509 0.3162
T1510 0.3168
T1511 0.3173
T1512 0.3183
T1513 0.3188
T1514 0.3194
T1515 0.3211
T1516 0.3215
T1517 0.3227
T1518 0.323
T1519 0.3243
T1520 0.3251
T1521 0.326
T1522 0.3266
T1523 0.328
T1524 0.3293
T1525 0.3311
T1526 0.3336
T1527 0.3342
T1528 0.3344
T1529 0.3351
T1530 0.3343
T1531 0.3342
T1532 0.3342
T1533 0.3333
T1534 0.333
T1535 0.3331
T1536 0.3338
T1537 0.3344
T1538 0.3359
T1539 0.3373
T1540 0.339
T1541 0.3404
T1542 0.3418
T1543 0.3426
T1544 0.3426
T1545 0.3426
T1546 0.3426
T1547 0.3426
T1548 0.3426
T1549 0.3426
T1550 0.3426
T1551 0.3426
T1552 0.3426
T1553 0.3426
T1554 0.3426
T1555 0.3426
T1556 0.3426
T1557 0.3426
T1558 0.3426
T1559 0.3426
T1560 0.3426
T1561 0.3426
T1562 0.3426
T1563 0.3426
T1564 0.3426
T1565 0.3426
T1566 0.3426
T1567 0.3426
T1568 0.3426
T1569 0.3426
T1570 0.3286
T1571 0.3252
T1572 0.3245
T1573 0.3242
T1574 0.3212
T1575 0.3207
T1576 0.3207
T1577 0.3204
T1578 0.3207
T1579 0.3214
T1580 0.3231
T1581 0.3254
T1582 0.3265
T1583 0.3266
T1584 0.3269
T1585 0.3259
T1586 0.3266
T1587 0.3276
T1588 0.3285
T1589 0.3298
T1590 0.3303
T1591 0.3296
T1592 0.329
T1593 0.3281
T1594 0.3271
T1595 0.3269
T1596 0.3269
T1597 0.3286
T1598 0.3288
T1599 0.3284
T1600 0.3281
T1601 0.3281
T1602 0.3281
T1603 0.3281
T1604 0.3281
T1605 0.3279
T1606 0.3279
T1607 0.3276
T1608 0.3263
T1609 0.325
T1610 0.3238
T1611 0.323
T1612 0.3217
T1613 0.3208
T1614 0.3205
T1615 0.3198
T1616 0.3192
T1617 0.3206
T1618 0.3203
T1619 0.3206
T1620 0.3217
T1621 0.3216
T1622 0.3216
T1623 0.3209
T1624 0.3199
T1625 0.3186
T1626 0.3173
T1627 0.3158
T1628 0.3137
T1629 0.3124
T1630 0.3118
T1631 0.3111
T1632 0.3099
T1633 0.3096
T1634 0.3078
T1635 0.3064
T1636 0.3051
T1637 0.3046
T1638 0.3035
T1639 0.3032
T1640 0.3028
T1641 0.3017
T1642 0.3017
T1643 0.3017
T1644 0.3013
T1645 0.3002
T1646 0.2999
T1647 0.2986
T1648 0.2972
T1649 0.2958
T1650 0.2951
T1651 0.2948
T1652 0.2944
T1653 0.2932
T1654 0.2932
T1655 0.2932
T1656 0.2932
T1657 0.2932
T1658 0.2941
T1659 0.2944
T1660 0.2951
T1661 0.2962
T1662 0.2987
T1663 0.3032
T1664 0.3061
T1665 0.3092
T1666 0.3122
T1667 0.3143
T1668 0.3197
T1669 0.3237
T1670 0.3268
T1671 0.3306
T1672 0.3345
T1673 0.3374
T1674 0.3394
T1675 0.3402
T1676 0.3401
T1677 0.3392
T1678 0.3377
T1679 0.3351
T1680 0.3326
T1681 0.3302
T1682 0.3284
T1683 0.3285
T1684 0.3279
T1685 0.3286
T1686 0.3295
T1687 0.3298
T1688 0.3308
T1689 0.331
T1690 0.331
T1691 0.331
T1692 0.331
T1693 0.331
T1694 0.3307
T1695 0.329
T1696 0.3275
T1697 0.3256
T1698 0.3244
T1699 0.3231
T1700 0.3222
T1701 0.3222
T1702 0.3222
T1703 0.3212
T1704 0.3195
T1705 0.3196
T1706 0.3182
T1707 0.3176
T1708 0.3166
T1709 0.3149
T1710 0.314
T1711 0.3131
T1712 0.3117
T1713 0.3111
T1714 0.3104
T1715 0.3105
T1716 0.3097
T1717 0.3087
T1718 0.3076
T1719 0.3064
T1720 0.305
T1721 0.3051
T1722 0.3051
T1723 0.3066
T1724 0.3065
T1725 0.3064
T1726 0.3063
T1727 0.3066
T1728 0.3077
T1729 0.3066
T1730 0.3062
T1731 0.3063
T1732 0.3063
T1733 0.305
T1734 0.3048
T1735 0.3045
T1736 0.3036
T1737 0.3037
T1738 0.3037
T1739 0.3037
T1740 0.3037
T1741 0.3033
T1742 0.3018
T1743 0.3011
T1744 0.2998
T1745 0.2987
T1746 0.298
T1747 0.298
T1748 0.298
T1749 0.298
T1750 0.298
T1751 0.299
T1752 0.2993
T1753 0.2993
T1754 0.2993
T1755 0.299
T1756 0.2984
T1757 0.2981
T1758 0.2981
T1759 0.297
T1760 0.2967
T1761 0.2952
T1762 0.2953
T1763 0.2953
T1764 0.295
T1765 0.2954
T1766 0.2954
T1767 0.2954
T1768 0.2951
T1769 0.2947
T1770 0.2951
T1771 0.2955
T1772 0.2955
T1773 0.2956
T1774 0.2956
T1775 0.2956
T1776 0.2948
T1777 0.2941
T1778 0.2942
T1779 0.2935
T1780 0.2929
T1781 0.2929
T1782 0.292
T1783 0.2914
T1784 0.2915
T1785 0.2915
T1786 0.2915
T1787 0.2945
T1788 0.2928
T1789 0.2919
T1790 0.2903
T1791 0.29
T1792 0.2887
T1793 0.2871
T1794 0.2872
T1795 0.2872
T1796 0.2869
T1797 0.2873
T1798 0.2873
T1799 0.2873
T1800 0.2873
T1801 0.2874
T1802 0.2874
T1803 0.2866
T1804 0.2858
T1805 0.2858
T1806 0.2851
T1807 0.2852
T1808 0.2845
T1809 0.2846
T1810 0.2846
T1811 0.2846
T1812 0.285
T1813 0.2846
T1814 0.2847
T1815 0.2847
T1816 0.2829
T1817 0.283
T1818 0.2831
T1819 0.2831
T1820 0.2831
T1821 0.2831
T1822 0.2832
T1823 0.2832
T1824 0.2832
T1825 0.2832
T1826 0.2872
T1827 0.2867
T1828 0.2868
T1829 0.2853
T1830 0.2854
T1831 0.2855
T1832 0.2844
T1833 0.2845
T1834 0.2852
T1835 0.2879
T1836 0.2847
T1837 0.285
T1838 0.285
T1839 0.2846
T1840 0.2837
T1841 0.2838
T1842 0.2834
T1843 0.2834
T1844 0.2834
T1845 0.2848
T1846 0.2849
T1847 0.2849
T1848 0.285
T1849 0.285
T1850 0.2843
T1851 0.2836
T1852 0.288
T1853 0.2873
T1854 0.286
T1855 0.2861
T1856 0.2858
T1857 0.2855
T1858 0.2859
T1859 0.287
T1860 0.2877
T1861 0.2873
T1862 0.2866
T1863 0.2859
T1864 0.2847
T1865 0.2843
T1866 0.2844
T1867 0.2857
T1868 0.2861
T1869 0.2857
T1870 0.2857
T1871 0.2853
T1872 0.2841
T1873 0.2861
T1874 0.2877
T1875 0.2844
T1876 0.2884
T1877 0.2943
T1878 0.2977
T1879 0.3013
T1880 0.3052
T1881 0.3089
T1882 0.3134
T1883 0.3187
T1884 0.3246
T1885 0.3287
T1886 0.3325
T1887 0.3346
T1888 0.3347
T1889 0.3344
T1890 0.3325
T1891 0.3303
T1892 0.3288
T1893 0.3265
T1894 0.3249
T1895 0.3244
T1896 0.3241
T1897 0.3245
T1898 0.3262
T1899 0.3284
T1900 0.3303
T1901 0.3319
T1902 0.3328
T1903 0.3334
T1904 0.3334
T1905 0.3328
T1906 0.3318
T1907 0.3319
T1908 0.331
T1909 0.3287
T1910 0.3243
T1911 0.3226
T1912 0.3208
T1913 0.318
T1914 0.3175
T1915 0.3179
T1916 0.3151
T1917 0.3117
T1918 0.3113
T1919 0.3103
T1920 0.3089
T1921 0.3091
T1922 0.3075
T1923 0.3065
T1924 0.3055
T1925 0.305
T1926 0.3034
T1927 0.3032
T1928 0.302
T1929 0.3011
T1930 0.3012
T1931 0.3034
T1932 0.3037
T1933 0.3029
T1934 0.3019
T1935 0.3013
T1936 0.301
T1937 0.2994
T1938 0.298
T1939 0.2984
T1940 0.2997
T1941 0.301
T1942 0.3013
T1943 0.3036
T1944 0.3054
T1945 0.3045
T1946 0.3038
T1947 0.3046
T1948 0.3054
T1949 0.3067
T1950 0.309
T1951 0.3135
T1952 0.3179
T1953 0.3233
T1954 0.3305
T1955 0.3385
T1956 0.3441
T1957 0.3482
T1958 0.3537
T1959 0.3638
T1960 0.3699
T1961 0.3747
T1962 0.3775
T1963 0.3809
T1964 0.3849
T1965 0.3884
T1966 0.3936
T1967 0.3968
T1968 0.4009
T1969 0.4037
T1970 0.4074
T1971 0.4086
T1972 0.411
T1973 0.4128
T1974 0.4138
T1975 0.4152
T1976 0.4159
T1977 0.4171
T1978 0.417
T1979 0.4166
T1980 0.4168
T1981 0.4165
T1982 0.4156
T1983 0.415
T1984 0.4141
T1985 0.4135
T1986 0.4139
T1987 0.4129
T1988 0.412
T1989 0.4119
T1990 0.4119
T1991 0.4111
T1992 0.411
T1993 0.4103
T1994 0.4099
T1995 0.4085
T1996 0.4075
T1997 0.4069
T1998 0.4055
T1999 0.4044
T2000 0.403
T2001 0.4016
T2002 0.3996
T2003 0.3974
T2004 0.3956
T2005 0.3942
T2006 0.3925
T2007 0.3915
T2008 0.3914
T2009 0.3906
T2010 0.3901
T2011 0.3899
T2012 0.3889
T2013 0.3884
T2014 0.3878
T2015 0.387
T2016 0.3862
T2017 0.3849
T2018 0.3842
T2019 0.3829
T2020 0.3822
T2021 0.3814
T2022 0.3805
T2023 0.3794
T2024 0.378
T2025 0.3774
T2026 0.3765
T2027 0.3754
T2028 0.3747
T2029 0.3739
T2030 0.3728
T2031 0.3729
T2032 0.3724
T2033 0.3713
T2034 0.3708
T2035 0.3703
T2036 0.3704
T2037 0.3694
T2038 0.3692
T2039 0.3684
T2040 0.3682
T2041 0.3673
T2042 0.3668
T2043 0.366
T2044 0.3661
T2045 0.3663
T2046 0.366
T2047 0.366
T2048 0.3671
T2049 0.3685
T2050 0.3696
T2051 0.3714
T2052 0.3731
T2053 0.3765
T2054 0.3797
T2055 0.3835
T2056 0.3875
T2057 0.3916
T2058 0.3973
T2059 0.4018
T2060 0.4051
T2061 0.4079
T2062 0.41
T2063 0.4124
T2064 0.4143
T2065 0.4151
T2066 0.4153
T2067 0.416
T2068 0.4162
T2069 0.4155
T2070 0.4154
T2071 0.4147
T2072 0.4143
T2073 0.4135
T2074 0.4124
T2075 0.412
T2076 0.4113
T2077 0.4106
T2078 0.4099
T2079 0.4092
T2080 0.4091
T2081 0.4084
T2082 0.4074
T2083 0.4068
T2084 0.4058
T2085 0.4049
T2086 0.4035
T2087 0.4014
T2088 0.4006
T2089 0.3999
T2090 0.3987
T2091 0.3972
T2092 0.3961
T2093 0.3948
T2094 0.3939
T2095 0.3928
T2096 0.3921
T2097 0.3914
T2098 0.3918
T2099 0.391
T2100 0.3891
T2101 0.3881
T2102 0.388
T2103 0.3871
T2104 0.3867
T2105 0.386
T2106 0.3852
T2107 0.385
T2108 0.3851
T2109 0.3848
T2110 0.3839
T2111 0.3828
T2112 0.383
T2113 0.3819
T2114 0.3818
T2115 0.3812
T2116 0.381
T2117 0.381
T2118 0.3811
T2119 0.3811
T2120 0.3811
T2121 0.3805
T2122 0.38
T2123 0.3801
T2124 0.3801
T2125 0.3793
T2126 0.3802
T2127 0.3808
T2128 0.3792
T2129 0.3791
T2130 0.3791
T2131 0.3801
T2132 0.3815
T2133 0.3826
T2134 0.3836
T2135 0.3833
T2136 0.3834
T2137 0.3826
T2138 0.3827
T2139 0.3815
T2140 0.3816
T2141 0.381
T2142 0.3805
T2143 0.3806
T2144 0.3806
T2145 0.3801
T2146 0.3804
T2147 0.3813
T2148 0.3825
T2149 0.3844
T2150 0.3857
T2151 0.3871
T2152 0.3887
T2153 0.3895
T2154 0.3902
T2155 0.391
T2156 0.3916
T2157 0.3918
T2158 0.3915
T2159 0.391
T2160 0.3905
T2161 0.3906
T2162 0.3906
T2163 0.3895
T2164 0.3896
T2165 0.3886
T2166 0.3883
T2167 0.3879
T2168 0.3871
T2169 0.3866
T2170 0.3863
T2171 0.3855
T2172 0.3848
T2173 0.3846
T2174 0.3838
T2175 0.3836
T2176 0.3824
T2177 0.3825
T2178 0.3814
T2179 0.3816
T2180 0.3803
T2181 0.3805
T2182 0.3799
T2183 0.3793
T2184 0.3794
T2185 0.3786
T2186 0.3771
T2187 0.3773
T2188 0.3773
T2189 0.3765
T2190 0.3763
T2191 0.376
T2192 0.3754
T2193 0.3752
T2194 0.375
T2195 0.3743
T2196 0.3741
T2197 0.3742
T2198 0.3736
T2199 0.3724
T2200 0.3719
T2201 0.372
T2202 0.372
T2203 0.3734
T2204 0.373
T2205 0.3724
T2206 0.3725
T2207 0.3722
T2208 0.3722
T2209 0.3723
T2210 0.3714
T2211 0.3711
T2212 0.3711
T2213 0.3705
T2214 0.37
T2215 0.3701
T2216 0.3702
T2217 0.3702
T2218 0.3699
T2219 0.3689
T2220 0.369
T2221 0.3687
T2222 0.3682
T2223 0.368
T2224 0.368
T2225 0.3681
T2226 0.3681
T2227 0.3681
T2228 0.3682
T2229 0.3682
T2230 0.3682
T2231 0.3683
T2232 0.3682
T2233 0.3675
T2234 0.367
T2235 0.3671
T2236 0.3671
T2237 0.3672
T2238 0.366
T2239 0.3661
T2240 0.3661
T2241 0.366
T2242 0.366
T2243 0.3658
T2244 0.3649
T2245 0.365
T2246 0.365
T2247 0.3651
T2248 0.3648
T2249 0.3646
T2250 0.364
T2251 0.3639
T2252 0.3639
T2253 0.364
T2254 0.364
T2255 0.364
T2256 0.3634
T2257 0.3629
T2258 0.363
T2259 0.363
T2260 0.363
T2261 0.3628
T2262 0.3625
T2263 0.3624
T2264 0.3621
T2265 0.3618
T2266 0.3619
T2267 0.3619
T2268 0.3613
T2269 0.3608
T2270 0.3608
T2271 0.3609
T2272 0.36
T2273 0.3597
T2274 0.3598
T2275 0.3598
T2276 0.3597
T2277 0.3597
T2278 0.3597
T2279 0.3598
T2280 0.3598
T2281 0.3598
T2282 0.3589
T2283 0.3587
T2284 0.3587
T2285 0.3588
T2286 0.3588
T2287 0.3588
T2288 0.3589
T2289 0.3583
T2290 0.3577
T2291 0.3576
T2292 0.3576
T2293 0.3576
T2294 0.3577
T2295 0.3577
T2296 0.3577
T2297 0.3578
T2298 0.3575
T2299 0.3569
T2300 0.3566
T2301 0.3564
T2302 0.3534
T2303 0.3485
T2304 0.3475
T2305 0.3487
T2306 0.3514
T2307 0.3529
T2308 0.3541
T2309 0.3543
T2310 0.3544
T2311 0.3544
T2312 0.3544
T2313 0.3544
T2314 0.3545
T2315 0.3545
T2316 0.3545
T2317 0.3546
T2318 0.3546
T2319 0.3546
T2320 0.354
T2321 0.3534
T2322 0.3545
T2323 0.3548
T2324 0.3548
T2325 0.3548
T2326 0.3549
T2327 0.3549
T2328 0.3549
T2329 0.3547
T2330 0.3548
T2331 0.3548
T2332 0.3535
T2333 0.3536
T2334 0.3537
T2335 0.3537
T2336 0.3537
T2337 0.3538
T2338 0.3538
T2339 0.3535
T2340 0.3529
T2341 0.3536
T2342 0.3539
T2343 0.3533
T2344 0.353
T2345 0.3528
T2346 0.3528
T2347 0.3528
T2348 0.3528
T2349 0.3527
T2350 0.3535
T2351 0.3534
T2352 0.3537
T2353 0.3527
T2354 0.3528
T2355 0.3529
T2356 0.3529
T2357 0.3529
T2358 0.353
T2359 0.353
T2360 0.353
T2361 0.3531
T2362 0.3524
T2363 0.3528
T2364 0.3525
T2365 0.3526
T2366 0.3526
T2367 0.352
T2368 0.352
T2369 0.3527
T2370 0.3557
T2371 0.3572
T2372 0.3574
T2373 0.3571
T2374 0.3555
T2375 0.3538
T2376 0.3529
T2377 0.352
T2378 0.3511
T2379 0.3509
T2380 0.3509
T2381 0.351
T2382 0.352
T2383 0.3523
T2384 0.3523
T2385 0.3524
T2386 0.3524
T2387 0.3524
T2388 0.3524
T2389 0.3525
T2390 0.3525
T2391 0.3525
T2392 0.3526
T2393 0.3526
T2394 0.3526
T2395 0.2023
T2396 0.2044
T2397 0.2049
T2398 0.2045
T2399 0.2045
T2400 0.2045
T2401 0.2045
T2402 0.2045
T2403 0.2046
T2404 0.2046
T2405 0.2046
T2406 0.2046
T2407 0.2051
T2408 0.2047
T2409 0.2047
T2410 0.2045
T2411 0.204
T2412 0.2024
T2413 0.2034
T2414 0.2025
T2415 0.1997
T2416 0.1988
T2417 0.1988
T2418 0.1988
T2419 0.1989
T2420 0.1989
T2421 0.1989
T2422 0.1989
T2423 0.1989
T2424 0.199
T2425 0.199
T2426 0.199
T2427 0.199
T2428 0.199
T2429 0.1991
T2430 0.1991
T2431 0.1991
T2432 0.1991
T2433 0.1991
T2434 0.1991
T2435 0.1992
T2436 0.1992
T2437 0.1992
T2438 0.1992
T2439 0.1992
T2440 0.1993
T2441 0.1993
T2442 0.1993
T2443 0.1993
T2444 0.1993
T2445 0.1994
T2446 0.1994
T2447 0.1994
T2448 0.1994
T2449 0.1994
T2450 0.1995
T2451 0.1995
T2452 0.1995
T2453 0.1995
T2454 0.1995
T2455 0.1996
T2456 0.1996
T2457 0.1986
T2458 0.1977
T2459 0.1977
T2460 0.1973
T2461 0.1978
T2462 0.1964
T2463 0.1973
T2464 0.1974
T2465 0.1979
T2466 0.1979
T2467 0.1979
T2468 0.1979
T2469 0.1979
T2470 0.198
T2471 0.198
T2472 0.198
T2473 0.198
T2474 0.198
T2475 0.198
T2476 0.1981
T2477 0.1981
T2478 0.1981
T2479 0.1981
T2480 0.1981
T2481 0.1982
T2482 0.1982
T2483 0.1982
T2484 0.1977
T2485 0.1978
T2486 0.1983
T2487 0.1969
T2488 0.1973
T2489 0.216
T2490 0.2724
T2491 0.272
T2492 0.2642
T2493 0.2596
T2494 0.2571
T2495 0.2568
T2496 0.2539
T2497 0.253
T2498 0.2503
T2499 0.2486
T2500 0.2472
T2501 0.2457
T2502 0.2441
T2503 0.2427
T2504 0.2402
T2505 0.2398
T2506 0.2386
T2507 0.2772
T2508 0.271
T2509 0.2667
T2510 0.2638
T2511 0.2556
T2512 0.2457
T2513 0.2405
T2514 0.2388
T2515 0.2373
T2516 0.2368
T2517 0.236
T2518 0.2352
T2519 0.2342
T2520 0.2328
T2521 0.231
T2522 0.2295
T2523 0.2286
T2524 0.2278
T2525 0.2262
T2526 0.2244
T2527 0.224
T2528 0.2224
T2529 0.221
T2530 0.2201
T2531 0.2178
T2532 0.2202
T2533 0.2193
T2534 0.218
T2535 0.2151
T2536 0.2145
T2537 0.2145
T2538 0.2145
T2539 0.2146
T2540 0.2146
T2541 0.2146
T2542 0.2146
T2543 0.2146
T2544 0.2147
T2545 0.2147
T2546 0.2147
T2547 0.2147
T2548 0.2138
T2549 0.213
T2550 0.213
T2551 0.213
T2552 0.213
T2553 0.2117
T2554 0.2122
T2555 0.2131
T2556 0.2126
T2557 0.2104
T2558 0.2089
T2559 0.2078
T2560 0.2689
T2561 0.2468
T2562 0.2416
T2563 0.2389
T2564 0.2357
T2565 0.2338
T2566 0.2325
T2567 0.231
T2568 0.2305
T2569 0.2296
T2570 0.2283
T2571 0.2272
T2572 0.2267
T2573 0.2254
T2574 0.2245
T2575 0.2234
T2576 0.2229
T2577 0.2225
T2578 0.2225
T2579 0.2212
T2580 0.2198
T2581 0.2214
T2582 0.2208
T2583 0.2195
T2584 0.2191
T2585 0.2195
T2586 0.2196
T2587 0.2196
T2588 0.2196
T2589 0.2196
T2590 0.2197
T2591 0.2183
T2592 0.2179
T2593 0.2179
T2594 0.2179
T2595 0.218
T2596 0.218
T2597 0.218
T2598 0.218
T2599 0.2181
T2600 0.217
T2601 0.2158
T2602 0.2159
T2603 0.215
T2604 0.215
T2605 0.215
T2606 0.2141
T2607 0.216
T2608 0.2155
T2609 0.2156
T2610 0.2142
T2611 0.2142
T2612 0.2143
T2613 0.2143
T2614 0.2143
T2615 0.2143
T2616 0.2143
T2617 0.213
T2618 0.2125
T2619 0.2134
T2620 0.2139
T2621 0.2144
T2622 0.2144
T2623 0.2144
T2624 0.2144
T2625 0.2144
T2626 0.2139
T2627 0.2134
T2628 0.213
T2629 0.2121
T2630 0.2121
T2631 0.2125
T2632 0.2111
T2633 0.2107
T2634 0.2107
T2635 0.2107
T2636 0.2107
T2637 0.2107
T2638 0.2107
T2639 0.2107
T2640 0.2107
T2641 0.2107
T2642 0.2107
T2643 0.2107
T2644 0.2107
T2645 0.2121
T2646 0.2125
T2647 0.2125
T2648 0.2125
T2649 0.2125
T2650 0.2125
T2651 0.2111
T2652 0.2111
T2653 0.2107
T2654 0.2107
T2655 0.2107
T2656 0.2107
T2657 0.2111
T2658 0.2121
T2659 0.2111
T2660 0.213
T2661 0.2125
T2662 0.2139
T2663 0.2157
T2664 0.2157
T2665 0.2168
T2666 0.2173
T2667 0.2202
T2668 0.222
T2669 0.2202
T2670 0.2211
T2671 0.2233
T2672 0.2254
T2673 0.2298
T2674 0.2321
T2675 0.2359
T2676 0.2415
T2677 0.2448
T2678 0.2485
T2679 0.2514
T2680 0.2524
T2681 0.2527
T2682 0.2539
T2683 0.2554
T2684 0.2559
T2685 0.2559
T2686 0.2549
T2687 0.2539
T2688 0.2531
T2689 0.2519
T2690 0.2504
T2691 0.2489
T2692 0.2484
T2693 0.2484
T2694 0.2484
T2695 0.2484
T2696 0.2484
T2697 0.2484
T2698 0.2484
T2699 0.2484
T2700 0.2484
T2701 0.2467
T2702 0.2443
T2703 0.2424
T2704 0.2411
T2705 0.2448
T2706 0.2428
T2707 0.2411
T2708 0.2411
T2709 0.2396
T2710 0.2374
T2711 0.2374
T2712 0.2359
T2713 0.2341
T2714 0.2337
T2715 0.2337
T2716 0.2337
T2717 0.2332
T2718 0.2321
T2719 0.2315
T2720 0.2315
T2721 0.2332
T2722 0.2321
T2723 0.2326
T2724 0.2326
T2725 0.2355
T2726 0.2369
T2727 0.2374
T2728 0.2378
T2729 0.2391
T2730 0.2396
T2731 0.2411
T2732 0.2411
T2733 0.2424
T2734 0.2428
T2735 0.2433
T2736 0.2448
T2737 0.2448
T2738 0.2448
T2739 0.2448
T2740 0.2448
T2741 0.2463
T2742 0.2468
T2743 0.2476
T2744 0.2484
T2745 0.2489
T2746 0.2504
T2747 0.2524
T2748 0.2527
T2749 0.2535
T2750 0.2549
T2751 0.2531
T2752 0.2524
T2753 0.2509
T2754 0.2504
T2755 0.2484
T2756 0.248
T2757 0.2468
T2758 0.2463
T2759 0.2448
T2760 0.2438
T2761 0.2419
T2762 0.2411
T2763 0.2401
T2764 0.2391
T2765 0.2383
T2766 0.2374
T2767 0.2359
T2768 0.2353
T2769 0.2353
T2770 0.2353
T2771 0.2353
T2772 0.2341
T2773 0.2337
T2774 0.2326
T2775 0.2315
T2776 0.2315
T2777 0.2315
T2778 0.2315
T2779 0.2315
T2780 0.2315
T2781 0.2303
T2782 0.2298
T2783 0.2298
T2784 0.2293
T2785 0.2277
T2786 0.2277
T2787 0.2277
T2788 0.2264
T2789 0.2259
T2790 0.2259
T2791 0.2067
T2792 0.2067
T2793 0.2067
T2794 0.2067
T2795 0.2067
T2796 0.2067
T2797 0.2067
T2798 0.2067
T2799 0.2067
T2800 0.2067
T2801 0.2067
T2802 0.2067
T2803 0.2067
T2804 0.2067
T2805 0.2067
T2806 0.2067
T2807 0.2067
T2808 0.2067
