# Supplementary material for: FishMORPH - An agent-based model to predict salmonid growth and distribution responses under natural and low flows
Source: Sci Rep. 2016 Jul 19;6:29414. doi: 10.1038/srep29414 (PMC4949470; doi:10.1038/srep29414)
Supplement: Supplementary Information 2 [file srep29414-s2.zip › SR_FishMORPH_Files/Parameters/Baseline_Velocity_P30.var]

Velocity PatchP30
T1 0.2558
T2 0.2552
T3 0.2552
T4 0.2552
T5 0.255
T6 0.2547
T7 0.2537
T8 0.2536
T9 0.2526
T10 0.2548
T11 0.2548
T12 0.2523
T13 0.2521
T14 0.2504
T15 0.2504
T16 0.2504
T17 0.2504
T18 0.2504
T19 0.25
T20 0.2496
T21 0.2489
T22 0.2486
T23 0.2486
T24 0.2486
T25 0.2478
T26 0.2471
T27 0.2471
T28 0.2471
T29 0.2471
T30 0.2471
T31 0.2471
T32 0.2471
T33 0.2471
T34 0.2471
T35 0.2468
T36 0.2464
T37 0.2456
T38 0.2456
T39 0.2456
T40 0.2456
T41 0.2456
T42 0.2453
T43 0.2515
T44 0.2515
T45 0.2515
T46 0.2515
T47 0.2515
T48 0.2515
T49 0.2515
T50 0.2515
T51 0.2501
T52 0.2501
T53 0.2501
T54 0.2487
T55 0.2487
T56 0.2484
T57 0.2476
T58 0.248
T59 0.2484
T60 0.2511
T61 0.2491
T62 0.248
T63 0.2476
T64 0.2473
T65 0.2487
T66 0.2476
T67 0.2473
T68 0.2473
T69 0.2473
T70 0.2473
T71 0.2469
T72 0.2459
T73 0.2453
T74 0.2444
T75 0.2433
T76 0.2433
T77 0.2433
T78 0.2433
T79 0.2433
T80 0.2433
T81 0.2433
T82 0.2433
T83 0.2433
T84 0.2433
T85 0.2436
T86 0.2447
T87 0.2447
T88 0.2447
T89 0.2447
T90 0.2447
T91 0.2447
T92 0.2447
T93 0.2447
T94 0.2447
T95 0.2447
T96 0.2447
T97 0.2447
T98 0.2447
T99 0.2444
T100 0.2433
T101 0.2433
T102 0.2433
T103 0.2433
T104 0.2433
T105 0.2433
T106 0.2433
T107 0.2433
T108 0.2429
T109 0.2433
T110 0.2433
T111 0.2433
T112 0.2433
T113 0.2433
T114 0.2433
T115 0.2433
T116 0.2433
T117 0.2433
T118 0.2433
T119 0.2433
T120 0.2433
T121 0.2433
T122 0.2433
T123 0.2433
T124 0.2433
T125 0.2433
T126 0.2433
T127 0.2433
T128 0.2433
T129 0.2433
T130 0.2433
T131 0.244
T132 0.2447
T133 0.2447
T134 0.2447
T135 0.2447
T136 0.245
T137 0.2459
T138 0.2459
T139 0.2459
T140 0.2459
T141 0.2459
T142 0.2459
T143 0.2459
T144 0.2459
T145 0.2459
T146 0.2459
T147 0.2459
T148 0.2459
T149 0.2459
T150 0.2473
T151 0.2469
T152 0.2473
T153 0.2476
T154 0.2487
T155 0.2487
T156 0.2487
T157 0.2487
T158 0.2494
T159 0.2487
T160 0.2494
T161 0.2501
T162 0.2501
T163 0.2501
T164 0.2501
T165 0.2501
T166 0.2501
T167 0.2501
T168 0.2501
T169 0.2501
T170 0.2501
T171 0.2501
T172 0.2501
T173 0.2501
T174 0.2501
T175 0.2501
T176 0.2501
T177 0.2501
T178 0.2498
T179 0.2501
T180 0.2501
T181 0.2498
T182 0.2491
T183 0.2498
T184 0.2491
T185 0.2487
T186 0.2487
T187 0.2487
T188 0.2487
T189 0.2487
T190 0.2487
T191 0.2487
T192 0.2487
T193 0.2487
T194 0.2487
T195 0.2487
T196 0.2487
T197 0.2476
T198 0.2473
T199 0.2473
T200 0.2473
T201 0.2459
T202 0.2459
T203 0.2459
T204 0.2459
T205 0.2459
T206 0.2459
T207 0.2459
T208 0.2459
T209 0.2459
T210 0.2459
T211 0.2459
T212 0.2459
T213 0.2459
T214 0.2459
T215 0.2462
T216 0.2459
T217 0.2459
T218 0.2459
T219 0.2459
T220 0.2459
T221 0.2459
T222 0.2459
T223 0.2459
T224 0.2456
T225 0.2447
T226 0.2447
T227 0.2447
T228 0.2447
T229 0.2447
T230 0.2447
T231 0.2447
T232 0.2447
T233 0.2447
T234 0.2447
T235 0.2447
T236 0.2447
T237 0.2447
T238 0.2447
T239 0.2447
T240 0.2447
T241 0.2447
T242 0.2447
T243 0.2447
T244 0.2447
T245 0.2447
T246 0.2447
T247 0.2447
T248 0.2447
T249 0.2433
T250 0.2433
T251 0.2436
T252 0.2682
T253 0.2887
T254 0.2769
T255 0.2766
T256 0.2767
T257 0.2767
T258 0.2753
T259 0.2756
T260 0.2756
T261 0.2749
T262 0.2788
T263 0.2789
T264 0.2789
T265 0.2789
T266 0.2789
T267 0.2789
T268 0.2789
T269 0.2789
T270 0.2789
T271 0.2789
T272 0.2789
T273 0.2789
T274 0.2789
T275 0.2789
T276 0.2793
T277 0.2751
T278 0.2757
T279 0.2756
T280 0.2756
T281 0.2756
T282 0.2749
T283 0.2791
T284 0.2789
T285 0.2789
T286 0.2789
T287 0.2789
T288 0.2789
T289 0.2789
T290 0.2789
T291 0.2789
T292 0.2789
T293 0.2793
T294 0.2758
T295 0.2756
T296 0.2756
T297 0.277
T298 0.2767
T299 0.2767
T300 0.2773
T301 0.2769
T302 0.277
T303 0.2772
T304 0.2775
T305 0.2777
T306 0.2776
T307 0.2776
T308 0.2776
T309 0.2776
T310 0.2776
T311 0.2776
T312 0.2776
T313 0.2776
T314 0.2776
T315 0.2776
T316 0.2776
T317 0.2776
T318 0.2776
T319 0.2776
T320 0.2776
T321 0.2776
T322 0.2776
T323 0.2776
T324 0.2776
T325 0.2774
T326 0.2777
T327 0.2776
T328 0.2776
T329 0.2776
T330 0.2776
T331 0.2776
T332 0.2776
T333 0.2776
T334 0.2776
T335 0.2776
T336 0.2776
T337 0.2774
T338 0.2766
T339 0.2767
T340 0.2767
T341 0.2767
T342 0.2767
T343 0.2767
T344 0.2767
T345 0.2767
T346 0.2767
T347 0.2767
T348 0.2767
T349 0.2767
T350 0.2767
T351 0.2767
T352 0.2767
T353 0.2753
T354 0.2756
T355 0.2756
T356 0.2756
T357 0.2756
T358 0.2756
T359 0.2756
T360 0.2756
T361 0.2756
T362 0.2749
T363 0.2757
T364 0.2756
T365 0.2756
T366 0.2756
T367 0.2756
T368 0.2756
T369 0.2756
T370 0.2756
T371 0.2756
T372 0.2756
T373 0.2759
T374 0.2769
T375 0.2767
T376 0.2767
T377 0.2767
T378 0.277
T379 0.2767
T380 0.2767
T381 0.2767
T382 0.2767
T383 0.2767
T384 0.2767
T385 0.2767
T386 0.2767
T387 0.2767
T388 0.2767
T389 0.2767
T390 0.2767
T391 0.2767
T392 0.2767
T393 0.2757
T394 0.2714
T395 0.2583
T396 0.2508
T397 0.2558
T398 0.2547
T399 0.2536
T400 0.2539
T401 0.2539
T402 0.2539
T403 0.2543
T404 0.2538
T405 0.2539
T406 0.2529
T407 0.2527
T408 0.2528
T409 0.2528
T410 0.2535
T411 0.2541
T412 0.255
T413 0.2564
T414 0.2572
T415 0.2562
T416 0.2571
T417 0.257
T418 0.257
T419 0.2567
T420 0.2546
T421 0.255
T422 0.2488
T423 0.2478
T424 0.2486
T425 0.2486
T426 0.2486
T427 0.2486
T428 0.2486
T429 0.2486
T430 0.2486
T431 0.2486
T432 0.2486
T433 0.2486
T434 0.2486
T435 0.2478
T436 0.2471
T437 0.2471
T438 0.2464
T439 0.2456
T440 0.2448
T441 0.2512
T442 0.2512
T443 0.2509
T444 0.2498
T445 0.2502
T446 0.2498
T447 0.2502
T448 0.2498
T449 0.2495
T450 0.2477
T451 0.247
T452 0.247
T453 0.247
T454 0.2463
T455 0.2456
T456 0.2456
T457 0.247
T458 0.247
T459 0.247
T460 0.2467
T461 0.247
T462 0.247
T463 0.2484
T464 0.2493
T465 0.2502
T466 0.2509
T467 0.2449
T468 0.2457
T469 0.2468
T470 0.2468
T471 0.2475
T472 0.2483
T473 0.2479
T474 0.2468
T475 0.2461
T476 0.2453
T477 0.2516
T478 0.2509
T479 0.2509
T480 0.2502
T481 0.2509
T482 0.2506
T483 0.2509
T484 0.2509
T485 0.2513
T486 0.2509
T487 0.2453
T488 0.2455
T489 0.2476
T490 0.2494
T491 0.2515
T492 0.2519
T493 0.2533
T494 0.2553
T495 0.2561
T496 0.2571
T497 0.2578
T498 0.258
T499 0.2536
T500 0.2555
T501 0.2561
T502 0.2579
T503 0.2595
T504 0.2607
T505 0.2619
T506 0.2629
T507 0.2615
T508 0.2618
T509 0.2627
T510 0.2625
T511 0.2628
T512 0.2637
T513 0.2638
T514 0.2647
T515 0.266
T516 0.2662
T517 0.2674
T518 0.2678
T519 0.2676
T520 0.268
T521 0.2676
T522 0.2676
T523 0.2676
T524 0.2676
T525 0.2676
T526 0.2676
T527 0.2673
T528 0.2666
T529 0.2664
T530 0.2665
T531 0.2652
T532 0.2655
T533 0.2652
T534 0.2643
T535 0.263
T536 0.2627
T537 0.2622
T538 0.2616
T539 0.2611
T540 0.2612
T541 0.2612
T542 0.2615
T543 0.2615
T544 0.2608
T545 0.2603
T546 0.2604
T547 0.2598
T548 0.2593
T549 0.2594
T550 0.2588
T551 0.2582
T552 0.258
T553 0.2569
T554 0.2571
T555 0.2564
T556 0.2559
T557 0.256
T558 0.2564
T559 0.2576
T560 0.2599
T561 0.263
T562 0.2634
T563 0.2656
T564 0.268
T565 0.2725
T566 0.2771
T567 0.2775
T568 0.2801
T569 0.2824
T570 0.2837
T571 0.2798
T572 0.2817
T573 0.2843
T574 0.2882
T575 0.2832
T576 0.2872
T577 0.2886
T578 0.2967
T579 0.3031
T580 0.3076
T581 0.3028
T582 0.3079
T583 0.3045
T584 0.307
T585 0.3085
T586 0.3082
T587 0.3104
T588 0.3113
T589 0.3163
T590 0.3092
T591 0.3099
T592 0.3124
T593 0.3128
T594 0.3127
T595 0.3119
T596 0.3081
T597 0.3133
T598 0.3084
T599 0.3042
T600 0.303
T601 0.2984
T602 0.3036
T603 0.3004
T604 0.2977
T605 0.307
T606 0.3061
T607 0.3053
T608 0.3058
T609 0.3065
T610 0.3084
T611 0.3095
T612 0.3007
T613 0.3032
T614 0.3056
T615 0.3065
T616 0.3086
T617 0.3019
T618 0.3037
T619 0.3052
T620 0.3063
T621 0.3065
T622 0.3054
T623 0.3024
T624 0.305
T625 0.2975
T626 0.2997
T627 0.2922
T628 0.2827
T629 0.2792
T630 0.2829
T631 0.2795
T632 0.2834
T633 0.2818
T634 0.2804
T635 0.2795
T636 0.2784
T637 0.2775
T638 0.2771
T639 0.2761
T640 0.2753
T641 0.2751
T642 0.2746
T643 0.2786
T644 0.2787
T645 0.2787
T646 0.2781
T647 0.2775
T648 0.2773
T649 0.2764
T650 0.2766
T651 0.276
T652 0.2756
T653 0.2757
T654 0.275
T655 0.2744
T656 0.2746
T657 0.2737
T658 0.2736
T659 0.2736
T660 0.2722
T661 0.2725
T662 0.2713
T663 0.2716
T664 0.2693
T665 0.2544
T666 0.2558
T667 0.2562
T668 0.2562
T669 0.2558
T670 0.2552
T671 0.2554
T672 0.2554
T673 0.2554
T674 0.2554
T675 0.254
T676 0.2543
T677 0.2541
T678 0.254
T679 0.2537
T680 0.2527
T681 0.2529
T682 0.2529
T683 0.2521
T684 0.2533
T685 0.2567
T686 0.266
T687 0.2725
T688 0.263
T689 0.2584
T690 0.2551
T691 0.2536
T692 0.2526
T693 0.2521
T694 0.2573
T695 0.2574
T696 0.2571
T697 0.2561
T698 0.2563
T699 0.2564
T700 0.2564
T701 0.2565
T702 0.2554
T703 0.2557
T704 0.2557
T705 0.2555
T706 0.2556
T707 0.2556
T708 0.2547
T709 0.2545
T710 0.2547
T711 0.2547
T712 0.2544
T713 0.2534
T714 0.2537
T715 0.2537
T716 0.2538
T717 0.2538
T718 0.2539
T719 0.2539
T720 0.2539
T721 0.254
T722 0.254
T723 0.2541
T724 0.2541
T725 0.2541
T726 0.2542
T727 0.2542
T728 0.2543
T729 0.254
T730 0.2541
T731 0.2544
T732 0.2544
T733 0.2534
T734 0.2531
T735 0.2535
T736 0.2532
T737 0.2529
T738 0.2526
T739 0.2522
T740 0.2519
T741 0.2519
T742 0.252
T743 0.2518
T744 0.2517
T745 0.2518
T746 0.2518
T747 0.2518
T748 0.2518
T749 0.2519
T750 0.2519
T751 0.2592
T752 0.2593
T753 0.2593
T754 0.2594
T755 0.2594
T756 0.2595
T757 0.2595
T758 0.2596
T759 0.2596
T760 0.2597
T761 0.2597
T762 0.2598
T763 0.2598
T764 0.2599
T765 0.262
T766 0.2597
T767 0.26
T768 0.26
T769 0.26
T770 0.2601
T771 0.2598
T772 0.2595
T773 0.2596
T774 0.2593
T775 0.2597
T776 0.2599
T777 0.2599
T778 0.26
T779 0.26
T780 0.2601
T781 0.2598
T782 0.2596
T783 0.2594
T784 0.2595
T785 0.2589
T786 0.2594
T787 0.259
T788 0.2591
T789 0.2599
T790 0.2598
T791 0.2598
T792 0.2599
T793 0.2599
T794 0.2599
T795 0.26
T796 0.26
T797 0.2597
T798 0.2602
T799 0.2601
T800 0.2602
T801 0.2602
T802 0.2603
T803 0.2603
T804 0.2603
T805 0.2602
T806 0.2602
T807 0.2602
T808 0.2602
T809 0.2595
T810 0.2589
T811 0.2595
T812 0.2666
T813 0.2667
T814 0.2668
T815 0.2668
T816 0.2669
T817 0.2669
T818 0.267
T819 0.267
T820 0.267
T821 0.2664
T822 0.2666
T823 0.266
T824 0.2662
T825 0.2662
T826 0.2663
T827 0.2663
T828 0.2663
T829 0.2664
T830 0.2654
T831 0.2656
T832 0.2664
T833 0.2645
T834 0.264
T835 0.2637
T836 0.2627
T837 0.2627
T838 0.2628
T839 0.2628
T840 0.2628
T841 0.2629
T842 0.2629
T843 0.263
T844 0.263
T845 0.2629
T846 0.2623
T847 0.2623
T848 0.2616
T849 0.2615
T850 0.263
T851 0.2627
T852 0.2631
T853 0.2632
T854 0.2632
T855 0.2618
T856 0.2615
T857 0.2604
T858 0.2605
T859 0.2605
T860 0.2605
T861 0.2606
T862 0.2606
T863 0.2607
T864 0.2607
T865 0.2615
T866 0.2623
T867 0.2623
T868 0.2624
T869 0.2624
T870 0.2625
T871 0.2625
T872 0.2625
T873 0.2626
T874 0.2626
T875 0.2627
T876 0.2627
T877 0.2628
T878 0.2628
T879 0.2629
T880 0.2614
T881 0.2614
T882 0.265
T883 0.2646
T884 0.264
T885 0.264
T886 0.2648
T887 0.2648
T888 0.2655
T889 0.2661
T890 0.2661
T891 0.2662
T892 0.2662
T893 0.2663
T894 0.2667
T895 0.2664
T896 0.2664
T897 0.2665
T898 0.2665
T899 0.2666
T900 0.2666
T901 0.2667
T902 0.2667
T903 0.2664
T904 0.2658
T905 0.2654
T906 0.2655
T907 0.2655
T908 0.2656
T909 0.2656
T910 0.2657
T911 0.2657
T912 0.2658
T913 0.2658
T914 0.2659
T915 0.2663
T916 0.266
T917 0.266
T918 0.2664
T919 0.2676
T920 0.2665
T921 0.2662
T922 0.2663
T923 0.2663
T924 0.2663
T925 0.2664
T926 0.2664
T927 0.2659
T928 0.2651
T929 0.2663
T930 0.2652
T931 0.265
T932 0.2649
T933 0.265
T934 0.265
T935 0.2651
T936 0.2651
T937 0.2652
T938 0.2656
T939 0.2657
T940 0.2653
T941 0.2669
T942 0.2669
T943 0.267
T944 0.267
T945 0.2671
T946 0.2671
T947 0.2671
T948 0.2672
T949 0.2684
T950 0.27
T951 0.2693
T952 0.2686
T953 0.2677
T954 0.2672
T955 0.2672
T956 0.2673
T957 0.2673
T958 0.2674
T959 0.2674
T960 0.2675
T961 0.2675
T962 0.2676
T963 0.2676
T964 0.2677
T965 0.2677
T966 0.2677
T967 0.2678
T968 0.2678
T969 0.2679
T970 0.2679
T971 0.268
T972 0.268
T973 0.2681
T974 0.2681
T975 0.2682
T976 0.2682
T977 0.2683
T978 0.2683
T979 0.2684
T980 0.2684
T981 0.2683
T982 0.2673
T983 0.267
T984 0.2671
T985 0.2671
T986 0.2669
T987 0.2669
T988 0.267
T989 0.267
T990 0.267
T991 0.2671
T992 0.2671
T993 0.2672
T994 0.2672
T995 0.2673
T996 0.2673
T997 0.2674
T998 0.2674
T999 0.2675
T1000 0.2675
T1001 0.2672
T1002 0.266
T1003 0.2661
T1004 0.2661
T1005 0.2666
T1006 0.2678
T1007 0.2678
T1008 0.2667
T1009 0.2664
T1010 0.2664
T1011 0.2664
T1012 0.2665
T1013 0.2665
T1014 0.2666
T1015 0.2666
T1016 0.2667
T1017 0.2667
T1018 0.2666
T1019 0.268
T1020 0.2681
T1021 0.2681
T1022 0.2682
T1023 0.2678
T1024 0.2699
T1025 0.2688
T1026 0.2685
T1027 0.2679
T1028 0.2673
T1029 0.268
T1030 0.2686
T1031 0.2687
T1032 0.2687
T1033 0.2688
T1034 0.2688
T1035 0.2689
T1036 0.2689
T1037 0.269
T1038 0.269
T1039 0.2691
T1040 0.2699
T1041 0.2707
T1042 0.2692
T1043 0.2697
T1044 0.2708
T1045 0.2709
T1046 0.2718
T1047 0.2722
T1048 0.2723
T1049 0.2727
T1050 0.2724
T1051 0.2713
T1052 0.2698
T1053 0.2694
T1054 0.2695
T1055 0.2695
T1056 0.2696
T1057 0.2712
T1058 0.2712
T1059 0.2713
T1060 0.2713
T1061 0.2714
T1062 0.2714
T1063 0.2714
T1064 0.2715
T1065 0.2715
T1066 0.2716
T1067 0.2724
T1068 0.273
T1069 0.273
T1070 0.273
T1071 0.2731
T1072 0.2739
T1073 0.2747
T1074 0.2747
T1075 0.2748
T1076 0.2748
T1077 0.2749
T1078 0.2749
T1079 0.275
T1080 0.275
T1081 0.2751
T1082 0.2755
T1083 0.2756
T1084 0.276
T1085 0.2768
T1086 0.2766
T1087 0.2766
T1088 0.2766
T1089 0.2767
T1090 0.2767
T1091 0.2764
T1092 0.2768
T1093 0.2927
T1094 0.2868
T1095 0.2904
T1096 0.2907
T1097 0.2908
T1098 0.2912
T1099 0.2872
T1100 0.287
T1101 0.2871
T1102 0.2897
T1103 0.2924
T1104 0.2973
T1105 0.2966
T1106 0.301
T1107 0.3023
T1108 0.3022
T1109 0.3022
T1110 0.2977
T1111 0.3003
T1112 0.3052
T1113 0.3084
T1114 0.3133
T1115 0.3142
T1116 0.3161
T1117 0.3159
T1118 0.3141
T1119 0.3107
T1120 0.3077
T1121 0.3043
T1122 0.3021
T1123 0.3021
T1124 0.3004
T1125 0.2982
T1126 0.2983
T1127 0.2984
T1128 0.3051
T1129 0.3052
T1130 0.2996
T1131 0.2998
T1132 0.2994
T1133 0.3052
T1134 0.3054
T1135 0.3058
T1136 0.2997
T1137 0.2996
T1138 0.3
T1139 0.3011
T1140 0.3028
T1141 0.3043
T1142 0.3052
T1143 0.305
T1144 0.3054
T1145 0.3053
T1146 0.3054
T1147 0.3061
T1148 0.3063
T1149 0.3063
T1150 0.3063
T1151 0.3064
T1152 0.3055
T1153 0.3046
T1154 0.3032
T1155 0.3021
T1156 0.3017
T1157 0.3019
T1158 0.3071
T1159 0.3074
T1160 0.3075
T1161 0.3083
T1162 0.3089
T1163 0.3086
T1164 0.3036
T1165 0.3037
T1166 0.3047
T1167 0.3045
T1168 0.3046
T1169 0.3039
T1170 0.3034
T1171 0.3091
T1172 0.309
T1173 0.3103
T1174 0.3037
T1175 0.3035
T1176 0.3035
T1177 0.3044
T1178 0.3051
T1179 0.305
T1180 0.3046
T1181 0.3047
T1182 0.3052
T1183 0.3052
T1184 0.3052
T1185 0.3052
T1186 0.3053
T1187 0.3053
T1188 0.3048
T1189 0.3061
T1190 0.3101
T1191 0.3086
T1192 0.3075
T1193 0.3068
T1194 0.3064
T1195 0.305
T1196 0.3054
T1197 0.3054
T1198 0.3055
T1199 0.307
T1200 0.3082
T1201 0.3093
T1202 0.3077
T1203 0.3077
T1204 0.3066
T1205 0.3062
T1206 0.3057
T1207 0.3088
T1208 0.306
T1209 0.3035
T1210 0.3048
T1211 0.3056
T1212 0.307
T1213 0.3084
T1214 0.3107
T1215 0.3117
T1216 0.3135
T1217 0.3139
T1218 0.3086
T1219 0.3108
T1220 0.3144
T1221 0.3169
T1222 0.3198
T1223 0.3221
T1224 0.3201
T1225 0.32
T1226 0.3207
T1227 0.3206
T1228 0.3192
T1229 0.3185
T1230 0.3184
T1231 0.3185
T1232 0.3193
T1233 0.3217
T1234 0.3223
T1235 0.326
T1236 0.328
T1237 0.3296
T1238 0.3295
T1239 0.3309
T1240 0.3326
T1241 0.3318
T1242 0.3286
T1243 0.3283
T1244 0.3286
T1245 0.3286
T1246 0.3288
T1247 0.3295
T1248 0.3298
T1249 0.3298
T1250 0.3298
T1251 0.3299
T1252 0.3292
T1253 0.3287
T1254 0.3289
T1255 0.3282
T1256 0.327
T1257 0.3266
T1258 0.3261
T1259 0.3256
T1260 0.3247
T1261 0.3246
T1262 0.3237
T1263 0.3197
T1264 0.3177
T1265 0.3157
T1266 0.3149
T1267 0.314
T1268 0.3126
T1269 0.3186
T1270 0.3186
T1271 0.3172
T1272 0.3169
T1273 0.3148
T1274 0.3141
T1275 0.314
T1276 0.3128
T1277 0.3123
T1278 0.3117
T1279 0.3105
T1280 0.31
T1281 0.309
T1282 0.3081
T1283 0.3083
T1284 0.3084
T1285 0.3172
T1286 0.3171
T1287 0.3155
T1288 0.3153
T1289 0.3131
T1290 0.3123
T1291 0.311
T1292 0.3104
T1293 0.3107
T1294 0.3118
T1295 0.312
T1296 0.3119
T1297 0.3105
T1298 0.3109
T1299 0.311
T1300 0.3093
T1301 0.3094
T1302 0.3084
T1303 0.308
T1304 0.3075
T1305 0.3077
T1306 0.3063
T1307 0.312
T1308 0.3117
T1309 0.3079
T1310 0.3076
T1311 0.3077
T1312 0.3095
T1313 0.3117
T1314 0.3142
T1315 0.3242
T1316 0.3289
T1317 0.3298
T1318 0.3386
T1319 0.3475
T1320 0.3568
T1321 0.3558
T1322 0.3608
T1323 0.3571
T1324 0.3598
T1325 0.3618
T1326 0.3645
T1327 0.3658
T1328 0.357
T1329 0.3581
T1330 0.3575
T1331 0.3568
T1332 0.3552
T1333 0.3636
T1334 0.3602
T1335 0.3574
T1336 0.3532
T1337 0.3583
T1338 0.3575
T1339 0.3568
T1340 0.3561
T1341 0.3557
T1342 0.3559
T1343 0.3559
T1344 0.3552
T1345 0.3547
T1346 0.3546
T1347 0.3537
T1348 0.3524
T1349 0.3511
T1350 0.35
T1351 0.3542
T1352 0.353
T1353 0.3514
T1354 0.3497
T1355 0.3488
T1356 0.3478
T1357 0.3468
T1358 0.3448
T1359 0.3451
T1360 0.3431
T1361 0.342
T1362 0.3406
T1363 0.3396
T1364 0.3386
T1365 0.3375
T1366 0.3364
T1367 0.3353
T1368 0.3345
T1369 0.3344
T1370 0.3345
T1371 0.3346
T1372 0.3354
T1373 0.3368
T1374 0.3382
T1375 0.3392
T1376 0.3412
T1377 0.3422
T1378 0.3426
T1379 0.3439
T1380 0.344
T1381 0.3458
T1382 0.3465
T1383 0.3477
T1384 0.3488
T1385 0.3471
T1386 0.3479
T1387 0.3475
T1388 0.3466
T1389 0.3454
T1390 0.344
T1391 0.3427
T1392 0.342
T1393 0.3421
T1394 0.3422
T1395 0.3437
T1396 0.3456
T1397 0.3476
T1398 0.3494
T1399 0.3507
T1400 0.3492
T1401 0.3498
T1402 0.3493
T1403 0.3502
T1404 0.3492
T1405 0.3502
T1406 0.3494
T1407 0.3486
T1408 0.3472
T1409 0.3469
T1410 0.346
T1411 0.346
T1412 0.345
T1413 0.3453
T1414 0.345
T1415 0.3454
T1416 0.3438
T1417 0.3442
T1418 0.3442
T1419 0.3443
T1420 0.3443
T1421 0.3429
T1422 0.3429
T1423 0.3419
T1424 0.3407
T1425 0.3411
T1426 0.3408
T1427 0.3398
T1428 0.3408
T1429 0.34
T1430 0.3395
T1431 0.3394
T1432 0.3388
T1433 0.3386
T1434 0.3391
T1435 0.3394
T1436 0.3394
T1437 0.3387
T1438 0.3389
T1439 0.3389
T1440 0.339
T1441 0.3387
T1442 0.338
T1443 0.3378
T1444 0.3368
T1445 0.336
T1446 0.3355
T1447 0.3353
T1448 0.3342
T1449 0.3345
T1450 0.3346
T1451 0.3346
T1452 0.3342
T1453 0.3336
T1454 0.3334
T1455 0.3331
T1456 0.3312
T1457 0.3304
T1458 0.3364
T1459 0.3352
T1460 0.3345
T1461 0.3338
T1462 0.3332
T1463 0.3334
T1464 0.3342
T1465 0.3375
T1466 0.3393
T1467 0.3321
T1468 0.3378
T1469 0.3358
T1470 0.3352
T1471 0.3347
T1472 0.3345
T1473 0.3338
T1474 0.3332
T1475 0.3336
T1476 0.3348
T1477 0.333
T1478 0.3334
T1479 0.3331
T1480 0.3324
T1481 0.3318
T1482 0.332
T1483 0.3304
T1484 0.3308
T1485 0.3309
T1486 0.3315
T1487 0.3322
T1488 0.3347
T1489 0.3356
T1490 0.3384
T1491 0.3406
T1492 0.342
T1493 0.3421
T1494 0.3417
T1495 0.3418
T1496 0.3435
T1497 0.3375
T1498 0.3399
T1499 0.3421
T1500 0.3438
T1501 0.3444
T1502 0.3438
T1503 0.3424
T1504 0.3408
T1505 0.3396
T1506 0.3391
T1507 0.338
T1508 0.3378
T1509 0.3388
T1510 0.3395
T1511 0.3399
T1512 0.341
T1513 0.3415
T1514 0.3421
T1515 0.344
T1516 0.3442
T1517 0.3456
T1518 0.3457
T1519 0.3472
T1520 0.3478
T1521 0.3488
T1522 0.3493
T1523 0.3509
T1524 0.352
T1525 0.3521
T1526 0.3546
T1527 0.3549
T1528 0.3551
T1529 0.3558
T1530 0.3549
T1531 0.3549
T1532 0.355
T1533 0.3539
T1534 0.3538
T1535 0.3541
T1536 0.3548
T1537 0.3555
T1538 0.3572
T1539 0.3585
T1540 0.3602
T1541 0.3616
T1542 0.3631
T1543 0.3638
T1544 0.3635
T1545 0.3636
T1546 0.3636
T1547 0.3637
T1548 0.3637
T1549 0.3638
T1550 0.3638
T1551 0.3638
T1552 0.3639
T1553 0.3639
T1554 0.364
T1555 0.364
T1556 0.3641
T1557 0.3641
T1558 0.3641
T1559 0.3642
T1560 0.3642
T1561 0.3643
T1562 0.3643
T1563 0.3643
T1564 0.3644
T1565 0.3644
T1566 0.3645
T1567 0.3645
T1568 0.3645
T1569 0.3646
T1570 0.3484
T1571 0.349
T1572 0.349
T1573 0.3489
T1574 0.3455
T1575 0.3454
T1576 0.3456
T1577 0.3453
T1578 0.3458
T1579 0.3466
T1580 0.3484
T1581 0.3508
T1582 0.3516
T1583 0.3516
T1584 0.352
T1585 0.3508
T1586 0.3518
T1587 0.3529
T1588 0.3538
T1589 0.3551
T1590 0.3556
T1591 0.3547
T1592 0.3541
T1593 0.3532
T1594 0.3523
T1595 0.3522
T1596 0.3523
T1597 0.3543
T1598 0.3543
T1599 0.3538
T1600 0.3536
T1601 0.3537
T1602 0.3537
T1603 0.3538
T1604 0.3538
T1605 0.3533
T1606 0.3534
T1607 0.353
T1608 0.3516
T1609 0.3504
T1610 0.3493
T1611 0.3486
T1612 0.3473
T1613 0.3464
T1614 0.3463
T1615 0.3456
T1616 0.345
T1617 0.3467
T1618 0.3462
T1619 0.3467
T1620 0.3479
T1621 0.3477
T1622 0.3477
T1623 0.3469
T1624 0.3459
T1625 0.3445
T1626 0.3509
T1627 0.3495
T1628 0.3475
T1629 0.3465
T1630 0.346
T1631 0.3454
T1632 0.3443
T1633 0.3442
T1634 0.3422
T1635 0.341
T1636 0.3398
T1637 0.3394
T1638 0.3382
T1639 0.338
T1640 0.3475
T1641 0.3464
T1642 0.3467
T1643 0.3468
T1644 0.3464
T1645 0.3452
T1646 0.3452
T1647 0.3439
T1648 0.3426
T1649 0.3416
T1650 0.3411
T1651 0.3409
T1652 0.3397
T1653 0.3386
T1654 0.3389
T1655 0.3389
T1656 0.339
T1657 0.339
T1658 0.3399
T1659 0.3401
T1660 0.3409
T1661 0.3418
T1662 0.3443
T1663 0.3487
T1664 0.3415
T1665 0.3444
T1666 0.3473
T1667 0.3492
T1668 0.3549
T1669 0.351
T1670 0.3539
T1671 0.3577
T1672 0.3597
T1673 0.3624
T1674 0.3641
T1675 0.3647
T1676 0.3644
T1677 0.3633
T1678 0.3618
T1679 0.3591
T1680 0.3567
T1681 0.3563
T1682 0.3547
T1683 0.3553
T1684 0.3545
T1685 0.3555
T1686 0.3565
T1687 0.3567
T1688 0.3578
T1689 0.3579
T1690 0.3578
T1691 0.3579
T1692 0.3579
T1693 0.3579
T1694 0.3575
T1695 0.3557
T1696 0.3542
T1697 0.3524
T1698 0.3513
T1699 0.3493
T1700 0.3484
T1701 0.3487
T1702 0.3487
T1703 0.3475
T1704 0.3457
T1705 0.3462
T1706 0.3445
T1707 0.3518
T1708 0.3508
T1709 0.3491
T1710 0.3484
T1711 0.3476
T1712 0.3462
T1713 0.3458
T1714 0.3452
T1715 0.3454
T1716 0.3446
T1717 0.3435
T1718 0.3425
T1719 0.3414
T1720 0.34
T1721 0.3404
T1722 0.3404
T1723 0.3422
T1724 0.3418
T1725 0.3417
T1726 0.3416
T1727 0.3421
T1728 0.3433
T1729 0.3417
T1730 0.3416
T1731 0.3417
T1732 0.3417
T1733 0.3403
T1734 0.3403
T1735 0.34
T1736 0.339
T1737 0.349
T1738 0.349
T1739 0.349
T1740 0.3491
T1741 0.3487
T1742 0.3471
T1743 0.3467
T1744 0.3455
T1745 0.3446
T1746 0.3441
T1747 0.3443
T1748 0.3444
T1749 0.3444
T1750 0.3444
T1751 0.3455
T1752 0.3456
T1753 0.3445
T1754 0.3455
T1755 0.3452
T1756 0.3445
T1757 0.3443
T1758 0.3444
T1759 0.3431
T1760 0.343
T1761 0.3414
T1762 0.3418
T1763 0.3418
T1764 0.3414
T1765 0.3419
T1766 0.3418
T1767 0.3418
T1768 0.3414
T1769 0.341
T1770 0.3415
T1771 0.3419
T1772 0.3418
T1773 0.3418
T1774 0.3418
T1775 0.3417
T1776 0.3409
T1777 0.3402
T1778 0.3404
T1779 0.3397
T1780 0.3391
T1781 0.3393
T1782 0.3383
T1783 0.3378
T1784 0.3379
T1785 0.3379
T1786 0.3379
T1787 0.3411
T1788 0.3386
T1789 0.3379
T1790 0.3365
T1791 0.3364
T1792 0.335
T1793 0.3395
T1794 0.3399
T1795 0.3399
T1796 0.3395
T1797 0.34
T1798 0.3399
T1799 0.3399
T1800 0.3399
T1801 0.3399
T1802 0.3399
T1803 0.339
T1804 0.3383
T1805 0.3385
T1806 0.3378
T1807 0.338
T1808 0.3372
T1809 0.3374
T1810 0.3374
T1811 0.3374
T1812 0.3378
T1813 0.3373
T1814 0.3374
T1815 0.3374
T1816 0.3356
T1817 0.336
T1818 0.336
T1819 0.336
T1820 0.336
T1821 0.336
T1822 0.336
T1823 0.336
T1824 0.336
T1825 0.336
T1826 0.3348
T1827 0.3345
T1828 0.3346
T1829 0.3331
T1830 0.3335
T1831 0.3335
T1832 0.3323
T1833 0.3326
T1834 0.3334
T1835 0.336
T1836 0.3373
T1837 0.3371
T1838 0.337
T1839 0.3366
T1840 0.3358
T1841 0.336
T1842 0.3356
T1843 0.3357
T1844 0.3357
T1845 0.337
T1846 0.3368
T1847 0.3368
T1848 0.3368
T1849 0.3368
T1850 0.336
T1851 0.3355
T1852 0.3349
T1853 0.3343
T1854 0.3331
T1855 0.3334
T1856 0.333
T1857 0.3328
T1858 0.3332
T1859 0.3343
T1860 0.3348
T1861 0.3341
T1862 0.3335
T1863 0.3329
T1864 0.3317
T1865 0.3316
T1866 0.3317
T1867 0.3331
T1868 0.3332
T1869 0.3326
T1870 0.3327
T1871 0.3323
T1872 0.3311
T1873 0.3334
T1874 0.3346
T1875 0.3361
T1876 0.3397
T1877 0.3391
T1878 0.3416
T1879 0.3446
T1880 0.348
T1881 0.3415
T1882 0.3459
T1883 0.3511
T1884 0.3488
T1885 0.3526
T1886 0.3562
T1887 0.3579
T1888 0.3576
T1889 0.3572
T1890 0.355
T1891 0.3527
T1892 0.3514
T1893 0.349
T1894 0.3476
T1895 0.3472
T1896 0.3469
T1897 0.3474
T1898 0.3493
T1899 0.3515
T1900 0.3533
T1901 0.3547
T1902 0.3555
T1903 0.356
T1904 0.3558
T1905 0.355
T1906 0.354
T1907 0.3543
T1908 0.3531
T1909 0.3506
T1910 0.346
T1911 0.3449
T1912 0.3509
T1913 0.3481
T1914 0.348
T1915 0.3486
T1916 0.3454
T1917 0.342
T1918 0.3421
T1919 0.3411
T1920 0.3397
T1921 0.34
T1922 0.3381
T1923 0.3471
T1924 0.3463
T1925 0.3458
T1926 0.3443
T1927 0.3444
T1928 0.3431
T1929 0.3424
T1930 0.3426
T1931 0.345
T1932 0.3448
T1933 0.3438
T1934 0.3429
T1935 0.3424
T1936 0.3422
T1937 0.3406
T1938 0.3394
T1939 0.3401
T1940 0.3413
T1941 0.3424
T1942 0.3425
T1943 0.3447
T1944 0.3462
T1945 0.3448
T1946 0.3442
T1947 0.3452
T1948 0.3459
T1949 0.3471
T1950 0.3492
T1951 0.3441
T1952 0.3491
T1953 0.3542
T1954 0.3538
T1955 0.3617
T1956 0.3647
T1957 0.3684
T1958 0.3739
T1959 0.383
T1960 0.3885
T1961 0.387
T1962 0.3896
T1963 0.3933
T1964 0.3896
T1965 0.3935
T1966 0.3996
T1967 0.391
T1968 0.3962
T1969 0.404
T1970 0.4086
T1971 0.4016
T1972 0.4048
T1973 0.407
T1974 0.4081
T1975 0.4098
T1976 0.4105
T1977 0.4121
T1978 0.4117
T1979 0.411
T1980 0.4114
T1981 0.4109
T1982 0.4096
T1983 0.4088
T1984 0.4075
T1985 0.4067
T1986 0.4073
T1987 0.4058
T1988 0.4047
T1989 0.4046
T1990 0.4046
T1991 0.4034
T1992 0.4033
T1993 0.4023
T1994 0.4017
T1995 0.3997
T1996 0.3984
T1997 0.3976
T1998 0.4038
T1999 0.4024
T2000 0.4006
T2001 0.3989
T2002 0.3964
T2003 0.3936
T2004 0.3913
T2005 0.4017
T2006 0.3996
T2007 0.3987
T2008 0.3987
T2009 0.3976
T2010 0.3971
T2011 0.3969
T2012 0.3954
T2013 0.395
T2014 0.3942
T2015 0.3932
T2016 0.3923
T2017 0.3906
T2018 0.3899
T2019 0.3882
T2020 0.3957
T2021 0.3948
T2022 0.3937
T2023 0.3925
T2024 0.391
T2025 0.3903
T2026 0.3894
T2027 0.388
T2028 0.3874
T2029 0.3864
T2030 0.3852
T2031 0.3855
T2032 0.3848
T2033 0.3834
T2034 0.3829
T2035 0.3823
T2036 0.3824
T2037 0.3875
T2038 0.3873
T2039 0.3864
T2040 0.3862
T2041 0.385
T2042 0.3846
T2043 0.3837
T2044 0.384
T2045 0.3842
T2046 0.3836
T2047 0.3837
T2048 0.385
T2049 0.3864
T2050 0.3874
T2051 0.3831
T2052 0.3849
T2053 0.3889
T2054 0.3922
T2055 0.3963
T2056 0.3925
T2057 0.3972
T2058 0.4039
T2059 0.397
T2060 0.4007
T2061 0.4039
T2062 0.3982
T2063 0.4013
T2064 0.4035
T2065 0.4043
T2066 0.4043
T2067 0.4053
T2068 0.4054
T2069 0.4043
T2070 0.4041
T2071 0.4031
T2072 0.4026
T2073 0.4015
T2074 0.4
T2075 0.3996
T2076 0.3986
T2077 0.3977
T2078 0.3966
T2079 0.3957
T2080 0.3955
T2081 0.4026
T2082 0.4013
T2083 0.4006
T2084 0.3993
T2085 0.3982
T2086 0.3963
T2087 0.3937
T2088 0.3927
T2089 0.392
T2090 0.3903
T2091 0.3884
T2092 0.3991
T2093 0.3977
T2094 0.3966
T2095 0.3954
T2096 0.3946
T2097 0.3937
T2098 0.3943
T2099 0.3932
T2100 0.3908
T2101 0.3898
T2102 0.3897
T2103 0.3886
T2104 0.3881
T2105 0.3872
T2106 0.3862
T2107 0.386
T2108 0.386
T2109 0.3939
T2110 0.3928
T2111 0.3915
T2112 0.3919
T2113 0.3905
T2114 0.3904
T2115 0.3897
T2116 0.3895
T2117 0.3896
T2118 0.3895
T2119 0.3895
T2120 0.3895
T2121 0.3887
T2122 0.3881
T2123 0.3883
T2124 0.3882
T2125 0.3872
T2126 0.3884
T2127 0.3889
T2128 0.3868
T2129 0.3868
T2130 0.3869
T2131 0.3881
T2132 0.3895
T2133 0.3906
T2134 0.3916
T2135 0.3909
T2136 0.3909
T2137 0.3899
T2138 0.3901
T2139 0.3886
T2140 0.3889
T2141 0.3881
T2142 0.3875
T2143 0.3877
T2144 0.3876
T2145 0.3869
T2146 0.3874
T2147 0.3884
T2148 0.3896
T2149 0.3918
T2150 0.3929
T2151 0.3862
T2152 0.388
T2153 0.3887
T2154 0.3894
T2155 0.3902
T2156 0.3907
T2157 0.391
T2158 0.3905
T2159 0.3898
T2160 0.3891
T2161 0.3893
T2162 0.3892
T2163 0.3877
T2164 0.388
T2165 0.3866
T2166 0.3863
T2167 0.3858
T2168 0.3847
T2169 0.3841
T2170 0.3839
T2171 0.391
T2172 0.3902
T2173 0.3901
T2174 0.389
T2175 0.3889
T2176 0.3874
T2177 0.3877
T2178 0.3864
T2179 0.3867
T2180 0.3851
T2181 0.3854
T2182 0.3846
T2183 0.384
T2184 0.3841
T2185 0.3831
T2186 0.3814
T2187 0.3818
T2188 0.3818
T2189 0.3807
T2190 0.3806
T2191 0.3801
T2192 0.3794
T2193 0.3792
T2194 0.3789
T2195 0.3781
T2196 0.3778
T2197 0.3779
T2198 0.3772
T2199 0.3819
T2200 0.3815
T2201 0.3816
T2202 0.3816
T2203 0.3832
T2204 0.3824
T2205 0.3817
T2206 0.3818
T2207 0.3814
T2208 0.3815
T2209 0.3814
T2210 0.3804
T2211 0.3801
T2212 0.3801
T2213 0.3794
T2214 0.3789
T2215 0.379
T2216 0.379
T2217 0.3789
T2218 0.3785
T2219 0.3774
T2220 0.3776
T2221 0.3772
T2222 0.3766
T2223 0.3764
T2224 0.3765
T2225 0.3764
T2226 0.3764
T2227 0.3764
T2228 0.3763
T2229 0.3763
T2230 0.3763
T2231 0.3763
T2232 0.3761
T2233 0.3753
T2234 0.3747
T2235 0.3749
T2236 0.3748
T2237 0.3748
T2238 0.3734
T2239 0.3737
T2240 0.3736
T2241 0.3734
T2242 0.3734
T2243 0.373
T2244 0.372
T2245 0.3722
T2246 0.3722
T2247 0.3722
T2248 0.3718
T2249 0.3715
T2250 0.3708
T2251 0.3708
T2252 0.3708
T2253 0.3708
T2254 0.3707
T2255 0.3707
T2256 0.37
T2257 0.3694
T2258 0.3695
T2259 0.3695
T2260 0.3695
T2261 0.3691
T2262 0.3688
T2263 0.3687
T2264 0.3683
T2265 0.3679
T2266 0.368
T2267 0.368
T2268 0.3672
T2269 0.3666
T2270 0.3668
T2271 0.3667
T2272 0.3676
T2273 0.3675
T2274 0.3676
T2275 0.3675
T2276 0.3673
T2277 0.3673
T2278 0.3673
T2279 0.3672
T2280 0.3672
T2281 0.3672
T2282 0.3661
T2283 0.3659
T2284 0.366
T2285 0.366
T2286 0.3659
T2287 0.3659
T2288 0.3659
T2289 0.3651
T2290 0.3646
T2291 0.3645
T2292 0.3645
T2293 0.3645
T2294 0.3644
T2295 0.3644
T2296 0.3644
T2297 0.3643
T2298 0.3639
T2299 0.3633
T2300 0.3631
T2301 0.3627
T2302 0.3595
T2303 0.3545
T2304 0.3542
T2305 0.3557
T2306 0.3584
T2307 0.3595
T2308 0.3605
T2309 0.3605
T2310 0.3604
T2311 0.3604
T2312 0.3604
T2313 0.3603
T2314 0.3603
T2315 0.3603
T2316 0.3602
T2317 0.3602
T2318 0.3602
T2319 0.3602
T2320 0.3594
T2321 0.3588
T2322 0.36
T2323 0.3601
T2324 0.36
T2325 0.36
T2326 0.3599
T2327 0.3599
T2328 0.3599
T2329 0.3596
T2330 0.3596
T2331 0.3596
T2332 0.3581
T2333 0.3584
T2334 0.3584
T2335 0.3584
T2336 0.3583
T2337 0.3583
T2338 0.3583
T2339 0.3579
T2340 0.3572
T2341 0.3581
T2342 0.3582
T2343 0.3574
T2344 0.3572
T2345 0.3568
T2346 0.3569
T2347 0.3569
T2348 0.3568
T2349 0.3566
T2350 0.3574
T2351 0.3571
T2352 0.3575
T2353 0.3562
T2354 0.3565
T2355 0.3564
T2356 0.3564
T2357 0.3564
T2358 0.3563
T2359 0.3563
T2360 0.3563
T2361 0.3562
T2362 0.3555
T2363 0.356
T2364 0.3555
T2365 0.3555
T2366 0.3555
T2367 0.3547
T2368 0.3549
T2369 0.3556
T2370 0.3592
T2371 0.3602
T2372 0.3601
T2373 0.3597
T2374 0.3578
T2375 0.3562
T2376 0.3555
T2377 0.3547
T2378 0.3538
T2379 0.3536
T2380 0.3537
T2381 0.3536
T2382 0.3547
T2383 0.3548
T2384 0.3547
T2385 0.3546
T2386 0.3546
T2387 0.3546
T2388 0.3545
T2389 0.3545
T2390 0.3545
T2391 0.3544
T2392 0.3544
T2393 0.3544
T2394 0.3543
T2395 0.2387
T2396 0.2636
T2397 0.264
T2398 0.2636
T2399 0.2636
T2400 0.2635
T2401 0.2635
T2402 0.2635
T2403 0.2635
T2404 0.2634
T2405 0.2634
T2406 0.2634
T2407 0.2638
T2408 0.2633
T2409 0.2633
T2410 0.2631
T2411 0.2627
T2412 0.2612
T2413 0.262
T2414 0.2612
T2415 0.2587
T2416 0.2579
T2417 0.2579
T2418 0.2578
T2419 0.2578
T2420 0.2578
T2421 0.2578
T2422 0.2577
T2423 0.2577
T2424 0.2577
T2425 0.2577
T2426 0.2577
T2427 0.2576
T2428 0.2576
T2429 0.2576
T2430 0.2576
T2431 0.2575
T2432 0.2575
T2433 0.2575
T2434 0.2575
T2435 0.2574
T2436 0.2574
T2437 0.2574
T2438 0.2574
T2439 0.2573
T2440 0.2573
T2441 0.2573
T2442 0.2573
T2443 0.2573
T2444 0.2572
T2445 0.2572
T2446 0.2572
T2447 0.2572
T2448 0.2571
T2449 0.2571
T2450 0.2571
T2451 0.2571
T2452 0.257
T2453 0.257
T2454 0.257
T2455 0.257
T2456 0.2569
T2457 0.2561
T2458 0.2553
T2459 0.2552
T2460 0.2548
T2461 0.2552
T2462 0.2539
T2463 0.2547
T2464 0.2547
T2465 0.2551
T2466 0.2551
T2467 0.255
T2468 0.255
T2469 0.255
T2470 0.255
T2471 0.2549
T2472 0.2549
T2473 0.2549
T2474 0.2549
T2475 0.2548
T2476 0.2548
T2477 0.2548
T2478 0.2548
T2479 0.2547
T2480 0.2547
T2481 0.2547
T2482 0.2547
T2483 0.2546
T2484 0.2542
T2485 0.2542
T2486 0.2546
T2487 0.2533
T2488 0.2537
T2489 0.2604
T2490 0.305
T2491 0.3046
T2492 0.2974
T2493 0.293
T2494 0.2906
T2495 0.2902
T2496 0.2875
T2497 0.2866
T2498 0.2893
T2499 0.2877
T2500 0.2864
T2501 0.285
T2502 0.2835
T2503 0.2822
T2504 0.2799
T2505 0.2795
T2506 0.2783
T2507 0.3067
T2508 0.3026
T2509 0.2988
T2510 0.296
T2511 0.2883
T2512 0.2844
T2513 0.2797
T2514 0.2781
T2515 0.2767
T2516 0.2762
T2517 0.2755
T2518 0.2747
T2519 0.2737
T2520 0.2724
T2521 0.2708
T2522 0.2693
T2523 0.2684
T2524 0.2727
T2525 0.2712
T2526 0.2696
T2527 0.2692
T2528 0.2678
T2529 0.2665
T2530 0.2657
T2531 0.2637
T2532 0.2622
T2533 0.2614
T2534 0.2602
T2535 0.2575
T2536 0.2569
T2537 0.2569
T2538 0.2569
T2539 0.2569
T2540 0.2568
T2541 0.2568
T2542 0.2568
T2543 0.2568
T2544 0.2567
T2545 0.2567
T2546 0.2567
T2547 0.2566
T2548 0.2558
T2549 0.255
T2550 0.2549
T2551 0.2549
T2552 0.2549
T2553 0.2536
T2554 0.254
T2555 0.2548
T2556 0.2544
T2557 0.2523
T2558 0.2508
T2559 0.2595
T2560 0.2979
T2561 0.2829
T2562 0.2782
T2563 0.2757
T2564 0.2729
T2565 0.2711
T2566 0.2699
T2567 0.2685
T2568 0.268
T2569 0.2672
T2570 0.2708
T2571 0.2699
T2572 0.2694
T2573 0.2682
T2574 0.2674
T2575 0.2664
T2576 0.2659
T2577 0.2655
T2578 0.2655
T2579 0.2643
T2580 0.263
T2581 0.2609
T2582 0.2604
T2583 0.2592
T2584 0.2588
T2585 0.2591
T2586 0.2591
T2587 0.2591
T2588 0.259
T2589 0.259
T2590 0.259
T2591 0.2578
T2592 0.2574
T2593 0.2573
T2594 0.2573
T2595 0.2573
T2596 0.2573
T2597 0.2572
T2598 0.2572
T2599 0.2572
T2600 0.2562
T2601 0.2551
T2602 0.2551
T2603 0.2543
T2604 0.2543
T2605 0.2542
T2606 0.2534
T2607 0.255
T2608 0.2545
T2609 0.2545
T2610 0.2533
T2611 0.2533
T2612 0.2532
T2613 0.2532
T2614 0.2532
T2615 0.2531
T2616 0.2531
T2617 0.2519
T2618 0.2515
T2619 0.2523
T2620 0.2527
T2621 0.2531
T2622 0.2531
T2623 0.2531
T2624 0.2531
T2625 0.2531
T2626 0.2527
T2627 0.2523
T2628 0.2519
T2629 0.2511
T2630 0.2511
T2631 0.2515
T2632 0.2502
T2633 0.2498
T2634 0.2498
T2635 0.2498
T2636 0.2498
T2637 0.2498
T2638 0.2498
T2639 0.2498
T2640 0.2498
T2641 0.2498
T2642 0.2498
T2643 0.2498
T2644 0.2498
T2645 0.2511
T2646 0.2515
T2647 0.2515
T2648 0.2515
T2649 0.2515
T2650 0.2515
T2651 0.2502
T2652 0.2502
T2653 0.2498
T2654 0.2498
T2655 0.2498
T2656 0.2498
T2657 0.2502
T2658 0.2511
T2659 0.2502
T2660 0.2519
T2661 0.2515
T2662 0.2527
T2663 0.2543
T2664 0.2543
T2665 0.2552
T2666 0.2557
T2667 0.2582
T2668 0.2597
T2669 0.2616
T2670 0.2624
T2671 0.2642
T2672 0.266
T2673 0.2649
T2674 0.267
T2675 0.2703
T2676 0.2752
T2677 0.2781
T2678 0.2814
T2679 0.2839
T2680 0.2847
T2681 0.28
T2682 0.2811
T2683 0.2824
T2684 0.2828
T2685 0.2828
T2686 0.282
T2687 0.2811
T2688 0.2803
T2689 0.2843
T2690 0.283
T2691 0.2817
T2692 0.2813
T2693 0.2813
T2694 0.2813
T2695 0.2813
T2696 0.2813
T2697 0.2813
T2698 0.2813
T2699 0.2813
T2700 0.2813
T2701 0.2798
T2702 0.2777
T2703 0.276
T2704 0.2749
T2705 0.2781
T2706 0.2763
T2707 0.2749
T2708 0.2749
T2709 0.2736
T2710 0.2717
T2711 0.2717
T2712 0.2703
T2713 0.2687
T2714 0.2684
T2715 0.2684
T2716 0.2684
T2717 0.2679
T2718 0.267
T2719 0.2665
T2720 0.2665
T2721 0.2679
T2722 0.267
T2723 0.2674
T2724 0.2674
T2725 0.2699
T2726 0.2712
T2727 0.2717
T2728 0.272
T2729 0.2731
T2730 0.2736
T2731 0.2749
T2732 0.2749
T2733 0.276
T2734 0.2763
T2735 0.2768
T2736 0.2781
T2737 0.2781
T2738 0.2781
T2739 0.2781
T2740 0.2781
T2741 0.2795
T2742 0.2799
T2743 0.2806
T2744 0.2813
T2745 0.2817
T2746 0.283
T2747 0.2847
T2748 0.28
T2749 0.2807
T2750 0.282
T2751 0.2803
T2752 0.2847
T2753 0.2835
T2754 0.283
T2755 0.2813
T2756 0.2809
T2757 0.2799
T2758 0.2795
T2759 0.2781
T2760 0.2772
T2761 0.2756
T2762 0.2749
T2763 0.274
T2764 0.2731
T2765 0.2724
T2766 0.2717
T2767 0.2703
T2768 0.2698
T2769 0.2698
T2770 0.2698
T2771 0.2698
T2772 0.2687
T2773 0.2684
T2774 0.2674
T2775 0.2665
T2776 0.2665
T2777 0.2665
T2778 0.2665
T2779 0.2665
T2780 0.2665
T2781 0.2654
T2782 0.265
T2783 0.265
T2784 0.2645
T2785 0.268
T2786 0.268
T2787 0.268
T2788 0.2668
T2789 0.2665
T2790 0.2665
T2791 0.2559
T2792 0.2559
T2793 0.2559
T2794 0.2559
T2795 0.2559
T2796 0.2559
T2797 0.2559
T2798 0.2559
T2799 0.2559
T2800 0.2559
T2801 0.2559
T2802 0.2559
T2803 0.2559
T2804 0.2559
T2805 0.2559
T2806 0.2559
T2807 0.2559
T2808 0.2559
