# Supplementary material for: FishMORPH - An agent-based model to predict salmonid growth and distribution responses under natural and low flows
Source: Sci Rep. 2016 Jul 19;6:29414. doi: 10.1038/srep29414 (PMC4949470; doi:10.1038/srep29414)
Supplement: Supplementary Information 2 [file srep29414-s2.zip › SR_FishMORPH_Files/Parameters/Baseline_Velocity_P31.var]

Velocity PatchP31
T1 0.2083
T2 0.2078
T3 0.2078
T4 0.2078
T5 0.2076
T6 0.2073
T7 0.2065
T8 0.2064
T9 0.2056
T10 0.2074
T11 0.2074
T12 0.2054
T13 0.2051
T14 0.2037
T15 0.2037
T16 0.2037
T17 0.2037
T18 0.2037
T19 0.2034
T20 0.2031
T21 0.2025
T22 0.2021
T23 0.2021
T24 0.2021
T25 0.2035
T26 0.2029
T27 0.2029
T28 0.2029
T29 0.2029
T30 0.2029
T31 0.2029
T32 0.2029
T33 0.2029
T34 0.2029
T35 0.2026
T36 0.2023
T37 0.2017
T38 0.2017
T39 0.2017
T40 0.2017
T41 0.2017
T42 0.2015
T43 0.2008
T44 0.2008
T45 0.2008
T46 0.2008
T47 0.2008
T48 0.2008
T49 0.2008
T50 0.2008
T51 0.1996
T52 0.1996
T53 0.1996
T54 0.1984
T55 0.1984
T56 0.1981
T57 0.1975
T58 0.1978
T59 0.1981
T60 0.2004
T61 0.1987
T62 0.1978
T63 0.1975
T64 0.1972
T65 0.1984
T66 0.1975
T67 0.1972
T68 0.1972
T69 0.1972
T70 0.1972
T71 0.1969
T72 0.196
T73 0.1955
T74 0.1947
T75 0.1938
T76 0.1938
T77 0.1938
T78 0.1938
T79 0.1938
T80 0.1938
T81 0.1938
T82 0.1938
T83 0.1938
T84 0.1938
T85 0.1941
T86 0.195
T87 0.195
T88 0.195
T89 0.195
T90 0.195
T91 0.195
T92 0.195
T93 0.195
T94 0.195
T95 0.195
T96 0.195
T97 0.195
T98 0.195
T99 0.1947
T100 0.1938
T101 0.1938
T102 0.1938
T103 0.1938
T104 0.1938
T105 0.1938
T106 0.1938
T107 0.1938
T108 0.1935
T109 0.1938
T110 0.1938
T111 0.1938
T112 0.1938
T113 0.1938
T114 0.1938
T115 0.1938
T116 0.1938
T117 0.1938
T118 0.1938
T119 0.1938
T120 0.1938
T121 0.1938
T122 0.1938
T123 0.1938
T124 0.1938
T125 0.1938
T126 0.1938
T127 0.1938
T128 0.1938
T129 0.1938
T130 0.1938
T131 0.1944
T132 0.195
T133 0.195
T134 0.195
T135 0.195
T136 0.1952
T137 0.196
T138 0.196
T139 0.196
T140 0.196
T141 0.196
T142 0.196
T143 0.196
T144 0.196
T145 0.196
T146 0.196
T147 0.196
T148 0.196
T149 0.196
T150 0.1972
T151 0.1969
T152 0.1972
T153 0.1975
T154 0.1984
T155 0.1984
T156 0.1984
T157 0.1984
T158 0.199
T159 0.1984
T160 0.199
T161 0.1996
T162 0.1996
T163 0.1996
T164 0.1996
T165 0.1996
T166 0.1996
T167 0.1996
T168 0.1996
T169 0.1996
T170 0.1996
T171 0.1996
T172 0.1996
T173 0.1996
T174 0.1996
T175 0.1996
T176 0.1996
T177 0.1996
T178 0.1993
T179 0.1996
T180 0.1996
T181 0.1993
T182 0.1987
T183 0.1993
T184 0.1987
T185 0.1984
T186 0.1984
T187 0.1984
T188 0.1984
T189 0.1984
T190 0.1984
T191 0.1984
T192 0.1984
T193 0.1984
T194 0.1984
T195 0.1984
T196 0.1984
T197 0.1975
T198 0.1972
T199 0.1972
T200 0.1972
T201 0.196
T202 0.196
T203 0.196
T204 0.196
T205 0.196
T206 0.196
T207 0.196
T208 0.196
T209 0.196
T210 0.196
T211 0.196
T212 0.196
T213 0.196
T214 0.196
T215 0.1963
T216 0.196
T217 0.196
T218 0.196
T219 0.196
T220 0.196
T221 0.196
T222 0.196
T223 0.196
T224 0.1957
T225 0.195
T226 0.195
T227 0.195
T228 0.195
T229 0.195
T230 0.195
T231 0.195
T232 0.195
T233 0.195
T234 0.195
T235 0.195
T236 0.195
T237 0.195
T238 0.195
T239 0.195
T240 0.195
T241 0.195
T242 0.195
T243 0.195
T244 0.195
T245 0.195
T246 0.195
T247 0.195
T248 0.195
T249 0.1938
T250 0.1938
T251 0.1941
T252 0.2195
T253 0.2284
T254 0.2155
T255 0.2227
T256 0.2228
T257 0.2228
T258 0.2216
T259 0.2218
T260 0.2218
T261 0.2212
T262 0.2207
T263 0.2208
T264 0.2208
T265 0.2208
T266 0.2208
T267 0.2208
T268 0.2208
T269 0.2208
T270 0.2208
T271 0.2208
T272 0.2208
T273 0.2208
T274 0.2208
T275 0.2208
T276 0.2211
T277 0.2214
T278 0.2219
T279 0.2218
T280 0.2218
T281 0.2218
T282 0.2212
T283 0.221
T284 0.2208
T285 0.2208
T286 0.2208
T287 0.2208
T288 0.2208
T289 0.2208
T290 0.2208
T291 0.2208
T292 0.2208
T293 0.2211
T294 0.222
T295 0.2218
T296 0.2218
T297 0.223
T298 0.2228
T299 0.2228
T300 0.2157
T301 0.2154
T302 0.2154
T303 0.2157
T304 0.2159
T305 0.2162
T306 0.2161
T307 0.2161
T308 0.2161
T309 0.2161
T310 0.2161
T311 0.2161
T312 0.2161
T313 0.2161
T314 0.2161
T315 0.2161
T316 0.2161
T317 0.2161
T318 0.2161
T319 0.2161
T320 0.2161
T321 0.2161
T322 0.2161
T323 0.2161
T324 0.2161
T325 0.2159
T326 0.2162
T327 0.2161
T328 0.2161
T329 0.2161
T330 0.2161
T331 0.2161
T332 0.2161
T333 0.2161
T334 0.2161
T335 0.2161
T336 0.2161
T337 0.2159
T338 0.2227
T339 0.2228
T340 0.2228
T341 0.2228
T342 0.2228
T343 0.2228
T344 0.2228
T345 0.2228
T346 0.2228
T347 0.2228
T348 0.2228
T349 0.2228
T350 0.2228
T351 0.2228
T352 0.2228
T353 0.2216
T354 0.2218
T355 0.2218
T356 0.2218
T357 0.2218
T358 0.2218
T359 0.2218
T360 0.2218
T361 0.2218
T362 0.2212
T363 0.2219
T364 0.2218
T365 0.2218
T366 0.2218
T367 0.2218
T368 0.2218
T369 0.2218
T370 0.2218
T371 0.2218
T372 0.2218
T373 0.2221
T374 0.223
T375 0.2228
T376 0.2228
T377 0.2228
T378 0.2231
T379 0.2228
T380 0.2228
T381 0.2228
T382 0.2228
T383 0.2228
T384 0.2228
T385 0.2228
T386 0.2228
T387 0.2228
T388 0.2228
T389 0.2228
T390 0.2228
T391 0.2228
T392 0.2228
T393 0.2219
T394 0.2143
T395 0.2089
T396 0.2049
T397 0.2083
T398 0.2074
T399 0.2065
T400 0.2067
T401 0.2067
T402 0.2067
T403 0.207
T404 0.2066
T405 0.2067
T406 0.2058
T407 0.2057
T408 0.2057
T409 0.2057
T410 0.2063
T411 0.2068
T412 0.2076
T413 0.2088
T414 0.2095
T415 0.2086
T416 0.2094
T417 0.2093
T418 0.2093
T419 0.2091
T420 0.2073
T421 0.2076
T422 0.2024
T423 0.2035
T424 0.2021
T425 0.2021
T426 0.2021
T427 0.2021
T428 0.2021
T429 0.2021
T430 0.2021
T431 0.2021
T432 0.2021
T433 0.2021
T434 0.2021
T435 0.2035
T436 0.2029
T437 0.2029
T438 0.2023
T439 0.2017
T440 0.2011
T441 0.2005
T442 0.2005
T443 0.2003
T444 0.1993
T445 0.1997
T446 0.1993
T447 0.1997
T448 0.1993
T449 0.1991
T450 0.1975
T451 0.1969
T452 0.1969
T453 0.1969
T454 0.1963
T455 0.1957
T456 0.1957
T457 0.1969
T458 0.1969
T459 0.1969
T460 0.1967
T461 0.1969
T462 0.1969
T463 0.1981
T464 0.1989
T465 0.1997
T466 0.2003
T467 0.2012
T468 0.2018
T469 0.2027
T470 0.2027
T471 0.2033
T472 0.2039
T473 0.2036
T474 0.2027
T475 0.2021
T476 0.2015
T477 0.2009
T478 0.2003
T479 0.2003
T480 0.1997
T481 0.2003
T482 0.2
T483 0.2003
T484 0.2003
T485 0.2006
T486 0.2003
T487 0.2015
T488 0.2016
T489 0.2033
T490 0.2029
T491 0.2047
T492 0.205
T493 0.2061
T494 0.2078
T495 0.2086
T496 0.2094
T497 0.21
T498 0.2102
T499 0.2112
T500 0.2087
T501 0.2093
T502 0.2109
T503 0.2122
T504 0.2133
T505 0.2143
T506 0.2152
T507 0.2153
T508 0.2155
T509 0.2162
T510 0.2161
T511 0.2164
T512 0.2131
T513 0.2133
T514 0.2141
T515 0.2152
T516 0.2155
T517 0.2166
T518 0.2169
T519 0.2168
T520 0.2171
T521 0.2167
T522 0.2168
T523 0.2168
T524 0.2168
T525 0.2168
T526 0.2168
T527 0.2165
T528 0.2159
T529 0.2157
T530 0.2157
T531 0.2147
T532 0.2148
T533 0.2146
T534 0.2138
T535 0.2126
T536 0.2163
T537 0.2158
T538 0.2154
T539 0.215
T540 0.2151
T541 0.2138
T542 0.214
T543 0.214
T544 0.2135
T545 0.213
T546 0.2131
T547 0.2126
T548 0.2121
T549 0.2122
T550 0.2117
T551 0.2112
T552 0.211
T553 0.21
T554 0.2102
T555 0.2096
T556 0.2092
T557 0.2093
T558 0.2096
T559 0.2106
T560 0.2126
T561 0.2152
T562 0.2168
T563 0.2148
T564 0.217
T565 0.221
T566 0.2187
T567 0.2233
T568 0.2183
T569 0.2205
T570 0.2219
T571 0.2238
T572 0.2198
T573 0.2223
T574 0.2259
T575 0.2292
T576 0.2326
T577 0.2387
T578 0.2436
T579 0.2465
T580 0.251
T581 0.2568
T582 0.2589
T583 0.2569
T584 0.2591
T585 0.2603
T586 0.2635
T587 0.2613
T588 0.2621
T589 0.2664
T590 0.2584
T591 0.2591
T592 0.2613
T593 0.2617
T594 0.2617
T595 0.2609
T596 0.2576
T597 0.2638
T598 0.2596
T599 0.2601
T600 0.2557
T601 0.2579
T602 0.2553
T603 0.2527
T604 0.2526
T605 0.2508
T606 0.25
T607 0.2492
T608 0.2497
T609 0.2503
T610 0.2519
T611 0.2528
T612 0.2551
T613 0.2551
T614 0.257
T615 0.2578
T616 0.2595
T617 0.2609
T618 0.2562
T619 0.2575
T620 0.2584
T621 0.2586
T622 0.2576
T623 0.2551
T624 0.2565
T625 0.2503
T626 0.2446
T627 0.2374
T628 0.2318
T629 0.226
T630 0.2215
T631 0.2182
T632 0.2219
T633 0.2203
T634 0.219
T635 0.218
T636 0.217
T637 0.216
T638 0.2156
T639 0.2223
T640 0.2216
T641 0.2215
T642 0.221
T643 0.2206
T644 0.2207
T645 0.2207
T646 0.2201
T647 0.2196
T648 0.2194
T649 0.2185
T650 0.2186
T651 0.2181
T652 0.2177
T653 0.2178
T654 0.2171
T655 0.2166
T656 0.2167
T657 0.2159
T658 0.2158
T659 0.2158
T660 0.2145
T661 0.2147
T662 0.2135
T663 0.2216
T664 0.2196
T665 0.2082
T666 0.2091
T667 0.2094
T668 0.2094
T669 0.2091
T670 0.2086
T671 0.2087
T672 0.2087
T673 0.2087
T674 0.2087
T675 0.2115
T676 0.2117
T677 0.2115
T678 0.2115
T679 0.2112
T680 0.2104
T681 0.2106
T682 0.2106
T683 0.21
T684 0.211
T685 0.2097
T686 0.219
T687 0.2209
T688 0.2129
T689 0.2115
T690 0.2085
T691 0.2111
T692 0.2104
T693 0.21
T694 0.2096
T695 0.2097
T696 0.2094
T697 0.2086
T698 0.2087
T699 0.2089
T700 0.209
T701 0.2091
T702 0.2083
T703 0.2086
T704 0.2086
T705 0.2086
T706 0.2087
T707 0.2088
T708 0.2081
T709 0.2081
T710 0.2082
T711 0.2083
T712 0.2082
T713 0.2074
T714 0.2077
T715 0.2078
T716 0.2079
T717 0.2081
T718 0.2082
T719 0.2083
T720 0.2084
T721 0.2085
T722 0.2086
T723 0.2087
T724 0.2088
T725 0.209
T726 0.2091
T727 0.2092
T728 0.2093
T729 0.2091
T730 0.2093
T731 0.2097
T732 0.2097
T733 0.2089
T734 0.2108
T735 0.2092
T736 0.211
T737 0.2109
T738 0.2107
T739 0.2105
T740 0.2103
T741 0.2104
T742 0.2105
T743 0.2105
T744 0.2105
T745 0.2106
T746 0.2107
T747 0.2108
T748 0.211
T749 0.2111
T750 0.2112
T751 0.2113
T752 0.2114
T753 0.2115
T754 0.2116
T755 0.2118
T756 0.2119
T757 0.212
T758 0.2121
T759 0.2122
T760 0.2123
T761 0.2124
T762 0.2125
T763 0.2127
T764 0.2128
T765 0.2188
T766 0.217
T767 0.2173
T768 0.2174
T769 0.2175
T770 0.2176
T771 0.2174
T772 0.2173
T773 0.2174
T774 0.2172
T775 0.2176
T776 0.2179
T777 0.218
T778 0.2181
T779 0.2182
T780 0.2183
T781 0.2182
T782 0.2181
T783 0.218
T784 0.2182
T785 0.2177
T786 0.2182
T787 0.22
T788 0.2202
T789 0.2188
T790 0.2188
T791 0.219
T792 0.2191
T793 0.2192
T794 0.2193
T795 0.2215
T796 0.2216
T797 0.2215
T798 0.2219
T799 0.222
T800 0.2221
T801 0.2222
T802 0.2223
T803 0.2224
T804 0.2226
T805 0.2225
T806 0.2226
T807 0.2227
T808 0.2228
T809 0.2223
T810 0.222
T811 0.2225
T812 0.2222
T813 0.2224
T814 0.2225
T815 0.2226
T816 0.2228
T817 0.2229
T818 0.223
T819 0.2231
T820 0.2232
T821 0.2227
T822 0.2229
T823 0.2224
T824 0.2227
T825 0.2228
T826 0.2229
T827 0.223
T828 0.2231
T829 0.2232
T830 0.2224
T831 0.2227
T832 0.2234
T833 0.2218
T834 0.2214
T835 0.2212
T836 0.2203
T837 0.2205
T838 0.2206
T839 0.2207
T840 0.2208
T841 0.2209
T842 0.221
T843 0.2211
T844 0.2212
T845 0.2212
T846 0.2207
T847 0.2208
T848 0.2203
T849 0.2202
T850 0.2216
T851 0.2214
T852 0.2219
T853 0.222
T854 0.2221
T855 0.2209
T856 0.2207
T857 0.2198
T858 0.2199
T859 0.22
T860 0.2201
T861 0.2202
T862 0.2203
T863 0.2204
T864 0.2205
T865 0.2213
T866 0.2221
T867 0.2222
T868 0.2223
T869 0.2224
T870 0.2225
T871 0.2226
T872 0.2227
T873 0.2228
T874 0.223
T875 0.2231
T876 0.2232
T877 0.2233
T878 0.2234
T879 0.2235
T880 0.2223
T881 0.2224
T882 0.2215
T883 0.2212
T884 0.2207
T885 0.2208
T886 0.2216
T887 0.2217
T888 0.2223
T889 0.223
T890 0.2231
T891 0.2232
T892 0.2233
T893 0.2234
T894 0.2238
T895 0.2236
T896 0.2237
T897 0.2238
T898 0.2239
T899 0.224
T900 0.2241
T901 0.2242
T902 0.2243
T903 0.2241
T904 0.2235
T905 0.2233
T906 0.2234
T907 0.2235
T908 0.2236
T909 0.2237
T910 0.2238
T911 0.2239
T912 0.224
T913 0.2241
T914 0.2242
T915 0.2247
T916 0.2244
T917 0.2245
T918 0.225
T919 0.2261
T920 0.2252
T921 0.225
T922 0.2251
T923 0.2252
T924 0.2253
T925 0.2254
T926 0.2254
T927 0.225
T928 0.2243
T929 0.2255
T930 0.2245
T931 0.2244
T932 0.2244
T933 0.2245
T934 0.2246
T935 0.2247
T936 0.2248
T937 0.2249
T938 0.2254
T939 0.2255
T940 0.2252
T941 0.2267
T942 0.2268
T943 0.2269
T944 0.227
T945 0.2271
T946 0.2272
T947 0.2273
T948 0.2274
T949 0.2286
T950 0.2302
T951 0.2296
T952 0.229
T953 0.2282
T954 0.2277
T955 0.2278
T956 0.2279
T957 0.228
T958 0.2281
T959 0.2282
T960 0.2283
T961 0.2284
T962 0.2285
T963 0.2286
T964 0.2287
T965 0.2288
T966 0.2289
T967 0.229
T968 0.2291
T969 0.2292
T970 0.2293
T971 0.2294
T972 0.2295
T973 0.2296
T974 0.2297
T975 0.2298
T976 0.2299
T977 0.23
T978 0.2301
T979 0.2302
T980 0.2303
T981 0.2303
T982 0.2294
T983 0.2292
T984 0.2293
T985 0.2294
T986 0.2291
T987 0.2292
T988 0.2293
T989 0.2294
T990 0.2295
T991 0.2296
T992 0.2297
T993 0.2298
T994 0.2299
T995 0.23
T996 0.2301
T997 0.2324
T998 0.2325
T999 0.2326
T1000 0.2327
T1001 0.2325
T1002 0.2315
T1003 0.2316
T1004 0.2317
T1005 0.2321
T1006 0.2333
T1007 0.2334
T1008 0.2324
T1009 0.2321
T1010 0.2322
T1011 0.2323
T1012 0.2324
T1013 0.2325
T1014 0.2326
T1015 0.2327
T1016 0.2328
T1017 0.2329
T1018 0.2329
T1019 0.2343
T1020 0.2344
T1021 0.2345
T1022 0.2346
T1023 0.2343
T1024 0.2333
T1025 0.2323
T1026 0.232
T1027 0.2315
T1028 0.231
T1029 0.2317
T1030 0.2324
T1031 0.2325
T1032 0.2326
T1033 0.2327
T1034 0.2328
T1035 0.2329
T1036 0.2329
T1037 0.233
T1038 0.2331
T1039 0.2332
T1040 0.2341
T1041 0.2349
T1042 0.2335
T1043 0.234
T1044 0.2352
T1045 0.2353
T1046 0.2362
T1047 0.2367
T1048 0.2368
T1049 0.2373
T1050 0.237
T1051 0.236
T1052 0.2345
T1053 0.2342
T1054 0.2343
T1055 0.2344
T1056 0.2345
T1057 0.2361
T1058 0.2362
T1059 0.2363
T1060 0.2364
T1061 0.2365
T1062 0.2366
T1063 0.2367
T1064 0.2368
T1065 0.2369
T1066 0.237
T1067 0.2378
T1068 0.2384
T1069 0.2385
T1070 0.2385
T1071 0.2386
T1072 0.2395
T1073 0.2403
T1074 0.2404
T1075 0.2405
T1076 0.2406
T1077 0.2407
T1078 0.2408
T1079 0.2409
T1080 0.241
T1081 0.2411
T1082 0.2416
T1083 0.2417
T1084 0.2421
T1085 0.243
T1086 0.2429
T1087 0.2429
T1088 0.2429
T1089 0.243
T1090 0.2431
T1091 0.2429
T1092 0.2433
T1093 0.2598
T1094 0.2595
T1095 0.2582
T1096 0.2585
T1097 0.2586
T1098 0.2591
T1099 0.2602
T1100 0.2601
T1101 0.2602
T1102 0.2628
T1103 0.2655
T1104 0.2703
T1105 0.2752
T1106 0.2796
T1107 0.281
T1108 0.281
T1109 0.281
T1110 0.2831
T1111 0.2856
T1112 0.2852
T1113 0.2884
T1114 0.2894
T1115 0.2907
T1116 0.2927
T1117 0.2927
T1118 0.291
T1119 0.2876
T1120 0.2884
T1121 0.285
T1122 0.2828
T1123 0.2828
T1124 0.2812
T1125 0.2846
T1126 0.2848
T1127 0.285
T1128 0.2851
T1129 0.2852
T1130 0.2862
T1131 0.2865
T1132 0.2862
T1133 0.2854
T1134 0.2857
T1135 0.2861
T1136 0.2868
T1137 0.2868
T1138 0.2872
T1139 0.2882
T1140 0.2899
T1141 0.286
T1142 0.2869
T1143 0.2868
T1144 0.2873
T1145 0.2873
T1146 0.2874
T1147 0.2881
T1148 0.2884
T1149 0.2885
T1150 0.2886
T1151 0.2887
T1152 0.2878
T1153 0.287
T1154 0.2911
T1155 0.2902
T1156 0.2899
T1157 0.2901
T1158 0.2887
T1159 0.2891
T1160 0.2892
T1161 0.2901
T1162 0.2908
T1163 0.2905
T1164 0.2922
T1165 0.2923
T1166 0.2933
T1167 0.2932
T1168 0.2933
T1169 0.2928
T1170 0.2924
T1171 0.2915
T1172 0.2914
T1173 0.2927
T1174 0.293
T1175 0.2928
T1176 0.2929
T1177 0.2938
T1178 0.2945
T1179 0.2944
T1180 0.2942
T1181 0.2943
T1182 0.2948
T1183 0.2949
T1184 0.295
T1185 0.2951
T1186 0.2952
T1187 0.2953
T1188 0.2948
T1189 0.2962
T1190 0.2935
T1191 0.292
T1192 0.291
T1193 0.2903
T1194 0.29
T1195 0.2886
T1196 0.289
T1197 0.2891
T1198 0.2892
T1199 0.2908
T1200 0.292
T1201 0.2932
T1202 0.2917
T1203 0.2917
T1204 0.2906
T1205 0.2903
T1206 0.2898
T1207 0.293
T1208 0.2903
T1209 0.2878
T1210 0.2892
T1211 0.2899
T1212 0.2914
T1213 0.2929
T1214 0.2952
T1215 0.2962
T1216 0.2981
T1217 0.2986
T1218 0.3003
T1219 0.3023
T1220 0.3003
T1221 0.3029
T1222 0.3058
T1223 0.3082
T1224 0.3081
T1225 0.3081
T1226 0.3071
T1227 0.307
T1228 0.3057
T1229 0.305
T1230 0.3049
T1231 0.3051
T1232 0.3059
T1233 0.3083
T1234 0.3108
T1235 0.3088
T1236 0.3111
T1237 0.3128
T1238 0.3128
T1239 0.3143
T1240 0.3161
T1241 0.3154
T1242 0.3122
T1243 0.3119
T1244 0.3122
T1245 0.3122
T1246 0.3125
T1247 0.3133
T1248 0.3136
T1249 0.3136
T1250 0.3137
T1251 0.3138
T1252 0.3132
T1253 0.3126
T1254 0.3129
T1255 0.3122
T1256 0.311
T1257 0.3106
T1258 0.31
T1259 0.3094
T1260 0.3144
T1261 0.3144
T1262 0.3136
T1263 0.3079
T1264 0.3057
T1265 0.3038
T1266 0.3087
T1267 0.3079
T1268 0.3067
T1269 0.3057
T1270 0.3058
T1271 0.3043
T1272 0.3041
T1273 0.3021
T1274 0.3014
T1275 0.3013
T1276 0.3001
T1277 0.2997
T1278 0.2991
T1279 0.2979
T1280 0.3003
T1281 0.2994
T1282 0.2987
T1283 0.299
T1284 0.2991
T1285 0.2991
T1286 0.299
T1287 0.2974
T1288 0.2972
T1289 0.295
T1290 0.2941
T1291 0.2929
T1292 0.2922
T1293 0.2925
T1294 0.2937
T1295 0.2939
T1296 0.2939
T1297 0.2926
T1298 0.2929
T1299 0.293
T1300 0.2914
T1301 0.2914
T1302 0.2905
T1303 0.2901
T1304 0.2896
T1305 0.2898
T1306 0.2886
T1307 0.2888
T1308 0.2885
T1309 0.2902
T1310 0.2899
T1311 0.29
T1312 0.2918
T1313 0.2941
T1314 0.2967
T1315 0.3069
T1316 0.3177
T1317 0.3199
T1318 0.3248
T1319 0.3362
T1320 0.335
T1321 0.3291
T1322 0.3349
T1323 0.3391
T1324 0.3339
T1325 0.3362
T1326 0.3392
T1327 0.3408
T1328 0.3432
T1329 0.3443
T1330 0.3437
T1331 0.3432
T1332 0.3416
T1333 0.3388
T1334 0.3351
T1335 0.3319
T1336 0.3359
T1337 0.3332
T1338 0.3322
T1339 0.3314
T1340 0.3305
T1341 0.3301
T1342 0.3303
T1343 0.3303
T1344 0.3295
T1345 0.329
T1346 0.3288
T1347 0.3278
T1348 0.3262
T1349 0.3365
T1350 0.3355
T1351 0.3339
T1352 0.3325
T1353 0.3308
T1354 0.3288
T1355 0.3278
T1356 0.3266
T1357 0.3254
T1358 0.3352
T1359 0.3336
T1360 0.3316
T1361 0.3303
T1362 0.3289
T1363 0.3279
T1364 0.3267
T1365 0.3256
T1366 0.3243
T1367 0.3293
T1368 0.3286
T1369 0.3285
T1370 0.3286
T1371 0.3287
T1372 0.3295
T1373 0.331
T1374 0.3263
T1375 0.3275
T1376 0.3296
T1377 0.3308
T1378 0.3313
T1379 0.3327
T1380 0.3329
T1381 0.3347
T1382 0.3355
T1383 0.3368
T1384 0.338
T1385 0.3364
T1386 0.3371
T1387 0.3367
T1388 0.3358
T1389 0.3346
T1390 0.3331
T1391 0.3317
T1392 0.331
T1393 0.3311
T1394 0.3312
T1395 0.3327
T1396 0.3348
T1397 0.337
T1398 0.3389
T1399 0.3404
T1400 0.3408
T1401 0.3414
T1402 0.3409
T1403 0.3419
T1404 0.3409
T1405 0.34
T1406 0.3392
T1407 0.3384
T1408 0.3369
T1409 0.3366
T1410 0.3357
T1411 0.3356
T1412 0.3346
T1413 0.3349
T1414 0.3346
T1415 0.335
T1416 0.3333
T1417 0.3337
T1418 0.3338
T1419 0.3338
T1420 0.3339
T1421 0.3324
T1422 0.3324
T1423 0.3313
T1424 0.3363
T1425 0.3367
T1426 0.3364
T1427 0.3354
T1428 0.3346
T1429 0.3337
T1430 0.3333
T1431 0.3331
T1432 0.3325
T1433 0.3323
T1434 0.3329
T1435 0.3332
T1436 0.3332
T1437 0.3325
T1438 0.3327
T1439 0.3328
T1440 0.3329
T1441 0.3325
T1442 0.3319
T1443 0.3317
T1444 0.3307
T1445 0.3298
T1446 0.3293
T1447 0.3291
T1448 0.328
T1449 0.3283
T1450 0.3284
T1451 0.3284
T1452 0.3281
T1453 0.3274
T1454 0.3271
T1455 0.3331
T1456 0.3313
T1457 0.3305
T1458 0.3293
T1459 0.328
T1460 0.3272
T1461 0.3266
T1462 0.326
T1463 0.3261
T1464 0.327
T1465 0.3303
T1466 0.3322
T1467 0.3325
T1468 0.3308
T1469 0.3287
T1470 0.3281
T1471 0.3276
T1472 0.3274
T1473 0.3267
T1474 0.3261
T1475 0.3265
T1476 0.3277
T1477 0.3259
T1478 0.3263
T1479 0.3261
T1480 0.3253
T1481 0.3247
T1482 0.3249
T1483 0.3233
T1484 0.3237
T1485 0.3238
T1486 0.3244
T1487 0.3251
T1488 0.3276
T1489 0.3286
T1490 0.3216
T1491 0.3239
T1492 0.3253
T1493 0.3253
T1494 0.325
T1495 0.3251
T1496 0.3267
T1497 0.3281
T1498 0.3304
T1499 0.3265
T1500 0.3282
T1501 0.3288
T1502 0.3283
T1503 0.3269
T1504 0.3252
T1505 0.324
T1506 0.3297
T1507 0.3286
T1508 0.3284
T1509 0.3294
T1510 0.33
T1511 0.3304
T1512 0.3253
T1513 0.3258
T1514 0.3264
T1515 0.3283
T1516 0.3286
T1517 0.33
T1518 0.3301
T1519 0.3315
T1520 0.3322
T1521 0.3332
T1522 0.3337
T1523 0.3353
T1524 0.3365
T1525 0.3384
T1526 0.3347
T1527 0.3351
T1528 0.3353
T1529 0.3361
T1530 0.3351
T1531 0.3351
T1532 0.3352
T1533 0.3341
T1534 0.3339
T1535 0.3342
T1536 0.3349
T1537 0.3356
T1538 0.3374
T1539 0.3388
T1540 0.3406
T1541 0.3421
T1542 0.3435
T1543 0.3443
T1544 0.3441
T1545 0.3441
T1546 0.3442
T1547 0.3442
T1548 0.3443
T1549 0.3443
T1550 0.3443
T1551 0.3444
T1552 0.3444
T1553 0.3444
T1554 0.3445
T1555 0.3445
T1556 0.3445
T1557 0.3446
T1558 0.3446
T1559 0.3447
T1560 0.3447
T1561 0.3447
T1562 0.3448
T1563 0.3448
T1564 0.3448
T1565 0.3449
T1566 0.3449
T1567 0.3449
T1568 0.345
T1569 0.345
T1570 0.3349
T1571 0.3334
T1572 0.3332
T1573 0.3331
T1574 0.3297
T1575 0.3296
T1576 0.3298
T1577 0.3294
T1578 0.3299
T1579 0.3307
T1580 0.3325
T1581 0.3349
T1582 0.3358
T1583 0.3358
T1584 0.3362
T1585 0.335
T1586 0.336
T1587 0.3371
T1588 0.338
T1589 0.3393
T1590 0.3398
T1591 0.3389
T1592 0.3383
T1593 0.3374
T1594 0.3365
T1595 0.3364
T1596 0.3365
T1597 0.3384
T1598 0.3385
T1599 0.338
T1600 0.3378
T1601 0.3379
T1602 0.3379
T1603 0.3379
T1604 0.338
T1605 0.3375
T1606 0.3376
T1607 0.3372
T1608 0.3358
T1609 0.3346
T1610 0.3334
T1611 0.3327
T1612 0.3314
T1613 0.3304
T1614 0.3366
T1615 0.336
T1616 0.3354
T1617 0.3371
T1618 0.3366
T1619 0.337
T1620 0.3318
T1621 0.3317
T1622 0.3317
T1623 0.3372
T1624 0.3362
T1625 0.335
T1626 0.3338
T1627 0.3324
T1628 0.3304
T1629 0.3293
T1630 0.3289
T1631 0.3283
T1632 0.3271
T1633 0.327
T1634 0.325
T1635 0.3238
T1636 0.3258
T1637 0.3254
T1638 0.3244
T1639 0.3243
T1640 0.324
T1641 0.3228
T1642 0.3231
T1643 0.3231
T1644 0.3228
T1645 0.3216
T1646 0.3216
T1647 0.3202
T1648 0.3189
T1649 0.3178
T1650 0.3173
T1651 0.3171
T1652 0.316
T1653 0.3148
T1654 0.3151
T1655 0.3152
T1656 0.3152
T1657 0.3152
T1658 0.3161
T1659 0.3163
T1660 0.3171
T1661 0.3181
T1662 0.3206
T1663 0.325
T1664 0.3274
T1665 0.3272
T1666 0.33
T1667 0.3319
T1668 0.3375
T1669 0.3349
T1670 0.3379
T1671 0.3417
T1672 0.3457
T1673 0.342
T1674 0.344
T1675 0.3446
T1676 0.3444
T1677 0.3433
T1678 0.3417
T1679 0.3452
T1680 0.3428
T1681 0.3405
T1682 0.3389
T1683 0.3393
T1684 0.3386
T1685 0.3395
T1686 0.3406
T1687 0.3407
T1688 0.3418
T1689 0.342
T1690 0.3419
T1691 0.3419
T1692 0.342
T1693 0.342
T1694 0.3416
T1695 0.3398
T1696 0.3383
T1697 0.3364
T1698 0.3353
T1699 0.3333
T1700 0.3324
T1701 0.3327
T1702 0.3327
T1703 0.3315
T1704 0.3361
T1705 0.3366
T1706 0.335
T1707 0.3346
T1708 0.3336
T1709 0.3319
T1710 0.3312
T1711 0.3304
T1712 0.3291
T1713 0.3286
T1714 0.328
T1715 0.3282
T1716 0.3274
T1717 0.3263
T1718 0.3253
T1719 0.3241
T1720 0.326
T1721 0.3264
T1722 0.3264
T1723 0.328
T1724 0.3277
T1725 0.3276
T1726 0.3275
T1727 0.328
T1728 0.326
T1729 0.3245
T1730 0.3275
T1731 0.3276
T1732 0.3276
T1733 0.3263
T1734 0.3263
T1735 0.3261
T1736 0.3251
T1737 0.3254
T1738 0.3254
T1739 0.3254
T1740 0.3254
T1741 0.325
T1742 0.3235
T1743 0.323
T1744 0.3217
T1745 0.3209
T1746 0.3203
T1747 0.3205
T1748 0.3205
T1749 0.3205
T1750 0.3205
T1751 0.3216
T1752 0.3218
T1753 0.3209
T1754 0.3217
T1755 0.3213
T1756 0.3207
T1757 0.3205
T1758 0.3205
T1759 0.3192
T1760 0.3191
T1761 0.3175
T1762 0.3179
T1763 0.3179
T1764 0.3175
T1765 0.3179
T1766 0.3179
T1767 0.3179
T1768 0.3175
T1769 0.3171
T1770 0.3176
T1771 0.3179
T1772 0.3178
T1773 0.3178
T1774 0.3178
T1775 0.3178
T1776 0.317
T1777 0.3163
T1778 0.3165
T1779 0.3157
T1780 0.3152
T1781 0.3153
T1782 0.3143
T1783 0.3138
T1784 0.3139
T1785 0.3139
T1786 0.3139
T1787 0.317
T1788 0.3147
T1789 0.314
T1790 0.3125
T1791 0.3124
T1792 0.311
T1793 0.3096
T1794 0.3099
T1795 0.3099
T1796 0.3096
T1797 0.31
T1798 0.3099
T1799 0.3099
T1800 0.3099
T1801 0.3099
T1802 0.3099
T1803 0.309
T1804 0.3083
T1805 0.3084
T1806 0.3077
T1807 0.3078
T1808 0.3071
T1809 0.3072
T1810 0.3072
T1811 0.3072
T1812 0.3076
T1813 0.3071
T1814 0.3072
T1815 0.3072
T1816 0.3054
T1817 0.3057
T1818 0.3057
T1819 0.3057
T1820 0.3057
T1821 0.3057
T1822 0.3057
T1823 0.3057
T1824 0.3057
T1825 0.3057
T1826 0.3045
T1827 0.3041
T1828 0.3042
T1829 0.3027
T1830 0.303
T1831 0.303
T1832 0.3018
T1833 0.3021
T1834 0.3028
T1835 0.3055
T1836 0.307
T1837 0.307
T1838 0.3069
T1839 0.3064
T1840 0.3056
T1841 0.3058
T1842 0.3053
T1843 0.3054
T1844 0.3054
T1845 0.3068
T1846 0.3066
T1847 0.3066
T1848 0.3066
T1849 0.3066
T1850 0.3058
T1851 0.3052
T1852 0.3046
T1853 0.3039
T1854 0.3027
T1855 0.303
T1856 0.3026
T1857 0.3023
T1858 0.3027
T1859 0.3038
T1860 0.3044
T1861 0.3038
T1862 0.3031
T1863 0.3025
T1864 0.3012
T1865 0.301
T1866 0.3011
T1867 0.3025
T1868 0.3027
T1869 0.3021
T1870 0.3022
T1871 0.3017
T1872 0.3005
T1873 0.3028
T1874 0.3042
T1875 0.3057
T1876 0.3095
T1877 0.315
T1878 0.3176
T1879 0.3207
T1880 0.3242
T1881 0.3275
T1882 0.3285
T1883 0.3337
T1884 0.3393
T1885 0.3365
T1886 0.3402
T1887 0.3419
T1888 0.3417
T1889 0.3413
T1890 0.3391
T1891 0.3368
T1892 0.3354
T1893 0.333
T1894 0.3379
T1895 0.3375
T1896 0.3373
T1897 0.3377
T1898 0.3395
T1899 0.3354
T1900 0.3373
T1901 0.3388
T1902 0.3395
T1903 0.34
T1904 0.3399
T1905 0.3391
T1906 0.3381
T1907 0.3383
T1908 0.3372
T1909 0.3347
T1910 0.3363
T1911 0.3354
T1912 0.3337
T1913 0.3309
T1914 0.3308
T1915 0.3314
T1916 0.3282
T1917 0.3248
T1918 0.3249
T1919 0.327
T1920 0.3257
T1921 0.326
T1922 0.3244
T1923 0.3235
T1924 0.3226
T1925 0.3222
T1926 0.3206
T1927 0.3207
T1928 0.3194
T1929 0.3186
T1930 0.3188
T1931 0.3211
T1932 0.321
T1933 0.3201
T1934 0.3191
T1935 0.3186
T1936 0.3184
T1937 0.3168
T1938 0.3156
T1939 0.3162
T1940 0.3174
T1941 0.3186
T1942 0.3187
T1943 0.3209
T1944 0.3224
T1945 0.3212
T1946 0.3205
T1947 0.3215
T1948 0.3221
T1949 0.3234
T1950 0.3255
T1951 0.3268
T1952 0.3317
T1953 0.3368
T1954 0.3374
T1955 0.3455
T1956 0.3506
T1957 0.3481
T1958 0.3539
T1959 0.3528
T1960 0.3592
T1961 0.3521
T1962 0.3553
T1963 0.3594
T1964 0.364
T1965 0.3593
T1966 0.3658
T1967 0.3694
T1968 0.3746
T1969 0.3709
T1970 0.3754
T1971 0.3764
T1972 0.3763
T1973 0.3785
T1974 0.3796
T1975 0.3812
T1976 0.3819
T1977 0.3834
T1978 0.3831
T1979 0.3824
T1980 0.3828
T1981 0.3824
T1982 0.3811
T1983 0.3804
T1984 0.3791
T1985 0.3783
T1986 0.3789
T1987 0.3775
T1988 0.3764
T1989 0.3763
T1990 0.3763
T1991 0.3752
T1992 0.3751
T1993 0.3741
T1994 0.3736
T1995 0.3748
T1996 0.3737
T1997 0.373
T1998 0.3711
T1999 0.3698
T2000 0.3681
T2001 0.3664
T2002 0.364
T2003 0.3613
T2004 0.3592
T2005 0.3575
T2006 0.3554
T2007 0.3543
T2008 0.3542
T2009 0.3531
T2010 0.3526
T2011 0.3523
T2012 0.3509
T2013 0.3504
T2014 0.3495
T2015 0.3485
T2016 0.3475
T2017 0.3546
T2018 0.3539
T2019 0.3523
T2020 0.3515
T2021 0.3506
T2022 0.3495
T2023 0.3481
T2024 0.3466
T2025 0.3458
T2026 0.3448
T2027 0.3434
T2028 0.3426
T2029 0.3416
T2030 0.3401
T2031 0.3403
T2032 0.3517
T2033 0.3504
T2034 0.3499
T2035 0.3494
T2036 0.3495
T2037 0.3483
T2038 0.3481
T2039 0.3472
T2040 0.347
T2041 0.3458
T2042 0.3454
T2043 0.3444
T2044 0.3446
T2045 0.3449
T2046 0.3444
T2047 0.3444
T2048 0.3457
T2049 0.3472
T2050 0.3483
T2051 0.3503
T2052 0.3521
T2053 0.3442
T2054 0.3479
T2055 0.3523
T2056 0.3568
T2057 0.353
T2058 0.3599
T2059 0.3652
T2060 0.3689
T2061 0.372
T2062 0.3743
T2063 0.3741
T2064 0.3762
T2065 0.377
T2066 0.3771
T2067 0.378
T2068 0.3782
T2069 0.3771
T2070 0.377
T2071 0.376
T2072 0.3755
T2073 0.3745
T2074 0.373
T2075 0.3727
T2076 0.3717
T2077 0.374
T2078 0.3731
T2079 0.3723
T2080 0.3721
T2081 0.3712
T2082 0.37
T2083 0.3692
T2084 0.3681
T2085 0.367
T2086 0.3651
T2087 0.3627
T2088 0.3617
T2089 0.361
T2090 0.3594
T2091 0.3577
T2092 0.3563
T2093 0.3548
T2094 0.3536
T2095 0.3524
T2096 0.3515
T2097 0.3506
T2098 0.3512
T2099 0.3501
T2100 0.3477
T2101 0.3465
T2102 0.3463
T2103 0.3541
T2104 0.3536
T2105 0.3527
T2106 0.3518
T2107 0.3516
T2108 0.3517
T2109 0.3513
T2110 0.3502
T2111 0.3489
T2112 0.3491
T2113 0.3478
T2114 0.3477
T2115 0.347
T2116 0.3467
T2117 0.3468
T2118 0.3468
T2119 0.3468
T2120 0.3468
T2121 0.346
T2122 0.3453
T2123 0.3455
T2124 0.3455
T2125 0.3445
T2126 0.3457
T2127 0.3463
T2128 0.3442
T2129 0.3441
T2130 0.3442
T2131 0.3454
T2132 0.3469
T2133 0.3482
T2134 0.3492
T2135 0.3487
T2136 0.3487
T2137 0.3477
T2138 0.3479
T2139 0.3464
T2140 0.3466
T2141 0.3459
T2142 0.3452
T2143 0.3453
T2144 0.3453
T2145 0.3447
T2146 0.3451
T2147 0.3462
T2148 0.3475
T2149 0.3498
T2150 0.3511
T2151 0.3526
T2152 0.3544
T2153 0.3463
T2154 0.3472
T2155 0.3481
T2156 0.3488
T2157 0.349
T2158 0.3486
T2159 0.3479
T2160 0.3472
T2161 0.3473
T2162 0.3474
T2163 0.3458
T2164 0.346
T2165 0.3445
T2166 0.3532
T2167 0.3526
T2168 0.3517
T2169 0.3511
T2170 0.3509
T2171 0.3498
T2172 0.349
T2173 0.3489
T2174 0.3478
T2175 0.3476
T2176 0.3461
T2177 0.3464
T2178 0.345
T2179 0.3453
T2180 0.3437
T2181 0.344
T2182 0.3432
T2183 0.3425
T2184 0.3426
T2185 0.3416
T2186 0.3398
T2187 0.34
T2188 0.34
T2189 0.339
T2190 0.3387
T2191 0.3503
T2192 0.3496
T2193 0.3494
T2194 0.3491
T2195 0.3484
T2196 0.3482
T2197 0.3482
T2198 0.3476
T2199 0.3462
T2200 0.3457
T2201 0.3459
T2202 0.3459
T2203 0.3475
T2204 0.3468
T2205 0.3461
T2206 0.3462
T2207 0.3458
T2208 0.3459
T2209 0.3459
T2210 0.3449
T2211 0.3445
T2212 0.3446
T2213 0.3439
T2214 0.3433
T2215 0.3434
T2216 0.3434
T2217 0.3435
T2218 0.3431
T2219 0.3419
T2220 0.3421
T2221 0.3418
T2222 0.3411
T2223 0.3409
T2224 0.341
T2225 0.341
T2226 0.341
T2227 0.341
T2228 0.341
T2229 0.341
T2230 0.341
T2231 0.341
T2232 0.3408
T2233 0.3401
T2234 0.3395
T2235 0.3396
T2236 0.3396
T2237 0.3396
T2238 0.3382
T2239 0.3384
T2240 0.3384
T2241 0.3382
T2242 0.3382
T2243 0.3379
T2244 0.3368
T2245 0.337
T2246 0.337
T2247 0.337
T2248 0.3367
T2249 0.3363
T2250 0.3356
T2251 0.3355
T2252 0.3355
T2253 0.3356
T2254 0.3356
T2255 0.3356
T2256 0.3348
T2257 0.3465
T2258 0.3467
T2259 0.3467
T2260 0.3467
T2261 0.3463
T2262 0.3461
T2263 0.346
T2264 0.3457
T2265 0.3453
T2266 0.3454
T2267 0.3454
T2268 0.3447
T2269 0.3442
T2270 0.3443
T2271 0.3443
T2272 0.3433
T2273 0.3431
T2274 0.3432
T2275 0.3432
T2276 0.343
T2277 0.343
T2278 0.343
T2279 0.343
T2280 0.343
T2281 0.343
T2282 0.342
T2283 0.3419
T2284 0.3419
T2285 0.3419
T2286 0.3419
T2287 0.3419
T2288 0.3419
T2289 0.3412
T2290 0.3407
T2291 0.3407
T2292 0.3406
T2293 0.3406
T2294 0.3406
T2295 0.3406
T2296 0.3406
T2297 0.3407
T2298 0.3403
T2299 0.3397
T2300 0.3394
T2301 0.3392
T2302 0.3359
T2303 0.3308
T2304 0.3367
T2305 0.3381
T2306 0.3346
T2307 0.3359
T2308 0.337
T2309 0.3371
T2310 0.337
T2311 0.3371
T2312 0.3371
T2313 0.3371
T2314 0.3371
T2315 0.3371
T2316 0.3371
T2317 0.3371
T2318 0.3371
T2319 0.3371
T2320 0.3364
T2321 0.3358
T2322 0.337
T2323 0.3372
T2324 0.3371
T2325 0.3371
T2326 0.3371
T2327 0.3371
T2328 0.3371
T2329 0.3369
T2330 0.337
T2331 0.337
T2332 0.3355
T2333 0.3358
T2334 0.3358
T2335 0.3358
T2336 0.3358
T2337 0.3358
T2338 0.3358
T2339 0.3355
T2340 0.3348
T2341 0.3357
T2342 0.3359
T2343 0.3351
T2344 0.3349
T2345 0.3346
T2346 0.3347
T2347 0.3347
T2348 0.3346
T2349 0.3344
T2350 0.3353
T2351 0.3351
T2352 0.3355
T2353 0.3343
T2354 0.3345
T2355 0.3345
T2356 0.3345
T2357 0.3345
T2358 0.3345
T2359 0.3345
T2360 0.3345
T2361 0.3346
T2362 0.3338
T2363 0.3343
T2364 0.3339
T2365 0.334
T2366 0.334
T2367 0.3332
T2368 0.3334
T2369 0.3341
T2370 0.3378
T2371 0.339
T2372 0.339
T2373 0.3385
T2374 0.3367
T2375 0.3351
T2376 0.3344
T2377 0.3334
T2378 0.3325
T2379 0.3386
T2380 0.3387
T2381 0.3387
T2382 0.3336
T2383 0.3337
T2384 0.3337
T2385 0.3337
T2386 0.3337
T2387 0.3337
T2388 0.3337
T2389 0.3337
T2390 0.3337
T2391 0.3337
T2392 0.3337
T2393 0.3338
T2394 0.3338
T2395 0.2156
T2396 0.2451
T2397 0.2455
T2398 0.2451
T2399 0.2451
T2400 0.2451
T2401 0.2451
T2402 0.2451
T2403 0.2451
T2404 0.2451
T2405 0.2451
T2406 0.2451
T2407 0.2455
T2408 0.2451
T2409 0.2451
T2410 0.2449
T2411 0.2445
T2412 0.2431
T2413 0.2439
T2414 0.2431
T2415 0.2407
T2416 0.2399
T2417 0.2399
T2418 0.2399
T2419 0.2399
T2420 0.2399
T2421 0.2399
T2422 0.2399
T2423 0.2399
T2424 0.2399
T2425 0.2399
T2426 0.2399
T2427 0.2399
T2428 0.24
T2429 0.24
T2430 0.24
T2431 0.24
T2432 0.24
T2433 0.24
T2434 0.24
T2435 0.24
T2436 0.24
T2437 0.24
T2438 0.24
T2439 0.24
T2440 0.24
T2441 0.24
T2442 0.24
T2443 0.2401
T2444 0.2401
T2445 0.2401
T2446 0.2401
T2447 0.2401
T2448 0.2401
T2449 0.2401
T2450 0.2401
T2451 0.2401
T2452 0.2401
T2453 0.2401
T2454 0.2401
T2455 0.2401
T2456 0.2401
T2457 0.2393
T2458 0.2385
T2459 0.2385
T2460 0.2381
T2461 0.2385
T2462 0.2373
T2463 0.2381
T2464 0.2381
T2465 0.2385
T2466 0.2386
T2467 0.2386
T2468 0.2386
T2469 0.2386
T2470 0.2386
T2471 0.2386
T2472 0.2386
T2473 0.2386
T2474 0.2386
T2475 0.2386
T2476 0.2386
T2477 0.2386
T2478 0.2386
T2479 0.2386
T2480 0.2387
T2481 0.2387
T2482 0.2387
T2483 0.2387
T2484 0.2383
T2485 0.2383
T2486 0.2387
T2487 0.2375
T2488 0.2379
T2489 0.236
T2490 0.2758
T2491 0.2754
T2492 0.2678
T2493 0.2632
T2494 0.2686
T2495 0.2682
T2496 0.2656
T2497 0.2647
T2498 0.2621
T2499 0.2605
T2500 0.2591
T2501 0.2577
T2502 0.2562
T2503 0.2548
T2504 0.2524
T2505 0.252
T2506 0.2508
T2507 0.2802
T2508 0.2741
T2509 0.27
T2510 0.2671
T2511 0.267
T2512 0.2575
T2513 0.2526
T2514 0.2509
T2515 0.2494
T2516 0.2489
T2517 0.2481
T2518 0.2473
T2519 0.2462
T2520 0.2552
T2521 0.2536
T2522 0.2521
T2523 0.2513
T2524 0.2506
T2525 0.2491
T2526 0.2474
T2527 0.247
T2528 0.2456
T2529 0.2442
T2530 0.2434
T2531 0.2413
T2532 0.2397
T2533 0.2389
T2534 0.2376
T2535 0.2346
T2536 0.2339
T2537 0.234
T2538 0.234
T2539 0.234
T2540 0.234
T2541 0.234
T2542 0.234
T2543 0.234
T2544 0.234
T2545 0.2341
T2546 0.2341
T2547 0.2341
T2548 0.2331
T2549 0.2508
T2550 0.2508
T2551 0.2508
T2552 0.2508
T2553 0.2497
T2554 0.2501
T2555 0.2509
T2556 0.2505
T2557 0.2485
T2558 0.2473
T2559 0.2463
T2560 0.2714
T2561 0.258
T2562 0.2531
T2563 0.2504
T2564 0.2473
T2565 0.2453
T2566 0.2544
T2567 0.253
T2568 0.2525
T2569 0.2518
T2570 0.2505
T2571 0.2496
T2572 0.2491
T2573 0.2479
T2574 0.247
T2575 0.246
T2576 0.2455
T2577 0.2451
T2578 0.2451
T2579 0.2439
T2580 0.2426
T2581 0.2404
T2582 0.2398
T2583 0.2385
T2584 0.2381
T2585 0.2386
T2586 0.2386
T2587 0.2386
T2588 0.2386
T2589 0.2386
T2590 0.2386
T2591 0.2373
T2592 0.2369
T2593 0.2369
T2594 0.2369
T2595 0.2369
T2596 0.237
T2597 0.237
T2598 0.237
T2599 0.237
T2600 0.2359
T2601 0.2348
T2602 0.2348
T2603 0.2339
T2604 0.2339
T2605 0.2339
T2606 0.2329
T2607 0.2349
T2608 0.2344
T2609 0.2344
T2610 0.233
T2611 0.233
T2612 0.233
T2613 0.233
T2614 0.233
T2615 0.2331
T2616 0.2331
T2617 0.2502
T2618 0.2498
T2619 0.232
T2620 0.2326
T2621 0.2331
T2622 0.2331
T2623 0.2331
T2624 0.2331
T2625 0.2331
T2626 0.2326
T2627 0.232
T2628 0.2502
T2629 0.2494
T2630 0.2494
T2631 0.2498
T2632 0.2486
T2633 0.2482
T2634 0.2482
T2635 0.2482
T2636 0.2482
T2637 0.2482
T2638 0.2482
T2639 0.2482
T2640 0.2482
T2641 0.2482
T2642 0.2482
T2643 0.2482
T2644 0.2482
T2645 0.2494
T2646 0.2498
T2647 0.2498
T2648 0.2498
T2649 0.2498
T2650 0.2498
T2651 0.2486
T2652 0.2486
T2653 0.2482
T2654 0.2482
T2655 0.2482
T2656 0.2482
T2657 0.2486
T2658 0.2494
T2659 0.2486
T2660 0.2502
T2661 0.2498
T2662 0.2326
T2663 0.2345
T2664 0.2345
T2665 0.2356
T2666 0.2361
T2667 0.2389
T2668 0.2406
T2669 0.2427
T2670 0.2435
T2671 0.2455
T2672 0.2474
T2673 0.2514
T2674 0.2535
T2675 0.2469
T2676 0.2523
T2677 0.2554
T2678 0.2589
T2679 0.2616
T2680 0.2625
T2681 0.2629
T2682 0.264
T2683 0.2654
T2684 0.2658
T2685 0.2658
T2686 0.2649
T2687 0.264
T2688 0.2633
T2689 0.2621
T2690 0.2607
T2691 0.2593
T2692 0.2588
T2693 0.2588
T2694 0.2588
T2695 0.2588
T2696 0.2588
T2697 0.2588
T2698 0.2588
T2699 0.2588
T2700 0.2588
T2701 0.2573
T2702 0.255
T2703 0.2531
T2704 0.252
T2705 0.2554
T2706 0.2535
T2707 0.252
T2708 0.252
T2709 0.2505
T2710 0.2484
T2711 0.2484
T2712 0.2469
T2713 0.2451
T2714 0.2446
T2715 0.2446
T2716 0.2446
T2717 0.2544
T2718 0.2535
T2719 0.253
T2720 0.253
T2721 0.2544
T2722 0.2535
T2723 0.2539
T2724 0.2539
T2725 0.2465
T2726 0.2479
T2727 0.2484
T2728 0.2488
T2729 0.25
T2730 0.2505
T2731 0.252
T2732 0.252
T2733 0.2531
T2734 0.2535
T2735 0.254
T2736 0.2554
T2737 0.2554
T2738 0.2554
T2739 0.2554
T2740 0.2554
T2741 0.2569
T2742 0.2573
T2743 0.2581
T2744 0.2588
T2745 0.2593
T2746 0.2607
T2747 0.2625
T2748 0.2629
T2749 0.2636
T2750 0.2649
T2751 0.2633
T2752 0.2625
T2753 0.2612
T2754 0.2607
T2755 0.2588
T2756 0.2585
T2757 0.2573
T2758 0.2569
T2759 0.2554
T2760 0.2545
T2761 0.2528
T2762 0.252
T2763 0.251
T2764 0.25
T2765 0.2492
T2766 0.2484
T2767 0.2469
T2768 0.2464
T2769 0.2464
T2770 0.2464
T2771 0.2464
T2772 0.2451
T2773 0.2446
T2774 0.2539
T2775 0.253
T2776 0.253
T2777 0.253
T2778 0.253
T2779 0.253
T2780 0.253
T2781 0.2518
T2782 0.2514
T2783 0.2514
T2784 0.251
T2785 0.2495
T2786 0.2495
T2787 0.2495
T2788 0.2483
T2789 0.2479
T2790 0.2479
T2791 0.2448
T2792 0.2448
T2793 0.2448
T2794 0.2448
T2795 0.2448
T2796 0.2448
T2797 0.2448
T2798 0.2448
T2799 0.2448
T2800 0.2448
T2801 0.2448
T2802 0.2448
T2803 0.2448
T2804 0.2448
T2805 0.2448
T2806 0.2448
T2807 0.2448
T2808 0.2448
