# Supplementary material for: FishMORPH - An agent-based model to predict salmonid growth and distribution responses under natural and low flows
Source: Sci Rep. 2016 Jul 19;6:29414. doi: 10.1038/srep29414 (PMC4949470; doi:10.1038/srep29414)
Supplement: Supplementary Information 2 [file srep29414-s2.zip › SR_FishMORPH_Files/Parameters/Baseline_Velocity_P32.var]

Velocity PatchP32
T1 0.2687
T2 0.2681
T3 0.2681
T4 0.2681
T5 0.2678
T6 0.2675
T7 0.2665
T8 0.2664
T9 0.2654
T10 0.2677
T11 0.2676
T12 0.2651
T13 0.2649
T14 0.2631
T15 0.2631
T16 0.2631
T17 0.2631
T18 0.2631
T19 0.2627
T20 0.2624
T21 0.2616
T22 0.2613
T23 0.2613
T24 0.2613
T25 0.2605
T26 0.2598
T27 0.2598
T28 0.2598
T29 0.2598
T30 0.2598
T31 0.2598
T32 0.2598
T33 0.2598
T34 0.2598
T35 0.2594
T36 0.2591
T37 0.2583
T38 0.2583
T39 0.2583
T40 0.2583
T41 0.2583
T42 0.258
T43 0.2571
T44 0.2571
T45 0.2571
T46 0.2571
T47 0.2571
T48 0.2571
T49 0.2571
T50 0.2571
T51 0.2557
T52 0.2557
T53 0.2557
T54 0.2541
T55 0.2541
T56 0.2538
T57 0.253
T58 0.2534
T59 0.2538
T60 0.2567
T61 0.2545
T62 0.2534
T63 0.253
T64 0.2526
T65 0.2541
T66 0.253
T67 0.2526
T68 0.2526
T69 0.2526
T70 0.2526
T71 0.2522
T72 0.2544
T73 0.2538
T74 0.2529
T75 0.2517
T76 0.2517
T77 0.2517
T78 0.2517
T79 0.2517
T80 0.2517
T81 0.2517
T82 0.2517
T83 0.2517
T84 0.2517
T85 0.2521
T86 0.2532
T87 0.2532
T88 0.2532
T89 0.2532
T90 0.2532
T91 0.2532
T92 0.2532
T93 0.2532
T94 0.2532
T95 0.2532
T96 0.2532
T97 0.2532
T98 0.2532
T99 0.2529
T100 0.2517
T101 0.2517
T102 0.2517
T103 0.2517
T104 0.2517
T105 0.2517
T106 0.2517
T107 0.2517
T108 0.2514
T109 0.2517
T110 0.2517
T111 0.2517
T112 0.2517
T113 0.2517
T114 0.2517
T115 0.2517
T116 0.2517
T117 0.2517
T118 0.2517
T119 0.2517
T120 0.2517
T121 0.2517
T122 0.2517
T123 0.2517
T124 0.2517
T125 0.2517
T126 0.2517
T127 0.2517
T128 0.2517
T129 0.2517
T130 0.2517
T131 0.2525
T132 0.2532
T133 0.2532
T134 0.2532
T135 0.2532
T136 0.2535
T137 0.2544
T138 0.2544
T139 0.2544
T140 0.2544
T141 0.2544
T142 0.2544
T143 0.2544
T144 0.2544
T145 0.2544
T146 0.2544
T147 0.2544
T148 0.2544
T149 0.2544
T150 0.2526
T151 0.2522
T152 0.2526
T153 0.253
T154 0.2541
T155 0.2541
T156 0.2541
T157 0.2541
T158 0.2549
T159 0.2541
T160 0.2549
T161 0.2557
T162 0.2557
T163 0.2557
T164 0.2557
T165 0.2557
T166 0.2557
T167 0.2557
T168 0.2557
T169 0.2557
T170 0.2557
T171 0.2557
T172 0.2557
T173 0.2557
T174 0.2557
T175 0.2557
T176 0.2557
T177 0.2557
T178 0.2553
T179 0.2557
T180 0.2557
T181 0.2553
T182 0.2545
T183 0.2553
T184 0.2545
T185 0.2541
T186 0.2541
T187 0.2541
T188 0.2541
T189 0.2541
T190 0.2541
T191 0.2541
T192 0.2541
T193 0.2541
T194 0.2541
T195 0.2541
T196 0.2541
T197 0.253
T198 0.2526
T199 0.2526
T200 0.2526
T201 0.2544
T202 0.2544
T203 0.2544
T204 0.2544
T205 0.2544
T206 0.2544
T207 0.2544
T208 0.2544
T209 0.2544
T210 0.2544
T211 0.2544
T212 0.2544
T213 0.2544
T214 0.2544
T215 0.2548
T216 0.2544
T217 0.2544
T218 0.2544
T219 0.2544
T220 0.2544
T221 0.2544
T222 0.2544
T223 0.2544
T224 0.2541
T225 0.2532
T226 0.2532
T227 0.2532
T228 0.2532
T229 0.2532
T230 0.2532
T231 0.2532
T232 0.2532
T233 0.2532
T234 0.2532
T235 0.2532
T236 0.2532
T237 0.2532
T238 0.2532
T239 0.2532
T240 0.2532
T241 0.2532
T242 0.2532
T243 0.2532
T244 0.2532
T245 0.2532
T246 0.2532
T247 0.2532
T248 0.2532
T249 0.2517
T250 0.2517
T251 0.2521
T252 0.2835
T253 0.294
T254 0.2866
T255 0.2863
T256 0.2865
T257 0.2865
T258 0.285
T259 0.2853
T260 0.2853
T261 0.2845
T262 0.2839
T263 0.2841
T264 0.2841
T265 0.2841
T266 0.2841
T267 0.2841
T268 0.2841
T269 0.2841
T270 0.2841
T271 0.2841
T272 0.2841
T273 0.2841
T274 0.2841
T275 0.2841
T276 0.2844
T277 0.2847
T278 0.2854
T279 0.2853
T280 0.2853
T281 0.2853
T282 0.2845
T283 0.2843
T284 0.284
T285 0.2841
T286 0.2841
T287 0.2841
T288 0.2841
T289 0.2841
T290 0.2841
T291 0.2841
T292 0.2841
T293 0.2844
T294 0.2855
T295 0.2853
T296 0.2853
T297 0.2867
T298 0.2865
T299 0.2865
T300 0.2871
T301 0.2867
T302 0.2867
T303 0.287
T304 0.2873
T305 0.2875
T306 0.2874
T307 0.2874
T308 0.2874
T309 0.2874
T310 0.2874
T311 0.2874
T312 0.2874
T313 0.2874
T314 0.2874
T315 0.2874
T316 0.2874
T317 0.2874
T318 0.2874
T319 0.2874
T320 0.2874
T321 0.2874
T322 0.2874
T323 0.2874
T324 0.2874
T325 0.2871
T326 0.2875
T327 0.2874
T328 0.2874
T329 0.2874
T330 0.2874
T331 0.2874
T332 0.2874
T333 0.2874
T334 0.2874
T335 0.2874
T336 0.2874
T337 0.2871
T338 0.2863
T339 0.2865
T340 0.2865
T341 0.2865
T342 0.2865
T343 0.2865
T344 0.2865
T345 0.2865
T346 0.2865
T347 0.2865
T348 0.2865
T349 0.2865
T350 0.2865
T351 0.2865
T352 0.2865
T353 0.285
T354 0.2853
T355 0.2853
T356 0.2853
T357 0.2853
T358 0.2853
T359 0.2853
T360 0.2853
T361 0.2853
T362 0.2845
T363 0.2854
T364 0.2853
T365 0.2853
T366 0.2853
T367 0.2853
T368 0.2853
T369 0.2853
T370 0.2853
T371 0.2853
T372 0.2853
T373 0.2856
T374 0.2867
T375 0.2865
T376 0.2865
T377 0.2865
T378 0.2868
T379 0.2864
T380 0.2865
T381 0.2865
T382 0.2865
T383 0.2865
T384 0.2865
T385 0.2865
T386 0.2865
T387 0.2865
T388 0.2865
T389 0.2865
T390 0.2865
T391 0.2865
T392 0.2865
T393 0.2854
T394 0.2828
T395 0.2742
T396 0.2688
T397 0.2686
T398 0.2675
T399 0.2664
T400 0.2667
T401 0.2667
T402 0.2667
T403 0.2671
T404 0.2666
T405 0.2667
T406 0.2657
T407 0.2655
T408 0.2656
T409 0.2656
T410 0.2663
T411 0.2669
T412 0.2678
T413 0.2693
T414 0.2701
T415 0.269
T416 0.27
T417 0.2698
T418 0.2698
T419 0.2696
T420 0.2674
T421 0.2678
T422 0.2614
T423 0.2605
T424 0.2613
T425 0.2613
T426 0.2613
T427 0.2613
T428 0.2613
T429 0.2613
T430 0.2613
T431 0.2613
T432 0.2613
T433 0.2613
T434 0.2613
T435 0.2605
T436 0.2598
T437 0.2598
T438 0.2591
T439 0.2583
T440 0.2576
T441 0.2568
T442 0.2568
T443 0.2565
T444 0.2554
T445 0.2557
T446 0.2554
T447 0.2557
T448 0.2554
T449 0.255
T450 0.2531
T451 0.2523
T452 0.2523
T453 0.2523
T454 0.2549
T455 0.2541
T456 0.2541
T457 0.2523
T458 0.2523
T459 0.2523
T460 0.2519
T461 0.2523
T462 0.2523
T463 0.2538
T464 0.2548
T465 0.2558
T466 0.2565
T467 0.2577
T468 0.2584
T469 0.2595
T470 0.2595
T471 0.2602
T472 0.261
T473 0.2606
T474 0.2595
T475 0.2588
T476 0.258
T477 0.2573
T478 0.2565
T479 0.2565
T480 0.2558
T481 0.2565
T482 0.2562
T483 0.2565
T484 0.2565
T485 0.2569
T486 0.2565
T487 0.258
T488 0.2582
T489 0.2603
T490 0.2621
T491 0.2643
T492 0.2647
T493 0.2661
T494 0.2681
T495 0.269
T496 0.2699
T497 0.2707
T498 0.2709
T499 0.2722
T500 0.2739
T501 0.2745
T502 0.2763
T503 0.2778
T504 0.2755
T505 0.2767
T506 0.2778
T507 0.2778
T508 0.2781
T509 0.279
T510 0.2788
T511 0.2792
T512 0.28
T513 0.2802
T514 0.2811
T515 0.2824
T516 0.2826
T517 0.2839
T518 0.2771
T519 0.277
T520 0.2773
T521 0.2769
T522 0.277
T523 0.277
T524 0.277
T525 0.277
T526 0.277
T527 0.2837
T528 0.283
T529 0.2828
T530 0.2829
T531 0.2816
T532 0.2819
T533 0.2816
T534 0.2807
T535 0.2793
T536 0.279
T537 0.2785
T538 0.2779
T539 0.2774
T540 0.2776
T541 0.276
T542 0.2763
T543 0.2763
T544 0.2756
T545 0.2751
T546 0.2752
T547 0.2746
T548 0.274
T549 0.2741
T550 0.277
T551 0.2765
T552 0.2762
T553 0.2751
T554 0.2754
T555 0.2747
T556 0.2742
T557 0.2744
T558 0.2747
T559 0.276
T560 0.2782
T561 0.2779
T562 0.2797
T563 0.282
T564 0.2845
T565 0.2823
T566 0.2888
T567 0.2872
T568 0.29
T569 0.2872
T570 0.2888
T571 0.291
T572 0.293
T573 0.2957
T574 0.2981
T575 0.3019
T576 0.3058
T577 0.3131
T578 0.3193
T579 0.3091
T580 0.3178
T581 0.3186
T582 0.3238
T583 0.3289
T584 0.3313
T585 0.3327
T586 0.3366
T587 0.3387
T588 0.3396
T589 0.3199
T590 0.3227
T591 0.3235
T592 0.3262
T593 0.3267
T594 0.3266
T595 0.3257
T596 0.3216
T597 0.3169
T598 0.3364
T599 0.3323
T600 0.327
T601 0.3225
T602 0.3193
T603 0.316
T604 0.3133
T605 0.3109
T606 0.3097
T607 0.3087
T608 0.3092
T609 0.3101
T610 0.3122
T611 0.3135
T612 0.3164
T613 0.3189
T614 0.3214
T615 0.3224
T616 0.3245
T617 0.3262
T618 0.3279
T619 0.3293
T620 0.3305
T621 0.3307
T622 0.3295
T623 0.3264
T624 0.3208
T625 0.313
T626 0.3096
T627 0.3156
T628 0.3063
T629 0.2974
T630 0.2925
T631 0.2907
T632 0.2886
T633 0.2867
T634 0.2851
T635 0.2894
T636 0.2882
T637 0.2872
T638 0.2868
T639 0.2859
T640 0.285
T641 0.2848
T642 0.2843
T643 0.2838
T644 0.2839
T645 0.2839
T646 0.2831
T647 0.2825
T648 0.2823
T649 0.2812
T650 0.2814
T651 0.2807
T652 0.2801
T653 0.2873
T654 0.2866
T655 0.286
T656 0.2861
T657 0.2852
T658 0.2851
T659 0.2851
T660 0.2836
T661 0.2839
T662 0.2827
T663 0.2829
T664 0.2805
T665 0.2688
T666 0.2741
T667 0.2745
T668 0.2745
T669 0.2742
T670 0.2736
T671 0.2737
T672 0.2737
T673 0.2737
T674 0.2737
T675 0.2724
T676 0.2727
T677 0.2725
T678 0.2724
T679 0.2721
T680 0.2711
T681 0.2714
T682 0.2714
T683 0.2707
T684 0.2719
T685 0.2751
T686 0.2827
T687 0.2822
T688 0.2792
T689 0.273
T690 0.2732
T691 0.2719
T692 0.2711
T693 0.2707
T694 0.2701
T695 0.2703
T696 0.2699
T697 0.269
T698 0.2692
T699 0.2692
T700 0.2693
T701 0.2694
T702 0.2683
T703 0.2686
T704 0.2686
T705 0.2684
T706 0.2685
T707 0.2686
T708 0.2676
T709 0.2675
T710 0.2676
T711 0.2677
T712 0.2674
T713 0.2664
T714 0.2667
T715 0.2668
T716 0.2668
T717 0.2669
T718 0.2669
T719 0.267
T720 0.2671
T721 0.2671
T722 0.2672
T723 0.2672
T724 0.2673
T725 0.2673
T726 0.2674
T727 0.2674
T728 0.2675
T729 0.2672
T730 0.2673
T731 0.2677
T732 0.2677
T733 0.2667
T734 0.2664
T735 0.2669
T736 0.2665
T737 0.2662
T738 0.2659
T739 0.2656
T740 0.2653
T741 0.2653
T742 0.2654
T743 0.2653
T744 0.2652
T745 0.2653
T746 0.2653
T747 0.2654
T748 0.2654
T749 0.2655
T750 0.2655
T751 0.2656
T752 0.2656
T753 0.2657
T754 0.2657
T755 0.2658
T756 0.2658
T757 0.2659
T758 0.266
T759 0.266
T760 0.2661
T761 0.2661
T762 0.2662
T763 0.2662
T764 0.2663
T765 0.2759
T766 0.2735
T767 0.2738
T768 0.2738
T769 0.2739
T770 0.2739
T771 0.2736
T772 0.2734
T773 0.2735
T774 0.2731
T775 0.2736
T776 0.2739
T777 0.2739
T778 0.2739
T779 0.274
T780 0.274
T781 0.2738
T782 0.2736
T783 0.2734
T784 0.2736
T785 0.2729
T786 0.2735
T787 0.2731
T788 0.2732
T789 0.274
T790 0.2739
T791 0.2739
T792 0.274
T793 0.274
T794 0.2741
T795 0.2742
T796 0.2742
T797 0.2739
T798 0.2744
T799 0.2744
T800 0.2744
T801 0.2745
T802 0.2745
T803 0.2746
T804 0.2746
T805 0.2745
T806 0.2745
T807 0.2746
T808 0.2746
T809 0.2739
T810 0.2734
T811 0.274
T812 0.2736
T813 0.2737
T814 0.2738
T815 0.2738
T816 0.2739
T817 0.2739
T818 0.274
T819 0.274
T820 0.2741
T821 0.2734
T822 0.2736
T823 0.2729
T824 0.2731
T825 0.2731
T826 0.2732
T827 0.2732
T828 0.2733
T829 0.2734
T830 0.2723
T831 0.2725
T832 0.2733
T833 0.2713
T834 0.2707
T835 0.274
T836 0.2729
T837 0.2729
T838 0.273
T839 0.2731
T840 0.2731
T841 0.2732
T842 0.2732
T843 0.2733
T844 0.2733
T845 0.2732
T846 0.2725
T847 0.2726
T848 0.2719
T849 0.2718
T850 0.2733
T851 0.273
T852 0.2734
T853 0.2735
T854 0.2735
T855 0.2721
T856 0.2718
T857 0.2706
T858 0.2707
T859 0.2707
T860 0.2708
T861 0.2709
T862 0.2709
T863 0.271
T864 0.271
T865 0.2718
T866 0.2726
T867 0.2727
T868 0.2727
T869 0.2728
T870 0.2728
T871 0.2729
T872 0.2729
T873 0.273
T874 0.273
T875 0.2731
T876 0.2731
T877 0.2732
T878 0.2733
T879 0.2733
T880 0.2718
T881 0.2719
T882 0.2708
T883 0.2704
T884 0.2697
T885 0.2697
T886 0.2706
T887 0.2706
T888 0.2713
T889 0.2719
T890 0.272
T891 0.272
T892 0.2721
T893 0.2721
T894 0.2726
T895 0.2722
T896 0.2723
T897 0.2723
T898 0.2724
T899 0.2724
T900 0.2725
T901 0.2725
T902 0.2726
T903 0.2723
T904 0.2715
T905 0.2712
T906 0.2712
T907 0.2713
T908 0.2713
T909 0.2713
T910 0.2714
T911 0.2714
T912 0.2715
T913 0.2715
T914 0.2716
T915 0.272
T916 0.2717
T917 0.2717
T918 0.2722
T919 0.2734
T920 0.2723
T921 0.2719
T922 0.272
T923 0.272
T924 0.2721
T925 0.2721
T926 0.2721
T927 0.2715
T928 0.2706
T929 0.272
T930 0.2707
T931 0.2705
T932 0.2705
T933 0.2705
T934 0.2706
T935 0.2706
T936 0.2706
T937 0.2707
T938 0.2712
T939 0.2712
T940 0.2708
T941 0.2725
T942 0.2725
T943 0.2726
T944 0.2726
T945 0.2727
T946 0.2727
T947 0.2728
T948 0.2728
T949 0.2741
T950 0.2758
T951 0.2751
T952 0.2743
T953 0.2734
T954 0.2727
T955 0.2728
T956 0.2728
T957 0.2729
T958 0.2729
T959 0.2729
T960 0.273
T961 0.273
T962 0.2731
T963 0.2768
T964 0.2768
T965 0.2769
T966 0.2769
T967 0.277
T968 0.277
T969 0.2771
T970 0.2771
T971 0.2772
T972 0.2772
T973 0.2773
T974 0.2773
T975 0.2774
T976 0.2774
T977 0.2774
T978 0.2775
T979 0.2775
T980 0.2776
T981 0.2775
T982 0.2764
T983 0.2761
T984 0.2762
T985 0.2762
T986 0.2759
T987 0.276
T988 0.276
T989 0.2761
T990 0.2761
T991 0.2762
T992 0.2762
T993 0.2763
T994 0.2763
T995 0.2763
T996 0.2764
T997 0.2764
T998 0.2765
T999 0.2765
T1000 0.2766
T1001 0.2762
T1002 0.275
T1003 0.2751
T1004 0.2751
T1005 0.2756
T1006 0.2768
T1007 0.2769
T1008 0.2757
T1009 0.2753
T1010 0.2754
T1011 0.2754
T1012 0.2755
T1013 0.2755
T1014 0.2756
T1015 0.2756
T1016 0.2756
T1017 0.2757
T1018 0.2756
T1019 0.2771
T1020 0.2771
T1021 0.2772
T1022 0.2772
T1023 0.2769
T1024 0.2757
T1025 0.2745
T1026 0.2741
T1027 0.2735
T1028 0.2728
T1029 0.2736
T1030 0.2743
T1031 0.2743
T1032 0.2743
T1033 0.2744
T1034 0.2744
T1035 0.2745
T1036 0.2745
T1037 0.2746
T1038 0.2746
T1039 0.2746
T1040 0.2755
T1041 0.2764
T1042 0.2748
T1043 0.2752
T1044 0.2765
T1045 0.2766
T1046 0.2775
T1047 0.278
T1048 0.278
T1049 0.2785
T1050 0.2781
T1051 0.2769
T1052 0.2753
T1053 0.2749
T1054 0.2749
T1055 0.275
T1056 0.275
T1057 0.2767
T1058 0.2768
T1059 0.2768
T1060 0.2768
T1061 0.2769
T1062 0.2769
T1063 0.277
T1064 0.277
T1065 0.277
T1066 0.2771
T1067 0.278
T1068 0.2786
T1069 0.2785
T1070 0.2786
T1071 0.2786
T1072 0.2795
T1073 0.2804
T1074 0.2804
T1075 0.2804
T1076 0.2805
T1077 0.2805
T1078 0.2806
T1079 0.2806
T1080 0.2807
T1081 0.2807
T1082 0.2812
T1083 0.2812
T1084 0.2816
T1085 0.2825
T1086 0.2823
T1087 0.2823
T1088 0.2823
T1089 0.2823
T1090 0.2824
T1091 0.282
T1092 0.2825
T1093 0.299
T1094 0.2983
T1095 0.2969
T1096 0.2972
T1097 0.2972
T1098 0.2977
T1099 0.2988
T1100 0.2986
T1101 0.2986
T1102 0.3013
T1103 0.3002
T1104 0.3055
T1105 0.3136
T1106 0.318
T1107 0.3192
T1108 0.3191
T1109 0.319
T1110 0.3213
T1111 0.3238
T1112 0.3247
T1113 0.3279
T1114 0.3347
T1115 0.3275
T1116 0.3295
T1117 0.3294
T1118 0.3275
T1119 0.3237
T1120 0.3271
T1121 0.3235
T1122 0.3213
T1123 0.3213
T1124 0.3238
T1125 0.3216
T1126 0.3219
T1127 0.322
T1128 0.3221
T1129 0.3221
T1130 0.3232
T1131 0.3233
T1132 0.323
T1133 0.3221
T1134 0.3224
T1135 0.3228
T1136 0.3234
T1137 0.3233
T1138 0.3237
T1139 0.3247
T1140 0.3264
T1141 0.3278
T1142 0.3245
T1143 0.3243
T1144 0.3247
T1145 0.3246
T1146 0.3247
T1147 0.3254
T1148 0.3256
T1149 0.3256
T1150 0.3257
T1151 0.3257
T1152 0.3247
T1153 0.328
T1154 0.3267
T1155 0.3256
T1156 0.3253
T1157 0.3255
T1158 0.3239
T1159 0.3243
T1160 0.3244
T1161 0.3253
T1162 0.3259
T1163 0.3255
T1164 0.3273
T1165 0.3273
T1166 0.3283
T1167 0.3281
T1168 0.3281
T1169 0.3275
T1170 0.327
T1171 0.326
T1172 0.3259
T1173 0.3273
T1174 0.3274
T1175 0.3272
T1176 0.3272
T1177 0.3281
T1178 0.3288
T1179 0.3286
T1180 0.3283
T1181 0.3284
T1182 0.3288
T1183 0.3288
T1184 0.3288
T1185 0.3289
T1186 0.3289
T1187 0.329
T1188 0.3285
T1189 0.3298
T1190 0.3269
T1191 0.3253
T1192 0.3242
T1193 0.3235
T1194 0.3231
T1195 0.3216
T1196 0.322
T1197 0.3221
T1198 0.3221
T1199 0.3237
T1200 0.325
T1201 0.326
T1202 0.3244
T1203 0.3243
T1204 0.3232
T1205 0.3228
T1206 0.3223
T1207 0.3255
T1208 0.3226
T1209 0.32
T1210 0.3214
T1211 0.3222
T1212 0.3236
T1213 0.3251
T1214 0.3274
T1215 0.3284
T1216 0.3303
T1217 0.3306
T1218 0.3324
T1219 0.3343
T1220 0.3337
T1221 0.3363
T1222 0.3392
T1223 0.3416
T1224 0.3413
T1225 0.3412
T1226 0.3401
T1227 0.34
T1228 0.3386
T1229 0.3378
T1230 0.3377
T1231 0.3378
T1232 0.3387
T1233 0.3411
T1234 0.3436
T1235 0.3388
T1236 0.341
T1237 0.3428
T1238 0.3427
T1239 0.3442
T1240 0.3461
T1241 0.3452
T1242 0.3417
T1243 0.3414
T1244 0.3416
T1245 0.3417
T1246 0.3418
T1247 0.3426
T1248 0.3429
T1249 0.3428
T1250 0.3429
T1251 0.3429
T1252 0.3422
T1253 0.3416
T1254 0.3418
T1255 0.341
T1256 0.3397
T1257 0.3392
T1258 0.3386
T1259 0.3379
T1260 0.3457
T1261 0.3456
T1262 0.3447
T1263 0.3387
T1264 0.3366
T1265 0.3346
T1266 0.3381
T1267 0.3373
T1268 0.336
T1269 0.335
T1270 0.335
T1271 0.3335
T1272 0.3332
T1273 0.331
T1274 0.3303
T1275 0.3302
T1276 0.3289
T1277 0.3284
T1278 0.3278
T1279 0.3266
T1280 0.3261
T1281 0.3251
T1282 0.3243
T1283 0.3246
T1284 0.3247
T1285 0.3245
T1286 0.3245
T1287 0.3227
T1288 0.3224
T1289 0.3201
T1290 0.3191
T1291 0.3178
T1292 0.317
T1293 0.3173
T1294 0.3185
T1295 0.3186
T1296 0.3186
T1297 0.3171
T1298 0.3175
T1299 0.3175
T1300 0.3157
T1301 0.3157
T1302 0.3188
T1303 0.3184
T1304 0.3178
T1305 0.318
T1306 0.3167
T1307 0.317
T1308 0.3166
T1309 0.3183
T1310 0.3179
T1311 0.318
T1312 0.3198
T1313 0.3179
T1314 0.3206
T1315 0.3312
T1316 0.3451
T1317 0.3486
T1318 0.3508
T1319 0.3624
T1320 0.3641
T1321 0.3628
T1322 0.3683
T1323 0.3701
T1324 0.373
T1325 0.3751
T1326 0.3779
T1327 0.3794
T1328 0.3817
T1329 0.3826
T1330 0.382
T1331 0.3813
T1332 0.3798
T1333 0.377
T1334 0.3733
T1335 0.3703
T1336 0.3682
T1337 0.3656
T1338 0.3646
T1339 0.3638
T1340 0.363
T1341 0.3625
T1342 0.3627
T1343 0.3627
T1344 0.3619
T1345 0.3613
T1346 0.3611
T1347 0.3602
T1348 0.3587
T1349 0.3572
T1350 0.3627
T1351 0.361
T1352 0.3597
T1353 0.3578
T1354 0.3559
T1355 0.3549
T1356 0.3537
T1357 0.3525
T1358 0.3502
T1359 0.3573
T1360 0.3552
T1361 0.3539
T1362 0.3524
T1363 0.3513
T1364 0.3501
T1365 0.3489
T1366 0.3477
T1367 0.3463
T1368 0.3545
T1369 0.3544
T1370 0.3545
T1371 0.3545
T1372 0.3553
T1373 0.3567
T1374 0.3493
T1375 0.3505
T1376 0.3526
T1377 0.3537
T1378 0.3542
T1379 0.3556
T1380 0.3556
T1381 0.3575
T1382 0.3582
T1383 0.3595
T1384 0.3607
T1385 0.3589
T1386 0.3596
T1387 0.3592
T1388 0.3582
T1389 0.357
T1390 0.3554
T1391 0.3539
T1392 0.3532
T1393 0.3533
T1394 0.3533
T1395 0.3549
T1396 0.3569
T1397 0.3591
T1398 0.361
T1399 0.3624
T1400 0.3627
T1401 0.3544
T1402 0.3628
T1403 0.3548
T1404 0.3626
T1405 0.3617
T1406 0.3608
T1407 0.36
T1408 0.3584
T1409 0.358
T1410 0.3571
T1411 0.357
T1412 0.3559
T1413 0.3562
T1414 0.3558
T1415 0.3563
T1416 0.3545
T1417 0.3549
T1418 0.3549
T1419 0.3549
T1420 0.3549
T1421 0.3534
T1422 0.3534
T1423 0.3523
T1424 0.3509
T1425 0.3512
T1426 0.3508
T1427 0.3588
T1428 0.358
T1429 0.3571
T1430 0.3566
T1431 0.3564
T1432 0.3558
T1433 0.3556
T1434 0.3561
T1435 0.3564
T1436 0.3563
T1437 0.3556
T1438 0.3558
T1439 0.3558
T1440 0.3558
T1441 0.3555
T1442 0.3548
T1443 0.3546
T1444 0.3536
T1445 0.3527
T1446 0.3521
T1447 0.3519
T1448 0.3508
T1449 0.3511
T1450 0.3512
T1451 0.3512
T1452 0.3508
T1453 0.3501
T1454 0.3499
T1455 0.3496
T1456 0.3476
T1457 0.3514
T1458 0.3501
T1459 0.3488
T1460 0.348
T1461 0.3474
T1462 0.3467
T1463 0.3469
T1464 0.3477
T1465 0.351
T1466 0.3528
T1467 0.353
T1468 0.3512
T1469 0.3492
T1470 0.3485
T1471 0.348
T1472 0.3478
T1473 0.3471
T1474 0.3465
T1475 0.3469
T1476 0.3481
T1477 0.3462
T1478 0.3466
T1479 0.3463
T1480 0.3455
T1481 0.3449
T1482 0.3451
T1483 0.3435
T1484 0.3439
T1485 0.3439
T1486 0.3446
T1487 0.3452
T1488 0.3477
T1489 0.3485
T1490 0.3477
T1491 0.3499
T1492 0.3513
T1493 0.3513
T1494 0.3509
T1495 0.351
T1496 0.3526
T1497 0.3495
T1498 0.3519
T1499 0.354
T1500 0.3557
T1501 0.3562
T1502 0.3556
T1503 0.3541
T1504 0.3525
T1505 0.3514
T1506 0.3509
T1507 0.3497
T1508 0.3495
T1509 0.3504
T1510 0.3511
T1511 0.3515
T1512 0.3526
T1513 0.353
T1514 0.3536
T1515 0.3554
T1516 0.3556
T1517 0.357
T1518 0.357
T1519 0.3585
T1520 0.3591
T1521 0.3601
T1522 0.3605
T1523 0.3621
T1524 0.3632
T1525 0.3561
T1526 0.3588
T1527 0.3591
T1528 0.3593
T1529 0.36
T1530 0.3591
T1531 0.359
T1532 0.3591
T1533 0.358
T1534 0.3578
T1535 0.358
T1536 0.3588
T1537 0.3594
T1538 0.3612
T1539 0.3626
T1540 0.3644
T1541 0.3658
T1542 0.3672
T1543 0.368
T1544 0.3677
T1545 0.3677
T1546 0.3678
T1547 0.3678
T1548 0.3678
T1549 0.3678
T1550 0.3678
T1551 0.3678
T1552 0.3678
T1553 0.3678
T1554 0.3678
T1555 0.3679
T1556 0.3679
T1557 0.3679
T1558 0.3679
T1559 0.3679
T1560 0.3679
T1561 0.3679
T1562 0.3679
T1563 0.3679
T1564 0.368
T1565 0.368
T1566 0.368
T1567 0.368
T1568 0.368
T1569 0.368
T1570 0.3513
T1571 0.3589
T1572 0.3589
T1573 0.3587
T1574 0.3553
T1575 0.3553
T1576 0.3555
T1577 0.3551
T1578 0.3556
T1579 0.3563
T1580 0.3581
T1581 0.3604
T1582 0.3613
T1583 0.3612
T1584 0.3615
T1585 0.3603
T1586 0.3613
T1587 0.3623
T1588 0.3632
T1589 0.3645
T1590 0.3649
T1591 0.364
T1592 0.3634
T1593 0.3624
T1594 0.3616
T1595 0.3614
T1596 0.3615
T1597 0.3635
T1598 0.3634
T1599 0.363
T1600 0.3627
T1601 0.3628
T1602 0.3628
T1603 0.3628
T1604 0.3628
T1605 0.3623
T1606 0.3624
T1607 0.362
T1608 0.3605
T1609 0.3593
T1610 0.3582
T1611 0.3575
T1612 0.3562
T1613 0.3554
T1614 0.3552
T1615 0.3545
T1616 0.3539
T1617 0.3556
T1618 0.3551
T1619 0.3555
T1620 0.3566
T1621 0.3564
T1622 0.3564
T1623 0.3556
T1624 0.3546
T1625 0.3532
T1626 0.3566
T1627 0.3551
T1628 0.3531
T1629 0.3521
T1630 0.3516
T1631 0.351
T1632 0.3498
T1633 0.3497
T1634 0.3478
T1635 0.3466
T1636 0.3454
T1637 0.3451
T1638 0.344
T1639 0.3439
T1640 0.3435
T1641 0.3424
T1642 0.3427
T1643 0.3427
T1644 0.3422
T1645 0.3411
T1646 0.341
T1647 0.3396
T1648 0.3383
T1649 0.3371
T1650 0.3366
T1651 0.3363
T1652 0.3354
T1653 0.3342
T1654 0.3345
T1655 0.3345
T1656 0.3345
T1657 0.3345
T1658 0.3353
T1659 0.3356
T1660 0.3363
T1661 0.3373
T1662 0.3398
T1663 0.3443
T1664 0.3467
T1665 0.3495
T1666 0.3522
T1667 0.354
T1668 0.3596
T1669 0.3587
T1670 0.3615
T1671 0.3653
T1672 0.3599
T1673 0.3628
T1674 0.3647
T1675 0.3653
T1676 0.365
T1677 0.3639
T1678 0.3622
T1679 0.3594
T1680 0.3568
T1681 0.3636
T1682 0.362
T1683 0.3625
T1684 0.3617
T1685 0.3627
T1686 0.3637
T1687 0.3638
T1688 0.3648
T1689 0.3649
T1690 0.3649
T1691 0.3649
T1692 0.3649
T1693 0.3649
T1694 0.3645
T1695 0.3626
T1696 0.3612
T1697 0.3593
T1698 0.3582
T1699 0.3564
T1700 0.3555
T1701 0.3558
T1702 0.3558
T1703 0.3546
T1704 0.3528
T1705 0.3533
T1706 0.3516
T1707 0.3558
T1708 0.3547
T1709 0.353
T1710 0.3524
T1711 0.3516
T1712 0.3502
T1713 0.3498
T1714 0.3491
T1715 0.3493
T1716 0.3485
T1717 0.3475
T1718 0.3465
T1719 0.3453
T1720 0.3441
T1721 0.3444
T1722 0.3444
T1723 0.3461
T1724 0.3457
T1725 0.3455
T1726 0.3454
T1727 0.3459
T1728 0.347
T1729 0.3455
T1730 0.3454
T1731 0.3454
T1732 0.3454
T1733 0.3441
T1734 0.3441
T1735 0.3438
T1736 0.3428
T1737 0.3431
T1738 0.3431
T1739 0.3431
T1740 0.343
T1741 0.3426
T1742 0.341
T1743 0.3406
T1744 0.3393
T1745 0.3384
T1746 0.3378
T1747 0.338
T1748 0.338
T1749 0.338
T1750 0.338
T1751 0.339
T1752 0.3391
T1753 0.3346
T1754 0.3353
T1755 0.335
T1756 0.3344
T1757 0.3342
T1758 0.3342
T1759 0.333
T1760 0.333
T1761 0.3314
T1762 0.3318
T1763 0.3318
T1764 0.3315
T1765 0.3319
T1766 0.3319
T1767 0.3319
T1768 0.3316
T1769 0.3312
T1770 0.3317
T1771 0.3321
T1772 0.332
T1773 0.3321
T1774 0.3321
T1775 0.3321
T1776 0.3313
T1777 0.3306
T1778 0.3309
T1779 0.3302
T1780 0.3296
T1781 0.3298
T1782 0.3288
T1783 0.3283
T1784 0.3285
T1785 0.3285
T1786 0.3286
T1787 0.3317
T1788 0.3294
T1789 0.3287
T1790 0.3272
T1791 0.3272
T1792 0.3258
T1793 0.3287
T1794 0.3291
T1795 0.3291
T1796 0.3288
T1797 0.3292
T1798 0.3292
T1799 0.3292
T1800 0.3292
T1801 0.3293
T1802 0.3293
T1803 0.3284
T1804 0.3278
T1805 0.328
T1806 0.3273
T1807 0.3275
T1808 0.3268
T1809 0.327
T1810 0.327
T1811 0.327
T1812 0.3274
T1813 0.327
T1814 0.3271
T1815 0.3271
T1816 0.3253
T1817 0.3258
T1818 0.3258
T1819 0.3258
T1820 0.3258
T1821 0.3259
T1822 0.3259
T1823 0.3259
T1824 0.326
T1825 0.326
T1826 0.3248
T1827 0.3245
T1828 0.3246
T1829 0.3231
T1830 0.3235
T1831 0.3235
T1832 0.3224
T1833 0.3227
T1834 0.3235
T1835 0.3262
T1836 0.3276
T1837 0.3276
T1838 0.3275
T1839 0.3271
T1840 0.3263
T1841 0.3265
T1842 0.3261
T1843 0.3262
T1844 0.3263
T1845 0.3276
T1846 0.3275
T1847 0.3275
T1848 0.3275
T1849 0.3276
T1850 0.3268
T1851 0.3263
T1852 0.3257
T1853 0.3251
T1854 0.3239
T1855 0.3242
T1856 0.3239
T1857 0.3236
T1858 0.3241
T1859 0.3252
T1860 0.3258
T1861 0.3252
T1862 0.3245
T1863 0.324
T1864 0.3228
T1865 0.3226
T1866 0.3228
T1867 0.3242
T1868 0.3244
T1869 0.3238
T1870 0.324
T1871 0.3235
T1872 0.3223
T1873 0.3247
T1874 0.326
T1875 0.3276
T1876 0.3313
T1877 0.3325
T1878 0.3351
T1879 0.3383
T1880 0.3419
T1881 0.3452
T1882 0.3493
T1883 0.3544
T1884 0.3554
T1885 0.3589
T1886 0.3625
T1887 0.3641
T1888 0.3639
T1889 0.3635
T1890 0.3613
T1891 0.3592
T1892 0.3579
T1893 0.3556
T1894 0.3542
T1895 0.3539
T1896 0.3537
T1897 0.3542
T1898 0.3561
T1899 0.3583
T1900 0.3601
T1901 0.3615
T1902 0.3622
T1903 0.3628
T1904 0.3626
T1905 0.3619
T1906 0.3609
T1907 0.3612
T1908 0.3601
T1909 0.3577
T1910 0.3532
T1911 0.3522
T1912 0.3551
T1913 0.3524
T1914 0.3524
T1915 0.353
T1916 0.3498
T1917 0.3466
T1918 0.3468
T1919 0.3459
T1920 0.3445
T1921 0.3449
T1922 0.3433
T1923 0.3424
T1924 0.3416
T1925 0.3412
T1926 0.3396
T1927 0.3397
T1928 0.3384
T1929 0.3377
T1930 0.338
T1931 0.3404
T1932 0.3403
T1933 0.3394
T1934 0.3384
T1935 0.3379
T1936 0.3377
T1937 0.3361
T1938 0.3349
T1939 0.3356
T1940 0.3369
T1941 0.3381
T1942 0.3382
T1943 0.3405
T1944 0.3421
T1945 0.3408
T1946 0.3401
T1947 0.3412
T1948 0.3419
T1949 0.3432
T1950 0.3454
T1951 0.3499
T1952 0.3546
T1953 0.3596
T1954 0.3623
T1955 0.3701
T1956 0.3661
T1957 0.37
T1958 0.3758
T1959 0.3785
T1960 0.3777
T1961 0.3829
T1962 0.3857
T1963 0.3873
T1964 0.3919
T1965 0.3958
T1966 0.402
T1967 0.4054
T1968 0.4104
T1969 0.4146
T1970 0.4167
T1971 0.4177
T1972 0.4208
T1973 0.4229
T1974 0.424
T1975 0.4257
T1976 0.4024
T1977 0.4044
T1978 0.4042
T1979 0.4035
T1980 0.4039
T1981 0.4034
T1982 0.4019
T1983 0.425
T1984 0.4238
T1985 0.423
T1986 0.4237
T1987 0.4222
T1988 0.4212
T1989 0.4212
T1990 0.4212
T1991 0.4201
T1992 0.42
T1993 0.4191
T1994 0.4187
T1995 0.4167
T1996 0.4156
T1997 0.415
T1998 0.4131
T1999 0.4142
T2000 0.4125
T2001 0.4109
T2002 0.4085
T2003 0.4059
T2004 0.4039
T2005 0.4023
T2006 0.4002
T2007 0.3993
T2008 0.3993
T2009 0.3983
T2010 0.3978
T2011 0.3976
T2012 0.3962
T2013 0.3958
T2014 0.395
T2015 0.3941
T2016 0.3932
T2017 0.3916
T2018 0.3909
T2019 0.3893
T2020 0.3886
T2021 0.3877
T2022 0.3889
T2023 0.3876
T2024 0.3861
T2025 0.3854
T2026 0.3845
T2027 0.3831
T2028 0.3825
T2029 0.3815
T2030 0.3803
T2031 0.3806
T2032 0.3799
T2033 0.3785
T2034 0.378
T2035 0.3775
T2036 0.3777
T2037 0.3764
T2038 0.3762
T2039 0.3752
T2040 0.382
T2041 0.3808
T2042 0.3804
T2043 0.3795
T2044 0.3797
T2045 0.38
T2046 0.3795
T2047 0.3796
T2048 0.3809
T2049 0.3825
T2050 0.3768
T2051 0.3789
T2052 0.3808
T2053 0.385
T2054 0.3886
T2055 0.3906
T2056 0.3951
T2057 0.3999
T2058 0.4067
T2059 0.4118
T2060 0.4154
T2061 0.4161
T2062 0.4184
T2063 0.4214
T2064 0.4235
T2065 0.4243
T2066 0.4243
T2067 0.4253
T2068 0.4254
T2069 0.4244
T2070 0.4243
T2071 0.4233
T2072 0.4228
T2073 0.4218
T2074 0.4204
T2075 0.4201
T2076 0.4192
T2077 0.4184
T2078 0.4174
T2079 0.4167
T2080 0.4166
T2081 0.4156
T2082 0.4144
T2083 0.4137
T2084 0.415
T2085 0.4139
T2086 0.4121
T2087 0.4096
T2088 0.4088
T2089 0.4081
T2090 0.4065
T2091 0.4048
T2092 0.4035
T2093 0.4021
T2094 0.401
T2095 0.3999
T2096 0.3991
T2097 0.3982
T2098 0.3989
T2099 0.3978
T2100 0.3954
T2101 0.3944
T2102 0.3944
T2103 0.3933
T2104 0.3929
T2105 0.392
T2106 0.3911
T2107 0.391
T2108 0.3911
T2109 0.3907
T2110 0.3896
T2111 0.3883
T2112 0.391
T2113 0.3896
T2114 0.3895
T2115 0.3888
T2116 0.3886
T2117 0.3887
T2118 0.3888
T2119 0.3888
T2120 0.3888
T2121 0.388
T2122 0.3874
T2123 0.3876
T2124 0.3876
T2125 0.3866
T2126 0.3879
T2127 0.3885
T2128 0.3864
T2129 0.3864
T2130 0.3865
T2131 0.3878
T2132 0.3893
T2133 0.3906
T2134 0.3916
T2135 0.391
T2136 0.3911
T2137 0.3901
T2138 0.3903
T2139 0.3888
T2140 0.3891
T2141 0.3883
T2142 0.3877
T2143 0.3879
T2144 0.3879
T2145 0.3873
T2146 0.3878
T2147 0.3889
T2148 0.3902
T2149 0.3925
T2150 0.3915
T2151 0.3931
T2152 0.3949
T2153 0.3956
T2154 0.3964
T2155 0.3973
T2156 0.3979
T2157 0.3982
T2158 0.3977
T2159 0.397
T2160 0.3964
T2161 0.3966
T2162 0.3967
T2163 0.3951
T2164 0.3955
T2165 0.3941
T2166 0.3939
T2167 0.3934
T2168 0.3924
T2169 0.3918
T2170 0.3916
T2171 0.3905
T2172 0.3898
T2173 0.3897
T2174 0.3909
T2175 0.3908
T2176 0.3893
T2177 0.3896
T2178 0.3883
T2179 0.3886
T2180 0.387
T2181 0.3873
T2182 0.3866
T2183 0.3859
T2184 0.3861
T2185 0.3851
T2186 0.3833
T2187 0.3837
T2188 0.3838
T2189 0.3827
T2190 0.3826
T2191 0.3822
T2192 0.3815
T2193 0.3813
T2194 0.381
T2195 0.3803
T2196 0.38
T2197 0.3801
T2198 0.3794
T2199 0.378
T2200 0.3774
T2201 0.3776
T2202 0.3776
T2203 0.3794
T2204 0.3787
T2205 0.3779
T2206 0.3781
T2207 0.3776
T2208 0.3777
T2209 0.3778
T2210 0.3836
T2211 0.3833
T2212 0.3834
T2213 0.3827
T2214 0.3821
T2215 0.3823
T2216 0.3823
T2217 0.3824
T2218 0.382
T2219 0.3808
T2220 0.3811
T2221 0.3807
T2222 0.3801
T2223 0.3799
T2224 0.38
T2225 0.38
T2226 0.38
T2227 0.3801
T2228 0.3801
T2229 0.3801
T2230 0.3801
T2231 0.3801
T2232 0.38
T2233 0.3792
T2234 0.3786
T2235 0.3788
T2236 0.3788
T2237 0.3789
T2238 0.3774
T2239 0.3777
T2240 0.3777
T2241 0.3775
T2242 0.3776
T2243 0.3772
T2244 0.3762
T2245 0.3765
T2246 0.3765
T2247 0.3765
T2248 0.3761
T2249 0.3759
T2250 0.3751
T2251 0.3751
T2252 0.3752
T2253 0.3752
T2254 0.3752
T2255 0.3752
T2256 0.3745
T2257 0.3739
T2258 0.3741
T2259 0.3741
T2260 0.3741
T2261 0.3738
T2262 0.3735
T2263 0.3734
T2264 0.373
T2265 0.3727
T2266 0.3728
T2267 0.3728
T2268 0.3721
T2269 0.3714
T2270 0.3716
T2271 0.3716
T2272 0.3705
T2273 0.3703
T2274 0.3704
T2275 0.3704
T2276 0.3702
T2277 0.3702
T2278 0.3702
T2279 0.3703
T2280 0.3703
T2281 0.3703
T2282 0.3784
T2283 0.3783
T2284 0.3784
T2285 0.3784
T2286 0.3784
T2287 0.3785
T2288 0.3785
T2289 0.3777
T2290 0.3772
T2291 0.3772
T2292 0.3772
T2293 0.3772
T2294 0.3772
T2295 0.3772
T2296 0.3772
T2297 0.3773
T2298 0.3769
T2299 0.3762
T2300 0.376
T2301 0.3758
T2302 0.3724
T2303 0.367
T2304 0.3667
T2305 0.3682
T2306 0.3712
T2307 0.3725
T2308 0.3737
T2309 0.3738
T2310 0.3737
T2311 0.3737
T2312 0.3737
T2313 0.3737
T2314 0.3738
T2315 0.3738
T2316 0.3738
T2317 0.3738
T2318 0.3738
T2319 0.3739
T2320 0.3731
T2321 0.3725
T2322 0.3738
T2323 0.374
T2324 0.3739
T2325 0.374
T2326 0.374
T2327 0.374
T2328 0.374
T2329 0.3738
T2330 0.3738
T2331 0.3739
T2332 0.3723
T2333 0.3727
T2334 0.3727
T2335 0.3727
T2336 0.3727
T2337 0.3727
T2338 0.3728
T2339 0.3724
T2340 0.3717
T2341 0.3727
T2342 0.3729
T2343 0.3721
T2344 0.3718
T2345 0.3716
T2346 0.3717
T2347 0.3717
T2348 0.3716
T2349 0.3715
T2350 0.3724
T2351 0.3721
T2352 0.3726
T2353 0.3713
T2354 0.3716
T2355 0.3716
T2356 0.3716
T2357 0.3716
T2358 0.3716
T2359 0.3717
T2360 0.3717
T2361 0.3717
T2362 0.3709
T2363 0.3715
T2364 0.371
T2365 0.3711
T2366 0.3712
T2367 0.3704
T2368 0.3706
T2369 0.3714
T2370 0.3751
T2371 0.3763
T2372 0.3763
T2373 0.3759
T2374 0.374
T2375 0.3723
T2376 0.3715
T2377 0.3706
T2378 0.3697
T2379 0.3696
T2380 0.3697
T2381 0.3697
T2382 0.3709
T2383 0.371
T2384 0.371
T2385 0.371
T2386 0.371
T2387 0.371
T2388 0.371
T2389 0.3711
T2390 0.3711
T2391 0.3711
T2392 0.3711
T2393 0.3711
T2394 0.3711
T2395 0.2511
T2396 0.2673
T2397 0.2677
T2398 0.2673
T2399 0.2673
T2400 0.2673
T2401 0.2673
T2402 0.2673
T2403 0.2673
T2404 0.2673
T2405 0.2673
T2406 0.2674
T2407 0.2678
T2408 0.2674
T2409 0.2674
T2410 0.2672
T2411 0.2668
T2412 0.2653
T2413 0.2662
T2414 0.2653
T2415 0.2628
T2416 0.2619
T2417 0.2619
T2418 0.262
T2419 0.262
T2420 0.262
T2421 0.262
T2422 0.262
T2423 0.262
T2424 0.262
T2425 0.262
T2426 0.262
T2427 0.262
T2428 0.2621
T2429 0.2621
T2430 0.2621
T2431 0.2621
T2432 0.2621
T2433 0.2621
T2434 0.2621
T2435 0.2621
T2436 0.2621
T2437 0.2621
T2438 0.2622
T2439 0.2622
T2440 0.2622
T2441 0.2622
T2442 0.2622
T2443 0.2622
T2444 0.2622
T2445 0.2622
T2446 0.2622
T2447 0.2622
T2448 0.2623
T2449 0.2623
T2450 0.2623
T2451 0.2623
T2452 0.2623
T2453 0.2623
T2454 0.2623
T2455 0.2623
T2456 0.2623
T2457 0.2615
T2458 0.2606
T2459 0.2606
T2460 0.2602
T2461 0.2607
T2462 0.2594
T2463 0.2602
T2464 0.2602
T2465 0.2607
T2466 0.2607
T2467 0.2607
T2468 0.2607
T2469 0.2607
T2470 0.2607
T2471 0.2607
T2472 0.2608
T2473 0.2608
T2474 0.2608
T2475 0.2608
T2476 0.2608
T2477 0.2608
T2478 0.2608
T2479 0.2608
T2480 0.2608
T2481 0.2608
T2482 0.2608
T2483 0.2609
T2484 0.2604
T2485 0.2604
T2486 0.2609
T2487 0.2596
T2488 0.26
T2489 0.277
T2490 0.3187
T2491 0.3183
T2492 0.3106
T2493 0.3059
T2494 0.3033
T2495 0.3029
T2496 0.3
T2497 0.3075
T2498 0.3049
T2499 0.3032
T2500 0.3018
T2501 0.3004
T2502 0.2988
T2503 0.2974
T2504 0.295
T2505 0.2946
T2506 0.2935
T2507 0.3167
T2508 0.3169
T2509 0.3128
T2510 0.3098
T2511 0.3016
T2512 0.3002
T2513 0.2952
T2514 0.2935
T2515 0.2921
T2516 0.2916
T2517 0.2908
T2518 0.29
T2519 0.289
T2520 0.2876
T2521 0.2859
T2522 0.2925
T2523 0.2918
T2524 0.291
T2525 0.2896
T2526 0.2879
T2527 0.2875
T2528 0.2861
T2529 0.2848
T2530 0.284
T2531 0.2819
T2532 0.2804
T2533 0.2796
T2534 0.2784
T2535 0.2757
T2536 0.2752
T2537 0.2752
T2538 0.2752
T2539 0.2752
T2540 0.2752
T2541 0.2752
T2542 0.2752
T2543 0.2752
T2544 0.2752
T2545 0.2752
T2546 0.2752
T2547 0.2752
T2548 0.2744
T2549 0.2736
T2550 0.2736
T2551 0.2736
T2552 0.2736
T2553 0.2724
T2554 0.2728
T2555 0.2737
T2556 0.2733
T2557 0.2712
T2558 0.2699
T2559 0.2688
T2560 0.3142
T2561 0.3006
T2562 0.2956
T2563 0.293
T2564 0.2899
T2565 0.288
T2566 0.2868
T2567 0.2853
T2568 0.2847
T2569 0.2839
T2570 0.2909
T2571 0.2899
T2572 0.2894
T2573 0.2882
T2574 0.2874
T2575 0.2864
T2576 0.2859
T2577 0.2855
T2578 0.2855
T2579 0.2843
T2580 0.2831
T2581 0.2809
T2582 0.2803
T2583 0.2791
T2584 0.2787
T2585 0.2791
T2586 0.2792
T2587 0.2792
T2588 0.2792
T2589 0.2792
T2590 0.2792
T2591 0.278
T2592 0.2776
T2593 0.2776
T2594 0.2776
T2595 0.2776
T2596 0.2776
T2597 0.2776
T2598 0.2776
T2599 0.2776
T2600 0.2766
T2601 0.2756
T2602 0.2756
T2603 0.2748
T2604 0.2748
T2605 0.2748
T2606 0.274
T2607 0.2756
T2608 0.2752
T2609 0.2752
T2610 0.274
T2611 0.274
T2612 0.274
T2613 0.274
T2614 0.274
T2615 0.274
T2616 0.274
T2617 0.2728
T2618 0.2724
T2619 0.2732
T2620 0.2736
T2621 0.274
T2622 0.274
T2623 0.274
T2624 0.274
T2625 0.274
T2626 0.2736
T2627 0.2732
T2628 0.2728
T2629 0.272
T2630 0.272
T2631 0.2724
T2632 0.2712
T2633 0.2707
T2634 0.2707
T2635 0.2707
T2636 0.2707
T2637 0.2707
T2638 0.2707
T2639 0.2707
T2640 0.2707
T2641 0.2707
T2642 0.2707
T2643 0.2707
T2644 0.2707
T2645 0.272
T2646 0.2724
T2647 0.2724
T2648 0.2724
T2649 0.2724
T2650 0.2724
T2651 0.2712
T2652 0.2712
T2653 0.2707
T2654 0.2707
T2655 0.2707
T2656 0.2707
T2657 0.2712
T2658 0.272
T2659 0.2712
T2660 0.2728
T2661 0.2724
T2662 0.2736
T2663 0.2753
T2664 0.2753
T2665 0.2762
T2666 0.2767
T2667 0.2793
T2668 0.281
T2669 0.283
T2670 0.2838
T2671 0.2857
T2672 0.2876
T2673 0.2834
T2674 0.2857
T2675 0.2894
T2676 0.2947
T2677 0.2978
T2678 0.3014
T2679 0.3041
T2680 0.305
T2681 0.3054
T2682 0.2982
T2683 0.2997
T2684 0.3002
T2685 0.3002
T2686 0.2992
T2687 0.2982
T2688 0.3058
T2689 0.3046
T2690 0.3032
T2691 0.3018
T2692 0.3013
T2693 0.3013
T2694 0.3013
T2695 0.3013
T2696 0.3013
T2697 0.3013
T2698 0.3013
T2699 0.3013
T2700 0.3013
T2701 0.2997
T2702 0.2974
T2703 0.2955
T2704 0.2944
T2705 0.2978
T2706 0.2959
T2707 0.2944
T2708 0.2944
T2709 0.2929
T2710 0.2908
T2711 0.2908
T2712 0.2894
T2713 0.2876
T2714 0.2872
T2715 0.2872
T2716 0.2872
T2717 0.2867
T2718 0.2857
T2719 0.2852
T2720 0.2852
T2721 0.2867
T2722 0.2857
T2723 0.2862
T2724 0.2862
T2725 0.289
T2726 0.2903
T2727 0.2908
T2728 0.2912
T2729 0.2924
T2730 0.2929
T2731 0.2944
T2732 0.2944
T2733 0.2955
T2734 0.2959
T2735 0.2964
T2736 0.2978
T2737 0.2978
T2738 0.2978
T2739 0.2978
T2740 0.2978
T2741 0.2993
T2742 0.2998
T2743 0.3005
T2744 0.3013
T2745 0.3018
T2746 0.3032
T2747 0.305
T2748 0.3054
T2749 0.2978
T2750 0.2992
T2751 0.3058
T2752 0.305
T2753 0.3037
T2754 0.3032
T2755 0.3013
T2756 0.3009
T2757 0.2998
T2758 0.2993
T2759 0.2978
T2760 0.2969
T2761 0.2951
T2762 0.2944
T2763 0.2934
T2764 0.2924
T2765 0.2916
T2766 0.2908
T2767 0.2894
T2768 0.2888
T2769 0.2888
T2770 0.2888
T2771 0.2888
T2772 0.2876
T2773 0.2872
T2774 0.2862
T2775 0.2852
T2776 0.2852
T2777 0.2852
T2778 0.2852
T2779 0.2852
T2780 0.2852
T2781 0.2839
T2782 0.2835
T2783 0.2835
T2784 0.2912
T2785 0.2897
T2786 0.2897
T2787 0.2897
T2788 0.2885
T2789 0.2881
T2790 0.2881
T2791 0.2672
T2792 0.2672
T2793 0.2672
T2794 0.2672
T2795 0.2672
T2796 0.2672
T2797 0.2672
T2798 0.2672
T2799 0.2672
T2800 0.2672
T2801 0.2672
T2802 0.2672
T2803 0.2672
T2804 0.2672
T2805 0.2672
T2806 0.2672
T2807 0.2672
T2808 0.2672
