# Supplementary material for: FishMORPH - An agent-based model to predict salmonid growth and distribution responses under natural and low flows
Source: Sci Rep. 2016 Jul 19;6:29414. doi: 10.1038/srep29414 (PMC4949470; doi:10.1038/srep29414)
Supplement: Supplementary Information 2 [file srep29414-s2.zip › SR_FishMORPH_Files/Parameters/Baseline_Velocity_P33.var]

Velocity PatchP33
T1 0.1484
T2 0.1481
T3 0.1481
T4 0.1481
T5 0.1479
T6 0.1477
T7 0.1471
T8 0.1471
T9 0.1465
T10 0.1478
T11 0.1478
T12 0.1463
T13 0.1462
T14 0.1451
T15 0.1451
T16 0.1451
T17 0.1451
T18 0.1451
T19 0.1449
T20 0.1447
T21 0.1443
T22 0.1441
T23 0.1441
T24 0.1441
T25 0.1436
T26 0.1432
T27 0.1432
T28 0.1432
T29 0.1432
T30 0.1432
T31 0.1432
T32 0.1432
T33 0.1432
T34 0.1432
T35 0.143
T36 0.1428
T37 0.1423
T38 0.1423
T39 0.1423
T40 0.1423
T41 0.1423
T42 0.1421
T43 0.1416
T44 0.1416
T45 0.1416
T46 0.1416
T47 0.1416
T48 0.1416
T49 0.1416
T50 0.1416
T51 0.1445
T52 0.1445
T53 0.1445
T54 0.1436
T55 0.1436
T56 0.1434
T57 0.143
T58 0.1432
T59 0.1434
T60 0.1451
T61 0.1439
T62 0.1432
T63 0.143
T64 0.1428
T65 0.1436
T66 0.143
T67 0.1428
T68 0.1428
T69 0.1428
T70 0.1428
T71 0.1426
T72 0.142
T73 0.1416
T74 0.1411
T75 0.1404
T76 0.1404
T77 0.1404
T78 0.1404
T79 0.1404
T80 0.1404
T81 0.1404
T82 0.1404
T83 0.1404
T84 0.1404
T85 0.1406
T86 0.1413
T87 0.1413
T88 0.1413
T89 0.1413
T90 0.1413
T91 0.1413
T92 0.1413
T93 0.1413
T94 0.1413
T95 0.1413
T96 0.1413
T97 0.1413
T98 0.1413
T99 0.1411
T100 0.1404
T101 0.1404
T102 0.1404
T103 0.1404
T104 0.1404
T105 0.1404
T106 0.1404
T107 0.1404
T108 0.1402
T109 0.1404
T110 0.1404
T111 0.1404
T112 0.1404
T113 0.1404
T114 0.1404
T115 0.1404
T116 0.1404
T117 0.1404
T118 0.1404
T119 0.1404
T120 0.1404
T121 0.1404
T122 0.1404
T123 0.1404
T124 0.1404
T125 0.1404
T126 0.1404
T127 0.1404
T128 0.1404
T129 0.1404
T130 0.1404
T131 0.1408
T132 0.1413
T133 0.1413
T134 0.1413
T135 0.1413
T136 0.1414
T137 0.142
T138 0.142
T139 0.142
T140 0.142
T141 0.142
T142 0.142
T143 0.142
T144 0.142
T145 0.142
T146 0.142
T147 0.142
T148 0.142
T149 0.142
T150 0.1428
T151 0.1426
T152 0.1428
T153 0.143
T154 0.1436
T155 0.1436
T156 0.1436
T157 0.1436
T158 0.1441
T159 0.1436
T160 0.1441
T161 0.1445
T162 0.1445
T163 0.1445
T164 0.1445
T165 0.1445
T166 0.1445
T167 0.1445
T168 0.1445
T169 0.1445
T170 0.1445
T171 0.1445
T172 0.1445
T173 0.1445
T174 0.1445
T175 0.1445
T176 0.1445
T177 0.1445
T178 0.1443
T179 0.1445
T180 0.1445
T181 0.1443
T182 0.1439
T183 0.1443
T184 0.1439
T185 0.1436
T186 0.1436
T187 0.1436
T188 0.1436
T189 0.1436
T190 0.1436
T191 0.1436
T192 0.1436
T193 0.1436
T194 0.1436
T195 0.1436
T196 0.1436
T197 0.143
T198 0.1428
T199 0.1428
T200 0.1428
T201 0.142
T202 0.142
T203 0.142
T204 0.142
T205 0.142
T206 0.142
T207 0.142
T208 0.142
T209 0.142
T210 0.142
T211 0.142
T212 0.142
T213 0.142
T214 0.142
T215 0.1422
T216 0.142
T217 0.142
T218 0.142
T219 0.142
T220 0.142
T221 0.142
T222 0.142
T223 0.142
T224 0.1418
T225 0.1413
T226 0.1413
T227 0.1413
T228 0.1413
T229 0.1413
T230 0.1413
T231 0.1413
T232 0.1413
T233 0.1413
T234 0.1413
T235 0.1413
T236 0.1413
T237 0.1413
T238 0.1413
T239 0.1413
T240 0.1413
T241 0.1413
T242 0.1413
T243 0.1413
T244 0.1413
T245 0.1413
T246 0.1413
T247 0.1413
T248 0.1413
T249 0.1404
T250 0.1404
T251 0.1406
T252 0.1544
T253 0.1642
T254 0.1578
T255 0.1576
T256 0.1576
T257 0.1576
T258 0.1568
T259 0.1569
T260 0.1569
T261 0.1565
T262 0.1561
T263 0.1562
T264 0.1562
T265 0.1562
T266 0.1562
T267 0.1562
T268 0.1562
T269 0.1562
T270 0.1562
T271 0.1562
T272 0.1562
T273 0.1562
T274 0.1562
T275 0.1562
T276 0.1564
T277 0.1566
T278 0.157
T279 0.1569
T280 0.1569
T281 0.1569
T282 0.1565
T283 0.1563
T284 0.1562
T285 0.1562
T286 0.1562
T287 0.1562
T288 0.1562
T289 0.1562
T290 0.1562
T291 0.1562
T292 0.1562
T293 0.1564
T294 0.157
T295 0.1569
T296 0.1569
T297 0.1578
T298 0.1576
T299 0.1576
T300 0.158
T301 0.1577
T302 0.1578
T303 0.1579
T304 0.1581
T305 0.1582
T306 0.1582
T307 0.1582
T308 0.1582
T309 0.1582
T310 0.1582
T311 0.1582
T312 0.1582
T313 0.1582
T314 0.1582
T315 0.1582
T316 0.1582
T317 0.1582
T318 0.1582
T319 0.1582
T320 0.1582
T321 0.1582
T322 0.1582
T323 0.1582
T324 0.1582
T325 0.158
T326 0.1582
T327 0.1582
T328 0.1582
T329 0.1582
T330 0.1582
T331 0.1582
T332 0.1582
T333 0.1582
T334 0.1582
T335 0.1582
T336 0.1582
T337 0.158
T338 0.1575
T339 0.1576
T340 0.1576
T341 0.1576
T342 0.1576
T343 0.1576
T344 0.1576
T345 0.1576
T346 0.1576
T347 0.1576
T348 0.1576
T349 0.1576
T350 0.1576
T351 0.1576
T352 0.1576
T353 0.1568
T354 0.1569
T355 0.1569
T356 0.1569
T357 0.1569
T358 0.1569
T359 0.1569
T360 0.1569
T361 0.1569
T362 0.1565
T363 0.157
T364 0.1569
T365 0.1569
T366 0.1569
T367 0.1569
T368 0.1569
T369 0.1569
T370 0.1569
T371 0.1569
T372 0.1569
T373 0.1571
T374 0.1577
T375 0.1576
T376 0.1576
T377 0.1576
T378 0.1578
T379 0.1576
T380 0.1576
T381 0.1576
T382 0.1576
T383 0.1576
T384 0.1576
T385 0.1576
T386 0.1576
T387 0.1576
T388 0.1576
T389 0.1576
T390 0.1576
T391 0.1576
T392 0.1576
T393 0.157
T394 0.1541
T395 0.1474
T396 0.1441
T397 0.1484
T398 0.1477
T399 0.1471
T400 0.1473
T401 0.1473
T402 0.1473
T403 0.1475
T404 0.1472
T405 0.1473
T406 0.1466
T407 0.1465
T408 0.1466
T409 0.1466
T410 0.147
T411 0.1473
T412 0.1479
T413 0.1488
T414 0.1492
T415 0.1486
T416 0.1492
T417 0.1491
T418 0.1491
T419 0.1489
T420 0.1477
T421 0.1479
T422 0.1442
T423 0.1436
T424 0.1441
T425 0.1441
T426 0.1441
T427 0.1441
T428 0.1441
T429 0.1441
T430 0.1441
T431 0.1441
T432 0.1441
T433 0.1441
T434 0.1441
T435 0.1436
T436 0.1432
T437 0.1432
T438 0.1428
T439 0.1423
T440 0.1419
T441 0.1451
T442 0.1451
T443 0.1449
T444 0.1443
T445 0.1445
T446 0.1443
T447 0.1445
T448 0.1443
T449 0.1441
T450 0.1431
T451 0.1426
T452 0.1426
T453 0.1426
T454 0.1422
T455 0.1418
T456 0.1418
T457 0.1426
T458 0.1426
T459 0.1426
T460 0.1424
T461 0.1426
T462 0.1426
T463 0.1435
T464 0.144
T465 0.1446
T466 0.145
T467 0.1419
T468 0.1424
T469 0.143
T470 0.143
T471 0.1435
T472 0.1439
T473 0.1437
T474 0.143
T475 0.1426
T476 0.1421
T477 0.1417
T478 0.145
T479 0.145
T480 0.1446
T481 0.145
T482 0.1448
T483 0.145
T484 0.145
T485 0.1414
T486 0.145
T487 0.1421
T488 0.1422
T489 0.1435
T490 0.1446
T491 0.1458
T492 0.1461
T493 0.1469
T494 0.1481
T495 0.1486
T496 0.1492
T497 0.1496
T498 0.1448
T499 0.1456
T500 0.1468
T501 0.1472
T502 0.1483
T503 0.1493
T504 0.1501
T505 0.1508
T506 0.149
T507 0.149
T508 0.1492
T509 0.1498
T510 0.1497
T511 0.1499
T512 0.1504
T513 0.1505
T514 0.1511
T515 0.1519
T516 0.152
T517 0.1528
T518 0.153
T519 0.153
T520 0.1532
T521 0.1529
T522 0.153
T523 0.153
T524 0.153
T525 0.153
T526 0.153
T527 0.1527
T528 0.1523
T529 0.1522
T530 0.1522
T531 0.1515
T532 0.1516
T533 0.1514
T534 0.1509
T535 0.15
T536 0.1498
T537 0.1495
T538 0.1492
T539 0.1488
T540 0.1489
T541 0.1504
T542 0.1505
T543 0.1505
T544 0.1502
T545 0.1498
T546 0.1499
T547 0.1495
T548 0.1492
T549 0.1493
T550 0.1489
T551 0.1485
T552 0.1484
T553 0.1477
T554 0.1478
T555 0.1474
T556 0.1471
T557 0.1471
T558 0.1474
T559 0.1481
T560 0.1495
T561 0.1514
T562 0.1502
T563 0.1516
T564 0.1531
T565 0.1535
T566 0.1574
T567 0.158
T568 0.1597
T569 0.1611
T570 0.162
T571 0.1608
T572 0.1619
T573 0.1635
T574 0.1659
T575 0.1681
T576 0.1704
T577 0.1733
T578 0.178
T579 0.1789
T580 0.1809
T581 0.1824
T582 0.1853
T583 0.1857
T584 0.1871
T585 0.1879
T586 0.1876
T587 0.1889
T588 0.1894
T589 0.1911
T590 0.1924
T591 0.1928
T592 0.1942
T593 0.1944
T594 0.1944
T595 0.1939
T596 0.1917
T597 0.1892
T598 0.1876
T599 0.1852
T600 0.1847
T601 0.182
T602 0.1828
T603 0.1809
T604 0.1794
T605 0.1807
T606 0.1801
T607 0.1796
T608 0.1799
T609 0.1803
T610 0.1815
T611 0.1795
T612 0.1812
T613 0.1826
T614 0.184
T615 0.1845
T616 0.1831
T617 0.1841
T618 0.1851
T619 0.186
T620 0.1866
T621 0.1868
T622 0.1861
T623 0.1843
T624 0.181
T625 0.1792
T626 0.1762
T627 0.1724
T628 0.1696
T629 0.1657
T630 0.1628
T631 0.1607
T632 0.1594
T633 0.1608
T634 0.16
T635 0.1594
T636 0.1587
T637 0.1581
T638 0.1578
T639 0.1573
T640 0.1568
T641 0.1566
T642 0.1563
T643 0.156
T644 0.1561
T645 0.1561
T646 0.1581
T647 0.1578
T648 0.1577
T649 0.1571
T650 0.1572
T651 0.1568
T652 0.1565
T653 0.1566
T654 0.1562
T655 0.1558
T656 0.1559
T657 0.1554
T658 0.1553
T659 0.1553
T660 0.1544
T661 0.1546
T662 0.1538
T663 0.154
T664 0.1525
T665 0.1464
T666 0.147
T667 0.1473
T668 0.1473
T669 0.147
T670 0.1467
T671 0.1467
T672 0.1467
T673 0.1467
T674 0.1467
T675 0.1459
T676 0.146
T677 0.1459
T678 0.1459
T679 0.1457
T680 0.1451
T681 0.1452
T682 0.1452
T683 0.1447
T684 0.1455
T685 0.1475
T686 0.1517
T687 0.1559
T688 0.1502
T689 0.1488
T690 0.1466
T691 0.1457
T692 0.1451
T693 0.1447
T694 0.1493
T695 0.1494
T696 0.1492
T697 0.1486
T698 0.1487
T699 0.1488
T700 0.1488
T701 0.1489
T702 0.1483
T703 0.1485
T704 0.1485
T705 0.1484
T706 0.1485
T707 0.1486
T708 0.148
T709 0.148
T710 0.1481
T711 0.1481
T712 0.148
T713 0.1474
T714 0.1476
T715 0.1477
T716 0.1477
T717 0.1478
T718 0.1478
T719 0.1479
T720 0.1479
T721 0.148
T722 0.148
T723 0.1481
T724 0.1482
T725 0.1482
T726 0.1483
T727 0.1483
T728 0.1484
T729 0.1482
T730 0.1483
T731 0.1486
T732 0.1486
T733 0.148
T734 0.1479
T735 0.1482
T736 0.148
T737 0.1478
T738 0.1477
T739 0.1475
T740 0.1473
T741 0.1474
T742 0.1474
T743 0.1474
T744 0.1474
T745 0.1474
T746 0.1475
T747 0.1475
T748 0.1476
T749 0.1476
T750 0.1477
T751 0.1477
T752 0.1478
T753 0.1478
T754 0.1479
T755 0.1479
T756 0.148
T757 0.148
T758 0.1481
T759 0.1481
T760 0.1482
T761 0.1482
T762 0.1483
T763 0.1483
T764 0.1523
T765 0.1542
T766 0.1529
T767 0.153
T768 0.1531
T769 0.1531
T770 0.1532
T771 0.1531
T772 0.1529
T773 0.153
T774 0.1528
T775 0.1531
T776 0.1533
T777 0.1533
T778 0.1534
T779 0.1534
T780 0.1535
T781 0.1534
T782 0.1533
T783 0.1532
T784 0.1533
T785 0.1529
T786 0.1533
T787 0.1531
T788 0.1532
T789 0.1536
T790 0.1536
T791 0.1537
T792 0.1537
T793 0.1538
T794 0.1538
T795 0.1539
T796 0.154
T797 0.1538
T798 0.1541
T799 0.1541
T800 0.1542
T801 0.1542
T802 0.1543
T803 0.1543
T804 0.1544
T805 0.1543
T806 0.1544
T807 0.1544
T808 0.1545
T809 0.1541
T810 0.1538
T811 0.1541
T812 0.1539
T813 0.154
T814 0.1541
T815 0.1541
T816 0.1542
T817 0.1542
T818 0.1543
T819 0.1543
T820 0.1544
T821 0.1539
T822 0.1582
T823 0.1578
T824 0.1579
T825 0.158
T826 0.1581
T827 0.1581
T828 0.1582
T829 0.1582
T830 0.1577
T831 0.1578
T832 0.1583
T833 0.1572
T834 0.1569
T835 0.1568
T836 0.1562
T837 0.1562
T838 0.1563
T839 0.1563
T840 0.1564
T841 0.1564
T842 0.1565
T843 0.1566
T844 0.1566
T845 0.1566
T846 0.1562
T847 0.1563
T848 0.1559
T849 0.1559
T850 0.1568
T851 0.1566
T852 0.1569
T853 0.157
T854 0.157
T855 0.1562
T856 0.156
T857 0.1554
T858 0.1555
T859 0.1555
T860 0.1556
T861 0.1556
T862 0.1557
T863 0.1558
T864 0.1558
T865 0.1563
T866 0.1568
T867 0.1569
T868 0.1569
T869 0.157
T870 0.1571
T871 0.1571
T872 0.1572
T873 0.1572
T874 0.1573
T875 0.1573
T876 0.1574
T877 0.1575
T878 0.1575
T879 0.1576
T880 0.1567
T881 0.1568
T882 0.1562
T883 0.156
T884 0.1556
T885 0.1556
T886 0.1562
T887 0.1562
T888 0.1566
T889 0.1571
T890 0.1571
T891 0.1572
T892 0.1572
T893 0.1573
T894 0.1576
T895 0.1574
T896 0.1575
T897 0.1575
T898 0.1576
T899 0.1576
T900 0.1577
T901 0.1577
T902 0.1578
T903 0.1576
T904 0.1572
T905 0.157
T906 0.1571
T907 0.1572
T908 0.1572
T909 0.1573
T910 0.1573
T911 0.1574
T912 0.1574
T913 0.1575
T914 0.1576
T915 0.1578
T916 0.1577
T917 0.1577
T918 0.158
T919 0.1588
T920 0.1581
T921 0.1579
T922 0.158
T923 0.1581
T924 0.1581
T925 0.1582
T926 0.1582
T927 0.1579
T928 0.1574
T929 0.1582
T930 0.1575
T931 0.1574
T932 0.1574
T933 0.1575
T934 0.1575
T935 0.1576
T936 0.1576
T937 0.1577
T938 0.158
T939 0.1581
T940 0.1579
T941 0.1589
T942 0.1589
T943 0.159
T944 0.159
T945 0.1591
T946 0.1591
T947 0.1592
T948 0.1593
T949 0.16
T950 0.1611
T951 0.1606
T952 0.1602
T953 0.1597
T954 0.1594
T955 0.1594
T956 0.1595
T957 0.1596
T958 0.1596
T959 0.1597
T960 0.1597
T961 0.1598
T962 0.1598
T963 0.1599
T964 0.1599
T965 0.16
T966 0.1601
T967 0.1601
T968 0.1602
T969 0.1602
T970 0.1603
T971 0.1603
T972 0.1604
T973 0.1604
T974 0.1605
T975 0.1605
T976 0.1606
T977 0.1607
T978 0.1607
T979 0.1608
T980 0.1608
T981 0.1608
T982 0.1602
T983 0.16
T984 0.1601
T985 0.1601
T986 0.16
T987 0.16
T988 0.1601
T989 0.1601
T990 0.1602
T991 0.1603
T992 0.1603
T993 0.1604
T994 0.1604
T995 0.1605
T996 0.1605
T997 0.1606
T998 0.1606
T999 0.1607
T1000 0.1607
T1001 0.1606
T1002 0.1599
T1003 0.1599
T1004 0.16
T1005 0.1603
T1006 0.1611
T1007 0.1611
T1008 0.1604
T1009 0.1602
T1010 0.1603
T1011 0.1603
T1012 0.1604
T1013 0.1604
T1014 0.1605
T1015 0.1606
T1016 0.1606
T1017 0.1607
T1018 0.1606
T1019 0.1616
T1020 0.1616
T1021 0.1617
T1022 0.1617
T1023 0.1615
T1024 0.1608
T1025 0.1601
T1026 0.1599
T1027 0.1596
T1028 0.1592
T1029 0.1597
T1030 0.1601
T1031 0.1602
T1032 0.1603
T1033 0.1603
T1034 0.1604
T1035 0.1604
T1036 0.1605
T1037 0.1605
T1038 0.1606
T1039 0.1606
T1040 0.1612
T1041 0.1617
T1042 0.1608
T1043 0.1611
T1044 0.1619
T1045 0.1619
T1046 0.1626
T1047 0.1628
T1048 0.1629
T1049 0.1632
T1050 0.163
T1051 0.1623
T1052 0.1614
T1053 0.1611
T1054 0.1612
T1055 0.1612
T1056 0.1613
T1057 0.1624
T1058 0.1624
T1059 0.1625
T1060 0.1625
T1061 0.1626
T1062 0.1626
T1063 0.1627
T1064 0.1627
T1065 0.1628
T1066 0.1628
T1067 0.1634
T1068 0.1638
T1069 0.1638
T1070 0.1639
T1071 0.1639
T1072 0.1645
T1073 0.165
T1074 0.1651
T1075 0.1651
T1076 0.1652
T1077 0.1652
T1078 0.1653
T1079 0.1653
T1080 0.1654
T1081 0.1654
T1082 0.1658
T1083 0.1658
T1084 0.1661
T1085 0.1667
T1086 0.1666
T1087 0.1666
T1088 0.1666
T1089 0.1667
T1090 0.1667
T1091 0.1665
T1092 0.1668
T1093 0.1793
T1094 0.1789
T1095 0.1781
T1096 0.1783
T1097 0.1784
T1098 0.1787
T1099 0.1794
T1100 0.1793
T1101 0.1793
T1102 0.181
T1103 0.1828
T1104 0.1812
T1105 0.1865
T1106 0.1894
T1107 0.1843
T1108 0.1844
T1109 0.1844
T1110 0.1858
T1111 0.1876
T1112 0.1908
T1113 0.19
T1114 0.1944
T1115 0.1952
T1116 0.1965
T1117 0.1934
T1118 0.1954
T1119 0.1931
T1120 0.19
T1121 0.1875
T1122 0.1891
T1123 0.1892
T1124 0.1881
T1125 0.1866
T1126 0.1867
T1127 0.1868
T1128 0.1869
T1129 0.1869
T1130 0.1877
T1131 0.1878
T1132 0.1876
T1133 0.1871
T1134 0.1872
T1135 0.1875
T1136 0.188
T1137 0.1879
T1138 0.1882
T1139 0.1889
T1140 0.1901
T1141 0.1911
T1142 0.1917
T1143 0.1916
T1144 0.1919
T1145 0.1919
T1146 0.192
T1147 0.1924
T1148 0.1926
T1149 0.1926
T1150 0.1927
T1151 0.1928
T1152 0.1922
T1153 0.1916
T1154 0.1908
T1155 0.1901
T1156 0.1898
T1157 0.19
T1158 0.189
T1159 0.1892
T1160 0.1893
T1161 0.1898
T1162 0.1903
T1163 0.1901
T1164 0.1913
T1165 0.1914
T1166 0.192
T1167 0.192
T1168 0.192
T1169 0.1917
T1170 0.1914
T1171 0.1907
T1172 0.1906
T1173 0.1915
T1174 0.1917
T1175 0.1916
T1176 0.1916
T1177 0.1922
T1178 0.1927
T1179 0.1927
T1180 0.1924
T1181 0.1926
T1182 0.1929
T1183 0.1929
T1184 0.1929
T1185 0.193
T1186 0.193
T1187 0.1931
T1188 0.1928
T1189 0.1937
T1190 0.1919
T1191 0.1907
T1192 0.1899
T1193 0.1894
T1194 0.1956
T1195 0.1947
T1196 0.1949
T1197 0.195
T1198 0.1951
T1199 0.1961
T1200 0.1969
T1201 0.1913
T1202 0.1902
T1203 0.1966
T1204 0.196
T1205 0.1957
T1206 0.1954
T1207 0.1975
T1208 0.1957
T1209 0.1941
T1210 0.195
T1211 0.1955
T1212 0.1964
T1213 0.1974
T1214 0.1925
T1215 0.1933
T1216 0.1946
T1217 0.195
T1218 0.1962
T1219 0.1976
T1220 0.2
T1221 0.1984
T1222 0.2006
T1223 0.2022
T1224 0.2022
T1225 0.2022
T1226 0.2015
T1227 0.2014
T1228 0.2005
T1229 0.2
T1230 0.1999
T1231 0.2
T1232 0.2006
T1233 0.2022
T1234 0.2039
T1235 0.2065
T1236 0.2079
T1237 0.2058
T1238 0.2058
T1239 0.2068
T1240 0.2081
T1241 0.2076
T1242 0.2054
T1243 0.2051
T1244 0.2053
T1245 0.2053
T1246 0.2055
T1247 0.206
T1248 0.2062
T1249 0.2063
T1250 0.2063
T1251 0.2064
T1252 0.2059
T1253 0.2055
T1254 0.2091
T1255 0.2086
T1256 0.2078
T1257 0.2076
T1258 0.2072
T1259 0.2069
T1260 0.2063
T1261 0.2062
T1262 0.2057
T1263 0.2017
T1264 0.2035
T1265 0.2022
T1266 0.2017
T1267 0.2011
T1268 0.2002
T1269 0.1995
T1270 0.1995
T1271 0.1985
T1272 0.1983
T1273 0.1968
T1274 0.1962
T1275 0.2029
T1276 0.2021
T1277 0.2018
T1278 0.2014
T1279 0.2007
T1280 0.2003
T1281 0.1997
T1282 0.1992
T1283 0.1994
T1284 0.1995
T1285 0.1995
T1286 0.1994
T1287 0.1983
T1288 0.1981
T1289 0.1967
T1290 0.196
T1291 0.2002
T1292 0.1998
T1293 0.2
T1294 0.2008
T1295 0.2009
T1296 0.2009
T1297 0.2001
T1298 0.2003
T1299 0.2004
T1300 0.1993
T1301 0.1994
T1302 0.1988
T1303 0.1985
T1304 0.1982
T1305 0.1983
T1306 0.1975
T1307 0.1977
T1308 0.1975
T1309 0.1986
T1310 0.1985
T1311 0.1985
T1312 0.1997
T1313 0.2012
T1314 0.2029
T1315 0.2046
T1316 0.2072
T1317 0.2095
T1318 0.2171
T1319 0.2214
T1320 0.2247
T1321 0.2281
T1322 0.2283
T1323 0.231
T1324 0.233
T1325 0.2344
T1326 0.2362
T1327 0.2372
T1328 0.2387
T1329 0.2394
T1330 0.239
T1331 0.2387
T1332 0.2377
T1333 0.2359
T1334 0.2336
T1335 0.2317
T1336 0.229
T1337 0.2273
T1338 0.2266
T1339 0.2261
T1340 0.2256
T1341 0.2253
T1342 0.2254
T1343 0.2255
T1344 0.225
T1345 0.2282
T1346 0.2281
T1347 0.2275
T1348 0.2267
T1349 0.2258
T1350 0.2251
T1351 0.2241
T1352 0.2232
T1353 0.222
T1354 0.2208
T1355 0.2201
T1356 0.2229
T1357 0.2222
T1358 0.2209
T1359 0.2198
T1360 0.2184
T1361 0.2175
T1362 0.2166
T1363 0.2158
T1364 0.2185
T1365 0.2178
T1366 0.217
T1367 0.2163
T1368 0.2157
T1369 0.2157
T1370 0.2158
T1371 0.2158
T1372 0.2164
T1373 0.2174
T1374 0.2184
T1375 0.2192
T1376 0.2205
T1377 0.2178
T1378 0.2182
T1379 0.2192
T1380 0.2193
T1381 0.2205
T1382 0.2211
T1383 0.222
T1384 0.2229
T1385 0.2218
T1386 0.2222
T1387 0.222
T1388 0.2214
T1389 0.2206
T1390 0.2196
T1391 0.2186
T1392 0.2181
T1393 0.2181
T1394 0.2182
T1395 0.2193
T1396 0.2207
T1397 0.2222
T1398 0.2235
T1399 0.2245
T1400 0.2248
T1401 0.2253
T1402 0.225
T1403 0.2256
T1404 0.225
T1405 0.2243
T1406 0.2238
T1407 0.2233
T1408 0.2222
T1409 0.222
T1410 0.2214
T1411 0.2213
T1412 0.2207
T1413 0.2209
T1414 0.2207
T1415 0.221
T1416 0.2198
T1417 0.2201
T1418 0.2201
T1419 0.2202
T1420 0.2202
T1421 0.2229
T1422 0.2228
T1423 0.2222
T1424 0.2214
T1425 0.2216
T1426 0.2214
T1427 0.2208
T1428 0.2202
T1429 0.2196
T1430 0.2193
T1431 0.2192
T1432 0.2188
T1433 0.2187
T1434 0.219
T1435 0.2193
T1436 0.2193
T1437 0.2188
T1438 0.219
T1439 0.219
T1440 0.2191
T1441 0.2189
T1442 0.2184
T1443 0.2183
T1444 0.2176
T1445 0.217
T1446 0.2166
T1447 0.2165
T1448 0.2193
T1449 0.2195
T1450 0.2196
T1451 0.2196
T1452 0.2194
T1453 0.219
T1454 0.2189
T1455 0.2187
T1456 0.2175
T1457 0.2169
T1458 0.2161
T1459 0.2152
T1460 0.2146
T1461 0.2141
T1462 0.2137
T1463 0.2138
T1464 0.2144
T1465 0.2167
T1466 0.2181
T1467 0.2184
T1468 0.2172
T1469 0.2158
T1470 0.2153
T1471 0.2149
T1472 0.2148
T1473 0.2143
T1474 0.2139
T1475 0.2141
T1476 0.215
T1477 0.2138
T1478 0.214
T1479 0.2139
T1480 0.2134
T1481 0.2129
T1482 0.213
T1483 0.2192
T1484 0.2195
T1485 0.2195
T1486 0.22
T1487 0.2204
T1488 0.215
T1489 0.2158
T1490 0.2154
T1491 0.217
T1492 0.2181
T1493 0.2182
T1494 0.218
T1495 0.2181
T1496 0.2192
T1497 0.2203
T1498 0.2219
T1499 0.2234
T1500 0.2211
T1501 0.2216
T1502 0.2212
T1503 0.2202
T1504 0.219
T1505 0.2219
T1506 0.2216
T1507 0.2208
T1508 0.2207
T1509 0.2214
T1510 0.2219
T1511 0.2222
T1512 0.223
T1513 0.2233
T1514 0.2237
T1515 0.2214
T1516 0.2217
T1517 0.2226
T1518 0.2228
T1519 0.2238
T1520 0.2243
T1521 0.2251
T1522 0.2254
T1523 0.2266
T1524 0.2274
T1525 0.2288
T1526 0.2306
T1527 0.2309
T1528 0.2274
T1529 0.2279
T1530 0.2273
T1531 0.231
T1532 0.2311
T1533 0.2303
T1534 0.2303
T1535 0.2305
T1536 0.231
T1537 0.2315
T1538 0.229
T1539 0.2301
T1540 0.2313
T1541 0.2324
T1542 0.2334
T1543 0.234
T1544 0.2339
T1545 0.234
T1546 0.234
T1547 0.2341
T1548 0.2341
T1549 0.2342
T1550 0.2342
T1551 0.2343
T1552 0.2343
T1553 0.2343
T1554 0.2344
T1555 0.2344
T1556 0.2345
T1557 0.2345
T1558 0.2346
T1559 0.2346
T1560 0.2347
T1561 0.2347
T1562 0.2348
T1563 0.2348
T1564 0.2349
T1565 0.2349
T1566 0.235
T1567 0.235
T1568 0.2351
T1569 0.2351
T1570 0.2276
T1571 0.2263
T1572 0.2262
T1573 0.2261
T1574 0.2237
T1575 0.2273
T1576 0.2274
T1577 0.2272
T1578 0.2276
T1579 0.2281
T1580 0.2258
T1581 0.2275
T1582 0.2282
T1583 0.2282
T1584 0.2285
T1585 0.2277
T1586 0.2284
T1587 0.2292
T1588 0.2299
T1589 0.2308
T1590 0.2312
T1591 0.2306
T1592 0.2302
T1593 0.2296
T1594 0.229
T1595 0.2289
T1596 0.229
T1597 0.2304
T1598 0.2304
T1599 0.2301
T1600 0.23
T1601 0.2301
T1602 0.2301
T1603 0.2302
T1604 0.2302
T1605 0.2299
T1606 0.23
T1607 0.2298
T1608 0.2288
T1609 0.228
T1610 0.2272
T1611 0.2266
T1612 0.2294
T1613 0.2289
T1614 0.2288
T1615 0.2283
T1616 0.2279
T1617 0.2292
T1618 0.2288
T1619 0.2292
T1620 0.23
T1621 0.2299
T1622 0.2299
T1623 0.2294
T1624 0.2288
T1625 0.2278
T1626 0.227
T1627 0.226
T1628 0.2246
T1629 0.2238
T1630 0.2235
T1631 0.223
T1632 0.2222
T1633 0.2221
T1634 0.2206
T1635 0.2273
T1636 0.2265
T1637 0.2263
T1638 0.2256
T1639 0.2255
T1640 0.2253
T1641 0.2246
T1642 0.2248
T1643 0.2248
T1644 0.2246
T1645 0.2238
T1646 0.2238
T1647 0.2228
T1648 0.2219
T1649 0.2211
T1650 0.2208
T1651 0.2206
T1652 0.22
T1653 0.2192
T1654 0.2194
T1655 0.2194
T1656 0.2195
T1657 0.2195
T1658 0.2202
T1659 0.2204
T1660 0.221
T1661 0.2217
T1662 0.2235
T1663 0.2267
T1664 0.2285
T1665 0.2229
T1666 0.2251
T1667 0.2266
T1668 0.2307
T1669 0.2334
T1670 0.2318
T1671 0.2346
T1672 0.2375
T1673 0.2395
T1674 0.237
T1675 0.2375
T1676 0.2374
T1677 0.2367
T1678 0.2356
T1679 0.2375
T1680 0.2358
T1681 0.2341
T1682 0.2329
T1683 0.2333
T1684 0.2328
T1685 0.2334
T1686 0.2342
T1687 0.2344
T1688 0.2351
T1689 0.2353
T1690 0.2353
T1691 0.2353
T1692 0.2354
T1693 0.2354
T1694 0.2352
T1695 0.2339
T1696 0.2329
T1697 0.2315
T1698 0.2307
T1699 0.2295
T1700 0.2326
T1701 0.2328
T1702 0.2329
T1703 0.2321
T1704 0.2309
T1705 0.2312
T1706 0.2301
T1707 0.2298
T1708 0.2291
T1709 0.2279
T1710 0.2274
T1711 0.2268
T1712 0.2258
T1713 0.2255
T1714 0.225
T1715 0.2251
T1716 0.2246
T1717 0.2238
T1718 0.2307
T1719 0.2299
T1720 0.229
T1721 0.2293
T1722 0.2293
T1723 0.2305
T1724 0.2303
T1725 0.2303
T1726 0.2302
T1727 0.2306
T1728 0.2314
T1729 0.2304
T1730 0.2303
T1731 0.2304
T1732 0.2305
T1733 0.2296
T1734 0.2296
T1735 0.2294
T1736 0.2288
T1737 0.229
T1738 0.229
T1739 0.2291
T1740 0.2291
T1741 0.2288
T1742 0.2278
T1743 0.2274
T1744 0.2266
T1745 0.2259
T1746 0.2255
T1747 0.2257
T1748 0.2257
T1749 0.2258
T1750 0.2258
T1751 0.2266
T1752 0.2267
T1753 0.2306
T1754 0.2309
T1755 0.2306
T1756 0.2301
T1757 0.2299
T1758 0.2298
T1759 0.2289
T1760 0.2287
T1761 0.2275
T1762 0.2277
T1763 0.2276
T1764 0.2273
T1765 0.2276
T1766 0.2275
T1767 0.2274
T1768 0.2271
T1769 0.2267
T1770 0.2271
T1771 0.2273
T1772 0.2272
T1773 0.2271
T1774 0.2271
T1775 0.227
T1776 0.2264
T1777 0.2258
T1778 0.2258
T1779 0.2252
T1780 0.2307
T1781 0.2308
T1782 0.23
T1783 0.2296
T1784 0.2297
T1785 0.2296
T1786 0.2296
T1787 0.2258
T1788 0.23
T1789 0.2295
T1790 0.2284
T1791 0.2283
T1792 0.2273
T1793 0.2262
T1794 0.2265
T1795 0.2264
T1796 0.2261
T1797 0.2264
T1798 0.2263
T1799 0.2262
T1800 0.2262
T1801 0.2261
T1802 0.2261
T1803 0.2254
T1804 0.2249
T1805 0.2249
T1806 0.2244
T1807 0.2244
T1808 0.2239
T1809 0.2239
T1810 0.2239
T1811 0.2238
T1812 0.2241
T1813 0.2237
T1814 0.2237
T1815 0.2236
T1816 0.2223
T1817 0.2226
T1818 0.2225
T1819 0.2225
T1820 0.2224
T1821 0.2224
T1822 0.2223
T1823 0.2223
T1824 0.2222
T1825 0.2222
T1826 0.2213
T1827 0.221
T1828 0.221
T1829 0.2199
T1830 0.2201
T1831 0.2201
T1832 0.2192
T1833 0.2193
T1834 0.2198
T1835 0.2216
T1836 0.2226
T1837 0.2225
T1838 0.2224
T1839 0.222
T1840 0.2214
T1841 0.2215
T1842 0.2211
T1843 0.2211
T1844 0.2211
T1845 0.222
T1846 0.2218
T1847 0.2217
T1848 0.2217
T1849 0.2216
T1850 0.2211
T1851 0.2206
T1852 0.2202
T1853 0.2197
T1854 0.2188
T1855 0.2189
T1856 0.2186
T1857 0.2184
T1858 0.2186
T1859 0.2193
T1860 0.2197
T1861 0.2192
T1862 0.2187
T1863 0.2182
T1864 0.2174
T1865 0.2172
T1866 0.2172
T1867 0.2181
T1868 0.2182
T1869 0.2177
T1870 0.2178
T1871 0.2174
T1872 0.2165
T1873 0.218
T1874 0.2189
T1875 0.2199
T1876 0.2224
T1877 0.2261
T1878 0.222
T1879 0.2243
T1880 0.2268
T1881 0.2291
T1882 0.2244
T1883 0.2283
T1884 0.2323
T1885 0.2311
T1886 0.2337
T1887 0.2349
T1888 0.2348
T1889 0.2344
T1890 0.2328
T1891 0.2312
T1892 0.2301
T1893 0.2283
T1894 0.231
T1895 0.2306
T1896 0.2304
T1897 0.2307
T1898 0.2319
T1899 0.2297
T1900 0.231
T1901 0.232
T1902 0.2325
T1903 0.2328
T1904 0.2327
T1905 0.2321
T1906 0.2313
T1907 0.2314
T1908 0.2306
T1909 0.2287
T1910 0.2292
T1911 0.2283
T1912 0.227
T1913 0.225
T1914 0.2248
T1915 0.2251
T1916 0.2228
T1917 0.2202
T1918 0.2276
T1919 0.2269
T1920 0.2259
T1921 0.2261
T1922 0.2249
T1923 0.2242
T1924 0.2236
T1925 0.2232
T1926 0.2221
T1927 0.222
T1928 0.2211
T1929 0.2205
T1930 0.2206
T1931 0.2222
T1932 0.2221
T1933 0.2214
T1934 0.2206
T1935 0.2202
T1936 0.22
T1937 0.2188
T1938 0.2179
T1939 0.2182
T1940 0.2191
T1941 0.2199
T1942 0.2199
T1943 0.2214
T1944 0.2225
T1945 0.2216
T1946 0.221
T1947 0.2217
T1948 0.2221
T1949 0.2229
T1950 0.2244
T1951 0.2274
T1952 0.2233
T1953 0.2269
T1954 0.2319
T1955 0.2338
T1956 0.2374
T1957 0.2364
T1958 0.2403
T1959 0.2443
T1960 0.2485
T1961 0.248
T1962 0.2499
T1963 0.2526
T1964 0.2556
T1965 0.2581
T1966 0.2623
T1967 0.2625
T1968 0.2659
T1969 0.2686
T1970 0.2716
T1971 0.2661
T1972 0.2682
T1973 0.2697
T1974 0.2705
T1975 0.2716
T1976 0.272
T1977 0.273
T1978 0.2727
T1979 0.2722
T1980 0.2723
T1981 0.272
T1982 0.271
T1983 0.2705
T1984 0.2695
T1985 0.2689
T1986 0.2693
T1987 0.2682
T1988 0.2674
T1989 0.2672
T1990 0.2672
T1991 0.2663
T1992 0.2662
T1993 0.2654
T1994 0.265
T1995 0.2636
T1996 0.2687
T1997 0.2682
T1998 0.2669
T1999 0.2659
T2000 0.2647
T2001 0.2635
T2002 0.2618
T2003 0.2599
T2004 0.2604
T2005 0.2593
T2006 0.2578
T2007 0.2571
T2008 0.257
T2009 0.2563
T2010 0.2559
T2011 0.2557
T2012 0.2547
T2013 0.2543
T2014 0.2537
T2015 0.253
T2016 0.2524
T2017 0.2512
T2018 0.2507
T2019 0.2496
T2020 0.249
T2021 0.2483
T2022 0.2475
T2023 0.2466
T2024 0.2455
T2025 0.2449
T2026 0.2442
T2027 0.2432
T2028 0.2427
T2029 0.242
T2030 0.241
T2031 0.2411
T2032 0.2406
T2033 0.2434
T2034 0.243
T2035 0.2426
T2036 0.2426
T2037 0.2418
T2038 0.2416
T2039 0.2409
T2040 0.2407
T2041 0.2399
T2042 0.2395
T2043 0.2388
T2044 0.2389
T2045 0.239
T2046 0.2386
T2047 0.2386
T2048 0.2394
T2049 0.2404
T2050 0.2411
T2051 0.2423
T2052 0.2434
T2053 0.2424
T2054 0.2447
T2055 0.2475
T2056 0.2504
T2057 0.2535
T2058 0.2579
T2059 0.2592
T2060 0.2616
T2061 0.2636
T2062 0.2651
T2063 0.2611
T2064 0.2625
T2065 0.263
T2066 0.263
T2067 0.2636
T2068 0.2636
T2069 0.2628
T2070 0.2626
T2071 0.2619
T2072 0.2615
T2073 0.2607
T2074 0.2597
T2075 0.2593
T2076 0.2586
T2077 0.2579
T2078 0.2631
T2079 0.2626
T2080 0.2624
T2081 0.2617
T2082 0.2608
T2083 0.2603
T2084 0.2594
T2085 0.2586
T2086 0.2573
T2087 0.2556
T2088 0.255
T2089 0.2544
T2090 0.2533
T2091 0.2541
T2092 0.2531
T2093 0.2521
T2094 0.2513
T2095 0.2505
T2096 0.2499
T2097 0.2493
T2098 0.2496
T2099 0.2489
T2100 0.2472
T2101 0.2465
T2102 0.2464
T2103 0.2456
T2104 0.2453
T2105 0.2447
T2106 0.244
T2107 0.2438
T2108 0.2438
T2109 0.2435
T2110 0.2427
T2111 0.2418
T2112 0.2419
T2113 0.241
T2114 0.2408
T2115 0.2403
T2116 0.2401
T2117 0.2401
T2118 0.24
T2119 0.24
T2120 0.2399
T2121 0.2393
T2122 0.2389
T2123 0.2389
T2124 0.2388
T2125 0.2381
T2126 0.2388
T2127 0.2392
T2128 0.2377
T2129 0.2377
T2130 0.2376
T2131 0.2384
T2132 0.2393
T2133 0.24
T2134 0.2406
T2135 0.2402
T2136 0.2402
T2137 0.2395
T2138 0.2395
T2139 0.2385
T2140 0.2386
T2141 0.238
T2142 0.2376
T2143 0.2376
T2144 0.2375
T2145 0.237
T2146 0.2373
T2147 0.2379
T2148 0.2387
T2149 0.2401
T2150 0.2408
T2151 0.2418
T2152 0.2429
T2153 0.2432
T2154 0.2437
T2155 0.2442
T2156 0.2445
T2157 0.2446
T2158 0.2442
T2159 0.2437
T2160 0.2432
T2161 0.2433
T2162 0.2432
T2163 0.2422
T2164 0.2423
T2165 0.2414
T2166 0.2412
T2167 0.2408
T2168 0.2401
T2169 0.2397
T2170 0.2394
T2171 0.2387
T2172 0.2381
T2173 0.238
T2174 0.2372
T2175 0.237
T2176 0.236
T2177 0.2361
T2178 0.2352
T2179 0.2353
T2180 0.2342
T2181 0.2344
T2182 0.2338
T2183 0.2333
T2184 0.2334
T2185 0.2326
T2186 0.2314
T2187 0.2316
T2188 0.2315
T2189 0.2308
T2190 0.2306
T2191 0.2303
T2192 0.2334
T2193 0.2332
T2194 0.233
T2195 0.2324
T2196 0.2322
T2197 0.2322
T2198 0.2317
T2199 0.2308
T2200 0.2304
T2201 0.2304
T2202 0.2303
T2203 0.2313
T2204 0.2308
T2205 0.2303
T2206 0.2303
T2207 0.23
T2208 0.23
T2209 0.2299
T2210 0.2292
T2211 0.2289
T2212 0.2289
T2213 0.2284
T2214 0.228
T2215 0.228
T2216 0.2279
T2217 0.2279
T2218 0.2276
T2219 0.2268
T2220 0.2268
T2221 0.2266
T2222 0.2261
T2223 0.2259
T2224 0.2259
T2225 0.2258
T2226 0.2258
T2227 0.2257
T2228 0.2256
T2229 0.2256
T2230 0.2255
T2231 0.2255
T2232 0.2253
T2233 0.2247
T2234 0.2243
T2235 0.2243
T2236 0.2243
T2237 0.2242
T2238 0.2232
T2239 0.2234
T2240 0.2233
T2241 0.2231
T2242 0.2231
T2243 0.2228
T2244 0.2221
T2245 0.2221
T2246 0.2221
T2247 0.222
T2248 0.2217
T2249 0.2215
T2250 0.2209
T2251 0.2208
T2252 0.2208
T2253 0.2208
T2254 0.2207
T2255 0.2206
T2256 0.2201
T2257 0.2232
T2258 0.2232
T2259 0.2232
T2260 0.2231
T2261 0.2228
T2262 0.2226
T2263 0.2225
T2264 0.2222
T2265 0.2219
T2266 0.2219
T2267 0.2218
T2268 0.2213
T2269 0.2209
T2270 0.2209
T2271 0.2209
T2272 0.2201
T2273 0.22
T2274 0.2199
T2275 0.2199
T2276 0.2197
T2277 0.2196
T2278 0.2196
T2279 0.2195
T2280 0.2195
T2281 0.2194
T2282 0.2187
T2283 0.2185
T2284 0.2185
T2285 0.2184
T2286 0.2184
T2287 0.2183
T2288 0.2183
T2289 0.2177
T2290 0.2173
T2291 0.2172
T2292 0.2171
T2293 0.2171
T2294 0.217
T2295 0.217
T2296 0.2169
T2297 0.2169
T2298 0.2166
T2299 0.2161
T2300 0.2159
T2301 0.2156
T2302 0.2135
T2303 0.2101
T2304 0.2132
T2305 0.214
T2306 0.2123
T2307 0.2131
T2308 0.2138
T2309 0.2138
T2310 0.2137
T2311 0.2137
T2312 0.2136
T2313 0.2135
T2314 0.2135
T2315 0.2134
T2316 0.2134
T2317 0.2133
T2318 0.2133
T2319 0.2132
T2320 0.2127
T2321 0.2122
T2322 0.213
T2323 0.213
T2324 0.2129
T2325 0.2129
T2326 0.2128
T2327 0.2127
T2328 0.2127
T2329 0.2125
T2330 0.2124
T2331 0.2124
T2332 0.2114
T2333 0.2115
T2334 0.2114
T2335 0.2114
T2336 0.2113
T2337 0.2113
T2338 0.2112
T2339 0.2109
T2340 0.2104
T2341 0.2109
T2342 0.211
T2343 0.2105
T2344 0.2103
T2345 0.21
T2346 0.21
T2347 0.2099
T2348 0.2098
T2349 0.2097
T2350 0.2102
T2351 0.21
T2352 0.2101
T2353 0.2093
T2354 0.2094
T2355 0.2093
T2356 0.2093
T2357 0.2092
T2358 0.2092
T2359 0.2091
T2360 0.2091
T2361 0.209
T2362 0.2085
T2363 0.2087
T2364 0.2084
T2365 0.2084
T2366 0.2083
T2367 0.2078
T2368 0.2078
T2369 0.2083
T2370 0.2104
T2371 0.2111
T2372 0.2111
T2373 0.2108
T2374 0.2096
T2375 0.2084
T2376 0.2079
T2377 0.2073
T2378 0.2066
T2379 0.2098
T2380 0.2098
T2381 0.2097
T2382 0.207
T2383 0.2071
T2384 0.207
T2385 0.2069
T2386 0.2069
T2387 0.2068
T2388 0.2068
T2389 0.2067
T2390 0.2066
T2391 0.2066
T2392 0.2065
T2393 0.2065
T2394 0.2064
T2395 0.1358
T2396 0.1471
T2397 0.1473
T2398 0.147
T2399 0.147
T2400 0.1469
T2401 0.1469
T2402 0.1468
T2403 0.1468
T2404 0.1468
T2405 0.1467
T2406 0.1467
T2407 0.1469
T2408 0.1466
T2409 0.1466
T2410 0.1464
T2411 0.1461
T2412 0.1451
T2413 0.1456
T2414 0.1451
T2415 0.1434
T2416 0.1429
T2417 0.1428
T2418 0.1428
T2419 0.1427
T2420 0.1427
T2421 0.1427
T2422 0.1426
T2423 0.1426
T2424 0.1425
T2425 0.1425
T2426 0.1425
T2427 0.1424
T2428 0.1424
T2429 0.1424
T2430 0.1423
T2431 0.1423
T2432 0.1422
T2433 0.1422
T2434 0.1422
T2435 0.1421
T2436 0.1421
T2437 0.142
T2438 0.142
T2439 0.142
T2440 0.1419
T2441 0.1419
T2442 0.1418
T2443 0.1418
T2444 0.1418
T2445 0.1417
T2446 0.1417
T2447 0.1417
T2448 0.1416
T2449 0.1416
T2450 0.1415
T2451 0.1415
T2452 0.1415
T2453 0.1414
T2454 0.1414
T2455 0.1413
T2456 0.1413
T2457 0.1407
T2458 0.1401
T2459 0.1401
T2460 0.1398
T2461 0.14
T2462 0.1392
T2463 0.1397
T2464 0.1396
T2465 0.1399
T2466 0.1398
T2467 0.1398
T2468 0.1398
T2469 0.1397
T2470 0.1397
T2471 0.1396
T2472 0.1396
T2473 0.1396
T2474 0.1395
T2475 0.1395
T2476 0.1395
T2477 0.1394
T2478 0.1394
T2479 0.1393
T2480 0.1393
T2481 0.1393
T2482 0.1392
T2483 0.1392
T2484 0.1389
T2485 0.1388
T2486 0.1391
T2487 0.1382
T2488 0.1384
T2489 0.1486
T2490 0.1698
T2491 0.1695
T2492 0.165
T2493 0.1666
T2494 0.1651
T2495 0.1648
T2496 0.1632
T2497 0.1626
T2498 0.161
T2499 0.16
T2500 0.1591
T2501 0.1582
T2502 0.1573
T2503 0.1564
T2504 0.1549
T2505 0.1547
T2506 0.1539
T2507 0.1716
T2508 0.1679
T2509 0.1654
T2510 0.1636
T2511 0.1632
T2512 0.1576
T2513 0.1546
T2514 0.1536
T2515 0.1526
T2516 0.1565
T2517 0.1561
T2518 0.1556
T2519 0.155
T2520 0.1541
T2521 0.1531
T2522 0.1522
T2523 0.1517
T2524 0.1512
T2525 0.1503
T2526 0.1493
T2527 0.149
T2528 0.1481
T2529 0.1473
T2530 0.1468
T2531 0.1455
T2532 0.1445
T2533 0.144
T2534 0.1432
T2535 0.1456
T2536 0.1453
T2537 0.1453
T2538 0.1452
T2539 0.1452
T2540 0.1451
T2541 0.1451
T2542 0.145
T2543 0.145
T2544 0.145
T2545 0.1449
T2546 0.1449
T2547 0.1448
T2548 0.1443
T2549 0.1438
T2550 0.1438
T2551 0.1437
T2552 0.1437
T2553 0.1429
T2554 0.1431
T2555 0.1436
T2556 0.1433
T2557 0.142
T2558 0.1412
T2559 0.1406
T2560 0.1635
T2561 0.1554
T2562 0.1525
T2563 0.1509
T2564 0.1532
T2565 0.1521
T2566 0.1514
T2567 0.1506
T2568 0.1502
T2569 0.1497
T2570 0.149
T2571 0.1484
T2572 0.148
T2573 0.1473
T2574 0.1468
T2575 0.1461
T2576 0.1458
T2577 0.1455
T2578 0.1455
T2579 0.1447
T2580 0.144
T2581 0.1426
T2582 0.1423
T2583 0.1415
T2584 0.1412
T2585 0.1414
T2586 0.1414
T2587 0.1413
T2588 0.1413
T2589 0.1412
T2590 0.1412
T2591 0.1404
T2592 0.1401
T2593 0.1401
T2594 0.1401
T2595 0.14
T2596 0.14
T2597 0.1399
T2598 0.1399
T2599 0.1399
T2600 0.1432
T2601 0.1426
T2602 0.1425
T2603 0.142
T2604 0.142
T2605 0.1419
T2606 0.1414
T2607 0.1423
T2608 0.1421
T2609 0.142
T2610 0.1413
T2611 0.1412
T2612 0.1412
T2613 0.1411
T2614 0.1411
T2615 0.1411
T2616 0.141
T2617 0.1403
T2618 0.1401
T2619 0.1405
T2620 0.1407
T2621 0.141
T2622 0.141
T2623 0.141
T2624 0.141
T2625 0.141
T2626 0.1407
T2627 0.1405
T2628 0.1403
T2629 0.1398
T2630 0.1398
T2631 0.1401
T2632 0.1393
T2633 0.1391
T2634 0.1391
T2635 0.1391
T2636 0.1391
T2637 0.1391
T2638 0.1391
T2639 0.1391
T2640 0.1391
T2641 0.1391
T2642 0.1391
T2643 0.1391
T2644 0.1391
T2645 0.1398
T2646 0.1401
T2647 0.1401
T2648 0.1401
T2649 0.1401
T2650 0.1401
T2651 0.1393
T2652 0.1393
T2653 0.1391
T2654 0.1391
T2655 0.1391
T2656 0.1391
T2657 0.1393
T2658 0.1398
T2659 0.1393
T2660 0.1403
T2661 0.1401
T2662 0.1407
T2663 0.1417
T2664 0.1417
T2665 0.1422
T2666 0.1385
T2667 0.1401
T2668 0.1411
T2669 0.1422
T2670 0.1427
T2671 0.1438
T2672 0.1449
T2673 0.1472
T2674 0.1484
T2675 0.1503
T2676 0.1493
T2677 0.1511
T2678 0.1531
T2679 0.1546
T2680 0.1552
T2681 0.1554
T2682 0.156
T2683 0.1568
T2684 0.157
T2685 0.157
T2686 0.1565
T2687 0.156
T2688 0.1556
T2689 0.1549
T2690 0.1541
T2691 0.1533
T2692 0.1531
T2693 0.1531
T2694 0.1531
T2695 0.1531
T2696 0.1531
T2697 0.1531
T2698 0.1531
T2699 0.1531
T2700 0.1531
T2701 0.1522
T2702 0.1509
T2703 0.1498
T2704 0.1491
T2705 0.1511
T2706 0.15
T2707 0.1491
T2708 0.1491
T2709 0.1483
T2710 0.1471
T2711 0.1471
T2712 0.1503
T2713 0.1494
T2714 0.1492
T2715 0.1492
T2716 0.1492
T2717 0.1489
T2718 0.1484
T2719 0.1481
T2720 0.1481
T2721 0.1489
T2722 0.1484
T2723 0.1486
T2724 0.1486
T2725 0.1501
T2726 0.1468
T2727 0.1471
T2728 0.1473
T2729 0.148
T2730 0.1483
T2731 0.1491
T2732 0.1491
T2733 0.1498
T2734 0.15
T2735 0.1503
T2736 0.1511
T2737 0.1511
T2738 0.1511
T2739 0.1511
T2740 0.1511
T2741 0.1519
T2742 0.1522
T2743 0.1526
T2744 0.1531
T2745 0.1533
T2746 0.1541
T2747 0.1552
T2748 0.1554
T2749 0.1558
T2750 0.1565
T2751 0.1556
T2752 0.1552
T2753 0.1544
T2754 0.1541
T2755 0.1531
T2756 0.1528
T2757 0.1522
T2758 0.1519
T2759 0.1511
T2760 0.1506
T2761 0.1496
T2762 0.1491
T2763 0.1486
T2764 0.148
T2765 0.1476
T2766 0.1471
T2767 0.1503
T2768 0.1501
T2769 0.1501
T2770 0.1501
T2771 0.1501
T2772 0.1494
T2773 0.1492
T2774 0.1486
T2775 0.1481
T2776 0.1481
T2777 0.1481
T2778 0.1481
T2779 0.1481
T2780 0.1481
T2781 0.1474
T2782 0.1472
T2783 0.1472
T2784 0.147
T2785 0.1461
T2786 0.1461
T2787 0.1461
T2788 0.1454
T2789 0.1452
T2790 0.1452
T2791 0.1371
T2792 0.1371
T2793 0.1371
T2794 0.1371
T2795 0.1371
T2796 0.1371
T2797 0.1371
T2798 0.1371
T2799 0.1371
T2800 0.1371
T2801 0.1371
T2802 0.1371
T2803 0.1371
T2804 0.1371
T2805 0.1371
T2806 0.1371
T2807 0.1371
T2808 0.1371
