# Supplementary material for: FishMORPH - An agent-based model to predict salmonid growth and distribution responses under natural and low flows
Source: Sci Rep. 2016 Jul 19;6:29414. doi: 10.1038/srep29414 (PMC4949470; doi:10.1038/srep29414)
Supplement: Supplementary Information 2 [file srep29414-s2.zip › SR_FishMORPH_Files/Parameters/Baseline_Velocity_P34.var]

Velocity PatchP34
T1 0.2132
T2 0.2127
T3 0.2127
T4 0.2127
T5 0.2125
T6 0.2122
T7 0.2113
T8 0.2112
T9 0.2102
T10 0.2123
T11 0.2123
T12 0.21
T13 0.2199
T14 0.2185
T15 0.2185
T16 0.2185
T17 0.2185
T18 0.2185
T19 0.2182
T20 0.2179
T21 0.2173
T22 0.217
T23 0.217
T24 0.217
T25 0.2164
T26 0.2158
T27 0.2158
T28 0.2158
T29 0.2158
T30 0.2158
T31 0.2158
T32 0.2158
T33 0.2158
T34 0.2158
T35 0.2155
T36 0.2152
T37 0.2146
T38 0.2146
T39 0.2146
T40 0.2146
T41 0.2146
T42 0.2144
T43 0.2137
T44 0.2137
T45 0.2137
T46 0.2137
T47 0.2137
T48 0.2137
T49 0.2137
T50 0.2137
T51 0.2125
T52 0.2125
T53 0.2125
T54 0.2112
T55 0.2112
T56 0.211
T57 0.2103
T58 0.2106
T59 0.211
T60 0.2133
T61 0.2116
T62 0.2106
T63 0.2103
T64 0.21
T65 0.2112
T66 0.2103
T67 0.21
T68 0.21
T69 0.21
T70 0.21
T71 0.2097
T72 0.2088
T73 0.2083
T74 0.2075
T75 0.2091
T76 0.2091
T77 0.2091
T78 0.2091
T79 0.2091
T80 0.2091
T81 0.2091
T82 0.2091
T83 0.2091
T84 0.2091
T85 0.2094
T86 0.2078
T87 0.2078
T88 0.2078
T89 0.2078
T90 0.2078
T91 0.2078
T92 0.2078
T93 0.2078
T94 0.2078
T95 0.2078
T96 0.2078
T97 0.2078
T98 0.2078
T99 0.2075
T100 0.2091
T101 0.2091
T102 0.2091
T103 0.2091
T104 0.2091
T105 0.2091
T106 0.2091
T107 0.2091
T108 0.2088
T109 0.2091
T110 0.2091
T111 0.2091
T112 0.2091
T113 0.2091
T114 0.2091
T115 0.2091
T116 0.2091
T117 0.2091
T118 0.2091
T119 0.2091
T120 0.2091
T121 0.2091
T122 0.2091
T123 0.2091
T124 0.2091
T125 0.2091
T126 0.2091
T127 0.2091
T128 0.2091
T129 0.2091
T130 0.2091
T131 0.2071
T132 0.2078
T133 0.2078
T134 0.2078
T135 0.2078
T136 0.208
T137 0.2088
T138 0.2088
T139 0.2088
T140 0.2088
T141 0.2088
T142 0.2088
T143 0.2088
T144 0.2088
T145 0.2088
T146 0.2088
T147 0.2088
T148 0.2088
T149 0.2088
T150 0.21
T151 0.2097
T152 0.21
T153 0.2103
T154 0.2112
T155 0.2112
T156 0.2112
T157 0.2112
T158 0.2119
T159 0.2112
T160 0.2119
T161 0.2125
T162 0.2125
T163 0.2125
T164 0.2125
T165 0.2125
T166 0.2125
T167 0.2125
T168 0.2125
T169 0.2125
T170 0.2125
T171 0.2125
T172 0.2125
T173 0.2125
T174 0.2125
T175 0.2125
T176 0.2125
T177 0.2125
T178 0.2122
T179 0.2125
T180 0.2125
T181 0.2122
T182 0.2116
T183 0.2122
T184 0.2116
T185 0.2112
T186 0.2112
T187 0.2112
T188 0.2112
T189 0.2112
T190 0.2112
T191 0.2112
T192 0.2112
T193 0.2112
T194 0.2112
T195 0.2112
T196 0.2112
T197 0.2103
T198 0.21
T199 0.21
T200 0.21
T201 0.2088
T202 0.2088
T203 0.2088
T204 0.2088
T205 0.2088
T206 0.2088
T207 0.2088
T208 0.2088
T209 0.2088
T210 0.2088
T211 0.2088
T212 0.2088
T213 0.2088
T214 0.2088
T215 0.2091
T216 0.2088
T217 0.2088
T218 0.2088
T219 0.2088
T220 0.2088
T221 0.2088
T222 0.2088
T223 0.2088
T224 0.2085
T225 0.2078
T226 0.2078
T227 0.2078
T228 0.2078
T229 0.2078
T230 0.2078
T231 0.2078
T232 0.2078
T233 0.2078
T234 0.2078
T235 0.2078
T236 0.2078
T237 0.2078
T238 0.2078
T239 0.2078
T240 0.2078
T241 0.2078
T242 0.2078
T243 0.2078
T244 0.2078
T245 0.2078
T246 0.2078
T247 0.2078
T248 0.2078
T249 0.2091
T250 0.2091
T251 0.2094
T252 0.2275
T253 0.2436
T254 0.2372
T255 0.237
T256 0.2371
T257 0.2371
T258 0.2359
T259 0.2362
T260 0.2362
T261 0.2356
T262 0.2351
T263 0.2352
T264 0.2352
T265 0.2352
T266 0.2352
T267 0.2352
T268 0.2352
T269 0.2352
T270 0.2352
T271 0.2352
T272 0.2352
T273 0.2352
T274 0.2352
T275 0.2352
T276 0.2355
T277 0.2358
T278 0.2363
T279 0.2362
T280 0.2362
T281 0.2362
T282 0.2356
T283 0.2354
T284 0.2352
T285 0.2352
T286 0.2352
T287 0.2352
T288 0.2352
T289 0.2352
T290 0.2352
T291 0.2352
T292 0.2352
T293 0.2355
T294 0.2363
T295 0.2362
T296 0.2362
T297 0.2373
T298 0.2371
T299 0.2371
T300 0.2376
T301 0.2372
T302 0.2373
T303 0.2375
T304 0.2377
T305 0.2379
T306 0.2378
T307 0.2378
T308 0.2378
T309 0.2378
T310 0.2378
T311 0.2378
T312 0.2378
T313 0.2378
T314 0.2378
T315 0.2378
T316 0.2378
T317 0.2378
T318 0.2378
T319 0.2378
T320 0.2378
T321 0.2378
T322 0.2378
T323 0.2378
T324 0.2378
T325 0.2376
T326 0.2379
T327 0.2378
T328 0.2378
T329 0.2378
T330 0.2378
T331 0.2378
T332 0.2378
T333 0.2378
T334 0.2378
T335 0.2378
T336 0.2378
T337 0.2376
T338 0.2369
T339 0.2371
T340 0.2371
T341 0.2371
T342 0.2371
T343 0.2371
T344 0.2371
T345 0.2371
T346 0.2371
T347 0.2371
T348 0.2371
T349 0.2371
T350 0.2371
T351 0.2371
T352 0.2371
T353 0.2359
T354 0.2362
T355 0.2362
T356 0.2362
T357 0.2362
T358 0.2362
T359 0.2362
T360 0.2362
T361 0.2362
T362 0.2356
T363 0.2363
T364 0.2362
T365 0.2362
T366 0.2362
T367 0.2362
T368 0.2362
T369 0.2362
T370 0.2362
T371 0.2362
T372 0.2362
T373 0.2365
T374 0.2373
T375 0.2371
T376 0.2371
T377 0.2371
T378 0.2373
T379 0.237
T380 0.2371
T381 0.2371
T382 0.2371
T383 0.2371
T384 0.2371
T385 0.2371
T386 0.2371
T387 0.2371
T388 0.2371
T389 0.2371
T390 0.2371
T391 0.2371
T392 0.2371
T393 0.2362
T394 0.2287
T395 0.2201
T396 0.2138
T397 0.2133
T398 0.2123
T399 0.2113
T400 0.2115
T401 0.2115
T402 0.2115
T403 0.2118
T404 0.2114
T405 0.2115
T406 0.2105
T407 0.2103
T408 0.2103
T409 0.2103
T410 0.211
T411 0.2116
T412 0.2124
T413 0.2138
T414 0.2145
T415 0.2136
T416 0.2145
T417 0.2143
T418 0.2143
T419 0.2141
T420 0.2122
T421 0.2125
T422 0.2171
T423 0.2164
T424 0.217
T425 0.217
T426 0.217
T427 0.217
T428 0.217
T429 0.217
T430 0.217
T431 0.217
T432 0.217
T433 0.217
T434 0.217
T435 0.2164
T436 0.2158
T437 0.2158
T438 0.2152
T439 0.2146
T440 0.214
T441 0.2134
T442 0.2134
T443 0.2131
T444 0.2122
T445 0.2125
T446 0.2122
T447 0.2125
T448 0.2122
T449 0.2119
T450 0.2104
T451 0.2098
T452 0.2098
T453 0.2098
T454 0.2092
T455 0.2085
T456 0.2085
T457 0.2098
T458 0.2098
T459 0.2098
T460 0.2095
T461 0.2098
T462 0.2098
T463 0.211
T464 0.2118
T465 0.2126
T466 0.2132
T467 0.2141
T468 0.2147
T469 0.2156
T470 0.2156
T471 0.2162
T472 0.2168
T473 0.2165
T474 0.2156
T475 0.215
T476 0.2144
T477 0.2138
T478 0.2132
T479 0.2132
T480 0.2126
T481 0.2132
T482 0.2129
T483 0.2132
T484 0.2132
T485 0.2135
T486 0.2132
T487 0.2144
T488 0.2145
T489 0.2162
T490 0.2177
T491 0.2195
T492 0.2198
T493 0.2108
T494 0.2127
T495 0.2135
T496 0.2144
T497 0.2151
T498 0.2152
T499 0.2163
T500 0.2178
T501 0.2183
T502 0.2199
T503 0.22
T504 0.221
T505 0.222
T506 0.2229
T507 0.2229
T508 0.2232
T509 0.2239
T510 0.2237
T511 0.224
T512 0.2248
T513 0.2249
T514 0.2256
T515 0.2267
T516 0.2256
T517 0.2267
T518 0.227
T519 0.2269
T520 0.2271
T521 0.2268
T522 0.2269
T523 0.2269
T524 0.2269
T525 0.2269
T526 0.2269
T527 0.2265
T528 0.226
T529 0.2258
T530 0.2258
T531 0.2248
T532 0.2263
T533 0.226
T534 0.2253
T535 0.2242
T536 0.2239
T537 0.2235
T538 0.223
T539 0.2226
T540 0.2227
T541 0.2214
T542 0.2217
T543 0.2217
T544 0.2211
T545 0.2207
T546 0.2208
T547 0.2202
T548 0.2198
T549 0.2199
T550 0.2194
T551 0.2189
T552 0.2187
T553 0.2177
T554 0.2192
T555 0.2186
T556 0.2182
T557 0.2183
T558 0.2186
T559 0.2196
T560 0.2203
T561 0.223
T562 0.2245
T563 0.2264
T564 0.2272
T565 0.2311
T566 0.2336
T567 0.2378
T568 0.24
T569 0.2406
T570 0.2417
T571 0.2434
T572 0.2449
T573 0.2444
T574 0.2477
T575 0.2508
T576 0.2434
T577 0.2497
T578 0.2552
T579 0.2605
T580 0.2627
T581 0.2684
T582 0.271
T583 0.275
T584 0.2742
T585 0.2753
T586 0.2785
T587 0.268
T588 0.269
T589 0.2735
T590 0.2754
T591 0.2759
T592 0.278
T593 0.2783
T594 0.2782
T595 0.2775
T596 0.2743
T597 0.2708
T598 0.2664
T599 0.2749
T600 0.2706
T601 0.2697
T602 0.2673
T603 0.2647
T604 0.264
T605 0.2622
T606 0.2614
T607 0.2607
T608 0.2611
T609 0.2618
T610 0.2634
T611 0.2643
T612 0.2666
T613 0.2671
T614 0.2691
T615 0.2698
T616 0.2715
T617 0.2728
T618 0.2714
T619 0.2726
T620 0.2735
T621 0.2736
T622 0.2727
T623 0.2701
T624 0.2684
T625 0.2636
T626 0.2558
T627 0.251
T628 0.2444
T629 0.2469
T630 0.2431
T631 0.243
T632 0.2414
T633 0.24
T634 0.2388
T635 0.238
T636 0.2384
T637 0.2377
T638 0.2374
T639 0.2366
T640 0.2359
T641 0.2358
T642 0.2354
T643 0.235
T644 0.2351
T645 0.2351
T646 0.2345
T647 0.234
T648 0.2338
T649 0.233
T650 0.2332
T651 0.2327
T652 0.2323
T653 0.2324
T654 0.2318
T655 0.2313
T656 0.2314
T657 0.2306
T658 0.2331
T659 0.2332
T660 0.232
T661 0.2322
T662 0.2312
T663 0.2314
T664 0.2295
T665 0.2156
T666 0.2181
T667 0.2184
T668 0.2184
T669 0.2181
T670 0.2176
T671 0.2177
T672 0.2177
T673 0.2177
T674 0.2177
T675 0.2166
T676 0.2168
T677 0.2166
T678 0.2166
T679 0.2163
T680 0.2155
T681 0.2157
T682 0.2157
T683 0.2151
T684 0.2161
T685 0.2188
T686 0.2268
T687 0.2311
T688 0.2229
T689 0.219
T690 0.2174
T691 0.2162
T692 0.2155
T693 0.2151
T694 0.2146
T695 0.2147
T696 0.2144
T697 0.2136
T698 0.2137
T699 0.2138
T700 0.2138
T701 0.2139
T702 0.2129
T703 0.2132
T704 0.2132
T705 0.213
T706 0.2131
T707 0.2131
T708 0.2123
T709 0.2121
T710 0.2122
T711 0.2122
T712 0.212
T713 0.2213
T714 0.2216
T715 0.2216
T716 0.2217
T717 0.2217
T718 0.2218
T719 0.2218
T720 0.2219
T721 0.2219
T722 0.222
T723 0.222
T724 0.2221
T725 0.2222
T726 0.2222
T727 0.2223
T728 0.2223
T729 0.2221
T730 0.2222
T731 0.2225
T732 0.2225
T733 0.2217
T734 0.2215
T735 0.2219
T736 0.2216
T737 0.2214
T738 0.2211
T739 0.2209
T740 0.2206
T741 0.2207
T742 0.2207
T743 0.2207
T744 0.2206
T745 0.2207
T746 0.2207
T747 0.2208
T748 0.2208
T749 0.2209
T750 0.2209
T751 0.221
T752 0.221
T753 0.2211
T754 0.2211
T755 0.2212
T756 0.2212
T757 0.2213
T758 0.2213
T759 0.2214
T760 0.2214
T761 0.2215
T762 0.2215
T763 0.2216
T764 0.2217
T765 0.2191
T766 0.2172
T767 0.2174
T768 0.2174
T769 0.2175
T770 0.2175
T771 0.2172
T772 0.2169
T773 0.217
T774 0.2273
T775 0.2276
T776 0.2279
T777 0.2279
T778 0.2279
T779 0.228
T780 0.228
T781 0.2278
T782 0.2277
T783 0.2276
T784 0.2277
T785 0.2272
T786 0.2276
T787 0.2273
T788 0.2274
T789 0.2281
T790 0.228
T791 0.2281
T792 0.2281
T793 0.2282
T794 0.2282
T795 0.2283
T796 0.2283
T797 0.2281
T798 0.2285
T799 0.2285
T800 0.2285
T801 0.2286
T802 0.2286
T803 0.2287
T804 0.2288
T805 0.2286
T806 0.2287
T807 0.2287
T808 0.2288
T809 0.2282
T810 0.2278
T811 0.2283
T812 0.228
T813 0.2281
T814 0.2282
T815 0.2282
T816 0.2283
T817 0.2283
T818 0.2284
T819 0.2284
T820 0.2285
T821 0.2279
T822 0.2281
T823 0.2276
T824 0.2277
T825 0.2278
T826 0.2278
T827 0.2279
T828 0.2279
T829 0.228
T830 0.2271
T831 0.2274
T832 0.228
T833 0.2264
T834 0.226
T835 0.2257
T836 0.2248
T837 0.2249
T838 0.2249
T839 0.225
T840 0.225
T841 0.225
T842 0.2251
T843 0.2251
T844 0.2252
T845 0.2251
T846 0.2245
T847 0.2246
T848 0.224
T849 0.2266
T850 0.2252
T851 0.225
T852 0.2253
T853 0.2254
T854 0.2254
T855 0.227
T856 0.2267
T857 0.2258
T858 0.2259
T859 0.2259
T860 0.226
T861 0.226
T862 0.2261
T863 0.2261
T864 0.2262
T865 0.2268
T866 0.2275
T867 0.2276
T868 0.2276
T869 0.2277
T870 0.2277
T871 0.2278
T872 0.2278
T873 0.2279
T874 0.2279
T875 0.228
T876 0.228
T877 0.2281
T878 0.2281
T879 0.2282
T880 0.227
T881 0.227
T882 0.2261
T883 0.2259
T884 0.2253
T885 0.2253
T886 0.226
T887 0.226
T888 0.2266
T889 0.2272
T890 0.2272
T891 0.2273
T892 0.2273
T893 0.2274
T894 0.2277
T895 0.2275
T896 0.2275
T897 0.2275
T898 0.2276
T899 0.2276
T900 0.2277
T901 0.2277
T902 0.2278
T903 0.2275
T904 0.227
T905 0.2267
T906 0.2267
T907 0.2268
T908 0.2268
T909 0.2269
T910 0.2269
T911 0.227
T912 0.227
T913 0.2271
T914 0.2271
T915 0.2275
T916 0.2272
T917 0.2272
T918 0.2276
T919 0.2286
T920 0.2277
T921 0.2274
T922 0.2275
T923 0.2275
T924 0.2276
T925 0.2276
T926 0.2276
T927 0.2272
T928 0.2265
T929 0.2276
T930 0.2266
T931 0.2264
T932 0.2264
T933 0.2264
T934 0.2265
T935 0.2265
T936 0.2266
T937 0.2266
T938 0.227
T939 0.2271
T940 0.2268
T941 0.2281
T942 0.2282
T943 0.2282
T944 0.2283
T945 0.2283
T946 0.2283
T947 0.2284
T948 0.2284
T949 0.2295
T950 0.2309
T951 0.2303
T952 0.2297
T953 0.2289
T954 0.2285
T955 0.2285
T956 0.2285
T957 0.2286
T958 0.2286
T959 0.2287
T960 0.2287
T961 0.2288
T962 0.2288
T963 0.2289
T964 0.2289
T965 0.229
T966 0.229
T967 0.229
T968 0.2291
T969 0.2291
T970 0.2292
T971 0.2292
T972 0.2293
T973 0.2293
T974 0.2294
T975 0.2294
T976 0.2295
T977 0.2295
T978 0.2295
T979 0.2296
T980 0.2296
T981 0.2295
T982 0.2287
T983 0.2284
T984 0.2285
T985 0.2285
T986 0.2283
T987 0.2283
T988 0.2284
T989 0.2284
T990 0.2285
T991 0.2285
T992 0.2286
T993 0.2286
T994 0.2287
T995 0.2287
T996 0.2287
T997 0.2288
T998 0.2288
T999 0.2289
T1000 0.2289
T1001 0.2286
T1002 0.2291
T1003 0.2291
T1004 0.2291
T1005 0.2295
T1006 0.2292
T1007 0.2292
T1008 0.2297
T1009 0.2294
T1010 0.2294
T1011 0.2295
T1012 0.2295
T1013 0.2295
T1014 0.2296
T1015 0.2296
T1016 0.2297
T1017 0.2297
T1018 0.2296
T1019 0.2309
T1020 0.2309
T1021 0.231
T1022 0.231
T1023 0.2307
T1024 0.2298
T1025 0.2288
T1026 0.2285
T1027 0.228
T1028 0.2275
T1029 0.2281
T1030 0.2287
T1031 0.2287
T1032 0.2287
T1033 0.2288
T1034 0.2288
T1035 0.2289
T1036 0.2289
T1037 0.229
T1038 0.229
T1039 0.229
T1040 0.2298
T1041 0.2305
T1042 0.2292
T1043 0.2296
T1044 0.2306
T1045 0.2307
T1046 0.2314
T1047 0.2318
T1048 0.2319
T1049 0.2322
T1050 0.2319
T1051 0.231
T1052 0.2297
T1053 0.2294
T1054 0.2294
T1055 0.2294
T1056 0.2295
T1057 0.2309
T1058 0.2309
T1059 0.231
T1060 0.231
T1061 0.2311
T1062 0.2311
T1063 0.2311
T1064 0.2312
T1065 0.2312
T1066 0.2313
T1067 0.232
T1068 0.2325
T1069 0.2325
T1070 0.2325
T1071 0.2326
T1072 0.2333
T1073 0.234
T1074 0.234
T1075 0.2341
T1076 0.2341
T1077 0.2342
T1078 0.2342
T1079 0.2342
T1080 0.2343
T1081 0.2343
T1082 0.2347
T1083 0.2348
T1084 0.2351
T1085 0.2358
T1086 0.2357
T1087 0.2357
T1088 0.2357
T1089 0.2357
T1090 0.2358
T1091 0.2355
T1092 0.2359
T1093 0.2511
T1094 0.2474
T1095 0.2462
T1096 0.2495
T1097 0.2495
T1098 0.2469
T1099 0.2478
T1100 0.2477
T1101 0.2477
T1102 0.25
T1103 0.2524
T1104 0.2566
T1105 0.2516
T1106 0.2557
T1107 0.2569
T1108 0.2568
T1109 0.2568
T1110 0.2572
T1111 0.2594
T1112 0.2636
T1113 0.2664
T1114 0.2706
T1115 0.2714
T1116 0.273
T1117 0.2729
T1118 0.2714
T1119 0.2684
T1120 0.2643
T1121 0.2628
T1122 0.2609
T1123 0.261
T1124 0.2596
T1125 0.2577
T1126 0.2578
T1127 0.2579
T1128 0.258
T1129 0.258
T1130 0.2589
T1131 0.2591
T1132 0.2588
T1133 0.258
T1134 0.2582
T1135 0.2586
T1136 0.2591
T1137 0.2591
T1138 0.2594
T1139 0.2602
T1140 0.2617
T1141 0.263
T1142 0.2637
T1143 0.2635
T1144 0.2639
T1145 0.2638
T1146 0.2639
T1147 0.2645
T1148 0.2647
T1149 0.2647
T1150 0.2647
T1151 0.2648
T1152 0.264
T1153 0.2632
T1154 0.2621
T1155 0.2612
T1156 0.2609
T1157 0.261
T1158 0.2597
T1159 0.26
T1160 0.26
T1161 0.2608
T1162 0.2613
T1163 0.2611
T1164 0.2625
T1165 0.2626
T1166 0.2634
T1167 0.2633
T1168 0.2633
T1169 0.2628
T1170 0.2624
T1171 0.2615
T1172 0.2614
T1173 0.2625
T1174 0.2627
T1175 0.2625
T1176 0.2625
T1177 0.2633
T1178 0.2639
T1179 0.2638
T1180 0.2635
T1181 0.2636
T1182 0.264
T1183 0.2639
T1184 0.264
T1185 0.264
T1186 0.264
T1187 0.2641
T1188 0.2637
T1189 0.2648
T1190 0.2624
T1191 0.2624
T1192 0.2615
T1193 0.2609
T1194 0.2605
T1195 0.2592
T1196 0.2595
T1197 0.2596
T1198 0.2596
T1199 0.261
T1200 0.2621
T1201 0.263
T1202 0.2616
T1203 0.2616
T1204 0.2606
T1205 0.2602
T1206 0.2598
T1207 0.2625
T1208 0.2601
T1209 0.2578
T1210 0.259
T1211 0.2597
T1212 0.2609
T1213 0.2622
T1214 0.2642
T1215 0.2651
T1216 0.2652
T1217 0.2656
T1218 0.2671
T1219 0.2688
T1220 0.2719
T1221 0.274
T1222 0.2749
T1223 0.2769
T1224 0.2767
T1225 0.2767
T1226 0.2758
T1227 0.2757
T1228 0.2745
T1229 0.2738
T1230 0.2753
T1231 0.2754
T1232 0.2745
T1233 0.2766
T1234 0.2787
T1235 0.2819
T1236 0.2836
T1237 0.285
T1238 0.2849
T1239 0.283
T1240 0.2845
T1241 0.2839
T1242 0.2841
T1243 0.2839
T1244 0.2841
T1245 0.2842
T1246 0.2843
T1247 0.285
T1248 0.2852
T1249 0.2852
T1250 0.2852
T1251 0.2853
T1252 0.2847
T1253 0.2842
T1254 0.2844
T1255 0.2838
T1256 0.2827
T1257 0.2824
T1258 0.282
T1259 0.2815
T1260 0.2807
T1261 0.2806
T1262 0.2799
T1263 0.2749
T1264 0.2747
T1265 0.273
T1266 0.2723
T1267 0.2716
T1268 0.2705
T1269 0.2696
T1270 0.2696
T1271 0.2683
T1272 0.268
T1273 0.2677
T1274 0.2671
T1275 0.267
T1276 0.2659
T1277 0.2654
T1278 0.2649
T1279 0.2638
T1280 0.2634
T1281 0.2625
T1282 0.2618
T1283 0.262
T1284 0.262
T1285 0.2619
T1286 0.2618
T1287 0.2603
T1288 0.26
T1289 0.2703
T1290 0.2695
T1291 0.2685
T1292 0.2679
T1293 0.2681
T1294 0.2691
T1295 0.2692
T1296 0.2692
T1297 0.268
T1298 0.2683
T1299 0.2684
T1300 0.2669
T1301 0.267
T1302 0.2661
T1303 0.2658
T1304 0.2653
T1305 0.2655
T1306 0.2644
T1307 0.2646
T1308 0.2643
T1309 0.2657
T1310 0.2655
T1311 0.2655
T1312 0.267
T1313 0.269
T1314 0.2711
T1315 0.2675
T1316 0.2781
T1317 0.285
T1318 0.2927
T1319 0.2989
T1320 0.3055
T1321 0.3096
T1322 0.3106
T1323 0.3139
T1324 0.3162
T1325 0.3046
T1326 0.3072
T1327 0.3085
T1328 0.3106
T1329 0.3114
T1330 0.3109
T1331 0.3104
T1332 0.309
T1333 0.3066
T1334 0.3033
T1335 0.314
T1336 0.3106
T1337 0.3084
T1338 0.3077
T1339 0.307
T1340 0.3063
T1341 0.3094
T1342 0.3096
T1343 0.3096
T1344 0.309
T1345 0.3085
T1346 0.3084
T1347 0.3076
T1348 0.3065
T1349 0.3054
T1350 0.3046
T1351 0.3032
T1352 0.3021
T1353 0.3006
T1354 0.2991
T1355 0.3
T1356 0.2991
T1357 0.2982
T1358 0.2965
T1359 0.2951
T1360 0.2933
T1361 0.2923
T1362 0.291
T1363 0.2934
T1364 0.2925
T1365 0.2915
T1366 0.2906
T1367 0.2896
T1368 0.289
T1369 0.2889
T1370 0.289
T1371 0.289
T1372 0.2897
T1373 0.2909
T1374 0.2921
T1375 0.293
T1376 0.2947
T1377 0.2955
T1378 0.2926
T1379 0.2938
T1380 0.2939
T1381 0.2954
T1382 0.2961
T1383 0.2972
T1384 0.2982
T1385 0.2967
T1386 0.2973
T1387 0.297
T1388 0.2961
T1389 0.2951
T1390 0.2938
T1391 0.2926
T1392 0.2953
T1393 0.2954
T1394 0.2954
T1395 0.2967
T1396 0.2951
T1397 0.2969
T1398 0.2985
T1399 0.2997
T1400 0.3
T1401 0.3005
T1402 0.3001
T1403 0.3009
T1404 0.3
T1405 0.2992
T1406 0.2985
T1407 0.2978
T1408 0.2965
T1409 0.2962
T1410 0.2954
T1411 0.2953
T1412 0.2945
T1413 0.2947
T1414 0.2944
T1415 0.2948
T1416 0.2967
T1417 0.297
T1418 0.2971
T1419 0.2971
T1420 0.2971
T1421 0.2959
T1422 0.2959
T1423 0.295
T1424 0.294
T1425 0.2943
T1426 0.294
T1427 0.2932
T1428 0.2925
T1429 0.2917
T1430 0.2913
T1431 0.2912
T1432 0.2906
T1433 0.2905
T1434 0.2909
T1435 0.2912
T1436 0.2911
T1437 0.2905
T1438 0.2907
T1439 0.2907
T1440 0.2907
T1441 0.2904
T1442 0.2899
T1443 0.2897
T1444 0.2888
T1445 0.2881
T1446 0.2893
T1447 0.2891
T1448 0.2882
T1449 0.2885
T1450 0.2885
T1451 0.2885
T1452 0.2882
T1453 0.2877
T1454 0.2875
T1455 0.2872
T1456 0.2857
T1457 0.285
T1458 0.2839
T1459 0.2828
T1460 0.2821
T1461 0.2815
T1462 0.281
T1463 0.2811
T1464 0.2818
T1465 0.2846
T1466 0.2862
T1467 0.2865
T1468 0.285
T1469 0.2832
T1470 0.2826
T1471 0.2822
T1472 0.282
T1473 0.2813
T1474 0.2808
T1475 0.2811
T1476 0.2822
T1477 0.2806
T1478 0.2809
T1479 0.2807
T1480 0.28
T1481 0.2811
T1482 0.2813
T1483 0.2799
T1484 0.2802
T1485 0.2802
T1486 0.2808
T1487 0.2813
T1488 0.2819
T1489 0.2827
T1490 0.2822
T1491 0.2842
T1492 0.2854
T1493 0.2854
T1494 0.2851
T1495 0.2852
T1496 0.2866
T1497 0.2878
T1498 0.2898
T1499 0.2916
T1500 0.2913
T1501 0.2919
T1502 0.2914
T1503 0.2901
T1504 0.2904
T1505 0.2895
T1506 0.2891
T1507 0.2881
T1508 0.288
T1509 0.2887
T1510 0.2893
T1511 0.2896
T1512 0.2906
T1513 0.2909
T1514 0.2914
T1515 0.293
T1516 0.2915
T1517 0.2927
T1518 0.2928
T1519 0.294
T1520 0.2946
T1521 0.2954
T1522 0.2958
T1523 0.2971
T1524 0.2981
T1525 0.2998
T1526 0.3019
T1527 0.3021
T1528 0.3023
T1529 0.3029
T1530 0.3021
T1531 0.3021
T1532 0.3022
T1533 0.3013
T1534 0.3011
T1535 0.3014
T1536 0.302
T1537 0.3025
T1538 0.3005
T1539 0.3018
T1540 0.3033
T1541 0.3045
T1542 0.3057
T1543 0.3063
T1544 0.3062
T1545 0.3062
T1546 0.3062
T1547 0.3062
T1548 0.3063
T1549 0.3063
T1550 0.3063
T1551 0.3063
T1552 0.3064
T1553 0.3064
T1554 0.3064
T1555 0.3064
T1556 0.3065
T1557 0.3065
T1558 0.3065
T1559 0.3065
T1560 0.3065
T1561 0.3066
T1562 0.3066
T1563 0.3066
T1564 0.3066
T1565 0.3067
T1566 0.3067
T1567 0.3067
T1568 0.3067
T1569 0.3067
T1570 0.2963
T1571 0.2951
T1572 0.295
T1573 0.2949
T1574 0.2937
T1575 0.2937
T1576 0.2938
T1577 0.2935
T1578 0.2939
T1579 0.2945
T1580 0.2944
T1581 0.2964
T1582 0.2971
T1583 0.2971
T1584 0.2974
T1585 0.2964
T1586 0.2973
T1587 0.2981
T1588 0.2989
T1589 0.3
T1590 0.3004
T1591 0.2997
T1592 0.2992
T1593 0.2984
T1594 0.2976
T1595 0.2975
T1596 0.2976
T1597 0.2993
T1598 0.2992
T1599 0.2989
T1600 0.2986
T1601 0.2987
T1602 0.2987
T1603 0.2988
T1604 0.2988
T1605 0.2984
T1606 0.2985
T1607 0.2982
T1608 0.297
T1609 0.296
T1610 0.295
T1611 0.2944
T1612 0.295
T1613 0.2943
T1614 0.2942
T1615 0.2936
T1616 0.2931
T1617 0.2945
T1618 0.2941
T1619 0.2945
T1620 0.2954
T1621 0.2952
T1622 0.2953
T1623 0.2946
T1624 0.2938
T1625 0.2926
T1626 0.2917
T1627 0.2904
T1628 0.2887
T1629 0.2877
T1630 0.2873
T1631 0.2868
T1632 0.2858
T1633 0.2856
T1634 0.2856
T1635 0.2845
T1636 0.2835
T1637 0.2832
T1638 0.2823
T1639 0.2821
T1640 0.2819
T1641 0.2808
T1642 0.2811
T1643 0.2811
T1644 0.2807
T1645 0.2797
T1646 0.2796
T1647 0.2784
T1648 0.2772
T1649 0.2761
T1650 0.2755
T1651 0.2753
T1652 0.2746
T1653 0.2867
T1654 0.287
T1655 0.287
T1656 0.287
T1657 0.287
T1658 0.2745
T1659 0.2748
T1660 0.2755
T1661 0.2765
T1662 0.2788
T1663 0.2828
T1664 0.285
T1665 0.2875
T1666 0.2883
T1667 0.29
T1668 0.2949
T1669 0.298
T1670 0.2987
T1671 0.302
T1672 0.3053
T1673 0.3076
T1674 0.3057
T1675 0.3062
T1676 0.306
T1677 0.3051
T1678 0.3037
T1679 0.3048
T1680 0.3028
T1681 0.3008
T1682 0.2994
T1683 0.2999
T1684 0.2992
T1685 0.3
T1686 0.3009
T1687 0.301
T1688 0.3019
T1689 0.3021
T1690 0.302
T1691 0.302
T1692 0.302
T1693 0.3021
T1694 0.3017
T1695 0.3002
T1696 0.2989
T1697 0.2973
T1698 0.2964
T1699 0.2966
T1700 0.2959
T1701 0.2962
T1702 0.2962
T1703 0.2952
T1704 0.2937
T1705 0.2941
T1706 0.2928
T1707 0.2924
T1708 0.2915
T1709 0.29
T1710 0.2894
T1711 0.2888
T1712 0.2875
T1713 0.2871
T1714 0.2866
T1715 0.2867
T1716 0.286
T1717 0.2868
T1718 0.2859
T1719 0.2849
T1720 0.2838
T1721 0.2841
T1722 0.2841
T1723 0.2855
T1724 0.2853
T1725 0.2852
T1726 0.2851
T1727 0.2855
T1728 0.2865
T1729 0.2852
T1730 0.2851
T1731 0.2852
T1732 0.2852
T1733 0.284
T1734 0.284
T1735 0.2838
T1736 0.2829
T1737 0.2831
T1738 0.2831
T1739 0.2831
T1740 0.2831
T1741 0.2828
T1742 0.2814
T1743 0.2809
T1744 0.2798
T1745 0.279
T1746 0.2784
T1747 0.2786
T1748 0.2786
T1749 0.2786
T1750 0.2786
T1751 0.2796
T1752 0.2797
T1753 0.2786
T1754 0.279
T1755 0.2787
T1756 0.2781
T1757 0.2779
T1758 0.2779
T1759 0.2767
T1760 0.2766
T1761 0.2751
T1762 0.2753
T1763 0.2753
T1764 0.275
T1765 0.2754
T1766 0.2753
T1767 0.2753
T1768 0.275
T1769 0.2745
T1770 0.275
T1771 0.2754
T1772 0.2753
T1773 0.2753
T1774 0.2753
T1775 0.2753
T1776 0.2745
T1777 0.2737
T1778 0.2872
T1779 0.2865
T1780 0.2861
T1781 0.2862
T1782 0.2853
T1783 0.2849
T1784 0.2851
T1785 0.2851
T1786 0.285
T1787 0.2877
T1788 0.2856
T1789 0.2851
T1790 0.2838
T1791 0.2838
T1792 0.2826
T1793 0.2814
T1794 0.2817
T1795 0.2817
T1796 0.2814
T1797 0.2818
T1798 0.2817
T1799 0.2817
T1800 0.2817
T1801 0.2817
T1802 0.2817
T1803 0.2809
T1804 0.2803
T1805 0.2805
T1806 0.2798
T1807 0.28
T1808 0.2793
T1809 0.2795
T1810 0.2795
T1811 0.2795
T1812 0.2798
T1813 0.2794
T1814 0.2794
T1815 0.2794
T1816 0.2779
T1817 0.2782
T1818 0.2782
T1819 0.2782
T1820 0.2782
T1821 0.2782
T1822 0.2782
T1823 0.2782
T1824 0.2782
T1825 0.2782
T1826 0.2771
T1827 0.2768
T1828 0.2769
T1829 0.2756
T1830 0.2759
T1831 0.2759
T1832 0.2749
T1833 0.2751
T1834 0.2758
T1835 0.278
T1836 0.2793
T1837 0.2792
T1838 0.2791
T1839 0.2787
T1840 0.278
T1841 0.2782
T1842 0.2778
T1843 0.2779
T1844 0.2779
T1845 0.279
T1846 0.2789
T1847 0.2788
T1848 0.2788
T1849 0.2788
T1850 0.2782
T1851 0.2777
T1852 0.2772
T1853 0.2766
T1854 0.2756
T1855 0.2758
T1856 0.2755
T1857 0.2752
T1858 0.2756
T1859 0.2765
T1860 0.277
T1861 0.2765
T1862 0.2759
T1863 0.2754
T1864 0.2743
T1865 0.2775
T1866 0.2776
T1867 0.2754
T1868 0.2756
T1869 0.2751
T1870 0.2751
T1871 0.2747
T1872 0.2771
T1873 0.2757
T1874 0.2768
T1875 0.2781
T1876 0.2812
T1877 0.2858
T1878 0.2747
T1879 0.2778
T1880 0.281
T1881 0.2839
T1882 0.2859
T1883 0.2904
T1884 0.2952
T1885 0.2965
T1886 0.2995
T1887 0.3009
T1888 0.3008
T1889 0.3004
T1890 0.2985
T1891 0.2966
T1892 0.2955
T1893 0.2935
T1894 0.294
T1895 0.2936
T1896 0.2934
T1897 0.2938
T1898 0.2954
T1899 0.2955
T1900 0.297
T1901 0.2983
T1902 0.2989
T1903 0.2993
T1904 0.2992
T1905 0.2985
T1906 0.2977
T1907 0.2979
T1908 0.2969
T1909 0.2948
T1910 0.2926
T1911 0.2917
T1912 0.2902
T1913 0.2879
T1914 0.2878
T1915 0.2882
T1916 0.2855
T1917 0.2826
T1918 0.2843
T1919 0.2834
T1920 0.2822
T1921 0.2825
T1922 0.2811
T1923 0.2803
T1924 0.2795
T1925 0.2791
T1926 0.2777
T1927 0.2777
T1928 0.2765
T1929 0.2758
T1930 0.276
T1931 0.278
T1932 0.278
T1933 0.2772
T1934 0.2763
T1935 0.2758
T1936 0.2756
T1937 0.2741
T1938 0.2729
T1939 0.2734
T1940 0.2746
T1941 0.2757
T1942 0.2758
T1943 0.2778
T1944 0.2792
T1945 0.2781
T1946 0.2775
T1947 0.2784
T1948 0.279
T1949 0.2801
T1950 0.282
T1951 0.2859
T1952 0.2882
T1953 0.2925
T1954 0.2986
T1955 0.3036
T1956 0.3078
T1957 0.3076
T1958 0.3124
T1959 0.3201
T1960 0.325
T1961 0.3255
T1962 0.3277
T1963 0.3309
T1964 0.3208
T1965 0.3243
T1966 0.3297
T1967 0.3309
T1968 0.3352
T1969 0.3386
T1970 0.3424
T1971 0.3414
T1972 0.344
T1973 0.3458
T1974 0.3467
T1975 0.3481
T1976 0.3486
T1977 0.3499
T1978 0.3496
T1979 0.349
T1980 0.3493
T1981 0.3489
T1982 0.3478
T1983 0.3472
T1984 0.3462
T1985 0.3455
T1986 0.346
T1987 0.3447
T1988 0.3438
T1989 0.3438
T1990 0.3438
T1991 0.3428
T1992 0.3427
T1993 0.3419
T1994 0.3415
T1995 0.3398
T1996 0.3388
T1997 0.3382
T1998 0.3384
T1999 0.3373
T2000 0.3358
T2001 0.3343
T2002 0.3323
T2003 0.33
T2004 0.3282
T2005 0.3285
T2006 0.3267
T2007 0.3258
T2008 0.3257
T2009 0.3248
T2010 0.3244
T2011 0.3242
T2012 0.3229
T2013 0.3225
T2014 0.3218
T2015 0.3209
T2016 0.3201
T2017 0.3186
T2018 0.3179
T2019 0.3305
T2020 0.3298
T2021 0.3291
T2022 0.3282
T2023 0.3271
T2024 0.3258
T2025 0.3253
T2026 0.3245
T2027 0.3233
T2028 0.3228
T2029 0.322
T2030 0.3209
T2031 0.3212
T2032 0.3206
T2033 0.3193
T2034 0.3226
T2035 0.3221
T2036 0.3222
T2037 0.3212
T2038 0.3211
T2039 0.3203
T2040 0.3201
T2041 0.3192
T2042 0.3188
T2043 0.318
T2044 0.3182
T2045 0.3184
T2046 0.3179
T2047 0.318
T2048 0.3191
T2049 0.3203
T2050 0.3212
T2051 0.3228
T2052 0.3207
T2053 0.3241
T2054 0.3269
T2055 0.3304
T2056 0.3202
T2057 0.3245
T2058 0.3303
T2059 0.3329
T2060 0.336
T2061 0.3387
T2062 0.3388
T2063 0.3413
T2064 0.343
T2065 0.3437
T2066 0.3437
T2067 0.3445
T2068 0.3446
T2069 0.3436
T2070 0.3435
T2071 0.3427
T2072 0.3423
T2073 0.3414
T2074 0.3401
T2075 0.3399
T2076 0.3391
T2077 0.3383
T2078 0.3375
T2079 0.3368
T2080 0.3367
T2081 0.3376
T2082 0.3366
T2083 0.336
T2084 0.3349
T2085 0.334
T2086 0.3324
T2087 0.3303
T2088 0.3295
T2089 0.3289
T2090 0.3275
T2091 0.326
T2092 0.3266
T2093 0.3253
T2094 0.3244
T2095 0.3233
T2096 0.3226
T2097 0.3219
T2098 0.3223
T2099 0.3214
T2100 0.3193
T2101 0.3184
T2102 0.3182
T2103 0.3173
T2104 0.3168
T2105 0.316
T2106 0.3291
T2107 0.3289
T2108 0.329
T2109 0.3287
T2110 0.3278
T2111 0.3267
T2112 0.327
T2113 0.3258
T2114 0.3257
T2115 0.3252
T2116 0.325
T2117 0.325
T2118 0.325
T2119 0.325
T2120 0.325
T2121 0.3243
T2122 0.3238
T2123 0.3239
T2124 0.3239
T2125 0.3231
T2126 0.3241
T2127 0.3245
T2128 0.3227
T2129 0.3227
T2130 0.3228
T2131 0.3238
T2132 0.325
T2133 0.326
T2134 0.3268
T2135 0.3263
T2136 0.3263
T2137 0.3255
T2138 0.3256
T2139 0.3243
T2140 0.3246
T2141 0.3239
T2142 0.3234
T2143 0.3235
T2144 0.3235
T2145 0.3229
T2146 0.3233
T2147 0.3242
T2148 0.3252
T2149 0.327
T2150 0.328
T2151 0.3292
T2152 0.317
T2153 0.3176
T2154 0.3183
T2155 0.3191
T2156 0.3196
T2157 0.3198
T2158 0.3194
T2159 0.3188
T2160 0.3182
T2161 0.3183
T2162 0.3183
T2163 0.317
T2164 0.3172
T2165 0.316
T2166 0.3157
T2167 0.3152
T2168 0.3142
T2169 0.3277
T2170 0.3275
T2171 0.3266
T2172 0.326
T2173 0.3258
T2174 0.3249
T2175 0.3248
T2176 0.3236
T2177 0.3238
T2178 0.3227
T2179 0.3229
T2180 0.3216
T2181 0.3219
T2182 0.3212
T2183 0.3207
T2184 0.3208
T2185 0.3199
T2186 0.3185
T2187 0.3188
T2188 0.3188
T2189 0.3179
T2190 0.3178
T2191 0.3175
T2192 0.3168
T2193 0.3167
T2194 0.3164
T2195 0.3193
T2196 0.3191
T2197 0.3192
T2198 0.3186
T2199 0.3174
T2200 0.317
T2201 0.3172
T2202 0.3171
T2203 0.3185
T2204 0.3178
T2205 0.3172
T2206 0.3174
T2207 0.317
T2208 0.3171
T2209 0.3171
T2210 0.3162
T2211 0.3159
T2212 0.3159
T2213 0.3154
T2214 0.3149
T2215 0.315
T2216 0.315
T2217 0.315
T2218 0.3146
T2219 0.3137
T2220 0.3139
T2221 0.3136
T2222 0.313
T2223 0.3128
T2224 0.3129
T2225 0.3129
T2226 0.3129
T2227 0.3128
T2228 0.3128
T2229 0.3128
T2230 0.3128
T2231 0.3128
T2232 0.3126
T2233 0.312
T2234 0.3115
T2235 0.3116
T2236 0.3116
T2237 0.3116
T2238 0.3104
T2239 0.3106
T2240 0.3106
T2241 0.3104
T2242 0.3105
T2243 0.3101
T2244 0.3093
T2245 0.3095
T2246 0.3095
T2247 0.3094
T2248 0.3091
T2249 0.3089
T2250 0.3083
T2251 0.3083
T2252 0.3083
T2253 0.3083
T2254 0.3082
T2255 0.3082
T2256 0.3076
T2257 0.3071
T2258 0.3072
T2259 0.3072
T2260 0.3072
T2261 0.3069
T2262 0.3084
T2263 0.3083
T2264 0.308
T2265 0.3077
T2266 0.3078
T2267 0.3077
T2268 0.3071
T2269 0.3066
T2270 0.3068
T2271 0.3067
T2272 0.3058
T2273 0.3057
T2274 0.3058
T2275 0.3057
T2276 0.3055
T2277 0.3056
T2278 0.3055
T2279 0.3055
T2280 0.3055
T2281 0.3055
T2282 0.3046
T2283 0.3045
T2284 0.3045
T2285 0.3045
T2286 0.3045
T2287 0.3045
T2288 0.3045
T2289 0.3038
T2290 0.3033
T2291 0.3033
T2292 0.3033
T2293 0.3033
T2294 0.3033
T2295 0.3032
T2296 0.3032
T2297 0.3032
T2298 0.3029
T2299 0.3023
T2300 0.3021
T2301 0.3019
T2302 0.2991
T2303 0.2948
T2304 0.2979
T2305 0.2991
T2306 0.2981
T2307 0.2991
T2308 0.3
T2309 0.3
T2310 0.3
T2311 0.3
T2312 0.2999
T2313 0.2999
T2314 0.2999
T2315 0.2999
T2316 0.2999
T2317 0.2999
T2318 0.2999
T2319 0.2998
T2320 0.2992
T2321 0.2987
T2322 0.2998
T2323 0.2999
T2324 0.2998
T2325 0.2998
T2326 0.2997
T2327 0.2997
T2328 0.2997
T2329 0.2995
T2330 0.2995
T2331 0.2995
T2332 0.2983
T2333 0.2985
T2334 0.2985
T2335 0.2985
T2336 0.2985
T2337 0.2984
T2338 0.2984
T2339 0.2981
T2340 0.2975
T2341 0.2983
T2342 0.2984
T2343 0.2977
T2344 0.2975
T2345 0.2973
T2346 0.2973
T2347 0.2973
T2348 0.2973
T2349 0.2971
T2350 0.2978
T2351 0.2976
T2352 0.2979
T2353 0.2969
T2354 0.2971
T2355 0.297
T2356 0.297
T2357 0.297
T2358 0.297
T2359 0.297
T2360 0.297
T2361 0.297
T2362 0.2963
T2363 0.2967
T2364 0.2964
T2365 0.2964
T2366 0.2964
T2367 0.2957
T2368 0.2959
T2369 0.2965
T2370 0.2994
T2371 0.3003
T2372 0.3003
T2373 0.2999
T2374 0.2984
T2375 0.297
T2376 0.2964
T2377 0.2956
T2378 0.2948
T2379 0.2947
T2380 0.2947
T2381 0.2947
T2382 0.2957
T2383 0.2958
T2384 0.2957
T2385 0.2957
T2386 0.2957
T2387 0.2957
T2388 0.2956
T2389 0.2956
T2390 0.2956
T2391 0.2956
T2392 0.2956
T2393 0.2956
T2394 0.2956
T2395 0.1939
T2396 0.2051
T2397 0.2054
T2398 0.2051
T2399 0.2051
T2400 0.2051
T2401 0.2051
T2402 0.205
T2403 0.205
T2404 0.205
T2405 0.205
T2406 0.205
T2407 0.2054
T2408 0.205
T2409 0.205
T2410 0.2048
T2411 0.2044
T2412 0.2032
T2413 0.2039
T2414 0.2032
T2415 0.201
T2416 0.2002
T2417 0.2002
T2418 0.2002
T2419 0.2002
T2420 0.2002
T2421 0.2002
T2422 0.2002
T2423 0.2002
T2424 0.2002
T2425 0.2002
T2426 0.2002
T2427 0.2002
T2428 0.2001
T2429 0.2001
T2430 0.2001
T2431 0.2001
T2432 0.2001
T2433 0.2001
T2434 0.2001
T2435 0.2001
T2436 0.2001
T2437 0.2001
T2438 0.2001
T2439 0.2001
T2440 0.2
T2441 0.2
T2442 0.2
T2443 0.2
T2444 0.2
T2445 0.2
T2446 0.2
T2447 0.2
T2448 0.2
T2449 0.2
T2450 0.2
T2451 0.2
T2452 0.1999
T2453 0.1999
T2454 0.1999
T2455 0.1999
T2456 0.1999
T2457 0.1992
T2458 0.1984
T2459 0.1984
T2460 0.198
T2461 0.1984
T2462 0.2037
T2463 0.1979
T2464 0.1979
T2465 0.1983
T2466 0.1983
T2467 0.1983
T2468 0.1983
T2469 0.1983
T2470 0.1983
T2471 0.1983
T2472 0.1983
T2473 0.1983
T2474 0.1983
T2475 0.1983
T2476 0.1982
T2477 0.1982
T2478 0.1982
T2479 0.1982
T2480 0.1982
T2481 0.1982
T2482 0.1982
T2483 0.1982
T2484 0.1978
T2485 0.1978
T2486 0.1982
T2487 0.2035
T2488 0.1974
T2489 0.2115
T2490 0.2517
T2491 0.2513
T2492 0.2451
T2493 0.2445
T2494 0.2425
T2495 0.2422
T2496 0.24
T2497 0.2392
T2498 0.2372
T2499 0.2358
T2500 0.2347
T2501 0.2335
T2502 0.2323
T2503 0.2311
T2504 0.2292
T2505 0.2288
T2506 0.2308
T2507 0.2549
T2508 0.2499
T2509 0.2466
T2510 0.2442
T2511 0.2408
T2512 0.2332
T2513 0.2292
T2514 0.2307
T2515 0.2295
T2516 0.2291
T2517 0.2285
T2518 0.2279
T2519 0.2271
T2520 0.226
T2521 0.2247
T2522 0.2235
T2523 0.2229
T2524 0.2222
T2525 0.2211
T2526 0.2197
T2527 0.2194
T2528 0.2182
T2529 0.2171
T2530 0.2165
T2531 0.2148
T2532 0.2135
T2533 0.2129
T2534 0.2119
T2535 0.2097
T2536 0.2092
T2537 0.2092
T2538 0.2092
T2539 0.2092
T2540 0.2092
T2541 0.2092
T2542 0.2091
T2543 0.2091
T2544 0.2091
T2545 0.2091
T2546 0.2091
T2547 0.2091
T2548 0.2084
T2549 0.2077
T2550 0.2077
T2551 0.2077
T2552 0.2077
T2553 0.2067
T2554 0.207
T2555 0.2077
T2556 0.2073
T2557 0.2056
T2558 0.2045
T2559 0.2037
T2560 0.2466
T2561 0.2326
T2562 0.2286
T2563 0.2293
T2564 0.227
T2565 0.2255
T2566 0.2245
T2567 0.2234
T2568 0.223
T2569 0.2223
T2570 0.2213
T2571 0.2205
T2572 0.2201
T2573 0.2191
T2574 0.2184
T2575 0.2176
T2576 0.2172
T2577 0.2169
T2578 0.2169
T2579 0.2159
T2580 0.2149
T2581 0.2131
T2582 0.2126
T2583 0.2117
T2584 0.2113
T2585 0.2116
T2586 0.2116
T2587 0.2116
T2588 0.2116
T2589 0.2116
T2590 0.2116
T2591 0.2106
T2592 0.2102
T2593 0.2102
T2594 0.2102
T2595 0.2102
T2596 0.2102
T2597 0.2102
T2598 0.2102
T2599 0.2102
T2600 0.2093
T2601 0.2085
T2602 0.2085
T2603 0.2078
T2604 0.2078
T2605 0.2078
T2606 0.2071
T2607 0.2084
T2608 0.2081
T2609 0.2081
T2610 0.2071
T2611 0.2071
T2612 0.207
T2613 0.207
T2614 0.207
T2615 0.207
T2616 0.207
T2617 0.206
T2618 0.2057
T2619 0.2063
T2620 0.2067
T2621 0.207
T2622 0.207
T2623 0.207
T2624 0.207
T2625 0.207
T2626 0.2067
T2627 0.2063
T2628 0.206
T2629 0.2053
T2630 0.2053
T2631 0.2057
T2632 0.2047
T2633 0.2043
T2634 0.2043
T2635 0.2043
T2636 0.2043
T2637 0.2043
T2638 0.2043
T2639 0.2043
T2640 0.2043
T2641 0.2043
T2642 0.2043
T2643 0.2043
T2644 0.2043
T2645 0.2053
T2646 0.2057
T2647 0.2057
T2648 0.2057
T2649 0.2057
T2650 0.2057
T2651 0.2047
T2652 0.2047
T2653 0.2043
T2654 0.2043
T2655 0.2043
T2656 0.2043
T2657 0.2047
T2658 0.2053
T2659 0.2047
T2660 0.206
T2661 0.2057
T2662 0.2067
T2663 0.208
T2664 0.208
T2665 0.2087
T2666 0.2091
T2667 0.2113
T2668 0.2126
T2669 0.2142
T2670 0.2148
T2671 0.2164
T2672 0.2179
T2673 0.221
T2674 0.2227
T2675 0.2255
T2676 0.2268
T2677 0.2293
T2678 0.2321
T2679 0.2343
T2680 0.235
T2681 0.2353
T2682 0.2362
T2683 0.2373
T2684 0.2376
T2685 0.2376
T2686 0.2369
T2687 0.2362
T2688 0.2356
T2689 0.2346
T2690 0.2335
T2691 0.2324
T2692 0.232
T2693 0.232
T2694 0.232
T2695 0.232
T2696 0.232
T2697 0.232
T2698 0.232
T2699 0.232
T2700 0.232
T2701 0.2308
T2702 0.229
T2703 0.2275
T2704 0.2266
T2705 0.2293
T2706 0.2278
T2707 0.2266
T2708 0.2266
T2709 0.2254
T2710 0.2266
T2711 0.2266
T2712 0.2255
T2713 0.2242
T2714 0.2239
T2715 0.2239
T2716 0.2239
T2717 0.2235
T2718 0.2227
T2719 0.2223
T2720 0.2223
T2721 0.2235
T2722 0.2227
T2723 0.2231
T2724 0.2231
T2725 0.2252
T2726 0.2263
T2727 0.2266
T2728 0.2269
T2729 0.2278
T2730 0.2254
T2731 0.2266
T2732 0.2266
T2733 0.2275
T2734 0.2278
T2735 0.2282
T2736 0.2293
T2737 0.2293
T2738 0.2293
T2739 0.2293
T2740 0.2293
T2741 0.2305
T2742 0.2308
T2743 0.2314
T2744 0.232
T2745 0.2324
T2746 0.2335
T2747 0.235
T2748 0.2353
T2749 0.2359
T2750 0.2369
T2751 0.2356
T2752 0.235
T2753 0.2339
T2754 0.2335
T2755 0.232
T2756 0.2317
T2757 0.2308
T2758 0.2305
T2759 0.2293
T2760 0.2286
T2761 0.2272
T2762 0.2266
T2763 0.2258
T2764 0.2278
T2765 0.2272
T2766 0.2266
T2767 0.2255
T2768 0.2251
T2769 0.2251
T2770 0.2251
T2771 0.2251
T2772 0.2242
T2773 0.2239
T2774 0.2231
T2775 0.2223
T2776 0.2223
T2777 0.2223
T2778 0.2223
T2779 0.2223
T2780 0.2223
T2781 0.2214
T2782 0.2211
T2783 0.2211
T2784 0.2207
T2785 0.2195
T2786 0.2195
T2787 0.2195
T2788 0.2186
T2789 0.2183
T2790 0.2183
T2791 0.2014
T2792 0.2014
T2793 0.2014
T2794 0.2014
T2795 0.2014
T2796 0.2014
T2797 0.2014
T2798 0.2014
T2799 0.2014
T2800 0.2014
T2801 0.2014
T2802 0.2014
T2803 0.2014
T2804 0.2014
T2805 0.2014
T2806 0.2014
T2807 0.2014
T2808 0.2014
