# Supplementary material for: FishMORPH - An agent-based model to predict salmonid growth and distribution responses under natural and low flows
Source: Sci Rep. 2016 Jul 19;6:29414. doi: 10.1038/srep29414 (PMC4949470; doi:10.1038/srep29414)
Supplement: Supplementary Information 2 [file srep29414-s2.zip › SR_FishMORPH_Files/Parameters/Baseline_Velocity_P35.var]

Velocity PatchP35
T1 0.1976
T2 0.1972
T3 0.1972
T4 0.1972
T5 0.197
T6 0.1967
T7 0.1959
T8 0.1957
T9 0.1948
T10 0.1967
T11 0.1968
T12 0.1947
T13 0.1944
T14 0.1928
T15 0.1928
T16 0.1928
T17 0.1928
T18 0.1928
T19 0.1925
T20 0.1922
T21 0.1916
T22 0.1913
T23 0.1913
T24 0.1913
T25 0.1907
T26 0.19
T27 0.19
T28 0.19
T29 0.19
T30 0.19
T31 0.19
T32 0.19
T33 0.19
T34 0.19
T35 0.1897
T36 0.1894
T37 0.1888
T38 0.1888
T39 0.1888
T40 0.1888
T41 0.1888
T42 0.1885
T43 0.1878
T44 0.1878
T45 0.1878
T46 0.1878
T47 0.1878
T48 0.1878
T49 0.1878
T50 0.1878
T51 0.1865
T52 0.1865
T53 0.1865
T54 0.1852
T55 0.1852
T56 0.1848
T57 0.1842
T58 0.1845
T59 0.1848
T60 0.1874
T61 0.1855
T62 0.1845
T63 0.1842
T64 0.1838
T65 0.1852
T66 0.1842
T67 0.1838
T68 0.1838
T69 0.1838
T70 0.1838
T71 0.1835
T72 0.1824
T73 0.1818
T74 0.1889
T75 0.188
T76 0.188
T77 0.188
T78 0.188
T79 0.188
T80 0.188
T81 0.188
T82 0.188
T83 0.188
T84 0.188
T85 0.1883
T86 0.1892
T87 0.1892
T88 0.1892
T89 0.1892
T90 0.1892
T91 0.1892
T92 0.1892
T93 0.1892
T94 0.1892
T95 0.1892
T96 0.1892
T97 0.1892
T98 0.1892
T99 0.1889
T100 0.188
T101 0.188
T102 0.188
T103 0.188
T104 0.188
T105 0.188
T106 0.188
T107 0.188
T108 0.1877
T109 0.188
T110 0.188
T111 0.188
T112 0.188
T113 0.188
T114 0.188
T115 0.188
T116 0.188
T117 0.188
T118 0.188
T119 0.188
T120 0.188
T121 0.188
T122 0.188
T123 0.188
T124 0.188
T125 0.188
T126 0.188
T127 0.188
T128 0.188
T129 0.188
T130 0.188
T131 0.1886
T132 0.1892
T133 0.1892
T134 0.1892
T135 0.1892
T136 0.1895
T137 0.1824
T138 0.1824
T139 0.1824
T140 0.1824
T141 0.1824
T142 0.1824
T143 0.1824
T144 0.1824
T145 0.1824
T146 0.1824
T147 0.1824
T148 0.1824
T149 0.1824
T150 0.1838
T151 0.1835
T152 0.1838
T153 0.1842
T154 0.1852
T155 0.1852
T156 0.1852
T157 0.1852
T158 0.1858
T159 0.1852
T160 0.1858
T161 0.1865
T162 0.1865
T163 0.1865
T164 0.1865
T165 0.1865
T166 0.1865
T167 0.1865
T168 0.1865
T169 0.1865
T170 0.1865
T171 0.1865
T172 0.1865
T173 0.1865
T174 0.1865
T175 0.1865
T176 0.1865
T177 0.1865
T178 0.1862
T179 0.1865
T180 0.1865
T181 0.1862
T182 0.1855
T183 0.1862
T184 0.1855
T185 0.1852
T186 0.1852
T187 0.1852
T188 0.1852
T189 0.1852
T190 0.1852
T191 0.1852
T192 0.1852
T193 0.1852
T194 0.1852
T195 0.1852
T196 0.1852
T197 0.1842
T198 0.1838
T199 0.1838
T200 0.1838
T201 0.1824
T202 0.1824
T203 0.1824
T204 0.1824
T205 0.1824
T206 0.1824
T207 0.1824
T208 0.1824
T209 0.1824
T210 0.1824
T211 0.1824
T212 0.1824
T213 0.1824
T214 0.1824
T215 0.1828
T216 0.1824
T217 0.1824
T218 0.1824
T219 0.1824
T220 0.1824
T221 0.1824
T222 0.1824
T223 0.1824
T224 0.1821
T225 0.1892
T226 0.1892
T227 0.1892
T228 0.1892
T229 0.1892
T230 0.1892
T231 0.1892
T232 0.1892
T233 0.1892
T234 0.1892
T235 0.1892
T236 0.1892
T237 0.1892
T238 0.1892
T239 0.1892
T240 0.1892
T241 0.1892
T242 0.1892
T243 0.1892
T244 0.1892
T245 0.1892
T246 0.1892
T247 0.1892
T248 0.1892
T249 0.188
T250 0.188
T251 0.1883
T252 0.213
T253 0.2332
T254 0.2272
T255 0.227
T256 0.2271
T257 0.2271
T258 0.2259
T259 0.2262
T260 0.2262
T261 0.2256
T262 0.2251
T263 0.2252
T264 0.2252
T265 0.2252
T266 0.2252
T267 0.2252
T268 0.2252
T269 0.2252
T270 0.2252
T271 0.2252
T272 0.2252
T273 0.2252
T274 0.2252
T275 0.2252
T276 0.2255
T277 0.2258
T278 0.2263
T279 0.2262
T280 0.2262
T281 0.2262
T282 0.2256
T283 0.2254
T284 0.2252
T285 0.2252
T286 0.2252
T287 0.2252
T288 0.2252
T289 0.2252
T290 0.2252
T291 0.2252
T292 0.2252
T293 0.2255
T294 0.2263
T295 0.2262
T296 0.2262
T297 0.2273
T298 0.2271
T299 0.2271
T300 0.2276
T301 0.2272
T302 0.2273
T303 0.2275
T304 0.2277
T305 0.2279
T306 0.2278
T307 0.2278
T308 0.2278
T309 0.2278
T310 0.2278
T311 0.2278
T312 0.2278
T313 0.2278
T314 0.2278
T315 0.2278
T316 0.2278
T317 0.2278
T318 0.2278
T319 0.2278
T320 0.2278
T321 0.2278
T322 0.2278
T323 0.2278
T324 0.2278
T325 0.2276
T326 0.2279
T327 0.2278
T328 0.2278
T329 0.2278
T330 0.2278
T331 0.2278
T332 0.2278
T333 0.2278
T334 0.2278
T335 0.2278
T336 0.2278
T337 0.2276
T338 0.2269
T339 0.2271
T340 0.2271
T341 0.2271
T342 0.2271
T343 0.2271
T344 0.2271
T345 0.2271
T346 0.2271
T347 0.2271
T348 0.2271
T349 0.2271
T350 0.2271
T351 0.2271
T352 0.2271
T353 0.2259
T354 0.2262
T355 0.2262
T356 0.2262
T357 0.2262
T358 0.2262
T359 0.2262
T360 0.2262
T361 0.2262
T362 0.2256
T363 0.2263
T364 0.2262
T365 0.2262
T366 0.2262
T367 0.2262
T368 0.2262
T369 0.2262
T370 0.2262
T371 0.2262
T372 0.2262
T373 0.2264
T374 0.2273
T375 0.2271
T376 0.2271
T377 0.2271
T378 0.2273
T379 0.227
T380 0.2271
T381 0.2271
T382 0.2271
T383 0.2271
T384 0.2271
T385 0.2271
T386 0.2271
T387 0.2271
T388 0.2271
T389 0.2271
T390 0.2271
T391 0.2271
T392 0.2271
T393 0.2262
T394 0.2189
T395 0.2064
T396 0.1986
T397 0.1978
T398 0.1968
T399 0.1958
T400 0.196
T401 0.196
T402 0.196
T403 0.1963
T404 0.196
T405 0.196
T406 0.1951
T407 0.1949
T408 0.195
T409 0.195
T410 0.1956
T411 0.1961
T412 0.1969
T413 0.1982
T414 0.199
T415 0.1981
T416 0.1989
T417 0.1988
T418 0.1988
T419 0.1986
T420 0.1967
T421 0.197
T422 0.1916
T423 0.1907
T424 0.1913
T425 0.1913
T426 0.1913
T427 0.1913
T428 0.1913
T429 0.1913
T430 0.1913
T431 0.1913
T432 0.1913
T433 0.1913
T434 0.1913
T435 0.1907
T436 0.19
T437 0.19
T438 0.1894
T439 0.1888
T440 0.1881
T441 0.1875
T442 0.1875
T443 0.1872
T444 0.1862
T445 0.1865
T446 0.1862
T447 0.1865
T448 0.1862
T449 0.1859
T450 0.1842
T451 0.1835
T452 0.1835
T453 0.1835
T454 0.1829
T455 0.1821
T456 0.1821
T457 0.1835
T458 0.1835
T459 0.1835
T460 0.1832
T461 0.1835
T462 0.1835
T463 0.1849
T464 0.1858
T465 0.1866
T466 0.1872
T467 0.1882
T468 0.1889
T469 0.1898
T470 0.1898
T471 0.1904
T472 0.191
T473 0.1907
T474 0.1898
T475 0.1892
T476 0.1885
T477 0.1879
T478 0.1872
T479 0.1872
T480 0.1866
T481 0.1872
T482 0.1869
T483 0.1872
T484 0.1872
T485 0.1876
T486 0.1872
T487 0.1885
T488 0.1887
T489 0.1905
T490 0.192
T491 0.1939
T492 0.1942
T493 0.1954
T494 0.1971
T495 0.198
T496 0.1988
T497 0.1995
T498 0.1997
T499 0.2008
T500 0.2023
T501 0.2029
T502 0.2044
T503 0.2058
T504 0.2069
T505 0.2079
T506 0.2088
T507 0.2089
T508 0.2091
T509 0.2099
T510 0.2097
T511 0.21
T512 0.2107
T513 0.2109
T514 0.2116
T515 0.2127
T516 0.2129
T517 0.214
T518 0.2143
T519 0.2142
T520 0.2145
T521 0.2141
T522 0.2142
T523 0.2142
T524 0.2142
T525 0.2142
T526 0.2142
T527 0.2139
T528 0.2133
T529 0.2131
T530 0.2132
T531 0.2121
T532 0.2123
T533 0.2121
T534 0.2113
T535 0.2102
T536 0.2099
T537 0.2094
T538 0.209
T539 0.2086
T540 0.2087
T541 0.2074
T542 0.2076
T543 0.2076
T544 0.207
T545 0.2066
T546 0.2067
T547 0.2061
T548 0.2057
T549 0.2058
T550 0.2052
T551 0.2048
T552 0.2045
T553 0.2036
T554 0.2038
T555 0.2032
T556 0.2027
T557 0.2028
T558 0.2031
T559 0.2042
T560 0.2061
T561 0.2088
T562 0.2104
T563 0.2124
T564 0.2144
T565 0.2183
T566 0.2235
T567 0.2277
T568 0.2299
T569 0.2318
T570 0.233
T571 0.2347
T572 0.2362
T573 0.2383
T574 0.2146
T575 0.2185
T576 0.2222
T577 0.2287
T578 0.2358
T579 0.2427
T580 0.2492
T581 0.255
T582 0.259
T583 0.263
T584 0.2524
T585 0.2538
T586 0.2571
T587 0.2554
T588 0.2564
T589 0.2608
T590 0.2628
T591 0.2633
T592 0.2602
T593 0.2606
T594 0.2605
T595 0.2598
T596 0.2618
T597 0.2582
T598 0.2539
T599 0.2538
T600 0.249
T601 0.2579
T602 0.2553
T603 0.2528
T604 0.2507
T605 0.2489
T606 0.2481
T607 0.2474
T608 0.2478
T609 0.2484
T610 0.25
T611 0.251
T612 0.2532
T613 0.2552
T614 0.2571
T615 0.2578
T616 0.2595
T617 0.2608
T618 0.2622
T619 0.2506
T620 0.2517
T621 0.252
T622 0.251
T623 0.261
T624 0.2565
T625 0.2504
T626 0.2427
T627 0.2337
T628 0.224
T629 0.2156
T630 0.2102
T631 0.2343
T632 0.2327
T633 0.2313
T634 0.2302
T635 0.2294
T636 0.2285
T637 0.2277
T638 0.2274
T639 0.2266
T640 0.2259
T641 0.2258
T642 0.2254
T643 0.225
T644 0.2251
T645 0.2251
T646 0.2245
T647 0.224
T648 0.2238
T649 0.223
T650 0.2232
T651 0.2227
T652 0.2223
T653 0.2224
T654 0.2218
T655 0.2213
T656 0.2214
T657 0.2207
T658 0.2206
T659 0.2206
T660 0.2194
T661 0.2197
T662 0.2187
T663 0.2189
T664 0.2169
T665 0.2019
T666 0.2027
T667 0.203
T668 0.203
T669 0.2027
T670 0.2022
T671 0.2023
T672 0.2023
T673 0.2023
T674 0.2023
T675 0.2011
T676 0.2013
T677 0.2012
T678 0.2011
T679 0.2009
T680 0.2
T681 0.2002
T682 0.2002
T683 0.1996
T684 0.2006
T685 0.2033
T686 0.2126
T687 0.2183
T688 0.2103
T689 0.2051
T690 0.2021
T691 0.2008
T692 0.2
T693 0.1996
T694 0.1991
T695 0.1992
T696 0.1989
T697 0.1981
T698 0.1982
T699 0.1983
T700 0.1983
T701 0.1983
T702 0.1974
T703 0.1976
T704 0.1976
T705 0.1975
T706 0.1975
T707 0.1976
T708 0.1967
T709 0.1966
T710 0.1967
T711 0.1967
T712 0.1964
T713 0.1956
T714 0.1958
T715 0.1958
T716 0.1959
T717 0.1959
T718 0.1959
T719 0.196
T720 0.196
T721 0.196
T722 0.1961
T723 0.1961
T724 0.1961
T725 0.1962
T726 0.1962
T727 0.1963
T728 0.1963
T729 0.196
T730 0.1961
T731 0.1964
T732 0.1964
T733 0.1956
T734 0.1953
T735 0.1957
T736 0.1954
T737 0.1951
T738 0.1948
T739 0.1946
T740 0.1943
T741 0.1943
T742 0.1943
T743 0.1942
T744 0.1941
T745 0.1942
T746 0.1942
T747 0.1943
T748 0.1943
T749 0.1943
T750 0.1944
T751 0.1944
T752 0.1944
T753 0.1945
T754 0.1945
T755 0.1945
T756 0.1946
T757 0.1946
T758 0.1946
T759 0.1947
T760 0.1947
T761 0.1947
T762 0.1948
T763 0.1948
T764 0.1948
T765 0.203
T766 0.2013
T767 0.2015
T768 0.2015
T769 0.2016
T770 0.2016
T771 0.2013
T772 0.2011
T773 0.2012
T774 0.2009
T775 0.2012
T776 0.2014
T777 0.2014
T778 0.2015
T779 0.2015
T780 0.2015
T781 0.2013
T782 0.2012
T783 0.201
T784 0.2011
T785 0.2005
T786 0.2009
T787 0.2006
T788 0.2007
T789 0.2013
T790 0.2013
T791 0.2013
T792 0.2014
T793 0.2014
T794 0.2014
T795 0.2015
T796 0.2015
T797 0.2012
T798 0.2016
T799 0.2016
T800 0.2016
T801 0.2017
T802 0.2017
T803 0.2017
T804 0.2018
T805 0.2016
T806 0.2016
T807 0.2017
T808 0.2017
T809 0.2011
T810 0.2006
T811 0.2011
T812 0.2007
T813 0.2008
T814 0.2008
T815 0.2009
T816 0.2009
T817 0.2009
T818 0.201
T819 0.201
T820 0.201
T821 0.2004
T822 0.2006
T823 0.1999
T824 0.2001
T825 0.2001
T826 0.2001
T827 0.2002
T828 0.2002
T829 0.2002
T830 0.1993
T831 0.1994
T832 0.2001
T833 0.1984
T834 0.1978
T835 0.1975
T836 0.1965
T837 0.1965
T838 0.1966
T839 0.1966
T840 0.1966
T841 0.1966
T842 0.1967
T843 0.1967
T844 0.1967
T845 0.1965
T846 0.2045
T847 0.2045
T848 0.2039
T849 0.2038
T850 0.2051
T851 0.2049
T852 0.2052
T853 0.2053
T854 0.2053
T855 0.204
T856 0.2038
T857 0.2028
T858 0.2029
T859 0.2029
T860 0.2029
T861 0.203
T862 0.203
T863 0.203
T864 0.2031
T865 0.2038
T866 0.2044
T867 0.2045
T868 0.2045
T869 0.2045
T870 0.2046
T871 0.2046
T872 0.2047
T873 0.2047
T874 0.2047
T875 0.2048
T876 0.2048
T877 0.2048
T878 0.2049
T879 0.2049
T880 0.2036
T881 0.2037
T882 0.2027
T883 0.2024
T884 0.2018
T885 0.2018
T886 0.2025
T887 0.2025
T888 0.2031
T889 0.2037
T890 0.2037
T891 0.2038
T892 0.2038
T893 0.2038
T894 0.2042
T895 0.2039
T896 0.2039
T897 0.204
T898 0.204
T899 0.204
T900 0.2041
T901 0.2041
T902 0.2041
T903 0.2038
T904 0.2032
T905 0.2029
T906 0.2029
T907 0.2029
T908 0.203
T909 0.203
T910 0.203
T911 0.2031
T912 0.2031
T913 0.2031
T914 0.2032
T915 0.2036
T916 0.2032
T917 0.2033
T918 0.2037
T919 0.2047
T920 0.2037
T921 0.2034
T922 0.2034
T923 0.2035
T924 0.2035
T925 0.2035
T926 0.2035
T927 0.203
T928 0.2022
T929 0.2034
T930 0.2023
T931 0.2021
T932 0.2021
T933 0.2021
T934 0.2021
T935 0.2022
T936 0.2022
T937 0.2022
T938 0.2026
T939 0.2027
T940 0.2023
T941 0.2038
T942 0.2038
T943 0.2038
T944 0.2038
T945 0.2039
T946 0.2039
T947 0.2039
T948 0.204
T949 0.2051
T950 0.2065
T951 0.2059
T952 0.2052
T953 0.2044
T954 0.2039
T955 0.2039
T956 0.2039
T957 0.2039
T958 0.204
T959 0.204
T960 0.204
T961 0.2041
T962 0.2041
T963 0.2041
T964 0.2042
T965 0.2042
T966 0.2042
T967 0.2042
T968 0.2043
T969 0.2043
T970 0.2043
T971 0.2043
T972 0.2044
T973 0.2044
T974 0.2044
T975 0.2045
T976 0.2045
T977 0.2045
T978 0.2045
T979 0.2046
T980 0.2046
T981 0.2045
T982 0.2035
T983 0.2032
T984 0.2032
T985 0.2032
T986 0.2029
T987 0.2029
T988 0.203
T989 0.203
T990 0.203
T991 0.203
T992 0.203
T993 0.203
T994 0.203
T995 0.203
T996 0.2163
T997 0.2164
T998 0.2164
T999 0.2164
T1000 0.2165
T1001 0.2162
T1002 0.2152
T1003 0.2153
T1004 0.2153
T1005 0.2157
T1006 0.2167
T1007 0.2167
T1008 0.2158
T1009 0.2155
T1010 0.2155
T1011 0.2156
T1012 0.2156
T1013 0.2156
T1014 0.2157
T1015 0.2157
T1016 0.2157
T1017 0.2158
T1018 0.2157
T1019 0.2169
T1020 0.217
T1021 0.217
T1022 0.217
T1023 0.2168
T1024 0.2158
T1025 0.2148
T1026 0.2145
T1027 0.214
T1028 0.2135
T1029 0.2141
T1030 0.2146
T1031 0.2147
T1032 0.2147
T1033 0.2147
T1034 0.2148
T1035 0.2148
T1036 0.2149
T1037 0.2149
T1038 0.2149
T1039 0.215
T1040 0.2157
T1041 0.2164
T1042 0.2151
T1043 0.2155
T1044 0.2165
T1045 0.2165
T1046 0.2173
T1047 0.2177
T1048 0.2177
T1049 0.2181
T1050 0.2178
T1051 0.2168
T1052 0.2155
T1053 0.2152
T1054 0.2152
T1055 0.2153
T1056 0.2153
T1057 0.2167
T1058 0.2167
T1059 0.2168
T1060 0.2168
T1061 0.2168
T1062 0.2169
T1063 0.2169
T1064 0.2169
T1065 0.217
T1066 0.217
T1067 0.2177
T1068 0.2183
T1069 0.2182
T1070 0.2183
T1071 0.2183
T1072 0.219
T1073 0.2197
T1074 0.2198
T1075 0.2198
T1076 0.2198
T1077 0.2199
T1078 0.2199
T1079 0.2199
T1080 0.22
T1081 0.22
T1082 0.2204
T1083 0.2204
T1084 0.2208
T1085 0.2215
T1086 0.2214
T1087 0.2213
T1088 0.2213
T1089 0.2214
T1090 0.2214
T1091 0.2211
T1092 0.2215
T1093 0.2254
T1094 0.2253
T1095 0.2242
T1096 0.2244
T1097 0.2244
T1098 0.2248
T1099 0.2257
T1100 0.2256
T1101 0.2256
T1102 0.2187
T1103 0.2215
T1104 0.2261
T1105 0.2333
T1106 0.2374
T1107 0.2388
T1108 0.2388
T1109 0.2387
T1110 0.2406
T1111 0.2428
T1112 0.247
T1113 0.2498
T1114 0.2555
T1115 0.2565
T1116 0.2581
T1117 0.258
T1118 0.2566
T1119 0.2536
T1120 0.2495
T1121 0.2464
T1122 0.2444
T1123 0.2444
T1124 0.243
T1125 0.2411
T1126 0.2412
T1127 0.2413
T1128 0.2413
T1129 0.2413
T1130 0.2422
T1131 0.2424
T1132 0.2421
T1133 0.2413
T1134 0.2415
T1135 0.2419
T1136 0.2424
T1137 0.2423
T1138 0.2427
T1139 0.2435
T1140 0.245
T1141 0.2462
T1142 0.247
T1143 0.2469
T1144 0.2472
T1145 0.2472
T1146 0.2472
T1147 0.2478
T1148 0.248
T1149 0.248
T1150 0.248
T1151 0.2481
T1152 0.2473
T1153 0.2465
T1154 0.2454
T1155 0.2444
T1156 0.2441
T1157 0.2442
T1158 0.2429
T1159 0.2432
T1160 0.2432
T1161 0.2439
T1162 0.2445
T1163 0.2442
T1164 0.2456
T1165 0.2457
T1166 0.2465
T1167 0.2464
T1168 0.2465
T1169 0.2459
T1170 0.2455
T1171 0.2446
T1172 0.2445
T1173 0.2456
T1174 0.2458
T1175 0.2456
T1176 0.2456
T1177 0.2463
T1178 0.2469
T1179 0.2469
T1180 0.2466
T1181 0.2466
T1182 0.247
T1183 0.247
T1184 0.247
T1185 0.2471
T1186 0.2471
T1187 0.2471
T1188 0.2467
T1189 0.2478
T1190 0.2454
T1191 0.244
T1192 0.243
T1193 0.2423
T1194 0.2419
T1195 0.2407
T1196 0.2409
T1197 0.2409
T1198 0.241
T1199 0.2423
T1200 0.2434
T1201 0.2444
T1202 0.2431
T1203 0.2429
T1204 0.242
T1205 0.2416
T1206 0.2411
T1207 0.2438
T1208 0.2415
T1209 0.2392
T1210 0.2403
T1211 0.2409
T1212 0.2421
T1213 0.2434
T1214 0.2455
T1215 0.2464
T1216 0.2481
T1217 0.2485
T1218 0.2499
T1219 0.2516
T1220 0.2547
T1221 0.2569
T1222 0.2595
T1223 0.2615
T1224 0.2614
T1225 0.2613
T1226 0.2604
T1227 0.2603
T1228 0.2591
T1229 0.2584
T1230 0.2583
T1231 0.2584
T1232 0.2591
T1233 0.2611
T1234 0.2632
T1235 0.2664
T1236 0.2682
T1237 0.2696
T1238 0.2696
T1239 0.2708
T1240 0.2723
T1241 0.2717
T1242 0.2689
T1243 0.2685
T1244 0.2688
T1245 0.2688
T1246 0.2689
T1247 0.2696
T1248 0.2698
T1249 0.2698
T1250 0.2698
T1251 0.2698
T1252 0.2693
T1253 0.2688
T1254 0.269
T1255 0.2684
T1256 0.2673
T1257 0.2669
T1258 0.2665
T1259 0.266
T1260 0.2652
T1261 0.2651
T1262 0.2644
T1263 0.2594
T1264 0.2575
T1265 0.2558
T1266 0.2551
T1267 0.2543
T1268 0.2532
T1269 0.2523
T1270 0.2522
T1271 0.2509
T1272 0.2506
T1273 0.2488
T1274 0.2481
T1275 0.248
T1276 0.2469
T1277 0.2464
T1278 0.2458
T1279 0.2448
T1280 0.2443
T1281 0.2434
T1282 0.2427
T1283 0.2429
T1284 0.2429
T1285 0.2428
T1286 0.2427
T1287 0.2413
T1288 0.2409
T1289 0.2389
T1290 0.238
T1291 0.2367
T1292 0.236
T1293 0.2362
T1294 0.2372
T1295 0.2374
T1296 0.2373
T1297 0.2361
T1298 0.2363
T1299 0.2363
T1300 0.2348
T1301 0.2347
T1302 0.2338
T1303 0.2333
T1304 0.2327
T1305 0.2328
T1306 0.2316
T1307 0.2318
T1308 0.2314
T1309 0.2329
T1310 0.2327
T1311 0.2327
T1312 0.2343
T1313 0.2365
T1314 0.2389
T1315 0.248
T1316 0.2602
T1317 0.2674
T1318 0.2767
T1319 0.2862
T1320 0.2944
T1321 0.2985
T1322 0.2687
T1323 0.2731
T1324 0.276
T1325 0.2781
T1326 0.2807
T1327 0.2821
T1328 0.2842
T1329 0.2852
T1330 0.2847
T1331 0.2841
T1332 0.2828
T1333 0.2803
T1334 0.2769
T1335 0.274
T1336 0.27
T1337 0.267
T1338 0.2656
T1339 0.2644
T1340 0.2988
T1341 0.2984
T1342 0.2986
T1343 0.2986
T1344 0.298
T1345 0.2975
T1346 0.2974
T1347 0.2967
T1348 0.2955
T1349 0.2944
T1350 0.2936
T1351 0.2923
T1352 0.2912
T1353 0.2897
T1354 0.2882
T1355 0.2874
T1356 0.2865
T1357 0.2856
T1358 0.2839
T1359 0.2825
T1360 0.2808
T1361 0.2797
T1362 0.2785
T1363 0.2776
T1364 0.2766
T1365 0.2757
T1366 0.2747
T1367 0.2737
T1368 0.2731
T1369 0.273
T1370 0.273
T1371 0.2731
T1372 0.2737
T1373 0.2749
T1374 0.2761
T1375 0.2771
T1376 0.2787
T1377 0.2796
T1378 0.28
T1379 0.2812
T1380 0.2813
T1381 0.2828
T1382 0.2834
T1383 0.2845
T1384 0.2855
T1385 0.284
T1386 0.2846
T1387 0.2843
T1388 0.2835
T1389 0.2825
T1390 0.2812
T1391 0.28
T1392 0.2794
T1393 0.2795
T1394 0.2795
T1395 0.2808
T1396 0.2824
T1397 0.2842
T1398 0.2858
T1399 0.287
T1400 0.2873
T1401 0.2878
T1402 0.2874
T1403 0.2881
T1404 0.2873
T1405 0.2865
T1406 0.2858
T1407 0.2851
T1408 0.2838
T1409 0.2835
T1410 0.2827
T1411 0.2827
T1412 0.2818
T1413 0.282
T1414 0.2818
T1415 0.2821
T1416 0.2807
T1417 0.281
T1418 0.281
T1419 0.2811
T1420 0.2811
T1421 0.2799
T1422 0.2798
T1423 0.279
T1424 0.2779
T1425 0.2782
T1426 0.2779
T1427 0.2771
T1428 0.2763
T1429 0.2756
T1430 0.2752
T1431 0.275
T1432 0.2744
T1433 0.2743
T1434 0.2747
T1435 0.275
T1436 0.2749
T1437 0.2743
T1438 0.2745
T1439 0.2745
T1440 0.2745
T1441 0.2742
T1442 0.2737
T1443 0.2735
T1444 0.2726
T1445 0.2718
T1446 0.2714
T1447 0.2712
T1448 0.2703
T1449 0.2705
T1450 0.2706
T1451 0.2706
T1452 0.2703
T1453 0.2697
T1454 0.2695
T1455 0.2693
T1456 0.2677
T1457 0.267
T1458 0.2659
T1459 0.2647
T1460 0.264
T1461 0.2634
T1462 0.2629
T1463 0.2629
T1464 0.2637
T1465 0.2664
T1466 0.2681
T1467 0.2684
T1468 0.2669
T1469 0.2652
T1470 0.2645
T1471 0.264
T1472 0.2638
T1473 0.2632
T1474 0.2627
T1475 0.263
T1476 0.264
T1477 0.2624
T1478 0.2627
T1479 0.2625
T1480 0.2619
T1481 0.2613
T1482 0.2615
T1483 0.2601
T1484 0.2603
T1485 0.2604
T1486 0.2609
T1487 0.2615
T1488 0.2636
T1489 0.2645
T1490 0.2641
T1491 0.266
T1492 0.2672
T1493 0.2673
T1494 0.267
T1495 0.2671
T1496 0.2685
T1497 0.2697
T1498 0.2717
T1499 0.2735
T1500 0.275
T1501 0.2755
T1502 0.275
T1503 0.2738
T1504 0.2724
T1505 0.2714
T1506 0.271
T1507 0.27
T1508 0.2699
T1509 0.2706
T1510 0.2712
T1511 0.2715
T1512 0.2725
T1513 0.2729
T1514 0.2733
T1515 0.2749
T1516 0.2751
T1517 0.2763
T1518 0.2764
T1519 0.2776
T1520 0.2782
T1521 0.279
T1522 0.2794
T1523 0.2807
T1524 0.2818
T1525 0.2834
T1526 0.2856
T1527 0.2858
T1528 0.286
T1529 0.2866
T1530 0.2858
T1531 0.2858
T1532 0.2859
T1533 0.285
T1534 0.2848
T1535 0.285
T1536 0.2857
T1537 0.2862
T1538 0.2876
T1539 0.2888
T1540 0.2903
T1541 0.2915
T1542 0.2927
T1543 0.2933
T1544 0.2931
T1545 0.2932
T1546 0.2932
T1547 0.2932
T1548 0.2932
T1549 0.2933
T1550 0.2933
T1551 0.2933
T1552 0.2933
T1553 0.2933
T1554 0.2934
T1555 0.2934
T1556 0.2934
T1557 0.2934
T1558 0.2935
T1559 0.2935
T1560 0.2935
T1561 0.2935
T1562 0.2935
T1563 0.2936
T1564 0.2936
T1565 0.2936
T1566 0.2936
T1567 0.2936
T1568 0.2937
T1569 0.2937
T1570 0.2802
T1571 0.2787
T1572 0.2785
T1573 0.2784
T1574 0.2755
T1575 0.2754
T1576 0.2756
T1577 0.2753
T1578 0.2757
T1579 0.2763
T1580 0.2778
T1581 0.2798
T1582 0.2806
T1583 0.2806
T1584 0.2809
T1585 0.2799
T1586 0.2807
T1587 0.2816
T1588 0.2824
T1589 0.2835
T1590 0.2839
T1591 0.2832
T1592 0.2827
T1593 0.2818
T1594 0.2811
T1595 0.281
T1596 0.281
T1597 0.2827
T1598 0.2827
T1599 0.2823
T1600 0.2821
T1601 0.2822
T1602 0.2822
T1603 0.2822
T1604 0.2822
T1605 0.2819
T1606 0.2819
T1607 0.2816
T1608 0.2804
T1609 0.2794
T1610 0.2784
T1611 0.2778
T1612 0.2767
T1613 0.276
T1614 0.2759
T1615 0.2753
T1616 0.2747
T1617 0.2762
T1618 0.2758
T1619 0.2762
T1620 0.2771
T1621 0.2769
T1622 0.2769
T1623 0.2763
T1624 0.2754
T1625 0.2743
T1626 0.2733
T1627 0.272
T1628 0.2703
T1629 0.2693
T1630 0.2689
T1631 0.2683
T1632 0.2673
T1633 0.2672
T1634 0.2655
T1635 0.2644
T1636 0.2634
T1637 0.263
T1638 0.2621
T1639 0.2619
T1640 0.2616
T1641 0.2606
T1642 0.2608
T1643 0.2608
T1644 0.2605
T1645 0.2595
T1646 0.2594
T1647 0.2581
T1648 0.2569
T1649 0.2559
T1650 0.2554
T1651 0.2551
T1652 0.2545
T1653 0.2535
T1654 0.2536
T1655 0.2536
T1656 0.2537
T1657 0.2537
T1658 0.2544
T1659 0.2547
T1660 0.2554
T1661 0.2562
T1662 0.2585
T1663 0.2625
T1664 0.2647
T1665 0.2673
T1666 0.2697
T1667 0.2715
T1668 0.2763
T1669 0.2795
T1670 0.282
T1671 0.2853
T1672 0.2887
T1673 0.291
T1674 0.2925
T1675 0.293
T1676 0.2929
T1677 0.2919
T1678 0.2906
T1679 0.2883
T1680 0.2863
T1681 0.2842
T1682 0.2828
T1683 0.2832
T1684 0.2826
T1685 0.2834
T1686 0.2842
T1687 0.2844
T1688 0.2853
T1689 0.2854
T1690 0.2854
T1691 0.2854
T1692 0.2854
T1693 0.2854
T1694 0.2851
T1695 0.2836
T1696 0.2823
T1697 0.2807
T1698 0.2798
T1699 0.2783
T1700 0.2776
T1701 0.2778
T1702 0.2778
T1703 0.2768
T1704 0.2754
T1705 0.2757
T1706 0.2744
T1707 0.274
T1708 0.2731
T1709 0.2716
T1710 0.2709
T1711 0.2703
T1712 0.2691
T1713 0.2686
T1714 0.2681
T1715 0.2682
T1716 0.2675
T1717 0.2666
T1718 0.2657
T1719 0.2647
T1720 0.2636
T1721 0.2638
T1722 0.2638
T1723 0.2652
T1724 0.265
T1725 0.2649
T1726 0.2648
T1727 0.2652
T1728 0.2662
T1729 0.265
T1730 0.2648
T1731 0.2649
T1732 0.2649
T1733 0.2637
T1734 0.2637
T1735 0.2635
T1736 0.2626
T1737 0.2628
T1738 0.2628
T1739 0.2628
T1740 0.2628
T1741 0.2625
T1742 0.2611
T1743 0.2606
T1744 0.2595
T1745 0.2586
T1746 0.2581
T1747 0.2582
T1748 0.2582
T1749 0.2582
T1750 0.2582
T1751 0.2592
T1752 0.2593
T1753 0.2584
T1754 0.2587
T1755 0.2584
T1756 0.2579
T1757 0.2576
T1758 0.2576
T1759 0.2565
T1760 0.2564
T1761 0.255
T1762 0.2552
T1763 0.2552
T1764 0.2549
T1765 0.2552
T1766 0.2552
T1767 0.2552
T1768 0.2549
T1769 0.2545
T1770 0.2549
T1771 0.2552
T1772 0.2551
T1773 0.2551
T1774 0.2551
T1775 0.2551
T1776 0.2544
T1777 0.2537
T1778 0.2539
T1779 0.2532
T1780 0.2527
T1781 0.2528
T1782 0.2519
T1783 0.2514
T1784 0.2515
T1785 0.2515
T1786 0.2515
T1787 0.2542
T1788 0.2523
T1789 0.2516
T1790 0.2503
T1791 0.2501
T1792 0.2488
T1793 0.2475
T1794 0.2477
T1795 0.2477
T1796 0.2473
T1797 0.2477
T1798 0.2477
T1799 0.2476
T1800 0.2476
T1801 0.2476
T1802 0.2476
T1803 0.2468
T1804 0.2461
T1805 0.2463
T1806 0.2456
T1807 0.2457
T1808 0.245
T1809 0.2451
T1810 0.2451
T1811 0.2451
T1812 0.2454
T1813 0.245
T1814 0.2451
T1815 0.2451
T1816 0.2434
T1817 0.2436
T1818 0.2436
T1819 0.2436
T1820 0.2436
T1821 0.2436
T1822 0.2436
T1823 0.2436
T1824 0.2436
T1825 0.2436
T1826 0.2425
T1827 0.242
T1828 0.2421
T1829 0.2406
T1830 0.2513
T1831 0.2513
T1832 0.2503
T1833 0.2504
T1834 0.2511
T1835 0.2431
T1836 0.2447
T1837 0.2448
T1838 0.2447
T1839 0.2443
T1840 0.2436
T1841 0.2436
T1842 0.2432
T1843 0.2433
T1844 0.2433
T1845 0.2445
T1846 0.2445
T1847 0.2445
T1848 0.2445
T1849 0.2445
T1850 0.2438
T1851 0.2432
T1852 0.2426
T1853 0.2419
T1854 0.2406
T1855 0.2407
T1856 0.2509
T1857 0.2506
T1858 0.251
T1859 0.2415
T1860 0.2422
T1861 0.2417
T1862 0.241
T1863 0.2508
T1864 0.2497
T1865 0.2495
T1866 0.2496
T1867 0.2508
T1868 0.251
T1869 0.2505
T1870 0.2505
T1871 0.2501
T1872 0.2491
T1873 0.251
T1874 0.2418
T1875 0.2435
T1876 0.2469
T1877 0.252
T1878 0.2546
T1879 0.2575
T1880 0.2607
T1881 0.2637
T1882 0.2674
T1883 0.2719
T1884 0.2767
T1885 0.2798
T1886 0.2829
T1887 0.2844
T1888 0.2843
T1889 0.2839
T1890 0.282
T1891 0.2801
T1892 0.279
T1893 0.277
T1894 0.2758
T1895 0.2754
T1896 0.2752
T1897 0.2756
T1898 0.2771
T1899 0.2789
T1900 0.2805
T1901 0.2817
T1902 0.2823
T1903 0.2828
T1904 0.2827
T1905 0.282
T1906 0.2812
T1907 0.2814
T1908 0.2804
T1909 0.2783
T1910 0.2745
T1911 0.2735
T1912 0.272
T1913 0.2696
T1914 0.2694
T1915 0.2699
T1916 0.2672
T1917 0.2643
T1918 0.2642
T1919 0.2634
T1920 0.2622
T1921 0.2624
T1922 0.261
T1923 0.2602
T1924 0.2594
T1925 0.259
T1926 0.2576
T1927 0.2575
T1928 0.2564
T1929 0.2557
T1930 0.2558
T1931 0.2578
T1932 0.2579
T1933 0.2571
T1934 0.2562
T1935 0.2557
T1936 0.2555
T1937 0.2541
T1938 0.2529
T1939 0.2534
T1940 0.2545
T1941 0.2555
T1942 0.2557
T1943 0.2576
T1944 0.259
T1945 0.258
T1946 0.2574
T1947 0.2583
T1948 0.2589
T1949 0.2599
T1950 0.2619
T1951 0.2657
T1952 0.2696
T1953 0.2741
T1954 0.2802
T1955 0.2869
T1956 0.2912
T1957 0.2944
T1958 0.2992
T1959 0.3086
T1960 0.3134
T1961 0.2816
T1962 0.2848
T1963 0.2887
T1964 0.2929
T1965 0.2966
T1966 0.3021
T1967 0.3053
T1968 0.3097
T1969 0.3131
T1970 0.317
T1971 0.318
T1972 0.3206
T1973 0.3225
T1974 0.3234
T1975 0.3249
T1976 0.3255
T1977 0.3268
T1978 0.3265
T1979 0.3259
T1980 0.3262
T1981 0.3259
T1982 0.3248
T1983 0.3241
T1984 0.323
T1985 0.3223
T1986 0.3228
T1987 0.3216
T1988 0.3206
T1989 0.3205
T1990 0.3205
T1991 0.3196
T1992 0.3195
T1993 0.3186
T1994 0.3182
T1995 0.3166
T1996 0.3155
T1997 0.3149
T1998 0.3133
T1999 0.3121
T2000 0.3105
T2001 0.309
T2002 0.3069
T2003 0.3046
T2004 0.3027
T2005 0.3012
T2006 0.2993
T2007 0.2984
T2008 0.2982
T2009 0.2973
T2010 0.2968
T2011 0.2966
T2012 0.2954
T2013 0.2949
T2014 0.2941
T2015 0.2933
T2016 0.2924
T2017 0.2909
T2018 0.2902
T2019 0.2887
T2020 0.2879
T2021 0.2871
T2022 0.2859
T2023 0.2847
T2024 0.2832
T2025 0.2824
T2026 0.2814
T2027 0.28
T2028 0.2791
T2029 0.278
T2030 0.2765
T2031 0.2765
T2032 0.2756
T2033 0.3115
T2034 0.3111
T2035 0.3107
T2036 0.3108
T2037 0.3098
T2038 0.3096
T2039 0.3088
T2040 0.3087
T2041 0.3077
T2042 0.3073
T2043 0.3066
T2044 0.3068
T2045 0.3069
T2046 0.3065
T2047 0.3066
T2048 0.3076
T2049 0.3088
T2050 0.3097
T2051 0.3113
T2052 0.3128
T2053 0.2802
T2054 0.2839
T2055 0.2881
T2056 0.2924
T2057 0.2967
T2058 0.3027
T2059 0.3074
T2060 0.3106
T2061 0.3135
T2062 0.3155
T2063 0.318
T2064 0.3198
T2065 0.3205
T2066 0.3206
T2067 0.3214
T2068 0.3215
T2069 0.3206
T2070 0.3204
T2071 0.3196
T2072 0.3192
T2073 0.3183
T2074 0.317
T2075 0.3167
T2076 0.3159
T2077 0.3152
T2078 0.3143
T2079 0.3136
T2080 0.3135
T2081 0.3126
T2082 0.3116
T2083 0.3109
T2084 0.3099
T2085 0.3089
T2086 0.3073
T2087 0.3051
T2088 0.3042
T2089 0.3036
T2090 0.3022
T2091 0.3007
T2092 0.2994
T2093 0.2981
T2094 0.2971
T2095 0.296
T2096 0.2952
T2097 0.2944
T2098 0.2949
T2099 0.294
T2100 0.2919
T2101 0.2909
T2102 0.2907
T2103 0.2897
T2104 0.2892
T2105 0.2885
T2106 0.2876
T2107 0.2873
T2108 0.2874
T2109 0.287
T2110 0.286
T2111 0.2848
T2112 0.285
T2113 0.2838
T2114 0.2836
T2115 0.2829
T2116 0.2826
T2117 0.2826
T2118 0.2826
T2119 0.2826
T2120 0.2826
T2121 0.2819
T2122 0.2813
T2123 0.2813
T2124 0.2813
T2125 0.2804
T2126 0.2814
T2127 0.282
T2128 0.2801
T2129 0.2799
T2130 0.28
T2131 0.2811
T2132 0.2825
T2133 0.2837
T2134 0.2848
T2135 0.2843
T2136 0.2844
T2137 0.2835
T2138 0.2836
T2139 0.2821
T2140 0.2823
T2141 0.2816
T2142 0.2809
T2143 0.281
T2144 0.281
T2145 0.2804
T2146 0.2807
T2147 0.2817
T2148 0.2829
T2149 0.2851
T2150 0.2863
T2151 0.2878
T2152 0.2894
T2153 0.2901
T2154 0.2908
T2155 0.2916
T2156 0.2922
T2157 0.2924
T2158 0.292
T2159 0.2914
T2160 0.2908
T2161 0.2909
T2162 0.2909
T2163 0.2896
T2164 0.2898
T2165 0.2886
T2166 0.2883
T2167 0.2878
T2168 0.2869
T2169 0.2863
T2170 0.2861
T2171 0.2851
T2172 0.2843
T2173 0.2841
T2174 0.2831
T2175 0.2829
T2176 0.2815
T2177 0.2817
T2178 0.2805
T2179 0.2806
T2180 0.2792
T2181 0.2793
T2182 0.2786
T2183 0.2779
T2184 0.2779
T2185 0.277
T2186 0.2752
T2187 0.2753
T2188 0.2753
T2189 0.2742
T2190 0.2739
T2191 0.2733
T2192 0.309
T2193 0.3088
T2194 0.3086
T2195 0.308
T2196 0.3078
T2197 0.3078
T2198 0.3072
T2199 0.3061
T2200 0.3057
T2201 0.3058
T2202 0.3058
T2203 0.3071
T2204 0.3065
T2205 0.3059
T2206 0.306
T2207 0.3057
T2208 0.3057
T2209 0.3057
T2210 0.3049
T2211 0.3046
T2212 0.3046
T2213 0.304
T2214 0.3036
T2215 0.3037
T2216 0.3037
T2217 0.3037
T2218 0.3033
T2219 0.3024
T2220 0.3026
T2221 0.3023
T2222 0.3017
T2223 0.3015
T2224 0.3016
T2225 0.3016
T2226 0.3016
T2227 0.3016
T2228 0.3015
T2229 0.3015
T2230 0.3015
T2231 0.3015
T2232 0.3014
T2233 0.3007
T2234 0.3003
T2235 0.3004
T2236 0.3003
T2237 0.3003
T2238 0.2992
T2239 0.2994
T2240 0.2993
T2241 0.2992
T2242 0.2992
T2243 0.2989
T2244 0.2981
T2245 0.2982
T2246 0.2982
T2247 0.2982
T2248 0.2979
T2249 0.2977
T2250 0.2971
T2251 0.297
T2252 0.2971
T2253 0.297
T2254 0.297
T2255 0.297
T2256 0.2964
T2257 0.2959
T2258 0.296
T2259 0.296
T2260 0.296
T2261 0.2957
T2262 0.2955
T2263 0.2954
T2264 0.2951
T2265 0.2948
T2266 0.2949
T2267 0.2948
T2268 0.2942
T2269 0.2938
T2270 0.2939
T2271 0.2938
T2272 0.2929
T2273 0.2928
T2274 0.2929
T2275 0.2929
T2276 0.2926
T2277 0.2927
T2278 0.2927
T2279 0.2926
T2280 0.2926
T2281 0.2926
T2282 0.2917
T2283 0.2916
T2284 0.2916
T2285 0.2916
T2286 0.2916
T2287 0.2916
T2288 0.2916
T2289 0.291
T2290 0.2905
T2291 0.2904
T2292 0.2904
T2293 0.2904
T2294 0.2904
T2295 0.2904
T2296 0.2904
T2297 0.2904
T2298 0.29
T2299 0.2895
T2300 0.2893
T2301 0.289
T2302 0.2863
T2303 0.2821
T2304 0.2818
T2305 0.283
T2306 0.2852
T2307 0.2863
T2308 0.2872
T2309 0.2872
T2310 0.2871
T2311 0.2871
T2312 0.2871
T2313 0.2871
T2314 0.2871
T2315 0.2871
T2316 0.2871
T2317 0.2871
T2318 0.287
T2319 0.287
T2320 0.2864
T2321 0.2859
T2322 0.2869
T2323 0.287
T2324 0.287
T2325 0.287
T2326 0.2869
T2327 0.2869
T2328 0.2869
T2329 0.2867
T2330 0.2867
T2331 0.2867
T2332 0.2855
T2333 0.2857
T2334 0.2857
T2335 0.2857
T2336 0.2857
T2337 0.2857
T2338 0.2857
T2339 0.2853
T2340 0.2848
T2341 0.2855
T2342 0.2857
T2343 0.285
T2344 0.2848
T2345 0.2845
T2346 0.2846
T2347 0.2846
T2348 0.2845
T2349 0.2843
T2350 0.285
T2351 0.2848
T2352 0.2851
T2353 0.2841
T2354 0.2843
T2355 0.2843
T2356 0.2843
T2357 0.2843
T2358 0.2843
T2359 0.2842
T2360 0.2842
T2361 0.2842
T2362 0.2836
T2363 0.284
T2364 0.2836
T2365 0.2837
T2366 0.2837
T2367 0.283
T2368 0.2831
T2369 0.2837
T2370 0.2866
T2371 0.2875
T2372 0.2875
T2373 0.2871
T2374 0.2856
T2375 0.2842
T2376 0.2837
T2377 0.2829
T2378 0.2822
T2379 0.282
T2380 0.2821
T2381 0.282
T2382 0.283
T2383 0.2831
T2384 0.283
T2385 0.283
T2386 0.283
T2387 0.2829
T2388 0.2829
T2389 0.2829
T2390 0.2829
T2391 0.2829
T2392 0.2829
T2393 0.2829
T2394 0.2829
T2395 0.1806
T2396 0.19
T2397 0.1904
T2398 0.19
T2399 0.19
T2400 0.19
T2401 0.19
T2402 0.19
T2403 0.19
T2404 0.19
T2405 0.19
T2406 0.19
T2407 0.1903
T2408 0.1899
T2409 0.1899
T2410 0.1898
T2411 0.1894
T2412 0.1882
T2413 0.1889
T2414 0.1882
T2415 0.186
T2416 0.1853
T2417 0.1853
T2418 0.1853
T2419 0.1853
T2420 0.1853
T2421 0.1853
T2422 0.1853
T2423 0.1853
T2424 0.1853
T2425 0.1853
T2426 0.1852
T2427 0.1852
T2428 0.1852
T2429 0.1852
T2430 0.1852
T2431 0.1852
T2432 0.1852
T2433 0.1852
T2434 0.1852
T2435 0.1852
T2436 0.1852
T2437 0.1852
T2438 0.1852
T2439 0.1852
T2440 0.1852
T2441 0.1851
T2442 0.1851
T2443 0.1851
T2444 0.1851
T2445 0.1851
T2446 0.1851
T2447 0.1851
T2448 0.1851
T2449 0.1851
T2450 0.1851
T2451 0.1851
T2452 0.1851
T2453 0.1851
T2454 0.185
T2455 0.185
T2456 0.185
T2457 0.1843
T2458 0.1836
T2459 0.1836
T2460 0.1832
T2461 0.1836
T2462 0.1825
T2463 0.1832
T2464 0.1832
T2465 0.1835
T2466 0.1835
T2467 0.1835
T2468 0.1835
T2469 0.1835
T2470 0.1835
T2471 0.1835
T2472 0.1835
T2473 0.1835
T2474 0.1835
T2475 0.1835
T2476 0.1835
T2477 0.1835
T2478 0.1835
T2479 0.1834
T2480 0.1834
T2481 0.1834
T2482 0.1834
T2483 0.1834
T2484 0.1831
T2485 0.183
T2486 0.1834
T2487 0.1823
T2488 0.1827
T2489 0.1965
T2490 0.2358
T2491 0.2354
T2492 0.2356
T2493 0.2321
T2494 0.2301
T2495 0.2298
T2496 0.2276
T2497 0.2269
T2498 0.2248
T2499 0.2235
T2500 0.2224
T2501 0.2212
T2502 0.22
T2503 0.2189
T2504 0.217
T2505 0.2167
T2506 0.2158
T2507 0.2391
T2508 0.234
T2509 0.2306
T2510 0.2347
T2511 0.2285
T2512 0.2209
T2513 0.217
T2514 0.2157
T2515 0.2146
T2516 0.2141
T2517 0.2135
T2518 0.2129
T2519 0.2121
T2520 0.211
T2521 0.2097
T2522 0.2085
T2523 0.2079
T2524 0.2073
T2525 0.2061
T2526 0.2047
T2527 0.2044
T2528 0.2032
T2529 0.2022
T2530 0.2015
T2531 0.1998
T2532 0.1986
T2533 0.1979
T2534 0.197
T2535 0.1947
T2536 0.1943
T2537 0.1943
T2538 0.1943
T2539 0.1943
T2540 0.1943
T2541 0.1943
T2542 0.1943
T2543 0.1942
T2544 0.1942
T2545 0.1942
T2546 0.1942
T2547 0.1942
T2548 0.1935
T2549 0.1929
T2550 0.1929
T2551 0.1928
T2552 0.1928
T2553 0.1918
T2554 0.1922
T2555 0.1928
T2556 0.1925
T2557 0.1908
T2558 0.1897
T2559 0.1888
T2560 0.2308
T2561 0.2204
T2562 0.2165
T2563 0.2144
T2564 0.2121
T2565 0.2106
T2566 0.2096
T2567 0.2085
T2568 0.2081
T2569 0.2074
T2570 0.2064
T2571 0.2056
T2572 0.2052
T2573 0.2043
T2574 0.2036
T2575 0.2028
T2576 0.2023
T2577 0.202
T2578 0.202
T2579 0.201
T2580 0.2
T2581 0.1982
T2582 0.1978
T2583 0.1968
T2584 0.1965
T2585 0.1968
T2586 0.1968
T2587 0.1968
T2588 0.1968
T2589 0.1968
T2590 0.1968
T2591 0.1958
T2592 0.1954
T2593 0.1954
T2594 0.1954
T2595 0.1954
T2596 0.1954
T2597 0.1954
T2598 0.1954
T2599 0.1954
T2600 0.1945
T2601 0.1937
T2602 0.1937
T2603 0.193
T2604 0.193
T2605 0.193
T2606 0.1923
T2607 0.1937
T2608 0.1933
T2609 0.1933
T2610 0.1923
T2611 0.1923
T2612 0.1923
T2613 0.1923
T2614 0.1923
T2615 0.1923
T2616 0.1922
T2617 0.1912
T2618 0.1909
T2619 0.1916
T2620 0.1919
T2621 0.1922
T2622 0.1922
T2623 0.1922
T2624 0.1922
T2625 0.1922
T2626 0.1919
T2627 0.1916
T2628 0.1912
T2629 0.1906
T2630 0.1906
T2631 0.1909
T2632 0.1899
T2633 0.1896
T2634 0.1896
T2635 0.1896
T2636 0.1896
T2637 0.1896
T2638 0.1896
T2639 0.1896
T2640 0.1896
T2641 0.1896
T2642 0.1896
T2643 0.1896
T2644 0.1896
T2645 0.1906
T2646 0.1909
T2647 0.1909
T2648 0.1909
T2649 0.1909
T2650 0.1909
T2651 0.1899
T2652 0.1899
T2653 0.1896
T2654 0.1896
T2655 0.1896
T2656 0.1896
T2657 0.1899
T2658 0.1906
T2659 0.1899
T2660 0.1912
T2661 0.1909
T2662 0.1919
T2663 0.1932
T2664 0.1932
T2665 0.194
T2666 0.1944
T2667 0.1965
T2668 0.1978
T2669 0.1994
T2670 0.2
T2671 0.2016
T2672 0.2031
T2673 0.2063
T2674 0.208
T2675 0.2107
T2676 0.2148
T2677 0.2172
T2678 0.22
T2679 0.2221
T2680 0.2228
T2681 0.2231
T2682 0.224
T2683 0.2251
T2684 0.2254
T2685 0.2254
T2686 0.2247
T2687 0.224
T2688 0.2234
T2689 0.2225
T2690 0.2214
T2691 0.2203
T2692 0.2199
T2693 0.2199
T2694 0.2199
T2695 0.2199
T2696 0.2199
T2697 0.2199
T2698 0.2199
T2699 0.2199
T2700 0.2199
T2701 0.2187
T2702 0.2169
T2703 0.2155
T2704 0.2146
T2705 0.2172
T2706 0.2158
T2707 0.2146
T2708 0.2146
T2709 0.2134
T2710 0.2118
T2711 0.2118
T2712 0.2107
T2713 0.2094
T2714 0.2091
T2715 0.2091
T2716 0.2091
T2717 0.2087
T2718 0.208
T2719 0.2076
T2720 0.2076
T2721 0.2087
T2722 0.208
T2723 0.2083
T2724 0.2083
T2725 0.2104
T2726 0.2115
T2727 0.2118
T2728 0.2121
T2729 0.213
T2730 0.2134
T2731 0.2146
T2732 0.2146
T2733 0.2155
T2734 0.2158
T2735 0.2161
T2736 0.2172
T2737 0.2172
T2738 0.2172
T2739 0.2172
T2740 0.2172
T2741 0.2184
T2742 0.2187
T2743 0.2193
T2744 0.2199
T2745 0.2203
T2746 0.2214
T2747 0.2228
T2748 0.2231
T2749 0.2237
T2750 0.2247
T2751 0.2234
T2752 0.2228
T2753 0.2218
T2754 0.2214
T2755 0.2199
T2756 0.2196
T2757 0.2187
T2758 0.2184
T2759 0.2172
T2760 0.2165
T2761 0.2152
T2762 0.2146
T2763 0.2138
T2764 0.213
T2765 0.2124
T2766 0.2118
T2767 0.2107
T2768 0.2103
T2769 0.2103
T2770 0.2103
T2771 0.2103
T2772 0.2094
T2773 0.2091
T2774 0.2083
T2775 0.2076
T2776 0.2076
T2777 0.2076
T2778 0.2076
T2779 0.2076
T2780 0.2076
T2781 0.2066
T2782 0.2063
T2783 0.2063
T2784 0.2059
T2785 0.2048
T2786 0.2048
T2787 0.2048
T2788 0.2038
T2789 0.2035
T2790 0.2035
T2791 0.1867
T2792 0.1867
T2793 0.1867
T2794 0.1867
T2795 0.1867
T2796 0.1867
T2797 0.1867
T2798 0.1867
T2799 0.1867
T2800 0.1867
T2801 0.1867
T2802 0.1867
T2803 0.1867
T2804 0.1867
T2805 0.1867
T2806 0.1867
T2807 0.1867
T2808 0.1867
