# Supplementary material for: FishMORPH - An agent-based model to predict salmonid growth and distribution responses under natural and low flows
Source: Sci Rep. 2016 Jul 19;6:29414. doi: 10.1038/srep29414 (PMC4949470; doi:10.1038/srep29414)
Supplement: Supplementary Information 2 [file srep29414-s2.zip › SR_FishMORPH_Files/Parameters/Baseline_Velocity_P36.var]

Velocity PatchP36
T1 0.1933
T2 0.1929
T3 0.1929
T4 0.1929
T5 0.1927
T6 0.1925
T7 0.1917
T8 0.1916
T9 0.1908
T10 0.1925
T11 0.1925
T12 0.1906
T13 0.1904
T14 0.189
T15 0.189
T16 0.189
T17 0.189
T18 0.189
T19 0.1887
T20 0.1884
T21 0.1878
T22 0.1875
T23 0.1875
T24 0.1875
T25 0.1869
T26 0.1864
T27 0.1864
T28 0.1864
T29 0.1864
T30 0.1864
T31 0.1864
T32 0.1864
T33 0.1864
T34 0.1864
T35 0.1861
T36 0.1858
T37 0.1852
T38 0.1852
T39 0.1852
T40 0.1852
T41 0.1852
T42 0.1849
T43 0.189
T44 0.189
T45 0.189
T46 0.189
T47 0.189
T48 0.189
T49 0.189
T50 0.189
T51 0.1879
T52 0.1879
T53 0.1879
T54 0.1867
T55 0.1867
T56 0.1864
T57 0.1859
T58 0.1861
T59 0.1864
T60 0.1886
T61 0.187
T62 0.1861
T63 0.1859
T64 0.1856
T65 0.1867
T66 0.1859
T67 0.1856
T68 0.1856
T69 0.1856
T70 0.1856
T71 0.1853
T72 0.1844
T73 0.184
T74 0.1832
T75 0.1824
T76 0.1824
T77 0.1824
T78 0.1824
T79 0.1824
T80 0.1824
T81 0.1824
T82 0.1824
T83 0.1824
T84 0.1824
T85 0.1827
T86 0.1835
T87 0.1835
T88 0.1835
T89 0.1835
T90 0.1835
T91 0.1835
T92 0.1835
T93 0.1835
T94 0.1835
T95 0.1835
T96 0.1835
T97 0.1835
T98 0.1835
T99 0.1832
T100 0.1824
T101 0.1824
T102 0.1824
T103 0.1824
T104 0.1824
T105 0.1824
T106 0.1824
T107 0.1824
T108 0.1821
T109 0.1824
T110 0.1824
T111 0.1824
T112 0.1824
T113 0.1824
T114 0.1824
T115 0.1824
T116 0.1824
T117 0.1824
T118 0.1824
T119 0.1824
T120 0.1824
T121 0.1824
T122 0.1824
T123 0.1824
T124 0.1824
T125 0.1824
T126 0.1824
T127 0.1824
T128 0.1824
T129 0.1824
T130 0.1824
T131 0.1829
T132 0.1835
T133 0.1835
T134 0.1835
T135 0.1835
T136 0.1837
T137 0.1844
T138 0.1844
T139 0.1844
T140 0.1844
T141 0.1844
T142 0.1844
T143 0.1844
T144 0.1844
T145 0.1844
T146 0.1844
T147 0.1844
T148 0.1844
T149 0.1844
T150 0.1856
T151 0.1853
T152 0.1856
T153 0.1859
T154 0.1867
T155 0.1867
T156 0.1867
T157 0.1867
T158 0.1873
T159 0.1867
T160 0.1873
T161 0.1879
T162 0.1879
T163 0.1879
T164 0.1879
T165 0.1879
T166 0.1879
T167 0.1879
T168 0.1879
T169 0.1879
T170 0.1879
T171 0.1879
T172 0.1879
T173 0.1879
T174 0.1879
T175 0.1879
T176 0.1879
T177 0.1879
T178 0.1876
T179 0.1879
T180 0.1879
T181 0.1876
T182 0.187
T183 0.1876
T184 0.187
T185 0.1867
T186 0.1867
T187 0.1867
T188 0.1867
T189 0.1867
T190 0.1867
T191 0.1867
T192 0.1867
T193 0.1867
T194 0.1867
T195 0.1867
T196 0.1867
T197 0.1859
T198 0.1856
T199 0.1856
T200 0.1856
T201 0.1844
T202 0.1844
T203 0.1844
T204 0.1844
T205 0.1844
T206 0.1844
T207 0.1844
T208 0.1844
T209 0.1844
T210 0.1844
T211 0.1844
T212 0.1844
T213 0.1844
T214 0.1844
T215 0.1847
T216 0.1844
T217 0.1844
T218 0.1844
T219 0.1844
T220 0.1844
T221 0.1844
T222 0.1844
T223 0.1844
T224 0.1842
T225 0.1835
T226 0.1835
T227 0.1835
T228 0.1835
T229 0.1835
T230 0.1835
T231 0.1835
T232 0.1835
T233 0.1835
T234 0.1835
T235 0.1835
T236 0.1835
T237 0.1835
T238 0.1835
T239 0.1835
T240 0.1835
T241 0.1835
T242 0.1835
T243 0.1835
T244 0.1835
T245 0.1835
T246 0.1835
T247 0.1835
T248 0.1835
T249 0.1824
T250 0.1824
T251 0.1827
T252 0.2045
T253 0.2173
T254 0.2093
T255 0.2091
T256 0.2092
T257 0.2092
T258 0.2081
T259 0.2083
T260 0.2083
T261 0.2077
T262 0.2072
T263 0.2073
T264 0.2073
T265 0.2073
T266 0.2073
T267 0.2073
T268 0.2073
T269 0.2073
T270 0.2073
T271 0.2073
T272 0.2073
T273 0.2073
T274 0.2073
T275 0.2073
T276 0.2076
T277 0.2079
T278 0.2084
T279 0.2083
T280 0.2083
T281 0.2083
T282 0.2077
T283 0.2075
T284 0.2073
T285 0.2073
T286 0.2073
T287 0.2073
T288 0.2073
T289 0.2073
T290 0.2073
T291 0.2073
T292 0.2073
T293 0.2076
T294 0.2084
T295 0.2083
T296 0.2083
T297 0.2094
T298 0.2092
T299 0.2092
T300 0.2096
T301 0.2093
T302 0.2094
T303 0.2096
T304 0.2098
T305 0.21
T306 0.2099
T307 0.2099
T308 0.2099
T309 0.2099
T310 0.2099
T311 0.2099
T312 0.2099
T313 0.2099
T314 0.2099
T315 0.2099
T316 0.2099
T317 0.2099
T318 0.2099
T319 0.2099
T320 0.2099
T321 0.2099
T322 0.2099
T323 0.2099
T324 0.2099
T325 0.2097
T326 0.21
T327 0.2099
T328 0.2099
T329 0.2099
T330 0.2099
T331 0.2099
T332 0.2099
T333 0.2099
T334 0.2099
T335 0.2099
T336 0.2099
T337 0.2097
T338 0.2091
T339 0.2092
T340 0.2092
T341 0.2092
T342 0.2092
T343 0.2092
T344 0.2092
T345 0.2092
T346 0.2092
T347 0.2092
T348 0.2092
T349 0.2092
T350 0.2092
T351 0.2092
T352 0.2092
T353 0.2081
T354 0.2083
T355 0.2083
T356 0.2083
T357 0.2083
T358 0.2083
T359 0.2083
T360 0.2083
T361 0.2083
T362 0.2077
T363 0.2084
T364 0.2083
T365 0.2083
T366 0.2083
T367 0.2083
T368 0.2083
T369 0.2083
T370 0.2083
T371 0.2083
T372 0.2083
T373 0.2086
T374 0.2093
T375 0.2092
T376 0.2092
T377 0.2092
T378 0.2094
T379 0.2091
T380 0.2092
T381 0.2092
T382 0.2092
T383 0.2092
T384 0.2092
T385 0.2092
T386 0.2092
T387 0.2092
T388 0.2092
T389 0.2092
T390 0.2092
T391 0.2092
T392 0.2092
T393 0.2084
T394 0.2038
T395 0.195
T396 0.1908
T397 0.1934
T398 0.1925
T399 0.1916
T400 0.1918
T401 0.1918
T402 0.1918
T403 0.1921
T404 0.1918
T405 0.1918
T406 0.191
T407 0.1909
T408 0.1909
T409 0.1909
T410 0.1915
T411 0.1919
T412 0.1927
T413 0.1939
T414 0.1945
T415 0.1937
T416 0.1944
T417 0.1943
T418 0.1943
T419 0.1941
T420 0.1924
T421 0.1927
T422 0.1877
T423 0.1869
T424 0.1875
T425 0.1875
T426 0.1875
T427 0.1875
T428 0.1875
T429 0.1875
T430 0.1875
T431 0.1875
T432 0.1875
T433 0.1875
T434 0.1875
T435 0.1869
T436 0.1864
T437 0.1864
T438 0.1858
T439 0.1852
T440 0.1846
T441 0.1888
T442 0.1888
T443 0.1885
T444 0.1876
T445 0.1879
T446 0.1876
T447 0.1879
T448 0.1876
T449 0.1874
T450 0.1859
T451 0.1854
T452 0.1854
T453 0.1854
T454 0.1848
T455 0.1842
T456 0.1842
T457 0.1854
T458 0.1854
T459 0.1854
T460 0.1851
T461 0.1854
T462 0.1854
T463 0.1865
T464 0.1872
T465 0.188
T466 0.1885
T467 0.1846
T468 0.1853
T469 0.1861
T470 0.1861
T471 0.1867
T472 0.1873
T473 0.187
T474 0.1861
T475 0.1855
T476 0.1849
T477 0.1891
T478 0.1885
T479 0.1885
T480 0.188
T481 0.1885
T482 0.1883
T483 0.1885
T484 0.1885
T485 0.1888
T486 0.1885
T487 0.1849
T488 0.1851
T489 0.1868
T490 0.1882
T491 0.1899
T492 0.1902
T493 0.1913
T494 0.1929
T495 0.1936
T496 0.1944
T497 0.195
T498 0.1919
T499 0.193
T500 0.1944
T501 0.1949
T502 0.1964
T503 0.1976
T504 0.1986
T505 0.1996
T506 0.1972
T507 0.1973
T508 0.1975
T509 0.1982
T510 0.1981
T511 0.1984
T512 0.1991
T513 0.1992
T514 0.1999
T515 0.201
T516 0.2012
T517 0.2022
T518 0.2025
T519 0.2024
T520 0.2026
T521 0.2023
T522 0.2024
T523 0.2024
T524 0.2024
T525 0.2024
T526 0.2024
T527 0.2021
T528 0.2015
T529 0.2014
T530 0.2014
T531 0.2004
T532 0.2006
T533 0.2004
T534 0.1996
T535 0.1986
T536 0.1983
T537 0.1978
T538 0.1974
T539 0.197
T540 0.197
T541 0.199
T542 0.1993
T543 0.1993
T544 0.1988
T545 0.1983
T546 0.1984
T547 0.1979
T548 0.1975
T549 0.1976
T550 0.1971
T551 0.1967
T552 0.1964
T553 0.1956
T554 0.1957
T555 0.1952
T556 0.1948
T557 0.1949
T558 0.1951
T559 0.1962
T560 0.1979
T561 0.2004
T562 0.1988
T563 0.2006
T564 0.2026
T565 0.203
T566 0.2081
T567 0.2097
T568 0.2119
T569 0.2138
T570 0.2149
T571 0.2157
T572 0.2172
T573 0.2192
T574 0.2223
T575 0.221
T576 0.2241
T577 0.224
T578 0.2305
T579 0.2344
T580 0.2387
T581 0.2416
T582 0.2454
T583 0.245
T584 0.2469
T585 0.2453
T586 0.2484
T587 0.2501
T588 0.2508
T589 0.2522
T590 0.254
T591 0.2544
T592 0.2564
T593 0.2567
T594 0.2566
T595 0.2559
T596 0.253
T597 0.2497
T598 0.2484
T599 0.2452
T600 0.2436
T601 0.2401
T602 0.2419
T603 0.2395
T604 0.2375
T605 0.2358
T606 0.2376
T607 0.2369
T608 0.2373
T609 0.2379
T610 0.2394
T611 0.2377
T612 0.2399
T613 0.2417
T614 0.2436
T615 0.2443
T616 0.2416
T617 0.2429
T618 0.2442
T619 0.2454
T620 0.2462
T621 0.2464
T622 0.2455
T623 0.2431
T624 0.2387
T625 0.2372
T626 0.2324
T627 0.2257
T628 0.2192
T629 0.2178
T630 0.2181
T631 0.2154
T632 0.2138
T633 0.2133
T634 0.2122
T635 0.2115
T636 0.2106
T637 0.2098
T638 0.2095
T639 0.2087
T640 0.2081
T641 0.2079
T642 0.2075
T643 0.2071
T644 0.2072
T645 0.2072
T646 0.2091
T647 0.2087
T648 0.2085
T649 0.2077
T650 0.2078
T651 0.2074
T652 0.207
T653 0.2071
T654 0.2065
T655 0.2061
T656 0.2062
T657 0.2055
T658 0.2053
T659 0.2054
T660 0.2042
T661 0.2044
T662 0.2035
T663 0.2036
T664 0.2018
T665 0.1937
T666 0.1947
T667 0.195
T668 0.195
T669 0.1947
T670 0.1943
T671 0.1943
T672 0.1943
T673 0.1943
T674 0.1943
T675 0.1933
T676 0.1935
T677 0.1933
T678 0.1933
T679 0.193
T680 0.1922
T681 0.1924
T682 0.1924
T683 0.1918
T684 0.1927
T685 0.1954
T686 0.2008
T687 0.2063
T688 0.1987
T689 0.1969
T690 0.1941
T691 0.193
T692 0.1922
T693 0.1918
T694 0.1946
T695 0.1947
T696 0.1944
T697 0.1936
T698 0.1938
T699 0.1938
T700 0.1939
T701 0.1939
T702 0.1931
T703 0.1933
T704 0.1933
T705 0.1931
T706 0.1932
T707 0.1933
T708 0.1925
T709 0.1924
T710 0.1925
T711 0.1925
T712 0.1923
T713 0.1915
T714 0.1917
T715 0.1917
T716 0.1918
T717 0.1918
T718 0.1919
T719 0.1919
T720 0.1919
T721 0.192
T722 0.192
T723 0.192
T724 0.1921
T725 0.1921
T726 0.1922
T727 0.1922
T728 0.1922
T729 0.192
T730 0.1921
T731 0.1924
T732 0.1924
T733 0.1916
T734 0.1914
T735 0.1917
T736 0.1914
T737 0.1912
T738 0.1909
T739 0.1907
T740 0.1904
T741 0.1905
T742 0.1905
T743 0.1904
T744 0.1903
T745 0.1904
T746 0.1904
T747 0.1904
T748 0.1905
T749 0.1905
T750 0.1905
T751 0.1906
T752 0.1906
T753 0.1906
T754 0.1907
T755 0.1907
T756 0.1907
T757 0.1908
T758 0.1908
T759 0.1908
T760 0.1909
T761 0.1909
T762 0.1909
T763 0.191
T764 0.191
T765 0.1986
T766 0.1968
T767 0.197
T768 0.1971
T769 0.1971
T770 0.1971
T771 0.1969
T772 0.1967
T773 0.1968
T774 0.1965
T775 0.1968
T776 0.197
T777 0.197
T778 0.1971
T779 0.1971
T780 0.1971
T781 0.197
T782 0.1968
T783 0.1967
T784 0.1967
T785 0.1962
T786 0.1966
T787 0.1963
T788 0.1964
T789 0.197
T790 0.197
T791 0.197
T792 0.197
T793 0.1971
T794 0.1971
T795 0.1971
T796 0.1972
T797 0.1969
T798 0.1973
T799 0.1973
T800 0.1973
T801 0.1974
T802 0.1974
T803 0.1974
T804 0.1975
T805 0.1974
T806 0.1973
T807 0.1974
T808 0.1974
T809 0.1969
T810 0.1964
T811 0.1969
T812 0.1966
T813 0.1966
T814 0.1967
T815 0.1967
T816 0.1967
T817 0.1968
T818 0.1968
T819 0.1969
T820 0.1969
T821 0.1963
T822 0.1965
T823 0.1959
T824 0.196
T825 0.2011
T826 0.2011
T827 0.2012
T828 0.2012
T829 0.2012
T830 0.2004
T831 0.2006
T832 0.2012
T833 0.1997
T834 0.1993
T835 0.199
T836 0.1982
T837 0.1982
T838 0.1983
T839 0.1983
T840 0.1984
T841 0.1984
T842 0.1984
T843 0.1985
T844 0.1985
T845 0.1984
T846 0.1979
T847 0.1979
T848 0.1974
T849 0.1973
T850 0.1985
T851 0.1983
T852 0.1986
T853 0.1986
T854 0.1986
T855 0.1975
T856 0.1973
T857 0.1964
T858 0.1964
T859 0.1965
T860 0.1965
T861 0.1966
T862 0.1966
T863 0.1966
T864 0.1967
T865 0.1973
T866 0.1979
T867 0.198
T868 0.198
T869 0.198
T870 0.1981
T871 0.1981
T872 0.1981
T873 0.1982
T874 0.1982
T875 0.1982
T876 0.1983
T877 0.1983
T878 0.1983
T879 0.1984
T880 0.1972
T881 0.1973
T882 0.1964
T883 0.1961
T884 0.1956
T885 0.1956
T886 0.1962
T887 0.1963
T888 0.1968
T889 0.1973
T890 0.1973
T891 0.1974
T892 0.1974
T893 0.1974
T894 0.1978
T895 0.1975
T896 0.1975
T897 0.1976
T898 0.1976
T899 0.1976
T900 0.1977
T901 0.1977
T902 0.1977
T903 0.1975
T904 0.1969
T905 0.1966
T906 0.1967
T907 0.1967
T908 0.1967
T909 0.1968
T910 0.1968
T911 0.1968
T912 0.1969
T913 0.1969
T914 0.1969
T915 0.1973
T916 0.197
T917 0.197
T918 0.1974
T919 0.1983
T920 0.1974
T921 0.1972
T922 0.1972
T923 0.1972
T924 0.1973
T925 0.1973
T926 0.1973
T927 0.1968
T928 0.1996
T929 0.1972
T930 0.1997
T931 0.1995
T932 0.1995
T933 0.1995
T934 0.1996
T935 0.1996
T936 0.1996
T937 0.1997
T938 0.2
T939 0.2
T940 0.1998
T941 0.201
T942 0.201
T943 0.2011
T944 0.2011
T945 0.2011
T946 0.2012
T947 0.2012
T948 0.2013
T949 0.1987
T950 0.2001
T951 0.1995
T952 0.1989
T953 0.2017
T954 0.2012
T955 0.2013
T956 0.2013
T957 0.2013
T958 0.2014
T959 0.2014
T960 0.2014
T961 0.2015
T962 0.2015
T963 0.2015
T964 0.2016
T965 0.2016
T966 0.2016
T967 0.2017
T968 0.2017
T969 0.2017
T970 0.2018
T971 0.2018
T972 0.2018
T973 0.2019
T974 0.2019
T975 0.2019
T976 0.202
T977 0.202
T978 0.202
T979 0.2021
T980 0.2021
T981 0.202
T982 0.2012
T983 0.201
T984 0.201
T985 0.201
T986 0.2008
T987 0.2009
T988 0.2009
T989 0.2009
T990 0.201
T991 0.201
T992 0.201
T993 0.2011
T994 0.2011
T995 0.2011
T996 0.2012
T997 0.2012
T998 0.2012
T999 0.2013
T1000 0.2013
T1001 0.201
T1002 0.2001
T1003 0.2002
T1004 0.2002
T1005 0.2005
T1006 0.2015
T1007 0.2015
T1008 0.2006
T1009 0.2003
T1010 0.2004
T1011 0.2004
T1012 0.2004
T1013 0.2005
T1014 0.2005
T1015 0.2005
T1016 0.2006
T1017 0.2006
T1018 0.2005
T1019 0.2017
T1020 0.2017
T1021 0.2017
T1022 0.2018
T1023 0.2015
T1024 0.2006
T1025 0.1997
T1026 0.1994
T1027 0.1989
T1028 0.1984
T1029 0.199
T1030 0.1995
T1031 0.1995
T1032 0.1996
T1033 0.1996
T1034 0.1996
T1035 0.1997
T1036 0.1997
T1037 0.1997
T1038 0.1997
T1039 0.1998
T1040 0.2004
T1041 0.2011
T1042 0.1999
T1043 0.2002
T1044 0.2012
T1045 0.2012
T1046 0.202
T1047 0.2023
T1048 0.2023
T1049 0.2027
T1050 0.2024
T1051 0.2015
T1052 0.2002
T1053 0.1999
T1054 0.2
T1055 0.2
T1056 0.2
T1057 0.2013
T1058 0.2014
T1059 0.2014
T1060 0.2014
T1061 0.2015
T1062 0.2015
T1063 0.2015
T1064 0.2015
T1065 0.2016
T1066 0.2016
T1067 0.2023
T1068 0.2027
T1069 0.2027
T1070 0.2027
T1071 0.2028
T1072 0.2034
T1073 0.2041
T1074 0.2041
T1075 0.2041
T1076 0.2042
T1077 0.2042
T1078 0.2042
T1079 0.2043
T1080 0.2043
T1081 0.2043
T1082 0.2047
T1083 0.2047
T1084 0.205
T1085 0.2057
T1086 0.2055
T1087 0.2055
T1088 0.2055
T1089 0.2056
T1090 0.2056
T1091 0.2053
T1092 0.2056
T1093 0.2176
T1094 0.2172
T1095 0.2161
T1096 0.2163
T1097 0.2163
T1098 0.2167
T1099 0.2175
T1100 0.2174
T1101 0.2174
T1102 0.2195
T1103 0.2162
T1104 0.2204
T1105 0.2267
T1106 0.2268
T1107 0.2279
T1108 0.2279
T1109 0.2279
T1110 0.2296
T1111 0.2316
T1112 0.2319
T1113 0.2346
T1114 0.2399
T1115 0.2371
T1116 0.2387
T1117 0.2386
T1118 0.2372
T1119 0.2344
T1120 0.2342
T1121 0.2313
T1122 0.2294
T1123 0.2294
T1124 0.2317
T1125 0.23
T1126 0.2301
T1127 0.2302
T1128 0.2302
T1129 0.2303
T1130 0.2311
T1131 0.2312
T1132 0.231
T1133 0.2302
T1134 0.2304
T1135 0.2307
T1136 0.2312
T1137 0.2312
T1138 0.2314
T1139 0.2322
T1140 0.2336
T1141 0.231
T1142 0.2317
T1143 0.2316
T1144 0.2319
T1145 0.2319
T1146 0.2319
T1147 0.2325
T1148 0.2327
T1149 0.2326
T1150 0.2327
T1151 0.2327
T1152 0.232
T1153 0.2312
T1154 0.2301
T1155 0.233
T1156 0.2327
T1157 0.2329
T1158 0.2316
T1159 0.2319
T1160 0.2319
T1161 0.2326
T1162 0.2331
T1163 0.2328
T1164 0.2342
T1165 0.2342
T1166 0.235
T1167 0.2349
T1168 0.2349
T1169 0.2344
T1170 0.234
T1171 0.2332
T1172 0.2331
T1173 0.2341
T1174 0.2343
T1175 0.2341
T1176 0.2341
T1177 0.2348
T1178 0.2353
T1179 0.2352
T1180 0.235
T1181 0.235
T1182 0.2354
T1183 0.2354
T1184 0.2354
T1185 0.2354
T1186 0.2355
T1187 0.2355
T1188 0.2351
T1189 0.2361
T1190 0.2339
T1191 0.2326
T1192 0.2317
T1193 0.2311
T1194 0.2307
T1195 0.2295
T1196 0.2298
T1197 0.2298
T1198 0.2299
T1199 0.2311
T1200 0.2321
T1201 0.233
T1202 0.2317
T1203 0.2316
T1204 0.2307
T1205 0.2304
T1206 0.23
T1207 0.2325
T1208 0.2303
T1209 0.2282
T1210 0.2292
T1211 0.2298
T1212 0.2309
T1213 0.2321
T1214 0.234
T1215 0.2348
T1216 0.2363
T1217 0.2367
T1218 0.238
T1219 0.2358
T1220 0.2387
T1221 0.2408
T1222 0.2432
T1223 0.2451
T1224 0.2449
T1225 0.2449
T1226 0.244
T1227 0.2439
T1228 0.2428
T1229 0.2422
T1230 0.2421
T1231 0.2422
T1232 0.2428
T1233 0.2447
T1234 0.2427
T1235 0.2459
T1236 0.2476
T1237 0.2489
T1238 0.2489
T1239 0.25
T1240 0.2515
T1241 0.2509
T1242 0.2482
T1243 0.2479
T1244 0.2481
T1245 0.2481
T1246 0.2482
T1247 0.2488
T1248 0.249
T1249 0.249
T1250 0.249
T1251 0.2491
T1252 0.2485
T1253 0.2481
T1254 0.2482
T1255 0.2477
T1256 0.2466
T1257 0.2463
T1258 0.2458
T1259 0.2453
T1260 0.2446
T1261 0.2445
T1262 0.2437
T1263 0.2429
T1264 0.2412
T1265 0.2396
T1266 0.2389
T1267 0.2381
T1268 0.237
T1269 0.2401
T1270 0.24
T1271 0.2388
T1272 0.2386
T1273 0.2369
T1274 0.2363
T1275 0.2362
T1276 0.2352
T1277 0.2347
T1278 0.2342
T1279 0.2332
T1280 0.2328
T1281 0.232
T1282 0.2313
T1283 0.2353
T1284 0.2354
T1285 0.2353
T1286 0.2352
T1287 0.2339
T1288 0.2336
T1289 0.2318
T1290 0.231
T1291 0.2299
T1292 0.2293
T1293 0.2295
T1294 0.2304
T1295 0.2306
T1296 0.2305
T1297 0.2294
T1298 0.2296
T1299 0.2297
T1300 0.2283
T1301 0.2283
T1302 0.2274
T1303 0.227
T1304 0.2265
T1305 0.2266
T1306 0.2314
T1307 0.2316
T1308 0.2313
T1309 0.2267
T1310 0.2265
T1311 0.2266
T1312 0.228
T1313 0.2299
T1314 0.232
T1315 0.2403
T1316 0.2475
T1317 0.2502
T1318 0.2551
T1319 0.2611
T1320 0.2679
T1321 0.2719
T1322 0.2708
T1323 0.274
T1324 0.2763
T1325 0.2779
T1326 0.2728
T1327 0.2741
T1328 0.276
T1329 0.2768
T1330 0.2764
T1331 0.2758
T1332 0.2746
T1333 0.2723
T1334 0.2766
T1335 0.2743
T1336 0.271
T1337 0.2689
T1338 0.2733
T1339 0.2727
T1340 0.2721
T1341 0.2718
T1342 0.2719
T1343 0.2719
T1344 0.2713
T1345 0.2709
T1346 0.2708
T1347 0.2701
T1348 0.269
T1349 0.2679
T1350 0.2671
T1351 0.2658
T1352 0.2648
T1353 0.2644
T1354 0.263
T1355 0.2623
T1356 0.2614
T1357 0.2605
T1358 0.2588
T1359 0.2575
T1360 0.2558
T1361 0.2578
T1362 0.2567
T1363 0.2558
T1364 0.2549
T1365 0.254
T1366 0.253
T1367 0.2521
T1368 0.2514
T1369 0.2513
T1370 0.2514
T1371 0.2514
T1372 0.252
T1373 0.2532
T1374 0.2543
T1375 0.2552
T1376 0.2568
T1377 0.2576
T1378 0.258
T1379 0.2591
T1380 0.2592
T1381 0.2606
T1382 0.2581
T1383 0.2592
T1384 0.2601
T1385 0.2588
T1386 0.2593
T1387 0.259
T1388 0.2582
T1389 0.2572
T1390 0.2591
T1391 0.2579
T1392 0.2574
T1393 0.2574
T1394 0.2574
T1395 0.2586
T1396 0.2601
T1397 0.2587
T1398 0.2603
T1399 0.2615
T1400 0.2618
T1401 0.2623
T1402 0.2619
T1403 0.2626
T1404 0.2618
T1405 0.261
T1406 0.2603
T1407 0.2597
T1408 0.2584
T1409 0.2611
T1410 0.2604
T1411 0.2603
T1412 0.2595
T1413 0.2597
T1414 0.2595
T1415 0.2598
T1416 0.2585
T1417 0.2587
T1418 0.2588
T1419 0.2588
T1420 0.2588
T1421 0.2577
T1422 0.2576
T1423 0.2568
T1424 0.2558
T1425 0.256
T1426 0.2558
T1427 0.2549
T1428 0.2542
T1429 0.2535
T1430 0.2531
T1431 0.2529
T1432 0.2524
T1433 0.2522
T1434 0.2526
T1435 0.2528
T1436 0.2528
T1437 0.2522
T1438 0.2523
T1439 0.2523
T1440 0.2523
T1441 0.2562
T1442 0.2556
T1443 0.2555
T1444 0.2546
T1445 0.2539
T1446 0.2535
T1447 0.2533
T1448 0.2525
T1449 0.2527
T1450 0.2527
T1451 0.2527
T1452 0.2524
T1453 0.2519
T1454 0.2517
T1455 0.2515
T1456 0.25
T1457 0.2494
T1458 0.2483
T1459 0.2472
T1460 0.2465
T1461 0.25
T1462 0.2495
T1463 0.2495
T1464 0.2502
T1465 0.2488
T1466 0.2503
T1467 0.2506
T1468 0.2492
T1469 0.2476
T1470 0.2469
T1471 0.2505
T1472 0.2503
T1473 0.2497
T1474 0.2493
T1475 0.2496
T1476 0.2505
T1477 0.2491
T1478 0.2493
T1479 0.2491
T1480 0.2485
T1481 0.248
T1482 0.2482
T1483 0.2469
T1484 0.2472
T1485 0.2472
T1486 0.2477
T1487 0.2482
T1488 0.2502
T1489 0.2509
T1490 0.2505
T1491 0.2483
T1492 0.2495
T1493 0.2496
T1494 0.2493
T1495 0.2494
T1496 0.2507
T1497 0.2518
T1498 0.2537
T1499 0.2554
T1500 0.2567
T1501 0.2572
T1502 0.2568
T1503 0.2556
T1504 0.2543
T1505 0.2534
T1506 0.253
T1507 0.2521
T1508 0.2519
T1509 0.2526
T1510 0.2532
T1511 0.2535
T1512 0.2544
T1513 0.2547
T1514 0.2551
T1515 0.2566
T1516 0.2568
T1517 0.2579
T1518 0.258
T1519 0.2549
T1520 0.2555
T1521 0.2564
T1522 0.2568
T1523 0.258
T1524 0.259
T1525 0.2606
T1526 0.2626
T1527 0.2629
T1528 0.263
T1529 0.2636
T1530 0.2629
T1531 0.2628
T1532 0.2629
T1533 0.262
T1534 0.2619
T1535 0.2621
T1536 0.2627
T1537 0.2632
T1538 0.2645
T1539 0.2656
T1540 0.2639
T1541 0.265
T1542 0.2662
T1543 0.2668
T1544 0.2667
T1545 0.2667
T1546 0.2667
T1547 0.2667
T1548 0.2667
T1549 0.2668
T1550 0.2668
T1551 0.2668
T1552 0.2668
T1553 0.2668
T1554 0.2668
T1555 0.2669
T1556 0.2669
T1557 0.2669
T1558 0.2669
T1559 0.2669
T1560 0.2669
T1561 0.2669
T1562 0.267
T1563 0.267
T1564 0.267
T1565 0.267
T1566 0.267
T1567 0.267
T1568 0.2671
T1569 0.2671
T1570 0.2575
T1571 0.2559
T1572 0.2598
T1573 0.2597
T1574 0.257
T1575 0.2569
T1576 0.2571
T1577 0.2568
T1578 0.2572
T1579 0.2577
T1580 0.2592
T1581 0.261
T1582 0.2576
T1583 0.2576
T1584 0.2579
T1585 0.2569
T1586 0.2577
T1587 0.2586
T1588 0.2593
T1589 0.2604
T1590 0.2608
T1591 0.2601
T1592 0.2596
T1593 0.2588
T1594 0.2581
T1595 0.2579
T1596 0.258
T1597 0.2595
T1598 0.2596
T1599 0.2592
T1600 0.259
T1601 0.2591
T1602 0.2591
T1603 0.2591
T1604 0.2591
T1605 0.2588
T1606 0.2589
T1607 0.2586
T1608 0.2574
T1609 0.2605
T1610 0.2596
T1611 0.2591
T1612 0.258
T1613 0.2574
T1614 0.2572
T1615 0.2567
T1616 0.2562
T1617 0.2575
T1618 0.2571
T1619 0.2575
T1620 0.2584
T1621 0.2582
T1622 0.2582
T1623 0.2576
T1624 0.2568
T1625 0.2558
T1626 0.2548
T1627 0.2536
T1628 0.252
T1629 0.251
T1630 0.2506
T1631 0.2542
T1632 0.2533
T1633 0.2532
T1634 0.2516
T1635 0.2507
T1636 0.2497
T1637 0.2494
T1638 0.2485
T1639 0.2484
T1640 0.2481
T1641 0.2472
T1642 0.2474
T1643 0.2474
T1644 0.2471
T1645 0.2462
T1646 0.2461
T1647 0.2449
T1648 0.2438
T1649 0.247
T1650 0.2465
T1651 0.2463
T1652 0.2458
T1653 0.2448
T1654 0.245
T1655 0.2451
T1656 0.2451
T1657 0.2451
T1658 0.2458
T1659 0.246
T1660 0.2466
T1661 0.2473
T1662 0.2453
T1663 0.249
T1664 0.251
T1665 0.2533
T1666 0.2555
T1667 0.253
T1668 0.2576
T1669 0.2606
T1670 0.2629
T1671 0.2618
T1672 0.2651
T1673 0.2673
T1674 0.2687
T1675 0.266
T1676 0.2659
T1677 0.2682
T1678 0.2669
T1679 0.2648
T1680 0.2628
T1681 0.2609
T1682 0.2595
T1683 0.2599
T1684 0.2593
T1685 0.26
T1686 0.2608
T1687 0.261
T1688 0.2618
T1689 0.262
T1690 0.2619
T1691 0.2619
T1692 0.2619
T1693 0.262
T1694 0.2617
T1695 0.2602
T1696 0.259
T1697 0.2615
T1698 0.2607
T1699 0.2594
T1700 0.2587
T1701 0.2589
T1702 0.2589
T1703 0.258
T1704 0.2567
T1705 0.257
T1706 0.2557
T1707 0.2553
T1708 0.2545
T1709 0.2531
T1710 0.2525
T1711 0.2518
T1712 0.2507
T1713 0.2544
T1714 0.2539
T1715 0.254
T1716 0.2534
T1717 0.2526
T1718 0.2518
T1719 0.2509
T1720 0.2498
T1721 0.2501
T1722 0.2501
T1723 0.2514
T1724 0.2511
T1725 0.251
T1726 0.251
T1727 0.2513
T1728 0.2522
T1729 0.2511
T1730 0.251
T1731 0.251
T1732 0.251
T1733 0.2499
T1734 0.2499
T1735 0.2497
T1736 0.249
T1737 0.2491
T1738 0.2491
T1739 0.2491
T1740 0.2491
T1741 0.2488
T1742 0.2476
T1743 0.2471
T1744 0.2461
T1745 0.2453
T1746 0.2448
T1747 0.2449
T1748 0.2449
T1749 0.2449
T1750 0.245
T1751 0.2458
T1752 0.246
T1753 0.2451
T1754 0.2454
T1755 0.2452
T1756 0.2446
T1757 0.2444
T1758 0.2444
T1759 0.2434
T1760 0.2473
T1761 0.2461
T1762 0.2463
T1763 0.2463
T1764 0.246
T1765 0.2464
T1766 0.2463
T1767 0.2463
T1768 0.246
T1769 0.2457
T1770 0.2461
T1771 0.2464
T1772 0.2463
T1773 0.2463
T1774 0.2463
T1775 0.2463
T1776 0.2456
T1777 0.2451
T1778 0.2452
T1779 0.2446
T1780 0.2441
T1781 0.2443
T1782 0.2435
T1783 0.243
T1784 0.2431
T1785 0.2431
T1786 0.2431
T1787 0.2456
T1788 0.2438
T1789 0.2432
T1790 0.242
T1791 0.2419
T1792 0.2408
T1793 0.2396
T1794 0.2399
T1795 0.2399
T1796 0.2396
T1797 0.2399
T1798 0.2399
T1799 0.2399
T1800 0.2399
T1801 0.2399
T1802 0.2399
T1803 0.2391
T1804 0.2386
T1805 0.2387
T1806 0.2381
T1807 0.2382
T1808 0.2376
T1809 0.2377
T1810 0.2377
T1811 0.2377
T1812 0.238
T1813 0.2376
T1814 0.2377
T1815 0.2377
T1816 0.2362
T1817 0.2364
T1818 0.2364
T1819 0.2364
T1820 0.2364
T1821 0.2364
T1822 0.2364
T1823 0.2364
T1824 0.2364
T1825 0.2364
T1826 0.2415
T1827 0.2412
T1828 0.2413
T1829 0.2401
T1830 0.2403
T1831 0.2403
T1832 0.2394
T1833 0.2396
T1834 0.2402
T1835 0.2423
T1836 0.2374
T1837 0.2374
T1838 0.2374
T1839 0.237
T1840 0.2363
T1841 0.2365
T1842 0.2361
T1843 0.2361
T1844 0.2361
T1845 0.2373
T1846 0.2372
T1847 0.2372
T1848 0.2372
T1849 0.2372
T1850 0.2365
T1851 0.236
T1852 0.2355
T1853 0.241
T1854 0.2401
T1855 0.2403
T1856 0.24
T1857 0.2398
T1858 0.2401
T1859 0.2409
T1860 0.2414
T1861 0.2409
T1862 0.2404
T1863 0.2399
T1864 0.239
T1865 0.2388
T1866 0.2389
T1867 0.2399
T1868 0.2401
T1869 0.2397
T1870 0.2397
T1871 0.2394
T1872 0.2384
T1873 0.2402
T1874 0.2412
T1875 0.2364
T1876 0.2394
T1877 0.2439
T1878 0.246
T1879 0.2445
T1880 0.2474
T1881 0.2502
T1882 0.2535
T1883 0.2536
T1884 0.2581
T1885 0.261
T1886 0.2598
T1887 0.2612
T1888 0.2611
T1889 0.2608
T1890 0.259
T1891 0.2572
T1892 0.256
T1893 0.2583
T1894 0.2572
T1895 0.2569
T1896 0.2567
T1897 0.2571
T1898 0.2585
T1899 0.2602
T1900 0.2575
T1901 0.2587
T1902 0.2593
T1903 0.2598
T1904 0.2596
T1905 0.259
T1906 0.2582
T1907 0.2584
T1908 0.2575
T1909 0.2596
T1910 0.256
T1911 0.2551
T1912 0.2537
T1913 0.2515
T1914 0.2513
T1915 0.2517
T1916 0.2492
T1917 0.2506
T1918 0.2506
T1919 0.2498
T1920 0.2487
T1921 0.249
T1922 0.2477
T1923 0.2469
T1924 0.2462
T1925 0.2458
T1926 0.2446
T1927 0.2445
T1928 0.2435
T1929 0.2428
T1930 0.243
T1931 0.2448
T1932 0.2449
T1933 0.2441
T1934 0.2433
T1935 0.2429
T1936 0.2426
T1937 0.2454
T1938 0.2444
T1939 0.2449
T1940 0.2458
T1941 0.2468
T1942 0.2428
T1943 0.2447
T1944 0.246
T1945 0.245
T1946 0.2444
T1947 0.2452
T1948 0.2458
T1949 0.2468
T1950 0.2485
T1951 0.2521
T1952 0.2514
T1953 0.2557
T1954 0.2614
T1955 0.2636
T1956 0.2678
T1957 0.2677
T1958 0.2722
T1959 0.28
T1960 0.2846
T1961 0.2829
T1962 0.2852
T1963 0.2882
T1964 0.2917
T1965 0.2874
T1966 0.2924
T1967 0.2918
T1968 0.2959
T1969 0.299
T1970 0.3025
T1971 0.3011
T1972 0.3036
T1973 0.3053
T1974 0.3062
T1975 0.3075
T1976 0.308
T1977 0.3092
T1978 0.309
T1979 0.3084
T1980 0.3087
T1981 0.3084
T1982 0.3073
T1983 0.3067
T1984 0.3058
T1985 0.3051
T1986 0.3056
T1987 0.3044
T1988 0.3036
T1989 0.3035
T1990 0.3035
T1991 0.3026
T1992 0.3025
T1993 0.3017
T1994 0.3013
T1995 0.2998
T1996 0.3011
T1997 0.3005
T1998 0.299
T1999 0.2979
T2000 0.2966
T2001 0.2952
T2002 0.2933
T2003 0.2911
T2004 0.2926
T2005 0.2913
T2006 0.2897
T2007 0.2888
T2008 0.2888
T2009 0.2879
T2010 0.2875
T2011 0.2873
T2012 0.2862
T2013 0.2858
T2014 0.2851
T2015 0.2843
T2016 0.2836
T2017 0.2898
T2018 0.2892
T2019 0.288
T2020 0.2874
T2021 0.2867
T2022 0.2858
T2023 0.2848
T2024 0.2836
T2025 0.283
T2026 0.2823
T2027 0.2812
T2028 0.2806
T2029 0.2798
T2030 0.2843
T2031 0.2845
T2032 0.284
T2033 0.2829
T2034 0.2826
T2035 0.2822
T2036 0.2823
T2037 0.2813
T2038 0.2812
T2039 0.2804
T2040 0.2803
T2041 0.2794
T2042 0.279
T2043 0.2783
T2044 0.2785
T2045 0.2787
T2046 0.2783
T2047 0.2783
T2048 0.2793
T2049 0.2805
T2050 0.2813
T2051 0.2828
T2052 0.2841
T2053 0.2818
T2054 0.2846
T2055 0.2879
T2056 0.2913
T2057 0.2876
T2058 0.293
T2059 0.2938
T2060 0.2968
T2061 0.2994
T2062 0.3012
T2063 0.3013
T2064 0.303
T2065 0.3036
T2066 0.3037
T2067 0.3044
T2068 0.3045
T2069 0.3037
T2070 0.3035
T2071 0.3028
T2072 0.3023
T2073 0.3015
T2074 0.3004
T2075 0.3001
T2076 0.2994
T2077 0.2986
T2078 0.3001
T2079 0.2994
T2080 0.2993
T2081 0.2985
T2082 0.2976
T2083 0.297
T2084 0.296
T2085 0.2951
T2086 0.2937
T2087 0.2917
T2088 0.2909
T2089 0.2903
T2090 0.2923
T2091 0.2909
T2092 0.2898
T2093 0.2887
T2094 0.2877
T2095 0.2868
T2096 0.2861
T2097 0.2854
T2098 0.2858
T2099 0.285
T2100 0.2831
T2101 0.2822
T2102 0.282
T2103 0.2888
T2104 0.2884
T2105 0.2877
T2106 0.287
T2107 0.2868
T2108 0.2869
T2109 0.2866
T2110 0.2857
T2111 0.2847
T2112 0.2849
T2113 0.2839
T2114 0.2838
T2115 0.2832
T2116 0.283
T2117 0.2831
T2118 0.2831
T2119 0.2831
T2120 0.2831
T2121 0.2825
T2122 0.282
T2123 0.2821
T2124 0.2821
T2125 0.2813
T2126 0.2822
T2127 0.2826
T2128 0.281
T2129 0.281
T2130 0.281
T2131 0.2819
T2132 0.2831
T2133 0.284
T2134 0.2848
T2135 0.2844
T2136 0.2844
T2137 0.2836
T2138 0.2838
T2139 0.2826
T2140 0.2828
T2141 0.2822
T2142 0.2817
T2143 0.2818
T2144 0.2818
T2145 0.2812
T2146 0.2816
T2147 0.2824
T2148 0.2834
T2149 0.2851
T2150 0.2861
T2151 0.2872
T2152 0.2886
T2153 0.2816
T2154 0.2822
T2155 0.283
T2156 0.2834
T2157 0.2836
T2158 0.2833
T2159 0.2827
T2160 0.2822
T2161 0.2823
T2162 0.2823
T2163 0.281
T2164 0.2812
T2165 0.2877
T2166 0.2875
T2167 0.2871
T2168 0.2863
T2169 0.2859
T2170 0.2857
T2171 0.2848
T2172 0.2842
T2173 0.2841
T2174 0.2833
T2175 0.2831
T2176 0.282
T2177 0.2822
T2178 0.2812
T2179 0.2814
T2180 0.2801
T2181 0.2803
T2182 0.2797
T2183 0.2792
T2184 0.2793
T2185 0.2785
T2186 0.2771
T2187 0.2773
T2188 0.2773
T2189 0.282
T2190 0.2819
T2191 0.2816
T2192 0.281
T2193 0.2809
T2194 0.2806
T2195 0.2801
T2196 0.2799
T2197 0.2799
T2198 0.2794
T2199 0.2783
T2200 0.2779
T2201 0.278
T2202 0.278
T2203 0.2793
T2204 0.2787
T2205 0.2781
T2206 0.2783
T2207 0.2779
T2208 0.278
T2209 0.278
T2210 0.2772
T2211 0.2769
T2212 0.2769
T2213 0.2764
T2214 0.276
T2215 0.2761
T2216 0.276
T2217 0.276
T2218 0.2757
T2219 0.2748
T2220 0.275
T2221 0.2747
T2222 0.2742
T2223 0.2741
T2224 0.2741
T2225 0.2741
T2226 0.2741
T2227 0.2741
T2228 0.2741
T2229 0.2741
T2230 0.274
T2231 0.274
T2232 0.2739
T2233 0.2733
T2234 0.2729
T2235 0.273
T2236 0.2729
T2237 0.2729
T2238 0.2718
T2239 0.272
T2240 0.272
T2241 0.2718
T2242 0.2719
T2243 0.2716
T2244 0.2719
T2245 0.272
T2246 0.272
T2247 0.272
T2248 0.2717
T2249 0.2715
T2250 0.2709
T2251 0.2709
T2252 0.2709
T2253 0.2709
T2254 0.2709
T2255 0.2709
T2256 0.2703
T2257 0.2699
T2258 0.27
T2259 0.27
T2260 0.27
T2261 0.2697
T2262 0.2694
T2263 0.2694
T2264 0.2691
T2265 0.2688
T2266 0.2689
T2267 0.2689
T2268 0.2683
T2269 0.2678
T2270 0.2679
T2271 0.2679
T2272 0.2671
T2273 0.267
T2274 0.267
T2275 0.267
T2276 0.2668
T2277 0.2668
T2278 0.2668
T2279 0.2668
T2280 0.2668
T2281 0.2668
T2282 0.2659
T2283 0.2658
T2284 0.2658
T2285 0.2658
T2286 0.2658
T2287 0.2658
T2288 0.2658
T2289 0.2652
T2290 0.2648
T2291 0.2647
T2292 0.2647
T2293 0.2647
T2294 0.2647
T2295 0.2647
T2296 0.2647
T2297 0.2647
T2298 0.2644
T2299 0.2638
T2300 0.2637
T2301 0.2634
T2302 0.2608
T2303 0.2599
T2304 0.2596
T2305 0.2607
T2306 0.2628
T2307 0.2638
T2308 0.2616
T2309 0.2617
T2310 0.2616
T2311 0.2616
T2312 0.2616
T2313 0.2616
T2314 0.2616
T2315 0.2615
T2316 0.2615
T2317 0.2615
T2318 0.2615
T2319 0.2615
T2320 0.2609
T2321 0.2604
T2322 0.2614
T2323 0.2615
T2324 0.2615
T2325 0.2615
T2326 0.2614
T2327 0.2614
T2328 0.2614
T2329 0.2612
T2330 0.2613
T2331 0.2612
T2332 0.2601
T2333 0.2603
T2334 0.2603
T2335 0.2602
T2336 0.2602
T2337 0.2602
T2338 0.2602
T2339 0.2599
T2340 0.2625
T2341 0.26
T2342 0.2602
T2343 0.2596
T2344 0.2625
T2345 0.2623
T2346 0.2623
T2347 0.2623
T2348 0.2623
T2349 0.2621
T2350 0.2627
T2351 0.2626
T2352 0.2597
T2353 0.2619
T2354 0.2621
T2355 0.2621
T2356 0.2621
T2357 0.262
T2358 0.262
T2359 0.262
T2360 0.262
T2361 0.262
T2362 0.2614
T2363 0.2618
T2364 0.2615
T2365 0.2615
T2366 0.2615
T2367 0.2609
T2368 0.261
T2369 0.2616
T2370 0.2611
T2371 0.2621
T2372 0.2621
T2373 0.2618
T2374 0.2603
T2375 0.2589
T2376 0.2615
T2377 0.2608
T2378 0.2601
T2379 0.2599
T2380 0.26
T2381 0.26
T2382 0.2608
T2383 0.2609
T2384 0.2609
T2385 0.2609
T2386 0.2609
T2387 0.2608
T2388 0.2608
T2389 0.2608
T2390 0.2608
T2391 0.2608
T2392 0.2608
T2393 0.2608
T2394 0.2608
T2395 0.1653
T2396 0.1784
T2397 0.1787
T2398 0.1784
T2399 0.1783
T2400 0.1783
T2401 0.1783
T2402 0.1783
T2403 0.1783
T2404 0.1783
T2405 0.1783
T2406 0.1783
T2407 0.1786
T2408 0.1783
T2409 0.1783
T2410 0.1781
T2411 0.1794
T2412 0.1783
T2413 0.179
T2414 0.1783
T2415 0.1764
T2416 0.1758
T2417 0.1758
T2418 0.1758
T2419 0.1757
T2420 0.1757
T2421 0.1757
T2422 0.1757
T2423 0.1757
T2424 0.1757
T2425 0.1757
T2426 0.1757
T2427 0.1757
T2428 0.1757
T2429 0.1757
T2430 0.1757
T2431 0.1757
T2432 0.1757
T2433 0.1757
T2434 0.1757
T2435 0.1757
T2436 0.1756
T2437 0.1756
T2438 0.1756
T2439 0.1756
T2440 0.1756
T2441 0.1756
T2442 0.1756
T2443 0.1756
T2444 0.1756
T2445 0.1756
T2446 0.1756
T2447 0.1756
T2448 0.1756
T2449 0.1756
T2450 0.1756
T2451 0.1756
T2452 0.1755
T2453 0.1755
T2454 0.1755
T2455 0.1755
T2456 0.1755
T2457 0.1749
T2458 0.1742
T2459 0.1742
T2460 0.1739
T2461 0.1742
T2462 0.1732
T2463 0.1739
T2464 0.1739
T2465 0.1742
T2466 0.1742
T2467 0.1742
T2468 0.1742
T2469 0.1742
T2470 0.1742
T2471 0.1742
T2472 0.1741
T2473 0.1741
T2474 0.1741
T2475 0.1741
T2476 0.1741
T2477 0.1741
T2478 0.1741
T2479 0.1741
T2480 0.1741
T2481 0.1741
T2482 0.1741
T2483 0.1741
T2484 0.1737
T2485 0.1737
T2486 0.1741
T2487 0.1731
T2488 0.1734
T2489 0.1845
T2490 0.2183
T2491 0.2179
T2492 0.2142
T2493 0.2108
T2494 0.209
T2495 0.2087
T2496 0.2067
T2497 0.206
T2498 0.204
T2499 0.2027
T2500 0.2017
T2501 0.2033
T2502 0.2022
T2503 0.2011
T2504 0.1994
T2505 0.1991
T2506 0.1982
T2507 0.2214
T2508 0.2167
T2509 0.2155
T2510 0.2134
T2511 0.2075
T2512 0.203
T2513 0.1994
T2514 0.1982
T2515 0.1971
T2516 0.1967
T2517 0.1961
T2518 0.1956
T2519 0.1948
T2520 0.1938
T2521 0.1926
T2522 0.1915
T2523 0.1909
T2524 0.1903
T2525 0.1891
T2526 0.1878
T2527 0.1875
T2528 0.1907
T2529 0.1897
T2530 0.1891
T2531 0.1875
T2532 0.1864
T2533 0.1858
T2534 0.1849
T2535 0.1829
T2536 0.1825
T2537 0.1825
T2538 0.1824
T2539 0.1824
T2540 0.1824
T2541 0.1824
T2542 0.1824
T2543 0.1824
T2544 0.1824
T2545 0.1824
T2546 0.1824
T2547 0.1824
T2548 0.1818
T2549 0.1811
T2550 0.1811
T2551 0.1811
T2552 0.1811
T2553 0.1802
T2554 0.1805
T2555 0.1811
T2556 0.1808
T2557 0.1792
T2558 0.1782
T2559 0.1774
T2560 0.2157
T2561 0.2026
T2562 0.199
T2563 0.1971
T2564 0.1949
T2565 0.1935
T2566 0.1926
T2567 0.1915
T2568 0.1911
T2569 0.1905
T2570 0.1896
T2571 0.1888
T2572 0.1884
T2573 0.1875
T2574 0.1868
T2575 0.1903
T2576 0.1899
T2577 0.1896
T2578 0.1896
T2579 0.1887
T2580 0.1878
T2581 0.1861
T2582 0.1857
T2583 0.1848
T2584 0.1845
T2585 0.1848
T2586 0.1848
T2587 0.1848
T2588 0.1848
T2589 0.1848
T2590 0.1848
T2591 0.1839
T2592 0.1836
T2593 0.1835
T2594 0.1835
T2595 0.1835
T2596 0.1835
T2597 0.1835
T2598 0.1835
T2599 0.1835
T2600 0.1827
T2601 0.182
T2602 0.182
T2603 0.1814
T2604 0.1813
T2605 0.1813
T2606 0.1807
T2607 0.1819
T2608 0.1816
T2609 0.1816
T2610 0.1807
T2611 0.1807
T2612 0.1807
T2613 0.1807
T2614 0.1807
T2615 0.1807
T2616 0.1806
T2617 0.1797
T2618 0.1794
T2619 0.18
T2620 0.1803
T2621 0.1806
T2622 0.1806
T2623 0.1806
T2624 0.1806
T2625 0.1806
T2626 0.1803
T2627 0.18
T2628 0.1797
T2629 0.1791
T2630 0.1791
T2631 0.1794
T2632 0.1785
T2633 0.1782
T2634 0.1782
T2635 0.1782
T2636 0.1782
T2637 0.1782
T2638 0.1782
T2639 0.1782
T2640 0.1782
T2641 0.1782
T2642 0.1782
T2643 0.1782
T2644 0.1782
T2645 0.1791
T2646 0.1794
T2647 0.1794
T2648 0.1794
T2649 0.1794
T2650 0.1794
T2651 0.1785
T2652 0.1785
T2653 0.1782
T2654 0.1782
T2655 0.1782
T2656 0.1782
T2657 0.1785
T2658 0.1791
T2659 0.1785
T2660 0.1797
T2661 0.1794
T2662 0.1803
T2663 0.1815
T2664 0.1815
T2665 0.1822
T2666 0.1826
T2667 0.1846
T2668 0.1857
T2669 0.1872
T2670 0.1878
T2671 0.1893
T2672 0.1865
T2673 0.1895
T2674 0.1911
T2675 0.1937
T2676 0.1975
T2677 0.1998
T2678 0.1997
T2679 0.2018
T2680 0.2025
T2681 0.2027
T2682 0.2036
T2683 0.2046
T2684 0.2049
T2685 0.2049
T2686 0.2042
T2687 0.2036
T2688 0.203
T2689 0.2021
T2690 0.2011
T2691 0.2
T2692 0.1997
T2693 0.1997
T2694 0.1997
T2695 0.1997
T2696 0.1997
T2697 0.1997
T2698 0.1997
T2699 0.1997
T2700 0.1997
T2701 0.2011
T2702 0.1995
T2703 0.1981
T2704 0.1973
T2705 0.1998
T2706 0.1984
T2707 0.1973
T2708 0.1973
T2709 0.1963
T2710 0.1948
T2711 0.1948
T2712 0.1937
T2713 0.1925
T2714 0.1922
T2715 0.1922
T2716 0.1922
T2717 0.1918
T2718 0.1911
T2719 0.1907
T2720 0.1907
T2721 0.1918
T2722 0.1911
T2723 0.1914
T2724 0.1914
T2725 0.1934
T2726 0.1944
T2727 0.1948
T2728 0.195
T2729 0.1959
T2730 0.1963
T2731 0.1973
T2732 0.1973
T2733 0.1981
T2734 0.1984
T2735 0.1988
T2736 0.1998
T2737 0.1998
T2738 0.1998
T2739 0.1998
T2740 0.1998
T2741 0.2009
T2742 0.2012
T2743 0.1991
T2744 0.1997
T2745 0.2
T2746 0.2011
T2747 0.2025
T2748 0.2027
T2749 0.2033
T2750 0.2042
T2751 0.203
T2752 0.2025
T2753 0.2014
T2754 0.2011
T2755 0.1997
T2756 0.1994
T2757 0.2012
T2758 0.2009
T2759 0.1998
T2760 0.1991
T2761 0.1979
T2762 0.1973
T2763 0.1966
T2764 0.1959
T2765 0.1953
T2766 0.1948
T2767 0.1937
T2768 0.1933
T2769 0.1933
T2770 0.1933
T2771 0.1933
T2772 0.1925
T2773 0.1922
T2774 0.1914
T2775 0.1907
T2776 0.1907
T2777 0.1907
T2778 0.1907
T2779 0.1907
T2780 0.1907
T2781 0.1898
T2782 0.1895
T2783 0.1895
T2784 0.1892
T2785 0.1881
T2786 0.1881
T2787 0.1881
T2788 0.1872
T2789 0.1869
T2790 0.1869
T2791 0.1755
T2792 0.1755
T2793 0.1755
T2794 0.1755
T2795 0.1755
T2796 0.1755
T2797 0.1755
T2798 0.1755
T2799 0.1755
T2800 0.1755
T2801 0.1755
T2802 0.1755
T2803 0.1755
T2804 0.1755
T2805 0.1755
T2806 0.1755
T2807 0.1755
T2808 0.1755
