# Supplementary material for: FishMORPH - An agent-based model to predict salmonid growth and distribution responses under natural and low flows
Source: Sci Rep. 2016 Jul 19;6:29414. doi: 10.1038/srep29414 (PMC4949470; doi:10.1038/srep29414)
Supplement: Supplementary Information 2 [file srep29414-s2.zip › SR_FishMORPH_Files/Parameters/Baseline_Velocity_P37.var]

Velocity PatchP37
T1 0.2008
T2 0.2003
T3 0.2003
T4 0.2003
T5 0.2001
T6 0.1999
T7 0.1991
T8 0.199
T9 0.1983
T10 0.2
T11 0.1999
T12 0.198
T13 0.1979
T14 0.1965
T15 0.1965
T16 0.1965
T17 0.1965
T18 0.1965
T19 0.1962
T20 0.196
T21 0.1954
T22 0.1951
T23 0.1951
T24 0.1951
T25 0.1946
T26 0.194
T27 0.194
T28 0.194
T29 0.194
T30 0.194
T31 0.194
T32 0.194
T33 0.194
T34 0.194
T35 0.1938
T36 0.1935
T37 0.1929
T38 0.1929
T39 0.1929
T40 0.1929
T41 0.1929
T42 0.1927
T43 0.192
T44 0.192
T45 0.192
T46 0.192
T47 0.192
T48 0.192
T49 0.192
T50 0.192
T51 0.1908
T52 0.1908
T53 0.1908
T54 0.1897
T55 0.1897
T56 0.1894
T57 0.1888
T58 0.1891
T59 0.1894
T60 0.1917
T61 0.19
T62 0.1891
T63 0.1888
T64 0.1885
T65 0.1897
T66 0.1888
T67 0.1885
T68 0.1885
T69 0.1885
T70 0.1885
T71 0.1882
T72 0.1873
T73 0.1868
T74 0.1926
T75 0.1917
T76 0.1917
T77 0.1917
T78 0.1917
T79 0.1917
T80 0.1917
T81 0.1917
T82 0.1917
T83 0.1917
T84 0.1917
T85 0.192
T86 0.1928
T87 0.1928
T88 0.1928
T89 0.1928
T90 0.1928
T91 0.1928
T92 0.1928
T93 0.1928
T94 0.1928
T95 0.1928
T96 0.1928
T97 0.1928
T98 0.1928
T99 0.1926
T100 0.1917
T101 0.1917
T102 0.1917
T103 0.1917
T104 0.1917
T105 0.1917
T106 0.1917
T107 0.1917
T108 0.1914
T109 0.1917
T110 0.1917
T111 0.1917
T112 0.1917
T113 0.1917
T114 0.1917
T115 0.1917
T116 0.1917
T117 0.1917
T118 0.1917
T119 0.1917
T120 0.1917
T121 0.1917
T122 0.1917
T123 0.1917
T124 0.1917
T125 0.1917
T126 0.1917
T127 0.1917
T128 0.1917
T129 0.1917
T130 0.1917
T131 0.1923
T132 0.1928
T133 0.1928
T134 0.1928
T135 0.1928
T136 0.1865
T137 0.1873
T138 0.1873
T139 0.1873
T140 0.1873
T141 0.1873
T142 0.1873
T143 0.1873
T144 0.1873
T145 0.1873
T146 0.1873
T147 0.1873
T148 0.1873
T149 0.1873
T150 0.1885
T151 0.1882
T152 0.1885
T153 0.1888
T154 0.1897
T155 0.1897
T156 0.1897
T157 0.1897
T158 0.1903
T159 0.1897
T160 0.1903
T161 0.1908
T162 0.1908
T163 0.1908
T164 0.1908
T165 0.1908
T166 0.1908
T167 0.1908
T168 0.1908
T169 0.1908
T170 0.1908
T171 0.1908
T172 0.1908
T173 0.1908
T174 0.1908
T175 0.1908
T176 0.1908
T177 0.1908
T178 0.1906
T179 0.1908
T180 0.1908
T181 0.1906
T182 0.19
T183 0.1906
T184 0.19
T185 0.1897
T186 0.1897
T187 0.1897
T188 0.1897
T189 0.1897
T190 0.1897
T191 0.1897
T192 0.1897
T193 0.1897
T194 0.1897
T195 0.1897
T196 0.1897
T197 0.1888
T198 0.1885
T199 0.1885
T200 0.1885
T201 0.1873
T202 0.1873
T203 0.1873
T204 0.1873
T205 0.1873
T206 0.1873
T207 0.1873
T208 0.1873
T209 0.1873
T210 0.1873
T211 0.1873
T212 0.1873
T213 0.1873
T214 0.1873
T215 0.1876
T216 0.1873
T217 0.1873
T218 0.1873
T219 0.1873
T220 0.1873
T221 0.1873
T222 0.1873
T223 0.1873
T224 0.1871
T225 0.1928
T226 0.1928
T227 0.1928
T228 0.1928
T229 0.1928
T230 0.1928
T231 0.1928
T232 0.1928
T233 0.1928
T234 0.1928
T235 0.1928
T236 0.1928
T237 0.1928
T238 0.1928
T239 0.1928
T240 0.1928
T241 0.1928
T242 0.1928
T243 0.1928
T244 0.1928
T245 0.1928
T246 0.1928
T247 0.1928
T248 0.1928
T249 0.1917
T250 0.1917
T251 0.192
T252 0.2147
T253 0.2249
T254 0.2187
T255 0.2185
T256 0.2186
T257 0.2186
T258 0.2176
T259 0.2178
T260 0.2178
T261 0.2172
T262 0.2168
T263 0.2169
T264 0.2169
T265 0.2169
T266 0.2169
T267 0.2169
T268 0.2169
T269 0.2169
T270 0.2169
T271 0.2169
T272 0.2169
T273 0.2169
T274 0.2169
T275 0.2169
T276 0.2172
T277 0.2174
T278 0.2179
T279 0.2178
T280 0.2178
T281 0.2178
T282 0.2172
T283 0.2171
T284 0.2169
T285 0.2169
T286 0.2169
T287 0.2169
T288 0.2169
T289 0.2169
T290 0.2169
T291 0.2169
T292 0.2169
T293 0.2172
T294 0.218
T295 0.2178
T296 0.2178
T297 0.2189
T298 0.2186
T299 0.2186
T300 0.2191
T301 0.2188
T302 0.2188
T303 0.219
T304 0.2192
T305 0.2194
T306 0.2193
T307 0.2193
T308 0.2193
T309 0.2193
T310 0.2193
T311 0.2193
T312 0.2193
T313 0.2193
T314 0.2193
T315 0.2193
T316 0.2193
T317 0.2193
T318 0.2193
T319 0.2193
T320 0.2193
T321 0.2193
T322 0.2193
T323 0.2193
T324 0.2193
T325 0.2191
T326 0.2194
T327 0.2193
T328 0.2193
T329 0.2193
T330 0.2193
T331 0.2193
T332 0.2193
T333 0.2193
T334 0.2193
T335 0.2193
T336 0.2193
T337 0.2191
T338 0.2185
T339 0.2186
T340 0.2186
T341 0.2186
T342 0.2186
T343 0.2186
T344 0.2186
T345 0.2186
T346 0.2186
T347 0.2186
T348 0.2186
T349 0.2186
T350 0.2186
T351 0.2186
T352 0.2186
T353 0.2176
T354 0.2178
T355 0.2178
T356 0.2178
T357 0.2178
T358 0.2178
T359 0.2178
T360 0.2178
T361 0.2178
T362 0.2172
T363 0.2179
T364 0.2178
T365 0.2178
T366 0.2178
T367 0.2178
T368 0.2178
T369 0.2178
T370 0.2178
T371 0.2178
T372 0.2178
T373 0.2181
T374 0.2188
T375 0.2186
T376 0.2186
T377 0.2186
T378 0.2189
T379 0.2186
T380 0.2186
T381 0.2186
T382 0.2186
T383 0.2186
T384 0.2186
T385 0.2186
T386 0.2186
T387 0.2186
T388 0.2186
T389 0.2186
T390 0.2186
T391 0.2186
T392 0.2186
T393 0.2178
T394 0.2108
T395 0.207
T396 0.2007
T397 0.2006
T398 0.1998
T399 0.199
T400 0.1993
T401 0.1993
T402 0.1993
T403 0.1996
T404 0.1992
T405 0.1993
T406 0.1985
T407 0.1984
T408 0.1984
T409 0.1984
T410 0.199
T411 0.1994
T412 0.2001
T413 0.2012
T414 0.2018
T415 0.201
T416 0.2017
T417 0.2016
T418 0.2016
T419 0.2014
T420 0.1997
T421 0.2001
T422 0.1952
T423 0.1946
T424 0.1951
T425 0.1951
T426 0.1951
T427 0.1951
T428 0.1951
T429 0.1951
T430 0.1951
T431 0.1951
T432 0.1951
T433 0.1951
T434 0.1951
T435 0.1946
T436 0.194
T437 0.194
T438 0.1935
T439 0.1929
T440 0.1923
T441 0.1918
T442 0.1918
T443 0.1915
T444 0.1906
T445 0.1909
T446 0.1906
T447 0.1909
T448 0.1906
T449 0.1903
T450 0.1889
T451 0.1883
T452 0.1883
T453 0.1883
T454 0.1877
T455 0.1871
T456 0.1871
T457 0.1883
T458 0.1883
T459 0.1883
T460 0.188
T461 0.1883
T462 0.1883
T463 0.1895
T464 0.1902
T465 0.191
T466 0.1915
T467 0.1924
T468 0.193
T469 0.1938
T470 0.1938
T471 0.1944
T472 0.1949
T473 0.1947
T474 0.1938
T475 0.1932
T476 0.1927
T477 0.1921
T478 0.1915
T479 0.1915
T480 0.191
T481 0.1915
T482 0.1913
T483 0.1915
T484 0.1915
T485 0.1918
T486 0.1915
T487 0.1927
T488 0.1928
T489 0.1944
T490 0.1958
T491 0.1975
T492 0.1977
T493 0.1988
T494 0.2004
T495 0.201
T496 0.2017
T497 0.2023
T498 0.2024
T499 0.2033
T500 0.2047
T501 0.205
T502 0.2064
T503 0.2075
T504 0.2084
T505 0.2092
T506 0.21
T507 0.21
T508 0.2102
T509 0.2108
T510 0.2107
T511 0.2109
T512 0.2116
T513 0.2117
T514 0.2123
T515 0.2133
T516 0.2134
T517 0.2143
T518 0.2145
T519 0.2144
T520 0.2147
T521 0.2144
T522 0.2144
T523 0.2144
T524 0.2144
T525 0.2144
T526 0.2144
T527 0.2141
T528 0.2136
T529 0.2135
T530 0.2136
T531 0.2126
T532 0.2129
T533 0.2126
T534 0.212
T535 0.211
T536 0.2108
T537 0.2104
T538 0.21
T539 0.2097
T540 0.2098
T541 0.2086
T542 0.2089
T543 0.2089
T544 0.2084
T545 0.208
T546 0.2082
T547 0.2077
T548 0.2073
T549 0.2074
T550 0.2069
T551 0.2065
T552 0.2063
T553 0.2055
T554 0.2057
T555 0.2052
T556 0.2048
T557 0.2049
T558 0.2052
T559 0.2062
T560 0.2078
T561 0.2101
T562 0.2114
T563 0.2131
T564 0.2148
T565 0.2182
T566 0.2227
T567 0.2194
T568 0.2213
T569 0.2195
T570 0.2206
T571 0.2222
T572 0.2236
T573 0.2255
T574 0.2251
T575 0.2279
T576 0.2289
T577 0.2344
T578 0.2386
T579 0.2408
T580 0.2428
T581 0.248
T582 0.2479
T583 0.2516
T584 0.2497
T585 0.2507
T586 0.2536
T587 0.2552
T588 0.2558
T589 0.2597
T590 0.2612
T591 0.2615
T592 0.2616
T593 0.2617
T594 0.2616
T595 0.261
T596 0.26
T597 0.257
T598 0.2533
T599 0.2503
T600 0.2463
T601 0.2467
T602 0.2444
T603 0.2456
T604 0.2438
T605 0.2422
T606 0.2415
T607 0.2408
T608 0.2413
T609 0.2419
T610 0.2434
T611 0.2442
T612 0.2462
T613 0.2443
T614 0.2461
T615 0.2468
T616 0.2484
T617 0.2496
T618 0.2508
T619 0.2482
T620 0.249
T621 0.2492
T622 0.2482
T623 0.2496
T624 0.2454
T625 0.2434
T626 0.2399
T627 0.2355
T628 0.2291
T629 0.2243
T630 0.2207
T631 0.2217
T632 0.2203
T633 0.219
T634 0.2179
T635 0.2171
T636 0.2198
T637 0.2192
T638 0.2189
T639 0.2182
T640 0.2175
T641 0.2174
T642 0.2171
T643 0.2167
T644 0.2168
T645 0.2168
T646 0.2162
T647 0.2158
T648 0.2156
T649 0.2149
T650 0.215
T651 0.2146
T652 0.2142
T653 0.2143
T654 0.2137
T655 0.2132
T656 0.2133
T657 0.2199
T658 0.2198
T659 0.2199
T660 0.2188
T661 0.219
T662 0.2181
T663 0.2183
T664 0.2166
T665 0.203
T666 0.2047
T667 0.2051
T668 0.2051
T669 0.2048
T670 0.2044
T671 0.2045
T672 0.2045
T673 0.2045
T674 0.2045
T675 0.2035
T676 0.2037
T677 0.2035
T678 0.2035
T679 0.2033
T680 0.2026
T681 0.2027
T682 0.2027
T683 0.2022
T684 0.2031
T685 0.2056
T686 0.2138
T687 0.2184
T688 0.2107
T689 0.2064
T690 0.2041
T691 0.2031
T692 0.2025
T693 0.2022
T694 0.2018
T695 0.2019
T696 0.2017
T697 0.2009
T698 0.2011
T699 0.2012
T700 0.2012
T701 0.2012
T702 0.2004
T703 0.2007
T704 0.2007
T705 0.2006
T706 0.2006
T707 0.2007
T708 0.1999
T709 0.1999
T710 0.2
T711 0.2
T712 0.1998
T713 0.1991
T714 0.1993
T715 0.1993
T716 0.1994
T717 0.1994
T718 0.1995
T719 0.1995
T720 0.1995
T721 0.1996
T722 0.1996
T723 0.1997
T724 0.1997
T725 0.1998
T726 0.1998
T727 0.1998
T728 0.1999
T729 0.1997
T730 0.1997
T731 0.2001
T732 0.2
T733 0.1993
T734 0.1991
T735 0.1994
T736 0.1992
T737 0.1989
T738 0.1987
T739 0.1984
T740 0.1982
T741 0.1982
T742 0.1983
T743 0.1982
T744 0.1981
T745 0.1982
T746 0.1982
T747 0.1983
T748 0.1983
T749 0.1983
T750 0.1984
T751 0.1984
T752 0.1985
T753 0.1985
T754 0.1985
T755 0.1986
T756 0.1986
T757 0.1987
T758 0.1987
T759 0.1987
T760 0.1988
T761 0.1988
T762 0.1988
T763 0.1989
T764 0.1989
T765 0.2063
T766 0.2044
T767 0.2046
T768 0.2046
T769 0.2047
T770 0.2047
T771 0.2045
T772 0.2043
T773 0.2044
T774 0.2041
T775 0.2045
T776 0.2047
T777 0.2047
T778 0.2047
T779 0.2048
T780 0.2048
T781 0.2046
T782 0.2045
T783 0.2044
T784 0.2044
T785 0.2039
T786 0.2044
T787 0.2041
T788 0.2042
T789 0.2048
T790 0.2047
T791 0.2047
T792 0.2048
T793 0.2048
T794 0.2049
T795 0.2049
T796 0.2049
T797 0.2047
T798 0.2051
T799 0.2051
T800 0.2051
T801 0.2051
T802 0.2052
T803 0.2052
T804 0.2053
T805 0.2051
T806 0.2052
T807 0.2052
T808 0.2053
T809 0.2047
T810 0.2043
T811 0.2048
T812 0.2045
T813 0.2046
T814 0.2046
T815 0.2046
T816 0.2047
T817 0.2047
T818 0.2048
T819 0.2048
T820 0.2048
T821 0.2043
T822 0.2045
T823 0.2039
T824 0.2041
T825 0.2041
T826 0.2042
T827 0.2042
T828 0.2043
T829 0.2043
T830 0.2035
T831 0.2037
T832 0.2043
T833 0.2028
T834 0.2023
T835 0.202
T836 0.2012
T837 0.2012
T838 0.2012
T839 0.2013
T840 0.2013
T841 0.2013
T842 0.2014
T843 0.2014
T844 0.2014
T845 0.2013
T846 0.2008
T847 0.2008
T848 0.2002
T849 0.2001
T850 0.2014
T851 0.2011
T852 0.2015
T853 0.2015
T854 0.2015
T855 0.2074
T856 0.2071
T857 0.2063
T858 0.2064
T859 0.2064
T860 0.2064
T861 0.2065
T862 0.2065
T863 0.2066
T864 0.2066
T865 0.2072
T866 0.2078
T867 0.2079
T868 0.2079
T869 0.208
T870 0.208
T871 0.208
T872 0.2081
T873 0.2081
T874 0.2082
T875 0.2082
T876 0.2082
T877 0.2083
T878 0.2083
T879 0.2084
T880 0.2072
T881 0.2073
T882 0.2065
T883 0.2062
T884 0.2056
T885 0.2057
T886 0.2063
T887 0.2063
T888 0.2069
T889 0.2074
T890 0.2074
T891 0.2074
T892 0.2075
T893 0.2075
T894 0.2079
T895 0.2076
T896 0.2076
T897 0.2077
T898 0.2077
T899 0.2077
T900 0.2078
T901 0.2078
T902 0.2079
T903 0.2076
T904 0.2071
T905 0.2068
T906 0.2068
T907 0.2069
T908 0.2069
T909 0.207
T910 0.207
T911 0.207
T912 0.2071
T913 0.2071
T914 0.2071
T915 0.2075
T916 0.2072
T917 0.2073
T918 0.2076
T919 0.2085
T920 0.2077
T921 0.2074
T922 0.2074
T923 0.2075
T924 0.2075
T925 0.2076
T926 0.2075
T927 0.2071
T928 0.2065
T929 0.2075
T930 0.2065
T931 0.2064
T932 0.2064
T933 0.2064
T934 0.2064
T935 0.2065
T936 0.2065
T937 0.2065
T938 0.2069
T939 0.2069
T940 0.2066
T941 0.2079
T942 0.2079
T943 0.208
T944 0.208
T945 0.208
T946 0.2081
T947 0.2081
T948 0.2081
T949 0.2091
T950 0.2104
T951 0.2098
T952 0.2093
T953 0.2086
T954 0.2081
T955 0.2082
T956 0.2082
T957 0.2082
T958 0.2083
T959 0.2083
T960 0.2083
T961 0.2084
T962 0.2084
T963 0.2084
T964 0.2085
T965 0.2085
T966 0.2085
T967 0.2086
T968 0.2086
T969 0.2086
T970 0.2087
T971 0.2087
T972 0.2088
T973 0.2088
T974 0.2088
T975 0.2089
T976 0.2089
T977 0.2089
T978 0.209
T979 0.209
T980 0.209
T981 0.2089
T982 0.2081
T983 0.2079
T984 0.2079
T985 0.208
T986 0.2077
T987 0.2078
T988 0.2078
T989 0.2078
T990 0.2079
T991 0.2079
T992 0.2079
T993 0.208
T994 0.208
T995 0.208
T996 0.2081
T997 0.2081
T998 0.2081
T999 0.2082
T1000 0.2082
T1001 0.2079
T1002 0.207
T1003 0.207
T1004 0.207
T1005 0.2074
T1006 0.2084
T1007 0.2084
T1008 0.2075
T1009 0.2072
T1010 0.2072
T1011 0.2072
T1012 0.2073
T1013 0.2073
T1014 0.2073
T1015 0.2073
T1016 0.2074
T1017 0.2074
T1018 0.2073
T1019 0.2085
T1020 0.2086
T1021 0.2086
T1022 0.2086
T1023 0.2083
T1024 0.2149
T1025 0.2141
T1026 0.2138
T1027 0.2134
T1028 0.2129
T1029 0.2134
T1030 0.214
T1031 0.214
T1032 0.214
T1033 0.2141
T1034 0.2141
T1035 0.2141
T1036 0.2142
T1037 0.2142
T1038 0.2142
T1039 0.2143
T1040 0.2149
T1041 0.2156
T1042 0.2144
T1043 0.2147
T1044 0.2157
T1045 0.2157
T1046 0.2164
T1047 0.2167
T1048 0.2168
T1049 0.2171
T1050 0.2168
T1051 0.216
T1052 0.2148
T1053 0.2145
T1054 0.2146
T1055 0.2146
T1056 0.2146
T1057 0.2159
T1058 0.2159
T1059 0.216
T1060 0.216
T1061 0.216
T1062 0.2161
T1063 0.2161
T1064 0.2161
T1065 0.2162
T1066 0.2162
T1067 0.2168
T1068 0.2173
T1069 0.2173
T1070 0.2173
T1071 0.2173
T1072 0.218
T1073 0.2186
T1074 0.2187
T1075 0.2187
T1076 0.2187
T1077 0.2188
T1078 0.2188
T1079 0.2188
T1080 0.2189
T1081 0.2189
T1082 0.2193
T1083 0.2193
T1084 0.2196
T1085 0.2126
T1086 0.2124
T1087 0.2201
T1088 0.2201
T1089 0.2202
T1090 0.2202
T1091 0.2199
T1092 0.2203
T1093 0.2281
T1094 0.22
T1095 0.2188
T1096 0.2191
T1097 0.2191
T1098 0.2194
T1099 0.2203
T1100 0.2202
T1101 0.2202
T1102 0.2223
T1103 0.2245
T1104 0.2284
T1105 0.2345
T1106 0.2377
T1107 0.2386
T1108 0.2385
T1109 0.2384
T1110 0.2401
T1111 0.242
T1112 0.2456
T1113 0.2479
T1114 0.2529
T1115 0.2534
T1116 0.2548
T1117 0.2546
T1118 0.2532
T1119 0.2506
T1120 0.2471
T1121 0.2446
T1122 0.243
T1123 0.2432
T1124 0.2419
T1125 0.2403
T1126 0.2405
T1127 0.2406
T1128 0.2407
T1129 0.2407
T1130 0.2415
T1131 0.2416
T1132 0.2413
T1133 0.2407
T1134 0.2409
T1135 0.2412
T1136 0.2417
T1137 0.2416
T1138 0.2419
T1139 0.2426
T1140 0.2439
T1141 0.2449
T1142 0.2455
T1143 0.2453
T1144 0.2456
T1145 0.2456
T1146 0.2456
T1147 0.2462
T1148 0.2463
T1149 0.2463
T1150 0.2463
T1151 0.2464
T1152 0.2457
T1153 0.245
T1154 0.2441
T1155 0.2433
T1156 0.2431
T1157 0.2432
T1158 0.242
T1159 0.2424
T1160 0.2424
T1161 0.2431
T1162 0.2435
T1163 0.2433
T1164 0.2446
T1165 0.2446
T1166 0.2453
T1167 0.2451
T1168 0.2452
T1169 0.2447
T1170 0.2443
T1171 0.2436
T1172 0.2435
T1173 0.2446
T1174 0.2447
T1175 0.2445
T1176 0.2445
T1177 0.2452
T1178 0.2457
T1179 0.2455
T1180 0.2453
T1181 0.2454
T1182 0.2457
T1183 0.2457
T1184 0.2457
T1185 0.2457
T1186 0.2458
T1187 0.2458
T1188 0.2454
T1189 0.2464
T1190 0.2443
T1191 0.2431
T1192 0.2423
T1193 0.2418
T1194 0.2415
T1195 0.2404
T1196 0.2407
T1197 0.2408
T1198 0.2408
T1199 0.242
T1200 0.2429
T1201 0.2437
T1202 0.2425
T1203 0.2424
T1204 0.2416
T1205 0.2413
T1206 0.2409
T1207 0.2434
T1208 0.2411
T1209 0.2392
T1210 0.2403
T1211 0.2409
T1212 0.2419
T1213 0.243
T1214 0.2448
T1215 0.2455
T1216 0.2469
T1217 0.2471
T1218 0.2484
T1219 0.2498
T1220 0.2525
T1221 0.2543
T1222 0.2564
T1223 0.2581
T1224 0.2578
T1225 0.2578
T1226 0.2569
T1227 0.2569
T1228 0.2559
T1229 0.2553
T1230 0.2553
T1231 0.2554
T1232 0.256
T1233 0.2578
T1234 0.2596
T1235 0.2623
T1236 0.2551
T1237 0.2565
T1238 0.2565
T1239 0.2576
T1240 0.259
T1241 0.2583
T1242 0.2557
T1243 0.2554
T1244 0.2556
T1245 0.2557
T1246 0.2558
T1247 0.2564
T1248 0.2566
T1249 0.2566
T1250 0.2566
T1251 0.2566
T1252 0.2561
T1253 0.2556
T1254 0.2557
T1255 0.2552
T1256 0.2628
T1257 0.2626
T1258 0.2622
T1259 0.2618
T1260 0.2611
T1261 0.2611
T1262 0.2604
T1263 0.256
T1264 0.2546
T1265 0.2532
T1266 0.2527
T1267 0.2521
T1268 0.2511
T1269 0.2504
T1270 0.2504
T1271 0.2493
T1272 0.2491
T1273 0.2475
T1274 0.247
T1275 0.2469
T1276 0.246
T1277 0.2456
T1278 0.2452
T1279 0.2443
T1280 0.2439
T1281 0.2432
T1282 0.2426
T1283 0.2428
T1284 0.2428
T1285 0.2428
T1286 0.2427
T1287 0.2414
T1288 0.2412
T1289 0.2395
T1290 0.2388
T1291 0.2378
T1292 0.2372
T1293 0.2375
T1294 0.2383
T1295 0.2384
T1296 0.2384
T1297 0.2373
T1298 0.2376
T1299 0.2376
T1300 0.2363
T1301 0.2363
T1302 0.2355
T1303 0.2352
T1304 0.2347
T1305 0.2349
T1306 0.2339
T1307 0.2341
T1308 0.2338
T1309 0.2351
T1310 0.2348
T1311 0.2349
T1312 0.2362
T1313 0.238
T1314 0.24
T1315 0.2479
T1316 0.2582
T1317 0.2638
T1318 0.2717
T1319 0.2715
T1320 0.2746
T1321 0.274
T1322 0.278
T1323 0.2809
T1324 0.2808
T1325 0.2823
T1326 0.2844
T1327 0.2854
T1328 0.2872
T1329 0.2856
T1330 0.2851
T1331 0.2869
T1332 0.2857
T1333 0.2836
T1334 0.2809
T1335 0.2787
T1336 0.2778
T1337 0.2759
T1338 0.2752
T1339 0.2746
T1340 0.274
T1341 0.2737
T1342 0.2739
T1343 0.2739
T1344 0.2733
T1345 0.2729
T1346 0.2727
T1347 0.272
T1348 0.2709
T1349 0.2743
T1350 0.2735
T1351 0.2723
T1352 0.2713
T1353 0.27
T1354 0.2686
T1355 0.2679
T1356 0.267
T1357 0.2661
T1358 0.2689
T1359 0.2677
T1360 0.2661
T1361 0.2652
T1362 0.2641
T1363 0.2633
T1364 0.2624
T1365 0.2614
T1366 0.2604
T1367 0.2685
T1368 0.2679
T1369 0.2679
T1370 0.268
T1371 0.268
T1372 0.2686
T1373 0.2696
T1374 0.2707
T1375 0.2627
T1376 0.2643
T1377 0.2651
T1378 0.2655
T1379 0.2665
T1380 0.2666
T1381 0.2679
T1382 0.2685
T1383 0.2694
T1384 0.2703
T1385 0.269
T1386 0.2695
T1387 0.2692
T1388 0.2685
T1389 0.2676
T1390 0.2664
T1391 0.2653
T1392 0.2648
T1393 0.2649
T1394 0.2649
T1395 0.2661
T1396 0.2676
T1397 0.2692
T1398 0.2706
T1399 0.2716
T1400 0.2719
T1401 0.2723
T1402 0.2719
T1403 0.2726
T1404 0.2718
T1405 0.2711
T1406 0.2705
T1407 0.2699
T1408 0.2687
T1409 0.2685
T1410 0.2678
T1411 0.2677
T1412 0.2669
T1413 0.2671
T1414 0.2669
T1415 0.2672
T1416 0.2659
T1417 0.2662
T1418 0.2662
T1419 0.2662
T1420 0.2662
T1421 0.2651
T1422 0.2651
T1423 0.2642
T1424 0.2632
T1425 0.2724
T1426 0.2721
T1427 0.2714
T1428 0.2708
T1429 0.2702
T1430 0.2698
T1431 0.2697
T1432 0.2692
T1433 0.2691
T1434 0.2695
T1435 0.2697
T1436 0.2697
T1437 0.2691
T1438 0.2693
T1439 0.2693
T1440 0.2694
T1441 0.2691
T1442 0.2686
T1443 0.2685
T1444 0.2677
T1445 0.2671
T1446 0.2667
T1447 0.2666
T1448 0.2658
T1449 0.266
T1450 0.2661
T1451 0.2661
T1452 0.2658
T1453 0.2653
T1454 0.2652
T1455 0.265
T1456 0.2636
T1457 0.2631
T1458 0.2621
T1459 0.2612
T1460 0.2606
T1461 0.2601
T1462 0.2597
T1463 0.2598
T1464 0.2605
T1465 0.2629
T1466 0.2642
T1467 0.2643
T1468 0.263
T1469 0.2615
T1470 0.261
T1471 0.2607
T1472 0.2605
T1473 0.26
T1474 0.2595
T1475 0.2599
T1476 0.2608
T1477 0.2593
T1478 0.2597
T1479 0.2595
T1480 0.2589
T1481 0.2585
T1482 0.2586
T1483 0.2574
T1484 0.2577
T1485 0.2577
T1486 0.2582
T1487 0.2587
T1488 0.2606
T1489 0.2612
T1490 0.2607
T1491 0.2624
T1492 0.2634
T1493 0.2634
T1494 0.2631
T1495 0.2632
T1496 0.2644
T1497 0.2655
T1498 0.2672
T1499 0.2687
T1500 0.2698
T1501 0.2702
T1502 0.2698
T1503 0.2687
T1504 0.2675
T1505 0.2667
T1506 0.2664
T1507 0.2656
T1508 0.2655
T1509 0.2662
T1510 0.2667
T1511 0.2669
T1512 0.2677
T1513 0.268
T1514 0.2684
T1515 0.2698
T1516 0.2699
T1517 0.2709
T1518 0.2709
T1519 0.272
T1520 0.2724
T1521 0.2731
T1522 0.2735
T1523 0.2746
T1524 0.2755
T1525 0.268
T1526 0.27
T1527 0.2702
T1528 0.2704
T1529 0.2709
T1530 0.2702
T1531 0.2702
T1532 0.2702
T1533 0.2694
T1534 0.2692
T1535 0.2695
T1536 0.27
T1537 0.2705
T1538 0.2718
T1539 0.2729
T1540 0.2742
T1541 0.2752
T1542 0.2763
T1543 0.2768
T1544 0.2767
T1545 0.2767
T1546 0.2767
T1547 0.2767
T1548 0.2767
T1549 0.2768
T1550 0.2768
T1551 0.2768
T1552 0.2768
T1553 0.2768
T1554 0.2768
T1555 0.2769
T1556 0.2769
T1557 0.2769
T1558 0.2769
T1559 0.2769
T1560 0.2769
T1561 0.2769
T1562 0.277
T1563 0.277
T1564 0.277
T1565 0.277
T1566 0.277
T1567 0.277
T1568 0.2771
T1569 0.2771
T1570 0.2646
T1571 0.2725
T1572 0.2726
T1573 0.2726
T1574 0.27
T1575 0.2701
T1576 0.2703
T1577 0.27
T1578 0.2704
T1579 0.2709
T1580 0.2723
T1581 0.2739
T1582 0.2745
T1583 0.2744
T1584 0.2747
T1585 0.2738
T1586 0.2746
T1587 0.2753
T1588 0.276
T1589 0.2769
T1590 0.2772
T1591 0.2765
T1592 0.2761
T1593 0.2754
T1594 0.2748
T1595 0.2747
T1596 0.2748
T1597 0.2763
T1598 0.2762
T1599 0.2758
T1600 0.2756
T1601 0.2757
T1602 0.2758
T1603 0.2758
T1604 0.2758
T1605 0.2755
T1606 0.2755
T1607 0.2753
T1608 0.2742
T1609 0.2733
T1610 0.2725
T1611 0.2721
T1612 0.2711
T1613 0.2705
T1614 0.2705
T1615 0.27
T1616 0.2695
T1617 0.2708
T1618 0.2704
T1619 0.2708
T1620 0.2716
T1621 0.2714
T1622 0.2714
T1623 0.2708
T1624 0.2701
T1625 0.2691
T1626 0.2683
T1627 0.2672
T1628 0.2658
T1629 0.265
T1630 0.2647
T1631 0.2642
T1632 0.2634
T1633 0.2633
T1634 0.2619
T1635 0.261
T1636 0.2602
T1637 0.2599
T1638 0.2591
T1639 0.259
T1640 0.2588
T1641 0.2579
T1642 0.2582
T1643 0.2582
T1644 0.2579
T1645 0.257
T1646 0.257
T1647 0.2559
T1648 0.255
T1649 0.2541
T1650 0.2537
T1651 0.2536
T1652 0.253
T1653 0.2521
T1654 0.2524
T1655 0.2524
T1656 0.2524
T1657 0.2524
T1658 0.2531
T1659 0.2533
T1660 0.2538
T1661 0.2545
T1662 0.2564
T1663 0.2598
T1664 0.2615
T1665 0.2636
T1666 0.2656
T1667 0.267
T1668 0.2712
T1669 0.2738
T1670 0.2758
T1671 0.2785
T1672 0.2724
T1673 0.2745
T1674 0.2758
T1675 0.2763
T1676 0.2761
T1677 0.2752
T1678 0.274
T1679 0.2719
T1680 0.27
T1681 0.2772
T1682 0.2761
T1683 0.2765
T1684 0.2759
T1685 0.2767
T1686 0.2774
T1687 0.2775
T1688 0.2783
T1689 0.2784
T1690 0.2783
T1691 0.2783
T1692 0.2783
T1693 0.2783
T1694 0.2781
T1695 0.2767
T1696 0.2756
T1697 0.2743
T1698 0.2735
T1699 0.2723
T1700 0.2718
T1701 0.272
T1702 0.272
T1703 0.2711
T1704 0.2699
T1705 0.2702
T1706 0.2691
T1707 0.2688
T1708 0.268
T1709 0.2667
T1710 0.2663
T1711 0.2657
T1712 0.2647
T1713 0.2644
T1714 0.2639
T1715 0.2641
T1716 0.2635
T1717 0.2627
T1718 0.262
T1719 0.2612
T1720 0.2602
T1721 0.2605
T1722 0.2605
T1723 0.2618
T1724 0.2615
T1725 0.2614
T1726 0.2613
T1727 0.2617
T1728 0.2625
T1729 0.2614
T1730 0.2613
T1731 0.2614
T1732 0.2614
T1733 0.2604
T1734 0.2604
T1735 0.2602
T1736 0.2595
T1737 0.2597
T1738 0.2597
T1739 0.2597
T1740 0.2597
T1741 0.2594
T1742 0.2582
T1743 0.2579
T1744 0.2569
T1745 0.2563
T1746 0.2558
T1747 0.256
T1748 0.256
T1749 0.256
T1750 0.256
T1751 0.2568
T1752 0.2569
T1753 0.256
T1754 0.2563
T1755 0.256
T1756 0.2556
T1757 0.2554
T1758 0.2554
T1759 0.2545
T1760 0.2544
T1761 0.2532
T1762 0.2535
T1763 0.2535
T1764 0.2532
T1765 0.2535
T1766 0.2535
T1767 0.2535
T1768 0.2532
T1769 0.2529
T1770 0.2533
T1771 0.2535
T1772 0.2535
T1773 0.2534
T1774 0.2534
T1775 0.2534
T1776 0.2528
T1777 0.2523
T1778 0.2524
T1779 0.2519
T1780 0.2515
T1781 0.2516
T1782 0.2508
T1783 0.2504
T1784 0.2505
T1785 0.2505
T1786 0.2505
T1787 0.2529
T1788 0.2511
T1789 0.2506
T1790 0.2495
T1791 0.2494
T1792 0.2484
T1793 0.2473
T1794 0.2476
T1795 0.2475
T1796 0.2473
T1797 0.2476
T1798 0.2475
T1799 0.2475
T1800 0.2475
T1801 0.2475
T1802 0.2475
T1803 0.2468
T1804 0.2463
T1805 0.2465
T1806 0.2459
T1807 0.246
T1808 0.2454
T1809 0.2456
T1810 0.2455
T1811 0.2455
T1812 0.2458
T1813 0.2455
T1814 0.2455
T1815 0.2455
T1816 0.2441
T1817 0.2444
T1818 0.2444
T1819 0.2444
T1820 0.2444
T1821 0.2444
T1822 0.2444
T1823 0.2444
T1824 0.2444
T1825 0.2444
T1826 0.2435
T1827 0.2432
T1828 0.2433
T1829 0.2421
T1830 0.2424
T1831 0.2424
T1832 0.2415
T1833 0.2417
T1834 0.2423
T1835 0.2443
T1836 0.2454
T1837 0.2454
T1838 0.2453
T1839 0.245
T1840 0.2443
T1841 0.2445
T1842 0.2441
T1843 0.2442
T1844 0.2442
T1845 0.2452
T1846 0.2451
T1847 0.2451
T1848 0.2451
T1849 0.2451
T1850 0.2445
T1851 0.2441
T1852 0.2436
T1853 0.2431
T1854 0.2422
T1855 0.2424
T1856 0.2421
T1857 0.2418
T1858 0.2422
T1859 0.243
T1860 0.2435
T1861 0.243
T1862 0.2425
T1863 0.242
T1864 0.241
T1865 0.2409
T1866 0.241
T1867 0.2421
T1868 0.2422
T1869 0.2417
T1870 0.2418
T1871 0.2415
T1872 0.2405
T1873 0.2423
T1874 0.2433
T1875 0.2445
T1876 0.2474
T1877 0.2515
T1878 0.2534
T1879 0.2558
T1880 0.2584
T1881 0.2608
T1882 0.2638
T1883 0.2676
T1884 0.2716
T1885 0.2741
T1886 0.2766
T1887 0.2777
T1888 0.2684
T1889 0.268
T1890 0.2755
T1891 0.2739
T1892 0.273
T1893 0.2713
T1894 0.2703
T1895 0.2701
T1896 0.2699
T1897 0.2703
T1898 0.2717
T1899 0.2732
T1900 0.2745
T1901 0.2755
T1902 0.276
T1903 0.2763
T1904 0.2762
T1905 0.2756
T1906 0.2749
T1907 0.2751
T1908 0.2742
T1909 0.2724
T1910 0.2691
T1911 0.2685
T1912 0.2672
T1913 0.2652
T1914 0.2652
T1915 0.2656
T1916 0.2632
T1917 0.2608
T1918 0.261
T1919 0.2603
T1920 0.2593
T1921 0.2595
T1922 0.2583
T1923 0.2576
T1924 0.257
T1925 0.2567
T1926 0.2555
T1927 0.2556
T1928 0.2546
T1929 0.254
T1930 0.2542
T1931 0.256
T1932 0.2559
T1933 0.2552
T1934 0.2544
T1935 0.2541
T1936 0.2539
T1937 0.2527
T1938 0.2518
T1939 0.2523
T1940 0.2532
T1941 0.2541
T1942 0.2541
T1943 0.2558
T1944 0.257
T1945 0.2559
T1946 0.2554
T1947 0.2562
T1948 0.2567
T1949 0.2576
T1950 0.2593
T1951 0.2626
T1952 0.2658
T1953 0.2695
T1954 0.2748
T1955 0.2804
T1956 0.2752
T1957 0.278
T1958 0.2778
T1959 0.2864
T1960 0.2863
T1961 0.2899
T1962 0.2895
T1963 0.2925
T1964 0.2958
T1965 0.2986
T1966 0.3009
T1967 0.3034
T1968 0.3071
T1969 0.3053
T1970 0.3087
T1971 0.3094
T1972 0.3117
T1973 0.3085
T1974 0.3094
T1975 0.3107
T1976 0.3112
T1977 0.3124
T1978 0.3121
T1979 0.3116
T1980 0.3118
T1981 0.3115
T1982 0.3105
T1983 0.3099
T1984 0.309
T1985 0.3084
T1986 0.3088
T1987 0.3077
T1988 0.3068
T1989 0.3115
T1990 0.3115
T1991 0.3106
T1992 0.3106
T1993 0.3098
T1994 0.3095
T1995 0.308
T1996 0.3072
T1997 0.3066
T1998 0.3052
T1999 0.3042
T2000 0.3029
T2001 0.3015
T2002 0.3044
T2003 0.3025
T2004 0.3009
T2005 0.2997
T2006 0.2982
T2007 0.2975
T2008 0.2974
T2009 0.2966
T2010 0.2962
T2011 0.2984
T2012 0.2974
T2013 0.297
T2014 0.2964
T2015 0.2957
T2016 0.2951
T2017 0.2938
T2018 0.2934
T2019 0.2922
T2020 0.2916
T2021 0.2909
T2022 0.2901
T2023 0.2891
T2024 0.2879
T2025 0.2898
T2026 0.289
T2027 0.288
T2028 0.2875
T2029 0.2868
T2030 0.2859
T2031 0.2862
T2032 0.2856
T2033 0.2846
T2034 0.2842
T2035 0.2838
T2036 0.2839
T2037 0.283
T2038 0.2829
T2039 0.2822
T2040 0.282
T2041 0.2811
T2042 0.2808
T2043 0.28
T2044 0.2847
T2045 0.2803
T2046 0.2845
T2047 0.2846
T2048 0.281
T2049 0.2822
T2050 0.283
T2051 0.2845
T2052 0.2858
T2053 0.2889
T2054 0.2914
T2055 0.2923
T2056 0.2955
T2057 0.299
T2058 0.3017
T2059 0.3054
T2060 0.3033
T2061 0.3058
T2062 0.3074
T2063 0.3096
T2064 0.3111
T2065 0.307
T2066 0.307
T2067 0.3078
T2068 0.3079
T2069 0.307
T2070 0.3069
T2071 0.3061
T2072 0.3104
T2073 0.3097
T2074 0.3086
T2075 0.3083
T2076 0.3076
T2077 0.307
T2078 0.3063
T2079 0.3057
T2080 0.3056
T2081 0.3048
T2082 0.3039
T2083 0.3033
T2084 0.3024
T2085 0.3016
T2086 0.3001
T2087 0.303
T2088 0.3023
T2089 0.3018
T2090 0.3006
T2091 0.2993
T2092 0.2983
T2093 0.2973
T2094 0.2964
T2095 0.2955
T2096 0.2949
T2097 0.2966
T2098 0.2971
T2099 0.2963
T2100 0.2945
T2101 0.2938
T2102 0.2937
T2103 0.2929
T2104 0.2926
T2105 0.2919
T2106 0.2912
T2107 0.2911
T2108 0.2912
T2109 0.2909
T2110 0.2901
T2111 0.2891
T2112 0.2893
T2113 0.2883
T2114 0.2882
T2115 0.2877
T2116 0.2875
T2117 0.2876
T2118 0.2876
T2119 0.2876
T2120 0.2876
T2121 0.2892
T2122 0.2888
T2123 0.2889
T2124 0.2889
T2125 0.2881
T2126 0.2891
T2127 0.2895
T2128 0.2879
T2129 0.2879
T2130 0.2879
T2131 0.2888
T2132 0.2899
T2133 0.2885
T2134 0.2893
T2135 0.2888
T2136 0.2888
T2137 0.2881
T2138 0.2882
T2139 0.287
T2140 0.2873
T2141 0.289
T2142 0.2885
T2143 0.2886
T2144 0.2886
T2145 0.2881
T2146 0.2885
T2147 0.2892
T2148 0.2879
T2149 0.2896
T2150 0.2905
T2151 0.2916
T2152 0.2929
T2153 0.2934
T2154 0.2939
T2155 0.2945
T2156 0.2949
T2157 0.2951
T2158 0.2947
T2159 0.2942
T2160 0.2937
T2161 0.2939
T2162 0.2939
T2163 0.2927
T2164 0.293
T2165 0.2919
T2166 0.2918
T2167 0.2914
T2168 0.2906
T2169 0.2902
T2170 0.2901
T2171 0.2892
T2172 0.2887
T2173 0.2886
T2174 0.2878
T2175 0.2876
T2176 0.2865
T2177 0.2868
T2178 0.288
T2179 0.2882
T2180 0.287
T2181 0.2873
T2182 0.2867
T2183 0.2862
T2184 0.2864
T2185 0.2856
T2186 0.2843
T2187 0.2846
T2188 0.2846
T2189 0.2838
T2190 0.2837
T2191 0.2834
T2192 0.2829
T2193 0.2827
T2194 0.2825
T2195 0.2819
T2196 0.2818
T2197 0.2818
T2198 0.2813
T2199 0.2802
T2200 0.2798
T2201 0.28
T2202 0.28
T2203 0.2812
T2204 0.2806
T2205 0.2801
T2206 0.2802
T2207 0.2798
T2208 0.2799
T2209 0.2799
T2210 0.2791
T2211 0.2788
T2212 0.2789
T2213 0.2783
T2214 0.2824
T2215 0.2825
T2216 0.2825
T2217 0.2824
T2218 0.2821
T2219 0.2813
T2220 0.2815
T2221 0.2812
T2222 0.2807
T2223 0.2806
T2224 0.2806
T2225 0.2806
T2226 0.2806
T2227 0.2806
T2228 0.2806
T2229 0.2806
T2230 0.2806
T2231 0.2806
T2232 0.2804
T2233 0.2798
T2234 0.2794
T2235 0.2795
T2236 0.2795
T2237 0.2795
T2238 0.2784
T2239 0.2787
T2240 0.2786
T2241 0.2785
T2242 0.2785
T2243 0.2782
T2244 0.2775
T2245 0.2776
T2246 0.2776
T2247 0.2776
T2248 0.2773
T2249 0.2771
T2250 0.2766
T2251 0.2766
T2252 0.2766
T2253 0.2766
T2254 0.2766
T2255 0.2766
T2256 0.276
T2257 0.2756
T2258 0.2757
T2259 0.2757
T2260 0.2757
T2261 0.2754
T2262 0.2752
T2263 0.2751
T2264 0.2748
T2265 0.2746
T2266 0.2746
T2267 0.2746
T2268 0.274
T2269 0.2736
T2270 0.2737
T2271 0.2737
T2272 0.2729
T2273 0.2727
T2274 0.2728
T2275 0.2728
T2276 0.2726
T2277 0.2726
T2278 0.2726
T2279 0.2726
T2280 0.2726
T2281 0.2726
T2282 0.2717
T2283 0.2716
T2284 0.2717
T2285 0.2716
T2286 0.2716
T2287 0.2716
T2288 0.2716
T2289 0.271
T2290 0.2751
T2291 0.275
T2292 0.275
T2293 0.275
T2294 0.275
T2295 0.275
T2296 0.275
T2297 0.275
T2298 0.2747
T2299 0.2742
T2300 0.274
T2301 0.2738
T2302 0.2713
T2303 0.2675
T2304 0.2673
T2305 0.2684
T2306 0.2705
T2307 0.2714
T2308 0.2722
T2309 0.2722
T2310 0.2721
T2311 0.2721
T2312 0.2721
T2313 0.2721
T2314 0.2721
T2315 0.2721
T2316 0.2721
T2317 0.2721
T2318 0.2721
T2319 0.2721
T2320 0.2715
T2321 0.271
T2322 0.272
T2323 0.2721
T2324 0.272
T2325 0.272
T2326 0.272
T2327 0.272
T2328 0.272
T2329 0.2718
T2330 0.2718
T2331 0.2718
T2332 0.2707
T2333 0.2709
T2334 0.2709
T2335 0.2709
T2336 0.2709
T2337 0.2709
T2338 0.2709
T2339 0.2706
T2340 0.2701
T2341 0.2708
T2342 0.2709
T2343 0.2703
T2344 0.2701
T2345 0.2699
T2346 0.2699
T2347 0.2699
T2348 0.2699
T2349 0.2697
T2350 0.2704
T2351 0.2702
T2352 0.2704
T2353 0.2695
T2354 0.2697
T2355 0.2697
T2356 0.2697
T2357 0.2697
T2358 0.2697
T2359 0.2696
T2360 0.2696
T2361 0.2696
T2362 0.2691
T2363 0.2695
T2364 0.2691
T2365 0.2691
T2366 0.2691
T2367 0.2686
T2368 0.2687
T2369 0.2692
T2370 0.2718
T2371 0.2727
T2372 0.2726
T2373 0.2722
T2374 0.2709
T2375 0.2696
T2376 0.2691
T2377 0.2684
T2378 0.2678
T2379 0.2676
T2380 0.2677
T2381 0.2677
T2382 0.2685
T2383 0.2686
T2384 0.2686
T2385 0.2686
T2386 0.2685
T2387 0.2685
T2388 0.2685
T2389 0.2685
T2390 0.2685
T2391 0.2685
T2392 0.2685
T2393 0.2685
T2394 0.2685
T2395 0.1762
T2396 0.1889
T2397 0.1892
T2398 0.1889
T2399 0.1889
T2400 0.1889
T2401 0.1889
T2402 0.1889
T2403 0.1889
T2404 0.1889
T2405 0.1889
T2406 0.1889
T2407 0.1892
T2408 0.1889
T2409 0.1888
T2410 0.1887
T2411 0.1884
T2412 0.1873
T2413 0.1879
T2414 0.1873
T2415 0.1853
T2416 0.1847
T2417 0.1847
T2418 0.1847
T2419 0.1847
T2420 0.1847
T2421 0.1847
T2422 0.1846
T2423 0.1846
T2424 0.1846
T2425 0.1846
T2426 0.1846
T2427 0.1846
T2428 0.1846
T2429 0.1846
T2430 0.1846
T2431 0.1846
T2432 0.1846
T2433 0.1846
T2434 0.1846
T2435 0.1846
T2436 0.1846
T2437 0.1846
T2438 0.1846
T2439 0.1846
T2440 0.1845
T2441 0.1845
T2442 0.1845
T2443 0.1845
T2444 0.1845
T2445 0.1845
T2446 0.1845
T2447 0.1845
T2448 0.1845
T2449 0.1845
T2450 0.1845
T2451 0.1845
T2452 0.1845
T2453 0.1845
T2454 0.1845
T2455 0.1845
T2456 0.1845
T2457 0.1838
T2458 0.1831
T2459 0.1831
T2460 0.1828
T2461 0.1831
T2462 0.1821
T2463 0.1828
T2464 0.1828
T2465 0.1831
T2466 0.1831
T2467 0.1831
T2468 0.1831
T2469 0.1831
T2470 0.1831
T2471 0.1831
T2472 0.1831
T2473 0.1831
T2474 0.183
T2475 0.183
T2476 0.183
T2477 0.183
T2478 0.183
T2479 0.183
T2480 0.183
T2481 0.183
T2482 0.183
T2483 0.183
T2484 0.1827
T2485 0.1827
T2486 0.183
T2487 0.182
T2488 0.1823
T2489 0.1931
T2490 0.2342
T2491 0.2339
T2492 0.2284
T2493 0.2252
T2494 0.2234
T2495 0.2231
T2496 0.2212
T2497 0.2205
T2498 0.2186
T2499 0.2174
T2500 0.2164
T2501 0.2154
T2502 0.2143
T2503 0.2133
T2504 0.2116
T2505 0.2113
T2506 0.2105
T2507 0.2371
T2508 0.2326
T2509 0.2297
T2510 0.2276
T2511 0.2219
T2512 0.2151
T2513 0.2116
T2514 0.2104
T2515 0.2094
T2516 0.2091
T2517 0.2085
T2518 0.2079
T2519 0.2072
T2520 0.2063
T2521 0.2051
T2522 0.204
T2523 0.2034
T2524 0.2029
T2525 0.2018
T2526 0.2006
T2527 0.2003
T2528 0.1992
T2529 0.1983
T2530 0.1977
T2531 0.1962
T2532 0.195
T2533 0.1944
T2534 0.1935
T2535 0.1915
T2536 0.1929
T2537 0.1929
T2538 0.1928
T2539 0.1928
T2540 0.1928
T2541 0.1928
T2542 0.1928
T2543 0.1928
T2544 0.1928
T2545 0.1928
T2546 0.1928
T2547 0.1928
T2548 0.1922
T2549 0.1916
T2550 0.1916
T2551 0.1916
T2552 0.1915
T2553 0.1906
T2554 0.1909
T2555 0.1915
T2556 0.1912
T2557 0.1897
T2558 0.1887
T2559 0.188
T2560 0.2298
T2561 0.2147
T2562 0.2112
T2563 0.2093
T2564 0.2072
T2565 0.2059
T2566 0.205
T2567 0.204
T2568 0.2036
T2569 0.2031
T2570 0.2022
T2571 0.2014
T2572 0.2011
T2573 0.2002
T2574 0.1996
T2575 0.1988
T2576 0.1985
T2577 0.1982
T2578 0.1982
T2579 0.1973
T2580 0.1964
T2581 0.1947
T2582 0.1944
T2583 0.1935
T2584 0.1932
T2585 0.1934
T2586 0.1934
T2587 0.1934
T2588 0.1934
T2589 0.1934
T2590 0.1934
T2591 0.1925
T2592 0.1922
T2593 0.1922
T2594 0.1922
T2595 0.1922
T2596 0.1922
T2597 0.1922
T2598 0.1921
T2599 0.1921
T2600 0.1914
T2601 0.1906
T2602 0.1906
T2603 0.1917
T2604 0.1917
T2605 0.1917
T2606 0.1911
T2607 0.1906
T2608 0.1902
T2609 0.1902
T2610 0.1911
T2611 0.1911
T2612 0.1911
T2613 0.1911
T2614 0.1911
T2615 0.191
T2616 0.191
T2617 0.1901
T2618 0.1898
T2619 0.1904
T2620 0.1907
T2621 0.191
T2622 0.191
T2623 0.191
T2624 0.191
T2625 0.191
T2626 0.1907
T2627 0.1904
T2628 0.1901
T2629 0.1895
T2630 0.1895
T2631 0.1898
T2632 0.1889
T2633 0.1886
T2634 0.1886
T2635 0.1886
T2636 0.1886
T2637 0.1886
T2638 0.1886
T2639 0.1886
T2640 0.1886
T2641 0.1886
T2642 0.1886
T2643 0.1886
T2644 0.1886
T2645 0.1895
T2646 0.1898
T2647 0.1898
T2648 0.1898
T2649 0.1898
T2650 0.1898
T2651 0.1889
T2652 0.1889
T2653 0.1886
T2654 0.1886
T2655 0.1886
T2656 0.1886
T2657 0.1889
T2658 0.1895
T2659 0.1889
T2660 0.1901
T2661 0.1898
T2662 0.1907
T2663 0.1902
T2664 0.1902
T2665 0.1909
T2666 0.1912
T2667 0.1932
T2668 0.1944
T2669 0.1958
T2670 0.1964
T2671 0.1978
T2672 0.1992
T2673 0.202
T2674 0.2036
T2675 0.206
T2676 0.2097
T2677 0.2119
T2678 0.2144
T2679 0.2163
T2680 0.217
T2681 0.2172
T2682 0.218
T2683 0.219
T2684 0.2193
T2685 0.2193
T2686 0.2187
T2687 0.218
T2688 0.2175
T2689 0.2167
T2690 0.2157
T2691 0.2147
T2692 0.2143
T2693 0.2143
T2694 0.2143
T2695 0.2143
T2696 0.2143
T2697 0.2143
T2698 0.2143
T2699 0.2143
T2700 0.2143
T2701 0.2132
T2702 0.2116
T2703 0.2103
T2704 0.2095
T2705 0.2119
T2706 0.2106
T2707 0.2095
T2708 0.2095
T2709 0.2085
T2710 0.2071
T2711 0.2071
T2712 0.206
T2713 0.2049
T2714 0.2046
T2715 0.2046
T2716 0.2046
T2717 0.2042
T2718 0.2036
T2719 0.2032
T2720 0.2032
T2721 0.2042
T2722 0.2036
T2723 0.2039
T2724 0.2039
T2725 0.2058
T2726 0.2067
T2727 0.2071
T2728 0.2073
T2729 0.2081
T2730 0.2085
T2731 0.2095
T2732 0.2095
T2733 0.2103
T2734 0.2106
T2735 0.2109
T2736 0.2119
T2737 0.2119
T2738 0.2119
T2739 0.2119
T2740 0.2119
T2741 0.213
T2742 0.2133
T2743 0.2138
T2744 0.2143
T2745 0.2147
T2746 0.2157
T2747 0.217
T2748 0.2172
T2749 0.2178
T2750 0.2187
T2751 0.2175
T2752 0.217
T2753 0.216
T2754 0.2157
T2755 0.2143
T2756 0.2141
T2757 0.2133
T2758 0.213
T2759 0.2119
T2760 0.2113
T2761 0.21
T2762 0.2095
T2763 0.2088
T2764 0.2081
T2765 0.2076
T2766 0.2071
T2767 0.206
T2768 0.2057
T2769 0.2057
T2770 0.2057
T2771 0.2057
T2772 0.2049
T2773 0.2046
T2774 0.2039
T2775 0.2032
T2776 0.2032
T2777 0.2032
T2778 0.2032
T2779 0.2032
T2780 0.2032
T2781 0.2024
T2782 0.2021
T2783 0.2021
T2784 0.2017
T2785 0.2007
T2786 0.2007
T2787 0.2007
T2788 0.1998
T2789 0.1995
T2790 0.1995
T2791 0.186
T2792 0.186
T2793 0.186
T2794 0.186
T2795 0.186
T2796 0.186
T2797 0.186
T2798 0.186
T2799 0.186
T2800 0.186
T2801 0.186
T2802 0.186
T2803 0.186
T2804 0.186
T2805 0.186
T2806 0.186
T2807 0.186
T2808 0.186
