# Supplementary material for: FishMORPH - An agent-based model to predict salmonid growth and distribution responses under natural and low flows
Source: Sci Rep. 2016 Jul 19;6:29414. doi: 10.1038/srep29414 (PMC4949470; doi:10.1038/srep29414)
Supplement: Supplementary Information 2 [file srep29414-s2.zip › SR_FishMORPH_Files/Parameters/Baseline_Velocity_P38.var]

Velocity PatchP38
T1 0.184
T2 0.1836
T3 0.1836
T4 0.1836
T5 0.1834
T6 0.1831
T7 0.1823
T8 0.1822
T9 0.1814
T10 0.1832
T11 0.1832
T12 0.1812
T13 0.1809
T14 0.1864
T15 0.1864
T16 0.1864
T17 0.1864
T18 0.1864
T19 0.1861
T20 0.1859
T21 0.1853
T22 0.185
T23 0.185
T24 0.185
T25 0.1845
T26 0.1839
T27 0.1839
T28 0.1839
T29 0.1839
T30 0.1839
T31 0.1839
T32 0.1839
T33 0.1839
T34 0.1839
T35 0.1837
T36 0.1834
T37 0.1828
T38 0.1828
T39 0.1828
T40 0.1828
T41 0.1828
T42 0.1826
T43 0.1819
T44 0.1819
T45 0.1819
T46 0.1819
T47 0.1819
T48 0.1819
T49 0.1819
T50 0.1819
T51 0.1808
T52 0.1808
T53 0.1808
T54 0.1797
T55 0.1797
T56 0.1794
T57 0.1789
T58 0.1791
T59 0.1794
T60 0.1816
T61 0.18
T62 0.1791
T63 0.1789
T64 0.1786
T65 0.1797
T66 0.1789
T67 0.1786
T68 0.1786
T69 0.1786
T70 0.1786
T71 0.1783
T72 0.1774
T73 0.1769
T74 0.1762
T75 0.1753
T76 0.1753
T77 0.1753
T78 0.1753
T79 0.1753
T80 0.1753
T81 0.1753
T82 0.1753
T83 0.1753
T84 0.1753
T85 0.1756
T86 0.1765
T87 0.1765
T88 0.1765
T89 0.1765
T90 0.1765
T91 0.1765
T92 0.1765
T93 0.1765
T94 0.1765
T95 0.1765
T96 0.1765
T97 0.1765
T98 0.1765
T99 0.1762
T100 0.1753
T101 0.1753
T102 0.1753
T103 0.1753
T104 0.1753
T105 0.1753
T106 0.1753
T107 0.1753
T108 0.175
T109 0.1753
T110 0.1753
T111 0.1753
T112 0.1753
T113 0.1753
T114 0.1753
T115 0.1753
T116 0.1753
T117 0.1753
T118 0.1753
T119 0.1753
T120 0.1753
T121 0.1753
T122 0.1753
T123 0.1753
T124 0.1753
T125 0.1753
T126 0.1753
T127 0.1753
T128 0.1753
T129 0.1753
T130 0.1753
T131 0.1759
T132 0.1765
T133 0.1765
T134 0.1765
T135 0.1765
T136 0.1767
T137 0.1774
T138 0.1774
T139 0.1774
T140 0.1774
T141 0.1774
T142 0.1774
T143 0.1774
T144 0.1774
T145 0.1774
T146 0.1774
T147 0.1774
T148 0.1774
T149 0.1774
T150 0.1786
T151 0.1783
T152 0.1786
T153 0.1789
T154 0.1797
T155 0.1797
T156 0.1797
T157 0.1797
T158 0.1803
T159 0.1797
T160 0.1803
T161 0.1808
T162 0.1808
T163 0.1808
T164 0.1808
T165 0.1808
T166 0.1808
T167 0.1808
T168 0.1808
T169 0.1808
T170 0.1808
T171 0.1808
T172 0.1808
T173 0.1808
T174 0.1808
T175 0.1808
T176 0.1808
T177 0.1808
T178 0.1806
T179 0.1808
T180 0.1808
T181 0.1806
T182 0.18
T183 0.1806
T184 0.18
T185 0.1797
T186 0.1797
T187 0.1797
T188 0.1797
T189 0.1797
T190 0.1797
T191 0.1797
T192 0.1797
T193 0.1797
T194 0.1797
T195 0.1797
T196 0.1797
T197 0.1789
T198 0.1786
T199 0.1786
T200 0.1786
T201 0.1774
T202 0.1774
T203 0.1774
T204 0.1774
T205 0.1774
T206 0.1774
T207 0.1774
T208 0.1774
T209 0.1774
T210 0.1774
T211 0.1774
T212 0.1774
T213 0.1774
T214 0.1774
T215 0.1777
T216 0.1774
T217 0.1774
T218 0.1774
T219 0.1774
T220 0.1774
T221 0.1774
T222 0.1774
T223 0.1774
T224 0.1772
T225 0.1765
T226 0.1765
T227 0.1765
T228 0.1765
T229 0.1765
T230 0.1765
T231 0.1765
T232 0.1765
T233 0.1765
T234 0.1765
T235 0.1765
T236 0.1765
T237 0.1765
T238 0.1765
T239 0.1765
T240 0.1765
T241 0.1765
T242 0.1765
T243 0.1765
T244 0.1765
T245 0.1765
T246 0.1765
T247 0.1765
T248 0.1765
T249 0.1753
T250 0.1753
T251 0.1756
T252 0.1855
T253 0.2053
T254 0.2001
T255 0.1998
T256 0.1999
T257 0.1999
T258 0.1989
T259 0.199
T260 0.199
T261 0.1985
T262 0.1981
T263 0.1982
T264 0.1982
T265 0.1982
T266 0.1982
T267 0.1982
T268 0.1982
T269 0.1982
T270 0.1982
T271 0.1982
T272 0.1982
T273 0.1982
T274 0.1982
T275 0.1982
T276 0.1984
T277 0.1987
T278 0.1991
T279 0.199
T280 0.199
T281 0.199
T282 0.1985
T283 0.1983
T284 0.1981
T285 0.1982
T286 0.1982
T287 0.1982
T288 0.1982
T289 0.1982
T290 0.1982
T291 0.1982
T292 0.1982
T293 0.1984
T294 0.1992
T295 0.199
T296 0.199
T297 0.2001
T298 0.1999
T299 0.1999
T300 0.2004
T301 0.2001
T302 0.2001
T303 0.2003
T304 0.2005
T305 0.2007
T306 0.2006
T307 0.2006
T308 0.2006
T309 0.2006
T310 0.2006
T311 0.2006
T312 0.2006
T313 0.2006
T314 0.2006
T315 0.2006
T316 0.2006
T317 0.2006
T318 0.2006
T319 0.2006
T320 0.2006
T321 0.2006
T322 0.2006
T323 0.2006
T324 0.2006
T325 0.2004
T326 0.2007
T327 0.2006
T328 0.2006
T329 0.2006
T330 0.2006
T331 0.2006
T332 0.2006
T333 0.2006
T334 0.2006
T335 0.2006
T336 0.2006
T337 0.2004
T338 0.1998
T339 0.1999
T340 0.1999
T341 0.1999
T342 0.1999
T343 0.1999
T344 0.1999
T345 0.1999
T346 0.1999
T347 0.1999
T348 0.1999
T349 0.1999
T350 0.1999
T351 0.1999
T352 0.1999
T353 0.1989
T354 0.199
T355 0.199
T356 0.199
T357 0.199
T358 0.199
T359 0.199
T360 0.199
T361 0.199
T362 0.1985
T363 0.1991
T364 0.199
T365 0.199
T366 0.199
T367 0.199
T368 0.199
T369 0.199
T370 0.199
T371 0.199
T372 0.199
T373 0.1993
T374 0.2001
T375 0.1999
T376 0.1999
T377 0.1999
T378 0.2001
T379 0.1999
T380 0.1999
T381 0.1999
T382 0.1999
T383 0.1999
T384 0.1999
T385 0.1999
T386 0.1999
T387 0.1999
T388 0.1999
T389 0.1999
T390 0.1999
T391 0.1999
T392 0.1999
T393 0.1991
T394 0.1923
T395 0.1803
T396 0.1847
T397 0.1841
T398 0.1832
T399 0.1823
T400 0.1825
T401 0.1825
T402 0.1825
T403 0.1828
T404 0.1824
T405 0.1825
T406 0.1816
T407 0.1815
T408 0.1815
T409 0.1815
T410 0.1821
T411 0.1826
T412 0.1833
T413 0.1846
T414 0.1852
T415 0.1844
T416 0.1852
T417 0.1851
T418 0.1851
T419 0.1848
T420 0.1831
T421 0.1834
T422 0.1852
T423 0.1845
T424 0.185
T425 0.185
T426 0.185
T427 0.185
T428 0.185
T429 0.185
T430 0.185
T431 0.185
T432 0.185
T433 0.185
T434 0.185
T435 0.1845
T436 0.1839
T437 0.1839
T438 0.1834
T439 0.1828
T440 0.1823
T441 0.1817
T442 0.1817
T443 0.1815
T444 0.1806
T445 0.1809
T446 0.1806
T447 0.1809
T448 0.1806
T449 0.1803
T450 0.1789
T451 0.1783
T452 0.1783
T453 0.1783
T454 0.1777
T455 0.1772
T456 0.1772
T457 0.1783
T458 0.1783
T459 0.1783
T460 0.178
T461 0.1783
T462 0.1783
T463 0.1795
T464 0.1802
T465 0.1809
T466 0.1815
T467 0.1823
T468 0.1829
T469 0.1837
T470 0.1837
T471 0.1843
T472 0.1848
T473 0.1846
T474 0.1837
T475 0.1832
T476 0.1826
T477 0.1821
T478 0.1815
T479 0.1815
T480 0.1809
T481 0.1815
T482 0.1812
T483 0.1815
T484 0.1815
T485 0.1818
T486 0.1815
T487 0.1826
T488 0.1827
T489 0.1843
T490 0.1857
T491 0.1804
T492 0.1807
T493 0.1819
T494 0.1836
T495 0.1843
T496 0.1851
T497 0.1857
T498 0.1859
T499 0.1869
T500 0.1883
T501 0.1888
T502 0.1774
T503 0.1789
T504 0.1801
T505 0.1811
T506 0.1821
T507 0.1822
T508 0.1824
T509 0.1832
T510 0.1831
T511 0.1833
T512 0.1841
T513 0.1842
T514 0.1849
T515 0.186
T516 0.1862
T517 0.1873
T518 0.1876
T519 0.1875
T520 0.1878
T521 0.1875
T522 0.1875
T523 0.1875
T524 0.1875
T525 0.1875
T526 0.1875
T527 0.1872
T528 0.1867
T529 0.1865
T530 0.1865
T531 0.1855
T532 0.1857
T533 0.1854
T534 0.1847
T535 0.1836
T536 0.1833
T537 0.1828
T538 0.1824
T539 0.1819
T540 0.182
T541 0.1807
T542 0.1809
T543 0.1809
T544 0.1804
T545 0.1799
T546 0.18
T547 0.1794
T548 0.1789
T549 0.179
T550 0.1784
T551 0.178
T552 0.1777
T553 0.1767
T554 0.1768
T555 0.1762
T556 0.1755
T557 0.1756
T558 0.1759
T559 0.1772
T560 0.1792
T561 0.182
T562 0.1837
T563 0.1856
T564 0.1877
T565 0.1915
T566 0.1964
T567 0.2005
T568 0.2026
T569 0.2043
T570 0.2054
T571 0.207
T572 0.2084
T573 0.2104
T574 0.2134
T575 0.2162
T576 0.219
T577 0.2244
T578 0.2232
T579 0.219
T580 0.2154
T581 0.2215
T582 0.2255
T583 0.2294
T584 0.2313
T585 0.2324
T586 0.2354
T587 0.237
T588 0.2377
T589 0.2416
T590 0.2433
T591 0.2436
T592 0.2456
T593 0.2458
T594 0.2457
T595 0.245
T596 0.2422
T597 0.2391
T598 0.2353
T599 0.2322
T600 0.2282
T601 0.2247
T602 0.2222
T603 0.2197
T604 0.2176
T605 0.2158
T606 0.2149
T607 0.2141
T608 0.2145
T609 0.2151
T610 0.2167
T611 0.2177
T612 0.2199
T613 0.2218
T614 0.2238
T615 0.2245
T616 0.2262
T617 0.2275
T618 0.2287
T619 0.2299
T620 0.2307
T621 0.2309
T622 0.23
T623 0.2277
T624 0.2234
T625 0.2175
T626 0.2096
T627 0.2105
T628 0.2121
T629 0.2128
T630 0.2093
T631 0.2067
T632 0.2052
T633 0.2039
T634 0.2028
T635 0.2021
T636 0.2012
T637 0.2005
T638 0.2002
T639 0.1995
T640 0.1988
T641 0.1987
T642 0.1983
T643 0.1979
T644 0.198
T645 0.198
T646 0.1975
T647 0.197
T648 0.1969
T649 0.1961
T650 0.1962
T651 0.1958
T652 0.1954
T653 0.1955
T654 0.1949
T655 0.1945
T656 0.1945
T657 0.1939
T658 0.1937
T659 0.1938
T660 0.1927
T661 0.1928
T662 0.1919
T663 0.1921
T664 0.1903
T665 0.1758
T666 0.1757
T667 0.1758
T668 0.1758
T669 0.1754
T670 0.1881
T671 0.1882
T672 0.1882
T673 0.1882
T674 0.1882
T675 0.1872
T676 0.1873
T677 0.1872
T678 0.1872
T679 0.1869
T680 0.1862
T681 0.1863
T682 0.1863
T683 0.1858
T684 0.1867
T685 0.1892
T686 0.1855
T687 0.1913
T688 0.1839
T689 0.1786
T690 0.1752
T691 0.1868
T692 0.1861
T693 0.1858
T694 0.1853
T695 0.1854
T696 0.1852
T697 0.1844
T698 0.1845
T699 0.1845
T700 0.1846
T701 0.1846
T702 0.1838
T703 0.184
T704 0.1839
T705 0.1838
T706 0.1839
T707 0.1839
T708 0.1831
T709 0.183
T710 0.183
T711 0.1831
T712 0.1828
T713 0.182
T714 0.1822
T715 0.1822
T716 0.1822
T717 0.1823
T718 0.1823
T719 0.1823
T720 0.1823
T721 0.1824
T722 0.1824
T723 0.1824
T724 0.1825
T725 0.1825
T726 0.1825
T727 0.1825
T728 0.1826
T729 0.1823
T730 0.1895
T731 0.1827
T732 0.1827
T733 0.189
T734 0.1888
T735 0.1891
T736 0.1889
T737 0.1886
T738 0.1884
T739 0.1881
T740 0.1879
T741 0.1879
T742 0.188
T743 0.1879
T744 0.1878
T745 0.1879
T746 0.1879
T747 0.1879
T748 0.188
T749 0.188
T750 0.188
T751 0.1881
T752 0.1881
T753 0.1881
T754 0.1882
T755 0.1882
T756 0.1883
T757 0.1883
T758 0.1883
T759 0.1884
T760 0.1884
T761 0.1884
T762 0.1885
T763 0.1885
T764 0.1885
T765 0.1888
T766 0.1872
T767 0.1873
T768 0.1874
T769 0.1874
T770 0.1874
T771 0.1872
T772 0.1869
T773 0.187
T774 0.1867
T775 0.187
T776 0.1872
T777 0.1872
T778 0.1873
T779 0.1873
T780 0.1873
T781 0.1871
T782 0.187
T783 0.1868
T784 0.1868
T785 0.1862
T786 0.1867
T787 0.1863
T788 0.1937
T789 0.187
T790 0.187
T791 0.187
T792 0.187
T793 0.1871
T794 0.1871
T795 0.1871
T796 0.1871
T797 0.1942
T798 0.1872
T799 0.1872
T800 0.1872
T801 0.1946
T802 0.1946
T803 0.1946
T804 0.1947
T805 0.1946
T806 0.1946
T807 0.1946
T808 0.1947
T809 0.1941
T810 0.1937
T811 0.1942
T812 0.1939
T813 0.1939
T814 0.194
T815 0.194
T816 0.1941
T817 0.1941
T818 0.1941
T819 0.1942
T820 0.1942
T821 0.1937
T822 0.1938
T823 0.1933
T824 0.1934
T825 0.1935
T826 0.1935
T827 0.1935
T828 0.1936
T829 0.1936
T830 0.1928
T831 0.193
T832 0.1936
T833 0.1921
T834 0.1916
T835 0.1914
T836 0.1905
T837 0.1906
T838 0.1906
T839 0.1906
T840 0.1907
T841 0.1907
T842 0.1907
T843 0.1908
T844 0.1908
T845 0.1907
T846 0.1902
T847 0.1902
T848 0.1896
T849 0.1895
T850 0.1908
T851 0.1905
T852 0.1908
T853 0.1908
T854 0.1909
T855 0.1897
T856 0.1895
T857 0.1886
T858 0.1886
T859 0.1886
T860 0.1886
T861 0.1887
T862 0.1887
T863 0.1887
T864 0.1888
T865 0.1894
T866 0.1901
T867 0.1901
T868 0.1901
T869 0.1901
T870 0.1902
T871 0.1902
T872 0.1902
T873 0.1903
T874 0.1903
T875 0.1903
T876 0.1903
T877 0.1904
T878 0.1904
T879 0.1904
T880 0.1891
T881 0.1969
T882 0.1961
T883 0.1958
T884 0.1953
T885 0.1953
T886 0.1959
T887 0.196
T888 0.1964
T889 0.1969
T890 0.197
T891 0.197
T892 0.197
T893 0.1971
T894 0.1974
T895 0.1972
T896 0.1972
T897 0.1972
T898 0.1973
T899 0.1973
T900 0.1973
T901 0.1974
T902 0.1974
T903 0.1972
T904 0.1966
T905 0.1964
T906 0.1964
T907 0.1964
T908 0.1965
T909 0.1965
T910 0.1965
T911 0.1966
T912 0.1966
T913 0.1967
T914 0.1967
T915 0.197
T916 0.1968
T917 0.1968
T918 0.1971
T919 0.198
T920 0.1972
T921 0.1969
T922 0.197
T923 0.197
T924 0.197
T925 0.1971
T926 0.1971
T927 0.1967
T928 0.196
T929 0.197
T930 0.1961
T931 0.196
T932 0.1959
T933 0.1959
T934 0.196
T935 0.196
T936 0.196
T937 0.1961
T938 0.1964
T939 0.1965
T940 0.1962
T941 0.1974
T942 0.1974
T943 0.1974
T944 0.1975
T945 0.1975
T946 0.1975
T947 0.1976
T948 0.1976
T949 0.1985
T950 0.1998
T951 0.1992
T952 0.1987
T953 0.198
T954 0.1976
T955 0.1976
T956 0.1976
T957 0.1977
T958 0.1977
T959 0.1977
T960 0.1978
T961 0.1978
T962 0.1978
T963 0.1979
T964 0.1979
T965 0.1979
T966 0.198
T967 0.198
T968 0.198
T969 0.1981
T970 0.1981
T971 0.1981
T972 0.1982
T973 0.1982
T974 0.1982
T975 0.1983
T976 0.1983
T977 0.1983
T978 0.1984
T979 0.1984
T980 0.1984
T981 0.1984
T982 0.1976
T983 0.1974
T984 0.1974
T985 0.1974
T986 0.1972
T987 0.1972
T988 0.1973
T989 0.1973
T990 0.1973
T991 0.1974
T992 0.1974
T993 0.1974
T994 0.1975
T995 0.1975
T996 0.1975
T997 0.1976
T998 0.1976
T999 0.1976
T1000 0.1977
T1001 0.1974
T1002 0.1965
T1003 0.1966
T1004 0.1966
T1005 0.1969
T1006 0.1978
T1007 0.1979
T1008 0.197
T1009 0.1967
T1010 0.1968
T1011 0.1968
T1012 0.1968
T1013 0.1969
T1014 0.1969
T1015 0.1969
T1016 0.197
T1017 0.197
T1018 0.1969
T1019 0.198
T1020 0.198
T1021 0.1981
T1022 0.1981
T1023 0.1978
T1024 0.197
T1025 0.1961
T1026 0.1958
T1027 0.1954
T1028 0.1949
T1029 0.1954
T1030 0.1959
T1031 0.196
T1032 0.196
T1033 0.196
T1034 0.196
T1035 0.1961
T1036 0.1961
T1037 0.1961
T1038 0.1962
T1039 0.1962
T1040 0.1968
T1041 0.1975
T1042 0.1963
T1043 0.1966
T1044 0.1976
T1045 0.1976
T1046 0.1983
T1047 0.1986
T1048 0.1986
T1049 0.199
T1050 0.1987
T1051 0.1978
T1052 0.1966
T1053 0.1964
T1054 0.1964
T1055 0.1964
T1056 0.1964
T1057 0.1977
T1058 0.1977
T1059 0.1977
T1060 0.1978
T1061 0.1978
T1062 0.1978
T1063 0.1979
T1064 0.1979
T1065 0.1979
T1066 0.1979
T1067 0.1986
T1068 0.199
T1069 0.199
T1070 0.199
T1071 0.1991
T1072 0.1997
T1073 0.2003
T1074 0.2004
T1075 0.2004
T1076 0.2004
T1077 0.2004
T1078 0.2005
T1079 0.2005
T1080 0.2005
T1081 0.2006
T1082 0.2009
T1083 0.2009
T1084 0.2012
T1085 0.2019
T1086 0.2017
T1087 0.2017
T1088 0.2017
T1089 0.2018
T1090 0.2018
T1091 0.2015
T1092 0.2018
T1093 0.2086
T1094 0.2084
T1095 0.2073
T1096 0.2075
T1097 0.2075
T1098 0.2078
T1099 0.2087
T1100 0.2085
T1101 0.2086
T1102 0.2106
T1103 0.2128
T1104 0.2088
T1105 0.2153
T1106 0.204
T1107 0.2057
T1108 0.2058
T1109 0.2058
T1110 0.2076
T1111 0.2098
T1112 0.2138
T1113 0.2166
T1114 0.222
T1115 0.223
T1116 0.2246
T1117 0.2245
T1118 0.2231
T1119 0.2203
T1120 0.2165
T1121 0.2134
T1122 0.2114
T1123 0.2113
T1124 0.2099
T1125 0.2081
T1126 0.208
T1127 0.2081
T1128 0.2081
T1129 0.2081
T1130 0.209
T1131 0.2092
T1132 0.2089
T1133 0.2081
T1134 0.2082
T1135 0.2085
T1136 0.2091
T1137 0.209
T1138 0.2093
T1139 0.2101
T1140 0.2115
T1141 0.2128
T1142 0.2135
T1143 0.2134
T1144 0.2137
T1145 0.2137
T1146 0.2137
T1147 0.2143
T1148 0.2145
T1149 0.2145
T1150 0.2145
T1151 0.2145
T1152 0.2137
T1153 0.213
T1154 0.2119
T1155 0.2109
T1156 0.2105
T1157 0.2106
T1158 0.2093
T1159 0.2095
T1160 0.2095
T1161 0.2102
T1162 0.2108
T1163 0.2105
T1164 0.2119
T1165 0.212
T1166 0.2128
T1167 0.2127
T1168 0.2127
T1169 0.2122
T1170 0.2117
T1171 0.2109
T1172 0.2107
T1173 0.2117
T1174 0.2119
T1175 0.2118
T1176 0.2117
T1177 0.2124
T1178 0.213
T1179 0.2129
T1180 0.2126
T1181 0.2127
T1182 0.213
T1183 0.213
T1184 0.213
T1185 0.2131
T1186 0.2131
T1187 0.2131
T1188 0.2127
T1189 0.2137
T1190 0.2115
T1191 0.21
T1192 0.2089
T1193 0.2081
T1194 0.2076
T1195 0.2062
T1196 0.2063
T1197 0.2063
T1198 0.2063
T1199 0.2078
T1200 0.209
T1201 0.21
T1202 0.2088
T1203 0.2085
T1204 0.2075
T1205 0.207
T1206 0.2063
T1207 0.2092
T1208 0.2069
T1209 0.2201
T1210 0.2211
T1211 0.2217
T1212 0.2227
T1213 0.2087
T1214 0.2109
T1215 0.2119
T1216 0.2135
T1217 0.214
T1218 0.2154
T1219 0.217
T1220 0.22
T1221 0.2221
T1222 0.2246
T1223 0.2265
T1224 0.2264
T1225 0.2264
T1226 0.2255
T1227 0.2254
T1228 0.2243
T1229 0.2236
T1230 0.2235
T1231 0.2235
T1232 0.2242
T1233 0.226
T1234 0.228
T1235 0.231
T1236 0.2327
T1237 0.234
T1238 0.234
T1239 0.2351
T1240 0.2365
T1241 0.2359
T1242 0.2334
T1243 0.233
T1244 0.2332
T1245 0.2332
T1246 0.2333
T1247 0.2339
T1248 0.2341
T1249 0.2341
T1250 0.2341
T1251 0.2341
T1252 0.2336
T1253 0.2332
T1254 0.2333
T1255 0.2327
T1256 0.2317
T1257 0.2314
T1258 0.2309
T1259 0.2305
T1260 0.2297
T1261 0.2296
T1262 0.2289
T1263 0.2243
T1264 0.2224
T1265 0.2207
T1266 0.22
T1267 0.2192
T1268 0.2181
T1269 0.2172
T1270 0.2171
T1271 0.2158
T1272 0.2155
T1273 0.2137
T1274 0.2129
T1275 0.2127
T1276 0.2116
T1277 0.211
T1278 0.2103
T1279 0.2248
T1280 0.2244
T1281 0.2237
T1282 0.223
T1283 0.2232
T1284 0.2232
T1285 0.2231
T1286 0.223
T1287 0.2217
T1288 0.2214
T1289 0.2196
T1290 0.2188
T1291 0.2177
T1292 0.217
T1293 0.2172
T1294 0.2181
T1295 0.2182
T1296 0.2182
T1297 0.2171
T1298 0.2173
T1299 0.2173
T1300 0.2158
T1301 0.2241
T1302 0.2234
T1303 0.223
T1304 0.2226
T1305 0.2227
T1306 0.2217
T1307 0.2219
T1308 0.2216
T1309 0.2228
T1310 0.2226
T1311 0.2226
T1312 0.224
T1313 0.2173
T1314 0.2196
T1315 0.2278
T1316 0.2238
T1317 0.2309
T1318 0.2396
T1319 0.2484
T1320 0.256
T1321 0.2598
T1322 0.2637
T1323 0.2666
T1324 0.2687
T1325 0.2702
T1326 0.2722
T1327 0.2732
T1328 0.2659
T1329 0.2668
T1330 0.2663
T1331 0.2658
T1332 0.2645
T1333 0.2715
T1334 0.2688
T1335 0.2667
T1336 0.2636
T1337 0.2617
T1338 0.2611
T1339 0.2605
T1340 0.2599
T1341 0.2596
T1342 0.2597
T1343 0.2597
T1344 0.2591
T1345 0.2587
T1346 0.2586
T1347 0.2579
T1348 0.2569
T1349 0.2559
T1350 0.2551
T1351 0.2539
T1352 0.2529
T1353 0.2515
T1354 0.2501
T1355 0.2494
T1356 0.2486
T1357 0.2477
T1358 0.2462
T1359 0.2449
T1360 0.2433
T1361 0.2423
T1362 0.2412
T1363 0.2403
T1364 0.2394
T1365 0.2385
T1366 0.2376
T1367 0.2366
T1368 0.236
T1369 0.2359
T1370 0.236
T1371 0.236
T1372 0.2366
T1373 0.2376
T1374 0.2388
T1375 0.2396
T1376 0.2412
T1377 0.242
T1378 0.2424
T1379 0.2434
T1380 0.2435
T1381 0.2449
T1382 0.2455
T1383 0.2464
T1384 0.2473
T1385 0.246
T1386 0.2466
T1387 0.2462
T1388 0.2455
T1389 0.2446
T1390 0.2434
T1391 0.2423
T1392 0.2417
T1393 0.2418
T1394 0.2417
T1395 0.2429
T1396 0.2444
T1397 0.246
T1398 0.2475
T1399 0.2486
T1400 0.2489
T1401 0.2493
T1402 0.2489
T1403 0.2496
T1404 0.2488
T1405 0.2481
T1406 0.2475
T1407 0.2468
T1408 0.2456
T1409 0.2454
T1410 0.2446
T1411 0.2445
T1412 0.2438
T1413 0.2439
T1414 0.2437
T1415 0.244
T1416 0.2427
T1417 0.2429
T1418 0.243
T1419 0.243
T1420 0.243
T1421 0.2419
T1422 0.2418
T1423 0.241
T1424 0.2401
T1425 0.2403
T1426 0.24
T1427 0.2392
T1428 0.2385
T1429 0.2378
T1430 0.2374
T1431 0.2372
T1432 0.2367
T1433 0.2365
T1434 0.2369
T1435 0.2372
T1436 0.2371
T1437 0.2366
T1438 0.2367
T1439 0.2367
T1440 0.2367
T1441 0.2364
T1442 0.2359
T1443 0.2357
T1444 0.2349
T1445 0.2342
T1446 0.2337
T1447 0.2335
T1448 0.2327
T1449 0.2329
T1450 0.2329
T1451 0.2329
T1452 0.2326
T1453 0.232
T1454 0.2319
T1455 0.2316
T1456 0.2301
T1457 0.2295
T1458 0.2284
T1459 0.2273
T1460 0.2266
T1461 0.226
T1462 0.2254
T1463 0.2254
T1464 0.2261
T1465 0.2287
T1466 0.2303
T1467 0.2306
T1468 0.2293
T1469 0.2276
T1470 0.227
T1471 0.2265
T1472 0.2263
T1473 0.2256
T1474 0.2251
T1475 0.2253
T1476 0.2263
T1477 0.2249
T1478 0.2251
T1479 0.2249
T1480 0.2243
T1481 0.2237
T1482 0.2238
T1483 0.2225
T1484 0.2227
T1485 0.2227
T1486 0.2232
T1487 0.2237
T1488 0.2258
T1489 0.2266
T1490 0.2265
T1491 0.2282
T1492 0.2295
T1493 0.2296
T1494 0.2293
T1495 0.2294
T1496 0.2306
T1497 0.2318
T1498 0.2336
T1499 0.2353
T1500 0.2367
T1501 0.2372
T1502 0.2368
T1503 0.2357
T1504 0.2344
T1505 0.2334
T1506 0.233
T1507 0.2321
T1508 0.2319
T1509 0.2326
T1510 0.2331
T1511 0.2334
T1512 0.2343
T1513 0.2347
T1514 0.2351
T1515 0.2365
T1516 0.2368
T1517 0.2378
T1518 0.2379
T1519 0.239
T1520 0.2396
T1521 0.2404
T1522 0.2408
T1523 0.242
T1524 0.2429
T1525 0.2444
T1526 0.2464
T1527 0.2467
T1528 0.2469
T1529 0.2474
T1530 0.2467
T1531 0.2467
T1532 0.2467
T1533 0.2459
T1534 0.2457
T1535 0.2459
T1536 0.2465
T1537 0.2469
T1538 0.2483
T1539 0.2493
T1540 0.2507
T1541 0.2518
T1542 0.2529
T1543 0.2534
T1544 0.2533
T1545 0.2533
T1546 0.2533
T1547 0.2533
T1548 0.2534
T1549 0.2534
T1550 0.2534
T1551 0.2534
T1552 0.2534
T1553 0.2534
T1554 0.2534
T1555 0.2534
T1556 0.2535
T1557 0.2535
T1558 0.2535
T1559 0.2535
T1560 0.2535
T1561 0.2535
T1562 0.2535
T1563 0.2536
T1564 0.2536
T1565 0.2536
T1566 0.2536
T1567 0.2536
T1568 0.2536
T1569 0.2536
T1570 0.2414
T1571 0.2398
T1572 0.2396
T1573 0.2395
T1574 0.2368
T1575 0.2367
T1576 0.2368
T1577 0.2365
T1578 0.2369
T1579 0.2374
T1580 0.2388
T1581 0.2407
T1582 0.2414
T1583 0.2414
T1584 0.2417
T1585 0.2408
T1586 0.2415
T1587 0.2423
T1588 0.2431
T1589 0.2441
T1590 0.2445
T1591 0.2438
T1592 0.2433
T1593 0.2426
T1594 0.2419
T1595 0.2417
T1596 0.2418
T1597 0.2433
T1598 0.2433
T1599 0.243
T1600 0.2427
T1601 0.2428
T1602 0.2428
T1603 0.2428
T1604 0.2428
T1605 0.2426
T1606 0.2426
T1607 0.2423
T1608 0.2412
T1609 0.2402
T1610 0.2393
T1611 0.2387
T1612 0.2377
T1613 0.237
T1614 0.2369
T1615 0.2363
T1616 0.2358
T1617 0.2371
T1618 0.2367
T1619 0.2371
T1620 0.238
T1621 0.2378
T1622 0.2378
T1623 0.2372
T1624 0.2364
T1625 0.2354
T1626 0.2344
T1627 0.2332
T1628 0.2315
T1629 0.2306
T1630 0.2301
T1631 0.2296
T1632 0.2286
T1633 0.2285
T1634 0.2269
T1635 0.2258
T1636 0.2247
T1637 0.2243
T1638 0.2234
T1639 0.2231
T1640 0.2228
T1641 0.2218
T1642 0.2219
T1643 0.2219
T1644 0.2216
T1645 0.2205
T1646 0.2202
T1647 0.2356
T1648 0.2345
T1649 0.2336
T1650 0.2332
T1651 0.233
T1652 0.2325
T1653 0.2315
T1654 0.2317
T1655 0.2317
T1656 0.2317
T1657 0.2317
T1658 0.2324
T1659 0.2326
T1660 0.2332
T1661 0.234
T1662 0.2359
T1663 0.2234
T1664 0.2258
T1665 0.2283
T1666 0.2308
T1667 0.2324
T1668 0.2369
T1669 0.24
T1670 0.2424
T1671 0.2454
T1672 0.2485
T1673 0.2506
T1674 0.2521
T1675 0.2525
T1676 0.2524
T1677 0.2516
T1678 0.2503
T1679 0.2483
T1680 0.2463
T1681 0.2445
T1682 0.2432
T1683 0.2435
T1684 0.2429
T1685 0.2436
T1686 0.2444
T1687 0.2445
T1688 0.2453
T1689 0.2455
T1690 0.2454
T1691 0.2454
T1692 0.2454
T1693 0.2455
T1694 0.2452
T1695 0.2438
T1696 0.2426
T1697 0.2411
T1698 0.2402
T1699 0.239
T1700 0.2383
T1701 0.2384
T1702 0.2384
T1703 0.2375
T1704 0.2362
T1705 0.2364
T1706 0.2352
T1707 0.2348
T1708 0.234
T1709 0.2326
T1710 0.2319
T1711 0.2313
T1712 0.2301
T1713 0.2297
T1714 0.2291
T1715 0.2292
T1716 0.2286
T1717 0.2277
T1718 0.2269
T1719 0.2258
T1720 0.2247
T1721 0.2249
T1722 0.2249
T1723 0.2262
T1724 0.2261
T1725 0.226
T1726 0.2259
T1727 0.2262
T1728 0.2272
T1729 0.226
T1730 0.2258
T1731 0.2259
T1732 0.2259
T1733 0.2248
T1734 0.2247
T1735 0.2245
T1736 0.2236
T1737 0.2237
T1738 0.2237
T1739 0.2237
T1740 0.2237
T1741 0.2234
T1742 0.222
T1743 0.2214
T1744 0.2201
T1745 0.2358
T1746 0.2354
T1747 0.2355
T1748 0.2355
T1749 0.2355
T1750 0.2355
T1751 0.2363
T1752 0.2365
T1753 0.2194
T1754 0.236
T1755 0.2357
T1756 0.2352
T1757 0.235
T1758 0.235
T1759 0.2341
T1760 0.234
T1761 0.2327
T1762 0.2329
T1763 0.2329
T1764 0.2327
T1765 0.233
T1766 0.2329
T1767 0.2329
T1768 0.2327
T1769 0.2323
T1770 0.2327
T1771 0.233
T1772 0.2329
T1773 0.2329
T1774 0.2329
T1775 0.2329
T1776 0.2322
T1777 0.2317
T1778 0.2318
T1779 0.2312
T1780 0.2308
T1781 0.2309
T1782 0.2301
T1783 0.2297
T1784 0.2298
T1785 0.2298
T1786 0.2298
T1787 0.2322
T1788 0.2305
T1789 0.2298
T1790 0.2287
T1791 0.2285
T1792 0.2274
T1793 0.2262
T1794 0.2264
T1795 0.2264
T1796 0.2261
T1797 0.2265
T1798 0.2264
T1799 0.2264
T1800 0.2264
T1801 0.2264
T1802 0.2264
T1803 0.2257
T1804 0.2251
T1805 0.2251
T1806 0.2245
T1807 0.2245
T1808 0.2328
T1809 0.2329
T1810 0.2329
T1811 0.2329
T1812 0.2332
T1813 0.2328
T1814 0.2329
T1815 0.2329
T1816 0.2315
T1817 0.2318
T1818 0.2318
T1819 0.2318
T1820 0.2318
T1821 0.2318
T1822 0.2318
T1823 0.2318
T1824 0.2318
T1825 0.2318
T1826 0.2308
T1827 0.2306
T1828 0.2306
T1829 0.2295
T1830 0.2297
T1831 0.2297
T1832 0.2288
T1833 0.229
T1834 0.2296
T1835 0.2316
T1836 0.2327
T1837 0.2327
T1838 0.2326
T1839 0.2323
T1840 0.2317
T1841 0.2318
T1842 0.2315
T1843 0.2315
T1844 0.2315
T1845 0.2326
T1846 0.2325
T1847 0.2324
T1848 0.2324
T1849 0.2324
T1850 0.2319
T1851 0.2314
T1852 0.2309
T1853 0.2304
T1854 0.2295
T1855 0.2297
T1856 0.2294
T1857 0.2292
T1858 0.2295
T1859 0.2303
T1860 0.2308
T1861 0.2303
T1862 0.2298
T1863 0.2293
T1864 0.2284
T1865 0.2283
T1866 0.2283
T1867 0.2294
T1868 0.2295
T1869 0.2291
T1870 0.2292
T1871 0.2288
T1872 0.2279
T1873 0.2296
T1874 0.2306
T1875 0.2318
T1876 0.2259
T1877 0.2305
T1878 0.2327
T1879 0.2353
T1880 0.2219
T1881 0.2251
T1882 0.2287
T1883 0.2331
T1884 0.2377
T1885 0.2406
T1886 0.2435
T1887 0.2449
T1888 0.2448
T1889 0.2445
T1890 0.2428
T1891 0.2411
T1892 0.24
T1893 0.2381
T1894 0.237
T1895 0.2366
T1896 0.2364
T1897 0.2368
T1898 0.2382
T1899 0.2399
T1900 0.2413
T1901 0.2425
T1902 0.2431
T1903 0.2435
T1904 0.2434
T1905 0.2428
T1906 0.2421
T1907 0.2422
T1908 0.2413
T1909 0.2394
T1910 0.2359
T1911 0.2349
T1912 0.2334
T1913 0.2312
T1914 0.2309
T1915 0.2313
T1916 0.2289
T1917 0.2261
T1918 0.2259
T1919 0.2251
T1920 0.2239
T1921 0.2241
T1922 0.2227
T1923 0.2219
T1924 0.221
T1925 0.2205
T1926 0.219
T1927 0.2353
T1928 0.2343
T1929 0.2337
T1930 0.2338
T1931 0.2356
T1932 0.2356
T1933 0.2349
T1934 0.2341
T1935 0.2337
T1936 0.2335
T1937 0.2323
T1938 0.2313
T1939 0.2317
T1940 0.2327
T1941 0.2336
T1942 0.2337
T1943 0.2355
T1944 0.2205
T1945 0.2196
T1946 0.2188
T1947 0.2197
T1948 0.2204
T1949 0.2215
T1950 0.2235
T1951 0.2273
T1952 0.231
T1953 0.2352
T1954 0.241
T1955 0.2472
T1956 0.2513
T1957 0.2542
T1958 0.2586
T1959 0.2671
T1960 0.2715
T1961 0.275
T1962 0.277
T1963 0.2799
T1964 0.2831
T1965 0.2765
T1966 0.2814
T1967 0.2841
T1968 0.2745
T1969 0.2777
T1970 0.2814
T1971 0.2823
T1972 0.2718
T1973 0.2739
T1974 0.2749
T1975 0.2764
T1976 0.277
T1977 0.2783
T1978 0.2781
T1979 0.2776
T1980 0.2778
T1981 0.2775
T1982 0.2764
T1983 0.2758
T1984 0.2747
T1985 0.274
T1986 0.2744
T1987 0.2733
T1988 0.2723
T1989 0.2722
T1990 0.2721
T1991 0.2712
T1992 0.271
T1993 0.2701
T1994 0.2695
T1995 0.2811
T1996 0.2801
T1997 0.2795
T1998 0.278
T1999 0.2769
T2000 0.2754
T2001 0.274
T2002 0.2719
T2003 0.2833
T2004 0.2817
T2005 0.2804
T2006 0.2788
T2007 0.278
T2008 0.2779
T2009 0.2771
T2010 0.2767
T2011 0.2765
T2012 0.2754
T2013 0.275
T2014 0.2743
T2015 0.2831
T2016 0.2824
T2017 0.2812
T2018 0.2807
T2019 0.2796
T2020 0.279
T2021 0.2784
T2022 0.2775
T2023 0.2766
T2024 0.2755
T2025 0.275
T2026 0.2743
T2027 0.2733
T2028 0.2728
T2029 0.2721
T2030 0.2712
T2031 0.2714
T2032 0.2709
T2033 0.2699
T2034 0.2696
T2035 0.2692
T2036 0.2693
T2037 0.2684
T2038 0.2682
T2039 0.2675
T2040 0.2674
T2041 0.2665
T2042 0.2662
T2043 0.2655
T2044 0.2657
T2045 0.2658
T2046 0.2655
T2047 0.2655
T2048 0.2664
T2049 0.2676
T2050 0.2684
T2051 0.2698
T2052 0.2711
T2053 0.2741
T2054 0.2765
T2055 0.2796
T2056 0.2828
T2057 0.2768
T2058 0.2821
T2059 0.286
T2060 0.2756
T2061 0.2784
T2062 0.2803
T2063 0.2826
T2064 0.2716
T2065 0.2725
T2066 0.2726
T2067 0.2734
T2068 0.2736
T2069 0.2727
T2070 0.2725
T2071 0.2717
T2072 0.2712
T2073 0.2703
T2074 0.269
T2075 0.2815
T2076 0.2808
T2077 0.2801
T2078 0.2793
T2079 0.2786
T2080 0.2785
T2081 0.2777
T2082 0.2767
T2083 0.2761
T2084 0.2751
T2085 0.2742
T2086 0.2726
T2087 0.2704
T2088 0.2832
T2089 0.2826
T2090 0.2814
T2091 0.2801
T2092 0.279
T2093 0.2779
T2094 0.277
T2095 0.2761
T2096 0.2754
T2097 0.2747
T2098 0.2752
T2099 0.2743
T2100 0.2819
T2101 0.2812
T2102 0.2811
T2103 0.2804
T2104 0.28
T2105 0.2794
T2106 0.2787
T2107 0.2786
T2108 0.2786
T2109 0.2784
T2110 0.2776
T2111 0.2766
T2112 0.2768
T2113 0.2759
T2114 0.2758
T2115 0.2753
T2116 0.2751
T2117 0.2751
T2118 0.2751
T2119 0.2751
T2120 0.2751
T2121 0.2745
T2122 0.2741
T2123 0.2742
T2124 0.2742
T2125 0.2734
T2126 0.2743
T2127 0.2747
T2128 0.2732
T2129 0.2732
T2130 0.2732
T2131 0.2741
T2132 0.2752
T2133 0.276
T2134 0.2768
T2135 0.2763
T2136 0.2764
T2137 0.2756
T2138 0.2758
T2139 0.2746
T2140 0.2749
T2141 0.2743
T2142 0.2738
T2143 0.2739
T2144 0.2739
T2145 0.2734
T2146 0.2738
T2147 0.2745
T2148 0.2754
T2149 0.2771
T2150 0.2779
T2151 0.279
T2152 0.2803
T2153 0.2808
T2154 0.2813
T2155 0.2819
T2156 0.2823
T2157 0.273
T2158 0.2726
T2159 0.2816
T2160 0.2812
T2161 0.2813
T2162 0.2813
T2163 0.2802
T2164 0.2804
T2165 0.2794
T2166 0.2792
T2167 0.2788
T2168 0.2781
T2169 0.2777
T2170 0.2776
T2171 0.2768
T2172 0.2762
T2173 0.2761
T2174 0.2753
T2175 0.2752
T2176 0.2741
T2177 0.2744
T2178 0.2734
T2179 0.2736
T2180 0.2724
T2181 0.2726
T2182 0.2721
T2183 0.2716
T2184 0.2717
T2185 0.271
T2186 0.2697
T2187 0.27
T2188 0.27
T2189 0.2692
T2190 0.2691
T2191 0.2688
T2192 0.2683
T2193 0.2682
T2194 0.2679
T2195 0.2674
T2196 0.2672
T2197 0.2672
T2198 0.2667
T2199 0.2657
T2200 0.2653
T2201 0.2654
T2202 0.2654
T2203 0.2666
T2204 0.2661
T2205 0.2655
T2206 0.2657
T2207 0.2653
T2208 0.2654
T2209 0.2654
T2210 0.2646
T2211 0.2644
T2212 0.2644
T2213 0.2639
T2214 0.2635
T2215 0.2636
T2216 0.2636
T2217 0.2636
T2218 0.2633
T2219 0.2624
T2220 0.2626
T2221 0.2623
T2222 0.2618
T2223 0.2617
T2224 0.2617
T2225 0.2617
T2226 0.2617
T2227 0.2617
T2228 0.2617
T2229 0.2617
T2230 0.2617
T2231 0.2617
T2232 0.2615
T2233 0.2609
T2234 0.2605
T2235 0.2606
T2236 0.2606
T2237 0.2606
T2238 0.2596
T2239 0.2598
T2240 0.2597
T2241 0.2596
T2242 0.2596
T2243 0.2593
T2244 0.2586
T2245 0.2587
T2246 0.2587
T2247 0.2587
T2248 0.2584
T2249 0.2582
T2250 0.2577
T2251 0.2577
T2252 0.2577
T2253 0.2577
T2254 0.2577
T2255 0.2577
T2256 0.2571
T2257 0.2567
T2258 0.2568
T2259 0.2568
T2260 0.2568
T2261 0.2565
T2262 0.2563
T2263 0.2562
T2264 0.2559
T2265 0.2557
T2266 0.2557
T2267 0.2557
T2268 0.2552
T2269 0.2547
T2270 0.2548
T2271 0.2548
T2272 0.254
T2273 0.2539
T2274 0.2539
T2275 0.2539
T2276 0.2538
T2277 0.2538
T2278 0.2538
T2279 0.2538
T2280 0.2538
T2281 0.2538
T2282 0.2529
T2283 0.2528
T2284 0.2529
T2285 0.2528
T2286 0.2528
T2287 0.2528
T2288 0.2528
T2289 0.2523
T2290 0.2518
T2291 0.2518
T2292 0.2518
T2293 0.2518
T2294 0.2518
T2295 0.2518
T2296 0.2517
T2297 0.2517
T2298 0.2515
T2299 0.251
T2300 0.2508
T2301 0.2506
T2302 0.2481
T2303 0.2442
T2304 0.2439
T2305 0.2449
T2306 0.247
T2307 0.248
T2308 0.2488
T2309 0.2489
T2310 0.2488
T2311 0.2488
T2312 0.2488
T2313 0.2488
T2314 0.2488
T2315 0.2488
T2316 0.2488
T2317 0.2488
T2318 0.2488
T2319 0.2488
T2320 0.2482
T2321 0.2478
T2322 0.2487
T2323 0.2488
T2324 0.2487
T2325 0.2487
T2326 0.2487
T2327 0.2487
T2328 0.2487
T2329 0.2485
T2330 0.2485
T2331 0.2485
T2332 0.2474
T2333 0.2476
T2334 0.2476
T2335 0.2476
T2336 0.2476
T2337 0.2476
T2338 0.2476
T2339 0.2473
T2340 0.2468
T2341 0.2474
T2342 0.2476
T2343 0.247
T2344 0.2468
T2345 0.2466
T2346 0.2466
T2347 0.2466
T2348 0.2466
T2349 0.2464
T2350 0.247
T2351 0.2469
T2352 0.2471
T2353 0.2463
T2354 0.2464
T2355 0.2464
T2356 0.2464
T2357 0.2464
T2358 0.2464
T2359 0.2464
T2360 0.2464
T2361 0.2463
T2362 0.2458
T2363 0.2462
T2364 0.2458
T2365 0.2459
T2366 0.2459
T2367 0.2453
T2368 0.2454
T2369 0.2459
T2370 0.2485
T2371 0.2494
T2372 0.2494
T2373 0.249
T2374 0.2477
T2375 0.2464
T2376 0.2459
T2377 0.2452
T2378 0.2445
T2379 0.2443
T2380 0.2444
T2381 0.2444
T2382 0.2452
T2383 0.2453
T2384 0.2453
T2385 0.2453
T2386 0.2452
T2387 0.2452
T2388 0.2452
T2389 0.2452
T2390 0.2452
T2391 0.2452
T2392 0.2452
T2393 0.2452
T2394 0.2452
T2395 0.1586
T2396 0.1669
T2397 0.1672
T2398 0.1669
T2399 0.1669
T2400 0.1669
T2401 0.1669
T2402 0.1668
T2403 0.1668
T2404 0.1668
T2405 0.1668
T2406 0.1668
T2407 0.1671
T2408 0.1668
T2409 0.1668
T2410 0.1667
T2411 0.1663
T2412 0.1652
T2413 0.1658
T2414 0.1652
T2415 0.1633
T2416 0.1626
T2417 0.1626
T2418 0.1626
T2419 0.1626
T2420 0.1626
T2421 0.1626
T2422 0.1626
T2423 0.1626
T2424 0.1626
T2425 0.1626
T2426 0.1626
T2427 0.1626
T2428 0.1626
T2429 0.1625
T2430 0.1625
T2431 0.1625
T2432 0.1625
T2433 0.1625
T2434 0.1625
T2435 0.1625
T2436 0.1625
T2437 0.1625
T2438 0.1625
T2439 0.1625
T2440 0.1625
T2441 0.1625
T2442 0.1625
T2443 0.1625
T2444 0.1625
T2445 0.1625
T2446 0.1625
T2447 0.1625
T2448 0.1625
T2449 0.1625
T2450 0.1625
T2451 0.1625
T2452 0.1625
T2453 0.1625
T2454 0.1624
T2455 0.1624
T2456 0.1624
T2457 0.1618
T2458 0.1611
T2459 0.1611
T2460 0.1608
T2461 0.1611
T2462 0.1601
T2463 0.1608
T2464 0.1608
T2465 0.1611
T2466 0.1611
T2467 0.1611
T2468 0.1611
T2469 0.1611
T2470 0.1611
T2471 0.1611
T2472 0.1611
T2473 0.1611
T2474 0.161
T2475 0.161
T2476 0.161
T2477 0.161
T2478 0.161
T2479 0.161
T2480 0.161
T2481 0.161
T2482 0.161
T2483 0.161
T2484 0.1607
T2485 0.1607
T2486 0.161
T2487 0.16
T2488 0.1603
T2489 0.1731
T2490 0.2141
T2491 0.2138
T2492 0.2084
T2493 0.2052
T2494 0.2034
T2495 0.2031
T2496 0.2012
T2497 0.2005
T2498 0.1986
T2499 0.1974
T2500 0.1964
T2501 0.1954
T2502 0.1943
T2503 0.1933
T2504 0.1916
T2505 0.1913
T2506 0.1905
T2507 0.2171
T2508 0.2126
T2509 0.2097
T2510 0.2076
T2511 0.202
T2512 0.1952
T2513 0.1916
T2514 0.1905
T2515 0.1894
T2516 0.1891
T2517 0.1885
T2518 0.188
T2519 0.1873
T2520 0.1863
T2521 0.1851
T2522 0.184
T2523 0.1835
T2524 0.1829
T2525 0.1818
T2526 0.1806
T2527 0.1803
T2528 0.1792
T2529 0.1783
T2530 0.1777
T2531 0.1762
T2532 0.175
T2533 0.1744
T2534 0.1736
T2535 0.1715
T2536 0.1711
T2537 0.1711
T2538 0.1711
T2539 0.1711
T2540 0.1711
T2541 0.1711
T2542 0.1711
T2543 0.1711
T2544 0.1711
T2545 0.1711
T2546 0.1711
T2547 0.1711
T2548 0.1705
T2549 0.1699
T2550 0.1699
T2551 0.1698
T2552 0.1698
T2553 0.1689
T2554 0.1692
T2555 0.1698
T2556 0.1695
T2557 0.168
T2558 0.167
T2559 0.1662
T2560 0.2099
T2561 0.1948
T2562 0.1913
T2563 0.1894
T2564 0.1873
T2565 0.186
T2566 0.1851
T2567 0.1841
T2568 0.1837
T2569 0.1832
T2570 0.1823
T2571 0.1815
T2572 0.1812
T2573 0.1803
T2574 0.1797
T2575 0.1789
T2576 0.1786
T2577 0.1783
T2578 0.1783
T2579 0.1774
T2580 0.1765
T2581 0.1748
T2582 0.1745
T2583 0.1736
T2584 0.1733
T2585 0.1736
T2586 0.1735
T2587 0.1735
T2588 0.1735
T2589 0.1735
T2590 0.1735
T2591 0.1726
T2592 0.1723
T2593 0.1723
T2594 0.1723
T2595 0.1723
T2596 0.1723
T2597 0.1723
T2598 0.1723
T2599 0.1723
T2600 0.1715
T2601 0.1708
T2602 0.1708
T2603 0.1702
T2604 0.1702
T2605 0.1701
T2606 0.1695
T2607 0.1707
T2608 0.1704
T2609 0.1704
T2610 0.1695
T2611 0.1695
T2612 0.1695
T2613 0.1695
T2614 0.1695
T2615 0.1695
T2616 0.1695
T2617 0.1686
T2618 0.1683
T2619 0.1689
T2620 0.1692
T2621 0.1695
T2622 0.1695
T2623 0.1695
T2624 0.1695
T2625 0.1695
T2626 0.1692
T2627 0.1689
T2628 0.1686
T2629 0.168
T2630 0.168
T2631 0.1683
T2632 0.1673
T2633 0.167
T2634 0.167
T2635 0.167
T2636 0.167
T2637 0.167
T2638 0.167
T2639 0.167
T2640 0.167
T2641 0.167
T2642 0.167
T2643 0.167
T2644 0.167
T2645 0.168
T2646 0.1683
T2647 0.1683
T2648 0.1683
T2649 0.1683
T2650 0.1683
T2651 0.1673
T2652 0.1673
T2653 0.167
T2654 0.167
T2655 0.167
T2656 0.167
T2657 0.1673
T2658 0.168
T2659 0.1673
T2660 0.1686
T2661 0.1683
T2662 0.1692
T2663 0.1704
T2664 0.1704
T2665 0.1711
T2666 0.1714
T2667 0.1734
T2668 0.1745
T2669 0.176
T2670 0.1766
T2671 0.178
T2672 0.1794
T2673 0.1822
T2674 0.1838
T2675 0.1863
T2676 0.1899
T2677 0.1922
T2678 0.1946
T2679 0.1965
T2680 0.1972
T2681 0.1975
T2682 0.1983
T2683 0.1993
T2684 0.1996
T2685 0.1996
T2686 0.1989
T2687 0.1983
T2688 0.1977
T2689 0.1969
T2690 0.1959
T2691 0.1949
T2692 0.1946
T2693 0.1946
T2694 0.1946
T2695 0.1946
T2696 0.1946
T2697 0.1946
T2698 0.1946
T2699 0.1946
T2700 0.1946
T2701 0.1934
T2702 0.1918
T2703 0.1905
T2704 0.1897
T2705 0.1922
T2706 0.1908
T2707 0.1897
T2708 0.1897
T2709 0.1887
T2710 0.1873
T2711 0.1873
T2712 0.1863
T2713 0.1851
T2714 0.1848
T2715 0.1848
T2716 0.1848
T2717 0.1845
T2718 0.1838
T2719 0.1834
T2720 0.1834
T2721 0.1845
T2722 0.1838
T2723 0.1841
T2724 0.1841
T2725 0.186
T2726 0.1869
T2727 0.1873
T2728 0.1875
T2729 0.1884
T2730 0.1887
T2731 0.1897
T2732 0.1897
T2733 0.1905
T2734 0.1908
T2735 0.1912
T2736 0.1922
T2737 0.1922
T2738 0.1922
T2739 0.1922
T2740 0.1922
T2741 0.1932
T2742 0.1935
T2743 0.194
T2744 0.1946
T2745 0.1949
T2746 0.1959
T2747 0.1972
T2748 0.1975
T2749 0.198
T2750 0.1989
T2751 0.1977
T2752 0.1972
T2753 0.1962
T2754 0.1959
T2755 0.1946
T2756 0.1943
T2757 0.1935
T2758 0.1932
T2759 0.1922
T2760 0.1915
T2761 0.1903
T2762 0.1897
T2763 0.189
T2764 0.1884
T2765 0.1878
T2766 0.1873
T2767 0.1863
T2768 0.1859
T2769 0.1859
T2770 0.1859
T2771 0.1859
T2772 0.1851
T2773 0.1848
T2774 0.1841
T2775 0.1834
T2776 0.1834
T2777 0.1834
T2778 0.1834
T2779 0.1834
T2780 0.1834
T2781 0.1826
T2782 0.1823
T2783 0.1823
T2784 0.1819
T2785 0.1809
T2786 0.1809
T2787 0.1809
T2788 0.18
T2789 0.1797
T2790 0.1797
T2791 0.1644
T2792 0.1644
T2793 0.1644
T2794 0.1644
T2795 0.1644
T2796 0.1644
T2797 0.1644
T2798 0.1644
T2799 0.1644
T2800 0.1644
T2801 0.1644
T2802 0.1644
T2803 0.1644
T2804 0.1644
T2805 0.1644
T2806 0.1644
T2807 0.1644
T2808 0.1644
