# Supplementary material for: FishMORPH - An agent-based model to predict salmonid growth and distribution responses under natural and low flows
Source: Sci Rep. 2016 Jul 19;6:29414. doi: 10.1038/srep29414 (PMC4949470; doi:10.1038/srep29414)
Supplement: Supplementary Information 2 [file srep29414-s2.zip › SR_FishMORPH_Files/Parameters/Baseline_Velocity_P39.var]

Velocity PatchP39
T1 0.1838
T2 0.174
T3 0.174
T4 0.174
T5 0.1737
T6 0.1829
T7 0.1821
T8 0.182
T9 0.1812
T10 0.1829
T11 0.1829
T12 0.181
T13 0.1807
T14 0.1793
T15 0.1793
T16 0.1793
T17 0.1793
T18 0.1793
T19 0.1791
T20 0.1788
T21 0.1782
T22 0.1779
T23 0.1779
T24 0.1779
T25 0.1773
T26 0.1768
T27 0.1768
T28 0.1768
T29 0.1768
T30 0.1768
T31 0.1768
T32 0.1768
T33 0.1768
T34 0.1768
T35 0.1765
T36 0.1762
T37 0.1756
T38 0.1756
T39 0.1756
T40 0.1756
T41 0.1756
T42 0.1754
T43 0.1747
T44 0.1747
T45 0.1747
T46 0.1747
T47 0.1747
T48 0.1747
T49 0.1747
T50 0.1747
T51 0.1736
T52 0.1736
T53 0.1736
T54 0.1724
T55 0.1724
T56 0.1721
T57 0.1715
T58 0.1718
T59 0.1721
T60 0.1744
T61 0.1727
T62 0.1718
T63 0.1715
T64 0.1712
T65 0.1724
T66 0.1715
T67 0.1712
T68 0.1712
T69 0.1712
T70 0.1712
T71 0.1724
T72 0.1715
T73 0.171
T74 0.1703
T75 0.1694
T76 0.1694
T77 0.1694
T78 0.1694
T79 0.1694
T80 0.1694
T81 0.1694
T82 0.1694
T83 0.1694
T84 0.1694
T85 0.1697
T86 0.1706
T87 0.1706
T88 0.1706
T89 0.1706
T90 0.1706
T91 0.1706
T92 0.1706
T93 0.1706
T94 0.1706
T95 0.1706
T96 0.1706
T97 0.1706
T98 0.1706
T99 0.1703
T100 0.1694
T101 0.1694
T102 0.1694
T103 0.1694
T104 0.1694
T105 0.1694
T106 0.1694
T107 0.1694
T108 0.1691
T109 0.1694
T110 0.1694
T111 0.1694
T112 0.1694
T113 0.1694
T114 0.1694
T115 0.1694
T116 0.1694
T117 0.1694
T118 0.1694
T119 0.1694
T120 0.1694
T121 0.1694
T122 0.1694
T123 0.1694
T124 0.1694
T125 0.1694
T126 0.1694
T127 0.1694
T128 0.1694
T129 0.1694
T130 0.1694
T131 0.17
T132 0.1706
T133 0.1706
T134 0.1706
T135 0.1706
T136 0.1708
T137 0.1715
T138 0.1715
T139 0.1715
T140 0.1715
T141 0.1715
T142 0.1715
T143 0.1715
T144 0.1715
T145 0.1715
T146 0.1715
T147 0.1715
T148 0.1715
T149 0.1715
T150 0.1712
T151 0.1724
T152 0.1712
T153 0.1715
T154 0.1724
T155 0.1724
T156 0.1724
T157 0.1724
T158 0.173
T159 0.1724
T160 0.173
T161 0.1736
T162 0.1736
T163 0.1736
T164 0.1736
T165 0.1736
T166 0.1736
T167 0.1736
T168 0.1736
T169 0.1736
T170 0.1736
T171 0.1736
T172 0.1736
T173 0.1736
T174 0.1736
T175 0.1736
T176 0.1736
T177 0.1736
T178 0.1733
T179 0.1736
T180 0.1736
T181 0.1733
T182 0.1727
T183 0.1733
T184 0.1727
T185 0.1724
T186 0.1724
T187 0.1724
T188 0.1724
T189 0.1724
T190 0.1724
T191 0.1724
T192 0.1724
T193 0.1724
T194 0.1724
T195 0.1724
T196 0.1724
T197 0.1715
T198 0.1712
T199 0.1712
T200 0.1712
T201 0.1715
T202 0.1715
T203 0.1715
T204 0.1715
T205 0.1715
T206 0.1715
T207 0.1715
T208 0.1715
T209 0.1715
T210 0.1715
T211 0.1715
T212 0.1715
T213 0.1715
T214 0.1715
T215 0.1718
T216 0.1715
T217 0.1715
T218 0.1715
T219 0.1715
T220 0.1715
T221 0.1715
T222 0.1715
T223 0.1715
T224 0.1713
T225 0.1706
T226 0.1706
T227 0.1706
T228 0.1706
T229 0.1706
T230 0.1706
T231 0.1706
T232 0.1706
T233 0.1706
T234 0.1706
T235 0.1706
T236 0.1706
T237 0.1706
T238 0.1706
T239 0.1706
T240 0.1706
T241 0.1706
T242 0.1706
T243 0.1706
T244 0.1706
T245 0.1706
T246 0.1706
T247 0.1706
T248 0.1706
T249 0.1694
T250 0.1694
T251 0.1697
T252 0.1886
T253 0.2058
T254 0.2007
T255 0.2005
T256 0.2006
T257 0.2006
T258 0.1994
T259 0.1996
T260 0.1996
T261 0.199
T262 0.1986
T263 0.1987
T264 0.1987
T265 0.1987
T266 0.1987
T267 0.1987
T268 0.1987
T269 0.1987
T270 0.1987
T271 0.1987
T272 0.1987
T273 0.1987
T274 0.1987
T275 0.1987
T276 0.1989
T277 0.1992
T278 0.1997
T279 0.1996
T280 0.1996
T281 0.1996
T282 0.199
T283 0.1989
T284 0.1986
T285 0.1987
T286 0.1987
T287 0.1987
T288 0.1987
T289 0.1987
T290 0.1987
T291 0.1987
T292 0.1987
T293 0.1989
T294 0.1997
T295 0.1996
T296 0.1996
T297 0.2007
T298 0.2006
T299 0.2006
T300 0.201
T301 0.2007
T302 0.2008
T303 0.201
T304 0.2012
T305 0.2014
T306 0.2013
T307 0.2013
T308 0.2013
T309 0.2013
T310 0.2013
T311 0.2013
T312 0.2013
T313 0.2013
T314 0.2013
T315 0.2013
T316 0.2013
T317 0.2013
T318 0.2013
T319 0.2013
T320 0.2013
T321 0.2013
T322 0.2013
T323 0.2013
T324 0.2013
T325 0.2011
T326 0.2014
T327 0.2013
T328 0.2013
T329 0.2013
T330 0.2013
T331 0.2013
T332 0.2013
T333 0.2013
T334 0.2013
T335 0.2013
T336 0.2013
T337 0.2011
T338 0.2004
T339 0.2006
T340 0.2006
T341 0.2006
T342 0.2006
T343 0.2006
T344 0.2006
T345 0.2006
T346 0.2006
T347 0.2006
T348 0.2006
T349 0.2006
T350 0.2006
T351 0.2006
T352 0.2006
T353 0.1994
T354 0.1996
T355 0.1996
T356 0.1996
T357 0.1996
T358 0.1996
T359 0.1996
T360 0.1996
T361 0.1996
T362 0.199
T363 0.1997
T364 0.1996
T365 0.1996
T366 0.1996
T367 0.1996
T368 0.1996
T369 0.1996
T370 0.1996
T371 0.1996
T372 0.1996
T373 0.1999
T374 0.2007
T375 0.2006
T376 0.2006
T377 0.2006
T378 0.2008
T379 0.2005
T380 0.2006
T381 0.2006
T382 0.2006
T383 0.2006
T384 0.2006
T385 0.2006
T386 0.2006
T387 0.2006
T388 0.2006
T389 0.2006
T390 0.2006
T391 0.2006
T392 0.2006
T393 0.1997
T394 0.194
T395 0.183
T396 0.1758
T397 0.1748
T398 0.1736
T399 0.1821
T400 0.1822
T401 0.1822
T402 0.1822
T403 0.1825
T404 0.1822
T405 0.1822
T406 0.1814
T407 0.1813
T408 0.1813
T409 0.1813
T410 0.1819
T411 0.1823
T412 0.1831
T413 0.175
T414 0.1758
T415 0.175
T416 0.1758
T417 0.1757
T418 0.1757
T419 0.1754
T420 0.1736
T421 0.1737
T422 0.1781
T423 0.1773
T424 0.1779
T425 0.1779
T426 0.1779
T427 0.1779
T428 0.1779
T429 0.1779
T430 0.1779
T431 0.1779
T432 0.1779
T433 0.1779
T434 0.1779
T435 0.1773
T436 0.1768
T437 0.1768
T438 0.1762
T439 0.1756
T440 0.1751
T441 0.1745
T442 0.1745
T443 0.1742
T444 0.1733
T445 0.1736
T446 0.1733
T447 0.1736
T448 0.1733
T449 0.173
T450 0.1716
T451 0.1724
T452 0.1724
T453 0.1724
T454 0.1718
T455 0.1713
T456 0.1713
T457 0.1724
T458 0.1724
T459 0.1724
T460 0.1721
T461 0.1724
T462 0.1724
T463 0.1722
T464 0.1729
T465 0.1737
T466 0.1742
T467 0.1751
T468 0.1757
T469 0.1765
T470 0.1765
T471 0.1771
T472 0.1777
T473 0.1774
T474 0.1765
T475 0.176
T476 0.1754
T477 0.1748
T478 0.1742
T479 0.1742
T480 0.1737
T481 0.1742
T482 0.174
T483 0.1742
T484 0.1742
T485 0.1745
T486 0.1742
T487 0.1754
T488 0.1755
T489 0.1772
T490 0.1786
T491 0.1803
T492 0.1806
T493 0.1817
T494 0.1833
T495 0.1748
T496 0.1757
T497 0.1764
T498 0.1766
T499 0.1777
T500 0.1792
T501 0.1798
T502 0.1813
T503 0.1826
T504 0.183
T505 0.184
T506 0.185
T507 0.1851
T508 0.1853
T509 0.186
T510 0.1859
T511 0.1862
T512 0.1869
T513 0.1871
T514 0.1878
T515 0.1889
T516 0.1891
T517 0.1901
T518 0.1905
T519 0.1904
T520 0.1892
T521 0.1889
T522 0.1904
T523 0.1904
T524 0.1904
T525 0.1904
T526 0.1904
T527 0.1901
T528 0.1895
T529 0.1893
T530 0.1894
T531 0.1884
T532 0.1885
T533 0.1883
T534 0.1875
T535 0.1864
T536 0.1861
T537 0.1857
T538 0.1852
T539 0.1848
T540 0.1848
T541 0.1836
T542 0.1838
T543 0.1838
T544 0.1832
T545 0.1828
T546 0.1829
T547 0.1823
T548 0.1819
T549 0.182
T550 0.1821
T551 0.1817
T552 0.1814
T553 0.1805
T554 0.1807
T555 0.1801
T556 0.1797
T557 0.1797
T558 0.18
T559 0.1811
T560 0.1829
T561 0.1849
T562 0.1865
T563 0.1885
T564 0.1906
T565 0.193
T566 0.1982
T567 0.201
T568 0.2033
T569 0.2045
T570 0.2058
T571 0.2075
T572 0.209
T573 0.2112
T574 0.2129
T575 0.216
T576 0.2192
T577 0.2211
T578 0.2214
T579 0.2266
T580 0.2331
T581 0.2373
T582 0.2398
T583 0.2438
T584 0.2433
T585 0.2445
T586 0.2477
T587 0.2494
T588 0.2467
T589 0.251
T590 0.253
T591 0.2534
T592 0.2471
T593 0.2474
T594 0.2474
T595 0.2467
T596 0.2519
T597 0.2485
T598 0.2443
T599 0.2444
T600 0.2399
T601 0.2388
T602 0.2362
T603 0.2353
T604 0.2332
T605 0.2314
T606 0.2305
T607 0.2298
T608 0.2302
T609 0.2308
T610 0.2324
T611 0.2334
T612 0.2356
T613 0.2376
T614 0.2379
T615 0.2387
T616 0.2404
T617 0.2417
T618 0.2431
T619 0.2443
T620 0.2426
T621 0.2428
T622 0.2419
T623 0.242
T624 0.2375
T625 0.233
T626 0.2269
T627 0.2195
T628 0.2163
T629 0.2127
T630 0.2086
T631 0.2074
T632 0.2056
T633 0.2042
T634 0.203
T635 0.203
T636 0.202
T637 0.2012
T638 0.2009
T639 0.2001
T640 0.1994
T641 0.1992
T642 0.1988
T643 0.1984
T644 0.1985
T645 0.1985
T646 0.1979
T647 0.1974
T648 0.1972
T649 0.1964
T650 0.1966
T651 0.1961
T652 0.1972
T653 0.1973
T654 0.1967
T655 0.1962
T656 0.1963
T657 0.1956
T658 0.1954
T659 0.1955
T660 0.1943
T661 0.1945
T662 0.1935
T663 0.1937
T664 0.1918
T665 0.1785
T666 0.1796
T667 0.1799
T668 0.1799
T669 0.1796
T670 0.1791
T671 0.1792
T672 0.1792
T673 0.1792
T674 0.1792
T675 0.1781
T676 0.1782
T677 0.1781
T678 0.178
T679 0.1778
T680 0.177
T681 0.1771
T682 0.1771
T683 0.1765
T684 0.1774
T685 0.1801
T686 0.1884
T687 0.1928
T688 0.1867
T689 0.1815
T690 0.1791
T691 0.1778
T692 0.1769
T693 0.1765
T694 0.176
T695 0.1761
T696 0.1758
T697 0.175
T698 0.1751
T699 0.1765
T700 0.1765
T701 0.1765
T702 0.1756
T703 0.1757
T704 0.1757
T705 0.185
T706 0.1851
T707 0.1851
T708 0.1843
T709 0.1842
T710 0.1843
T711 0.1843
T712 0.1841
T713 0.1833
T714 0.1834
T715 0.1835
T716 0.1835
T717 0.1835
T718 0.1836
T719 0.1836
T720 0.1836
T721 0.1836
T722 0.1837
T723 0.1837
T724 0.1837
T725 0.1838
T726 0.1838
T727 0.1838
T728 0.1838
T729 0.1836
T730 0.1837
T731 0.184
T732 0.184
T733 0.1831
T734 0.1829
T735 0.1832
T736 0.183
T737 0.1827
T738 0.1824
T739 0.1822
T740 0.1819
T741 0.182
T742 0.182
T743 0.1819
T744 0.1818
T745 0.1818
T746 0.1819
T747 0.1819
T748 0.1819
T749 0.1819
T750 0.182
T751 0.182
T752 0.182
T753 0.182
T754 0.1821
T755 0.1821
T756 0.1821
T757 0.1822
T758 0.1822
T759 0.1822
T760 0.1822
T761 0.1823
T762 0.1823
T763 0.1823
T764 0.1823
T765 0.1899
T766 0.1882
T767 0.1884
T768 0.1884
T769 0.1884
T770 0.1885
T771 0.1882
T772 0.188
T773 0.1881
T774 0.1878
T775 0.1881
T776 0.1883
T777 0.1883
T778 0.1883
T779 0.1883
T780 0.1884
T781 0.1882
T782 0.188
T783 0.1878
T784 0.1879
T785 0.1873
T786 0.1878
T787 0.1874
T788 0.1875
T789 0.1881
T790 0.1881
T791 0.1881
T792 0.1881
T793 0.1881
T794 0.1882
T795 0.1882
T796 0.1882
T797 0.188
T798 0.1883
T799 0.1883
T800 0.1883
T801 0.1883
T802 0.1884
T803 0.1884
T804 0.1884
T805 0.1883
T806 0.1883
T807 0.1883
T808 0.1883
T809 0.1878
T810 0.1873
T811 0.1877
T812 0.1874
T813 0.1875
T814 0.1875
T815 0.1875
T816 0.1876
T817 0.1876
T818 0.1876
T819 0.1876
T820 0.1877
T821 0.1871
T822 0.1872
T823 0.1867
T824 0.1868
T825 0.1868
T826 0.1868
T827 0.1869
T828 0.1869
T829 0.1869
T830 0.1861
T831 0.1862
T832 0.1868
T833 0.1853
T834 0.1848
T835 0.1845
T836 0.1836
T837 0.1837
T838 0.1837
T839 0.1837
T840 0.1837
T841 0.1853
T842 0.1853
T843 0.1853
T844 0.1854
T845 0.1852
T846 0.1847
T847 0.1847
T848 0.1842
T849 0.1841
T850 0.1853
T851 0.185
T852 0.1853
T853 0.1853
T854 0.1854
T855 0.1842
T856 0.1839
T857 0.1831
T858 0.1831
T859 0.1831
T860 0.1831
T861 0.1831
T862 0.1832
T863 0.1832
T864 0.1832
T865 0.1838
T866 0.1844
T867 0.1845
T868 0.1845
T869 0.1845
T870 0.1845
T871 0.1846
T872 0.1846
T873 0.1846
T874 0.1846
T875 0.1846
T876 0.1847
T877 0.1847
T878 0.1847
T879 0.1847
T880 0.1836
T881 0.1836
T882 0.1827
T883 0.1824
T884 0.1818
T885 0.1819
T886 0.1825
T887 0.1825
T888 0.183
T889 0.1835
T890 0.1835
T891 0.1836
T892 0.1836
T893 0.1836
T894 0.1839
T895 0.1836
T896 0.1837
T897 0.1837
T898 0.1837
T899 0.1837
T900 0.1837
T901 0.1838
T902 0.1838
T903 0.1835
T904 0.1829
T905 0.1826
T906 0.1826
T907 0.1827
T908 0.1827
T909 0.1827
T910 0.1827
T911 0.1827
T912 0.1828
T913 0.1828
T914 0.1828
T915 0.1831
T916 0.1828
T917 0.1829
T918 0.1832
T919 0.1841
T920 0.1832
T921 0.1829
T922 0.183
T923 0.183
T924 0.183
T925 0.183
T926 0.183
T927 0.1826
T928 0.1818
T929 0.1828
T930 0.1819
T931 0.1817
T932 0.1817
T933 0.1817
T934 0.1817
T935 0.1817
T936 0.1817
T937 0.1818
T938 0.1821
T939 0.1821
T940 0.1818
T941 0.1831
T942 0.1831
T943 0.1831
T944 0.1831
T945 0.1831
T946 0.1832
T947 0.1832
T948 0.1832
T949 0.1841
T950 0.1854
T951 0.1848
T952 0.1842
T953 0.1835
T954 0.183
T955 0.1831
T956 0.1831
T957 0.1831
T958 0.1831
T959 0.1831
T960 0.1832
T961 0.1832
T962 0.1832
T963 0.1832
T964 0.1832
T965 0.1832
T966 0.1833
T967 0.1833
T968 0.1833
T969 0.1833
T970 0.1833
T971 0.1833
T972 0.1833
T973 0.1834
T974 0.1834
T975 0.1834
T976 0.1834
T977 0.1834
T978 0.1834
T979 0.1835
T980 0.1835
T981 0.1834
T982 0.1825
T983 0.1823
T984 0.1823
T985 0.1823
T986 0.1821
T987 0.1821
T988 0.1821
T989 0.1821
T990 0.1821
T991 0.1822
T992 0.1822
T993 0.1822
T994 0.1822
T995 0.1822
T996 0.1822
T997 0.1822
T998 0.1823
T999 0.1823
T1000 0.1823
T1001 0.182
T1002 0.1818
T1003 0.1819
T1004 0.1819
T1005 0.1822
T1006 0.1824
T1007 0.1824
T1008 0.1823
T1009 0.1819
T1010 0.182
T1011 0.182
T1012 0.182
T1013 0.182
T1014 0.182
T1015 0.182
T1016 0.182
T1017 0.1821
T1018 0.1819
T1019 0.1831
T1020 0.1831
T1021 0.1831
T1022 0.1831
T1023 0.1828
T1024 0.1819
T1025 0.181
T1026 0.1807
T1027 0.1802
T1028 0.1797
T1029 0.1802
T1030 0.1807
T1031 0.1807
T1032 0.1808
T1033 0.1808
T1034 0.1808
T1035 0.1808
T1036 0.1808
T1037 0.1808
T1038 0.1808
T1039 0.1808
T1040 0.1815
T1041 0.1821
T1042 0.1809
T1043 0.1812
T1044 0.1822
T1045 0.1822
T1046 0.1829
T1047 0.1832
T1048 0.1832
T1049 0.1836
T1050 0.1832
T1051 0.1823
T1052 0.1811
T1053 0.1808
T1054 0.1808
T1055 0.1808
T1056 0.1808
T1057 0.1821
T1058 0.1821
T1059 0.1821
T1060 0.1821
T1061 0.1821
T1062 0.1821
T1063 0.1821
T1064 0.1822
T1065 0.1822
T1066 0.1822
T1067 0.1828
T1068 0.1833
T1069 0.1832
T1070 0.1832
T1071 0.1832
T1072 0.1839
T1073 0.1845
T1074 0.1845
T1075 0.1845
T1076 0.1846
T1077 0.1846
T1078 0.1846
T1079 0.1846
T1080 0.1846
T1081 0.1846
T1082 0.185
T1083 0.185
T1084 0.1853
T1085 0.1859
T1086 0.1857
T1087 0.1857
T1088 0.1857
T1089 0.1857
T1090 0.1857
T1091 0.1854
T1092 0.1857
T1093 0.2004
T1094 0.1986
T1095 0.1975
T1096 0.1976
T1097 0.1977
T1098 0.198
T1099 0.1988
T1100 0.1987
T1101 0.1987
T1102 0.2008
T1103 0.2031
T1104 0.2071
T1105 0.2031
T1106 0.2071
T1107 0.2076
T1108 0.2077
T1109 0.2076
T1110 0.2094
T1111 0.2115
T1112 0.2155
T1113 0.2182
T1114 0.222
T1115 0.2231
T1116 0.2247
T1117 0.2246
T1118 0.2232
T1119 0.2203
T1120 0.2163
T1121 0.2149
T1122 0.2129
T1123 0.2128
T1124 0.2114
T1125 0.2096
T1126 0.2096
T1127 0.2096
T1128 0.2097
T1129 0.2097
T1130 0.2105
T1131 0.2106
T1132 0.2103
T1133 0.2096
T1134 0.2097
T1135 0.21
T1136 0.2105
T1137 0.2104
T1138 0.2107
T1139 0.2115
T1140 0.2128
T1141 0.214
T1142 0.2148
T1143 0.2146
T1144 0.2149
T1145 0.2149
T1146 0.2149
T1147 0.2154
T1148 0.2156
T1149 0.2155
T1150 0.2156
T1151 0.2156
T1152 0.2148
T1153 0.214
T1154 0.2129
T1155 0.212
T1156 0.2116
T1157 0.2117
T1158 0.2104
T1159 0.2106
T1160 0.2107
T1161 0.2113
T1162 0.2118
T1163 0.2116
T1164 0.2129
T1165 0.213
T1166 0.2137
T1167 0.2136
T1168 0.2136
T1169 0.2131
T1170 0.2126
T1171 0.2118
T1172 0.2116
T1173 0.2126
T1174 0.2128
T1175 0.2126
T1176 0.2126
T1177 0.2132
T1178 0.2138
T1179 0.2137
T1180 0.2134
T1181 0.2134
T1182 0.2137
T1183 0.2137
T1184 0.2137
T1185 0.2137
T1186 0.2137
T1187 0.2137
T1188 0.2133
T1189 0.2143
T1190 0.2121
T1191 0.2107
T1192 0.2097
T1193 0.2098
T1194 0.2094
T1195 0.2082
T1196 0.2084
T1197 0.2084
T1198 0.2084
T1199 0.2096
T1200 0.2106
T1201 0.2107
T1202 0.2103
T1203 0.2101
T1204 0.2092
T1205 0.2088
T1206 0.2084
T1207 0.2108
T1208 0.2087
T1209 0.2065
T1210 0.2074
T1211 0.208
T1212 0.2091
T1213 0.2103
T1214 0.2114
T1215 0.2123
T1216 0.2138
T1217 0.2142
T1218 0.2155
T1219 0.2171
T1220 0.22
T1221 0.2204
T1222 0.2228
T1223 0.2248
T1224 0.2247
T1225 0.2246
T1226 0.2237
T1227 0.2236
T1228 0.2224
T1229 0.2217
T1230 0.2216
T1231 0.2216
T1232 0.2222
T1233 0.2241
T1234 0.2261
T1235 0.2292
T1236 0.2291
T1237 0.2305
T1238 0.2305
T1239 0.2316
T1240 0.233
T1241 0.2325
T1242 0.2298
T1243 0.2294
T1244 0.2295
T1245 0.2295
T1246 0.2296
T1247 0.2302
T1248 0.2304
T1249 0.2303
T1250 0.2303
T1251 0.2303
T1252 0.2298
T1253 0.2293
T1254 0.2294
T1255 0.2288
T1256 0.2295
T1257 0.2291
T1258 0.2286
T1259 0.2281
T1260 0.2274
T1261 0.2272
T1262 0.2265
T1263 0.2218
T1264 0.2199
T1265 0.2199
T1266 0.2192
T1267 0.2184
T1268 0.2173
T1269 0.2164
T1270 0.2163
T1271 0.2151
T1272 0.2148
T1273 0.2131
T1274 0.2124
T1275 0.2122
T1276 0.212
T1277 0.2115
T1278 0.211
T1279 0.21
T1280 0.2095
T1281 0.2087
T1282 0.2079
T1283 0.2081
T1284 0.2081
T1285 0.208
T1286 0.2079
T1287 0.2065
T1288 0.2061
T1289 0.2042
T1290 0.2033
T1291 0.202
T1292 0.2123
T1293 0.2125
T1294 0.2133
T1295 0.2135
T1296 0.2134
T1297 0.2123
T1298 0.2125
T1299 0.2125
T1300 0.2111
T1301 0.2111
T1302 0.2103
T1303 0.2099
T1304 0.2094
T1305 0.2095
T1306 0.2085
T1307 0.2086
T1308 0.2083
T1309 0.2095
T1310 0.2093
T1311 0.2093
T1312 0.2106
T1313 0.2124
T1314 0.2144
T1315 0.2118
T1316 0.2222
T1317 0.2273
T1318 0.2361
T1319 0.2434
T1320 0.2505
T1321 0.2527
T1322 0.2569
T1323 0.2552
T1324 0.2576
T1325 0.2593
T1326 0.2614
T1327 0.2626
T1328 0.2644
T1329 0.2576
T1330 0.2571
T1331 0.2565
T1332 0.2629
T1333 0.2607
T1334 0.2578
T1335 0.2554
T1336 0.2568
T1337 0.2547
T1338 0.2539
T1339 0.2532
T1340 0.2525
T1341 0.2522
T1342 0.2522
T1343 0.2522
T1344 0.2516
T1345 0.2511
T1346 0.251
T1347 0.2502
T1348 0.2491
T1349 0.2499
T1350 0.249
T1351 0.2477
T1352 0.2467
T1353 0.2452
T1354 0.2437
T1355 0.2429
T1356 0.242
T1357 0.2411
T1358 0.2404
T1359 0.239
T1360 0.2374
T1361 0.2363
T1362 0.2351
T1363 0.2342
T1364 0.2332
T1365 0.2323
T1366 0.2313
T1367 0.2321
T1368 0.2314
T1369 0.2313
T1370 0.2313
T1371 0.2313
T1372 0.2319
T1373 0.233
T1374 0.2323
T1375 0.2331
T1376 0.2347
T1377 0.2355
T1378 0.2359
T1379 0.2369
T1380 0.237
T1381 0.2384
T1382 0.239
T1383 0.24
T1384 0.2409
T1385 0.2396
T1386 0.24
T1387 0.2397
T1388 0.2389
T1389 0.2379
T1390 0.2367
T1391 0.2355
T1392 0.2349
T1393 0.2349
T1394 0.2349
T1395 0.236
T1396 0.2375
T1397 0.2392
T1398 0.2407
T1399 0.2418
T1400 0.2421
T1401 0.2416
T1402 0.2412
T1403 0.2418
T1404 0.241
T1405 0.2412
T1406 0.2405
T1407 0.2398
T1408 0.2385
T1409 0.2382
T1410 0.2375
T1411 0.2373
T1412 0.2365
T1413 0.2367
T1414 0.2364
T1415 0.2366
T1416 0.2353
T1417 0.2355
T1418 0.2355
T1419 0.2355
T1420 0.2355
T1421 0.2344
T1422 0.2343
T1423 0.2334
T1424 0.2324
T1425 0.2326
T1426 0.2323
T1427 0.2333
T1428 0.2326
T1429 0.2318
T1430 0.2314
T1431 0.2312
T1432 0.2307
T1433 0.2304
T1434 0.2308
T1435 0.231
T1436 0.231
T1437 0.2304
T1438 0.2305
T1439 0.2305
T1440 0.2304
T1441 0.2301
T1442 0.2296
T1443 0.2294
T1444 0.2286
T1445 0.2278
T1446 0.2273
T1447 0.2271
T1448 0.2263
T1449 0.2264
T1450 0.2264
T1451 0.2264
T1452 0.2261
T1453 0.2255
T1454 0.2253
T1455 0.2251
T1456 0.2236
T1457 0.2247
T1458 0.2236
T1459 0.2225
T1460 0.2218
T1461 0.2212
T1462 0.2207
T1463 0.2207
T1464 0.2213
T1465 0.2238
T1466 0.2253
T1467 0.2256
T1468 0.2243
T1469 0.2226
T1470 0.222
T1471 0.2215
T1472 0.2213
T1473 0.2207
T1474 0.2202
T1475 0.2204
T1476 0.2213
T1477 0.2199
T1478 0.2201
T1479 0.2199
T1480 0.2193
T1481 0.2187
T1482 0.2188
T1483 0.2176
T1484 0.2177
T1485 0.2177
T1486 0.2182
T1487 0.2187
T1488 0.2205
T1489 0.2213
T1490 0.2211
T1491 0.2228
T1492 0.2239
T1493 0.224
T1494 0.2237
T1495 0.2237
T1496 0.2249
T1497 0.2242
T1498 0.226
T1499 0.2277
T1500 0.229
T1501 0.2295
T1502 0.2291
T1503 0.2279
T1504 0.2267
T1505 0.2257
T1506 0.2252
T1507 0.2243
T1508 0.2241
T1509 0.2248
T1510 0.2252
T1511 0.2255
T1512 0.2264
T1513 0.2267
T1514 0.2271
T1515 0.2285
T1516 0.2287
T1517 0.2297
T1518 0.2298
T1519 0.2308
T1520 0.2314
T1521 0.2321
T1522 0.2325
T1523 0.2336
T1524 0.2327
T1525 0.2342
T1526 0.2362
T1527 0.2365
T1528 0.2366
T1529 0.2371
T1530 0.2364
T1531 0.2363
T1532 0.2364
T1533 0.2355
T1534 0.2353
T1535 0.2355
T1536 0.236
T1537 0.2365
T1538 0.2377
T1539 0.2388
T1540 0.2401
T1541 0.2412
T1542 0.2423
T1543 0.2419
T1544 0.2418
T1545 0.2417
T1546 0.2417
T1547 0.2417
T1548 0.2417
T1549 0.2417
T1550 0.2417
T1551 0.2416
T1552 0.2416
T1553 0.2416
T1554 0.2416
T1555 0.2416
T1556 0.2416
T1557 0.2416
T1558 0.2415
T1559 0.2415
T1560 0.2415
T1561 0.2415
T1562 0.2415
T1563 0.2415
T1564 0.2414
T1565 0.2414
T1566 0.2414
T1567 0.2414
T1568 0.2414
T1569 0.2414
T1570 0.2302
T1571 0.2303
T1572 0.23
T1573 0.2298
T1574 0.2273
T1575 0.2271
T1576 0.2272
T1577 0.2269
T1578 0.2272
T1579 0.2277
T1580 0.2291
T1581 0.2308
T1582 0.2315
T1583 0.2315
T1584 0.2317
T1585 0.2308
T1586 0.2315
T1587 0.2323
T1588 0.233
T1589 0.2321
T1590 0.2325
T1591 0.2318
T1592 0.2331
T1593 0.2323
T1594 0.2316
T1595 0.2315
T1596 0.2315
T1597 0.2329
T1598 0.2329
T1599 0.2326
T1600 0.2323
T1601 0.2323
T1602 0.2323
T1603 0.2323
T1604 0.2323
T1605 0.232
T1606 0.232
T1607 0.2317
T1608 0.2306
T1609 0.2296
T1610 0.2287
T1611 0.2281
T1612 0.2271
T1613 0.2264
T1614 0.2262
T1615 0.2257
T1616 0.2252
T1617 0.2264
T1618 0.226
T1619 0.2263
T1620 0.2271
T1621 0.227
T1622 0.2269
T1623 0.2263
T1624 0.2256
T1625 0.2245
T1626 0.2236
T1627 0.2224
T1628 0.2225
T1629 0.2216
T1630 0.2212
T1631 0.2207
T1632 0.2197
T1633 0.2196
T1634 0.2181
T1635 0.2171
T1636 0.2162
T1637 0.2158
T1638 0.2149
T1639 0.2147
T1640 0.2145
T1641 0.2136
T1642 0.2137
T1643 0.2137
T1644 0.2142
T1645 0.2133
T1646 0.2131
T1647 0.2121
T1648 0.211
T1649 0.2101
T1650 0.2096
T1651 0.2093
T1652 0.2089
T1653 0.2079
T1654 0.208
T1655 0.208
T1656 0.208
T1657 0.208
T1658 0.2086
T1659 0.2088
T1660 0.2093
T1661 0.2101
T1662 0.212
T1663 0.2146
T1664 0.2165
T1665 0.2187
T1666 0.2209
T1667 0.2224
T1668 0.2249
T1669 0.2278
T1670 0.23
T1671 0.2329
T1672 0.2341
T1673 0.2362
T1674 0.2376
T1675 0.2381
T1676 0.2379
T1677 0.2371
T1678 0.2358
T1679 0.2338
T1680 0.2319
T1681 0.23
T1682 0.2304
T1683 0.2307
T1684 0.2301
T1685 0.2308
T1686 0.2315
T1687 0.2298
T1688 0.2306
T1689 0.2307
T1690 0.2306
T1691 0.2306
T1692 0.2306
T1693 0.2306
T1694 0.2302
T1695 0.2307
T1696 0.2295
T1697 0.228
T1698 0.2271
T1699 0.226
T1700 0.2253
T1701 0.2254
T1702 0.2254
T1703 0.2245
T1704 0.2232
T1705 0.2234
T1706 0.2222
T1707 0.2218
T1708 0.221
T1709 0.2213
T1710 0.2207
T1711 0.2201
T1712 0.219
T1713 0.2186
T1714 0.2181
T1715 0.2182
T1716 0.2175
T1717 0.2167
T1718 0.2159
T1719 0.215
T1720 0.214
T1721 0.2141
T1722 0.2141
T1723 0.2153
T1724 0.2151
T1725 0.215
T1726 0.2149
T1727 0.2152
T1728 0.216
T1729 0.2149
T1730 0.2147
T1731 0.2148
T1732 0.2148
T1733 0.2137
T1734 0.2137
T1735 0.2134
T1736 0.2127
T1737 0.2128
T1738 0.2127
T1739 0.2127
T1740 0.2127
T1741 0.2124
T1742 0.2112
T1743 0.2115
T1744 0.2106
T1745 0.2098
T1746 0.2093
T1747 0.2094
T1748 0.2094
T1749 0.2093
T1750 0.2093
T1751 0.2101
T1752 0.2102
T1753 0.2096
T1754 0.2098
T1755 0.2096
T1756 0.2091
T1757 0.2089
T1758 0.209
T1759 0.208
T1760 0.2079
T1761 0.2067
T1762 0.2069
T1763 0.2069
T1764 0.2067
T1765 0.207
T1766 0.207
T1767 0.207
T1768 0.2068
T1769 0.2064
T1770 0.2068
T1771 0.2071
T1772 0.2071
T1773 0.2071
T1774 0.2071
T1775 0.2071
T1776 0.2065
T1777 0.2059
T1778 0.206
T1779 0.2055
T1780 0.2051
T1781 0.2052
T1782 0.2044
T1783 0.204
T1784 0.2041
T1785 0.2041
T1786 0.2041
T1787 0.2065
T1788 0.2049
T1789 0.2043
T1790 0.2031
T1791 0.203
T1792 0.2019
T1793 0.2007
T1794 0.2009
T1795 0.2009
T1796 0.2006
T1797 0.2009
T1798 0.2009
T1799 0.2009
T1800 0.2009
T1801 0.201
T1802 0.201
T1803 0.2112
T1804 0.2107
T1805 0.2108
T1806 0.2103
T1807 0.2104
T1808 0.2098
T1809 0.2099
T1810 0.21
T1811 0.21
T1812 0.2103
T1813 0.2099
T1814 0.21
T1815 0.21
T1816 0.2087
T1817 0.209
T1818 0.209
T1819 0.209
T1820 0.209
T1821 0.209
T1822 0.209
T1823 0.209
T1824 0.2091
T1825 0.2091
T1826 0.2082
T1827 0.2079
T1828 0.208
T1829 0.2069
T1830 0.2071
T1831 0.2071
T1832 0.2063
T1833 0.2065
T1834 0.207
T1835 0.209
T1836 0.2101
T1837 0.2101
T1838 0.2101
T1839 0.2098
T1840 0.2092
T1841 0.2093
T1842 0.209
T1843 0.2091
T1844 0.2091
T1845 0.2101
T1846 0.21
T1847 0.21
T1848 0.2101
T1849 0.2101
T1850 0.2095
T1851 0.2091
T1852 0.2087
T1853 0.2082
T1854 0.2073
T1855 0.2075
T1856 0.2072
T1857 0.207
T1858 0.2073
T1859 0.2081
T1860 0.2086
T1861 0.2082
T1862 0.2077
T1863 0.2072
T1864 0.2063
T1865 0.2062
T1866 0.2063
T1867 0.2073
T1868 0.2074
T1869 0.2071
T1870 0.2071
T1871 0.2068
T1872 0.2059
T1873 0.2076
T1874 0.2086
T1875 0.2098
T1876 0.2125
T1877 0.2059
T1878 0.2082
T1879 0.2107
T1880 0.2135
T1881 0.2153
T1882 0.2186
T1883 0.2225
T1884 0.2251
T1885 0.228
T1886 0.2308
T1887 0.2304
T1888 0.2304
T1889 0.2301
T1890 0.2284
T1891 0.2285
T1892 0.2275
T1893 0.2257
T1894 0.2246
T1895 0.2243
T1896 0.2241
T1897 0.2245
T1898 0.2258
T1899 0.2275
T1900 0.2289
T1901 0.23
T1902 0.2306
T1903 0.2293
T1904 0.2292
T1905 0.2304
T1906 0.2297
T1907 0.2299
T1908 0.229
T1909 0.2272
T1910 0.2238
T1911 0.2229
T1912 0.2215
T1913 0.2211
T1914 0.2209
T1915 0.2213
T1916 0.219
T1917 0.2165
T1918 0.2164
T1919 0.2157
T1920 0.2147
T1921 0.2149
T1922 0.2137
T1923 0.213
T1924 0.2123
T1925 0.2127
T1926 0.2116
T1927 0.2115
T1928 0.2106
T1929 0.21
T1930 0.2101
T1931 0.2118
T1932 0.2119
T1933 0.2112
T1934 0.2105
T1935 0.2101
T1936 0.2099
T1937 0.2087
T1938 0.2077
T1939 0.2081
T1940 0.209
T1941 0.21
T1942 0.2101
T1943 0.2118
T1944 0.2131
T1945 0.2122
T1946 0.2117
T1947 0.2125
T1948 0.213
T1949 0.2131
T1950 0.2148
T1951 0.2182
T1952 0.2216
T1953 0.2238
T1954 0.2293
T1955 0.2335
T1956 0.2376
T1957 0.2406
T1958 0.244
T1959 0.2525
T1960 0.2552
T1961 0.2589
T1962 0.2562
T1963 0.2593
T1964 0.2627
T1965 0.258
T1966 0.2629
T1967 0.2657
T1968 0.2676
T1969 0.2705
T1970 0.274
T1971 0.2748
T1972 0.2752
T1973 0.2769
T1974 0.2778
T1975 0.2791
T1976 0.2797
T1977 0.2809
T1978 0.2806
T1979 0.2802
T1980 0.2804
T1981 0.2801
T1982 0.2792
T1983 0.2786
T1984 0.2777
T1985 0.2771
T1986 0.2775
T1987 0.2764
T1988 0.2756
T1989 0.2755
T1990 0.2756
T1991 0.2747
T1992 0.2746
T1993 0.2739
T1994 0.2735
T1995 0.2741
T1996 0.2732
T1997 0.2726
T1998 0.2712
T1999 0.2702
T2000 0.2689
T2001 0.2676
T2002 0.2657
T2003 0.2656
T2004 0.2639
T2005 0.2626
T2006 0.261
T2007 0.2602
T2008 0.2602
T2009 0.2594
T2010 0.2589
T2011 0.2588
T2012 0.2577
T2013 0.2573
T2014 0.2644
T2015 0.2637
T2016 0.263
T2017 0.2618
T2018 0.2612
T2019 0.2601
T2020 0.2595
T2021 0.2588
T2022 0.2579
T2023 0.257
T2024 0.2558
T2025 0.2553
T2026 0.2545
T2027 0.2584
T2028 0.2578
T2029 0.2572
T2030 0.2562
T2031 0.2565
T2032 0.256
T2033 0.2549
T2034 0.2546
T2035 0.2542
T2036 0.2543
T2037 0.2534
T2038 0.2533
T2039 0.2526
T2040 0.2524
T2041 0.2516
T2042 0.2513
T2043 0.2506
T2044 0.2507
T2045 0.2509
T2046 0.2505
T2047 0.2506
T2048 0.2515
T2049 0.2527
T2050 0.2536
T2051 0.2551
T2052 0.2564
T2053 0.2594
T2054 0.2572
T2055 0.2605
T2056 0.2639
T2057 0.2598
T2058 0.2651
T2059 0.2692
T2060 0.2702
T2061 0.2727
T2062 0.2745
T2063 0.2768
T2064 0.2765
T2065 0.2772
T2066 0.2772
T2067 0.278
T2068 0.2781
T2069 0.2773
T2070 0.2772
T2071 0.2765
T2072 0.2761
T2073 0.2753
T2074 0.2742
T2075 0.2759
T2076 0.2752
T2077 0.2746
T2078 0.2738
T2079 0.2732
T2080 0.2731
T2081 0.2724
T2082 0.2715
T2083 0.2709
T2084 0.27
T2085 0.2691
T2086 0.2677
T2087 0.2658
T2088 0.2669
T2089 0.2664
T2090 0.2652
T2091 0.2639
T2092 0.2628
T2093 0.2617
T2094 0.2608
T2095 0.2598
T2096 0.2592
T2097 0.2585
T2098 0.2589
T2099 0.2581
T2100 0.264
T2101 0.2632
T2102 0.2631
T2103 0.2624
T2104 0.262
T2105 0.2614
T2106 0.2606
T2107 0.2605
T2108 0.2606
T2109 0.2603
T2110 0.2595
T2111 0.2585
T2112 0.2587
T2113 0.2577
T2114 0.2576
T2115 0.2571
T2116 0.2569
T2117 0.257
T2118 0.257
T2119 0.257
T2120 0.257
T2121 0.2564
T2122 0.2559
T2123 0.256
T2124 0.256
T2125 0.2553
T2126 0.2562
T2127 0.2567
T2128 0.2551
T2129 0.2599
T2130 0.26
T2131 0.256
T2132 0.2572
T2133 0.2582
T2134 0.259
T2135 0.2586
T2136 0.2586
T2137 0.2579
T2138 0.258
T2139 0.2569
T2140 0.2571
T2141 0.2565
T2142 0.256
T2143 0.2561
T2144 0.2561
T2145 0.2556
T2146 0.256
T2147 0.2568
T2148 0.2577
T2149 0.2595
T2150 0.2605
T2151 0.2617
T2152 0.263
T2153 0.2636
T2154 0.2642
T2155 0.2649
T2156 0.2653
T2157 0.2655
T2158 0.2652
T2159 0.2647
T2160 0.2642
T2161 0.2643
T2162 0.2644
T2163 0.2632
T2164 0.2634
T2165 0.2624
T2166 0.2623
T2167 0.2618
T2168 0.2611
T2169 0.2607
T2170 0.2605
T2171 0.2597
T2172 0.2591
T2173 0.259
T2174 0.2582
T2175 0.2581
T2176 0.257
T2177 0.2572
T2178 0.2561
T2179 0.2563
T2180 0.2551
T2181 0.2602
T2182 0.2597
T2183 0.2592
T2184 0.2593
T2185 0.2586
T2186 0.2573
T2187 0.2576
T2188 0.2576
T2189 0.2568
T2190 0.2567
T2191 0.2564
T2192 0.2559
T2193 0.2558
T2194 0.2555
T2195 0.255
T2196 0.2548
T2197 0.2549
T2198 0.2544
T2199 0.2533
T2200 0.2529
T2201 0.2531
T2202 0.2531
T2203 0.2543
T2204 0.2538
T2205 0.2532
T2206 0.2534
T2207 0.253
T2208 0.2531
T2209 0.2531
T2210 0.2523
T2211 0.2521
T2212 0.2521
T2213 0.2516
T2214 0.2512
T2215 0.2513
T2216 0.2513
T2217 0.2513
T2218 0.251
T2219 0.2501
T2220 0.2503
T2221 0.252
T2222 0.2515
T2223 0.2514
T2224 0.2514
T2225 0.2514
T2226 0.2514
T2227 0.2514
T2228 0.2515
T2229 0.2515
T2230 0.2515
T2231 0.2515
T2232 0.2514
T2233 0.2508
T2234 0.2504
T2235 0.2505
T2236 0.2505
T2237 0.2505
T2238 0.2495
T2239 0.2497
T2240 0.2496
T2241 0.2495
T2242 0.2495
T2243 0.2493
T2244 0.2485
T2245 0.2487
T2246 0.2487
T2247 0.2487
T2248 0.2484
T2249 0.2482
T2250 0.2477
T2251 0.2477
T2252 0.2477
T2253 0.2477
T2254 0.2477
T2255 0.2477
T2256 0.2472
T2257 0.2468
T2258 0.2469
T2259 0.2469
T2260 0.2469
T2261 0.2466
T2262 0.2464
T2263 0.2464
T2264 0.2461
T2265 0.2458
T2266 0.2459
T2267 0.2459
T2268 0.2454
T2269 0.2449
T2270 0.245
T2271 0.245
T2272 0.2442
T2273 0.2441
T2274 0.2442
T2275 0.2442
T2276 0.244
T2277 0.244
T2278 0.2441
T2279 0.2441
T2280 0.2441
T2281 0.2441
T2282 0.2433
T2283 0.2431
T2284 0.2432
T2285 0.2432
T2286 0.2432
T2287 0.2432
T2288 0.2432
T2289 0.2427
T2290 0.2422
T2291 0.2422
T2292 0.2422
T2293 0.2422
T2294 0.2422
T2295 0.2422
T2296 0.2422
T2297 0.2422
T2298 0.2419
T2299 0.2424
T2300 0.2422
T2301 0.242
T2302 0.2395
T2303 0.2357
T2304 0.2353
T2305 0.2363
T2306 0.2384
T2307 0.2394
T2308 0.2403
T2309 0.2404
T2310 0.2404
T2311 0.2404
T2312 0.2404
T2313 0.2404
T2314 0.2404
T2315 0.2404
T2316 0.2404
T2317 0.2404
T2318 0.2404
T2319 0.2404
T2320 0.2399
T2321 0.2394
T2322 0.2404
T2323 0.2405
T2324 0.2405
T2325 0.2405
T2326 0.2405
T2327 0.2405
T2328 0.2405
T2329 0.2403
T2330 0.2403
T2331 0.2403
T2332 0.2392
T2333 0.2394
T2334 0.2394
T2335 0.2394
T2336 0.2395
T2337 0.2395
T2338 0.2395
T2339 0.2392
T2340 0.2387
T2341 0.2393
T2342 0.2395
T2343 0.2389
T2344 0.2388
T2345 0.2385
T2346 0.2386
T2347 0.2386
T2348 0.2386
T2349 0.2384
T2350 0.2391
T2351 0.2389
T2352 0.2392
T2353 0.2383
T2354 0.2385
T2355 0.2385
T2356 0.2385
T2357 0.2385
T2358 0.2385
T2359 0.2385
T2360 0.2385
T2361 0.2385
T2362 0.238
T2363 0.2383
T2364 0.238
T2365 0.2381
T2366 0.2381
T2367 0.2375
T2368 0.2376
T2369 0.2382
T2370 0.2407
T2371 0.2417
T2372 0.2417
T2373 0.2414
T2374 0.2401
T2375 0.2388
T2376 0.2382
T2377 0.2375
T2378 0.2368
T2379 0.2367
T2380 0.2367
T2381 0.2367
T2382 0.2376
T2383 0.2377
T2384 0.2377
T2385 0.2377
T2386 0.2377
T2387 0.2377
T2388 0.2377
T2389 0.2377
T2390 0.2377
T2391 0.2377
T2392 0.2377
T2393 0.2377
T2394 0.2377
T2395 0.1412
T2396 0.148
T2397 0.1484
T2398 0.1481
T2399 0.1481
T2400 0.1481
T2401 0.1481
T2402 0.1481
T2403 0.1481
T2404 0.1481
T2405 0.1481
T2406 0.1481
T2407 0.1484
T2408 0.1481
T2409 0.1481
T2410 0.1479
T2411 0.1476
T2412 0.1466
T2413 0.1472
T2414 0.1466
T2415 0.1448
T2416 0.1442
T2417 0.1442
T2418 0.1442
T2419 0.1442
T2420 0.1442
T2421 0.1442
T2422 0.1442
T2423 0.1442
T2424 0.1442
T2425 0.1442
T2426 0.1442
T2427 0.1442
T2428 0.1442
T2429 0.1442
T2430 0.1442
T2431 0.1442
T2432 0.1442
T2433 0.1442
T2434 0.1442
T2435 0.1442
T2436 0.1442
T2437 0.1442
T2438 0.1442
T2439 0.1442
T2440 0.1442
T2441 0.1442
T2442 0.1442
T2443 0.1442
T2444 0.1442
T2445 0.1442
T2446 0.1442
T2447 0.1442
T2448 0.1443
T2449 0.1443
T2450 0.1443
T2451 0.1443
T2452 0.1443
T2453 0.1443
T2454 0.1443
T2455 0.1443
T2456 0.1443
T2457 0.1437
T2458 0.143
T2459 0.143
T2460 0.1427
T2461 0.143
T2462 0.1421
T2463 0.1427
T2464 0.1427
T2465 0.1431
T2466 0.1431
T2467 0.1431
T2468 0.1431
T2469 0.1431
T2470 0.1431
T2471 0.1431
T2472 0.1431
T2473 0.1431
T2474 0.1431
T2475 0.1431
T2476 0.1431
T2477 0.1431
T2478 0.1431
T2479 0.1431
T2480 0.1431
T2481 0.1431
T2482 0.1431
T2483 0.1431
T2484 0.1428
T2485 0.1428
T2486 0.1431
T2487 0.1422
T2488 0.1425
T2489 0.154
T2490 0.1926
T2491 0.1923
T2492 0.1868
T2493 0.1836
T2494 0.1833
T2495 0.1831
T2496 0.1811
T2497 0.1805
T2498 0.1786
T2499 0.1774
T2500 0.1765
T2501 0.1755
T2502 0.1744
T2503 0.1734
T2504 0.1717
T2505 0.1714
T2506 0.1706
T2507 0.1957
T2508 0.1912
T2509 0.1883
T2510 0.1862
T2511 0.1821
T2512 0.1753
T2513 0.1718
T2514 0.1706
T2515 0.1696
T2516 0.1693
T2517 0.1687
T2518 0.1682
T2519 0.1682
T2520 0.1673
T2521 0.1661
T2522 0.165
T2523 0.1645
T2524 0.1639
T2525 0.1629
T2526 0.1617
T2527 0.1614
T2528 0.1604
T2529 0.1594
T2530 0.1589
T2531 0.1574
T2532 0.1563
T2533 0.1557
T2534 0.1548
T2535 0.1535
T2536 0.1532
T2537 0.1532
T2538 0.1532
T2539 0.1532
T2540 0.1532
T2541 0.1532
T2542 0.1532
T2543 0.1532
T2544 0.1532
T2545 0.1532
T2546 0.1532
T2547 0.1532
T2548 0.1526
T2549 0.152
T2550 0.152
T2551 0.152
T2552 0.152
T2553 0.1511
T2554 0.1514
T2555 0.152
T2556 0.1517
T2557 0.1503
T2558 0.1493
T2559 0.1486
T2560 0.189
T2561 0.1754
T2562 0.1719
T2563 0.1701
T2564 0.1679
T2565 0.1673
T2566 0.1665
T2567 0.1655
T2568 0.1651
T2569 0.1646
T2570 0.1637
T2571 0.163
T2572 0.1626
T2573 0.1618
T2574 0.1612
T2575 0.1605
T2576 0.1601
T2577 0.1598
T2578 0.1598
T2579 0.159
T2580 0.158
T2581 0.1565
T2582 0.1561
T2583 0.1552
T2584 0.1549
T2585 0.1552
T2586 0.1552
T2587 0.1552
T2588 0.1552
T2589 0.1552
T2590 0.1552
T2591 0.1544
T2592 0.1541
T2593 0.1541
T2594 0.1541
T2595 0.1541
T2596 0.1541
T2597 0.1541
T2598 0.1541
T2599 0.1541
T2600 0.1534
T2601 0.1533
T2602 0.1533
T2603 0.1527
T2604 0.1527
T2605 0.1527
T2606 0.1521
T2607 0.1533
T2608 0.153
T2609 0.153
T2610 0.1521
T2611 0.1521
T2612 0.1521
T2613 0.1521
T2614 0.1521
T2615 0.1521
T2616 0.1521
T2617 0.1512
T2618 0.151
T2619 0.1515
T2620 0.1518
T2621 0.1521
T2622 0.1521
T2623 0.1521
T2624 0.1521
T2625 0.1521
T2626 0.1518
T2627 0.1515
T2628 0.1512
T2629 0.1507
T2630 0.1507
T2631 0.151
T2632 0.1501
T2633 0.1498
T2634 0.1498
T2635 0.1498
T2636 0.1498
T2637 0.1498
T2638 0.1498
T2639 0.1498
T2640 0.1498
T2641 0.1498
T2642 0.1498
T2643 0.1498
T2644 0.1498
T2645 0.1507
T2646 0.151
T2647 0.151
T2648 0.151
T2649 0.151
T2650 0.151
T2651 0.1501
T2652 0.1501
T2653 0.1498
T2654 0.1498
T2655 0.1498
T2656 0.1498
T2657 0.1501
T2658 0.1507
T2659 0.1501
T2660 0.1512
T2661 0.151
T2662 0.1518
T2663 0.153
T2664 0.153
T2665 0.1537
T2666 0.1534
T2667 0.1553
T2668 0.1564
T2669 0.1579
T2670 0.1584
T2671 0.1599
T2672 0.1612
T2673 0.164
T2674 0.1656
T2675 0.168
T2676 0.171
T2677 0.1733
T2678 0.1757
T2679 0.1777
T2680 0.1783
T2681 0.1786
T2682 0.1794
T2683 0.1804
T2684 0.1807
T2685 0.1807
T2686 0.18
T2687 0.1794
T2688 0.1788
T2689 0.178
T2690 0.177
T2691 0.176
T2692 0.1757
T2693 0.1757
T2694 0.1757
T2695 0.1757
T2696 0.1757
T2697 0.1757
T2698 0.1757
T2699 0.1757
T2700 0.1757
T2701 0.1745
T2702 0.1729
T2703 0.1716
T2704 0.1708
T2705 0.1733
T2706 0.1719
T2707 0.1708
T2708 0.1708
T2709 0.1698
T2710 0.1684
T2711 0.1684
T2712 0.168
T2713 0.1669
T2714 0.1666
T2715 0.1666
T2716 0.1666
T2717 0.1663
T2718 0.1656
T2719 0.1652
T2720 0.1652
T2721 0.1663
T2722 0.1656
T2723 0.1659
T2724 0.1659
T2725 0.1678
T2726 0.168
T2727 0.1684
T2728 0.1686
T2729 0.1694
T2730 0.1698
T2731 0.1708
T2732 0.1708
T2733 0.1716
T2734 0.1719
T2735 0.1723
T2736 0.1733
T2737 0.1733
T2738 0.1733
T2739 0.1733
T2740 0.1733
T2741 0.1743
T2742 0.1746
T2743 0.1751
T2744 0.1757
T2745 0.176
T2746 0.177
T2747 0.1783
T2748 0.1786
T2749 0.1791
T2750 0.18
T2751 0.1788
T2752 0.1783
T2753 0.1773
T2754 0.177
T2755 0.1757
T2756 0.1754
T2757 0.1746
T2758 0.1743
T2759 0.1733
T2760 0.1726
T2761 0.1714
T2762 0.1708
T2763 0.1701
T2764 0.1694
T2765 0.1689
T2766 0.1684
T2767 0.168
T2768 0.1677
T2769 0.1677
T2770 0.1677
T2771 0.1677
T2772 0.1669
T2773 0.1666
T2774 0.1659
T2775 0.1652
T2776 0.1652
T2777 0.1652
T2778 0.1652
T2779 0.1652
T2780 0.1652
T2781 0.1644
T2782 0.1641
T2783 0.1641
T2784 0.1638
T2785 0.1627
T2786 0.1627
T2787 0.1627
T2788 0.1619
T2789 0.1616
T2790 0.1616
T2791 0.1472
T2792 0.1472
T2793 0.1472
T2794 0.1472
T2795 0.1472
T2796 0.1472
T2797 0.1472
T2798 0.1472
T2799 0.1472
T2800 0.1472
T2801 0.1472
T2802 0.1472
T2803 0.1472
T2804 0.1472
T2805 0.1472
T2806 0.1472
T2807 0.1472
T2808 0.1472
