# Supplementary material for: FishMORPH - An agent-based model to predict salmonid growth and distribution responses under natural and low flows
Source: Sci Rep. 2016 Jul 19;6:29414. doi: 10.1038/srep29414 (PMC4949470; doi:10.1038/srep29414)
Supplement: Supplementary Information 2 [file srep29414-s2.zip › SR_FishMORPH_Files/Parameters/Baseline_Velocity_P4.var]

Velocity PatchP4
T1 0.3104
T2 0.31
T3 0.31
T4 0.31
T5 0.3097
T6 0.3092
T7 0.3078
T8 0.3075
T9 0.3061
T10 0.309
T11 0.3092
T12 0.306
T13 0.3053
T14 0.3029
T15 0.3029
T16 0.3029
T17 0.3029
T18 0.3029
T19 0.3024
T20 0.3019
T21 0.301
T22 0.3005
T23 0.3005
T24 0.3005
T25 0.2995
T26 0.2985
T27 0.2985
T28 0.2985
T29 0.2985
T30 0.2985
T31 0.2985
T32 0.2985
T33 0.2985
T34 0.2985
T35 0.298
T36 0.2975
T37 0.2965
T38 0.2965
T39 0.2965
T40 0.2965
T41 0.2965
T42 0.2961
T43 0.2949
T44 0.2949
T45 0.2949
T46 0.2949
T47 0.2949
T48 0.2949
T49 0.2949
T50 0.2949
T51 0.2929
T52 0.2929
T53 0.2929
T54 0.2909
T55 0.2909
T56 0.2904
T57 0.2894
T58 0.2899
T59 0.2904
T60 0.2943
T61 0.2915
T62 0.2899
T63 0.2894
T64 0.2889
T65 0.2909
T66 0.2894
T67 0.2889
T68 0.2889
T69 0.2889
T70 0.2889
T71 0.2884
T72 0.2868
T73 0.286
T74 0.2847
T75 0.2831
T76 0.2831
T77 0.2831
T78 0.2831
T79 0.2831
T80 0.2831
T81 0.2831
T82 0.2831
T83 0.2831
T84 0.2831
T85 0.2836
T86 0.2852
T87 0.2852
T88 0.2852
T89 0.2852
T90 0.2852
T91 0.2852
T92 0.2852
T93 0.2852
T94 0.2852
T95 0.2852
T96 0.2852
T97 0.2852
T98 0.2852
T99 0.2847
T100 0.2831
T101 0.2831
T102 0.2831
T103 0.2831
T104 0.2831
T105 0.2831
T106 0.2831
T107 0.2831
T108 0.2826
T109 0.2831
T110 0.2831
T111 0.2831
T112 0.2831
T113 0.2831
T114 0.2831
T115 0.2831
T116 0.2831
T117 0.2831
T118 0.2831
T119 0.2831
T120 0.2831
T121 0.2831
T122 0.2831
T123 0.2831
T124 0.2831
T125 0.2831
T126 0.2831
T127 0.2831
T128 0.2831
T129 0.2831
T130 0.2831
T131 0.2841
T132 0.2852
T133 0.2852
T134 0.2852
T135 0.2852
T136 0.2856
T137 0.2868
T138 0.2868
T139 0.2868
T140 0.2868
T141 0.2868
T142 0.2868
T143 0.2868
T144 0.2868
T145 0.2868
T146 0.2868
T147 0.2868
T148 0.2868
T149 0.2868
T150 0.2889
T151 0.2884
T152 0.2889
T153 0.2894
T154 0.2909
T155 0.2909
T156 0.2909
T157 0.2909
T158 0.2919
T159 0.2909
T160 0.2919
T161 0.2929
T162 0.2929
T163 0.2929
T164 0.2929
T165 0.2929
T166 0.2929
T167 0.2929
T168 0.2929
T169 0.2929
T170 0.2929
T171 0.2929
T172 0.2929
T173 0.2929
T174 0.2929
T175 0.2929
T176 0.2929
T177 0.2929
T178 0.2925
T179 0.2929
T180 0.2929
T181 0.2925
T182 0.2915
T183 0.2925
T184 0.2915
T185 0.2909
T186 0.2909
T187 0.2909
T188 0.2909
T189 0.2909
T190 0.2909
T191 0.2909
T192 0.2909
T193 0.2909
T194 0.2909
T195 0.2909
T196 0.2909
T197 0.2894
T198 0.2889
T199 0.2889
T200 0.2889
T201 0.2868
T202 0.2868
T203 0.2868
T204 0.2868
T205 0.2868
T206 0.2868
T207 0.2868
T208 0.2868
T209 0.2868
T210 0.2868
T211 0.2868
T212 0.2868
T213 0.2868
T214 0.2868
T215 0.2874
T216 0.2868
T217 0.2868
T218 0.2868
T219 0.2868
T220 0.2868
T221 0.2868
T222 0.2868
T223 0.2868
T224 0.2864
T225 0.2852
T226 0.2852
T227 0.2852
T228 0.2852
T229 0.2852
T230 0.2852
T231 0.2852
T232 0.2852
T233 0.2852
T234 0.2852
T235 0.2852
T236 0.2852
T237 0.2852
T238 0.2852
T239 0.2852
T240 0.2852
T241 0.2852
T242 0.2852
T243 0.2852
T244 0.2852
T245 0.2852
T246 0.2852
T247 0.2852
T248 0.2852
T249 0.2831
T250 0.2831
T251 0.2836
T252 0.3267
T253 0.3564
T254 0.3504
T255 0.3499
T256 0.35
T257 0.35
T258 0.3481
T259 0.3483
T260 0.3483
T261 0.3474
T262 0.3466
T263 0.3467
T264 0.3467
T265 0.3467
T266 0.3467
T267 0.3467
T268 0.3467
T269 0.3467
T270 0.3467
T271 0.3467
T272 0.3467
T273 0.3467
T274 0.3467
T275 0.3467
T276 0.3471
T277 0.3476
T278 0.3484
T279 0.3483
T280 0.3483
T281 0.3483
T282 0.3474
T283 0.347
T284 0.3466
T285 0.3467
T286 0.3467
T287 0.3467
T288 0.3467
T289 0.3467
T290 0.3467
T291 0.3467
T292 0.3467
T293 0.3471
T294 0.3485
T295 0.3483
T296 0.3483
T297 0.3501
T298 0.35
T299 0.35
T300 0.3507
T301 0.3503
T302 0.3503
T303 0.3507
T304 0.351
T305 0.3513
T306 0.3513
T307 0.3513
T308 0.3513
T309 0.3513
T310 0.3513
T311 0.3513
T312 0.3513
T313 0.3513
T314 0.3513
T315 0.3513
T316 0.3513
T317 0.3513
T318 0.3513
T319 0.3513
T320 0.3513
T321 0.3513
T322 0.3513
T323 0.3513
T324 0.3513
T325 0.3509
T326 0.3513
T327 0.3513
T328 0.3513
T329 0.3513
T330 0.3513
T331 0.3513
T332 0.3513
T333 0.3513
T334 0.3513
T335 0.3513
T336 0.3513
T337 0.3509
T338 0.3498
T339 0.35
T340 0.35
T341 0.35
T342 0.35
T343 0.35
T344 0.35
T345 0.35
T346 0.35
T347 0.35
T348 0.35
T349 0.35
T350 0.35
T351 0.35
T352 0.35
T353 0.3481
T354 0.3483
T355 0.3483
T356 0.3483
T357 0.3483
T358 0.3483
T359 0.3483
T360 0.3483
T361 0.3483
T362 0.3474
T363 0.3484
T364 0.3483
T365 0.3483
T366 0.3483
T367 0.3483
T368 0.3483
T369 0.3483
T370 0.3483
T371 0.3483
T372 0.3483
T373 0.3488
T374 0.3501
T375 0.35
T376 0.35
T377 0.35
T378 0.3503
T379 0.3499
T380 0.35
T381 0.35
T382 0.35
T383 0.35
T384 0.35
T385 0.35
T386 0.35
T387 0.35
T388 0.35
T389 0.35
T390 0.35
T391 0.35
T392 0.35
T393 0.3486
T394 0.3392
T395 0.3203
T396 0.3057
T397 0.303
T398 0.3095
T399 0.3078
T400 0.308
T401 0.308
T402 0.308
T403 0.3085
T404 0.3079
T405 0.308
T406 0.3066
T407 0.3062
T408 0.3062
T409 0.3062
T410 0.3072
T411 0.3081
T412 0.3094
T413 0.3031
T414 0.3045
T415 0.3032
T416 0.3045
T417 0.3044
T418 0.3044
T419 0.304
T420 0.3094
T421 0.3097
T422 0.3011
T423 0.2995
T424 0.3005
T425 0.3005
T426 0.3005
T427 0.3005
T428 0.3005
T429 0.3005
T430 0.3005
T431 0.3005
T432 0.3005
T433 0.3005
T434 0.3005
T435 0.2995
T436 0.2985
T437 0.2985
T438 0.2975
T439 0.2965
T440 0.2955
T441 0.2945
T442 0.2945
T443 0.2941
T444 0.2925
T445 0.2931
T446 0.2925
T447 0.2931
T448 0.2925
T449 0.2921
T450 0.2895
T451 0.2885
T452 0.2885
T453 0.2885
T454 0.2874
T455 0.2864
T456 0.2864
T457 0.2885
T458 0.2885
T459 0.2885
T460 0.288
T461 0.2885
T462 0.2885
T463 0.2905
T464 0.2919
T465 0.2931
T466 0.2941
T467 0.2957
T468 0.2966
T469 0.2981
T470 0.2981
T471 0.2991
T472 0.3001
T473 0.2996
T474 0.2981
T475 0.2971
T476 0.2961
T477 0.2951
T478 0.2941
T479 0.2941
T480 0.2931
T481 0.2941
T482 0.2937
T483 0.2941
T484 0.2941
T485 0.2947
T486 0.2941
T487 0.2961
T488 0.2963
T489 0.2992
T490 0.3016
T491 0.3045
T492 0.305
T493 0.3069
T494 0.3097
T495 0.3027
T496 0.3043
T497 0.3056
T498 0.306
T499 0.3078
T500 0.3105
T501 0.3116
T502 0.3142
T503 0.3167
T504 0.3187
T505 0.3205
T506 0.3221
T507 0.3224
T508 0.3228
T509 0.324
T510 0.3239
T511 0.3244
T512 0.3256
T513 0.3259
T514 0.3271
T515 0.3268
T516 0.3273
T517 0.3291
T518 0.3297
T519 0.3297
T520 0.3301
T521 0.3296
T522 0.3297
T523 0.3297
T524 0.3297
T525 0.3297
T526 0.3297
T527 0.3292
T528 0.3282
T529 0.3278
T530 0.3279
T531 0.3262
T532 0.3263
T533 0.3259
T534 0.3246
T535 0.325
T536 0.3243
T537 0.3235
T538 0.3227
T539 0.322
T540 0.322
T541 0.32
T542 0.3201
T543 0.3201
T544 0.3193
T545 0.3185
T546 0.3185
T547 0.3177
T548 0.3169
T549 0.3169
T550 0.316
T551 0.3152
T552 0.3148
T553 0.3132
T554 0.3133
T555 0.3124
T556 0.3116
T557 0.3117
T558 0.3121
T559 0.3139
T560 0.3172
T561 0.3218
T562 0.3248
T563 0.326
T564 0.3297
T565 0.3363
T566 0.3451
T567 0.3502
T568 0.3544
T569 0.3578
T570 0.3599
T571 0.3628
T572 0.3654
T573 0.364
T574 0.3695
T575 0.3746
T576 0.3799
T577 0.3892
T578 0.3996
T579 0.4073
T580 0.4171
T581 0.4181
T582 0.4244
T583 0.4278
T584 0.4309
T585 0.4328
T586 0.4372
T587 0.4398
T588 0.441
T589 0.4468
T590 0.4495
T591 0.4502
T592 0.4472
T593 0.4478
T594 0.4477
T595 0.4467
T596 0.4483
T597 0.4436
T598 0.4378
T599 0.4329
T600 0.4265
T601 0.4209
T602 0.4197
T603 0.4158
T604 0.4125
T605 0.4096
T606 0.4081
T607 0.415
T608 0.4156
T609 0.4084
T610 0.4109
T611 0.4124
T612 0.4158
T613 0.4188
T614 0.4218
T615 0.423
T616 0.4228
T617 0.4249
T618 0.4269
T619 0.4287
T620 0.4301
T621 0.4304
T622 0.4291
T623 0.4256
T624 0.4216
T625 0.4124
T626 0.4085
T627 0.3948
T628 0.383
T629 0.3706
T630 0.3633
T631 0.3631
T632 0.3601
T633 0.3577
T634 0.3556
T635 0.3542
T636 0.3526
T637 0.3512
T638 0.3505
T639 0.3493
T640 0.3481
T641 0.3477
T642 0.347
T643 0.3463
T644 0.3464
T645 0.3464
T646 0.3455
T647 0.347
T648 0.3466
T649 0.3453
T650 0.3455
T651 0.3447
T652 0.344
T653 0.3441
T654 0.3431
T655 0.3423
T656 0.3424
T657 0.3413
T658 0.341
T659 0.341
T660 0.3391
T661 0.3393
T662 0.3377
T663 0.3379
T664 0.3348
T665 0.3124
T666 0.3117
T667 0.3119
T668 0.3119
T669 0.3115
T670 0.3106
T671 0.3107
T672 0.3107
T673 0.3107
T674 0.3107
T675 0.3088
T676 0.309
T677 0.3087
T678 0.3086
T679 0.3082
T680 0.3068
T681 0.3069
T682 0.3069
T683 0.3059
T684 0.3074
T685 0.3121
T686 0.3273
T687 0.3356
T688 0.3239
T689 0.3168
T690 0.311
T691 0.3083
T692 0.3067
T693 0.3059
T694 0.3051
T695 0.3051
T696 0.3047
T697 0.3032
T698 0.3033
T699 0.3033
T700 0.3033
T701 0.3033
T702 0.3017
T703 0.3018
T704 0.3018
T705 0.31
T706 0.31
T707 0.31
T708 0.3087
T709 0.3083
T710 0.3083
T711 0.3083
T712 0.3079
T713 0.3065
T714 0.3066
T715 0.3066
T716 0.3066
T717 0.3066
T718 0.3066
T719 0.3066
T720 0.3066
T721 0.3066
T722 0.3066
T723 0.3066
T724 0.3066
T725 0.3066
T726 0.3066
T727 0.3066
T728 0.3067
T729 0.3062
T730 0.3062
T731 0.3067
T732 0.3067
T733 0.3053
T734 0.3048
T735 0.3053
T736 0.3048
T737 0.3043
T738 0.3038
T739 0.3034
T740 0.3029
T741 0.3029
T742 0.3029
T743 0.3027
T744 0.3025
T745 0.3025
T746 0.3025
T747 0.3025
T748 0.3025
T749 0.3025
T750 0.3025
T751 0.3025
T752 0.3025
T753 0.3025
T754 0.3025
T755 0.3025
T756 0.3025
T757 0.3025
T758 0.3025
T759 0.3025
T760 0.3025
T761 0.3025
T762 0.3025
T763 0.3025
T764 0.3025
T765 0.3066
T766 0.3044
T767 0.3046
T768 0.3046
T769 0.3046
T770 0.3046
T771 0.3041
T772 0.3036
T773 0.3037
T774 0.3031
T775 0.3035
T776 0.3039
T777 0.3038
T778 0.3038
T779 0.3039
T780 0.3039
T781 0.3035
T782 0.3031
T783 0.3027
T784 0.3027
T785 0.3103
T786 0.3023
T787 0.3104
T788 0.3104
T789 0.3028
T790 0.3028
T791 0.3028
T792 0.3028
T793 0.3028
T794 0.3028
T795 0.3028
T796 0.3028
T797 0.3023
T798 0.3028
T799 0.3028
T800 0.3028
T801 0.3028
T802 0.3028
T803 0.3028
T804 0.3028
T805 0.3025
T806 0.3024
T807 0.3024
T808 0.3024
T809 0.31
T810 0.3092
T811 0.3097
T812 0.3092
T813 0.3093
T814 0.3093
T815 0.3093
T816 0.3093
T817 0.3093
T818 0.3093
T819 0.3093
T820 0.3093
T821 0.3083
T822 0.3084
T823 0.3075
T824 0.3076
T825 0.3076
T826 0.3076
T827 0.3076
T828 0.3076
T829 0.3076
T830 0.3062
T831 0.3063
T832 0.3072
T833 0.3047
T834 0.3038
T835 0.3034
T836 0.3019
T837 0.3019
T838 0.3019
T839 0.3019
T840 0.3019
T841 0.3019
T842 0.3019
T843 0.3019
T844 0.3019
T845 0.3017
T846 0.3008
T847 0.3008
T848 0.2998
T849 0.2996
T850 0.3015
T851 0.3011
T852 0.3015
T853 0.3016
T854 0.3016
T855 0.2996
T856 0.2991
T857 0.2976
T858 0.2976
T859 0.2976
T860 0.2976
T861 0.2976
T862 0.2976
T863 0.2976
T864 0.2976
T865 0.2986
T866 0.2996
T867 0.2996
T868 0.2996
T869 0.2996
T870 0.2996
T871 0.2996
T872 0.2996
T873 0.2996
T874 0.2996
T875 0.2996
T876 0.2996
T877 0.2996
T878 0.2996
T879 0.2996
T880 0.2977
T881 0.2977
T882 0.2962
T883 0.2957
T884 0.2947
T885 0.2947
T886 0.2957
T887 0.2957
T888 0.2965
T889 0.2973
T890 0.2973
T891 0.2973
T892 0.2973
T893 0.2973
T894 0.2978
T895 0.2973
T896 0.2973
T897 0.2973
T898 0.2973
T899 0.2973
T900 0.2973
T901 0.2973
T902 0.2973
T903 0.2968
T904 0.2958
T905 0.2953
T906 0.2953
T907 0.2953
T908 0.2953
T909 0.2953
T910 0.2953
T911 0.2953
T912 0.2953
T913 0.2953
T914 0.2953
T915 0.2959
T916 0.2953
T917 0.2954
T918 0.2959
T919 0.2973
T920 0.2959
T921 0.2954
T922 0.2954
T923 0.2954
T924 0.2954
T925 0.2954
T926 0.2953
T927 0.2946
T928 0.2934
T929 0.295
T930 0.2934
T931 0.2931
T932 0.293
T933 0.293
T934 0.293
T935 0.293
T936 0.293
T937 0.293
T938 0.2935
T939 0.2935
T940 0.293
T941 0.295
T942 0.295
T943 0.295
T944 0.295
T945 0.295
T946 0.295
T947 0.295
T948 0.295
T949 0.2965
T950 0.2986
T951 0.2976
T952 0.2966
T953 0.2954
T954 0.2946
T955 0.2946
T956 0.2946
T957 0.2946
T958 0.2946
T959 0.2946
T960 0.2946
T961 0.2946
T962 0.2946
T963 0.2946
T964 0.2946
T965 0.2946
T966 0.2946
T967 0.2946
T968 0.2946
T969 0.2946
T970 0.2946
T971 0.2946
T972 0.2946
T973 0.2946
T974 0.2946
T975 0.2946
T976 0.2946
T977 0.2946
T978 0.2946
T979 0.2946
T980 0.2946
T981 0.2944
T982 0.293
T983 0.2926
T984 0.2926
T985 0.2926
T986 0.2922
T987 0.2922
T988 0.2922
T989 0.2922
T990 0.2922
T991 0.2922
T992 0.2922
T993 0.2922
T994 0.2922
T995 0.2922
T996 0.2922
T997 0.2923
T998 0.2923
T999 0.2923
T1000 0.2923
T1001 0.2918
T1002 0.2902
T1003 0.2902
T1004 0.2902
T1005 0.2908
T1006 0.2923
T1007 0.2923
T1008 0.2908
T1009 0.2902
T1010 0.2902
T1011 0.2902
T1012 0.2902
T1013 0.2902
T1014 0.2902
T1015 0.2902
T1016 0.2902
T1017 0.2902
T1018 0.29
T1019 0.2919
T1020 0.2919
T1021 0.2919
T1022 0.2919
T1023 0.2914
T1024 0.2898
T1025 0.2883
T1026 0.2878
T1027 0.2869
T1028 0.2861
T1029 0.2869
T1030 0.2878
T1031 0.2878
T1032 0.2878
T1033 0.2878
T1034 0.2878
T1035 0.2878
T1036 0.2878
T1037 0.2878
T1038 0.2878
T1039 0.2878
T1040 0.2888
T1041 0.2899
T1042 0.2878
T1043 0.2883
T1044 0.2899
T1045 0.2899
T1046 0.291
T1047 0.2915
T1048 0.2915
T1049 0.292
T1050 0.2911
T1051 0.2896
T1052 0.2876
T1053 0.287
T1054 0.287
T1055 0.287
T1056 0.287
T1057 0.2891
T1058 0.2891
T1059 0.2891
T1060 0.2891
T1061 0.2891
T1062 0.2891
T1063 0.2891
T1064 0.2891
T1065 0.2891
T1066 0.2891
T1067 0.2901
T1068 0.2909
T1069 0.2907
T1070 0.2907
T1071 0.2907
T1072 0.2918
T1073 0.2928
T1074 0.2928
T1075 0.2928
T1076 0.2928
T1077 0.2928
T1078 0.2928
T1079 0.2928
T1080 0.2928
T1081 0.2928
T1082 0.2933
T1083 0.2933
T1084 0.2938
T1085 0.2948
T1086 0.2945
T1087 0.2944
T1088 0.2944
T1089 0.2944
T1090 0.2944
T1091 0.2939
T1092 0.2944
T1093 0.3102
T1094 0.311
T1095 0.3094
T1096 0.3096
T1097 0.3096
T1098 0.31
T1099 0.3114
T1100 0.3113
T1101 0.3113
T1102 0.3145
T1103 0.3182
T1104 0.3247
T1105 0.3326
T1106 0.3389
T1107 0.3412
T1108 0.3414
T1109 0.3413
T1110 0.3439
T1111 0.347
T1112 0.3506
T1113 0.355
T1114 0.3631
T1115 0.365
T1116 0.3674
T1117 0.3674
T1118 0.3654
T1119 0.3612
T1120 0.3552
T1121 0.3504
T1122 0.3471
T1123 0.3468
T1124 0.3471
T1125 0.3443
T1126 0.3441
T1127 0.3442
T1128 0.3442
T1129 0.3442
T1130 0.3454
T1131 0.3456
T1132 0.3452
T1133 0.3441
T1134 0.3442
T1135 0.3446
T1136 0.3453
T1137 0.3452
T1138 0.3456
T1139 0.3467
T1140 0.3488
T1141 0.3482
T1142 0.3494
T1143 0.3493
T1144 0.3497
T1145 0.3496
T1146 0.3496
T1147 0.3504
T1148 0.3507
T1149 0.3506
T1150 0.3506
T1151 0.3506
T1152 0.3495
T1153 0.3483
T1154 0.3466
T1155 0.3475
T1156 0.3469
T1157 0.347
T1158 0.3451
T1159 0.3453
T1160 0.3453
T1161 0.3463
T1162 0.347
T1163 0.3467
T1164 0.3485
T1165 0.3487
T1166 0.3475
T1167 0.3474
T1168 0.3474
T1169 0.3466
T1170 0.3483
T1171 0.347
T1172 0.3467
T1173 0.3481
T1174 0.3484
T1175 0.3482
T1176 0.3481
T1177 0.3466
T1178 0.3475
T1179 0.3474
T1180 0.3469
T1181 0.347
T1182 0.3474
T1183 0.3474
T1184 0.3474
T1185 0.3474
T1186 0.3474
T1187 0.3474
T1188 0.3468
T1189 0.3482
T1190 0.3474
T1191 0.3452
T1192 0.3437
T1193 0.3426
T1194 0.3419
T1195 0.3401
T1196 0.3403
T1197 0.3403
T1198 0.3403
T1199 0.3421
T1200 0.3436
T1201 0.345
T1202 0.3433
T1203 0.343
T1204 0.3416
T1205 0.341
T1206 0.3403
T1207 0.3437
T1208 0.3408
T1209 0.3376
T1210 0.3387
T1211 0.3396
T1212 0.3412
T1213 0.343
T1214 0.3458
T1215 0.3472
T1216 0.3471
T1217 0.3478
T1218 0.3498
T1219 0.3522
T1220 0.3565
T1221 0.3597
T1222 0.3633
T1223 0.3662
T1224 0.3662
T1225 0.3662
T1226 0.3649
T1227 0.3646
T1228 0.363
T1229 0.3619
T1230 0.3616
T1231 0.3617
T1232 0.3625
T1233 0.3652
T1234 0.3682
T1235 0.3678
T1236 0.3705
T1237 0.3726
T1238 0.3727
T1239 0.3743
T1240 0.3763
T1241 0.3756
T1242 0.3719
T1243 0.3711
T1244 0.3712
T1245 0.3712
T1246 0.3714
T1247 0.3722
T1248 0.3725
T1249 0.3724
T1250 0.3724
T1251 0.3724
T1252 0.3716
T1253 0.3709
T1254 0.371
T1255 0.3702
T1256 0.3686
T1257 0.368
T1258 0.3672
T1259 0.3665
T1260 0.3653
T1261 0.365
T1262 0.3639
T1263 0.3622
T1264 0.3591
T1265 0.3566
T1266 0.3554
T1267 0.3542
T1268 0.3526
T1269 0.3512
T1270 0.351
T1271 0.3492
T1272 0.3487
T1273 0.3461
T1274 0.3474
T1275 0.3471
T1276 0.3456
T1277 0.3448
T1278 0.344
T1279 0.3425
T1280 0.3417
T1281 0.3405
T1282 0.3394
T1283 0.3396
T1284 0.3396
T1285 0.3394
T1286 0.3393
T1287 0.3373
T1288 0.3367
T1289 0.334
T1290 0.3326
T1291 0.3309
T1292 0.3298
T1293 0.3299
T1294 0.3312
T1295 0.3314
T1296 0.3314
T1297 0.3297
T1298 0.3299
T1299 0.3299
T1300 0.3279
T1301 0.3277
T1302 0.3264
T1303 0.3279
T1304 0.3271
T1305 0.3272
T1306 0.3257
T1307 0.3258
T1308 0.3253
T1309 0.3271
T1310 0.3269
T1311 0.3269
T1312 0.3266
T1313 0.3295
T1314 0.3327
T1315 0.3447
T1316 0.3588
T1317 0.3692
T1318 0.3773
T1319 0.3904
T1320 0.4017
T1321 0.4052
T1322 0.4111
T1323 0.4155
T1324 0.4105
T1325 0.413
T1326 0.416
T1327 0.4177
T1328 0.4201
T1329 0.4212
T1330 0.4207
T1331 0.42
T1332 0.4184
T1333 0.4154
T1334 0.4115
T1335 0.4161
T1336 0.4116
T1337 0.4087
T1338 0.4074
T1339 0.4065
T1340 0.4055
T1341 0.405
T1342 0.4051
T1343 0.4051
T1344 0.4042
T1345 0.4036
T1346 0.4033
T1347 0.4023
T1348 0.4008
T1349 0.4019
T1350 0.4007
T1351 0.3989
T1352 0.3974
T1353 0.3954
T1354 0.3933
T1355 0.3921
T1356 0.3908
T1357 0.3895
T1358 0.3872
T1359 0.3853
T1360 0.3829
T1361 0.3813
T1362 0.3796
T1363 0.3783
T1364 0.3769
T1365 0.3755
T1366 0.374
T1367 0.3726
T1368 0.3716
T1369 0.3713
T1370 0.3714
T1371 0.3714
T1372 0.3722
T1373 0.3737
T1374 0.3753
T1375 0.3766
T1376 0.3788
T1377 0.3801
T1378 0.3807
T1379 0.3822
T1380 0.3824
T1381 0.3842
T1382 0.3852
T1383 0.3865
T1384 0.3879
T1385 0.3862
T1386 0.3867
T1387 0.3863
T1388 0.3852
T1389 0.3838
T1390 0.3821
T1391 0.3804
T1392 0.3795
T1393 0.3794
T1394 0.3794
T1395 0.3809
T1396 0.3831
T1397 0.3855
T1398 0.3876
T1399 0.3892
T1400 0.3897
T1401 0.3904
T1402 0.3899
T1403 0.3907
T1404 0.3897
T1405 0.3886
T1406 0.3877
T1407 0.3867
T1408 0.3849
T1409 0.3844
T1410 0.3834
T1411 0.3831
T1412 0.382
T1413 0.3821
T1414 0.3818
T1415 0.3821
T1416 0.3803
T1417 0.3806
T1418 0.3806
T1419 0.3806
T1420 0.3806
T1421 0.379
T1422 0.3788
T1423 0.3777
T1424 0.3762
T1425 0.3764
T1426 0.376
T1427 0.3749
T1428 0.3738
T1429 0.3727
T1430 0.3721
T1431 0.3717
T1432 0.371
T1433 0.3707
T1434 0.3711
T1435 0.3715
T1436 0.3714
T1437 0.3706
T1438 0.3707
T1439 0.3707
T1440 0.3707
T1441 0.3703
T1442 0.3695
T1443 0.3692
T1444 0.368
T1445 0.3669
T1446 0.3662
T1447 0.3659
T1448 0.3646
T1449 0.3647
T1450 0.3648
T1451 0.3648
T1452 0.3643
T1453 0.3635
T1454 0.3681
T1455 0.3677
T1456 0.3657
T1457 0.3647
T1458 0.3631
T1459 0.3616
T1460 0.3605
T1461 0.3597
T1462 0.3588
T1463 0.3589
T1464 0.3597
T1465 0.3632
T1466 0.3655
T1467 0.366
T1468 0.3643
T1469 0.3619
T1470 0.3609
T1471 0.3602
T1472 0.3599
T1473 0.359
T1474 0.3582
T1475 0.3585
T1476 0.3598
T1477 0.3579
T1478 0.3581
T1479 0.3578
T1480 0.357
T1481 0.3562
T1482 0.3563
T1483 0.3545
T1484 0.3547
T1485 0.3547
T1486 0.3554
T1487 0.3561
T1488 0.3588
T1489 0.36
T1490 0.3602
T1491 0.3626
T1492 0.3643
T1493 0.3645
T1494 0.3642
T1495 0.3642
T1496 0.3659
T1497 0.3675
T1498 0.3652
T1499 0.3677
T1500 0.3698
T1501 0.3706
T1502 0.3701
T1503 0.3685
T1504 0.3666
T1505 0.3651
T1506 0.3644
T1507 0.368
T1508 0.3677
T1509 0.3685
T1510 0.3644
T1511 0.3649
T1512 0.3661
T1513 0.3667
T1514 0.3673
T1515 0.3693
T1516 0.3697
T1517 0.3712
T1518 0.3714
T1519 0.3729
T1520 0.3738
T1521 0.3749
T1522 0.3755
T1523 0.3772
T1524 0.3785
T1525 0.3807
T1526 0.3835
T1527 0.384
T1528 0.3843
T1529 0.385
T1530 0.3841
T1531 0.384
T1532 0.384
T1533 0.3829
T1534 0.3826
T1535 0.3828
T1536 0.3836
T1537 0.3843
T1538 0.3861
T1539 0.3876
T1540 0.3895
T1541 0.3911
T1542 0.3927
T1543 0.3936
T1544 0.3935
T1545 0.3935
T1546 0.3935
T1547 0.3935
T1548 0.3935
T1549 0.3935
T1550 0.3935
T1551 0.3935
T1552 0.3935
T1553 0.3935
T1554 0.3935
T1555 0.3935
T1556 0.3935
T1557 0.3935
T1558 0.3935
T1559 0.3935
T1560 0.3935
T1561 0.3935
T1562 0.3935
T1563 0.3935
T1564 0.3935
T1565 0.3935
T1566 0.3935
T1567 0.3935
T1568 0.3935
T1569 0.3935
T1570 0.3769
T1571 0.3737
T1572 0.3731
T1573 0.3728
T1574 0.3692
T1575 0.3688
T1576 0.3689
T1577 0.3684
T1578 0.3689
T1579 0.3697
T1580 0.3716
T1581 0.3743
T1582 0.3754
T1583 0.3755
T1584 0.3759
T1585 0.3746
T1586 0.3756
T1587 0.3767
T1588 0.3777
T1589 0.3792
T1590 0.3798
T1591 0.3789
T1592 0.3782
T1593 0.3771
T1594 0.3761
T1595 0.3758
T1596 0.3758
T1597 0.3778
T1598 0.378
T1599 0.3775
T1600 0.3772
T1601 0.3772
T1602 0.3772
T1603 0.3772
T1604 0.3772
T1605 0.377
T1606 0.377
T1607 0.3766
T1608 0.3751
T1609 0.3737
T1610 0.3723
T1611 0.3714
T1612 0.3699
T1613 0.3689
T1614 0.3686
T1615 0.3678
T1616 0.3671
T1617 0.3688
T1618 0.3684
T1619 0.3688
T1620 0.37
T1621 0.3699
T1622 0.3699
T1623 0.369
T1624 0.3679
T1625 0.3663
T1626 0.3649
T1627 0.3681
T1628 0.3658
T1629 0.3644
T1630 0.3637
T1631 0.363
T1632 0.3616
T1633 0.3614
T1634 0.3593
T1635 0.3578
T1636 0.3563
T1637 0.3558
T1638 0.3545
T1639 0.3542
T1640 0.3538
T1641 0.3526
T1642 0.3527
T1643 0.3527
T1644 0.3522
T1645 0.3509
T1646 0.3507
T1647 0.3491
T1648 0.3476
T1649 0.3485
T1650 0.3477
T1651 0.3474
T1652 0.347
T1653 0.3456
T1654 0.3458
T1655 0.3458
T1656 0.3458
T1657 0.3458
T1658 0.3467
T1659 0.3471
T1660 0.3479
T1661 0.349
T1662 0.3495
T1663 0.3546
T1664 0.3577
T1665 0.3611
T1666 0.3644
T1667 0.3667
T1668 0.368
T1669 0.3725
T1670 0.376
T1671 0.3803
T1672 0.3847
T1673 0.3879
T1674 0.3901
T1675 0.3909
T1676 0.3907
T1677 0.3896
T1678 0.3879
T1679 0.385
T1680 0.3822
T1681 0.3795
T1682 0.3775
T1683 0.3778
T1684 0.377
T1685 0.3778
T1686 0.3789
T1687 0.3792
T1688 0.3803
T1689 0.3806
T1690 0.3805
T1691 0.3805
T1692 0.3805
T1693 0.3805
T1694 0.3801
T1695 0.3782
T1696 0.3765
T1697 0.3743
T1698 0.373
T1699 0.3715
T1700 0.3705
T1701 0.3706
T1702 0.3706
T1703 0.3694
T1704 0.3675
T1705 0.3677
T1706 0.366
T1707 0.3653
T1708 0.3641
T1709 0.3671
T1710 0.3662
T1711 0.3652
T1712 0.3637
T1713 0.363
T1714 0.3622
T1715 0.3623
T1716 0.3615
T1717 0.3603
T1718 0.3591
T1719 0.3578
T1720 0.3562
T1721 0.3564
T1722 0.3564
T1723 0.3582
T1724 0.358
T1725 0.3578
T1726 0.3577
T1727 0.3582
T1728 0.3594
T1729 0.358
T1730 0.3577
T1731 0.3577
T1732 0.3577
T1733 0.3563
T1734 0.3561
T1735 0.3558
T1736 0.3547
T1737 0.3549
T1738 0.3549
T1739 0.3549
T1740 0.3549
T1741 0.3544
T1742 0.3527
T1743 0.352
T1744 0.3505
T1745 0.3493
T1746 0.3486
T1747 0.3487
T1748 0.3487
T1749 0.3487
T1750 0.3487
T1751 0.3498
T1752 0.3501
T1753 0.3494
T1754 0.35
T1755 0.3496
T1756 0.3489
T1757 0.3486
T1758 0.3486
T1759 0.3472
T1760 0.3493
T1761 0.3475
T1762 0.3477
T1763 0.3477
T1764 0.3473
T1765 0.3477
T1766 0.3476
T1767 0.3476
T1768 0.3473
T1769 0.3467
T1770 0.3472
T1771 0.3477
T1772 0.3476
T1773 0.3476
T1774 0.3476
T1775 0.3476
T1776 0.3467
T1777 0.3458
T1778 0.3459
T1779 0.3451
T1780 0.3444
T1781 0.3445
T1782 0.3434
T1783 0.3427
T1784 0.3428
T1785 0.3428
T1786 0.3428
T1787 0.3461
T1788 0.344
T1789 0.343
T1790 0.3413
T1791 0.341
T1792 0.3395
T1793 0.3377
T1794 0.3379
T1795 0.3379
T1796 0.3375
T1797 0.3379
T1798 0.3379
T1799 0.3379
T1800 0.3379
T1801 0.3378
T1802 0.3378
T1803 0.3369
T1804 0.336
T1805 0.3361
T1806 0.3353
T1807 0.3353
T1808 0.3345
T1809 0.3346
T1810 0.3346
T1811 0.3346
T1812 0.335
T1813 0.3345
T1814 0.3346
T1815 0.3346
T1816 0.3326
T1817 0.3328
T1818 0.3328
T1819 0.3328
T1820 0.3328
T1821 0.3328
T1822 0.3327
T1823 0.3327
T1824 0.3327
T1825 0.3327
T1826 0.3314
T1827 0.3309
T1828 0.3309
T1829 0.3293
T1830 0.3294
T1831 0.3294
T1832 0.3282
T1833 0.3283
T1834 0.3291
T1835 0.3321
T1836 0.334
T1837 0.3342
T1838 0.3341
T1839 0.3336
T1840 0.3327
T1841 0.3328
T1842 0.3323
T1843 0.3323
T1844 0.3323
T1845 0.3338
T1846 0.3338
T1847 0.3338
T1848 0.3338
T1849 0.3338
T1850 0.3329
T1851 0.3322
T1852 0.3314
T1853 0.3306
T1854 0.3292
T1855 0.3293
T1856 0.3289
T1857 0.3285
T1858 0.329
T1859 0.3302
T1860 0.331
T1861 0.3304
T1862 0.3296
T1863 0.3288
T1864 0.3274
T1865 0.327
T1866 0.3271
T1867 0.3286
T1868 0.3289
T1869 0.3284
T1870 0.3284
T1871 0.3279
T1872 0.3265
T1873 0.3288
T1874 0.3305
T1875 0.3324
T1876 0.3367
T1877 0.343
T1878 0.3465
T1879 0.348
T1880 0.3522
T1881 0.3562
T1882 0.3611
T1883 0.367
T1884 0.3686
T1885 0.373
T1886 0.3772
T1887 0.3794
T1888 0.3794
T1889 0.379
T1890 0.3767
T1891 0.3742
T1892 0.3725
T1893 0.3699
T1894 0.3682
T1895 0.3676
T1896 0.3672
T1897 0.3677
T1898 0.3696
T1899 0.372
T1900 0.3741
T1901 0.3758
T1902 0.3768
T1903 0.3774
T1904 0.3773
T1905 0.3765
T1906 0.3754
T1907 0.3756
T1908 0.3744
T1909 0.3717
T1910 0.3667
T1911 0.365
T1912 0.3628
T1913 0.3646
T1914 0.3641
T1915 0.3646
T1916 0.3613
T1917 0.3575
T1918 0.3572
T1919 0.3561
T1920 0.3546
T1921 0.3547
T1922 0.353
T1923 0.3518
T1924 0.3508
T1925 0.3501
T1926 0.3484
T1927 0.3482
T1928 0.3468
T1929 0.3458
T1930 0.3459
T1931 0.3484
T1932 0.3486
T1933 0.3476
T1934 0.3464
T1935 0.3458
T1936 0.3455
T1937 0.346
T1938 0.3445
T1939 0.345
T1940 0.3463
T1941 0.3453
T1942 0.3456
T1943 0.3481
T1944 0.35
T1945 0.3489
T1946 0.3481
T1947 0.3491
T1948 0.3499
T1949 0.3513
T1950 0.3538
T1951 0.3587
T1952 0.3635
T1953 0.3644
T1954 0.3726
T1955 0.3814
T1956 0.3874
T1957 0.3918
T1958 0.3979
T1959 0.4068
T1960 0.4134
T1961 0.4107
T1962 0.4139
T1963 0.418
T1964 0.4225
T1965 0.4238
T1966 0.43
T1967 0.4336
T1968 0.4385
T1969 0.4416
T1970 0.4459
T1971 0.4471
T1972 0.4499
T1973 0.4462
T1974 0.4475
T1975 0.4491
T1976 0.4498
T1977 0.4512
T1978 0.451
T1979 0.4504
T1980 0.4507
T1981 0.4503
T1982 0.4491
T1983 0.4484
T1984 0.4472
T1985 0.4463
T1986 0.4468
T1987 0.4455
T1988 0.4501
T1989 0.45
T1990 0.45
T1991 0.4489
T1992 0.4488
T1993 0.4479
T1994 0.4474
T1995 0.4457
T1996 0.4445
T1997 0.4438
T1998 0.442
T1999 0.4407
T2000 0.439
T2001 0.4373
T2002 0.435
T2003 0.4323
T2004 0.4302
T2005 0.4285
T2006 0.4264
T2007 0.4253
T2008 0.4252
T2009 0.4241
T2010 0.4236
T2011 0.4233
T2012 0.422
T2013 0.4214
T2014 0.4206
T2015 0.4196
T2016 0.4214
T2017 0.4198
T2018 0.419
T2019 0.4174
T2020 0.4165
T2021 0.4156
T2022 0.4144
T2023 0.4131
T2024 0.4115
T2025 0.4107
T2026 0.4097
T2027 0.4082
T2028 0.4074
T2029 0.4064
T2030 0.405
T2031 0.4133
T2032 0.4126
T2033 0.4112
T2034 0.4107
T2035 0.4101
T2036 0.4102
T2037 0.409
T2038 0.4088
T2039 0.4078
T2040 0.4076
T2041 0.4064
T2042 0.4059
T2043 0.4049
T2044 0.4051
T2045 0.4053
T2046 0.4048
T2047 0.4048
T2048 0.406
T2049 0.4076
T2050 0.4088
T2051 0.4107
T2052 0.4125
T2053 0.4086
T2054 0.4123
T2055 0.4167
T2056 0.4212
T2057 0.4233
T2058 0.4299
T2059 0.4351
T2060 0.4388
T2061 0.442
T2062 0.4443
T2063 0.447
T2064 0.4491
T2065 0.4442
T2066 0.4443
T2067 0.4452
T2068 0.4454
T2069 0.4444
T2070 0.4442
T2071 0.4433
T2072 0.4485
T2073 0.4475
T2074 0.4462
T2075 0.4458
T2076 0.4449
T2077 0.4441
T2078 0.4431
T2079 0.4424
T2080 0.4422
T2081 0.4413
T2082 0.4401
T2083 0.4393
T2084 0.4382
T2085 0.4371
T2086 0.4353
T2087 0.4329
T2088 0.4319
T2089 0.4311
T2090 0.4296
T2091 0.4279
T2092 0.4265
T2093 0.425
T2094 0.4238
T2095 0.4226
T2096 0.4217
T2097 0.4209
T2098 0.4213
T2099 0.4203
T2100 0.418
T2101 0.4196
T2102 0.4194
T2103 0.4183
T2104 0.4178
T2105 0.4169
T2106 0.416
T2107 0.4157
T2108 0.4158
T2109 0.4154
T2110 0.4143
T2111 0.413
T2112 0.4132
T2113 0.4119
T2114 0.4117
T2115 0.411
T2116 0.4107
T2117 0.4107
T2118 0.4107
T2119 0.4107
T2120 0.4107
T2121 0.4099
T2122 0.4092
T2123 0.4093
T2124 0.4093
T2125 0.4083
T2126 0.4094
T2127 0.41
T2128 0.4081
T2129 0.4079
T2130 0.4079
T2131 0.4091
T2132 0.4106
T2133 0.4119
T2134 0.4129
T2135 0.4125
T2136 0.4125
T2137 0.4115
T2138 0.4116
T2139 0.4101
T2140 0.4103
T2141 0.4095
T2142 0.4089
T2143 0.409
T2144 0.4089
T2145 0.4083
T2146 0.4087
T2147 0.4097
T2148 0.411
T2149 0.4132
T2150 0.4146
T2151 0.4161
T2152 0.4179
T2153 0.4187
T2154 0.4195
T2155 0.4176
T2156 0.4182
T2157 0.4185
T2158 0.4181
T2159 0.4174
T2160 0.4195
T2161 0.4196
T2162 0.4196
T2163 0.4181
T2164 0.4183
T2165 0.417
T2166 0.4167
T2167 0.4161
T2168 0.4152
T2169 0.4146
T2170 0.4143
T2171 0.4132
T2172 0.4124
T2173 0.4122
T2174 0.4111
T2175 0.4109
T2176 0.4094
T2177 0.4096
T2178 0.4083
T2179 0.4084
T2180 0.4069
T2181 0.4071
T2182 0.4063
T2183 0.4056
T2184 0.4057
T2185 0.4047
T2186 0.4028
T2187 0.403
T2188 0.403
T2189 0.41
T2190 0.4098
T2191 0.4094
T2192 0.4087
T2193 0.4085
T2194 0.4081
T2195 0.4074
T2196 0.4071
T2197 0.4071
T2198 0.4065
T2199 0.4051
T2200 0.4045
T2201 0.4046
T2202 0.4046
T2203 0.4061
T2204 0.4055
T2205 0.4048
T2206 0.4049
T2207 0.4045
T2208 0.4045
T2209 0.4045
T2210 0.4035
T2211 0.4031
T2212 0.4031
T2213 0.4024
T2214 0.4018
T2215 0.4019
T2216 0.4019
T2217 0.4019
T2218 0.4015
T2219 0.4003
T2220 0.4005
T2221 0.4001
T2222 0.3995
T2223 0.3992
T2224 0.3993
T2225 0.3992
T2226 0.3992
T2227 0.3992
T2228 0.3992
T2229 0.3992
T2230 0.3992
T2231 0.3992
T2232 0.399
T2233 0.3983
T2234 0.3977
T2235 0.3977
T2236 0.3977
T2237 0.3977
T2238 0.3963
T2239 0.3965
T2240 0.3964
T2241 0.3963
T2242 0.3963
T2243 0.3959
T2244 0.3949
T2245 0.395
T2246 0.395
T2247 0.395
T2248 0.3946
T2249 0.3943
T2250 0.3936
T2251 0.3935
T2252 0.3935
T2253 0.3935
T2254 0.3935
T2255 0.3935
T2256 0.3928
T2257 0.3921
T2258 0.3922
T2259 0.3922
T2260 0.3922
T2261 0.3918
T2262 0.3941
T2263 0.394
T2264 0.3936
T2265 0.3932
T2266 0.3933
T2267 0.3933
T2268 0.3926
T2269 0.3919
T2270 0.392
T2271 0.392
T2272 0.3909
T2273 0.3907
T2274 0.3907
T2275 0.3907
T2276 0.3905
T2277 0.3905
T2278 0.3905
T2279 0.3905
T2280 0.3905
T2281 0.3905
T2282 0.3894
T2283 0.3891
T2284 0.3892
T2285 0.3892
T2286 0.3892
T2287 0.3891
T2288 0.3891
T2289 0.3884
T2290 0.3878
T2291 0.3877
T2292 0.3876
T2293 0.3876
T2294 0.3876
T2295 0.3876
T2296 0.3876
T2297 0.3876
T2298 0.3872
T2299 0.3865
T2300 0.3862
T2301 0.3859
T2302 0.3826
T2303 0.3772
T2304 0.3764
T2305 0.3777
T2306 0.3806
T2307 0.382
T2308 0.3833
T2309 0.3835
T2310 0.3834
T2311 0.3834
T2312 0.3834
T2313 0.3834
T2314 0.3834
T2315 0.3834
T2316 0.3834
T2317 0.3833
T2318 0.3833
T2319 0.3833
T2320 0.3826
T2321 0.3819
T2322 0.3831
T2323 0.3833
T2324 0.3833
T2325 0.3833
T2326 0.3833
T2327 0.3833
T2328 0.3832
T2329 0.383
T2330 0.383
T2331 0.383
T2332 0.3815
T2333 0.3817
T2334 0.3817
T2335 0.3817
T2336 0.3817
T2337 0.3816
T2338 0.3816
T2339 0.3813
T2340 0.3806
T2341 0.3814
T2342 0.3816
T2343 0.3809
T2344 0.3806
T2345 0.3802
T2346 0.3803
T2347 0.3803
T2348 0.3802
T2349 0.38
T2350 0.3808
T2351 0.3806
T2352 0.381
T2353 0.3798
T2354 0.38
T2355 0.38
T2356 0.38
T2357 0.3799
T2358 0.3799
T2359 0.3799
T2360 0.3799
T2361 0.3799
T2362 0.3791
T2363 0.3796
T2364 0.3792
T2365 0.3792
T2366 0.3792
T2367 0.3784
T2368 0.3785
T2369 0.3793
T2370 0.3825
T2371 0.3839
T2372 0.3841
T2373 0.3836
T2374 0.3818
T2375 0.38
T2376 0.3791
T2377 0.3781
T2378 0.3771
T2379 0.3768
T2380 0.3769
T2381 0.3769
T2382 0.378
T2383 0.3782
T2384 0.3782
T2385 0.3781
T2386 0.3781
T2387 0.3781
T2388 0.3781
T2389 0.3781
T2390 0.3781
T2391 0.3781
T2392 0.3781
T2393 0.3781
T2394 0.3781
T2395 0.2273
T2396 0.245
T2397 0.2454
T2398 0.2449
T2399 0.2449
T2400 0.2449
T2401 0.2449
T2402 0.2449
T2403 0.2449
T2404 0.2449
T2405 0.2449
T2406 0.2449
T2407 0.2454
T2408 0.2449
T2409 0.2449
T2410 0.2446
T2411 0.2442
T2412 0.2424
T2413 0.2434
T2414 0.2424
T2415 0.2395
T2416 0.2385
T2417 0.2384
T2418 0.2384
T2419 0.2384
T2420 0.2384
T2421 0.2384
T2422 0.2384
T2423 0.2384
T2424 0.2384
T2425 0.2384
T2426 0.2384
T2427 0.2384
T2428 0.2384
T2429 0.2384
T2430 0.2384
T2431 0.2384
T2432 0.2384
T2433 0.2384
T2434 0.2384
T2435 0.2384
T2436 0.2384
T2437 0.2384
T2438 0.2384
T2439 0.2383
T2440 0.2383
T2441 0.2383
T2442 0.2383
T2443 0.2383
T2444 0.2383
T2445 0.2383
T2446 0.2383
T2447 0.2383
T2448 0.2383
T2449 0.2383
T2450 0.2383
T2451 0.2383
T2452 0.2383
T2453 0.2383
T2454 0.2383
T2455 0.2383
T2456 0.2383
T2457 0.2373
T2458 0.2363
T2459 0.2363
T2460 0.2358
T2461 0.2363
T2462 0.2347
T2463 0.2357
T2464 0.2357
T2465 0.2362
T2466 0.2362
T2467 0.2362
T2468 0.2362
T2469 0.2362
T2470 0.2362
T2471 0.2362
T2472 0.2362
T2473 0.2362
T2474 0.2362
T2475 0.2362
T2476 0.2362
T2477 0.2362
T2478 0.2362
T2479 0.2362
T2480 0.2362
T2481 0.2362
T2482 0.2362
T2483 0.2362
T2484 0.2356
T2485 0.2356
T2486 0.2361
T2487 0.2346
T2488 0.2351
T2489 0.242
T2490 0.2989
T2491 0.2984
T2492 0.2901
T2493 0.2852
T2494 0.2825
T2495 0.282
T2496 0.279
T2497 0.278
T2498 0.2751
T2499 0.2732
T2500 0.2716
T2501 0.2699
T2502 0.2682
T2503 0.2744
T2504 0.2717
T2505 0.2713
T2506 0.27
T2507 0.2953
T2508 0.2968
T2509 0.2922
T2510 0.289
T2511 0.2803
T2512 0.2696
T2513 0.2718
T2514 0.2699
T2515 0.2683
T2516 0.2678
T2517 0.2669
T2518 0.266
T2519 0.2649
T2520 0.2634
T2521 0.2616
T2522 0.2599
T2523 0.259
T2524 0.2581
T2525 0.2564
T2526 0.2544
T2527 0.254
T2528 0.2523
T2529 0.2507
T2530 0.2498
T2531 0.2473
T2532 0.2455
T2533 0.2445
T2534 0.2431
T2535 0.2526
T2536 0.2519
T2537 0.2519
T2538 0.2519
T2539 0.2519
T2540 0.2519
T2541 0.2519
T2542 0.2519
T2543 0.2519
T2544 0.2519
T2545 0.2519
T2546 0.2519
T2547 0.2519
T2548 0.2509
T2549 0.25
T2550 0.25
T2551 0.25
T2552 0.25
T2553 0.2485
T2554 0.249
T2555 0.2499
T2556 0.2495
T2557 0.2471
T2558 0.2455
T2559 0.2443
T2560 0.2929
T2561 0.2693
T2562 0.2715
T2563 0.2686
T2564 0.2653
T2565 0.2632
T2566 0.2618
T2567 0.2602
T2568 0.2596
T2569 0.2587
T2570 0.2573
T2571 0.2562
T2572 0.2556
T2573 0.2542
T2574 0.2532
T2575 0.252
T2576 0.2514
T2577 0.251
T2578 0.251
T2579 0.2496
T2580 0.2481
T2581 0.2454
T2582 0.2448
T2583 0.2434
T2584 0.2429
T2585 0.2433
T2586 0.2433
T2587 0.2433
T2588 0.2433
T2589 0.2433
T2590 0.2433
T2591 0.2418
T2592 0.2413
T2593 0.2413
T2594 0.2413
T2595 0.2413
T2596 0.2413
T2597 0.2413
T2598 0.2413
T2599 0.2413
T2600 0.24
T2601 0.2516
T2602 0.2516
T2603 0.2506
T2604 0.2506
T2605 0.2506
T2606 0.2497
T2607 0.2516
T2608 0.2511
T2609 0.2511
T2610 0.2497
T2611 0.2497
T2612 0.2497
T2613 0.2496
T2614 0.2496
T2615 0.2496
T2616 0.2496
T2617 0.2482
T2618 0.2477
T2619 0.2487
T2620 0.2492
T2621 0.2496
T2622 0.2496
T2623 0.2496
T2624 0.2496
T2625 0.2496
T2626 0.2492
T2627 0.2487
T2628 0.2482
T2629 0.2472
T2630 0.2472
T2631 0.2477
T2632 0.2463
T2633 0.2458
T2634 0.2458
T2635 0.2458
T2636 0.2458
T2637 0.2458
T2638 0.2458
T2639 0.2458
T2640 0.2458
T2641 0.2458
T2642 0.2458
T2643 0.2458
T2644 0.2458
T2645 0.2472
T2646 0.2477
T2647 0.2477
T2648 0.2477
T2649 0.2477
T2650 0.2477
T2651 0.2463
T2652 0.2463
T2653 0.2458
T2654 0.2458
T2655 0.2458
T2656 0.2458
T2657 0.2463
T2658 0.2472
T2659 0.2463
T2660 0.2482
T2661 0.2477
T2662 0.2492
T2663 0.251
T2664 0.251
T2665 0.2393
T2666 0.24
T2667 0.2432
T2668 0.2451
T2669 0.2475
T2670 0.2485
T2671 0.2508
T2672 0.253
T2673 0.2575
T2674 0.2599
T2675 0.2639
T2676 0.2697
T2677 0.2732
T2678 0.2695
T2679 0.2725
T2680 0.2736
T2681 0.274
T2682 0.2752
T2683 0.2768
T2684 0.2773
T2685 0.2773
T2686 0.2763
T2687 0.2752
T2688 0.2744
T2689 0.2731
T2690 0.2715
T2691 0.2699
T2692 0.2694
T2693 0.2694
T2694 0.2694
T2695 0.2694
T2696 0.2694
T2697 0.2694
T2698 0.2694
T2699 0.2694
T2700 0.2694
T2701 0.2675
T2702 0.2727
T2703 0.2706
T2704 0.2694
T2705 0.2732
T2706 0.271
T2707 0.2694
T2708 0.2694
T2709 0.2678
T2710 0.2655
T2711 0.2655
T2712 0.2639
T2713 0.262
T2714 0.2616
T2715 0.2616
T2716 0.2616
T2717 0.261
T2718 0.2599
T2719 0.2594
T2720 0.2594
T2721 0.261
T2722 0.2599
T2723 0.2605
T2724 0.2605
T2725 0.2635
T2726 0.265
T2727 0.2655
T2728 0.2659
T2729 0.2672
T2730 0.2678
T2731 0.2694
T2732 0.2694
T2733 0.2706
T2734 0.271
T2735 0.2716
T2736 0.2732
T2737 0.2732
T2738 0.2732
T2739 0.2732
T2740 0.2732
T2741 0.2671
T2742 0.2676
T2743 0.2685
T2744 0.2694
T2745 0.2699
T2746 0.2715
T2747 0.2736
T2748 0.274
T2749 0.2748
T2750 0.2763
T2751 0.2744
T2752 0.2736
T2753 0.272
T2754 0.2715
T2755 0.2694
T2756 0.2689
T2757 0.2676
T2758 0.2671
T2759 0.2732
T2760 0.2721
T2761 0.2702
T2762 0.2694
T2763 0.2683
T2764 0.2672
T2765 0.2664
T2766 0.2655
T2767 0.2639
T2768 0.2633
T2769 0.2633
T2770 0.2633
T2771 0.2633
T2772 0.262
T2773 0.2616
T2774 0.2605
T2775 0.2594
T2776 0.2594
T2777 0.2594
T2778 0.2594
T2779 0.2594
T2780 0.2594
T2781 0.258
T2782 0.2576
T2783 0.2576
T2784 0.2571
T2785 0.2553
T2786 0.2553
T2787 0.2553
T2788 0.254
T2789 0.2535
T2790 0.2535
T2791 0.2417
T2792 0.2417
T2793 0.2417
T2794 0.2417
T2795 0.2417
T2796 0.2417
T2797 0.2417
T2798 0.2417
T2799 0.2417
T2800 0.2417
T2801 0.2417
T2802 0.2417
T2803 0.2417
T2804 0.2417
T2805 0.2417
T2806 0.2417
T2807 0.2417
T2808 0.2417
