# Supplementary material for: FishMORPH - An agent-based model to predict salmonid growth and distribution responses under natural and low flows
Source: Sci Rep. 2016 Jul 19;6:29414. doi: 10.1038/srep29414 (PMC4949470; doi:10.1038/srep29414)
Supplement: Supplementary Information 2 [file srep29414-s2.zip › SR_FishMORPH_Files/Parameters/Baseline_Velocity_P40.var]

Velocity PatchP40
T1 0.1467
T2 0.1465
T3 0.1465
T4 0.1465
T5 0.1463
T6 0.146
T7 0.1453
T8 0.1451
T9 0.1443
T10 0.1459
T11 0.146
T12 0.1442
T13 0.1438
T14 0.1425
T15 0.1425
T16 0.1425
T17 0.1425
T18 0.1425
T19 0.1422
T20 0.1419
T21 0.1414
T22 0.1411
T23 0.1411
T24 0.1411
T25 0.1406
T26 0.14
T27 0.14
T28 0.14
T29 0.14
T30 0.14
T31 0.14
T32 0.14
T33 0.14
T34 0.14
T35 0.1397
T36 0.1394
T37 0.1389
T38 0.1389
T39 0.1389
T40 0.1389
T41 0.1389
T42 0.1407
T43 0.1401
T44 0.1401
T45 0.1401
T46 0.1401
T47 0.1401
T48 0.1401
T49 0.1401
T50 0.1401
T51 0.139
T52 0.139
T53 0.139
T54 0.1379
T55 0.1379
T56 0.1376
T57 0.137
T58 0.1373
T59 0.1376
T60 0.1397
T61 0.1382
T62 0.1373
T63 0.137
T64 0.1368
T65 0.1379
T66 0.137
T67 0.1368
T68 0.1368
T69 0.1368
T70 0.1368
T71 0.1365
T72 0.1357
T73 0.1352
T74 0.1345
T75 0.1336
T76 0.1336
T77 0.1336
T78 0.1336
T79 0.1336
T80 0.1336
T81 0.1336
T82 0.1336
T83 0.1336
T84 0.1336
T85 0.1339
T86 0.1348
T87 0.1348
T88 0.1348
T89 0.1348
T90 0.1348
T91 0.1348
T92 0.1348
T93 0.1348
T94 0.1348
T95 0.1348
T96 0.1348
T97 0.1348
T98 0.1348
T99 0.1345
T100 0.1336
T101 0.1336
T102 0.1336
T103 0.1336
T104 0.1336
T105 0.1336
T106 0.1336
T107 0.1336
T108 0.1334
T109 0.1336
T110 0.1336
T111 0.1336
T112 0.1336
T113 0.1336
T114 0.1336
T115 0.1336
T116 0.1336
T117 0.1336
T118 0.1336
T119 0.1336
T120 0.1336
T121 0.1336
T122 0.1336
T123 0.1336
T124 0.1336
T125 0.1336
T126 0.1336
T127 0.1336
T128 0.1336
T129 0.1336
T130 0.1336
T131 0.1342
T132 0.1348
T133 0.1348
T134 0.1348
T135 0.1348
T136 0.135
T137 0.1357
T138 0.1357
T139 0.1357
T140 0.1357
T141 0.1357
T142 0.1357
T143 0.1357
T144 0.1357
T145 0.1357
T146 0.1357
T147 0.1357
T148 0.1357
T149 0.1357
T150 0.1368
T151 0.1365
T152 0.1368
T153 0.137
T154 0.1379
T155 0.1379
T156 0.1379
T157 0.1379
T158 0.1384
T159 0.1379
T160 0.1384
T161 0.139
T162 0.139
T163 0.139
T164 0.139
T165 0.139
T166 0.139
T167 0.139
T168 0.139
T169 0.139
T170 0.139
T171 0.139
T172 0.139
T173 0.139
T174 0.139
T175 0.139
T176 0.139
T177 0.139
T178 0.1387
T179 0.139
T180 0.139
T181 0.1387
T182 0.1382
T183 0.1387
T184 0.1382
T185 0.1379
T186 0.1379
T187 0.1379
T188 0.1379
T189 0.1379
T190 0.1379
T191 0.1379
T192 0.1379
T193 0.1379
T194 0.1379
T195 0.1379
T196 0.1379
T197 0.137
T198 0.1368
T199 0.1368
T200 0.1368
T201 0.1357
T202 0.1357
T203 0.1357
T204 0.1357
T205 0.1357
T206 0.1357
T207 0.1357
T208 0.1357
T209 0.1357
T210 0.1357
T211 0.1357
T212 0.1357
T213 0.1357
T214 0.1357
T215 0.1359
T216 0.1357
T217 0.1357
T218 0.1357
T219 0.1357
T220 0.1357
T221 0.1357
T222 0.1357
T223 0.1357
T224 0.1354
T225 0.1348
T226 0.1348
T227 0.1348
T228 0.1348
T229 0.1348
T230 0.1348
T231 0.1348
T232 0.1348
T233 0.1348
T234 0.1348
T235 0.1348
T236 0.1348
T237 0.1348
T238 0.1348
T239 0.1348
T240 0.1348
T241 0.1348
T242 0.1348
T243 0.1348
T244 0.1348
T245 0.1348
T246 0.1348
T247 0.1348
T248 0.1348
T249 0.1336
T250 0.1336
T251 0.1339
T252 0.1575
T253 0.1714
T254 0.1658
T255 0.1654
T256 0.1655
T257 0.1655
T258 0.1644
T259 0.1645
T260 0.1645
T261 0.1639
T262 0.1656
T263 0.1657
T264 0.1657
T265 0.1657
T266 0.1657
T267 0.1657
T268 0.1657
T269 0.1657
T270 0.1657
T271 0.1657
T272 0.1657
T273 0.1657
T274 0.1657
T275 0.1657
T276 0.1637
T277 0.164
T278 0.1645
T279 0.1645
T280 0.1645
T281 0.1645
T282 0.1639
T283 0.1637
T284 0.1657
T285 0.1657
T286 0.1657
T287 0.1657
T288 0.1657
T289 0.1657
T290 0.1657
T291 0.1657
T292 0.1657
T293 0.1637
T294 0.1645
T295 0.1645
T296 0.1645
T297 0.1656
T298 0.1655
T299 0.1655
T300 0.1659
T301 0.1657
T302 0.1657
T303 0.1659
T304 0.1661
T305 0.1663
T306 0.1663
T307 0.1663
T308 0.1663
T309 0.1663
T310 0.1663
T311 0.1663
T312 0.1663
T313 0.1663
T314 0.1663
T315 0.1663
T316 0.1663
T317 0.1663
T318 0.1663
T319 0.1663
T320 0.1663
T321 0.1663
T322 0.1663
T323 0.1663
T324 0.1663
T325 0.1661
T326 0.1663
T327 0.1663
T328 0.1663
T329 0.1663
T330 0.1663
T331 0.1663
T332 0.1663
T333 0.1663
T334 0.1663
T335 0.1663
T336 0.1663
T337 0.1661
T338 0.1654
T339 0.1655
T340 0.1655
T341 0.1655
T342 0.1655
T343 0.1655
T344 0.1655
T345 0.1655
T346 0.1655
T347 0.1655
T348 0.1655
T349 0.1655
T350 0.1655
T351 0.1655
T352 0.1655
T353 0.1644
T354 0.1645
T355 0.1645
T356 0.1645
T357 0.1645
T358 0.1645
T359 0.1645
T360 0.1645
T361 0.1645
T362 0.1639
T363 0.1645
T364 0.1645
T365 0.1645
T366 0.1645
T367 0.1645
T368 0.1645
T369 0.1645
T370 0.1645
T371 0.1645
T372 0.1645
T373 0.1648
T374 0.1655
T375 0.1655
T376 0.1655
T377 0.1655
T378 0.1657
T379 0.1655
T380 0.1655
T381 0.1655
T382 0.1655
T383 0.1655
T384 0.1655
T385 0.1655
T386 0.1655
T387 0.1655
T388 0.1655
T389 0.1655
T390 0.1655
T391 0.1655
T392 0.1655
T393 0.1647
T394 0.1599
T395 0.1507
T396 0.1455
T397 0.1472
T398 0.1462
T399 0.1452
T400 0.1453
T401 0.1453
T402 0.1453
T403 0.1456
T404 0.1453
T405 0.1453
T406 0.1445
T407 0.1443
T408 0.1443
T409 0.1443
T410 0.1449
T411 0.1454
T412 0.1461
T413 0.1474
T414 0.1481
T415 0.1474
T416 0.1481
T417 0.148
T418 0.148
T419 0.1478
T420 0.1461
T421 0.1463
T422 0.1415
T423 0.1406
T424 0.1411
T425 0.1411
T426 0.1411
T427 0.1411
T428 0.1411
T429 0.1411
T430 0.1411
T431 0.1411
T432 0.1411
T433 0.1411
T434 0.1411
T435 0.1406
T436 0.14
T437 0.14
T438 0.1394
T439 0.1389
T440 0.1404
T441 0.1398
T442 0.1398
T443 0.1396
T444 0.1387
T445 0.139
T446 0.1387
T447 0.139
T448 0.1387
T449 0.1385
T450 0.1371
T451 0.1365
T452 0.1365
T453 0.1365
T454 0.136
T455 0.1354
T456 0.1354
T457 0.1365
T458 0.1365
T459 0.1365
T460 0.1363
T461 0.1365
T462 0.1365
T463 0.1376
T464 0.1384
T465 0.1391
T466 0.1396
T467 0.1404
T468 0.139
T469 0.1398
T470 0.1398
T471 0.1403
T472 0.1409
T473 0.1406
T474 0.1398
T475 0.1392
T476 0.1407
T477 0.1402
T478 0.1396
T479 0.1396
T480 0.1391
T481 0.1396
T482 0.1394
T483 0.1396
T484 0.1396
T485 0.1399
T486 0.1396
T487 0.1407
T488 0.1388
T489 0.1404
T490 0.1418
T491 0.1434
T492 0.1437
T493 0.1447
T494 0.1463
T495 0.1471
T496 0.148
T497 0.1486
T498 0.1488
T499 0.1467
T500 0.1482
T501 0.1488
T502 0.1503
T503 0.1517
T504 0.1528
T505 0.1539
T506 0.1548
T507 0.1517
T508 0.152
T509 0.1527
T510 0.1526
T511 0.1529
T512 0.1536
T513 0.1538
T514 0.1545
T515 0.1557
T516 0.1559
T517 0.157
T518 0.1574
T519 0.1573
T520 0.1576
T521 0.1573
T522 0.1573
T523 0.1573
T524 0.1573
T525 0.1573
T526 0.1573
T527 0.157
T528 0.1565
T529 0.1562
T530 0.1563
T531 0.1553
T532 0.1554
T533 0.1551
T534 0.1544
T535 0.1533
T536 0.1529
T537 0.1524
T538 0.152
T539 0.1515
T540 0.1547
T541 0.1535
T542 0.1537
T543 0.1537
T544 0.1532
T545 0.1527
T546 0.1528
T547 0.1523
T548 0.1518
T549 0.1518
T550 0.1513
T551 0.1509
T552 0.1506
T553 0.1497
T554 0.1498
T555 0.1493
T556 0.1488
T557 0.1489
T558 0.1491
T559 0.1502
T560 0.152
T561 0.1546
T562 0.1531
T563 0.1552
T564 0.1573
T565 0.1612
T566 0.1632
T567 0.1655
T568 0.1681
T569 0.1702
T570 0.1716
T571 0.1688
T572 0.1705
T573 0.1728
T574 0.1762
T575 0.1761
T576 0.1795
T577 0.1832
T578 0.1901
T579 0.1946
T580 0.1989
T581 0.2025
T582 0.2068
T583 0.2086
T584 0.2108
T585 0.2121
T586 0.2104
T587 0.2124
T588 0.2133
T589 0.2162
T590 0.2183
T591 0.2189
T592 0.2209
T593 0.2213
T594 0.2213
T595 0.2206
T596 0.2176
T597 0.2141
T598 0.2111
T599 0.2075
T600 0.2079
T601 0.2041
T602 0.2038
T603 0.2011
T604 0.1989
T605 0.1994
T606 0.1985
T607 0.1977
T608 0.198
T609 0.1987
T610 0.2002
T611 0.1988
T612 0.201
T613 0.2031
T614 0.2051
T615 0.206
T616 0.2053
T617 0.2067
T618 0.2081
T619 0.2093
T620 0.2103
T621 0.2105
T622 0.2096
T623 0.2072
T624 0.2027
T625 0.1989
T626 0.1935
T627 0.1868
T628 0.1796
T629 0.1738
T630 0.1725
T631 0.1693
T632 0.1672
T633 0.1702
T634 0.1689
T635 0.1681
T636 0.1671
T637 0.1663
T638 0.1658
T639 0.1651
T640 0.1643
T641 0.1641
T642 0.1637
T643 0.1655
T644 0.1655
T645 0.1655
T646 0.165
T647 0.1645
T648 0.1643
T649 0.1635
T650 0.1636
T651 0.1631
T652 0.1627
T653 0.1627
T654 0.1622
T655 0.1617
T656 0.1617
T657 0.161
T658 0.1608
T659 0.1609
T660 0.1597
T661 0.1598
T662 0.1589
T663 0.159
T664 0.1571
T665 0.1493
T666 0.1489
T667 0.149
T668 0.149
T669 0.1488
T670 0.1483
T671 0.1483
T672 0.1483
T673 0.1483
T674 0.1483
T675 0.1473
T676 0.1473
T677 0.1472
T678 0.1471
T679 0.1469
T680 0.1461
T681 0.1462
T682 0.1462
T683 0.1488
T684 0.1465
T685 0.1491
T686 0.1545
T687 0.1608
T688 0.154
T689 0.1517
T690 0.1485
T691 0.147
T692 0.1461
T693 0.1488
T694 0.1483
T695 0.1484
T696 0.1481
T697 0.1474
T698 0.1474
T699 0.1443
T700 0.1443
T701 0.1443
T702 0.1435
T703 0.1436
T704 0.1436
T705 0.1434
T706 0.1435
T707 0.1435
T708 0.1427
T709 0.1425
T710 0.1426
T711 0.1426
T712 0.1424
T713 0.1416
T714 0.1417
T715 0.1417
T716 0.1417
T717 0.1418
T718 0.1418
T719 0.1418
T720 0.1418
T721 0.1418
T722 0.1419
T723 0.1419
T724 0.1419
T725 0.1419
T726 0.1419
T727 0.142
T728 0.142
T729 0.1417
T730 0.1418
T731 0.1421
T732 0.1421
T733 0.1413
T734 0.141
T735 0.1413
T736 0.1411
T737 0.1408
T738 0.1406
T739 0.1403
T740 0.1401
T741 0.1401
T742 0.1401
T743 0.14
T744 0.1399
T745 0.14
T746 0.14
T747 0.14
T748 0.14
T749 0.14
T750 0.14
T751 0.1401
T752 0.1401
T753 0.1401
T754 0.1401
T755 0.1401
T756 0.1401
T757 0.1402
T758 0.1402
T759 0.1402
T760 0.1402
T761 0.1423
T762 0.1423
T763 0.1423
T764 0.1424
T765 0.1473
T766 0.1461
T767 0.1462
T768 0.1463
T769 0.1463
T770 0.1463
T771 0.1461
T772 0.1458
T773 0.1459
T774 0.1456
T775 0.1459
T776 0.1461
T777 0.1461
T778 0.1461
T779 0.1461
T780 0.1461
T781 0.146
T782 0.1458
T783 0.1456
T784 0.1456
T785 0.1451
T786 0.1455
T787 0.1452
T788 0.1452
T789 0.1458
T790 0.1458
T791 0.1458
T792 0.1458
T793 0.1458
T794 0.1459
T795 0.1459
T796 0.1459
T797 0.1457
T798 0.146
T799 0.146
T800 0.146
T801 0.146
T802 0.146
T803 0.1461
T804 0.1461
T805 0.146
T806 0.1459
T807 0.146
T808 0.146
T809 0.1455
T810 0.145
T811 0.1453
T812 0.1451
T813 0.1451
T814 0.1451
T815 0.1451
T816 0.1452
T817 0.1452
T818 0.1452
T819 0.1452
T820 0.1453
T821 0.1447
T822 0.1448
T823 0.1464
T824 0.1464
T825 0.1465
T826 0.1465
T827 0.1465
T828 0.1465
T829 0.1466
T830 0.1458
T831 0.1459
T832 0.1464
T833 0.1451
T834 0.1446
T835 0.1443
T836 0.1435
T837 0.1436
T838 0.1436
T839 0.1436
T840 0.1436
T841 0.1436
T842 0.1437
T843 0.1437
T844 0.1437
T845 0.1436
T846 0.1431
T847 0.1431
T848 0.1426
T849 0.1425
T850 0.1436
T851 0.1434
T852 0.1437
T853 0.1437
T854 0.1437
T855 0.1427
T856 0.1424
T857 0.1416
T858 0.1416
T859 0.1416
T860 0.1417
T861 0.1417
T862 0.1417
T863 0.1417
T864 0.1417
T865 0.1423
T866 0.1429
T867 0.1429
T868 0.143
T869 0.143
T870 0.143
T871 0.143
T872 0.1431
T873 0.1431
T874 0.1431
T875 0.1431
T876 0.1431
T877 0.1432
T878 0.1432
T879 0.1432
T880 0.1421
T881 0.1421
T882 0.1413
T883 0.1411
T884 0.1405
T885 0.1405
T886 0.1411
T887 0.1412
T888 0.1416
T889 0.1421
T890 0.1421
T891 0.1422
T892 0.1422
T893 0.1422
T894 0.1425
T895 0.1422
T896 0.1423
T897 0.1423
T898 0.1423
T899 0.1423
T900 0.1424
T901 0.1424
T902 0.1424
T903 0.1422
T904 0.1416
T905 0.1413
T906 0.1414
T907 0.1414
T908 0.1414
T909 0.1414
T910 0.1415
T911 0.1415
T912 0.1415
T913 0.1415
T914 0.1416
T915 0.1419
T916 0.1416
T917 0.1416
T918 0.1419
T919 0.1428
T920 0.142
T921 0.1417
T922 0.1417
T923 0.1418
T924 0.1418
T925 0.1418
T926 0.1418
T927 0.1414
T928 0.1428
T929 0.1417
T930 0.1429
T931 0.1427
T932 0.1427
T933 0.1427
T934 0.1427
T935 0.1428
T936 0.1428
T937 0.1428
T938 0.1432
T939 0.1432
T940 0.1429
T941 0.1441
T942 0.1441
T943 0.1441
T944 0.1442
T945 0.1442
T946 0.1442
T947 0.1442
T948 0.1443
T949 0.143
T950 0.1443
T951 0.1437
T952 0.1432
T953 0.1446
T954 0.1442
T955 0.1442
T956 0.1442
T957 0.1443
T958 0.1443
T959 0.1443
T960 0.1443
T961 0.1444
T962 0.1444
T963 0.1444
T964 0.1445
T965 0.1445
T966 0.1445
T967 0.1445
T968 0.1446
T969 0.1446
T970 0.1446
T971 0.1446
T972 0.1447
T973 0.1447
T974 0.1447
T975 0.1448
T976 0.1448
T977 0.1448
T978 0.1448
T979 0.1449
T980 0.1449
T981 0.1448
T982 0.144
T983 0.1438
T984 0.1438
T985 0.1439
T986 0.1437
T987 0.1437
T988 0.1437
T989 0.1437
T990 0.1438
T991 0.1438
T992 0.1438
T993 0.1438
T994 0.1439
T995 0.1439
T996 0.1439
T997 0.144
T998 0.144
T999 0.144
T1000 0.144
T1001 0.1438
T1002 0.1429
T1003 0.1429
T1004 0.143
T1005 0.1433
T1006 0.1442
T1007 0.1442
T1008 0.1434
T1009 0.1431
T1010 0.1431
T1011 0.1432
T1012 0.1432
T1013 0.1432
T1014 0.1432
T1015 0.1433
T1016 0.1433
T1017 0.1433
T1018 0.1432
T1019 0.1443
T1020 0.1443
T1021 0.1444
T1022 0.1444
T1023 0.1441
T1024 0.1433
T1025 0.1424
T1026 0.1421
T1027 0.1417
T1028 0.1412
T1029 0.1417
T1030 0.1422
T1031 0.1423
T1032 0.1423
T1033 0.1423
T1034 0.1423
T1035 0.1424
T1036 0.1424
T1037 0.1424
T1038 0.1425
T1039 0.1425
T1040 0.1431
T1041 0.1437
T1042 0.1426
T1043 0.1429
T1044 0.1438
T1045 0.1439
T1046 0.1446
T1047 0.1449
T1048 0.1449
T1049 0.1452
T1050 0.145
T1051 0.1441
T1052 0.1429
T1053 0.1426
T1054 0.1427
T1055 0.1427
T1056 0.1427
T1057 0.1439
T1058 0.144
T1059 0.144
T1060 0.144
T1061 0.1441
T1062 0.1441
T1063 0.1441
T1064 0.1441
T1065 0.1442
T1066 0.1442
T1067 0.1448
T1068 0.1453
T1069 0.1453
T1070 0.1453
T1071 0.1453
T1072 0.1459
T1073 0.1466
T1074 0.1466
T1075 0.1466
T1076 0.1467
T1077 0.1467
T1078 0.1467
T1079 0.1468
T1080 0.1468
T1081 0.1468
T1082 0.1472
T1083 0.1472
T1084 0.1475
T1085 0.1481
T1086 0.148
T1087 0.148
T1088 0.148
T1089 0.148
T1090 0.148
T1091 0.1478
T1092 0.1481
T1093 0.1607
T1094 0.1611
T1095 0.1602
T1096 0.1603
T1097 0.1604
T1098 0.1607
T1099 0.1615
T1100 0.1615
T1101 0.1615
T1102 0.1635
T1103 0.1635
T1104 0.1677
T1105 0.1742
T1106 0.1748
T1107 0.1763
T1108 0.1765
T1109 0.1765
T1110 0.1782
T1111 0.1766
T1112 0.1807
T1113 0.1837
T1114 0.1854
T1115 0.1869
T1116 0.1886
T1117 0.1887
T1118 0.1874
T1119 0.1845
T1120 0.1842
T1121 0.1809
T1122 0.1788
T1123 0.1786
T1124 0.1772
T1125 0.1791
T1126 0.179
T1127 0.1791
T1128 0.1791
T1129 0.1791
T1130 0.18
T1131 0.1802
T1132 0.1799
T1133 0.1792
T1134 0.1793
T1135 0.1796
T1136 0.1802
T1137 0.1802
T1138 0.1804
T1139 0.1812
T1140 0.1789
T1141 0.1802
T1142 0.181
T1143 0.181
T1144 0.1813
T1145 0.1813
T1146 0.1814
T1147 0.1819
T1148 0.1821
T1149 0.1822
T1150 0.1822
T1151 0.1822
T1152 0.1815
T1153 0.1808
T1154 0.1796
T1155 0.1786
T1156 0.182
T1157 0.1821
T1158 0.1809
T1159 0.1811
T1160 0.1811
T1161 0.1818
T1162 0.1823
T1163 0.1822
T1164 0.1834
T1165 0.1798
T1166 0.1806
T1167 0.1806
T1168 0.1807
T1169 0.1802
T1170 0.1797
T1171 0.1827
T1172 0.1825
T1173 0.1835
T1174 0.1838
T1175 0.1836
T1176 0.1836
T1177 0.1805
T1178 0.1811
T1179 0.1811
T1180 0.1808
T1181 0.1809
T1182 0.1812
T1183 0.1813
T1184 0.1813
T1185 0.1813
T1186 0.1814
T1187 0.1814
T1188 0.181
T1189 0.182
T1190 0.1838
T1191 0.1823
T1192 0.1813
T1193 0.1806
T1194 0.1802
T1195 0.179
T1196 0.1792
T1197 0.1792
T1198 0.1793
T1199 0.1805
T1200 0.1816
T1201 0.1826
T1202 0.1815
T1203 0.1813
T1204 0.1804
T1205 0.18
T1206 0.1796
T1207 0.1819
T1208 0.18
T1209 0.1779
T1210 0.1786
T1211 0.1793
T1212 0.1804
T1213 0.1817
T1214 0.1837
T1215 0.1847
T1216 0.1863
T1217 0.1868
T1218 0.1843
T1219 0.1861
T1220 0.1891
T1221 0.1914
T1222 0.194
T1223 0.1922
T1224 0.1923
T1225 0.1924
T1226 0.1915
T1227 0.1913
T1228 0.1941
T1229 0.1934
T1230 0.1932
T1231 0.1933
T1232 0.1939
T1233 0.1919
T1234 0.1941
T1235 0.1974
T1236 0.1994
T1237 0.2009
T1238 0.2011
T1239 0.2022
T1240 0.2011
T1241 0.2007
T1242 0.2007
T1243 0.2002
T1244 0.2003
T1245 0.2004
T1246 0.2005
T1247 0.2011
T1248 0.2014
T1249 0.2014
T1250 0.2015
T1251 0.2015
T1252 0.201
T1253 0.2005
T1254 0.2006
T1255 0.2001
T1256 0.199
T1257 0.1986
T1258 0.1981
T1259 0.1976
T1260 0.1968
T1261 0.1967
T1262 0.196
T1263 0.1952
T1264 0.193
T1265 0.1912
T1266 0.1904
T1267 0.1896
T1268 0.1885
T1269 0.1875
T1270 0.1874
T1271 0.1901
T1272 0.1898
T1273 0.1881
T1274 0.1873
T1275 0.1872
T1276 0.1862
T1277 0.1857
T1278 0.1851
T1279 0.1842
T1280 0.1836
T1281 0.1828
T1282 0.1821
T1283 0.1822
T1284 0.1823
T1285 0.1822
T1286 0.1821
T1287 0.1808
T1288 0.1843
T1289 0.1825
T1290 0.1816
T1291 0.1805
T1292 0.1798
T1293 0.1799
T1294 0.1808
T1295 0.181
T1296 0.1811
T1297 0.18
T1298 0.1801
T1299 0.1802
T1300 0.1789
T1301 0.1787
T1302 0.178
T1303 0.1775
T1304 0.177
T1305 0.1771
T1306 0.1761
T1307 0.1762
T1308 0.1759
T1309 0.1772
T1310 0.1771
T1311 0.1772
T1312 0.1785
T1313 0.1805
T1314 0.1827
T1315 0.1871
T1316 0.1948
T1317 0.2026
T1318 0.2082
T1319 0.2154
T1320 0.2188
T1321 0.2238
T1322 0.2244
T1323 0.2282
T1324 0.2308
T1325 0.2299
T1326 0.2323
T1327 0.2338
T1328 0.2358
T1329 0.2368
T1330 0.2364
T1331 0.2359
T1332 0.2347
T1333 0.2324
T1334 0.2293
T1335 0.2295
T1336 0.2259
T1337 0.2235
T1338 0.2225
T1339 0.2218
T1340 0.221
T1341 0.2206
T1342 0.2207
T1343 0.2207
T1344 0.2244
T1345 0.224
T1346 0.2238
T1347 0.2231
T1348 0.222
T1349 0.2208
T1350 0.2199
T1351 0.2185
T1352 0.2173
T1353 0.2157
T1354 0.2141
T1355 0.2189
T1356 0.2179
T1357 0.217
T1358 0.2153
T1359 0.2138
T1360 0.212
T1361 0.2108
T1362 0.2095
T1363 0.2114
T1364 0.2104
T1365 0.2094
T1366 0.2084
T1367 0.2073
T1368 0.2066
T1369 0.2065
T1370 0.2065
T1371 0.2066
T1372 0.2072
T1373 0.2084
T1374 0.2097
T1375 0.2108
T1376 0.2125
T1377 0.2135
T1378 0.2112
T1379 0.2124
T1380 0.2126
T1381 0.2141
T1382 0.2149
T1383 0.216
T1384 0.2171
T1385 0.2159
T1386 0.2163
T1387 0.2161
T1388 0.2153
T1389 0.2143
T1390 0.213
T1391 0.2117
T1392 0.2138
T1393 0.2138
T1394 0.2138
T1395 0.2122
T1396 0.2139
T1397 0.2159
T1398 0.2176
T1399 0.219
T1400 0.2194
T1401 0.22
T1402 0.2197
T1403 0.2204
T1404 0.2197
T1405 0.2189
T1406 0.2182
T1407 0.2174
T1408 0.2161
T1409 0.2157
T1410 0.215
T1411 0.2148
T1412 0.214
T1413 0.2141
T1414 0.2139
T1415 0.2142
T1416 0.2129
T1417 0.216
T1418 0.216
T1419 0.2161
T1420 0.2161
T1421 0.215
T1422 0.2149
T1423 0.2141
T1424 0.213
T1425 0.2132
T1426 0.213
T1427 0.2122
T1428 0.2114
T1429 0.2106
T1430 0.2102
T1431 0.21
T1432 0.2094
T1433 0.2092
T1434 0.2096
T1435 0.21
T1436 0.21
T1437 0.2094
T1438 0.2095
T1439 0.2096
T1440 0.2096
T1441 0.2094
T1442 0.2088
T1443 0.2086
T1444 0.2078
T1445 0.207
T1446 0.2064
T1447 0.2105
T1448 0.2097
T1449 0.2098
T1450 0.2099
T1451 0.2099
T1452 0.2097
T1453 0.2091
T1454 0.2089
T1455 0.2087
T1456 0.2072
T1457 0.2065
T1458 0.2053
T1459 0.2042
T1460 0.2034
T1461 0.2028
T1462 0.2022
T1463 0.2023
T1464 0.203
T1465 0.2057
T1466 0.2075
T1467 0.208
T1468 0.2067
T1469 0.205
T1470 0.2043
T1471 0.2037
T1472 0.2035
T1473 0.2029
T1474 0.2024
T1475 0.2026
T1476 0.2037
T1477 0.2023
T1478 0.2025
T1479 0.2023
T1480 0.2017
T1481 0.2011
T1482 0.2012
T1483 0.2042
T1484 0.2044
T1485 0.2045
T1486 0.205
T1487 0.2056
T1488 0.2035
T1489 0.2045
T1490 0.2046
T1491 0.2064
T1492 0.2078
T1493 0.208
T1494 0.2079
T1495 0.2079
T1496 0.2093
T1497 0.2106
T1498 0.2126
T1499 0.2145
T1500 0.2119
T1501 0.2126
T1502 0.2123
T1503 0.2111
T1504 0.2096
T1505 0.2129
T1506 0.2124
T1507 0.2115
T1508 0.2113
T1509 0.212
T1510 0.2126
T1511 0.2131
T1512 0.214
T1513 0.2145
T1514 0.215
T1515 0.2123
T1516 0.2127
T1517 0.2139
T1518 0.2142
T1519 0.2154
T1520 0.2161
T1521 0.217
T1522 0.2176
T1523 0.2189
T1524 0.2201
T1525 0.2219
T1526 0.2241
T1527 0.2217
T1528 0.222
T1529 0.2226
T1530 0.222
T1531 0.2219
T1532 0.222
T1533 0.2211
T1534 0.2239
T1535 0.2242
T1536 0.2218
T1537 0.2224
T1538 0.224
T1539 0.2253
T1540 0.2269
T1541 0.2283
T1542 0.2296
T1543 0.2304
T1544 0.2304
T1545 0.2305
T1546 0.2305
T1547 0.2306
T1548 0.2306
T1549 0.2307
T1550 0.2308
T1551 0.2308
T1552 0.2309
T1553 0.2309
T1554 0.231
T1555 0.2311
T1556 0.2311
T1557 0.2312
T1558 0.2312
T1559 0.2313
T1560 0.2314
T1561 0.2314
T1562 0.2315
T1563 0.2315
T1564 0.2316
T1565 0.2317
T1566 0.2317
T1567 0.2318
T1568 0.2318
T1569 0.2319
T1570 0.2216
T1571 0.219
T1572 0.2185
T1573 0.2183
T1574 0.2155
T1575 0.2152
T1576 0.2153
T1577 0.215
T1578 0.2154
T1579 0.2161
T1580 0.2177
T1581 0.2199
T1582 0.2209
T1583 0.221
T1584 0.2214
T1585 0.2205
T1586 0.2213
T1587 0.2222
T1588 0.2231
T1589 0.2243
T1590 0.2249
T1591 0.2242
T1592 0.2237
T1593 0.2229
T1594 0.2221
T1595 0.222
T1596 0.2221
T1597 0.2237
T1598 0.2239
T1599 0.2236
T1600 0.2234
T1601 0.2235
T1602 0.2235
T1603 0.2236
T1604 0.2237
T1605 0.2235
T1606 0.2235
T1607 0.2233
T1608 0.2221
T1609 0.221
T1610 0.22
T1611 0.2193
T1612 0.2182
T1613 0.2173
T1614 0.2171
T1615 0.2211
T1616 0.2206
T1617 0.2219
T1618 0.2217
T1619 0.2175
T1620 0.2186
T1621 0.2186
T1622 0.2186
T1623 0.218
T1624 0.2217
T1625 0.2205
T1626 0.2195
T1627 0.2182
T1628 0.2164
T1629 0.2153
T1630 0.2148
T1631 0.2143
T1632 0.2133
T1633 0.2131
T1634 0.2115
T1635 0.2103
T1636 0.2137
T1637 0.2133
T1638 0.2124
T1639 0.2122
T1640 0.212
T1641 0.211
T1642 0.2112
T1643 0.2112
T1644 0.2109
T1645 0.21
T1646 0.2099
T1647 0.2087
T1648 0.2076
T1649 0.2065
T1650 0.2059
T1651 0.2057
T1652 0.2053
T1653 0.2043
T1654 0.2045
T1655 0.2045
T1656 0.2046
T1657 0.2046
T1658 0.2054
T1659 0.2058
T1660 0.2064
T1661 0.2074
T1662 0.2097
T1663 0.2137
T1664 0.2162
T1665 0.2144
T1666 0.2172
T1667 0.2192
T1668 0.2242
T1669 0.2233
T1670 0.2262
T1671 0.2298
T1672 0.2336
T1673 0.2332
T1674 0.2352
T1675 0.2359
T1676 0.2359
T1677 0.235
T1678 0.2336
T1679 0.2313
T1680 0.2321
T1681 0.2299
T1682 0.2283
T1683 0.2285
T1684 0.228
T1685 0.2287
T1686 0.2297
T1687 0.23
T1688 0.2309
T1689 0.2312
T1690 0.2313
T1691 0.2313
T1692 0.2314
T1693 0.2314
T1694 0.2312
T1695 0.2297
T1696 0.2283
T1697 0.2266
T1698 0.2255
T1699 0.2242
T1700 0.2234
T1701 0.2236
T1702 0.2236
T1703 0.2227
T1704 0.2258
T1705 0.226
T1706 0.2247
T1707 0.2243
T1708 0.2234
T1709 0.2219
T1710 0.2212
T1711 0.2205
T1712 0.2192
T1713 0.2187
T1714 0.2182
T1715 0.2183
T1716 0.2177
T1717 0.2167
T1718 0.2158
T1719 0.2147
T1720 0.2181
T1721 0.2183
T1722 0.2184
T1723 0.2198
T1724 0.2152
T1725 0.2151
T1726 0.2196
T1727 0.2155
T1728 0.2166
T1729 0.2155
T1730 0.2198
T1731 0.2199
T1732 0.22
T1733 0.2189
T1734 0.2189
T1735 0.2187
T1736 0.2179
T1737 0.218
T1738 0.2181
T1739 0.2181
T1740 0.2182
T1741 0.2179
T1742 0.2166
T1743 0.2161
T1744 0.215
T1745 0.2141
T1746 0.2136
T1747 0.2137
T1748 0.2138
T1749 0.2138
T1750 0.2139
T1751 0.2148
T1752 0.2151
T1753 0.2148
T1754 0.2148
T1755 0.2145
T1756 0.2139
T1757 0.2136
T1758 0.2136
T1759 0.2125
T1760 0.2122
T1761 0.2108
T1762 0.2109
T1763 0.2109
T1764 0.2105
T1765 0.2108
T1766 0.2108
T1767 0.2108
T1768 0.2104
T1769 0.21
T1770 0.2104
T1771 0.2107
T1772 0.2106
T1773 0.2106
T1774 0.2105
T1775 0.2105
T1776 0.2098
T1777 0.2091
T1778 0.2091
T1779 0.2085
T1780 0.2079
T1781 0.2079
T1782 0.207
T1783 0.2109
T1784 0.2109
T1785 0.2109
T1786 0.2109
T1787 0.209
T1788 0.2073
T1789 0.2065
T1790 0.2096
T1791 0.2094
T1792 0.2082
T1793 0.2068
T1794 0.2069
T1795 0.2069
T1796 0.2065
T1797 0.2068
T1798 0.2068
T1799 0.2068
T1800 0.2067
T1801 0.2067
T1802 0.2067
T1803 0.2059
T1804 0.2052
T1805 0.2052
T1806 0.2046
T1807 0.2046
T1808 0.204
T1809 0.204
T1810 0.204
T1811 0.204
T1812 0.2043
T1813 0.2039
T1814 0.2039
T1815 0.2038
T1816 0.2023
T1817 0.2024
T1818 0.2024
T1819 0.2024
T1820 0.2024
T1821 0.2023
T1822 0.2023
T1823 0.2023
T1824 0.2022
T1825 0.2022
T1826 0.2012
T1827 0.2007
T1828 0.2008
T1829 0.1995
T1830 0.1996
T1831 0.1995
T1832 0.1986
T1833 0.1986
T1834 0.1992
T1835 0.2015
T1836 0.2029
T1837 0.203
T1838 0.203
T1839 0.2026
T1840 0.2018
T1841 0.2019
T1842 0.2015
T1843 0.2015
T1844 0.2015
T1845 0.2025
T1846 0.2025
T1847 0.2025
T1848 0.2025
T1849 0.2024
T1850 0.2018
T1851 0.2012
T1852 0.2006
T1853 0.2
T1854 0.1989
T1855 0.1989
T1856 0.1986
T1857 0.1983
T1858 0.1986
T1859 0.1995
T1860 0.2001
T1861 0.1996
T1862 0.199
T1863 0.1984
T1864 0.1973
T1865 0.1969
T1866 0.1969
T1867 0.1981
T1868 0.1983
T1869 0.1979
T1870 0.1979
T1871 0.1975
T1872 0.1964
T1873 0.1981
T1874 0.1994
T1875 0.2008
T1876 0.204
T1877 0.2089
T1878 0.2072
T1879 0.2102
T1880 0.2135
T1881 0.2166
T1882 0.216
T1883 0.2208
T1884 0.226
T1885 0.2251
T1886 0.2285
T1887 0.2303
T1888 0.2304
T1889 0.23
T1890 0.2281
T1891 0.226
T1892 0.2246
T1893 0.2225
T1894 0.221
T1895 0.2204
T1896 0.2201
T1897 0.2204
T1898 0.222
T1899 0.224
T1900 0.2257
T1901 0.2271
T1902 0.2279
T1903 0.2284
T1904 0.2283
T1905 0.2276
T1906 0.2267
T1907 0.2267
T1908 0.2258
T1909 0.2236
T1910 0.2195
T1911 0.2225
T1912 0.2208
T1913 0.2184
T1914 0.2179
T1915 0.2183
T1916 0.2156
T1917 0.2126
T1918 0.2122
T1919 0.2113
T1920 0.2145
T1921 0.2146
T1922 0.2132
T1923 0.2123
T1924 0.2114
T1925 0.2109
T1926 0.2095
T1927 0.2094
T1928 0.2082
T1929 0.2075
T1930 0.2075
T1931 0.2094
T1932 0.2095
T1933 0.2088
T1934 0.2078
T1935 0.2073
T1936 0.207
T1937 0.2056
T1938 0.2044
T1939 0.2047
T1940 0.2058
T1941 0.2068
T1942 0.207
T1943 0.2089
T1944 0.2104
T1945 0.2095
T1946 0.2088
T1947 0.2096
T1948 0.2102
T1949 0.2112
T1950 0.2131
T1951 0.2125
T1952 0.2165
T1953 0.2212
T1954 0.2232
T1955 0.2305
T1956 0.2324
T1957 0.2362
T1958 0.2413
T1959 0.2451
T1960 0.2463
T1961 0.2511
T1962 0.2539
T1963 0.2542
T1964 0.2583
T1965 0.2619
T1966 0.2641
T1967 0.2675
T1968 0.272
T1969 0.2719
T1970 0.2761
T1971 0.2772
T1972 0.2799
T1973 0.2819
T1974 0.2796
T1975 0.2811
T1976 0.2818
T1977 0.2832
T1978 0.283
T1979 0.2824
T1980 0.2826
T1981 0.2822
T1982 0.281
T1983 0.2803
T1984 0.2791
T1985 0.2783
T1986 0.2787
T1987 0.2808
T1988 0.2798
T1989 0.2796
T1990 0.2796
T1991 0.2786
T1992 0.2784
T1993 0.2775
T1994 0.277
T1995 0.2753
T1996 0.2741
T1997 0.2734
T1998 0.2717
T1999 0.2704
T2000 0.2687
T2001 0.2705
T2002 0.2683
T2003 0.2658
T2004 0.2638
T2005 0.2622
T2006 0.2603
T2007 0.2592
T2008 0.2623
T2009 0.2614
T2010 0.2608
T2011 0.2606
T2012 0.2594
T2013 0.2588
T2014 0.2581
T2015 0.2572
T2016 0.2563
T2017 0.2549
T2018 0.2541
T2019 0.2527
T2020 0.2519
T2021 0.251
T2022 0.2499
T2023 0.2519
T2024 0.2505
T2025 0.2498
T2026 0.2489
T2027 0.2476
T2028 0.2469
T2029 0.246
T2030 0.2449
T2031 0.245
T2032 0.2444
T2033 0.2431
T2034 0.2426
T2035 0.242
T2036 0.2421
T2037 0.241
T2038 0.2407
T2039 0.2445
T2040 0.2443
T2041 0.2433
T2042 0.2428
T2043 0.2419
T2044 0.242
T2045 0.2422
T2046 0.2417
T2047 0.2417
T2048 0.2427
T2049 0.244
T2050 0.2403
T2051 0.2421
T2052 0.2438
T2053 0.2472
T2054 0.2504
T2055 0.251
T2056 0.255
T2057 0.2593
T2058 0.262
T2059 0.2667
T2060 0.2702
T2061 0.2699
T2062 0.2721
T2063 0.2747
T2064 0.2766
T2065 0.2774
T2066 0.2775
T2067 0.2783
T2068 0.275
T2069 0.2775
T2070 0.2773
T2071 0.2765
T2072 0.2759
T2073 0.275
T2074 0.2737
T2075 0.2732
T2076 0.2724
T2077 0.2716
T2078 0.2707
T2079 0.2699
T2080 0.2697
T2081 0.2688
T2082 0.2677
T2083 0.2669
T2084 0.2658
T2085 0.268
T2086 0.2664
T2087 0.2642
T2088 0.2632
T2089 0.2624
T2090 0.261
T2091 0.2594
T2092 0.2581
T2093 0.2568
T2094 0.2589
T2095 0.2578
T2096 0.257
T2097 0.2562
T2098 0.2565
T2099 0.2556
T2100 0.2536
T2101 0.2526
T2102 0.2523
T2103 0.2514
T2104 0.2509
T2105 0.2501
T2106 0.2492
T2107 0.249
T2108 0.249
T2109 0.2486
T2110 0.2477
T2111 0.2464
T2112 0.2497
T2113 0.2486
T2114 0.2484
T2115 0.2477
T2116 0.2474
T2117 0.2475
T2118 0.2474
T2119 0.2474
T2120 0.2474
T2121 0.2467
T2122 0.2461
T2123 0.2461
T2124 0.2461
T2125 0.2452
T2126 0.2461
T2127 0.2466
T2128 0.245
T2129 0.2448
T2130 0.2448
T2131 0.2457
T2132 0.247
T2133 0.248
T2134 0.2489
T2135 0.2485
T2136 0.2485
T2137 0.2477
T2138 0.2477
T2139 0.2464
T2140 0.2465
T2141 0.2459
T2142 0.2453
T2143 0.2453
T2144 0.2453
T2145 0.2447
T2146 0.245
T2147 0.2459
T2148 0.2469
T2149 0.2488
T2150 0.2469
T2151 0.2482
T2152 0.2498
T2153 0.2505
T2154 0.2511
T2155 0.2519
T2156 0.2524
T2157 0.2526
T2158 0.2522
T2159 0.2516
T2160 0.251
T2161 0.2511
T2162 0.251
T2163 0.2498
T2164 0.2499
T2165 0.2487
T2166 0.2484
T2167 0.2479
T2168 0.247
T2169 0.2464
T2170 0.2462
T2171 0.2452
T2172 0.2445
T2173 0.2474
T2174 0.2464
T2175 0.2462
T2176 0.2449
T2177 0.245
T2178 0.2439
T2179 0.244
T2180 0.2427
T2181 0.2428
T2182 0.2421
T2183 0.2415
T2184 0.2416
T2185 0.2407
T2186 0.2392
T2187 0.2393
T2188 0.2393
T2189 0.2384
T2190 0.2382
T2191 0.2378
T2192 0.2372
T2193 0.2369
T2194 0.2366
T2195 0.236
T2196 0.2356
T2197 0.2356
T2198 0.235
T2199 0.2384
T2200 0.2378
T2201 0.2379
T2202 0.2379
T2203 0.2391
T2204 0.234
T2205 0.238
T2206 0.238
T2207 0.2377
T2208 0.2377
T2209 0.2376
T2210 0.2368
T2211 0.2364
T2212 0.2364
T2213 0.2358
T2214 0.2353
T2215 0.2353
T2216 0.2353
T2217 0.2352
T2218 0.2349
T2219 0.2339
T2220 0.2339
T2221 0.2336
T2222 0.2331
T2223 0.2328
T2224 0.2328
T2225 0.2328
T2226 0.2328
T2227 0.2327
T2228 0.2327
T2229 0.2327
T2230 0.2326
T2231 0.2326
T2232 0.2324
T2233 0.2318
T2234 0.2312
T2235 0.2313
T2236 0.2312
T2237 0.2312
T2238 0.23
T2239 0.2301
T2240 0.2301
T2241 0.2299
T2242 0.2299
T2243 0.2295
T2244 0.2287
T2245 0.2287
T2246 0.2287
T2247 0.2287
T2248 0.2284
T2249 0.2281
T2250 0.2274
T2251 0.2273
T2252 0.2273
T2253 0.2273
T2254 0.2272
T2255 0.2272
T2256 0.2266
T2257 0.226
T2258 0.2261
T2259 0.226
T2260 0.226
T2261 0.2257
T2262 0.2254
T2263 0.2253
T2264 0.2249
T2265 0.2245
T2266 0.2245
T2267 0.2245
T2268 0.2238
T2269 0.2293
T2270 0.2294
T2271 0.2293
T2272 0.2285
T2273 0.2282
T2274 0.2282
T2275 0.2282
T2276 0.228
T2277 0.228
T2278 0.2279
T2279 0.2279
T2280 0.2279
T2281 0.2279
T2282 0.227
T2283 0.2267
T2284 0.2267
T2285 0.2267
T2286 0.2267
T2287 0.2267
T2288 0.2266
T2289 0.226
T2290 0.2255
T2291 0.2254
T2292 0.2253
T2293 0.2253
T2294 0.2252
T2295 0.2252
T2296 0.2252
T2297 0.2252
T2298 0.2248
T2299 0.2243
T2300 0.224
T2301 0.2237
T2302 0.221
T2303 0.2167
T2304 0.2188
T2305 0.2198
T2306 0.2192
T2307 0.2204
T2308 0.2214
T2309 0.2215
T2310 0.2215
T2311 0.2214
T2312 0.2214
T2313 0.2214
T2314 0.2214
T2315 0.2213
T2316 0.2213
T2317 0.2213
T2318 0.2212
T2319 0.2212
T2320 0.2206
T2321 0.22
T2322 0.221
T2323 0.2211
T2324 0.2211
T2325 0.221
T2326 0.221
T2327 0.221
T2328 0.221
T2329 0.2207
T2330 0.2207
T2331 0.2207
T2332 0.2195
T2333 0.2196
T2334 0.2196
T2335 0.2195
T2336 0.2195
T2337 0.2195
T2338 0.2194
T2339 0.2191
T2340 0.2185
T2341 0.2192
T2342 0.2194
T2343 0.2187
T2344 0.2184
T2345 0.2182
T2346 0.2182
T2347 0.2181
T2348 0.2181
T2349 0.2179
T2350 0.2185
T2351 0.2184
T2352 0.2186
T2353 0.2177
T2354 0.2178
T2355 0.2177
T2356 0.2177
T2357 0.2177
T2358 0.2176
T2359 0.2176
T2360 0.2176
T2361 0.2176
T2362 0.2169
T2363 0.2173
T2364 0.2169
T2365 0.2169
T2366 0.2169
T2367 0.2163
T2368 0.2163
T2369 0.2169
T2370 0.2195
T2371 0.2207
T2372 0.2208
T2373 0.2204
T2374 0.2189
T2375 0.2174
T2376 0.2167
T2377 0.2159
T2378 0.215
T2379 0.2148
T2380 0.2148
T2381 0.2147
T2382 0.2156
T2383 0.2158
T2384 0.2157
T2385 0.2157
T2386 0.2157
T2387 0.2157
T2388 0.2156
T2389 0.2156
T2390 0.2156
T2391 0.2156
T2392 0.2155
T2393 0.2155
T2394 0.2155
T2395 0.1218
T2396 0.1288
T2397 0.1291
T2398 0.1288
T2399 0.1288
T2400 0.1287
T2401 0.1287
T2402 0.1287
T2403 0.1287
T2404 0.1287
T2405 0.1287
T2406 0.1286
T2407 0.1289
T2408 0.1286
T2409 0.1286
T2410 0.1284
T2411 0.1281
T2412 0.127
T2413 0.1276
T2414 0.1269
T2415 0.1303
T2416 0.1297
T2417 0.1296
T2418 0.1296
T2419 0.1296
T2420 0.1296
T2421 0.1296
T2422 0.1296
T2423 0.1295
T2424 0.1295
T2425 0.1295
T2426 0.1295
T2427 0.1295
T2428 0.1295
T2429 0.1294
T2430 0.1294
T2431 0.1294
T2432 0.1294
T2433 0.1294
T2434 0.1294
T2435 0.1293
T2436 0.1293
T2437 0.1293
T2438 0.1293
T2439 0.1293
T2440 0.1293
T2441 0.1292
T2442 0.1292
T2443 0.1292
T2444 0.1292
T2445 0.1292
T2446 0.1292
T2447 0.1291
T2448 0.1291
T2449 0.1291
T2450 0.1291
T2451 0.1291
T2452 0.1291
T2453 0.129
T2454 0.129
T2455 0.129
T2456 0.129
T2457 0.1284
T2458 0.1277
T2459 0.1277
T2460 0.1274
T2461 0.1277
T2462 0.1267
T2463 0.1273
T2464 0.1273
T2465 0.1276
T2466 0.1276
T2467 0.1276
T2468 0.1276
T2469 0.1276
T2470 0.1275
T2471 0.1275
T2472 0.1275
T2473 0.1275
T2474 0.1275
T2475 0.1275
T2476 0.1274
T2477 0.1274
T2478 0.1274
T2479 0.1274
T2480 0.1274
T2481 0.1274
T2482 0.1273
T2483 0.1273
T2484 0.127
T2485 0.127
T2486 0.1273
T2487 0.1263
T2488 0.1266
T2489 0.1338
T2490 0.1632
T2491 0.1629
T2492 0.1608
T2493 0.1575
T2494 0.1557
T2495 0.1554
T2496 0.1534
T2497 0.1527
T2498 0.1508
T2499 0.1495
T2500 0.1485
T2501 0.1474
T2502 0.1462
T2503 0.1498
T2504 0.148
T2505 0.1477
T2506 0.1469
T2507 0.166
T2508 0.1615
T2509 0.1583
T2510 0.1598
T2511 0.154
T2512 0.147
T2513 0.1479
T2514 0.1467
T2515 0.1457
T2516 0.1453
T2517 0.1447
T2518 0.1442
T2519 0.1434
T2520 0.1424
T2521 0.1412
T2522 0.1401
T2523 0.1396
T2524 0.139
T2525 0.1379
T2526 0.1366
T2527 0.1363
T2528 0.1352
T2529 0.1342
T2530 0.1336
T2531 0.1364
T2532 0.1353
T2533 0.1347
T2534 0.1338
T2535 0.1318
T2536 0.1314
T2537 0.1314
T2538 0.1314
T2539 0.1314
T2540 0.1313
T2541 0.1313
T2542 0.1313
T2543 0.1313
T2544 0.1313
T2545 0.1313
T2546 0.1313
T2547 0.1312
T2548 0.1306
T2549 0.13
T2550 0.13
T2551 0.13
T2552 0.13
T2553 0.1291
T2554 0.1293
T2555 0.1299
T2556 0.1296
T2557 0.1281
T2558 0.1271
T2559 0.1263
T2560 0.158
T2561 0.1461
T2562 0.147
T2563 0.1452
T2564 0.143
T2565 0.1417
T2566 0.1408
T2567 0.1398
T2568 0.1394
T2569 0.1388
T2570 0.1379
T2571 0.1371
T2572 0.1367
T2573 0.1359
T2574 0.1352
T2575 0.1345
T2576 0.1341
T2577 0.1337
T2578 0.1337
T2579 0.1328
T2580 0.1362
T2581 0.1346
T2582 0.1342
T2583 0.1333
T2584 0.133
T2585 0.1333
T2586 0.1332
T2587 0.1332
T2588 0.1332
T2589 0.1332
T2590 0.1332
T2591 0.1323
T2592 0.132
T2593 0.132
T2594 0.132
T2595 0.1319
T2596 0.1319
T2597 0.1319
T2598 0.1319
T2599 0.1319
T2600 0.1311
T2601 0.1304
T2602 0.1304
T2603 0.1298
T2604 0.1297
T2605 0.1297
T2606 0.1291
T2607 0.1303
T2608 0.13
T2609 0.13
T2610 0.1291
T2611 0.129
T2612 0.129
T2613 0.129
T2614 0.129
T2615 0.129
T2616 0.129
T2617 0.1281
T2618 0.1278
T2619 0.1284
T2620 0.1287
T2621 0.129
T2622 0.129
T2623 0.129
T2624 0.129
T2625 0.129
T2626 0.1287
T2627 0.1284
T2628 0.1281
T2629 0.1275
T2630 0.1275
T2631 0.1278
T2632 0.1269
T2633 0.1266
T2634 0.1266
T2635 0.1266
T2636 0.1266
T2637 0.1266
T2638 0.1266
T2639 0.1266
T2640 0.1266
T2641 0.1266
T2642 0.1266
T2643 0.1266
T2644 0.1266
T2645 0.1275
T2646 0.1278
T2647 0.1278
T2648 0.1278
T2649 0.1278
T2650 0.1278
T2651 0.1269
T2652 0.1269
T2653 0.1266
T2654 0.1266
T2655 0.1266
T2656 0.1266
T2657 0.1269
T2658 0.1275
T2659 0.1269
T2660 0.1281
T2661 0.1278
T2662 0.1287
T2663 0.1298
T2664 0.1298
T2665 0.1305
T2666 0.1309
T2667 0.1327
T2668 0.1339
T2669 0.1353
T2670 0.1316
T2671 0.1331
T2672 0.1345
T2673 0.1374
T2674 0.1389
T2675 0.1414
T2676 0.1451
T2677 0.1429
T2678 0.1455
T2679 0.1474
T2680 0.1481
T2681 0.1484
T2682 0.1492
T2683 0.1502
T2684 0.1505
T2685 0.1505
T2686 0.1498
T2687 0.1492
T2688 0.1486
T2689 0.1478
T2690 0.1467
T2691 0.1457
T2692 0.1454
T2693 0.1454
T2694 0.1454
T2695 0.1454
T2696 0.1454
T2697 0.1454
T2698 0.1454
T2699 0.1454
T2700 0.1454
T2701 0.1442
T2702 0.1425
T2703 0.1457
T2704 0.1449
T2705 0.1429
T2706 0.146
T2707 0.1449
T2708 0.1449
T2709 0.1439
T2710 0.1424
T2711 0.1424
T2712 0.1414
T2713 0.1402
T2714 0.1399
T2715 0.1399
T2716 0.1399
T2717 0.1396
T2718 0.1389
T2719 0.1386
T2720 0.1386
T2721 0.1396
T2722 0.1389
T2723 0.1393
T2724 0.1393
T2725 0.1411
T2726 0.1421
T2727 0.1424
T2728 0.1427
T2729 0.1435
T2730 0.1439
T2731 0.1449
T2732 0.1449
T2733 0.1457
T2734 0.146
T2735 0.1463
T2736 0.1429
T2737 0.1429
T2738 0.1429
T2739 0.1429
T2740 0.1429
T2741 0.1439
T2742 0.1443
T2743 0.1448
T2744 0.1454
T2745 0.1457
T2746 0.1467
T2747 0.1481
T2748 0.1484
T2749 0.1489
T2750 0.1498
T2751 0.1486
T2752 0.1481
T2753 0.1471
T2754 0.1467
T2755 0.1454
T2756 0.1451
T2757 0.1443
T2758 0.1439
T2759 0.1429
T2760 0.1466
T2761 0.1454
T2762 0.1449
T2763 0.1442
T2764 0.1435
T2765 0.143
T2766 0.1424
T2767 0.1414
T2768 0.1411
T2769 0.1411
T2770 0.1411
T2771 0.1411
T2772 0.1402
T2773 0.1399
T2774 0.1393
T2775 0.1386
T2776 0.1386
T2777 0.1386
T2778 0.1386
T2779 0.1386
T2780 0.1386
T2781 0.1377
T2782 0.1374
T2783 0.1374
T2784 0.1371
T2785 0.136
T2786 0.136
T2787 0.136
T2788 0.1352
T2789 0.1349
T2790 0.1349
T2791 0.124
T2792 0.124
T2793 0.124
T2794 0.124
T2795 0.124
T2796 0.124
T2797 0.124
T2798 0.124
T2799 0.124
T2800 0.124
T2801 0.124
T2802 0.124
T2803 0.124
T2804 0.124
T2805 0.124
T2806 0.124
T2807 0.124
T2808 0.124
