# Supplementary material for: FishMORPH - An agent-based model to predict salmonid growth and distribution responses under natural and low flows
Source: Sci Rep. 2016 Jul 19;6:29414. doi: 10.1038/srep29414 (PMC4949470; doi:10.1038/srep29414)
Supplement: Supplementary Information 2 [file srep29414-s2.zip › SR_FishMORPH_Files/Parameters/Baseline_Velocity_P41.var]

Velocity PatchP41
T1 0.1386
T2 0.1384
T3 0.1384
T4 0.1384
T5 0.1382
T6 0.138
T7 0.1381
T8 0.138
T9 0.1373
T10 0.1388
T11 0.138
T12 0.1372
T13 0.1368
T14 0.1356
T15 0.1356
T16 0.1356
T17 0.1356
T18 0.1356
T19 0.1354
T20 0.1351
T21 0.1346
T22 0.1344
T23 0.1344
T24 0.1344
T25 0.1339
T26 0.1334
T27 0.1334
T28 0.1334
T29 0.1334
T30 0.1334
T31 0.1334
T32 0.1334
T33 0.1334
T34 0.1334
T35 0.1331
T36 0.1329
T37 0.1324
T38 0.1324
T39 0.1324
T40 0.1324
T41 0.1324
T42 0.1322
T43 0.1316
T44 0.1316
T45 0.1316
T46 0.1316
T47 0.1316
T48 0.1316
T49 0.1316
T50 0.1316
T51 0.1306
T52 0.1306
T53 0.1306
T54 0.1296
T55 0.1296
T56 0.1293
T57 0.1288
T58 0.129
T59 0.1293
T60 0.1313
T61 0.1298
T62 0.129
T63 0.1288
T64 0.1285
T65 0.1296
T66 0.1288
T67 0.1285
T68 0.1285
T69 0.1285
T70 0.1285
T71 0.1283
T72 0.13
T73 0.1296
T74 0.129
T75 0.1282
T76 0.1282
T77 0.1282
T78 0.1282
T79 0.1282
T80 0.1282
T81 0.1282
T82 0.1282
T83 0.1282
T84 0.1282
T85 0.1285
T86 0.1292
T87 0.1292
T88 0.1292
T89 0.1292
T90 0.1292
T91 0.1292
T92 0.1292
T93 0.1292
T94 0.1292
T95 0.1292
T96 0.1292
T97 0.1292
T98 0.1292
T99 0.129
T100 0.1282
T101 0.1282
T102 0.1282
T103 0.1282
T104 0.1282
T105 0.1282
T106 0.1282
T107 0.1282
T108 0.128
T109 0.1282
T110 0.1282
T111 0.1282
T112 0.1282
T113 0.1282
T114 0.1282
T115 0.1282
T116 0.1282
T117 0.1282
T118 0.1282
T119 0.1282
T120 0.1282
T121 0.1282
T122 0.1282
T123 0.1282
T124 0.1282
T125 0.1282
T126 0.1282
T127 0.1282
T128 0.1282
T129 0.1282
T130 0.1282
T131 0.1287
T132 0.1292
T133 0.1292
T134 0.1292
T135 0.1292
T136 0.1294
T137 0.13
T138 0.13
T139 0.13
T140 0.13
T141 0.13
T142 0.13
T143 0.13
T144 0.13
T145 0.13
T146 0.13
T147 0.13
T148 0.13
T149 0.13
T150 0.1285
T151 0.1283
T152 0.1285
T153 0.1288
T154 0.1296
T155 0.1296
T156 0.1296
T157 0.1296
T158 0.1301
T159 0.1296
T160 0.1301
T161 0.1306
T162 0.1306
T163 0.1306
T164 0.1306
T165 0.1306
T166 0.1306
T167 0.1306
T168 0.1306
T169 0.1306
T170 0.1306
T171 0.1306
T172 0.1306
T173 0.1306
T174 0.1306
T175 0.1306
T176 0.1306
T177 0.1306
T178 0.1303
T179 0.1306
T180 0.1306
T181 0.1303
T182 0.1298
T183 0.1303
T184 0.1298
T185 0.1296
T186 0.1296
T187 0.1296
T188 0.1296
T189 0.1296
T190 0.1296
T191 0.1296
T192 0.1296
T193 0.1296
T194 0.1296
T195 0.1296
T196 0.1296
T197 0.1288
T198 0.1285
T199 0.1285
T200 0.1285
T201 0.13
T202 0.13
T203 0.13
T204 0.13
T205 0.13
T206 0.13
T207 0.13
T208 0.13
T209 0.13
T210 0.13
T211 0.13
T212 0.13
T213 0.13
T214 0.13
T215 0.1303
T216 0.13
T217 0.13
T218 0.13
T219 0.13
T220 0.13
T221 0.13
T222 0.13
T223 0.13
T224 0.1298
T225 0.1292
T226 0.1292
T227 0.1292
T228 0.1292
T229 0.1292
T230 0.1292
T231 0.1292
T232 0.1292
T233 0.1292
T234 0.1292
T235 0.1292
T236 0.1292
T237 0.1292
T238 0.1292
T239 0.1292
T240 0.1292
T241 0.1292
T242 0.1292
T243 0.1292
T244 0.1292
T245 0.1292
T246 0.1292
T247 0.1292
T248 0.1292
T249 0.1282
T250 0.1282
T251 0.1285
T252 0.1486
T253 0.1639
T254 0.1604
T255 0.1601
T256 0.1602
T257 0.1602
T258 0.1592
T259 0.1593
T260 0.1593
T261 0.1588
T262 0.1583
T263 0.1584
T264 0.1584
T265 0.1584
T266 0.1584
T267 0.1584
T268 0.1584
T269 0.1584
T270 0.1584
T271 0.1584
T272 0.1584
T273 0.1584
T274 0.1584
T275 0.1584
T276 0.1586
T277 0.1588
T278 0.1593
T279 0.1593
T280 0.1593
T281 0.1593
T282 0.1588
T283 0.1586
T284 0.1583
T285 0.1584
T286 0.1584
T287 0.1584
T288 0.1584
T289 0.1584
T290 0.1584
T291 0.1584
T292 0.1584
T293 0.1586
T294 0.1594
T295 0.1593
T296 0.1593
T297 0.1603
T298 0.1602
T299 0.1602
T300 0.1606
T301 0.1603
T302 0.1604
T303 0.1606
T304 0.1608
T305 0.1609
T306 0.1609
T307 0.1609
T308 0.1609
T309 0.1609
T310 0.1609
T311 0.1609
T312 0.1609
T313 0.1609
T314 0.1609
T315 0.1609
T316 0.1609
T317 0.1609
T318 0.1609
T319 0.1609
T320 0.1609
T321 0.1609
T322 0.1609
T323 0.1609
T324 0.1609
T325 0.1607
T326 0.1609
T327 0.1609
T328 0.1609
T329 0.1609
T330 0.1609
T331 0.1609
T332 0.1609
T333 0.1609
T334 0.1609
T335 0.1609
T336 0.1609
T337 0.1607
T338 0.1601
T339 0.1602
T340 0.1602
T341 0.1602
T342 0.1602
T343 0.1602
T344 0.1602
T345 0.1602
T346 0.1602
T347 0.1602
T348 0.1602
T349 0.1602
T350 0.1602
T351 0.1602
T352 0.1602
T353 0.1592
T354 0.1593
T355 0.1593
T356 0.1593
T357 0.1593
T358 0.1593
T359 0.1593
T360 0.1593
T361 0.1593
T362 0.1588
T363 0.1593
T364 0.1593
T365 0.1593
T366 0.1593
T367 0.1593
T368 0.1593
T369 0.1593
T370 0.1593
T371 0.1593
T372 0.1593
T373 0.1595
T374 0.1603
T375 0.1602
T376 0.1602
T377 0.1602
T378 0.1604
T379 0.1601
T380 0.1602
T381 0.1602
T382 0.1602
T383 0.1602
T384 0.1602
T385 0.1602
T386 0.1602
T387 0.1602
T388 0.1602
T389 0.1602
T390 0.1602
T391 0.1602
T392 0.1602
T393 0.1594
T394 0.1553
T395 0.1449
T396 0.1402
T397 0.139
T398 0.1381
T399 0.1381
T400 0.1382
T401 0.1382
T402 0.1382
T403 0.1385
T404 0.1382
T405 0.1382
T406 0.1375
T407 0.1373
T408 0.1373
T409 0.1373
T410 0.1378
T411 0.1383
T412 0.1381
T413 0.1392
T414 0.1398
T415 0.1392
T416 0.1398
T417 0.1398
T418 0.1398
T419 0.1396
T420 0.138
T421 0.1382
T422 0.1347
T423 0.1339
T424 0.1344
T425 0.1344
T426 0.1344
T427 0.1344
T428 0.1344
T429 0.1344
T430 0.1344
T431 0.1344
T432 0.1344
T433 0.1344
T434 0.1344
T435 0.1339
T436 0.1334
T437 0.1334
T438 0.1329
T439 0.1324
T440 0.1319
T441 0.1314
T442 0.1314
T443 0.1311
T444 0.1304
T445 0.1306
T446 0.1304
T447 0.1306
T448 0.1304
T449 0.1301
T450 0.1288
T451 0.1283
T452 0.1283
T453 0.1283
T454 0.1303
T455 0.1298
T456 0.1298
T457 0.1283
T458 0.1283
T459 0.1283
T460 0.1281
T461 0.1283
T462 0.1283
T463 0.1293
T464 0.13
T465 0.1307
T466 0.1312
T467 0.1319
T468 0.1324
T469 0.1332
T470 0.1332
T471 0.1337
T472 0.1342
T473 0.1339
T474 0.1332
T475 0.1327
T476 0.1322
T477 0.1317
T478 0.1312
T479 0.1312
T480 0.1307
T481 0.1312
T482 0.1309
T483 0.1312
T484 0.1312
T485 0.1314
T486 0.1312
T487 0.1322
T488 0.1323
T489 0.1337
T490 0.135
T491 0.1365
T492 0.1367
T493 0.1377
T494 0.1382
T495 0.139
T496 0.1397
T497 0.1404
T498 0.1405
T499 0.1415
T500 0.1428
T501 0.1433
T502 0.1447
T503 0.1459
T504 0.1442
T505 0.1451
T506 0.146
T507 0.1461
T508 0.1464
T509 0.147
T510 0.1469
T511 0.1472
T512 0.1478
T513 0.148
T514 0.1486
T515 0.1497
T516 0.1499
T517 0.1508
T518 0.1502
T519 0.1502
T520 0.1504
T521 0.1502
T522 0.1502
T523 0.1502
T524 0.1502
T525 0.1502
T526 0.1502
T527 0.1499
T528 0.1504
T529 0.1501
T530 0.1502
T531 0.1493
T532 0.1494
T533 0.1492
T534 0.1485
T535 0.1475
T536 0.1471
T537 0.1467
T538 0.1463
T539 0.1459
T540 0.146
T541 0.1448
T542 0.145
T543 0.145
T544 0.1445
T545 0.1441
T546 0.1441
T547 0.1436
T548 0.1432
T549 0.1433
T550 0.1428
T551 0.1451
T552 0.1449
T553 0.1441
T554 0.1442
T555 0.1437
T556 0.1433
T557 0.1433
T558 0.1436
T559 0.1445
T560 0.1434
T561 0.1459
T562 0.1474
T563 0.1492
T564 0.1512
T565 0.1538
T566 0.1586
T567 0.1603
T568 0.1626
T569 0.1636
T570 0.1648
T571 0.1664
T572 0.1679
T573 0.17
T574 0.172
T575 0.175
T576 0.1744
T577 0.1801
T578 0.1859
T579 0.1912
T580 0.194
T581 0.1998
T582 0.2006
T583 0.2046
T584 0.2045
T585 0.2057
T586 0.2088
T587 0.2088
T588 0.2097
T589 0.2137
T590 0.2157
T591 0.2138
T592 0.2159
T593 0.2162
T594 0.2162
T595 0.2155
T596 0.2125
T597 0.2116
T598 0.2075
T599 0.2059
T600 0.2016
T601 0.2002
T602 0.1976
T603 0.1949
T604 0.1963
T605 0.1945
T606 0.1936
T607 0.1929
T608 0.1932
T609 0.1938
T610 0.1953
T611 0.1963
T612 0.1984
T613 0.1969
T614 0.1989
T615 0.1997
T616 0.2014
T617 0.2027
T618 0.2041
T619 0.203
T620 0.2039
T621 0.2042
T622 0.2033
T623 0.2009
T624 0.1989
T625 0.1962
T626 0.1887
T627 0.1847
T628 0.1764
T629 0.1726
T630 0.1685
T631 0.1666
T632 0.1649
T633 0.1635
T634 0.1623
T635 0.1625
T636 0.1616
T637 0.1609
T638 0.1605
T639 0.1598
T640 0.1591
T641 0.1589
T642 0.1585
T643 0.1582
T644 0.1582
T645 0.1582
T646 0.1577
T647 0.1572
T648 0.157
T649 0.1563
T650 0.1564
T651 0.1559
T652 0.1555
T653 0.1556
T654 0.1551
T655 0.157
T656 0.1571
T657 0.1565
T658 0.1563
T659 0.1563
T660 0.1553
T661 0.1554
T662 0.1545
T663 0.1546
T664 0.153
T665 0.1408
T666 0.1433
T667 0.1435
T668 0.1435
T669 0.1432
T670 0.1428
T671 0.1428
T672 0.1428
T673 0.1428
T674 0.1428
T675 0.1419
T676 0.142
T677 0.1419
T678 0.1418
T679 0.1416
T680 0.1409
T681 0.141
T682 0.141
T683 0.1405
T684 0.1413
T685 0.1436
T686 0.1488
T687 0.1534
T688 0.148
T689 0.1431
T690 0.1429
T691 0.1416
T692 0.1409
T693 0.1405
T694 0.1401
T695 0.1401
T696 0.1399
T697 0.1392
T698 0.1392
T699 0.1393
T700 0.1393
T701 0.1394
T702 0.1386
T703 0.1387
T704 0.1387
T705 0.1385
T706 0.1386
T707 0.1386
T708 0.1388
T709 0.1386
T710 0.1387
T711 0.1387
T712 0.1385
T713 0.1377
T714 0.1378
T715 0.1379
T716 0.1379
T717 0.1379
T718 0.1379
T719 0.1379
T720 0.1379
T721 0.1379
T722 0.138
T723 0.138
T724 0.138
T725 0.138
T726 0.138
T727 0.138
T728 0.1381
T729 0.1378
T730 0.1379
T731 0.1381
T732 0.1381
T733 0.1374
T734 0.1372
T735 0.1375
T736 0.1372
T737 0.137
T738 0.1367
T739 0.1365
T740 0.1363
T741 0.1363
T742 0.1363
T743 0.1362
T744 0.1361
T745 0.1362
T746 0.1362
T747 0.1362
T748 0.1362
T749 0.1362
T750 0.1362
T751 0.1362
T752 0.1363
T753 0.1363
T754 0.1363
T755 0.1363
T756 0.1363
T757 0.1363
T758 0.1364
T759 0.1364
T760 0.1364
T761 0.1364
T762 0.1364
T763 0.1364
T764 0.1364
T765 0.143
T766 0.1418
T767 0.1419
T768 0.1419
T769 0.1419
T770 0.1419
T771 0.1417
T772 0.1415
T773 0.1415
T774 0.1412
T775 0.1415
T776 0.1417
T777 0.1417
T778 0.1417
T779 0.1417
T780 0.1417
T781 0.1415
T782 0.1414
T783 0.1412
T784 0.1412
T785 0.1408
T786 0.1411
T787 0.1408
T788 0.1409
T789 0.1414
T790 0.1413
T791 0.1414
T792 0.1414
T793 0.1414
T794 0.1414
T795 0.1414
T796 0.1414
T797 0.1412
T798 0.1415
T799 0.1415
T800 0.1415
T801 0.1415
T802 0.1415
T803 0.1415
T804 0.1415
T805 0.1414
T806 0.1414
T807 0.1414
T808 0.1414
T809 0.1409
T810 0.1405
T811 0.1408
T812 0.1406
T813 0.1406
T814 0.1406
T815 0.1406
T816 0.1407
T817 0.1407
T818 0.1407
T819 0.1407
T820 0.1407
T821 0.1402
T822 0.1403
T823 0.1398
T824 0.1399
T825 0.1399
T826 0.1399
T827 0.1399
T828 0.1399
T829 0.1399
T830 0.1392
T831 0.1393
T832 0.1398
T833 0.1385
T834 0.138
T835 0.1378
T836 0.137
T837 0.137
T838 0.1371
T839 0.1371
T840 0.1371
T841 0.1371
T842 0.1371
T843 0.1371
T844 0.1371
T845 0.137
T846 0.1393
T847 0.1393
T848 0.1388
T849 0.1387
T850 0.137
T851 0.1395
T852 0.137
T853 0.1398
T854 0.1398
T855 0.1388
T856 0.1385
T857 0.1378
T858 0.1378
T859 0.1378
T860 0.1378
T861 0.1378
T862 0.1378
T863 0.1379
T864 0.1379
T865 0.1384
T866 0.1389
T867 0.1389
T868 0.139
T869 0.139
T870 0.139
T871 0.139
T872 0.139
T873 0.139
T874 0.139
T875 0.1391
T876 0.1391
T877 0.1391
T878 0.1391
T879 0.1391
T880 0.1381
T881 0.1381
T882 0.1374
T883 0.1371
T884 0.1366
T885 0.1366
T886 0.1371
T887 0.1372
T888 0.1376
T889 0.138
T890 0.138
T891 0.138
T892 0.1381
T893 0.1381
T894 0.1383
T895 0.1381
T896 0.1381
T897 0.1381
T898 0.1381
T899 0.1381
T900 0.1382
T901 0.1382
T902 0.1382
T903 0.138
T904 0.1374
T905 0.1372
T906 0.1372
T907 0.1372
T908 0.1372
T909 0.1372
T910 0.1373
T911 0.1373
T912 0.1373
T913 0.1373
T914 0.1373
T915 0.1376
T916 0.1373
T917 0.1373
T918 0.1376
T919 0.1384
T920 0.1377
T921 0.1374
T922 0.1374
T923 0.1374
T924 0.1374
T925 0.1374
T926 0.1374
T927 0.1371
T928 0.1364
T929 0.1373
T930 0.1365
T931 0.1363
T932 0.1363
T933 0.1363
T934 0.1363
T935 0.1363
T936 0.1363
T937 0.1363
T938 0.1366
T939 0.1366
T940 0.1364
T941 0.1374
T942 0.1374
T943 0.1375
T944 0.1375
T945 0.1375
T946 0.1375
T947 0.1375
T948 0.1375
T949 0.1383
T950 0.1394
T951 0.1389
T952 0.1384
T953 0.1378
T954 0.1374
T955 0.1374
T956 0.1374
T957 0.1374
T958 0.1374
T959 0.1374
T960 0.1375
T961 0.1375
T962 0.1375
T963 0.1375
T964 0.1375
T965 0.1375
T966 0.1375
T967 0.1375
T968 0.1375
T969 0.1376
T970 0.1376
T971 0.1376
T972 0.1376
T973 0.1376
T974 0.1376
T975 0.1376
T976 0.1376
T977 0.1377
T978 0.1377
T979 0.1377
T980 0.1377
T981 0.1376
T982 0.1369
T983 0.1367
T984 0.1367
T985 0.1367
T986 0.1365
T987 0.1365
T988 0.1365
T989 0.1365
T990 0.1365
T991 0.1365
T992 0.1365
T993 0.1366
T994 0.1366
T995 0.1366
T996 0.1366
T997 0.1366
T998 0.1366
T999 0.1366
T1000 0.1366
T1001 0.1364
T1002 0.1356
T1003 0.1356
T1004 0.1356
T1005 0.1359
T1006 0.1367
T1007 0.1367
T1008 0.1359
T1009 0.1357
T1010 0.1357
T1011 0.1357
T1012 0.1357
T1013 0.1357
T1014 0.1357
T1015 0.1357
T1016 0.1371
T1017 0.1371
T1018 0.137
T1019 0.1366
T1020 0.1366
T1021 0.1366
T1022 0.1367
T1023 0.1364
T1024 0.137
T1025 0.1362
T1026 0.1359
T1027 0.1355
T1028 0.1351
T1029 0.1355
T1030 0.136
T1031 0.136
T1032 0.136
T1033 0.136
T1034 0.136
T1035 0.136
T1036 0.136
T1037 0.136
T1038 0.136
T1039 0.1361
T1040 0.1366
T1041 0.1371
T1042 0.1361
T1043 0.1364
T1044 0.1372
T1045 0.1372
T1046 0.1378
T1047 0.1381
T1048 0.1381
T1049 0.1384
T1050 0.1381
T1051 0.1373
T1052 0.1363
T1053 0.136
T1054 0.136
T1055 0.136
T1056 0.136
T1057 0.1371
T1058 0.1371
T1059 0.1371
T1060 0.1371
T1061 0.1371
T1062 0.1372
T1063 0.1372
T1064 0.1372
T1065 0.1372
T1066 0.1372
T1067 0.1377
T1068 0.1381
T1069 0.1381
T1070 0.1381
T1071 0.1381
T1072 0.1387
T1073 0.1392
T1074 0.1392
T1075 0.1392
T1076 0.1392
T1077 0.1392
T1078 0.1393
T1079 0.1393
T1080 0.1393
T1081 0.1393
T1082 0.1396
T1083 0.1396
T1084 0.1398
T1085 0.139
T1086 0.1389
T1087 0.1388
T1088 0.1388
T1089 0.1402
T1090 0.1402
T1091 0.14
T1092 0.1403
T1093 0.1521
T1094 0.1495
T1095 0.1486
T1096 0.1487
T1097 0.1487
T1098 0.149
T1099 0.1498
T1100 0.1497
T1101 0.1497
T1102 0.1515
T1103 0.1536
T1104 0.1572
T1105 0.162
T1106 0.1657
T1107 0.1639
T1108 0.164
T1109 0.164
T1110 0.1655
T1111 0.1674
T1112 0.171
T1113 0.1726
T1114 0.1776
T1115 0.1787
T1116 0.1775
T1117 0.1775
T1118 0.1762
T1119 0.1764
T1120 0.1728
T1121 0.1698
T1122 0.169
T1123 0.1688
T1124 0.1676
T1125 0.1659
T1126 0.1658
T1127 0.1659
T1128 0.1659
T1129 0.1659
T1130 0.1666
T1131 0.1668
T1132 0.1666
T1133 0.1659
T1134 0.166
T1135 0.1662
T1136 0.1667
T1137 0.1666
T1138 0.1669
T1139 0.1676
T1140 0.1688
T1141 0.1699
T1142 0.1706
T1143 0.1705
T1144 0.1708
T1145 0.1708
T1146 0.1708
T1147 0.1712
T1148 0.1714
T1149 0.1714
T1150 0.1714
T1151 0.1714
T1152 0.1708
T1153 0.1701
T1154 0.1691
T1155 0.1682
T1156 0.1678
T1157 0.1679
T1158 0.1668
T1159 0.1669
T1160 0.1669
T1161 0.1675
T1162 0.168
T1163 0.1678
T1164 0.1689
T1165 0.1691
T1166 0.1697
T1167 0.1697
T1168 0.1697
T1169 0.1692
T1170 0.1688
T1171 0.168
T1172 0.1679
T1173 0.1687
T1174 0.1689
T1175 0.1688
T1176 0.1688
T1177 0.1693
T1178 0.1698
T1179 0.1698
T1180 0.1695
T1181 0.1696
T1182 0.1699
T1183 0.1698
T1184 0.1698
T1185 0.1699
T1186 0.1699
T1187 0.1699
T1188 0.1695
T1189 0.1704
T1190 0.1685
T1191 0.1671
T1192 0.1662
T1193 0.1656
T1194 0.1652
T1195 0.1673
T1196 0.1674
T1197 0.1674
T1198 0.1674
T1199 0.1653
T1200 0.1662
T1201 0.1671
T1202 0.1661
T1203 0.1659
T1204 0.1651
T1205 0.1679
T1206 0.1675
T1207 0.1664
T1208 0.1646
T1209 0.1659
T1210 0.1666
T1211 0.1671
T1212 0.1681
T1213 0.166
T1214 0.1677
T1215 0.1686
T1216 0.17
T1217 0.1704
T1218 0.1716
T1219 0.1731
T1220 0.1757
T1221 0.1766
T1222 0.1789
T1223 0.1807
T1224 0.1808
T1225 0.1808
T1226 0.18
T1227 0.1798
T1228 0.1788
T1229 0.1781
T1230 0.1779
T1231 0.178
T1232 0.1785
T1233 0.1802
T1234 0.1821
T1235 0.182
T1236 0.1838
T1237 0.1851
T1238 0.1852
T1239 0.1862
T1240 0.1876
T1241 0.1871
T1242 0.1847
T1243 0.1842
T1244 0.1843
T1245 0.1844
T1246 0.1844
T1247 0.185
T1248 0.1852
T1249 0.1852
T1250 0.1852
T1251 0.1852
T1252 0.1847
T1253 0.1842
T1254 0.1843
T1255 0.1838
T1256 0.1828
T1257 0.1824
T1258 0.1819
T1259 0.1814
T1260 0.1836
T1261 0.1834
T1262 0.1828
T1263 0.1786
T1264 0.1767
T1265 0.1751
T1266 0.1755
T1267 0.1748
T1268 0.1738
T1269 0.1729
T1270 0.1728
T1271 0.1717
T1272 0.1714
T1273 0.1699
T1274 0.1692
T1275 0.169
T1276 0.1681
T1277 0.1676
T1278 0.1671
T1279 0.1694
T1280 0.169
T1281 0.1683
T1282 0.1676
T1283 0.1677
T1284 0.1677
T1285 0.1676
T1286 0.1676
T1287 0.1664
T1288 0.1661
T1289 0.1645
T1290 0.1636
T1291 0.1626
T1292 0.162
T1293 0.1621
T1294 0.1628
T1295 0.163
T1296 0.163
T1297 0.162
T1298 0.1621
T1299 0.1621
T1300 0.162
T1301 0.1619
T1302 0.1612
T1303 0.1608
T1304 0.1603
T1305 0.1604
T1306 0.1595
T1307 0.1596
T1308 0.1593
T1309 0.1604
T1310 0.1603
T1311 0.1603
T1312 0.1614
T1313 0.1631
T1314 0.1639
T1315 0.1711
T1316 0.178
T1317 0.1835
T1318 0.1889
T1319 0.1964
T1320 0.2042
T1321 0.2072
T1322 0.2113
T1323 0.2101
T1324 0.2125
T1325 0.2141
T1326 0.2156
T1327 0.2168
T1328 0.2185
T1329 0.2193
T1330 0.2189
T1331 0.2185
T1332 0.2173
T1333 0.2152
T1334 0.2131
T1335 0.2108
T1336 0.2076
T1337 0.2054
T1338 0.2089
T1339 0.2083
T1340 0.2076
T1341 0.2072
T1342 0.2073
T1343 0.2073
T1344 0.2067
T1345 0.2063
T1346 0.2061
T1347 0.2055
T1348 0.2044
T1349 0.2034
T1350 0.2025
T1351 0.2013
T1352 0.2015
T1353 0.2001
T1354 0.1987
T1355 0.1979
T1356 0.1971
T1357 0.1962
T1358 0.1947
T1359 0.1933
T1360 0.1929
T1361 0.1919
T1362 0.1908
T1363 0.1899
T1364 0.189
T1365 0.1881
T1366 0.1872
T1367 0.1863
T1368 0.1856
T1369 0.1854
T1370 0.1854
T1371 0.1854
T1372 0.186
T1373 0.187
T1374 0.1881
T1375 0.1889
T1376 0.1904
T1377 0.1912
T1378 0.1916
T1379 0.1926
T1380 0.1927
T1381 0.194
T1382 0.1946
T1383 0.1943
T1384 0.1952
T1385 0.1941
T1386 0.1945
T1387 0.1942
T1388 0.1935
T1389 0.1938
T1390 0.1926
T1391 0.1915
T1392 0.1909
T1393 0.1909
T1394 0.1909
T1395 0.1919
T1396 0.1933
T1397 0.1949
T1398 0.1952
T1399 0.1963
T1400 0.1966
T1401 0.1971
T1402 0.1968
T1403 0.1973
T1404 0.1967
T1405 0.1959
T1406 0.1953
T1407 0.1946
T1408 0.1934
T1409 0.1943
T1410 0.1936
T1411 0.1934
T1412 0.1927
T1413 0.1928
T1414 0.1926
T1415 0.1928
T1416 0.1916
T1417 0.1918
T1418 0.1918
T1419 0.1918
T1420 0.1918
T1421 0.1908
T1422 0.1906
T1423 0.1899
T1424 0.189
T1425 0.1891
T1426 0.1888
T1427 0.1881
T1428 0.1874
T1429 0.1867
T1430 0.1862
T1431 0.186
T1432 0.1885
T1433 0.1883
T1434 0.1886
T1435 0.1888
T1436 0.1858
T1437 0.1883
T1438 0.1883
T1439 0.1883
T1440 0.1883
T1441 0.1881
T1442 0.1876
T1443 0.1874
T1444 0.1866
T1445 0.1859
T1446 0.1855
T1447 0.1853
T1448 0.1846
T1449 0.1846
T1450 0.1847
T1451 0.1847
T1452 0.1844
T1453 0.1839
T1454 0.1837
T1455 0.1835
T1456 0.1821
T1457 0.1815
T1458 0.1805
T1459 0.1795
T1460 0.18
T1461 0.1794
T1462 0.1789
T1463 0.1789
T1464 0.1795
T1465 0.1806
T1466 0.1821
T1467 0.1824
T1468 0.1813
T1469 0.1798
T1470 0.1803
T1471 0.1798
T1472 0.1796
T1473 0.179
T1474 0.1786
T1475 0.1788
T1476 0.1796
T1477 0.1784
T1478 0.1785
T1479 0.1783
T1480 0.1778
T1481 0.1773
T1482 0.1774
T1483 0.1763
T1484 0.1764
T1485 0.1764
T1486 0.1768
T1487 0.1773
T1488 0.179
T1489 0.1798
T1490 0.1797
T1491 0.1801
T1492 0.1812
T1493 0.1814
T1494 0.1812
T1495 0.1812
T1496 0.1823
T1497 0.1833
T1498 0.185
T1499 0.1866
T1500 0.1879
T1501 0.1884
T1502 0.1881
T1503 0.1871
T1504 0.1859
T1505 0.1849
T1506 0.1845
T1507 0.1837
T1508 0.1835
T1509 0.184
T1510 0.1845
T1511 0.1848
T1512 0.1856
T1513 0.1859
T1514 0.1863
T1515 0.1876
T1516 0.1879
T1517 0.1888
T1518 0.189
T1519 0.187
T1520 0.1876
T1521 0.1883
T1522 0.1887
T1523 0.1898
T1524 0.1908
T1525 0.1922
T1526 0.1941
T1527 0.1944
T1528 0.1946
T1529 0.1951
T1530 0.1945
T1531 0.1944
T1532 0.1945
T1533 0.1937
T1534 0.1935
T1535 0.1937
T1536 0.1942
T1537 0.1946
T1538 0.1958
T1539 0.1969
T1540 0.1969
T1541 0.198
T1542 0.1992
T1543 0.1998
T1544 0.1997
T1545 0.1997
T1546 0.1997
T1547 0.1997
T1548 0.1997
T1549 0.1997
T1550 0.1997
T1551 0.1997
T1552 0.1997
T1553 0.1997
T1554 0.1997
T1555 0.1997
T1556 0.1997
T1557 0.1997
T1558 0.1997
T1559 0.1997
T1560 0.1997
T1561 0.1997
T1562 0.1997
T1563 0.1997
T1564 0.1997
T1565 0.1997
T1566 0.1997
T1567 0.1997
T1568 0.1998
T1569 0.1998
T1570 0.1899
T1571 0.1877
T1572 0.1873
T1573 0.1871
T1574 0.1877
T1575 0.1874
T1576 0.1875
T1577 0.1872
T1578 0.1875
T1579 0.188
T1580 0.1893
T1581 0.188
T1582 0.1888
T1583 0.1889
T1584 0.1891
T1585 0.1883
T1586 0.1889
T1587 0.1897
T1588 0.1904
T1589 0.1913
T1590 0.1917
T1591 0.1912
T1592 0.1907
T1593 0.19
T1594 0.1893
T1595 0.1891
T1596 0.1891
T1597 0.1905
T1598 0.1906
T1599 0.1903
T1600 0.1901
T1601 0.1901
T1602 0.1901
T1603 0.1901
T1604 0.1901
T1605 0.1899
T1606 0.1899
T1607 0.1896
T1608 0.1886
T1609 0.1877
T1610 0.1897
T1611 0.1891
T1612 0.1882
T1613 0.1875
T1614 0.1874
T1615 0.1869
T1616 0.1864
T1617 0.1875
T1618 0.1872
T1619 0.1875
T1620 0.1883
T1621 0.1882
T1622 0.1882
T1623 0.1877
T1624 0.1869
T1625 0.1859
T1626 0.1851
T1627 0.184
T1628 0.1825
T1629 0.1816
T1630 0.1811
T1631 0.1806
T1632 0.1809
T1633 0.1808
T1634 0.1794
T1635 0.1785
T1636 0.1776
T1637 0.1772
T1638 0.1764
T1639 0.1763
T1640 0.176
T1641 0.1752
T1642 0.1753
T1643 0.1753
T1644 0.175
T1645 0.1742
T1646 0.1741
T1647 0.1731
T1648 0.1721
T1649 0.1745
T1650 0.174
T1651 0.1738
T1652 0.1735
T1653 0.1726
T1654 0.1727
T1655 0.1727
T1656 0.1727
T1657 0.1727
T1658 0.1733
T1659 0.1735
T1660 0.174
T1661 0.1747
T1662 0.1732
T1663 0.1764
T1664 0.1784
T1665 0.1805
T1666 0.1815
T1667 0.183
T1668 0.1869
T1669 0.1898
T1670 0.1891
T1671 0.192
T1672 0.195
T1673 0.1971
T1674 0.1974
T1675 0.1979
T1676 0.1978
T1677 0.1971
T1678 0.1959
T1679 0.1952
T1680 0.1933
T1681 0.1915
T1682 0.1902
T1683 0.1903
T1684 0.1898
T1685 0.1904
T1686 0.1911
T1687 0.1913
T1688 0.192
T1689 0.1922
T1690 0.1922
T1691 0.1922
T1692 0.1922
T1693 0.1922
T1694 0.1919
T1695 0.1907
T1696 0.1895
T1697 0.1881
T1698 0.1872
T1699 0.1891
T1700 0.1884
T1701 0.1885
T1702 0.1885
T1703 0.1877
T1704 0.1865
T1705 0.1866
T1706 0.1855
T1707 0.1851
T1708 0.1844
T1709 0.1831
T1710 0.1825
T1711 0.1819
T1712 0.1809
T1713 0.1805
T1714 0.18
T1715 0.1801
T1716 0.1806
T1717 0.1799
T1718 0.1792
T1719 0.1783
T1720 0.1773
T1721 0.1774
T1722 0.1774
T1723 0.1786
T1724 0.1784
T1725 0.1783
T1726 0.1783
T1727 0.1785
T1728 0.1793
T1729 0.1784
T1730 0.1782
T1731 0.1783
T1732 0.1783
T1733 0.1773
T1734 0.1773
T1735 0.1771
T1736 0.1764
T1737 0.1765
T1738 0.1765
T1739 0.1765
T1740 0.1765
T1741 0.1762
T1742 0.1751
T1743 0.1746
T1744 0.1737
T1745 0.173
T1746 0.1725
T1747 0.1726
T1748 0.1726
T1749 0.1726
T1750 0.1726
T1751 0.1733
T1752 0.1735
T1753 0.1731
T1754 0.1733
T1755 0.173
T1756 0.1726
T1757 0.1724
T1758 0.1724
T1759 0.1715
T1760 0.1713
T1761 0.1735
T1762 0.1737
T1763 0.1737
T1764 0.1734
T1765 0.1737
T1766 0.1737
T1767 0.1737
T1768 0.1734
T1769 0.1731
T1770 0.1734
T1771 0.1737
T1772 0.1737
T1773 0.1737
T1774 0.1737
T1775 0.1737
T1776 0.1731
T1777 0.1726
T1778 0.1727
T1779 0.1722
T1780 0.1718
T1781 0.1718
T1782 0.1711
T1783 0.1707
T1784 0.1708
T1785 0.1708
T1786 0.1708
T1787 0.1729
T1788 0.1715
T1789 0.1709
T1790 0.1699
T1791 0.1697
T1792 0.1688
T1793 0.1677
T1794 0.1679
T1795 0.1679
T1796 0.1676
T1797 0.1679
T1798 0.1679
T1799 0.1679
T1800 0.1679
T1801 0.1679
T1802 0.1679
T1803 0.1673
T1804 0.1668
T1805 0.1668
T1806 0.1663
T1807 0.1664
T1808 0.1659
T1809 0.1659
T1810 0.1659
T1811 0.1659
T1812 0.1662
T1813 0.1659
T1814 0.1659
T1815 0.1659
T1816 0.1648
T1817 0.1649
T1818 0.1649
T1819 0.1649
T1820 0.1649
T1821 0.1649
T1822 0.1649
T1823 0.1649
T1824 0.1649
T1825 0.1649
T1826 0.1652
T1827 0.1649
T1828 0.1649
T1829 0.1639
T1830 0.164
T1831 0.164
T1832 0.1633
T1833 0.1634
T1834 0.1639
T1835 0.1656
T1836 0.1657
T1837 0.1658
T1838 0.1658
T1839 0.1655
T1840 0.1649
T1841 0.165
T1842 0.1647
T1843 0.1647
T1844 0.1647
T1845 0.1656
T1846 0.1656
T1847 0.1656
T1848 0.1656
T1849 0.1656
T1850 0.1651
T1851 0.1647
T1852 0.1653
T1853 0.1648
T1854 0.164
T1855 0.1641
T1856 0.1638
T1857 0.1636
T1858 0.1639
T1859 0.1646
T1860 0.1651
T1861 0.1647
T1862 0.1642
T1863 0.1638
T1864 0.163
T1865 0.1627
T1866 0.1628
T1867 0.1637
T1868 0.1639
T1869 0.1636
T1870 0.1636
T1871 0.1633
T1872 0.1625
T1873 0.1639
T1874 0.1649
T1875 0.166
T1876 0.1675
T1877 0.1714
T1878 0.1735
T1879 0.1726
T1880 0.1752
T1881 0.1778
T1882 0.1808
T1883 0.1835
T1884 0.1877
T1885 0.1875
T1886 0.1904
T1887 0.1918
T1888 0.1919
T1889 0.1916
T1890 0.1901
T1891 0.1884
T1892 0.1873
T1893 0.1885
T1894 0.1874
T1895 0.187
T1896 0.1868
T1897 0.1871
T1898 0.1884
T1899 0.187
T1900 0.1884
T1901 0.1895
T1902 0.1902
T1903 0.1906
T1904 0.1906
T1905 0.19
T1906 0.1893
T1907 0.1894
T1908 0.1886
T1909 0.1869
T1910 0.1865
T1911 0.1855
T1912 0.1841
T1913 0.1822
T1914 0.1819
T1915 0.1822
T1916 0.1801
T1917 0.1788
T1918 0.1786
T1919 0.1779
T1920 0.1769
T1921 0.177
T1922 0.1759
T1923 0.1752
T1924 0.1745
T1925 0.1742
T1926 0.1731
T1927 0.173
T1928 0.1721
T1929 0.1714
T1930 0.1715
T1931 0.1731
T1932 0.1732
T1933 0.1726
T1934 0.1719
T1935 0.1715
T1936 0.1713
T1937 0.1735
T1938 0.1725
T1939 0.1729
T1940 0.1737
T1941 0.1745
T1942 0.1714
T1943 0.173
T1944 0.1742
T1945 0.1735
T1946 0.173
T1947 0.1736
T1948 0.1741
T1949 0.175
T1950 0.1766
T1951 0.1797
T1952 0.1817
T1953 0.1855
T1954 0.1907
T1955 0.1937
T1956 0.1978
T1957 0.1996
T1958 0.2038
T1959 0.2106
T1960 0.2154
T1961 0.2148
T1962 0.2171
T1963 0.22
T1964 0.2227
T1965 0.2257
T1966 0.2289
T1967 0.2317
T1968 0.2354
T1969 0.2382
T1970 0.2375
T1971 0.2385
T1972 0.2408
T1973 0.2425
T1974 0.2434
T1975 0.2405
T1976 0.2412
T1977 0.2424
T1978 0.2422
T1979 0.2417
T1980 0.2419
T1981 0.2416
T1982 0.2407
T1983 0.2401
T1984 0.2391
T1985 0.2426
T1986 0.243
T1987 0.242
T1988 0.2411
T1989 0.241
T1990 0.241
T1991 0.2402
T1992 0.24
T1993 0.2393
T1994 0.2389
T1995 0.2375
T1996 0.2366
T1997 0.236
T1998 0.2346
T1999 0.2335
T2000 0.2363
T2001 0.235
T2002 0.2332
T2003 0.2312
T2004 0.2296
T2005 0.2283
T2006 0.2281
T2007 0.2273
T2008 0.2272
T2009 0.2264
T2010 0.226
T2011 0.2258
T2012 0.2248
T2013 0.2245
T2014 0.2239
T2015 0.2232
T2016 0.2225
T2017 0.2213
T2018 0.2207
T2019 0.2195
T2020 0.2189
T2021 0.2189
T2022 0.218
T2023 0.2171
T2024 0.216
T2025 0.2154
T2026 0.2146
T2027 0.2137
T2028 0.2131
T2029 0.2124
T2030 0.2114
T2031 0.2116
T2032 0.2111
T2033 0.2101
T2034 0.2096
T2035 0.2137
T2036 0.2138
T2037 0.213
T2038 0.2128
T2039 0.2121
T2040 0.2119
T2041 0.2111
T2042 0.2108
T2043 0.2101
T2044 0.2102
T2045 0.2103
T2046 0.21
T2047 0.21
T2048 0.2109
T2049 0.212
T2050 0.2128
T2051 0.2142
T2052 0.2111
T2053 0.2141
T2054 0.2167
T2055 0.2199
T2056 0.2225
T2057 0.2261
T2058 0.2297
T2059 0.2337
T2060 0.2366
T2061 0.2349
T2062 0.2368
T2063 0.2391
T2064 0.2408
T2065 0.2415
T2066 0.2416
T2067 0.2423
T2068 0.2424
T2069 0.2417
T2070 0.2415
T2071 0.2408
T2072 0.2404
T2073 0.2396
T2074 0.2385
T2075 0.2382
T2076 0.2375
T2077 0.2368
T2078 0.2361
T2079 0.2355
T2080 0.2353
T2081 0.2346
T2082 0.2337
T2083 0.233
T2084 0.2363
T2085 0.2354
T2086 0.234
T2087 0.2322
T2088 0.2314
T2089 0.2308
T2090 0.2297
T2091 0.2284
T2092 0.2273
T2093 0.2276
T2094 0.2267
T2095 0.2258
T2096 0.2252
T2097 0.2245
T2098 0.2249
T2099 0.2241
T2100 0.2224
T2101 0.2216
T2102 0.2215
T2103 0.2207
T2104 0.2203
T2105 0.2197
T2106 0.219
T2107 0.2188
T2108 0.2195
T2109 0.2193
T2110 0.2185
T2111 0.2175
T2112 0.2176
T2113 0.2167
T2114 0.2166
T2115 0.2161
T2116 0.2159
T2117 0.2159
T2118 0.2159
T2119 0.2159
T2120 0.2159
T2121 0.2153
T2122 0.2149
T2123 0.2149
T2124 0.2149
T2125 0.2142
T2126 0.215
T2127 0.2155
T2128 0.2141
T2129 0.2139
T2130 0.214
T2131 0.2148
T2132 0.2159
T2133 0.2168
T2134 0.2176
T2135 0.2173
T2136 0.2173
T2137 0.2166
T2138 0.2167
T2139 0.2156
T2140 0.2157
T2141 0.2152
T2142 0.2147
T2143 0.2148
T2144 0.2148
T2145 0.2143
T2146 0.2146
T2147 0.2153
T2148 0.2162
T2149 0.2179
T2150 0.2189
T2151 0.2194
T2152 0.2207
T2153 0.2213
T2154 0.2219
T2155 0.2225
T2156 0.2229
T2157 0.2231
T2158 0.2228
T2159 0.2224
T2160 0.2219
T2161 0.222
T2162 0.222
T2163 0.2209
T2164 0.221
T2165 0.2201
T2166 0.2199
T2167 0.2195
T2168 0.2187
T2169 0.219
T2170 0.2188
T2171 0.218
T2172 0.2174
T2173 0.2173
T2174 0.2165
T2175 0.2163
T2176 0.2153
T2177 0.2154
T2178 0.2145
T2179 0.2146
T2180 0.2135
T2181 0.2136
T2182 0.2131
T2183 0.2126
T2184 0.2127
T2185 0.212
T2186 0.2107
T2187 0.2108
T2188 0.2108
T2189 0.2101
T2190 0.21
T2191 0.2097
T2192 0.2091
T2193 0.2134
T2194 0.2132
T2195 0.2127
T2196 0.2125
T2197 0.2125
T2198 0.212
T2199 0.2111
T2200 0.2106
T2201 0.2107
T2202 0.2107
T2203 0.2118
T2204 0.2114
T2205 0.2109
T2206 0.2109
T2207 0.2107
T2208 0.2107
T2209 0.2107
T2210 0.21
T2211 0.2097
T2212 0.2097
T2213 0.2092
T2214 0.2088
T2215 0.2089
T2216 0.2089
T2217 0.2089
T2218 0.2086
T2219 0.2078
T2220 0.2079
T2221 0.2076
T2222 0.2072
T2223 0.207
T2224 0.207
T2225 0.207
T2226 0.207
T2227 0.207
T2228 0.207
T2229 0.207
T2230 0.207
T2231 0.207
T2232 0.2069
T2233 0.2064
T2234 0.2059
T2235 0.206
T2236 0.206
T2237 0.206
T2238 0.205
T2239 0.2051
T2240 0.2051
T2241 0.205
T2242 0.205
T2243 0.2047
T2244 0.204
T2245 0.2041
T2246 0.2041
T2247 0.2041
T2248 0.2039
T2249 0.2036
T2250 0.2044
T2251 0.2043
T2252 0.2043
T2253 0.2043
T2254 0.2043
T2255 0.2043
T2256 0.2039
T2257 0.2034
T2258 0.2035
T2259 0.2035
T2260 0.2035
T2261 0.2032
T2262 0.203
T2263 0.203
T2264 0.2027
T2265 0.2024
T2266 0.2025
T2267 0.2025
T2268 0.202
T2269 0.2015
T2270 0.2016
T2271 0.2016
T2272 0.2008
T2273 0.2007
T2274 0.2007
T2275 0.2007
T2276 0.2005
T2277 0.2006
T2278 0.2006
T2279 0.2005
T2280 0.2005
T2281 0.2005
T2282 0.1998
T2283 0.1996
T2284 0.1997
T2285 0.1997
T2286 0.1997
T2287 0.1997
T2288 0.1997
T2289 0.1992
T2290 0.1987
T2291 0.1987
T2292 0.1986
T2293 0.1986
T2294 0.1986
T2295 0.1986
T2296 0.1986
T2297 0.1986
T2298 0.1984
T2299 0.1979
T2300 0.1977
T2301 0.1975
T2302 0.1952
T2303 0.1927
T2304 0.1922
T2305 0.193
T2306 0.195
T2307 0.196
T2308 0.1957
T2309 0.1958
T2310 0.1958
T2311 0.1958
T2312 0.1958
T2313 0.1958
T2314 0.1958
T2315 0.1958
T2316 0.1958
T2317 0.1958
T2318 0.1958
T2319 0.1958
T2320 0.1952
T2321 0.1948
T2322 0.1956
T2323 0.1958
T2324 0.1957
T2325 0.1957
T2326 0.1957
T2327 0.1957
T2328 0.1957
T2329 0.1956
T2330 0.1956
T2331 0.1956
T2332 0.1946
T2333 0.1947
T2334 0.1947
T2335 0.1947
T2336 0.1947
T2337 0.1947
T2338 0.1947
T2339 0.1956
T2340 0.1951
T2341 0.1957
T2342 0.1947
T2343 0.1953
T2344 0.1952
T2345 0.1949
T2346 0.195
T2347 0.195
T2348 0.1949
T2349 0.1948
T2350 0.1954
T2351 0.1952
T2352 0.1955
T2353 0.1947
T2354 0.1948
T2355 0.1948
T2356 0.1948
T2357 0.1948
T2358 0.1948
T2359 0.1948
T2360 0.1948
T2361 0.1948
T2362 0.1943
T2363 0.1946
T2364 0.1943
T2365 0.1943
T2366 0.1943
T2367 0.1938
T2368 0.1939
T2369 0.1944
T2370 0.1954
T2371 0.1964
T2372 0.1965
T2373 0.1963
T2374 0.195
T2375 0.1949
T2376 0.1943
T2377 0.1937
T2378 0.193
T2379 0.1928
T2380 0.1928
T2381 0.1928
T2382 0.1936
T2383 0.1938
T2384 0.1937
T2385 0.1937
T2386 0.1937
T2387 0.1937
T2388 0.1937
T2389 0.1937
T2390 0.1937
T2391 0.1937
T2392 0.1937
T2393 0.1937
T2394 0.1937
T2395 0.1068
T2396 0.111
T2397 0.1112
T2398 0.111
T2399 0.111
T2400 0.111
T2401 0.111
T2402 0.111
T2403 0.111
T2404 0.111
T2405 0.111
T2406 0.111
T2407 0.1112
T2408 0.111
T2409 0.111
T2410 0.1108
T2411 0.1106
T2412 0.1097
T2413 0.1102
T2414 0.1097
T2415 0.1082
T2416 0.1077
T2417 0.1077
T2418 0.1077
T2419 0.1077
T2420 0.1077
T2421 0.1077
T2422 0.1077
T2423 0.1077
T2424 0.1077
T2425 0.1077
T2426 0.1077
T2427 0.1077
T2428 0.1077
T2429 0.1077
T2430 0.1077
T2431 0.1077
T2432 0.1077
T2433 0.1077
T2434 0.1077
T2435 0.1076
T2436 0.1076
T2437 0.1076
T2438 0.1076
T2439 0.1076
T2440 0.1076
T2441 0.1076
T2442 0.1076
T2443 0.1076
T2444 0.1076
T2445 0.1076
T2446 0.1076
T2447 0.1076
T2448 0.1076
T2449 0.1076
T2450 0.1076
T2451 0.1076
T2452 0.1076
T2453 0.1076
T2454 0.1076
T2455 0.1076
T2456 0.1076
T2457 0.1071
T2458 0.1066
T2459 0.1066
T2460 0.1063
T2461 0.1066
T2462 0.1058
T2463 0.1063
T2464 0.1063
T2465 0.1066
T2466 0.1066
T2467 0.1066
T2468 0.1066
T2469 0.1066
T2470 0.1066
T2471 0.1066
T2472 0.1066
T2473 0.1066
T2474 0.1066
T2475 0.1066
T2476 0.1066
T2477 0.1066
T2478 0.1066
T2479 0.1066
T2480 0.1066
T2481 0.1066
T2482 0.1066
T2483 0.1066
T2484 0.1063
T2485 0.1063
T2486 0.1066
T2487 0.1058
T2488 0.1061
T2489 0.1154
T2490 0.1471
T2491 0.1469
T2492 0.1421
T2493 0.1394
T2494 0.1378
T2495 0.1376
T2496 0.1378
T2497 0.1372
T2498 0.1356
T2499 0.1346
T2500 0.1337
T2501 0.1329
T2502 0.132
T2503 0.1311
T2504 0.1296
T2505 0.1294
T2506 0.1287
T2507 0.1498
T2508 0.1459
T2509 0.1434
T2510 0.1416
T2511 0.1367
T2512 0.1327
T2513 0.1297
T2514 0.1287
T2515 0.1278
T2516 0.1275
T2517 0.1271
T2518 0.1266
T2519 0.126
T2520 0.1252
T2521 0.1255
T2522 0.1246
T2523 0.1241
T2524 0.1236
T2525 0.1227
T2526 0.1217
T2527 0.1215
T2528 0.1206
T2529 0.1198
T2530 0.1193
T2531 0.1181
T2532 0.1171
T2533 0.1167
T2534 0.1159
T2535 0.1143
T2536 0.114
T2537 0.114
T2538 0.114
T2539 0.114
T2540 0.1139
T2541 0.1139
T2542 0.1139
T2543 0.1139
T2544 0.1139
T2545 0.1139
T2546 0.1139
T2547 0.1139
T2548 0.1134
T2549 0.1137
T2550 0.1137
T2551 0.1137
T2552 0.1137
T2553 0.113
T2554 0.1132
T2555 0.1137
T2556 0.1135
T2557 0.1122
T2558 0.1114
T2559 0.1108
T2560 0.1438
T2561 0.1326
T2562 0.1296
T2563 0.128
T2564 0.1262
T2565 0.1251
T2566 0.1244
T2567 0.1248
T2568 0.1245
T2569 0.124
T2570 0.1233
T2571 0.1227
T2572 0.1223
T2573 0.1216
T2574 0.1211
T2575 0.1205
T2576 0.1202
T2577 0.12
T2578 0.12
T2579 0.1192
T2580 0.1185
T2581 0.1171
T2582 0.1168
T2583 0.1161
T2584 0.1158
T2585 0.1161
T2586 0.1161
T2587 0.1161
T2588 0.1161
T2589 0.1161
T2590 0.1161
T2591 0.1153
T2592 0.1151
T2593 0.1151
T2594 0.1151
T2595 0.1151
T2596 0.1151
T2597 0.1151
T2598 0.1151
T2599 0.1151
T2600 0.1145
T2601 0.1138
T2602 0.1138
T2603 0.1133
T2604 0.1133
T2605 0.1133
T2606 0.1136
T2607 0.1138
T2608 0.1136
T2609 0.1136
T2610 0.1136
T2611 0.1136
T2612 0.1136
T2613 0.1136
T2614 0.1136
T2615 0.1136
T2616 0.1136
T2617 0.1129
T2618 0.1126
T2619 0.1131
T2620 0.1134
T2621 0.1136
T2622 0.1136
T2623 0.1136
T2624 0.1136
T2625 0.1136
T2626 0.1134
T2627 0.1131
T2628 0.1129
T2629 0.1124
T2630 0.1124
T2631 0.1126
T2632 0.1119
T2633 0.1116
T2634 0.1116
T2635 0.1116
T2636 0.1116
T2637 0.1116
T2638 0.1116
T2639 0.1116
T2640 0.1116
T2641 0.1116
T2642 0.1116
T2643 0.1116
T2644 0.1116
T2645 0.1124
T2646 0.1126
T2647 0.1126
T2648 0.1126
T2649 0.1126
T2650 0.1126
T2651 0.1119
T2652 0.1119
T2653 0.1116
T2654 0.1116
T2655 0.1116
T2656 0.1116
T2657 0.1119
T2658 0.1124
T2659 0.1119
T2660 0.1129
T2661 0.1126
T2662 0.1134
T2663 0.1136
T2664 0.1136
T2665 0.1141
T2666 0.1144
T2667 0.116
T2668 0.117
T2669 0.1182
T2670 0.1187
T2671 0.1199
T2672 0.121
T2673 0.1234
T2674 0.1247
T2675 0.1255
T2676 0.1287
T2677 0.1306
T2678 0.1327
T2679 0.1343
T2680 0.1349
T2681 0.1351
T2682 0.1358
T2683 0.1366
T2684 0.1369
T2685 0.1369
T2686 0.1363
T2687 0.1358
T2688 0.1353
T2689 0.1346
T2690 0.1338
T2691 0.1329
T2692 0.1326
T2693 0.1326
T2694 0.1326
T2695 0.1326
T2696 0.1326
T2697 0.1326
T2698 0.1326
T2699 0.1326
T2700 0.1326
T2701 0.1317
T2702 0.1303
T2703 0.1292
T2704 0.1285
T2705 0.1306
T2706 0.1294
T2707 0.1285
T2708 0.1285
T2709 0.1276
T2710 0.1264
T2711 0.1264
T2712 0.1255
T2713 0.1245
T2714 0.1243
T2715 0.1243
T2716 0.1243
T2717 0.124
T2718 0.1247
T2719 0.1244
T2720 0.1244
T2721 0.124
T2722 0.1247
T2723 0.125
T2724 0.125
T2725 0.1253
T2726 0.1261
T2727 0.1264
T2728 0.1266
T2729 0.1273
T2730 0.1276
T2731 0.1285
T2732 0.1285
T2733 0.1292
T2734 0.1294
T2735 0.1297
T2736 0.1306
T2737 0.1306
T2738 0.1306
T2739 0.1306
T2740 0.1306
T2741 0.1314
T2742 0.1317
T2743 0.1322
T2744 0.1326
T2745 0.1329
T2746 0.1338
T2747 0.1349
T2748 0.1351
T2749 0.1356
T2750 0.1363
T2751 0.1353
T2752 0.1349
T2753 0.134
T2754 0.1338
T2755 0.1326
T2756 0.1324
T2757 0.1317
T2758 0.1314
T2759 0.1306
T2760 0.13
T2761 0.1289
T2762 0.1285
T2763 0.1279
T2764 0.1273
T2765 0.1269
T2766 0.1264
T2767 0.1255
T2768 0.1252
T2769 0.1252
T2770 0.1252
T2771 0.1252
T2772 0.1245
T2773 0.1243
T2774 0.125
T2775 0.1244
T2776 0.1244
T2777 0.1244
T2778 0.1244
T2779 0.1244
T2780 0.1244
T2781 0.1237
T2782 0.1234
T2783 0.1234
T2784 0.1232
T2785 0.1223
T2786 0.1223
T2787 0.1223
T2788 0.1215
T2789 0.1213
T2790 0.1213
T2791 0.1095
T2792 0.1095
T2793 0.1095
T2794 0.1095
T2795 0.1095
T2796 0.1095
T2797 0.1095
T2798 0.1095
T2799 0.1095
T2800 0.1095
T2801 0.1095
T2802 0.1095
T2803 0.1095
T2804 0.1095
T2805 0.1095
T2806 0.1095
T2807 0.1095
T2808 0.1095
