# Supplementary material for: FishMORPH - An agent-based model to predict salmonid growth and distribution responses under natural and low flows
Source: Sci Rep. 2016 Jul 19;6:29414. doi: 10.1038/srep29414 (PMC4949470; doi:10.1038/srep29414)
Supplement: Supplementary Information 2 [file srep29414-s2.zip › SR_FishMORPH_Files/Parameters/Baseline_Velocity_P42.var]

Velocity PatchP42
T1 0.1373
T2 0.1371
T3 0.1371
T4 0.1371
T5 0.1369
T6 0.1367
T7 0.136
T8 0.1358
T9 0.1351
T10 0.1366
T11 0.1367
T12 0.135
T13 0.1347
T14 0.1335
T15 0.1335
T16 0.1335
T17 0.1335
T18 0.1335
T19 0.1332
T20 0.133
T21 0.1325
T22 0.1322
T23 0.1322
T24 0.1322
T25 0.1318
T26 0.1313
T27 0.1313
T28 0.1313
T29 0.1313
T30 0.1313
T31 0.1313
T32 0.1313
T33 0.1313
T34 0.1313
T35 0.131
T36 0.1308
T37 0.1303
T38 0.1303
T39 0.1303
T40 0.1303
T41 0.1303
T42 0.1301
T43 0.1295
T44 0.1295
T45 0.1295
T46 0.1295
T47 0.1295
T48 0.1295
T49 0.1295
T50 0.1295
T51 0.1285
T52 0.1285
T53 0.1285
T54 0.1275
T55 0.1275
T56 0.1273
T57 0.1268
T58 0.127
T59 0.1273
T60 0.1292
T61 0.1278
T62 0.127
T63 0.1268
T64 0.1265
T65 0.1275
T66 0.1268
T67 0.1265
T68 0.1265
T69 0.1265
T70 0.1265
T71 0.1263
T72 0.1255
T73 0.1251
T74 0.1245
T75 0.1237
T76 0.1237
T77 0.1237
T78 0.1237
T79 0.1237
T80 0.1237
T81 0.1237
T82 0.1237
T83 0.1237
T84 0.1237
T85 0.124
T86 0.1247
T87 0.1247
T88 0.1247
T89 0.1247
T90 0.1247
T91 0.1247
T92 0.1247
T93 0.1247
T94 0.1247
T95 0.1247
T96 0.1247
T97 0.1247
T98 0.1247
T99 0.1245
T100 0.1237
T101 0.1237
T102 0.1237
T103 0.1237
T104 0.1237
T105 0.1237
T106 0.1237
T107 0.1237
T108 0.1235
T109 0.1237
T110 0.1237
T111 0.1237
T112 0.1237
T113 0.1237
T114 0.1237
T115 0.1237
T116 0.1237
T117 0.1237
T118 0.1237
T119 0.1237
T120 0.1237
T121 0.1237
T122 0.1237
T123 0.1237
T124 0.1237
T125 0.1237
T126 0.1237
T127 0.1237
T128 0.1237
T129 0.1237
T130 0.1237
T131 0.1242
T132 0.1247
T133 0.1247
T134 0.1247
T135 0.1247
T136 0.1249
T137 0.1255
T138 0.1255
T139 0.1255
T140 0.1255
T141 0.1255
T142 0.1255
T143 0.1255
T144 0.1255
T145 0.1255
T146 0.1255
T147 0.1255
T148 0.1255
T149 0.1255
T150 0.1265
T151 0.1263
T152 0.1265
T153 0.1268
T154 0.1275
T155 0.1275
T156 0.1275
T157 0.1275
T158 0.128
T159 0.1275
T160 0.128
T161 0.1285
T162 0.1285
T163 0.1285
T164 0.1285
T165 0.1285
T166 0.1285
T167 0.1285
T168 0.1285
T169 0.1285
T170 0.1285
T171 0.1285
T172 0.1285
T173 0.1285
T174 0.1285
T175 0.1285
T176 0.1285
T177 0.1285
T178 0.1283
T179 0.1285
T180 0.1285
T181 0.1283
T182 0.1278
T183 0.1283
T184 0.1278
T185 0.1275
T186 0.1275
T187 0.1275
T188 0.1275
T189 0.1275
T190 0.1275
T191 0.1275
T192 0.1275
T193 0.1275
T194 0.1275
T195 0.1275
T196 0.1275
T197 0.1268
T198 0.1265
T199 0.1265
T200 0.1265
T201 0.1255
T202 0.1255
T203 0.1255
T204 0.1255
T205 0.1255
T206 0.1255
T207 0.1255
T208 0.1255
T209 0.1255
T210 0.1255
T211 0.1255
T212 0.1255
T213 0.1255
T214 0.1255
T215 0.1258
T216 0.1255
T217 0.1255
T218 0.1255
T219 0.1255
T220 0.1255
T221 0.1255
T222 0.1255
T223 0.1255
T224 0.1253
T225 0.1247
T226 0.1247
T227 0.1247
T228 0.1247
T229 0.1247
T230 0.1247
T231 0.1247
T232 0.1247
T233 0.1247
T234 0.1247
T235 0.1247
T236 0.1247
T237 0.1247
T238 0.1247
T239 0.1247
T240 0.1247
T241 0.1247
T242 0.1247
T243 0.1247
T244 0.1247
T245 0.1247
T246 0.1247
T247 0.1247
T248 0.1247
T249 0.1237
T250 0.1237
T251 0.124
T252 0.1489
T253 0.1606
T254 0.1573
T255 0.157
T256 0.157
T257 0.157
T258 0.156
T259 0.1561
T260 0.1561
T261 0.1556
T262 0.1552
T263 0.1552
T264 0.1552
T265 0.1552
T266 0.1552
T267 0.1552
T268 0.1552
T269 0.1552
T270 0.1552
T271 0.1552
T272 0.1552
T273 0.1552
T274 0.1552
T275 0.1552
T276 0.1555
T277 0.1557
T278 0.1562
T279 0.1561
T280 0.1561
T281 0.1561
T282 0.1556
T283 0.1554
T284 0.1552
T285 0.1552
T286 0.1552
T287 0.1552
T288 0.1552
T289 0.1552
T290 0.1552
T291 0.1552
T292 0.1552
T293 0.1555
T294 0.1562
T295 0.1561
T296 0.1561
T297 0.1571
T298 0.157
T299 0.157
T300 0.1574
T301 0.1572
T302 0.1572
T303 0.1574
T304 0.1576
T305 0.156
T306 0.156
T307 0.156
T308 0.156
T309 0.156
T310 0.156
T311 0.156
T312 0.156
T313 0.156
T314 0.156
T315 0.156
T316 0.156
T317 0.156
T318 0.156
T319 0.156
T320 0.156
T321 0.156
T322 0.156
T323 0.156
T324 0.156
T325 0.1576
T326 0.156
T327 0.156
T328 0.156
T329 0.156
T330 0.156
T331 0.156
T332 0.156
T333 0.156
T334 0.156
T335 0.156
T336 0.156
T337 0.1576
T338 0.157
T339 0.157
T340 0.157
T341 0.157
T342 0.157
T343 0.157
T344 0.157
T345 0.157
T346 0.157
T347 0.157
T348 0.157
T349 0.157
T350 0.157
T351 0.157
T352 0.157
T353 0.156
T354 0.1561
T355 0.1561
T356 0.1561
T357 0.1561
T358 0.1561
T359 0.1561
T360 0.1561
T361 0.1561
T362 0.1556
T363 0.1562
T364 0.1561
T365 0.1561
T366 0.1561
T367 0.1561
T368 0.1561
T369 0.1561
T370 0.1561
T371 0.1561
T372 0.1561
T373 0.1564
T374 0.1571
T375 0.157
T376 0.157
T377 0.157
T378 0.1572
T379 0.157
T380 0.157
T381 0.157
T382 0.157
T383 0.157
T384 0.157
T385 0.157
T386 0.157
T387 0.157
T388 0.157
T389 0.157
T390 0.157
T391 0.157
T392 0.157
T393 0.1563
T394 0.1497
T395 0.1423
T396 0.1388
T397 0.1377
T398 0.1368
T399 0.1359
T400 0.136
T401 0.136
T402 0.136
T403 0.1363
T404 0.136
T405 0.136
T406 0.1353
T407 0.1351
T408 0.1352
T409 0.1352
T410 0.1357
T411 0.1361
T412 0.1368
T413 0.1379
T414 0.1385
T415 0.1379
T416 0.1385
T417 0.1384
T418 0.1384
T419 0.1383
T420 0.1367
T421 0.1369
T422 0.1325
T423 0.1318
T424 0.1322
T425 0.1322
T426 0.1322
T427 0.1322
T428 0.1322
T429 0.1322
T430 0.1322
T431 0.1322
T432 0.1322
T433 0.1322
T434 0.1322
T435 0.1318
T436 0.1313
T437 0.1313
T438 0.1308
T439 0.1303
T440 0.1298
T441 0.1293
T442 0.1293
T443 0.1291
T444 0.1283
T445 0.1286
T446 0.1283
T447 0.1286
T448 0.1283
T449 0.1281
T450 0.1268
T451 0.1263
T452 0.1263
T453 0.1263
T454 0.1258
T455 0.1253
T456 0.1253
T457 0.1263
T458 0.1263
T459 0.1263
T460 0.1261
T461 0.1263
T462 0.1263
T463 0.1273
T464 0.128
T465 0.1286
T466 0.1291
T467 0.1298
T468 0.1303
T469 0.1311
T470 0.1311
T471 0.1316
T472 0.132
T473 0.1318
T474 0.1311
T475 0.1306
T476 0.1301
T477 0.1296
T478 0.1291
T479 0.1291
T480 0.1286
T481 0.1291
T482 0.1289
T483 0.1291
T484 0.1291
T485 0.1294
T486 0.1291
T487 0.1301
T488 0.1302
T489 0.1316
T490 0.1328
T491 0.1343
T492 0.1345
T493 0.1355
T494 0.1369
T495 0.1377
T496 0.1384
T497 0.139
T498 0.1392
T499 0.1401
T500 0.1414
T501 0.142
T502 0.1422
T503 0.1434
T504 0.1445
T505 0.1454
T506 0.1462
T507 0.1464
T508 0.1466
T509 0.1472
T510 0.1471
T511 0.1474
T512 0.148
T513 0.1482
T514 0.1488
T515 0.147
T516 0.1472
T517 0.1482
T518 0.1486
T519 0.1485
T520 0.1487
T521 0.1485
T522 0.1485
T523 0.1485
T524 0.1485
T525 0.1485
T526 0.1485
T527 0.1482
T528 0.1477
T529 0.1475
T530 0.1475
T531 0.1466
T532 0.1467
T533 0.1465
T534 0.1458
T535 0.1477
T536 0.1473
T537 0.1469
T538 0.1465
T539 0.1461
T540 0.1462
T541 0.1451
T542 0.1452
T543 0.1452
T544 0.1447
T545 0.1443
T546 0.1444
T547 0.1439
T548 0.1435
T549 0.1435
T550 0.1431
T551 0.1427
T552 0.1424
T553 0.1416
T554 0.1417
T555 0.1412
T556 0.1419
T557 0.142
T558 0.1411
T559 0.142
T560 0.1437
T561 0.1461
T562 0.1476
T563 0.1465
T564 0.1485
T565 0.1521
T566 0.1529
T567 0.1571
T568 0.1578
T569 0.1597
T570 0.161
T571 0.1626
T572 0.1641
T573 0.165
T574 0.1681
T575 0.1711
T576 0.1724
T577 0.178
T578 0.182
T579 0.1878
T580 0.1934
T581 0.1991
T582 0.2032
T583 0.2058
T584 0.2079
T585 0.2091
T586 0.2099
T587 0.2118
T588 0.2126
T589 0.2167
T590 0.2157
T591 0.2163
T592 0.2183
T593 0.2187
T594 0.2187
T595 0.218
T596 0.215
T597 0.2145
T598 0.2105
T599 0.207
T600 0.205
T601 0.2013
T602 0.2002
T603 0.1976
T604 0.1956
T605 0.1938
T606 0.1929
T607 0.1922
T608 0.1925
T609 0.1931
T610 0.1946
T611 0.1956
T612 0.1977
T613 0.1996
T614 0.2015
T615 0.2024
T616 0.204
T617 0.2039
T618 0.2052
T619 0.2064
T620 0.2073
T621 0.2076
T622 0.2067
T623 0.2043
T624 0.2014
T625 0.1955
T626 0.1881
T627 0.1802
T628 0.1719
T629 0.167
T630 0.1646
T631 0.1617
T632 0.1611
T633 0.1597
T634 0.1585
T635 0.1577
T636 0.1568
T637 0.156
T638 0.1574
T639 0.1566
T640 0.156
T641 0.1558
T642 0.1554
T643 0.155
T644 0.1551
T645 0.1551
T646 0.1545
T647 0.1541
T648 0.1539
T649 0.1531
T650 0.1532
T651 0.1528
T652 0.1524
T653 0.1524
T654 0.1519
T655 0.1514
T656 0.1515
T657 0.1508
T658 0.1506
T659 0.1507
T660 0.1496
T661 0.1537
T662 0.1529
T663 0.153
T664 0.1513
T665 0.141
T666 0.1408
T667 0.141
T668 0.141
T669 0.1419
T670 0.1414
T671 0.1415
T672 0.1415
T673 0.1415
T674 0.1415
T675 0.1405
T676 0.1406
T677 0.1405
T678 0.1405
T679 0.1402
T680 0.1396
T681 0.1396
T682 0.1396
T683 0.1392
T684 0.1399
T685 0.1422
T686 0.1491
T687 0.1517
T688 0.1454
T689 0.1433
T690 0.1405
T691 0.1403
T692 0.1395
T693 0.1392
T694 0.1387
T695 0.1388
T696 0.1386
T697 0.1379
T698 0.1379
T699 0.138
T700 0.138
T701 0.138
T702 0.1373
T703 0.1374
T704 0.1374
T705 0.1372
T706 0.1373
T707 0.1373
T708 0.1366
T709 0.1364
T710 0.1365
T711 0.1365
T712 0.1363
T713 0.1356
T714 0.1357
T715 0.1357
T716 0.1357
T717 0.1357
T718 0.1357
T719 0.1357
T720 0.1357
T721 0.1358
T722 0.1358
T723 0.1358
T724 0.1358
T725 0.1358
T726 0.1358
T727 0.1359
T728 0.1359
T729 0.1357
T730 0.1357
T731 0.1359
T732 0.1359
T733 0.1352
T734 0.135
T735 0.1353
T736 0.135
T737 0.1348
T738 0.1346
T739 0.1344
T740 0.1341
T741 0.1341
T742 0.1341
T743 0.1341
T744 0.134
T745 0.134
T746 0.134
T747 0.134
T748 0.134
T749 0.134
T750 0.1341
T751 0.1341
T752 0.1341
T753 0.1341
T754 0.1341
T755 0.1341
T756 0.1341
T757 0.1342
T758 0.1342
T759 0.1342
T760 0.1342
T761 0.1342
T762 0.1342
T763 0.1342
T764 0.1343
T765 0.1407
T766 0.1395
T767 0.1396
T768 0.1396
T769 0.1396
T770 0.1396
T771 0.1394
T772 0.1392
T773 0.1393
T774 0.139
T775 0.1392
T776 0.1394
T777 0.1394
T778 0.1394
T779 0.1394
T780 0.1395
T781 0.1393
T782 0.1391
T783 0.139
T784 0.139
T785 0.1385
T786 0.1388
T787 0.1386
T788 0.1386
T789 0.1391
T790 0.1391
T791 0.1391
T792 0.1391
T793 0.1391
T794 0.1391
T795 0.1392
T796 0.1392
T797 0.1389
T798 0.1392
T799 0.1392
T800 0.1392
T801 0.1392
T802 0.1393
T803 0.1393
T804 0.1393
T805 0.1392
T806 0.1391
T807 0.1391
T808 0.1392
T809 0.1387
T810 0.1383
T811 0.1386
T812 0.1383
T813 0.1384
T814 0.1384
T815 0.1384
T816 0.1384
T817 0.1384
T818 0.1384
T819 0.1384
T820 0.1385
T821 0.138
T822 0.138
T823 0.1376
T824 0.1376
T825 0.1376
T826 0.1377
T827 0.1377
T828 0.1377
T829 0.1377
T830 0.137
T831 0.137
T832 0.1376
T833 0.1363
T834 0.1358
T835 0.1356
T836 0.1349
T837 0.1349
T838 0.1349
T839 0.1349
T840 0.1349
T841 0.1349
T842 0.1349
T843 0.1349
T844 0.135
T845 0.1348
T846 0.1344
T847 0.1344
T848 0.1339
T849 0.1338
T850 0.1348
T851 0.1346
T852 0.1349
T853 0.1349
T854 0.1349
T855 0.1339
T856 0.1337
T857 0.1329
T858 0.1329
T859 0.1329
T860 0.1329
T861 0.133
T862 0.133
T863 0.133
T864 0.133
T865 0.1335
T866 0.134
T867 0.134
T868 0.1341
T869 0.1341
T870 0.1341
T871 0.1341
T872 0.1341
T873 0.1341
T874 0.1341
T875 0.1341
T876 0.1342
T877 0.1342
T878 0.1342
T879 0.1342
T880 0.1332
T881 0.1332
T882 0.133
T883 0.1327
T884 0.1322
T885 0.1322
T886 0.1328
T887 0.1328
T888 0.1332
T889 0.1336
T890 0.1336
T891 0.1336
T892 0.1337
T893 0.1337
T894 0.1339
T895 0.1337
T896 0.1337
T897 0.1337
T898 0.1337
T899 0.1337
T900 0.1338
T901 0.1338
T902 0.1338
T903 0.1335
T904 0.133
T905 0.1328
T906 0.1328
T907 0.1328
T908 0.1328
T909 0.1328
T910 0.1329
T911 0.1329
T912 0.1329
T913 0.1329
T914 0.1329
T915 0.1332
T916 0.1329
T917 0.1329
T918 0.1332
T919 0.134
T920 0.1332
T921 0.133
T922 0.133
T923 0.133
T924 0.133
T925 0.133
T926 0.133
T927 0.1326
T928 0.132
T929 0.1329
T930 0.132
T931 0.1319
T932 0.1319
T933 0.1319
T934 0.1319
T935 0.1319
T936 0.1319
T937 0.1319
T938 0.1322
T939 0.1322
T940 0.132
T941 0.133
T942 0.133
T943 0.133
T944 0.133
T945 0.133
T946 0.1331
T947 0.1331
T948 0.1331
T949 0.1339
T950 0.1349
T951 0.1344
T952 0.1339
T953 0.1333
T954 0.1329
T955 0.1329
T956 0.133
T957 0.133
T958 0.133
T959 0.133
T960 0.133
T961 0.133
T962 0.133
T963 0.133
T964 0.133
T965 0.133
T966 0.1331
T967 0.1331
T968 0.1331
T969 0.1331
T970 0.1331
T971 0.1331
T972 0.1331
T973 0.1331
T974 0.1331
T975 0.1332
T976 0.1332
T977 0.1332
T978 0.1332
T979 0.1332
T980 0.1332
T981 0.1331
T982 0.1324
T983 0.1322
T984 0.1322
T985 0.1322
T986 0.132
T987 0.132
T988 0.132
T989 0.132
T990 0.1321
T991 0.1321
T992 0.1321
T993 0.1321
T994 0.1321
T995 0.1321
T996 0.1321
T997 0.1321
T998 0.1321
T999 0.1321
T1000 0.1322
T1001 0.1319
T1002 0.1311
T1003 0.1311
T1004 0.1311
T1005 0.1314
T1006 0.1322
T1007 0.1322
T1008 0.1315
T1009 0.1312
T1010 0.1312
T1011 0.1312
T1012 0.1312
T1013 0.1312
T1014 0.1312
T1015 0.1313
T1016 0.1313
T1017 0.1313
T1018 0.1312
T1019 0.1321
T1020 0.1321
T1021 0.1321
T1022 0.1322
T1023 0.1319
T1024 0.1311
T1025 0.1303
T1026 0.1301
T1027 0.1297
T1028 0.1292
T1029 0.1297
T1030 0.1301
T1031 0.1301
T1032 0.1301
T1033 0.1301
T1034 0.1302
T1035 0.1302
T1036 0.1302
T1037 0.1302
T1038 0.1302
T1039 0.1302
T1040 0.1307
T1041 0.1313
T1042 0.1302
T1043 0.1305
T1044 0.1313
T1045 0.1313
T1046 0.1319
T1047 0.1322
T1048 0.1322
T1049 0.1325
T1050 0.1322
T1051 0.1314
T1052 0.1304
T1053 0.1301
T1054 0.1301
T1055 0.1301
T1056 0.1301
T1057 0.1312
T1058 0.1312
T1059 0.1312
T1060 0.1312
T1061 0.1312
T1062 0.1312
T1063 0.1313
T1064 0.1313
T1065 0.1313
T1066 0.1313
T1067 0.1318
T1068 0.1322
T1069 0.1322
T1070 0.1322
T1071 0.1322
T1072 0.1327
T1073 0.1333
T1074 0.1333
T1075 0.1333
T1076 0.1333
T1077 0.1333
T1078 0.1333
T1079 0.1333
T1080 0.1333
T1081 0.1333
T1082 0.1336
T1083 0.1336
T1084 0.1339
T1085 0.1344
T1086 0.1343
T1087 0.1342
T1088 0.1342
T1089 0.1342
T1090 0.1342
T1091 0.134
T1092 0.1343
T1093 0.1467
T1094 0.147
T1095 0.1462
T1096 0.1463
T1097 0.1463
T1098 0.1465
T1099 0.1473
T1100 0.1472
T1101 0.1472
T1102 0.149
T1103 0.151
T1104 0.1546
T1105 0.1604
T1106 0.1627
T1107 0.164
T1108 0.1641
T1109 0.1641
T1110 0.1656
T1111 0.1675
T1112 0.1678
T1113 0.1705
T1114 0.1755
T1115 0.1721
T1116 0.1737
T1117 0.1737
T1118 0.1725
T1119 0.1698
T1120 0.1707
T1121 0.1678
T1122 0.1658
T1123 0.1656
T1124 0.1676
T1125 0.166
T1126 0.1659
T1127 0.166
T1128 0.166
T1129 0.166
T1130 0.1667
T1131 0.1669
T1132 0.1666
T1133 0.166
T1134 0.166
T1135 0.1663
T1136 0.1667
T1137 0.1667
T1138 0.1669
T1139 0.1676
T1140 0.1688
T1141 0.1666
T1142 0.1674
T1143 0.1673
T1144 0.1676
T1145 0.1675
T1146 0.1676
T1147 0.168
T1148 0.1682
T1149 0.1682
T1150 0.1682
T1151 0.1682
T1152 0.1675
T1153 0.1668
T1154 0.1691
T1155 0.1682
T1156 0.1679
T1157 0.1679
T1158 0.1668
T1159 0.167
T1160 0.167
T1161 0.1676
T1162 0.168
T1163 0.1678
T1164 0.169
T1165 0.1691
T1166 0.1697
T1167 0.1697
T1168 0.1697
T1169 0.1692
T1170 0.1688
T1171 0.1681
T1172 0.1679
T1173 0.1688
T1174 0.169
T1175 0.1688
T1176 0.1688
T1177 0.1694
T1178 0.1699
T1179 0.1698
T1180 0.1695
T1181 0.1696
T1182 0.1699
T1183 0.1698
T1184 0.1699
T1185 0.1699
T1186 0.1699
T1187 0.1699
T1188 0.1695
T1189 0.1704
T1190 0.1685
T1191 0.1672
T1192 0.1663
T1193 0.1657
T1194 0.1653
T1195 0.1642
T1196 0.1644
T1197 0.1644
T1198 0.1644
T1199 0.1654
T1200 0.1664
T1201 0.1672
T1202 0.1662
T1203 0.166
T1204 0.1652
T1205 0.1648
T1206 0.1644
T1207 0.1665
T1208 0.1647
T1209 0.1628
T1210 0.1635
T1211 0.1641
T1212 0.165
T1213 0.1661
T1214 0.1678
T1215 0.1686
T1216 0.17
T1217 0.1704
T1218 0.1716
T1219 0.1698
T1220 0.1724
T1221 0.1744
T1222 0.1767
T1223 0.1785
T1224 0.1739
T1225 0.1739
T1226 0.1777
T1227 0.1776
T1228 0.1766
T1229 0.1759
T1230 0.1757
T1231 0.1758
T1232 0.1763
T1233 0.178
T1234 0.1752
T1235 0.1781
T1236 0.1798
T1237 0.1812
T1238 0.1813
T1239 0.1823
T1240 0.1836
T1241 0.1811
T1242 0.1808
T1243 0.1803
T1244 0.1804
T1245 0.1804
T1246 0.1805
T1247 0.181
T1248 0.1812
T1249 0.1812
T1250 0.1812
T1251 0.1812
T1252 0.1807
T1253 0.1802
T1254 0.1803
T1255 0.1798
T1256 0.1788
T1257 0.1784
T1258 0.1779
T1259 0.1775
T1260 0.1768
T1261 0.1766
T1262 0.1759
T1263 0.1763
T1264 0.1745
T1265 0.1729
T1266 0.1721
T1267 0.1714
T1268 0.1704
T1269 0.1729
T1270 0.1727
T1271 0.1717
T1272 0.1713
T1273 0.1698
T1274 0.1692
T1275 0.169
T1276 0.1681
T1277 0.1677
T1278 0.1672
T1279 0.1663
T1280 0.1658
T1281 0.1651
T1282 0.1645
T1283 0.1646
T1284 0.1646
T1285 0.1645
T1286 0.1644
T1287 0.1646
T1288 0.1642
T1289 0.1627
T1290 0.1618
T1291 0.1608
T1292 0.1602
T1293 0.1603
T1294 0.1611
T1295 0.1612
T1296 0.1612
T1297 0.1602
T1298 0.1604
T1299 0.1604
T1300 0.1592
T1301 0.1591
T1302 0.1584
T1303 0.158
T1304 0.1576
T1305 0.1576
T1306 0.1567
T1307 0.1568
T1308 0.1566
T1309 0.1576
T1310 0.1575
T1311 0.1575
T1312 0.1586
T1313 0.1603
T1314 0.1621
T1315 0.1679
T1316 0.178
T1317 0.1812
T1318 0.1848
T1319 0.1915
T1320 0.1978
T1321 0.2021
T1322 0.2041
T1323 0.2073
T1324 0.2065
T1325 0.2082
T1326 0.2104
T1327 0.2116
T1328 0.2133
T1329 0.2141
T1330 0.2138
T1331 0.2133
T1332 0.2121
T1333 0.21
T1334 0.2073
T1335 0.2049
T1336 0.2047
T1337 0.2026
T1338 0.2017
T1339 0.201
T1340 0.2004
T1341 0.2
T1342 0.2
T1343 0.2001
T1344 0.1995
T1345 0.2012
T1346 0.2011
T1347 0.2004
T1348 0.1994
T1349 0.1983
T1350 0.1975
T1351 0.1962
T1352 0.1952
T1353 0.1938
T1354 0.1924
T1355 0.193
T1356 0.1921
T1357 0.1913
T1358 0.1897
T1359 0.1884
T1360 0.1868
T1361 0.1858
T1362 0.1846
T1363 0.1858
T1364 0.1849
T1365 0.184
T1366 0.1831
T1367 0.1821
T1368 0.1815
T1369 0.1813
T1370 0.1813
T1371 0.1813
T1372 0.1819
T1373 0.1829
T1374 0.1839
T1375 0.1848
T1376 0.1862
T1377 0.1871
T1378 0.1854
T1379 0.1864
T1380 0.1866
T1381 0.1878
T1382 0.1884
T1383 0.1894
T1384 0.1903
T1385 0.1892
T1386 0.1895
T1387 0.1893
T1388 0.1885
T1389 0.1876
T1390 0.1865
T1391 0.1853
T1392 0.1868
T1393 0.1867
T1394 0.1867
T1395 0.1856
T1396 0.1871
T1397 0.1887
T1398 0.1902
T1399 0.1913
T1400 0.1916
T1401 0.1921
T1402 0.1918
T1403 0.1923
T1404 0.1917
T1405 0.1909
T1406 0.1903
T1407 0.1896
T1408 0.1885
T1409 0.1881
T1410 0.1874
T1411 0.1872
T1412 0.1865
T1413 0.1866
T1414 0.1863
T1415 0.1866
T1416 0.1854
T1417 0.1855
T1418 0.1855
T1419 0.1855
T1420 0.1855
T1421 0.1866
T1422 0.1865
T1423 0.1857
T1424 0.1848
T1425 0.1849
T1426 0.1846
T1427 0.1839
T1428 0.1832
T1429 0.1825
T1430 0.1821
T1431 0.1819
T1432 0.1814
T1433 0.1812
T1434 0.1815
T1435 0.1817
T1436 0.1817
T1437 0.1812
T1438 0.1812
T1439 0.1812
T1440 0.1812
T1441 0.181
T1442 0.1805
T1443 0.1803
T1444 0.1795
T1445 0.1788
T1446 0.1783
T1447 0.1829
T1448 0.1821
T1449 0.1822
T1450 0.1822
T1451 0.1822
T1452 0.182
T1453 0.1815
T1454 0.1813
T1455 0.181
T1456 0.1797
T1457 0.1791
T1458 0.1781
T1459 0.1771
T1460 0.1764
T1461 0.1759
T1462 0.1754
T1463 0.1754
T1464 0.1759
T1465 0.1782
T1466 0.1796
T1467 0.18
T1468 0.1789
T1469 0.1774
T1470 0.1767
T1471 0.1763
T1472 0.176
T1473 0.1755
T1474 0.175
T1475 0.1752
T1476 0.176
T1477 0.1748
T1478 0.1749
T1479 0.1748
T1480 0.1742
T1481 0.1737
T1482 0.1772
T1483 0.1761
T1484 0.1762
T1485 0.1762
T1486 0.1767
T1487 0.1771
T1488 0.1754
T1489 0.1762
T1490 0.1762
T1491 0.1777
T1492 0.1788
T1493 0.179
T1494 0.1787
T1495 0.1788
T1496 0.1799
T1497 0.1809
T1498 0.1826
T1499 0.1793
T1500 0.1807
T1501 0.1812
T1502 0.1809
T1503 0.1799
T1504 0.1786
T1505 0.1825
T1506 0.1821
T1507 0.1812
T1508 0.181
T1509 0.1816
T1510 0.1821
T1511 0.1824
T1512 0.1831
T1513 0.1835
T1514 0.1791
T1515 0.1804
T1516 0.1807
T1517 0.1816
T1518 0.1818
T1519 0.1828
T1520 0.1833
T1521 0.1841
T1522 0.1845
T1523 0.1856
T1524 0.1865
T1525 0.1879
T1526 0.1877
T1527 0.1881
T1528 0.1883
T1529 0.1888
T1530 0.1882
T1531 0.1881
T1532 0.1881
T1533 0.1874
T1534 0.1871
T1535 0.1873
T1536 0.1878
T1537 0.1883
T1538 0.1895
T1539 0.1905
T1540 0.1918
T1541 0.1929
T1542 0.194
T1543 0.1946
T1544 0.1946
T1545 0.1946
T1546 0.1946
T1547 0.1946
T1548 0.1946
T1549 0.1946
T1550 0.1946
T1551 0.1946
T1552 0.1946
T1553 0.1946
T1554 0.1946
T1555 0.1946
T1556 0.1946
T1557 0.1946
T1558 0.1946
T1559 0.1946
T1560 0.1946
T1561 0.1946
T1562 0.1946
T1563 0.1946
T1564 0.1946
T1565 0.1946
T1566 0.1946
T1567 0.1946
T1568 0.1946
T1569 0.1946
T1570 0.1836
T1571 0.1834
T1572 0.183
T1573 0.1828
T1574 0.1805
T1575 0.1802
T1576 0.1802
T1577 0.1799
T1578 0.1802
T1579 0.1808
T1580 0.182
T1581 0.1838
T1582 0.1845
T1583 0.1846
T1584 0.1849
T1585 0.184
T1586 0.1847
T1587 0.1854
T1588 0.1861
T1589 0.187
T1590 0.1874
T1591 0.1869
T1592 0.1864
T1593 0.1857
T1594 0.185
T1595 0.1848
T1596 0.1848
T1597 0.1861
T1598 0.1863
T1599 0.186
T1600 0.1858
T1601 0.1858
T1602 0.1858
T1603 0.1858
T1604 0.1858
T1605 0.1856
T1606 0.1856
T1607 0.1853
T1608 0.1843
T1609 0.1834
T1610 0.1825
T1611 0.1819
T1612 0.1809
T1613 0.1802
T1614 0.18
T1615 0.1795
T1616 0.179
T1617 0.1801
T1618 0.1799
T1619 0.1802
T1620 0.181
T1621 0.1809
T1622 0.1809
T1623 0.1804
T1624 0.1796
T1625 0.1834
T1626 0.1825
T1627 0.1814
T1628 0.18
T1629 0.1791
T1630 0.1786
T1631 0.1782
T1632 0.1773
T1633 0.1771
T1634 0.1758
T1635 0.1748
T1636 0.1773
T1637 0.177
T1638 0.1762
T1639 0.176
T1640 0.1758
T1641 0.175
T1642 0.1751
T1643 0.1751
T1644 0.1748
T1645 0.174
T1646 0.1739
T1647 0.1729
T1648 0.172
T1649 0.1711
T1650 0.1706
T1651 0.1704
T1652 0.1701
T1653 0.1692
T1654 0.1693
T1655 0.1693
T1656 0.1693
T1657 0.1693
T1658 0.1699
T1659 0.1701
T1660 0.1706
T1661 0.1713
T1662 0.1731
T1663 0.1762
T1664 0.1781
T1665 0.1768
T1666 0.1789
T1667 0.1805
T1668 0.1844
T1669 0.1825
T1670 0.1848
T1671 0.1876
T1672 0.1885
T1673 0.1907
T1674 0.1922
T1675 0.1927
T1676 0.1927
T1677 0.1919
T1678 0.1907
T1679 0.1888
T1680 0.1869
T1681 0.1872
T1682 0.1858
T1683 0.186
T1684 0.1855
T1685 0.186
T1686 0.1868
T1687 0.1869
T1688 0.1877
T1689 0.1879
T1690 0.1878
T1691 0.1878
T1692 0.1878
T1693 0.1878
T1694 0.1876
T1695 0.1863
T1696 0.1852
T1697 0.1837
T1698 0.1829
T1699 0.1818
T1700 0.1811
T1701 0.1812
T1702 0.1812
T1703 0.1804
T1704 0.1791
T1705 0.1793
T1706 0.183
T1707 0.1826
T1708 0.1818
T1709 0.1806
T1710 0.18
T1711 0.1794
T1712 0.1784
T1713 0.178
T1714 0.1775
T1715 0.1775
T1716 0.177
T1717 0.1762
T1718 0.1755
T1719 0.1746
T1720 0.1736
T1721 0.1772
T1722 0.1772
T1723 0.1749
T1724 0.1747
T1725 0.1746
T1726 0.1746
T1727 0.1749
T1728 0.1757
T1729 0.1747
T1730 0.1745
T1731 0.1746
T1732 0.1746
T1733 0.1736
T1734 0.177
T1735 0.1768
T1736 0.1761
T1737 0.1762
T1738 0.1762
T1739 0.1762
T1740 0.1762
T1741 0.1759
T1742 0.1748
T1743 0.1744
T1744 0.1735
T1745 0.1728
T1746 0.1723
T1747 0.1724
T1748 0.1724
T1749 0.1724
T1750 0.1724
T1751 0.1731
T1752 0.1732
T1753 0.1729
T1754 0.173
T1755 0.1728
T1756 0.1724
T1757 0.1722
T1758 0.1722
T1759 0.1713
T1760 0.1712
T1761 0.1701
T1762 0.1702
T1763 0.1702
T1764 0.17
T1765 0.1703
T1766 0.1702
T1767 0.1702
T1768 0.17
T1769 0.1697
T1770 0.17
T1771 0.1703
T1772 0.1702
T1773 0.1702
T1774 0.1702
T1775 0.1702
T1776 0.1697
T1777 0.1692
T1778 0.1692
T1779 0.1688
T1780 0.1683
T1781 0.1684
T1782 0.1677
T1783 0.1673
T1784 0.1674
T1785 0.1674
T1786 0.1674
T1787 0.1694
T1788 0.1681
T1789 0.1675
T1790 0.1678
T1791 0.1677
T1792 0.1667
T1793 0.1657
T1794 0.1658
T1795 0.1658
T1796 0.1656
T1797 0.1659
T1798 0.1658
T1799 0.1658
T1800 0.1658
T1801 0.1658
T1802 0.1658
T1803 0.1653
T1804 0.1647
T1805 0.1648
T1806 0.1643
T1807 0.1644
T1808 0.1639
T1809 0.1639
T1810 0.1639
T1811 0.1639
T1812 0.1642
T1813 0.1639
T1814 0.164
T1815 0.164
T1816 0.1628
T1817 0.1629
T1818 0.1629
T1819 0.1629
T1820 0.1629
T1821 0.1629
T1822 0.1629
T1823 0.1629
T1824 0.1629
T1825 0.1629
T1826 0.1621
T1827 0.1618
T1828 0.1619
T1829 0.1609
T1830 0.161
T1831 0.161
T1832 0.1603
T1833 0.1604
T1834 0.1609
T1835 0.1626
T1836 0.1637
T1837 0.1638
T1838 0.1638
T1839 0.1635
T1840 0.163
T1841 0.163
T1842 0.1627
T1843 0.1628
T1844 0.1628
T1845 0.1636
T1846 0.1636
T1847 0.1636
T1848 0.1636
T1849 0.1636
T1850 0.1631
T1851 0.1627
T1852 0.1623
T1853 0.1618
T1854 0.161
T1855 0.1611
T1856 0.1608
T1857 0.1606
T1858 0.1609
T1859 0.1616
T1860 0.162
T1861 0.1617
T1862 0.1612
T1863 0.1608
T1864 0.16
T1865 0.1598
T1866 0.1598
T1867 0.1607
T1868 0.1609
T1869 0.1606
T1870 0.1606
T1871 0.1603
T1872 0.1595
T1873 0.1609
T1874 0.1619
T1875 0.163
T1876 0.1655
T1877 0.1693
T1878 0.1701
T1879 0.1724
T1880 0.175
T1881 0.1775
T1882 0.1772
T1883 0.181
T1884 0.1803
T1885 0.1832
T1886 0.186
T1887 0.1875
T1888 0.1875
T1889 0.1873
T1890 0.1857
T1891 0.1841
T1892 0.183
T1893 0.1813
T1894 0.1802
T1895 0.1798
T1896 0.1795
T1897 0.1798
T1898 0.1811
T1899 0.1827
T1900 0.1841
T1901 0.1852
T1902 0.1858
T1903 0.1863
T1904 0.1862
T1905 0.1857
T1906 0.185
T1907 0.1851
T1908 0.1843
T1909 0.1826
T1910 0.1793
T1911 0.1781
T1912 0.1816
T1913 0.1796
T1914 0.1793
T1915 0.1797
T1916 0.1776
T1917 0.1752
T1918 0.1749
T1919 0.1742
T1920 0.1732
T1921 0.1768
T1922 0.1757
T1923 0.175
T1924 0.1743
T1925 0.174
T1926 0.1729
T1927 0.1728
T1928 0.1719
T1929 0.1713
T1930 0.1714
T1931 0.173
T1932 0.1731
T1933 0.1725
T1934 0.1718
T1935 0.1714
T1936 0.1712
T1937 0.1701
T1938 0.1692
T1939 0.1695
T1940 0.1703
T1941 0.1711
T1942 0.1713
T1943 0.1728
T1944 0.174
T1945 0.1733
T1946 0.1728
T1947 0.1734
T1948 0.1739
T1949 0.1748
T1950 0.1763
T1951 0.176
T1952 0.1792
T1953 0.183
T1954 0.1834
T1955 0.1893
T1956 0.1914
T1957 0.1944
T1958 0.1971
T1959 0.2052
T1960 0.2078
T1961 0.2117
T1962 0.2109
T1963 0.2138
T1964 0.2172
T1965 0.2194
T1966 0.2239
T1967 0.2267
T1968 0.2297
T1969 0.2324
T1970 0.2357
T1971 0.2367
T1972 0.239
T1973 0.2407
T1974 0.2416
T1975 0.2429
T1976 0.2434
T1977 0.2446
T1978 0.2444
T1979 0.244
T1980 0.2442
T1981 0.2439
T1982 0.2429
T1983 0.2424
T1984 0.2414
T1985 0.2408
T1986 0.2412
T1987 0.2401
T1988 0.2393
T1989 0.2392
T1990 0.2392
T1991 0.2384
T1992 0.2383
T1993 0.2376
T1994 0.2372
T1995 0.2358
T1996 0.2349
T1997 0.2343
T1998 0.2329
T1999 0.2319
T2000 0.2306
T2001 0.2293
T2002 0.2275
T2003 0.2263
T2004 0.2247
T2005 0.2234
T2006 0.2218
T2007 0.221
T2008 0.2209
T2009 0.2201
T2010 0.2197
T2011 0.2195
T2012 0.2186
T2013 0.2182
T2014 0.2183
T2015 0.2177
T2016 0.217
T2017 0.2158
T2018 0.2152
T2019 0.214
T2020 0.2134
T2021 0.2127
T2022 0.2119
T2023 0.2109
T2024 0.2098
T2025 0.2091
T2026 0.2115
T2027 0.2105
T2028 0.21
T2029 0.2093
T2030 0.2084
T2031 0.2085
T2032 0.208
T2033 0.207
T2034 0.2066
T2035 0.2062
T2036 0.2063
T2037 0.2055
T2038 0.2053
T2039 0.2046
T2040 0.2044
T2041 0.2036
T2042 0.2032
T2043 0.2025
T2044 0.2048
T2045 0.2027
T2046 0.2047
T2047 0.2047
T2048 0.2033
T2049 0.2044
T2050 0.2053
T2051 0.2067
T2052 0.2081
T2053 0.2109
T2054 0.2104
T2055 0.2137
T2056 0.217
T2057 0.2198
T2058 0.2247
T2059 0.2287
T2060 0.2308
T2061 0.2333
T2062 0.2351
T2063 0.2373
T2064 0.239
T2065 0.2397
T2066 0.2398
T2067 0.2405
T2068 0.2406
T2069 0.2399
T2070 0.2397
T2071 0.2391
T2072 0.2386
T2073 0.2379
T2074 0.2368
T2075 0.2365
T2076 0.2358
T2077 0.2351
T2078 0.2344
T2079 0.2338
T2080 0.2336
T2081 0.2329
T2082 0.232
T2083 0.2314
T2084 0.2305
T2085 0.2297
T2086 0.2283
T2087 0.2265
T2088 0.2265
T2089 0.2259
T2090 0.2248
T2091 0.2235
T2092 0.2224
T2093 0.2213
T2094 0.2205
T2095 0.2195
T2096 0.2189
T2097 0.2183
T2098 0.2186
T2099 0.2187
T2100 0.217
T2101 0.2161
T2102 0.216
T2103 0.2152
T2104 0.2148
T2105 0.2142
T2106 0.2135
T2107 0.2133
T2108 0.2134
T2109 0.2131
T2110 0.2123
T2111 0.2114
T2112 0.2115
T2113 0.2106
T2114 0.2104
T2115 0.2099
T2116 0.2097
T2117 0.2097
T2118 0.2097
T2119 0.2097
T2120 0.2097
T2121 0.2091
T2122 0.2117
T2123 0.2118
T2124 0.2118
T2125 0.2111
T2126 0.2119
T2127 0.2123
T2128 0.2109
T2129 0.2108
T2130 0.2108
T2131 0.2116
T2132 0.2097
T2133 0.2106
T2134 0.2114
T2135 0.2111
T2136 0.2111
T2137 0.2104
T2138 0.2105
T2139 0.2094
T2140 0.2095
T2141 0.209
T2142 0.2116
T2143 0.2116
T2144 0.2116
T2145 0.2112
T2146 0.2115
T2147 0.2122
T2148 0.21
T2149 0.2117
T2150 0.2127
T2151 0.2139
T2152 0.2152
T2153 0.2158
T2154 0.2164
T2155 0.217
T2156 0.2175
T2157 0.2177
T2158 0.2174
T2159 0.2169
T2160 0.2164
T2161 0.2165
T2162 0.2165
T2163 0.2154
T2164 0.2155
T2165 0.2146
T2166 0.2144
T2167 0.214
T2168 0.2133
T2169 0.2128
T2170 0.2126
T2171 0.2119
T2172 0.2113
T2173 0.2111
T2174 0.2103
T2175 0.2101
T2176 0.2091
T2177 0.2092
T2178 0.2113
T2179 0.2114
T2180 0.2104
T2181 0.2105
T2182 0.21
T2183 0.2095
T2184 0.2096
T2185 0.2089
T2186 0.2076
T2187 0.2078
T2188 0.2078
T2189 0.2071
T2190 0.2069
T2191 0.2066
T2192 0.2061
T2193 0.206
T2194 0.2057
T2195 0.2052
T2196 0.205
T2197 0.205
T2198 0.2045
T2199 0.2036
T2200 0.2031
T2201 0.2032
T2202 0.2032
T2203 0.2043
T2204 0.2039
T2205 0.2034
T2206 0.2034
T2207 0.2031
T2208 0.2032
T2209 0.2032
T2210 0.2024
T2211 0.2022
T2212 0.2021
T2213 0.2039
T2214 0.2035
T2215 0.2036
T2216 0.2035
T2217 0.2035
T2218 0.2033
T2219 0.2025
T2220 0.2026
T2221 0.2023
T2222 0.2019
T2223 0.2017
T2224 0.2017
T2225 0.2017
T2226 0.2017
T2227 0.2017
T2228 0.2017
T2229 0.2017
T2230 0.2017
T2231 0.2017
T2232 0.2016
T2233 0.2011
T2234 0.2006
T2235 0.2007
T2236 0.2007
T2237 0.2007
T2238 0.1997
T2239 0.1998
T2240 0.1998
T2241 0.1997
T2242 0.1997
T2243 0.1994
T2244 0.1987
T2245 0.1988
T2246 0.1988
T2247 0.1988
T2248 0.1986
T2249 0.1984
T2250 0.1979
T2251 0.1978
T2252 0.1978
T2253 0.1978
T2254 0.1978
T2255 0.1978
T2256 0.1973
T2257 0.1969
T2258 0.1969
T2259 0.1969
T2260 0.1969
T2261 0.1967
T2262 0.1965
T2263 0.1964
T2264 0.1961
T2265 0.1959
T2266 0.1959
T2267 0.1959
T2268 0.1954
T2269 0.195
T2270 0.195
T2271 0.195
T2272 0.1943
T2273 0.1956
T2274 0.1956
T2275 0.1956
T2276 0.1954
T2277 0.1954
T2278 0.1954
T2279 0.1954
T2280 0.1954
T2281 0.1954
T2282 0.1947
T2283 0.1945
T2284 0.1945
T2285 0.1945
T2286 0.1945
T2287 0.1945
T2288 0.1945
T2289 0.194
T2290 0.1936
T2291 0.1935
T2292 0.1935
T2293 0.1935
T2294 0.1935
T2295 0.1935
T2296 0.1935
T2297 0.1935
T2298 0.1932
T2299 0.1928
T2300 0.1926
T2301 0.1924
T2302 0.1901
T2303 0.1864
T2304 0.1858
T2305 0.1867
T2306 0.1886
T2307 0.1897
T2308 0.1906
T2309 0.1907
T2310 0.1907
T2311 0.1907
T2312 0.1907
T2313 0.1907
T2314 0.1907
T2315 0.1907
T2316 0.1906
T2317 0.1906
T2318 0.1906
T2319 0.1906
T2320 0.1901
T2321 0.1897
T2322 0.1905
T2323 0.1907
T2324 0.1906
T2325 0.1906
T2326 0.1906
T2327 0.1906
T2328 0.1906
T2329 0.1905
T2330 0.1905
T2331 0.1905
T2332 0.1895
T2333 0.1896
T2334 0.1896
T2335 0.1896
T2336 0.1896
T2337 0.1896
T2338 0.1896
T2339 0.1893
T2340 0.1888
T2341 0.1894
T2342 0.1896
T2343 0.189
T2344 0.1888
T2345 0.1886
T2346 0.1886
T2347 0.1886
T2348 0.1886
T2349 0.1885
T2350 0.189
T2351 0.1889
T2352 0.1892
T2353 0.1884
T2354 0.1885
T2355 0.1885
T2356 0.1885
T2357 0.1885
T2358 0.1885
T2359 0.1885
T2360 0.1885
T2361 0.1885
T2362 0.1879
T2363 0.1883
T2364 0.188
T2365 0.188
T2366 0.188
T2367 0.1875
T2368 0.1875
T2369 0.188
T2370 0.1903
T2371 0.1913
T2372 0.1914
T2373 0.1912
T2374 0.1899
T2375 0.1886
T2376 0.188
T2377 0.1873
T2378 0.1867
T2379 0.1865
T2380 0.1865
T2381 0.1865
T2382 0.1873
T2383 0.1874
T2384 0.1874
T2385 0.1874
T2386 0.1874
T2387 0.1874
T2388 0.1874
T2389 0.1874
T2390 0.1874
T2391 0.1874
T2392 0.1874
T2393 0.1874
T2394 0.1874
T2395 0.1021
T2396 0.1074
T2397 0.1076
T2398 0.1074
T2399 0.1074
T2400 0.1074
T2401 0.1074
T2402 0.1074
T2403 0.1073
T2404 0.1073
T2405 0.1073
T2406 0.1073
T2407 0.1076
T2408 0.1073
T2409 0.1073
T2410 0.1072
T2411 0.107
T2412 0.1061
T2413 0.1066
T2414 0.1061
T2415 0.1046
T2416 0.1041
T2417 0.1041
T2418 0.1041
T2419 0.1041
T2420 0.1041
T2421 0.1041
T2422 0.1041
T2423 0.1041
T2424 0.1041
T2425 0.1041
T2426 0.1041
T2427 0.1041
T2428 0.1041
T2429 0.1041
T2430 0.1041
T2431 0.1041
T2432 0.1041
T2433 0.1041
T2434 0.1041
T2435 0.1041
T2436 0.1041
T2437 0.1041
T2438 0.1041
T2439 0.1041
T2440 0.1041
T2441 0.1041
T2442 0.1041
T2443 0.1041
T2444 0.1041
T2445 0.1041
T2446 0.1041
T2447 0.1041
T2448 0.1041
T2449 0.1041
T2450 0.1041
T2451 0.1041
T2452 0.1041
T2453 0.1041
T2454 0.1041
T2455 0.1041
T2456 0.1041
T2457 0.1036
T2458 0.1031
T2459 0.1031
T2460 0.1028
T2461 0.1031
T2462 0.1023
T2463 0.1028
T2464 0.1028
T2465 0.1031
T2466 0.1031
T2467 0.1031
T2468 0.1031
T2469 0.1031
T2470 0.1031
T2471 0.1031
T2472 0.1031
T2473 0.1031
T2474 0.1031
T2475 0.1031
T2476 0.1031
T2477 0.1031
T2478 0.1031
T2479 0.1031
T2480 0.1031
T2481 0.1031
T2482 0.1031
T2483 0.1031
T2484 0.1028
T2485 0.1028
T2486 0.1031
T2487 0.1023
T2488 0.1026
T2489 0.1116
T2490 0.1406
T2491 0.1403
T2492 0.1368
T2493 0.1341
T2494 0.1326
T2495 0.1324
T2496 0.1307
T2497 0.1302
T2498 0.1286
T2499 0.1276
T2500 0.1294
T2501 0.1285
T2502 0.1276
T2503 0.1268
T2504 0.1253
T2505 0.1251
T2506 0.1244
T2507 0.1432
T2508 0.1395
T2509 0.138
T2510 0.1363
T2511 0.1315
T2512 0.1283
T2513 0.1254
T2514 0.1244
T2515 0.1236
T2516 0.1233
T2517 0.1228
T2518 0.1224
T2519 0.1218
T2520 0.121
T2521 0.12
T2522 0.1191
T2523 0.1187
T2524 0.1182
T2525 0.1173
T2526 0.1178
T2527 0.1175
T2528 0.1167
T2529 0.1159
T2530 0.1154
T2531 0.1142
T2532 0.1133
T2533 0.1128
T2534 0.1121
T2535 0.1105
T2536 0.1102
T2537 0.1102
T2538 0.1102
T2539 0.1102
T2540 0.1102
T2541 0.1102
T2542 0.1102
T2543 0.1102
T2544 0.1102
T2545 0.1102
T2546 0.1102
T2547 0.1102
T2548 0.1097
T2549 0.1092
T2550 0.1092
T2551 0.1092
T2552 0.1092
T2553 0.1085
T2554 0.1087
T2555 0.1092
T2556 0.1089
T2557 0.1077
T2558 0.1069
T2559 0.1063
T2560 0.1385
T2561 0.1282
T2562 0.1253
T2563 0.1238
T2564 0.122
T2565 0.1209
T2566 0.1202
T2567 0.1193
T2568 0.119
T2569 0.1186
T2570 0.1178
T2571 0.1172
T2572 0.1169
T2573 0.1177
T2574 0.1172
T2575 0.1166
T2576 0.1163
T2577 0.116
T2578 0.116
T2579 0.1153
T2580 0.1146
T2581 0.1133
T2582 0.113
T2583 0.1122
T2584 0.112
T2585 0.1122
T2586 0.1122
T2587 0.1122
T2588 0.1122
T2589 0.1122
T2590 0.1122
T2591 0.1115
T2592 0.1113
T2593 0.1113
T2594 0.1113
T2595 0.1113
T2596 0.1113
T2597 0.1113
T2598 0.1113
T2599 0.1113
T2600 0.1107
T2601 0.1101
T2602 0.1101
T2603 0.1096
T2604 0.1096
T2605 0.1096
T2606 0.1091
T2607 0.1101
T2608 0.1098
T2609 0.1098
T2610 0.1091
T2611 0.1091
T2612 0.1091
T2613 0.1091
T2614 0.1091
T2615 0.1091
T2616 0.1091
T2617 0.1084
T2618 0.1081
T2619 0.1086
T2620 0.1088
T2621 0.1091
T2622 0.1091
T2623 0.1091
T2624 0.1091
T2625 0.1091
T2626 0.1088
T2627 0.1086
T2628 0.1084
T2629 0.1079
T2630 0.1079
T2631 0.1081
T2632 0.1074
T2633 0.1071
T2634 0.1071
T2635 0.1071
T2636 0.1071
T2637 0.1071
T2638 0.1071
T2639 0.1071
T2640 0.1071
T2641 0.1071
T2642 0.1071
T2643 0.1071
T2644 0.1071
T2645 0.1079
T2646 0.1081
T2647 0.1081
T2648 0.1081
T2649 0.1081
T2650 0.1081
T2651 0.1074
T2652 0.1074
T2653 0.1071
T2654 0.1071
T2655 0.1071
T2656 0.1071
T2657 0.1074
T2658 0.1079
T2659 0.1074
T2660 0.1084
T2661 0.1081
T2662 0.1088
T2663 0.1098
T2664 0.1098
T2665 0.1104
T2666 0.1106
T2667 0.1122
T2668 0.1131
T2669 0.1143
T2670 0.1148
T2671 0.116
T2672 0.1171
T2673 0.118
T2674 0.1193
T2675 0.1213
T2676 0.1244
T2677 0.1262
T2678 0.1283
T2679 0.1274
T2680 0.1279
T2681 0.1282
T2682 0.1288
T2683 0.1297
T2684 0.1299
T2685 0.1299
T2686 0.1294
T2687 0.1288
T2688 0.1284
T2689 0.1277
T2690 0.1268
T2691 0.126
T2692 0.1283
T2693 0.1283
T2694 0.1283
T2695 0.1283
T2696 0.1283
T2697 0.1283
T2698 0.1283
T2699 0.1283
T2700 0.1283
T2701 0.1273
T2702 0.126
T2703 0.1249
T2704 0.1242
T2705 0.1262
T2706 0.1251
T2707 0.1242
T2708 0.1242
T2709 0.1234
T2710 0.1222
T2711 0.1222
T2712 0.1213
T2713 0.1203
T2714 0.1201
T2715 0.1201
T2716 0.1201
T2717 0.1198
T2718 0.1193
T2719 0.119
T2720 0.119
T2721 0.1198
T2722 0.1193
T2723 0.1195
T2724 0.1195
T2725 0.1211
T2726 0.1219
T2727 0.1222
T2728 0.1224
T2729 0.1231
T2730 0.1234
T2731 0.1242
T2732 0.1242
T2733 0.1249
T2734 0.1251
T2735 0.1254
T2736 0.1262
T2737 0.1262
T2738 0.1262
T2739 0.1262
T2740 0.1262
T2741 0.1271
T2742 0.1274
T2743 0.1278
T2744 0.1283
T2745 0.126
T2746 0.1268
T2747 0.1279
T2748 0.1282
T2749 0.1286
T2750 0.1294
T2751 0.1284
T2752 0.1279
T2753 0.1271
T2754 0.1268
T2755 0.1283
T2756 0.128
T2757 0.1274
T2758 0.1271
T2759 0.1262
T2760 0.1257
T2761 0.1247
T2762 0.1242
T2763 0.1236
T2764 0.1231
T2765 0.1226
T2766 0.1222
T2767 0.1213
T2768 0.121
T2769 0.121
T2770 0.121
T2771 0.121
T2772 0.1203
T2773 0.1201
T2774 0.1195
T2775 0.119
T2776 0.119
T2777 0.119
T2778 0.119
T2779 0.119
T2780 0.119
T2781 0.1183
T2782 0.118
T2783 0.118
T2784 0.1177
T2785 0.1169
T2786 0.1169
T2787 0.1169
T2788 0.1161
T2789 0.1174
T2790 0.1174
T2791 0.106
T2792 0.106
T2793 0.106
T2794 0.106
T2795 0.106
T2796 0.106
T2797 0.106
T2798 0.106
T2799 0.106
T2800 0.106
T2801 0.106
T2802 0.106
T2803 0.106
T2804 0.106
T2805 0.106
T2806 0.106
T2807 0.106
T2808 0.106
